# Supplementary material for: Hydrophobin Film Structure for HFBI and HFBII and Mechanism for Accelerated Film Formation
Source: PLoS Comput Biol. 2014 Jul 31;10(7):e1003745. doi: 10.1371/journal.pcbi.1003745 (PMC4117420; doi:10.1371/journal.pcbi.1003745)
Supplement: Dataset S1 — A .zip file, “Dataset_S1.zip” containing files: “HFBI_A_raw.pdb” P6 hexamer structure α for HFBI raw fit, “HFBI_A_exfit.pdb” P6 hexamer structure α for HFBI fit to experimental lattice parameters, “HFBI_B_raw.pdb” P6 hexamer structure β for HFBI raw fit, “HFBI_B_exfit.pdb” P6 hexamer structure β for HFBI fit to experimental lattice parameters, “HFBII_raw.pdb” P6 hexamer structure for HFBII raw fit, “HFBII_exfit.pdb” P6 hexamer structure for HFBII fit to experimental lattice parameters, “HFBI_3_trimer.pdb” Low density P3 trimer structure for HFBI, “HFBII_3_trimer.pdb” Low density P3 trimer structure for HFBII. (ZIP) [file pcbi.1003745.s001.zip]

Archive with 13 entries (10 files):
- PDB_structures/
- PDB_structures/.DS_Store
- __MACOSX/
- __MACOSX/PDB_structures/
- __MACOSX/PDB_structures/._.DS_Store
- PDB_structures/HFBI_3_trimer.pdb
- PDB_structures/HFBI_A_exfit.pdb
- PDB_structures/HFBI_A_raw.pdb
- PDB_structures/HFBI_B_exfit.pdb
- PDB_structures/HFBI_B_raw.pdb
- PDB_structures/HFBII_3_trimer.pdb
- PDB_structures/HFBII_exfit.pdb
- PDB_structures/HFBII_raw.pdb
