# Supplementary material for: Hydrophobin Film Structure for HFBI and HFBII and Mechanism for Accelerated Film Formation
Source: PLoS Comput Biol. 2014 Jul 31;10(7):e1003745. doi: 10.1371/journal.pcbi.1003745 (PMC4117420; doi:10.1371/journal.pcbi.1003745)
Supplement: Dataset S1 — A .zip file, “Dataset_S1.zip” containing files: “HFBI_A_raw.pdb” P6 hexamer structure α for HFBI raw fit, “HFBI_A_exfit.pdb” P6 hexamer structure α for HFBI fit to experimental lattice parameters, “HFBI_B_raw.pdb” P6 hexamer structure β for HFBI raw fit, “HFBI_B_exfit.pdb” P6 hexamer structure β for HFBI fit to experimental lattice parameters, “HFBII_raw.pdb” P6 hexamer structure for HFBII raw fit, “HFBII_exfit.pdb” P6 hexamer structure for HFBII fit to experimental lattice parameters, “HFBI_3_trimer.pdb” Low density P3 trimer structure for HFBI, “HFBII_3_trimer.pdb” Low density P3 trimer structure for HFBII. (ZIP) [file pcbi.1003745.s001.zip › PDB_structures/HFBI_3_trimer.pdb]

 groer minimized HFB 1 final
 number proteins =            9
ATOM      1  N   ASN A   1     -14.876  -1.073  -0.134  1.00  0.00           N
ATOM      2  H3  ASN A   1     -15.439  -0.588  -0.919  1.00  0.00           H
ATOM      3  H1  ASN A   1     -13.927  -1.353  -0.572  1.00  0.00           H
ATOM      4  H2  ASN A   1     -15.428  -1.970   0.103  1.00  0.00           H
ATOM      5  CA  ASN A   1     -14.697  -0.173   1.030  1.00  0.00           C
ATOM      6  C   ASN A   1     -14.113   1.141   0.564  1.00  0.00           C
ATOM      7  O   ASN A   1     -13.673   1.214  -0.573  1.00  0.00           O
ATOM      8  CB  ASN A   1     -13.853  -0.815   2.167  1.00  0.00           C
ATOM      9  CG  ASN A   1     -14.692  -1.805   2.943  1.00  0.00           C
ATOM     10  OD1 ASN A   1     -15.285  -1.417   3.938  1.00  0.00           O
ATOM     11  ND2 ASN A   1     -14.783  -3.085   2.522  1.00  0.00           N
ATOM     12  HA  ASN A   1     -15.696   0.072   1.434  1.00  0.00           H
ATOM     13  HB2 ASN A   1     -12.951  -1.290   1.754  1.00  0.00           H
ATOM     14  HB3 ASN A   1     -13.509  -0.043   2.872  1.00  0.00           H
ATOM     15 HD22 ASN A   1     -15.340  -3.742   3.032  1.00  0.00           H
ATOM     16 HD21 ASN A   1     -14.308  -3.396   1.702  1.00  0.00           H
ATOM     17  N   GLY A   2     -14.137   2.188   1.423  1.00  0.00           N
ATOM     18  CA  GLY A   2     -13.803   3.528   0.958  1.00  0.00           C
ATOM     19  C   GLY A   2     -15.089   4.106   0.431  1.00  0.00           C
ATOM     20  O   GLY A   2     -15.495   3.682  -0.639  1.00  0.00           O
ATOM     21  HA3 GLY A   2     -13.072   3.527   0.134  1.00  0.00           H
ATOM     22  HA2 GLY A   2     -13.386   4.134   1.777  1.00  0.00           H
ATOM     23  HN  GLY A   2     -14.488   2.097   2.359  1.00  0.00           H
ATOM     24  N   ASN A   3     -15.741   5.048   1.155  1.00  0.00           N
ATOM     25  CA  ASN A   3     -17.001   5.608   0.679  1.00  0.00           C
ATOM     26  C   ASN A   3     -17.149   7.046   1.127  1.00  0.00           C
ATOM     27  O   ASN A   3     -16.787   7.329   2.258  1.00  0.00           O
ATOM     28  CB  ASN A   3     -18.179   4.745   1.200  1.00  0.00           C
ATOM     29  CG  ASN A   3     -18.164   4.676   2.705  1.00  0.00           C
ATOM     30  OD1 ASN A   3     -18.907   5.414   3.333  1.00  0.00           O
ATOM     31  ND2 ASN A   3     -17.323   3.810   3.313  1.00  0.00           N
ATOM     32  HA  ASN A   3     -16.994   5.578  -0.417  1.00  0.00           H
ATOM     33  HB2 ASN A   3     -19.144   5.157   0.869  1.00  0.00           H
ATOM     34  HB3 ASN A   3     -18.088   3.726   0.798  1.00  0.00           H
ATOM     35 HD22 ASN A   3     -17.295   3.773   4.309  1.00  0.00           H
ATOM     36 HD21 ASN A   3     -16.732   3.193   2.794  1.00  0.00           H
ATOM     37  HN  ASN A   3     -15.399   5.364   2.040  1.00  0.00           H
ATOM     38  N   GLY A   4     -17.668   7.971   0.283  1.00  0.00           N
ATOM     39  CA  GLY A   4     -17.812   9.373   0.652  1.00  0.00           C
ATOM     40  C   GLY A   4     -18.742   9.708   1.784  1.00  0.00           C
ATOM     41  O   GLY A   4     -19.149  10.857   1.853  1.00  0.00           O
ATOM     42  HA3 GLY A   4     -18.092   9.985  -0.222  1.00  0.00           H
ATOM     43  HA2 GLY A   4     -16.833   9.715   0.996  1.00  0.00           H
ATOM     44  HN  GLY A   4     -17.898   7.760  -0.654  1.00  0.00           H
ATOM     45  N   ASN A   5     -19.024   8.792   2.738  1.00  0.00           N
ATOM     46  CA  ASN A   5     -19.385   9.280   4.058  1.00  0.00           C
ATOM     47  C   ASN A   5     -18.343  10.302   4.463  1.00  0.00           C
ATOM     48  O   ASN A   5     -18.691  11.204   5.207  1.00  0.00           O
ATOM     49  CB  ASN A   5     -19.525   8.147   5.106  1.00  0.00           C
ATOM     50  CG  ASN A   5     -18.285   7.313   5.288  1.00  0.00           C
ATOM     51  OD1 ASN A   5     -17.223   7.669   4.809  1.00  0.00           O
ATOM     52  ND2 ASN A   5     -18.412   6.167   5.985  1.00  0.00           N
ATOM     53  HA  ASN A   5     -20.349   9.793   3.950  1.00  0.00           H
ATOM     54  HB2 ASN A   5     -19.801   8.584   6.080  1.00  0.00           H
ATOM     55  HB3 ASN A   5     -20.324   7.463   4.779  1.00  0.00           H
ATOM     56 HD22 ASN A   5     -17.626   5.562   6.112  1.00  0.00           H
ATOM     57 HD21 ASN A   5     -19.296   5.906   6.372  1.00  0.00           H
ATOM     58  HN  ASN A   5     -18.859   7.813   2.640  1.00  0.00           H
ATOM     59  N   VAL A   6     -17.089  10.198   3.947  1.00  0.00           N
ATOM     60  CA  VAL A   6     -16.149  11.312   4.007  1.00  0.00           C
ATOM     61  C   VAL A   6     -15.409  11.495   2.693  1.00  0.00           C
ATOM     62  O   VAL A   6     -14.297  11.002   2.591  1.00  0.00           O
ATOM     63  CB  VAL A   6     -15.186  11.186   5.226  1.00  0.00           C
ATOM     64  CG1 VAL A   6     -15.910  11.573   6.544  1.00  0.00           C
ATOM     65  CG2 VAL A   6     -14.585   9.760   5.380  1.00  0.00           C
ATOM     66  HA  VAL A   6     -16.704  12.249   4.111  1.00  0.00           H
ATOM     67  HB  VAL A   6     -14.358  11.901   5.074  1.00  0.00           H
ATOM     68 HG11 VAL A   6     -15.192  11.565   7.373  1.00  0.00           H
ATOM     69 HG12 VAL A   6     -16.341  12.581   6.487  1.00  0.00           H
ATOM     70 HG13 VAL A   6     -16.712  10.857   6.766  1.00  0.00           H
ATOM     71 HG21 VAL A   6     -13.832   9.779   6.180  1.00  0.00           H
ATOM     72 HG22 VAL A   6     -15.362   9.042   5.670  1.00  0.00           H
ATOM     73 HG23 VAL A   6     -14.110   9.402   4.457  1.00  0.00           H
ATOM     74  HN  VAL A   6     -16.772   9.369   3.478  1.00  0.00           H
ATOM     75  N   CYS A   7     -15.964  12.217   1.680  1.00  0.00           N
ATOM     76  CA  CYS A   7     -15.175  12.533   0.478  1.00  0.00           C
ATOM     77  C   CYS A   7     -15.842  13.614  -0.364  1.00  0.00           C
ATOM     78  O   CYS A   7     -17.062  13.632  -0.315  1.00  0.00           O
ATOM     79  CB  CYS A   7     -14.990  11.263  -0.392  1.00  0.00           C
ATOM     80  SG  CYS A   7     -13.505  11.343  -1.422  1.00  0.00           S
ATOM     81  HA  CYS A   7     -14.191  12.855   0.846  1.00  0.00           H
ATOM     82  HB2 CYS A   7     -14.814  10.389   0.241  1.00  0.00           H
ATOM     83  HB3 CYS A   7     -15.866  11.075  -1.031  1.00  0.00           H
ATOM     84  HN  CYS A   7     -16.900  12.569   1.746  1.00  0.00           H
ATOM     85  N   PRO A   8     -15.181  14.520  -1.143  1.00  0.00           N
ATOM     86  CA  PRO A   8     -15.908  15.472  -1.964  1.00  0.00           C
ATOM     87  C   PRO A   8     -16.820  14.848  -2.993  1.00  0.00           C
ATOM     88  O   PRO A   8     -16.693  13.648  -3.181  1.00  0.00           O
ATOM     89  CB  PRO A   8     -14.784  16.257  -2.673  1.00  0.00           C
ATOM     90  CG  PRO A   8     -13.574  16.086  -1.734  1.00  0.00           C
ATOM     91  CD  PRO A   8     -13.741  14.652  -1.180  1.00  0.00           C
ATOM     92  HA  PRO A   8     -16.377  16.133  -1.250  1.00  0.00           H
ATOM     93  HD3 PRO A   8     -13.245  14.573  -0.204  1.00  0.00           H
ATOM     94  HD2 PRO A   8     -13.356  13.940  -1.916  1.00  0.00           H
ATOM     95  HG3 PRO A   8     -13.655  16.816  -0.914  1.00  0.00           H
ATOM     96  HG2 PRO A   8     -12.614  16.234  -2.251  1.00  0.00           H
ATOM     97  HB2 PRO A   8     -14.577  15.748  -3.621  1.00  0.00           H
ATOM     98  HB3 PRO A   8     -15.027  17.313  -2.879  1.00  0.00           H
ATOM     99  N   PRO A   9     -17.723  15.585  -3.693  1.00  0.00           N
ATOM    100  CA  PRO A   9     -18.569  14.956  -4.699  1.00  0.00           C
ATOM    101  C   PRO A   9     -17.946  15.062  -6.072  1.00  0.00           C
ATOM    102  O   PRO A   9     -16.784  15.417  -6.181  1.00  0.00           O
ATOM    103  CB  PRO A   9     -19.766  15.948  -4.653  1.00  0.00           C
ATOM    104  CG  PRO A   9     -19.506  16.837  -3.423  1.00  0.00           C
ATOM    105  CD  PRO A   9     -17.972  16.999  -3.457  1.00  0.00           C
ATOM    106  HA  PRO A   9     -18.877  13.930  -4.439  1.00  0.00           H
ATOM    107  HD3 PRO A   9     -17.592  17.479  -2.554  1.00  0.00           H
ATOM    108  HD2 PRO A   9     -17.641  17.591  -4.326  1.00  0.00           H
ATOM    109  HG3 PRO A   9     -19.837  16.302  -2.520  1.00  0.00           H
ATOM    110  HG2 PRO A   9     -20.033  17.795  -3.475  1.00  0.00           H
ATOM    111  HB2 PRO A   9     -19.705  16.637  -5.507  1.00  0.00           H
ATOM    112  HB3 PRO A   9     -20.756  15.463  -4.643  1.00  0.00           H
ATOM    113  N   GLY A  10     -18.760  14.816  -7.125  1.00  0.00           N
ATOM    114  CA  GLY A  10     -18.379  15.242  -8.467  1.00  0.00           C
ATOM    115  C   GLY A  10     -17.004  14.769  -8.867  1.00  0.00           C
ATOM    116  O   GLY A  10     -16.797  13.566  -8.884  1.00  0.00           O
ATOM    117  HA3 GLY A  10     -18.461  16.340  -8.502  1.00  0.00           H
ATOM    118  HA2 GLY A  10     -19.088  14.841  -9.210  1.00  0.00           H
ATOM    119  HN  GLY A  10     -19.691  14.469  -6.988  1.00  0.00           H
ATOM    120  N   LEU A  11     -16.063  15.682  -9.210  1.00  0.00           N
ATOM    121  CA  LEU A  11     -14.790  15.228  -9.763  1.00  0.00           C
ATOM    122  C   LEU A  11     -14.029  14.437  -8.729  1.00  0.00           C
ATOM    123  O   LEU A  11     -13.746  13.276  -8.974  1.00  0.00           O
ATOM    124  CB  LEU A  11     -13.910  16.401 -10.286  1.00  0.00           C
ATOM    125  CG  LEU A  11     -12.538  15.952 -10.880  1.00  0.00           C
ATOM    126  CD1 LEU A  11     -12.708  15.087 -12.162  1.00  0.00           C
ATOM    127  CD2 LEU A  11     -11.675  17.201 -11.210  1.00  0.00           C
ATOM    128  HA  LEU A  11     -15.041  14.580 -10.618  1.00  0.00           H
ATOM    129  HB2 LEU A  11     -14.474  16.951 -11.056  1.00  0.00           H
ATOM    130  HB3 LEU A  11     -13.723  17.096  -9.453  1.00  0.00           H
ATOM    131  HG  LEU A  11     -11.985  15.361 -10.128  1.00  0.00           H
ATOM    132 HD21 LEU A  11     -10.691  16.904 -11.601  1.00  0.00           H
ATOM    133 HD22 LEU A  11     -12.177  17.825 -11.966  1.00  0.00           H
ATOM    134 HD23 LEU A  11     -11.510  17.810 -10.308  1.00  0.00           H
ATOM    135 HD11 LEU A  11     -11.725  14.861 -12.605  1.00  0.00           H
ATOM    136 HD12 LEU A  11     -13.199  14.129 -11.943  1.00  0.00           H
ATOM    137 HD13 LEU A  11     -13.310  15.626 -12.910  1.00  0.00           H
ATOM    138  HN  LEU A  11     -16.230  16.667  -9.143  1.00  0.00           H
ATOM    139  N   PHE A  12     -13.670  15.038  -7.573  1.00  0.00           N
ATOM    140  CA  PHE A  12     -12.829  14.317  -6.623  1.00  0.00           C
ATOM    141  C   PHE A  12     -13.730  13.320  -5.935  1.00  0.00           C
ATOM    142  O   PHE A  12     -14.804  13.719  -5.514  1.00  0.00           O
ATOM    143  CB  PHE A  12     -12.103  15.265  -5.638  1.00  0.00           C
ATOM    144  CG  PHE A  12     -11.311  16.319  -6.420  1.00  0.00           C
ATOM    145  CD1 PHE A  12     -10.025  16.024  -6.884  1.00  0.00           C
ATOM    146  CD2 PHE A  12     -11.863  17.581  -6.676  1.00  0.00           C
ATOM    147  CE1 PHE A  12      -9.301  16.980  -7.601  1.00  0.00           C
ATOM    148  CE2 PHE A  12     -11.161  18.517  -7.439  1.00  0.00           C
ATOM    149  CZ  PHE A  12      -9.884  18.212  -7.914  1.00  0.00           C
ATOM    150  HA  PHE A  12     -12.032  13.801  -7.186  1.00  0.00           H
ATOM    151  HB2 PHE A  12     -12.823  15.781  -4.997  1.00  0.00           H
ATOM    152  HB3 PHE A  12     -11.435  14.681  -4.990  1.00  0.00           H
ATOM    153  HD2 PHE A  12     -12.841  17.845  -6.287  1.00  0.00           H
ATOM    154  HE2 PHE A  12     -11.609  19.481  -7.663  1.00  0.00           H
ATOM    155  HZ  PHE A  12      -9.351  18.932  -8.525  1.00  0.00           H
ATOM    156  HE1 PHE A  12      -8.287  16.764  -7.911  1.00  0.00           H
ATOM    157  HD1 PHE A  12      -9.587  15.051  -6.691  1.00  0.00           H
ATOM    158  HN  PHE A  12     -13.998  15.954  -7.342  1.00  0.00           H
ATOM    159  N   SER A  13     -13.346  12.024  -5.853  1.00  0.00           N
ATOM    160  CA  SER A  13     -14.322  10.986  -5.520  1.00  0.00           C
ATOM    161  C   SER A  13     -13.622   9.884  -4.745  1.00  0.00           C
ATOM    162  O   SER A  13     -12.792  10.260  -3.934  1.00  0.00           O
ATOM    163  CB  SER A  13     -14.936  10.589  -6.895  1.00  0.00           C
ATOM    164  OG  SER A  13     -14.151   9.557  -7.514  1.00  0.00           O
ATOM    165  HA  SER A  13     -15.110  11.380  -4.857  1.00  0.00           H
ATOM    166  HB2 SER A  13     -15.965  10.235  -6.772  1.00  0.00           H
ATOM    167  HB3 SER A  13     -14.994  11.468  -7.558  1.00  0.00           H
ATOM    168  HG1 SER A  13     -14.497   9.285  -8.359  1.00  0.00           H
ATOM    169  HN  SER A  13     -12.441  11.726  -6.158  1.00  0.00           H
ATOM    170  N   ASN A  14     -13.900   8.576  -4.966  1.00  0.00           N
ATOM    171  CA  ASN A  14     -13.249   7.483  -4.227  1.00  0.00           C
ATOM    172  C   ASN A  14     -12.342   7.862  -3.067  1.00  0.00           C
ATOM    173  O   ASN A  14     -11.199   8.173  -3.367  1.00  0.00           O
ATOM    174  CB  ASN A  14     -12.450   6.597  -5.228  1.00  0.00           C
ATOM    175  CG  ASN A  14     -13.404   5.689  -5.967  1.00  0.00           C
ATOM    176  OD1 ASN A  14     -13.729   4.645  -5.424  1.00  0.00           O
ATOM    177  ND2 ASN A  14     -13.887   6.055  -7.173  1.00  0.00           N
ATOM    178  HA  ASN A  14     -14.034   6.822  -3.840  1.00  0.00           H
ATOM    179  HB2 ASN A  14     -11.868   7.230  -5.915  1.00  0.00           H
ATOM    180  HB3 ASN A  14     -11.743   5.946  -4.686  1.00  0.00           H
ATOM    181 HD22 ASN A  14     -14.544   5.465  -7.643  1.00  0.00           H
ATOM    182 HD21 ASN A  14     -13.608   6.911  -7.605  1.00  0.00           H
ATOM    183  HN  ASN A  14     -14.567   8.313  -5.665  1.00  0.00           H
ATOM    184  N   PRO A  15     -12.716   7.848  -1.757  1.00  0.00           N
ATOM    185  CA  PRO A  15     -11.714   8.096  -0.733  1.00  0.00           C
ATOM    186  C   PRO A  15     -10.744   6.943  -0.682  1.00  0.00           C
ATOM    187  O   PRO A  15     -11.202   5.859  -0.358  1.00  0.00           O
ATOM    188  CB  PRO A  15     -12.570   8.175   0.552  1.00  0.00           C
ATOM    189  CG  PRO A  15     -13.835   7.371   0.207  1.00  0.00           C
ATOM    190  CD  PRO A  15     -14.080   7.619  -1.298  1.00  0.00           C
ATOM    191  HA  PRO A  15     -11.218   9.052  -0.905  1.00  0.00           H
ATOM    192  HD3 PRO A  15     -14.675   8.531  -1.445  1.00  0.00           H
ATOM    193  HD2 PRO A  15     -14.602   6.745  -1.710  1.00  0.00           H
ATOM    194  HG3 PRO A  15     -14.680   7.653   0.847  1.00  0.00           H
ATOM    195  HG2 PRO A  15     -13.603   6.308   0.366  1.00  0.00           H
ATOM    196  HB2 PRO A  15     -12.075   7.751   1.437  1.00  0.00           H
ATOM    197  HB3 PRO A  15     -12.836   9.222   0.762  1.00  0.00           H
ATOM    198  N   GLN A  16      -9.434   7.144  -0.986  1.00  0.00           N
ATOM    199  CA  GLN A  16      -8.476   6.042  -0.885  1.00  0.00           C
ATOM    200  C   GLN A  16      -7.351   6.358   0.073  1.00  0.00           C
ATOM    201  O   GLN A  16      -7.044   7.525   0.262  1.00  0.00           O
ATOM    202  CB  GLN A  16      -7.878   5.654  -2.265  1.00  0.00           C
ATOM    203  CG  GLN A  16      -8.985   5.391  -3.324  1.00  0.00           C
ATOM    204  CD  GLN A  16      -8.532   4.480  -4.447  1.00  0.00           C
ATOM    205  OE1 GLN A  16      -7.895   3.477  -4.163  1.00  0.00           O
ATOM    206  NE2 GLN A  16      -8.843   4.766  -5.731  1.00  0.00           N
ATOM    207  HA  GLN A  16      -8.975   5.158  -0.469  1.00  0.00           H
ATOM    208  HB2 GLN A  16      -7.208   6.454  -2.616  1.00  0.00           H
ATOM    209  HB3 GLN A  16      -7.262   4.756  -2.126  1.00  0.00           H
ATOM    210  HG2 GLN A  16      -9.835   4.895  -2.843  1.00  0.00           H
ATOM    211  HG3 GLN A  16      -9.344   6.357  -3.700  1.00  0.00           H
ATOM    212 HE22 GLN A  16      -8.533   4.155  -6.462  1.00  0.00           H
ATOM    213 HE21 GLN A  16      -9.377   5.573  -5.979  1.00  0.00           H
ATOM    214  HN  GLN A  16      -9.083   8.038  -1.275  1.00  0.00           H
ATOM    215  N   CYS A  17      -6.721   5.313   0.665  1.00  0.00           N
ATOM    216  CA  CYS A  17      -5.551   5.519   1.513  1.00  0.00           C
ATOM    217  C   CYS A  17      -4.360   5.687   0.597  1.00  0.00           C
ATOM    218  O   CYS A  17      -3.521   4.802   0.525  1.00  0.00           O
ATOM    219  CB  CYS A  17      -5.347   4.316   2.474  1.00  0.00           C
ATOM    220  SG  CYS A  17      -6.729   4.227   3.653  1.00  0.00           S
ATOM    221  HA  CYS A  17      -5.663   6.425   2.132  1.00  0.00           H
ATOM    222  HB2 CYS A  17      -5.287   3.364   1.926  1.00  0.00           H
ATOM    223  HB3 CYS A  17      -4.422   4.445   3.051  1.00  0.00           H
ATOM    224  HN  CYS A  17      -6.998   4.368   0.480  1.00  0.00           H
ATOM    225  N   CYS A  18      -4.268   6.833  -0.114  1.00  0.00           N
ATOM    226  CA  CYS A  18      -3.103   7.068  -0.964  1.00  0.00           C
ATOM    227  C   CYS A  18      -1.913   7.301  -0.072  1.00  0.00           C
ATOM    228  O   CYS A  18      -2.108   7.542   1.108  1.00  0.00           O
ATOM    229  CB  CYS A  18      -3.245   8.371  -1.787  1.00  0.00           C
ATOM    230  SG  CYS A  18      -4.756   8.359  -2.790  1.00  0.00           S
ATOM    231  HA  CYS A  18      -2.937   6.213  -1.638  1.00  0.00           H
ATOM    232  HB2 CYS A  18      -3.303   9.194  -1.065  1.00  0.00           H
ATOM    233  HB3 CYS A  18      -2.385   8.546  -2.452  1.00  0.00           H
ATOM    234  HN  CYS A  18      -4.955   7.556  -0.023  1.00  0.00           H
ATOM    235  N   ALA A  19      -0.674   7.282  -0.606  1.00  0.00           N
ATOM    236  CA  ALA A  19       0.450   7.650   0.243  1.00  0.00           C
ATOM    237  C   ALA A  19       0.225   9.050   0.768  1.00  0.00           C
ATOM    238  O   ALA A  19       0.171   9.225   1.975  1.00  0.00           O
ATOM    239  CB  ALA A  19       1.792   7.628  -0.524  1.00  0.00           C
ATOM    240  HA  ALA A  19       0.519   6.936   1.083  1.00  0.00           H
ATOM    241  HB1 ALA A  19       2.575   8.042   0.128  1.00  0.00           H
ATOM    242  HB2 ALA A  19       2.059   6.602  -0.807  1.00  0.00           H
ATOM    243  HB3 ALA A  19       1.724   8.228  -1.444  1.00  0.00           H
ATOM    244  HN  ALA A  19      -0.519   7.069  -1.573  1.00  0.00           H
ATOM    245  N   THR A  20       0.094  10.057  -0.128  1.00  0.00           N
ATOM    246  CA  THR A  20      -0.012  11.440   0.331  1.00  0.00           C
ATOM    247  C   THR A  20      -0.402  12.352  -0.807  1.00  0.00           C
ATOM    248  O   THR A  20      -0.272  11.928  -1.945  1.00  0.00           O
ATOM    249  CB  THR A  20       1.332  11.926   0.931  1.00  0.00           C
ATOM    250  OG1 THR A  20       1.085  13.197   1.558  1.00  0.00           O
ATOM    251  CG2 THR A  20       2.420  12.036  -0.170  1.00  0.00           C
ATOM    252  HA  THR A  20      -0.809  11.489   1.089  1.00  0.00           H
ATOM    253  HB  THR A  20       1.677  11.204   1.690  1.00  0.00           H
ATOM    254  HG1 THR A  20       1.850  13.549   1.999  1.00  0.00           H
ATOM    255 HG23 THR A  20       2.186  12.869  -0.849  1.00  0.00           H
ATOM    256 HG21 THR A  20       3.400  12.228   0.285  1.00  0.00           H
ATOM    257 HG22 THR A  20       2.488  11.103  -0.750  1.00  0.00           H
ATOM    258  HN  THR A  20       0.088   9.885  -1.115  1.00  0.00           H
ATOM    259  N   GLN A  21      -0.901  13.582  -0.530  1.00  0.00           N
ATOM    260  CA  GLN A  21      -1.426  14.419  -1.609  1.00  0.00           C
ATOM    261  C   GLN A  21      -0.277  15.125  -2.291  1.00  0.00           C
ATOM    262  O   GLN A  21      -0.105  16.321  -2.114  1.00  0.00           O
ATOM    263  CB  GLN A  21      -2.513  15.410  -1.101  1.00  0.00           C
ATOM    264  CG  GLN A  21      -3.369  15.944  -2.284  1.00  0.00           C
ATOM    265  CD  GLN A  21      -4.243  17.105  -1.880  1.00  0.00           C
ATOM    266  OE1 GLN A  21      -4.084  18.189  -2.418  1.00  0.00           O
ATOM    267  NE2 GLN A  21      -5.184  16.913  -0.933  1.00  0.00           N
ATOM    268  HA  GLN A  21      -1.920  13.774  -2.352  1.00  0.00           H
ATOM    269  HB2 GLN A  21      -3.171  14.890  -0.390  1.00  0.00           H
ATOM    270  HB3 GLN A  21      -2.042  16.245  -0.557  1.00  0.00           H
ATOM    271  HG2 GLN A  21      -2.691  16.269  -3.086  1.00  0.00           H
ATOM    272  HG3 GLN A  21      -4.011  15.149  -2.695  1.00  0.00           H
ATOM    273 HE22 GLN A  21      -5.763  17.681  -0.670  1.00  0.00           H
ATOM    274 HE21 GLN A  21      -5.320  16.025  -0.494  1.00  0.00           H
ATOM    275  HN  GLN A  21      -0.937  13.926   0.411  1.00  0.00           H
ATOM    276  N   VAL A  22       0.529  14.387  -3.088  1.00  0.00           N
ATOM    277  CA  VAL A  22       1.658  15.021  -3.765  1.00  0.00           C
ATOM    278  C   VAL A  22       1.167  16.145  -4.655  1.00  0.00           C
ATOM    279  O   VAL A  22       0.007  16.135  -5.038  1.00  0.00           O
ATOM    280  CB  VAL A  22       2.540  14.040  -4.599  1.00  0.00           C
ATOM    281  CG1 VAL A  22       3.204  12.948  -3.714  1.00  0.00           C
ATOM    282  CG2 VAL A  22       1.734  13.389  -5.756  1.00  0.00           C
ATOM    283  HA  VAL A  22       2.295  15.460  -2.979  1.00  0.00           H
ATOM    284  HB  VAL A  22       3.359  14.627  -5.049  1.00  0.00           H
ATOM    285 HG11 VAL A  22       3.932  12.376  -4.310  1.00  0.00           H
ATOM    286 HG12 VAL A  22       3.743  13.408  -2.871  1.00  0.00           H
ATOM    287 HG13 VAL A  22       2.460  12.242  -3.318  1.00  0.00           H
ATOM    288 HG21 VAL A  22       2.400  12.781  -6.387  1.00  0.00           H
ATOM    289 HG22 VAL A  22       0.933  12.747  -5.366  1.00  0.00           H
ATOM    290 HG23 VAL A  22       1.272  14.152  -6.392  1.00  0.00           H
ATOM    291  HN  VAL A  22       0.359  13.411  -3.210  1.00  0.00           H
ATOM    292  N   LEU A  23       2.045  17.121  -4.988  1.00  0.00           N
ATOM    293  CA  LEU A  23       1.654  18.224  -5.868  1.00  0.00           C
ATOM    294  C   LEU A  23       0.414  18.940  -5.375  1.00  0.00           C
ATOM    295  O   LEU A  23      -0.300  19.496  -6.196  1.00  0.00           O
ATOM    296  CB  LEU A  23       1.469  17.719  -7.329  1.00  0.00           C
ATOM    297  CG  LEU A  23       2.617  16.802  -7.843  1.00  0.00           C
ATOM    298  CD1 LEU A  23       2.282  16.282  -9.270  1.00  0.00           C
ATOM    299  CD2 LEU A  23       3.991  17.526  -7.847  1.00  0.00           C
ATOM    300  HA  LEU A  23       2.442  18.996  -5.864  1.00  0.00           H
ATOM    301  HB2 LEU A  23       0.535  17.142  -7.373  1.00  0.00           H
ATOM    302  HB3 LEU A  23       1.361  18.583  -8.006  1.00  0.00           H
ATOM    303  HG  LEU A  23       2.702  15.924  -7.184  1.00  0.00           H
ATOM    304 HD21 LEU A  23       4.765  16.869  -8.271  1.00  0.00           H
ATOM    305 HD22 LEU A  23       3.939  18.444  -8.452  1.00  0.00           H
ATOM    306 HD23 LEU A  23       4.303  17.793  -6.826  1.00  0.00           H
ATOM    307 HD11 LEU A  23       3.063  15.590  -9.623  1.00  0.00           H
ATOM    308 HD12 LEU A  23       1.323  15.743  -9.276  1.00  0.00           H
ATOM    309 HD13 LEU A  23       2.213  17.122  -9.977  1.00  0.00           H
ATOM    310  HN  LEU A  23       2.989  17.100  -4.652  1.00  0.00           H
ATOM    311  N   GLY A  24       0.127  18.939  -4.051  1.00  0.00           N
ATOM    312  CA  GLY A  24      -1.089  19.584  -3.556  1.00  0.00           C
ATOM    313  C   GLY A  24      -2.310  19.268  -4.388  1.00  0.00           C
ATOM    314  O   GLY A  24      -3.195  20.106  -4.459  1.00  0.00           O
ATOM    315  HA3 GLY A  24      -0.922  20.673  -3.538  1.00  0.00           H
ATOM    316  HA2 GLY A  24      -1.310  19.254  -2.527  1.00  0.00           H
ATOM    317  HN  GLY A  24       0.742  18.521  -3.378  1.00  0.00           H
ATOM    318  N   LEU A  25      -2.383  18.067  -5.010  1.00  0.00           N
ATOM    319  CA  LEU A  25      -3.538  17.733  -5.844  1.00  0.00           C
ATOM    320  C   LEU A  25      -3.548  16.256  -6.183  1.00  0.00           C
ATOM    321  O   LEU A  25      -4.558  15.625  -5.926  1.00  0.00           O
ATOM    322  CB  LEU A  25      -3.544  18.565  -7.160  1.00  0.00           C
ATOM    323  CG  LEU A  25      -4.817  18.355  -8.040  1.00  0.00           C
ATOM    324  CD1 LEU A  25      -6.084  18.992  -7.400  1.00  0.00           C
ATOM    325  CD2 LEU A  25      -4.597  18.968  -9.452  1.00  0.00           C
ATOM    326  HA  LEU A  25      -4.439  17.959  -5.253  1.00  0.00           H
ATOM    327  HB2 LEU A  25      -3.457  19.637  -6.930  1.00  0.00           H
ATOM    328  HB3 LEU A  25      -2.647  18.288  -7.734  1.00  0.00           H
ATOM    329  HG  LEU A  25      -5.010  17.277  -8.176  1.00  0.00           H
ATOM    330 HD21 LEU A  25      -5.477  18.793 -10.093  1.00  0.00           H
ATOM    331 HD22 LEU A  25      -4.431  20.053  -9.373  1.00  0.00           H
ATOM    332 HD23 LEU A  25      -3.724  18.515  -9.946  1.00  0.00           H
ATOM    333 HD11 LEU A  25      -6.930  18.913  -8.096  1.00  0.00           H
ATOM    334 HD12 LEU A  25      -6.372  18.487  -6.468  1.00  0.00           H
ATOM    335 HD13 LEU A  25      -5.916  20.058  -7.185  1.00  0.00           H
ATOM    336  HN  LEU A  25      -1.649  17.397  -4.903  1.00  0.00           H
ATOM    337  N   ILE A  26      -2.463  15.686  -6.762  1.00  0.00           N
ATOM    338  CA  ILE A  26      -2.457  14.268  -7.136  1.00  0.00           C
ATOM    339  C   ILE A  26      -2.240  13.425  -5.898  1.00  0.00           C
ATOM    340  O   ILE A  26      -1.631  13.913  -4.960  1.00  0.00           O
ATOM    341  CB  ILE A  26      -1.374  13.949  -8.223  1.00  0.00           C
ATOM    342  CG1 ILE A  26      -1.833  14.348  -9.659  1.00  0.00           C
ATOM    343  CG2 ILE A  26      -0.914  12.461  -8.253  1.00  0.00           C
ATOM    344  HA  ILE A  26      -3.441  14.015  -7.554  1.00  0.00           H
ATOM    345  HB  ILE A  26      -0.470  14.528  -7.980  1.00  0.00           H
ATOM    346  CD  ILE A  26      -2.231  15.840  -9.793  1.00  0.00           C
ATOM    347  HD3 ILE A  26      -1.418  16.493  -9.444  1.00  0.00           H
ATOM    348  HD2 ILE A  26      -3.139  16.045  -9.211  1.00  0.00           H
ATOM    349  HD1 ILE A  26      -2.441  16.081 -10.847  1.00  0.00           H
ATOM    350 HG12 ILE A  26      -1.008  14.157 -10.367  1.00  0.00           H
ATOM    351 HG13 ILE A  26      -2.685  13.718  -9.959  1.00  0.00           H
ATOM    352 HG21 ILE A  26      -0.093  12.338  -8.973  1.00  0.00           H
ATOM    353 HG22 ILE A  26      -0.534  12.114  -7.282  1.00  0.00           H
ATOM    354 HG23 ILE A  26      -1.741  11.807  -8.562  1.00  0.00           H
ATOM    355  HN  ILE A  26      -1.641  16.225  -6.924  1.00  0.00           H
ATOM    356  N   GLY A  27      -2.722  12.156  -5.907  1.00  0.00           N
ATOM    357  CA  GLY A  27      -2.435  11.207  -4.832  1.00  0.00           C
ATOM    358  C   GLY A  27      -1.840   9.979  -5.482  1.00  0.00           C
ATOM    359  O   GLY A  27      -2.427   9.536  -6.457  1.00  0.00           O
ATOM    360  HA3 GLY A  27      -3.373  10.918  -4.336  1.00  0.00           H
ATOM    361  HA2 GLY A  27      -1.761  11.626  -4.071  1.00  0.00           H
ATOM    362  HN  GLY A  27      -3.258  11.812  -6.680  1.00  0.00           H
ATOM    363  N   LEU A  28      -0.703   9.424  -4.994  1.00  0.00           N
ATOM    364  CA  LEU A  28      -0.080   8.286  -5.676  1.00  0.00           C
ATOM    365  C   LEU A  28      -0.535   6.984  -5.059  1.00  0.00           C
ATOM    366  O   LEU A  28      -0.927   6.990  -3.903  1.00  0.00           O
ATOM    367  CB  LEU A  28       1.472   8.340  -5.600  1.00  0.00           C
ATOM    368  CG  LEU A  28       2.093   9.621  -6.234  1.00  0.00           C
ATOM    369  CD1 LEU A  28       3.600   9.727  -5.875  1.00  0.00           C
ATOM    370  CD2 LEU A  28       1.927   9.671  -7.777  1.00  0.00           C
ATOM    371  HA  LEU A  28      -0.370   8.280  -6.736  1.00  0.00           H
ATOM    372  HB2 LEU A  28       1.755   8.289  -4.536  1.00  0.00           H
ATOM    373  HB3 LEU A  28       1.902   7.460  -6.104  1.00  0.00           H
ATOM    374  HG  LEU A  28       1.584  10.494  -5.801  1.00  0.00           H
ATOM    375 HD21 LEU A  28       2.473  10.526  -8.206  1.00  0.00           H
ATOM    376 HD22 LEU A  28       2.305   8.747  -8.240  1.00  0.00           H
ATOM    377 HD23 LEU A  28       0.873   9.798  -8.040  1.00  0.00           H
ATOM    378 HD11 LEU A  28       4.068  10.597  -6.361  1.00  0.00           H
ATOM    379 HD12 LEU A  28       3.706   9.856  -4.790  1.00  0.00           H
ATOM    380 HD13 LEU A  28       4.139   8.819  -6.184  1.00  0.00           H
ATOM    381  HN  LEU A  28      -0.271   9.767  -4.157  1.00  0.00           H
ATOM    382  N   ASP A  29      -0.467   5.863  -5.819  1.00  0.00           N
ATOM    383  CA  ASP A  29      -0.793   4.552  -5.258  1.00  0.00           C
ATOM    384  C   ASP A  29      -2.139   4.612  -4.574  1.00  0.00           C
ATOM    385  O   ASP A  29      -2.226   4.348  -3.385  1.00  0.00           O
ATOM    386  CB  ASP A  29       0.326   4.094  -4.284  1.00  0.00           C
ATOM    387  CG  ASP A  29       1.675   3.986  -4.943  1.00  0.00           C
ATOM    388  OD1 ASP A  29       2.292   5.051  -5.214  1.00  0.00           O
ATOM    389  OD2 ASP A  29       2.140   2.839  -5.186  1.00  0.00           O
ATOM    390  HA  ASP A  29      -0.870   3.801  -6.063  1.00  0.00           H
ATOM    391  HB2 ASP A  29       0.412   4.816  -3.461  1.00  0.00           H
ATOM    392  HB3 ASP A  29       0.050   3.115  -3.866  1.00  0.00           H
ATOM    393  HN  ASP A  29      -0.163   5.908  -6.772  1.00  0.00           H
ATOM    394  N   CYS A  30      -3.209   4.974  -5.318  1.00  0.00           N
ATOM    395  CA  CYS A  30      -4.514   5.120  -4.677  1.00  0.00           C
ATOM    396  C   CYS A  30      -4.975   3.746  -4.231  1.00  0.00           C
ATOM    397  O   CYS A  30      -5.377   2.973  -5.084  1.00  0.00           O
ATOM    398  CB  CYS A  30      -5.532   5.831  -5.609  1.00  0.00           C
ATOM    399  SG  CYS A  30      -4.845   7.435  -6.137  1.00  0.00           S
ATOM    400  HA  CYS A  30      -4.394   5.784  -3.809  1.00  0.00           H
ATOM    401  HB2 CYS A  30      -5.749   5.227  -6.501  1.00  0.00           H
ATOM    402  HB3 CYS A  30      -6.471   6.025  -5.076  1.00  0.00           H
ATOM    403  HN  CYS A  30      -3.119   5.145  -6.301  1.00  0.00           H
ATOM    404  N   LYS A  31      -4.902   3.429  -2.912  1.00  0.00           N
ATOM    405  CA  LYS A  31      -5.259   2.100  -2.406  1.00  0.00           C
ATOM    406  C   LYS A  31      -6.519   2.239  -1.577  1.00  0.00           C
ATOM    407  O   LYS A  31      -6.415   2.836  -0.517  1.00  0.00           O
ATOM    408  CB  LYS A  31      -4.066   1.576  -1.548  1.00  0.00           C
ATOM    409  CG  LYS A  31      -4.385   0.258  -0.788  1.00  0.00           C
ATOM    410  CD  LYS A  31      -3.186  -0.283   0.050  1.00  0.00           C
ATOM    411  CE  LYS A  31      -2.198  -1.171  -0.755  1.00  0.00           C
ATOM    412  NZ  LYS A  31      -2.697  -2.560  -0.911  1.00  0.00           N
ATOM    413  HA  LYS A  31      -5.423   1.375  -3.218  1.00  0.00           H
ATOM    414  HB2 LYS A  31      -3.200   1.425  -2.212  1.00  0.00           H
ATOM    415  HB3 LYS A  31      -3.797   2.337  -0.798  1.00  0.00           H
ATOM    416  HG2 LYS A  31      -5.212   0.460  -0.091  1.00  0.00           H
ATOM    417  HG3 LYS A  31      -4.721  -0.491  -1.516  1.00  0.00           H
ATOM    418  HD2 LYS A  31      -2.641   0.577   0.467  1.00  0.00           H
ATOM    419  HD3 LYS A  31      -3.555  -0.886   0.897  1.00  0.00           H
ATOM    420  HE2 LYS A  31      -1.235  -1.214  -0.218  1.00  0.00           H
ATOM    421  HE3 LYS A  31      -2.002  -0.701  -1.730  1.00  0.00           H
ATOM    422  HZ1 LYS A  31      -2.140  -3.108  -1.656  1.00  0.00           H
ATOM    423  HZ2 LYS A  31      -2.633  -3.122   0.013  1.00  0.00           H
ATOM    424  HZ3 LYS A  31      -3.730  -2.621  -1.211  1.00  0.00           H
ATOM    425  HN  LYS A  31      -4.596   4.103  -2.237  1.00  0.00           H
ATOM    426  N   VAL A  32      -7.702   1.723  -2.007  1.00  0.00           N
ATOM    427  CA  VAL A  32      -8.915   1.878  -1.192  1.00  0.00           C
ATOM    428  C   VAL A  32      -8.644   1.421   0.230  1.00  0.00           C
ATOM    429  O   VAL A  32      -7.725   0.634   0.385  1.00  0.00           O
ATOM    430  CB  VAL A  32     -10.250   1.252  -1.727  1.00  0.00           C
ATOM    431  CG1 VAL A  32     -10.968   2.162  -2.762  1.00  0.00           C
ATOM    432  CG2 VAL A  32     -10.079  -0.175  -2.303  1.00  0.00           C
ATOM    433  HA  VAL A  32      -9.050   2.962  -1.171  1.00  0.00           H
ATOM    434  HB  VAL A  32     -10.953   1.148  -0.884  1.00  0.00           H
ATOM    435 HG11 VAL A  32     -11.876   1.673  -3.146  1.00  0.00           H
ATOM    436 HG12 VAL A  32     -11.276   3.106  -2.288  1.00  0.00           H
ATOM    437 HG13 VAL A  32     -10.301   2.377  -3.610  1.00  0.00           H
ATOM    438 HG21 VAL A  32     -11.060  -0.624  -2.522  1.00  0.00           H
ATOM    439 HG22 VAL A  32      -9.491  -0.165  -3.229  1.00  0.00           H
ATOM    440 HG23 VAL A  32      -9.576  -0.806  -1.565  1.00  0.00           H
ATOM    441  HN  VAL A  32      -7.762   1.281  -2.900  1.00  0.00           H
ATOM    442  N   PRO A  33      -9.347   1.859   1.309  1.00  0.00           N
ATOM    443  CA  PRO A  33      -8.929   1.474   2.649  1.00  0.00           C
ATOM    444  C   PRO A  33      -9.215   0.024   2.947  1.00  0.00           C
ATOM    445  O   PRO A  33      -9.825  -0.651   2.132  1.00  0.00           O
ATOM    446  CB  PRO A  33      -9.821   2.407   3.514  1.00  0.00           C
ATOM    447  CG  PRO A  33     -10.268   3.514   2.533  1.00  0.00           C
ATOM    448  CD  PRO A  33     -10.506   2.734   1.226  1.00  0.00           C
ATOM    449  HA  PRO A  33      -7.861   1.707   2.788  1.00  0.00           H
ATOM    450  HD3 PRO A  33     -10.583   3.418   0.374  1.00  0.00           H
ATOM    451  HD2 PRO A  33     -11.414   2.120   1.307  1.00  0.00           H
ATOM    452  HG3 PRO A  33      -9.439   4.221   2.369  1.00  0.00           H
ATOM    453  HG2 PRO A  33     -11.153   4.072   2.871  1.00  0.00           H
ATOM    454  HB2 PRO A  33     -10.720   1.870   3.858  1.00  0.00           H
ATOM    455  HB3 PRO A  33      -9.304   2.826   4.390  1.00  0.00           H
ATOM    456  N   SER A  34      -8.785  -0.455   4.134  1.00  0.00           N
ATOM    457  CA  SER A  34      -9.086  -1.827   4.525  1.00  0.00           C
ATOM    458  C   SER A  34     -10.573  -2.025   4.697  1.00  0.00           C
ATOM    459  O   SER A  34     -11.092  -3.033   4.246  1.00  0.00           O
ATOM    460  CB  SER A  34      -8.462  -2.162   5.906  1.00  0.00           C
ATOM    461  OG  SER A  34      -9.026  -1.302   6.911  1.00  0.00           O
ATOM    462  HA  SER A  34      -8.676  -2.513   3.764  1.00  0.00           H
ATOM    463  HB2 SER A  34      -8.655  -3.218   6.157  1.00  0.00           H
ATOM    464  HB3 SER A  34      -7.376  -2.004   5.862  1.00  0.00           H
ATOM    465  HG1 SER A  34      -8.679  -1.472   7.781  1.00  0.00           H
ATOM    466  HN  SER A  34      -8.268   0.126   4.765  1.00  0.00           H
ATOM    467  N   GLN A  35     -11.254  -1.082   5.389  1.00  0.00           N
ATOM    468  CA  GLN A  35     -12.595  -1.357   5.909  1.00  0.00           C
ATOM    469  C   GLN A  35     -13.429  -0.099   5.867  1.00  0.00           C
ATOM    470  O   GLN A  35     -12.966   0.880   5.306  1.00  0.00           O
ATOM    471  CB  GLN A  35     -12.396  -1.891   7.360  1.00  0.00           C
ATOM    472  CG  GLN A  35     -12.094  -0.756   8.380  1.00  0.00           C
ATOM    473  CD  GLN A  35     -11.585  -1.234   9.720  1.00  0.00           C
ATOM    474  OE1 GLN A  35     -11.304  -2.411   9.880  1.00  0.00           O
ATOM    475  NE2 GLN A  35     -11.452  -0.321  10.708  1.00  0.00           N
ATOM    476  HA  GLN A  35     -13.107  -2.120   5.302  1.00  0.00           H
ATOM    477  HB2 GLN A  35     -13.291  -2.435   7.703  1.00  0.00           H
ATOM    478  HB3 GLN A  35     -11.562  -2.611   7.341  1.00  0.00           H
ATOM    479  HG2 GLN A  35     -11.327  -0.081   7.977  1.00  0.00           H
ATOM    480  HG3 GLN A  35     -13.011  -0.176   8.560  1.00  0.00           H
ATOM    481 HE22 GLN A  35     -11.106  -0.602  11.604  1.00  0.00           H
ATOM    482 HE21 GLN A  35     -11.697   0.640  10.564  1.00  0.00           H
ATOM    483  HN  GLN A  35     -10.806  -0.233   5.671  1.00  0.00           H
ATOM    484  N   ASN A  36     -14.648  -0.102   6.458  1.00  0.00           N
ATOM    485  CA  ASN A  36     -15.445   1.123   6.524  1.00  0.00           C
ATOM    486  C   ASN A  36     -14.640   2.297   7.037  1.00  0.00           C
ATOM    487  O   ASN A  36     -13.603   2.099   7.647  1.00  0.00           O
ATOM    488  CB  ASN A  36     -16.694   0.936   7.434  1.00  0.00           C
ATOM    489  CG  ASN A  36     -16.321   0.317   8.760  1.00  0.00           C
ATOM    490  OD1 ASN A  36     -16.622  -0.848   8.968  1.00  0.00           O
ATOM    491  ND2 ASN A  36     -15.659   1.056   9.675  1.00  0.00           N
ATOM    492  HA  ASN A  36     -15.782   1.357   5.499  1.00  0.00           H
ATOM    493  HB2 ASN A  36     -17.203   1.894   7.625  1.00  0.00           H
ATOM    494  HB3 ASN A  36     -17.408   0.270   6.923  1.00  0.00           H
ATOM    495 HD22 ASN A  36     -15.386   0.635  10.541  1.00  0.00           H
ATOM    496 HD21 ASN A  36     -15.433   2.016   9.514  1.00  0.00           H
ATOM    497  HN  ASN A  36     -15.024  -0.947   6.842  1.00  0.00           H
ATOM    498  N   VAL A  37     -15.126   3.537   6.798  1.00  0.00           N
ATOM    499  CA  VAL A  37     -14.407   4.733   7.226  1.00  0.00           C
ATOM    500  C   VAL A  37     -15.431   5.737   7.720  1.00  0.00           C
ATOM    501  O   VAL A  37     -15.540   6.819   7.168  1.00  0.00           O
ATOM    502  CB  VAL A  37     -13.481   5.239   6.081  1.00  0.00           C
ATOM    503  CG1 VAL A  37     -12.270   4.286   5.866  1.00  0.00           C
ATOM    504  CG2 VAL A  37     -14.223   5.441   4.731  1.00  0.00           C
ATOM    505  HA  VAL A  37     -13.770   4.523   8.096  1.00  0.00           H
ATOM    506  HB  VAL A  37     -13.088   6.211   6.409  1.00  0.00           H
ATOM    507 HG11 VAL A  37     -11.524   4.767   5.214  1.00  0.00           H
ATOM    508 HG12 VAL A  37     -11.778   4.029   6.816  1.00  0.00           H
ATOM    509 HG13 VAL A  37     -12.598   3.356   5.384  1.00  0.00           H
ATOM    510 HG21 VAL A  37     -13.535   5.876   3.988  1.00  0.00           H
ATOM    511 HG22 VAL A  37     -14.585   4.478   4.342  1.00  0.00           H
ATOM    512 HG23 VAL A  37     -15.081   6.119   4.834  1.00  0.00           H
ATOM    513  HN  VAL A  37     -15.983   3.663   6.301  1.00  0.00           H
ATOM    514  N   TYR A  38     -16.204   5.353   8.768  1.00  0.00           N
ATOM    515  CA  TYR A  38     -17.350   6.148   9.214  1.00  0.00           C
ATOM    516  C   TYR A  38     -17.131   7.643   9.116  1.00  0.00           C
ATOM    517  O   TYR A  38     -17.863   8.296   8.387  1.00  0.00           O
ATOM    518  CB  TYR A  38     -17.795   5.781  10.657  1.00  0.00           C
ATOM    519  CG  TYR A  38     -18.231   4.310  10.748  1.00  0.00           C
ATOM    520  CD1 TYR A  38     -19.404   3.893  10.110  1.00  0.00           C
ATOM    521  CD2 TYR A  38     -17.474   3.374  11.464  1.00  0.00           C
ATOM    522  CE1 TYR A  38     -19.791   2.550  10.151  1.00  0.00           C
ATOM    523  CE2 TYR A  38     -17.875   2.036  11.524  1.00  0.00           C
ATOM    524  CZ  TYR A  38     -19.022   1.610  10.842  1.00  0.00           C
ATOM    525  OH  TYR A  38     -19.417   0.267  10.840  1.00  0.00           O
ATOM    526  HA  TYR A  38     -18.190   5.889   8.555  1.00  0.00           H
ATOM    527  HB3 TYR A  38     -18.653   6.409  10.950  1.00  0.00           H
ATOM    528  HB2 TYR A  38     -16.979   5.979  11.368  1.00  0.00           H
ATOM    529  HD2 TYR A  38     -16.570   3.682  11.980  1.00  0.00           H
ATOM    530  HE2 TYR A  38     -17.289   1.334  12.107  1.00  0.00           H
ATOM    531  HE1 TYR A  38     -20.696   2.229   9.647  1.00  0.00           H
ATOM    532  HD1 TYR A  38     -20.020   4.614   9.583  1.00  0.00           H
ATOM    533  HH  TYR A  38     -18.825  -0.312  11.307  1.00  0.00           H
ATOM    534  HN  TYR A  38     -16.057   4.460   9.196  1.00  0.00           H
ATOM    535  N   ASP A  39     -16.131   8.189   9.845  1.00  0.00           N
ATOM    536  CA  ASP A  39     -15.893   9.631   9.869  1.00  0.00           C
ATOM    537  C   ASP A  39     -14.439   9.893   9.548  1.00  0.00           C
ATOM    538  O   ASP A  39     -13.721   8.943   9.280  1.00  0.00           O
ATOM    539  CB  ASP A  39     -16.294  10.151  11.275  1.00  0.00           C
ATOM    540  CG  ASP A  39     -15.347   9.664  12.341  1.00  0.00           C
ATOM    541  OD1 ASP A  39     -14.947   8.469  12.291  1.00  0.00           O
ATOM    542  OD2 ASP A  39     -14.991  10.475  13.239  1.00  0.00           O
ATOM    543  HA  ASP A  39     -16.502  10.158   9.119  1.00  0.00           H
ATOM    544  HB2 ASP A  39     -16.320  11.252  11.282  1.00  0.00           H
ATOM    545  HB3 ASP A  39     -17.308   9.792  11.514  1.00  0.00           H
ATOM    546  HN  ASP A  39     -15.545   7.627  10.424  1.00  0.00           H
ATOM    547  N   GLY A  40     -13.982  11.167   9.566  1.00  0.00           N
ATOM    548  CA  GLY A  40     -12.585  11.440   9.247  1.00  0.00           C
ATOM    549  C   GLY A  40     -11.667  10.716  10.195  1.00  0.00           C
ATOM    550  O   GLY A  40     -10.612  10.283   9.762  1.00  0.00           O
ATOM    551  HA3 GLY A  40     -12.356  12.512   9.345  1.00  0.00           H
ATOM    552  HA2 GLY A  40     -12.385  11.140   8.205  1.00  0.00           H
ATOM    553  HN  GLY A  40     -14.581  11.942   9.780  1.00  0.00           H
ATOM    554  N   THR A  41     -12.034  10.584  11.489  1.00  0.00           N
ATOM    555  CA  THR A  41     -11.165   9.872  12.422  1.00  0.00           C
ATOM    556  C   THR A  41     -10.999   8.437  11.981  1.00  0.00           C
ATOM    557  O   THR A  41      -9.873   7.967  11.941  1.00  0.00           O
ATOM    558  CB  THR A  41     -11.733   9.938  13.865  1.00  0.00           C
ATOM    559  OG1 THR A  41     -11.960  11.325  14.167  1.00  0.00           O
ATOM    560  CG2 THR A  41     -10.758   9.307  14.893  1.00  0.00           C
ATOM    561  HA  THR A  41     -10.184  10.371  12.420  1.00  0.00           H
ATOM    562  HB  THR A  41     -12.691   9.391  13.898  1.00  0.00           H
ATOM    563  HG1 THR A  41     -12.344  11.459  15.027  1.00  0.00           H
ATOM    564 HG23 THR A  41      -9.794   9.836  14.873  1.00  0.00           H
ATOM    565 HG21 THR A  41     -11.177   9.381  15.908  1.00  0.00           H
ATOM    566 HG22 THR A  41     -10.588   8.242  14.667  1.00  0.00           H
ATOM    567  HN  THR A  41     -12.891  10.975  11.830  1.00  0.00           H
ATOM    568  N   ASP A  42     -12.098   7.724  11.647  1.00  0.00           N
ATOM    569  CA  ASP A  42     -11.956   6.328  11.235  1.00  0.00           C
ATOM    570  C   ASP A  42     -11.097   6.278   9.992  1.00  0.00           C
ATOM    571  O   ASP A  42     -10.213   5.440   9.920  1.00  0.00           O
ATOM    572  CB  ASP A  42     -13.328   5.658  10.950  1.00  0.00           C
ATOM    573  CG  ASP A  42     -13.262   4.169  10.719  1.00  0.00           C
ATOM    574  OD1 ASP A  42     -14.340   3.566  10.464  1.00  0.00           O
ATOM    575  OD2 ASP A  42     -12.150   3.582  10.786  1.00  0.00           O
ATOM    576  HA  ASP A  42     -11.469   5.779  12.059  1.00  0.00           H
ATOM    577  HB2 ASP A  42     -14.000   5.828  11.806  1.00  0.00           H
ATOM    578  HB3 ASP A  42     -13.769   6.125  10.058  1.00  0.00           H
ATOM    579  HN  ASP A  42     -13.010   8.136  11.670  1.00  0.00           H
ATOM    580  N   PHE A  43     -11.337   7.171   9.003  1.00  0.00           N
ATOM    581  CA  PHE A  43     -10.532   7.136   7.781  1.00  0.00           C
ATOM    582  C   PHE A  43      -9.082   7.340   8.152  1.00  0.00           C
ATOM    583  O   PHE A  43      -8.238   6.555   7.755  1.00  0.00           O
ATOM    584  CB  PHE A  43     -10.970   8.232   6.763  1.00  0.00           C
ATOM    585  CG  PHE A  43     -10.478   8.090   5.309  1.00  0.00           C
ATOM    586  CD1 PHE A  43      -9.631   7.070   4.853  1.00  0.00           C
ATOM    587  CD2 PHE A  43     -10.915   9.052   4.388  1.00  0.00           C
ATOM    588  CE1 PHE A  43      -9.183   7.055   3.530  1.00  0.00           C
ATOM    589  CE2 PHE A  43     -10.499   9.014   3.055  1.00  0.00           C
ATOM    590  CZ  PHE A  43      -9.623   8.019   2.623  1.00  0.00           C
ATOM    591  HA  PHE A  43     -10.686   6.142   7.341  1.00  0.00           H
ATOM    592  HB2 PHE A  43     -12.065   8.241   6.713  1.00  0.00           H
ATOM    593  HB3 PHE A  43     -10.661   9.224   7.128  1.00  0.00           H
ATOM    594  HD2 PHE A  43     -11.582   9.845   4.707  1.00  0.00           H
ATOM    595  HE2 PHE A  43     -10.856   9.748   2.345  1.00  0.00           H
ATOM    596  HZ  PHE A  43      -9.286   7.996   1.593  1.00  0.00           H
ATOM    597  HE1 PHE A  43      -8.486   6.298   3.195  1.00  0.00           H
ATOM    598  HD1 PHE A  43      -9.300   6.272   5.505  1.00  0.00           H
ATOM    599  HN  PHE A  43     -12.063   7.856   9.091  1.00  0.00           H
ATOM    600  N   ARG A  44      -8.790   8.404   8.928  1.00  0.00           N
ATOM    601  CA  ARG A  44      -7.408   8.750   9.258  1.00  0.00           C
ATOM    602  C   ARG A  44      -6.730   7.656  10.050  1.00  0.00           C
ATOM    603  O   ARG A  44      -5.550   7.421   9.842  1.00  0.00           O
ATOM    604  CB  ARG A  44      -7.404  10.085  10.053  1.00  0.00           C
ATOM    605  CG  ARG A  44      -5.987  10.584  10.429  1.00  0.00           C
ATOM    606  CD  ARG A  44      -6.031  11.985  11.100  1.00  0.00           C
ATOM    607  NE  ARG A  44      -6.828  11.950  12.335  1.00  0.00           N
ATOM    608  CZ  ARG A  44      -8.088  12.328  12.453  1.00  0.00           C
ATOM    609  NH1 ARG A  44      -8.834  12.767  11.463  1.00  0.00           N
ATOM    610  NH2 ARG A  44      -8.646  12.261  13.644  1.00  0.00           N
ATOM    611  HA  ARG A  44      -6.864   8.903   8.312  1.00  0.00           H
ATOM    612  HB2 ARG A  44      -7.888  10.842   9.418  1.00  0.00           H
ATOM    613  HB3 ARG A  44      -7.999   9.958  10.971  1.00  0.00           H
ATOM    614  HG2 ARG A  44      -5.526   9.867  11.128  1.00  0.00           H
ATOM    615  HG3 ARG A  44      -5.362  10.633   9.521  1.00  0.00           H
ATOM    616  HD2 ARG A  44      -4.994  12.233  11.388  1.00  0.00           H
ATOM    617  HD3 ARG A  44      -6.311  12.764  10.379  1.00  0.00           H
ATOM    618  HE  ARG A  44      -6.330  11.622  13.180  1.00  0.00           H
ATOM    619 HH12 ARG A  44      -9.816  13.043  11.622  1.00  0.00           H
ATOM    620 HH11 ARG A  44      -8.480  12.849  10.507  1.00  0.00           H
ATOM    621 HH22 ARG A  44      -9.626  12.544  13.793  1.00  0.00           H
ATOM    622 HH21 ARG A  44      -8.120  11.925  14.464  1.00  0.00           H
ATOM    623  HN  ARG A  44      -9.527   8.979   9.278  1.00  0.00           H
ATOM    624  N   ASN A  45      -7.453   6.969  10.960  1.00  0.00           N
ATOM    625  CA  ASN A  45      -6.833   5.886  11.721  1.00  0.00           C
ATOM    626  C   ASN A  45      -6.571   4.738  10.772  1.00  0.00           C
ATOM    627  O   ASN A  45      -5.491   4.172  10.807  1.00  0.00           O
ATOM    628  CB  ASN A  45      -7.704   5.408  12.918  1.00  0.00           C
ATOM    629  CG  ASN A  45      -7.535   6.295  14.133  1.00  0.00           C
ATOM    630  OD1 ASN A  45      -7.070   5.806  15.152  1.00  0.00           O
ATOM    631  ND2 ASN A  45      -7.890   7.598  14.082  1.00  0.00           N
ATOM    632  HA  ASN A  45      -5.865   6.228  12.127  1.00  0.00           H
ATOM    633  HB2 ASN A  45      -8.766   5.346  12.634  1.00  0.00           H
ATOM    634  HB3 ASN A  45      -7.380   4.391  13.195  1.00  0.00           H
ATOM    635 HD22 ASN A  45      -7.760   8.174  14.891  1.00  0.00           H
ATOM    636 HD21 ASN A  45      -8.281   8.010  13.262  1.00  0.00           H
ATOM    637  HN  ASN A  45      -8.429   7.153  11.076  1.00  0.00           H
ATOM    638  N   VAL A  46      -7.542   4.381   9.903  1.00  0.00           N
ATOM    639  CA  VAL A  46      -7.298   3.310   8.939  1.00  0.00           C
ATOM    640  C   VAL A  46      -6.178   3.724   8.008  1.00  0.00           C
ATOM    641  O   VAL A  46      -5.410   2.872   7.592  1.00  0.00           O
ATOM    642  CB  VAL A  46      -8.592   2.927   8.165  1.00  0.00           C
ATOM    643  CG1 VAL A  46      -8.284   1.926   7.019  1.00  0.00           C
ATOM    644  CG2 VAL A  46      -9.631   2.290   9.132  1.00  0.00           C
ATOM    645  HA  VAL A  46      -6.970   2.416   9.491  1.00  0.00           H
ATOM    646  HB  VAL A  46      -9.020   3.842   7.720  1.00  0.00           H
ATOM    647 HG11 VAL A  46      -9.227   1.593   6.560  1.00  0.00           H
ATOM    648 HG12 VAL A  46      -7.662   2.392   6.240  1.00  0.00           H
ATOM    649 HG13 VAL A  46      -7.752   1.046   7.410  1.00  0.00           H
ATOM    650 HG21 VAL A  46     -10.608   2.206   8.631  1.00  0.00           H
ATOM    651 HG22 VAL A  46      -9.303   1.285   9.440  1.00  0.00           H
ATOM    652 HG23 VAL A  46      -9.764   2.890  10.041  1.00  0.00           H
ATOM    653  HN  VAL A  46      -8.412   4.875   9.880  1.00  0.00           H
ATOM    654  N   CYS A  47      -6.038   5.025   7.672  1.00  0.00           N
ATOM    655  CA  CYS A  47      -4.904   5.437   6.852  1.00  0.00           C
ATOM    656  C   CYS A  47      -3.630   5.153   7.613  1.00  0.00           C
ATOM    657  O   CYS A  47      -2.691   4.659   7.011  1.00  0.00           O
ATOM    658  CB  CYS A  47      -4.970   6.933   6.462  1.00  0.00           C
ATOM    659  SG  CYS A  47      -6.476   7.236   5.503  1.00  0.00           S
ATOM    660  HA  CYS A  47      -4.916   4.849   5.921  1.00  0.00           H
ATOM    661  HB2 CYS A  47      -4.944   7.589   7.343  1.00  0.00           H
ATOM    662  HB3 CYS A  47      -4.134   7.187   5.806  1.00  0.00           H
ATOM    663  HN  CYS A  47      -6.667   5.724   8.007  1.00  0.00           H
ATOM    664  N   ALA A  48      -3.574   5.431   8.936  1.00  0.00           N
ATOM    665  CA  ALA A  48      -2.381   5.072   9.703  1.00  0.00           C
ATOM    666  C   ALA A  48      -2.161   3.575   9.652  1.00  0.00           C
ATOM    667  O   ALA A  48      -1.014   3.163   9.586  1.00  0.00           O
ATOM    668  CB  ALA A  48      -2.466   5.527  11.183  1.00  0.00           C
ATOM    669  HA  ALA A  48      -1.517   5.583   9.245  1.00  0.00           H
ATOM    670  HB1 ALA A  48      -1.521   5.300  11.702  1.00  0.00           H
ATOM    671  HB2 ALA A  48      -2.644   6.613  11.234  1.00  0.00           H
ATOM    672  HB3 ALA A  48      -3.283   5.010  11.706  1.00  0.00           H
ATOM    673  HN  ALA A  48      -4.346   5.856   9.413  1.00  0.00           H
ATOM    674  N   LYS A  49      -3.222   2.734   9.665  1.00  0.00           N
ATOM    675  CA  LYS A  49      -3.007   1.292   9.520  1.00  0.00           C
ATOM    676  C   LYS A  49      -2.305   1.011   8.206  1.00  0.00           C
ATOM    677  O   LYS A  49      -1.538   0.064   8.162  1.00  0.00           O
ATOM    678  CB  LYS A  49      -4.310   0.445   9.564  1.00  0.00           C
ATOM    679  CG  LYS A  49      -5.048   0.512  10.929  1.00  0.00           C
ATOM    680  CD  LYS A  49      -6.334  -0.360  10.900  1.00  0.00           C
ATOM    681  CE  LYS A  49      -7.230  -0.160  12.155  1.00  0.00           C
ATOM    682  NZ  LYS A  49      -6.551  -0.524  13.420  1.00  0.00           N
ATOM    683  HA  LYS A  49      -2.356   0.958  10.345  1.00  0.00           H
ATOM    684  HB2 LYS A  49      -4.982   0.762   8.755  1.00  0.00           H
ATOM    685  HB3 LYS A  49      -4.049  -0.609   9.386  1.00  0.00           H
ATOM    686  HG2 LYS A  49      -4.367   0.150  11.715  1.00  0.00           H
ATOM    687  HG3 LYS A  49      -5.319   1.550  11.166  1.00  0.00           H
ATOM    688  HD2 LYS A  49      -6.934  -0.099  10.012  1.00  0.00           H
ATOM    689  HD3 LYS A  49      -6.053  -1.423  10.813  1.00  0.00           H
ATOM    690  HE2 LYS A  49      -7.564   0.891  12.202  1.00  0.00           H
ATOM    691  HE3 LYS A  49      -8.129  -0.790  12.036  1.00  0.00           H
ATOM    692  HZ1 LYS A  49      -7.242  -0.502  14.253  1.00  0.00           H
ATOM    693  HZ2 LYS A  49      -6.134  -1.522  13.379  1.00  0.00           H
ATOM    694  HZ3 LYS A  49      -5.757   0.161  13.681  1.00  0.00           H
ATOM    695  HN  LYS A  49      -4.156   3.085   9.733  1.00  0.00           H
ATOM    696  N   THR A  50      -2.548   1.814   7.142  1.00  0.00           N
ATOM    697  CA  THR A  50      -1.834   1.662   5.870  1.00  0.00           C
ATOM    698  C   THR A  50      -0.859   2.809   5.675  1.00  0.00           C
ATOM    699  O   THR A  50      -0.596   3.159   4.538  1.00  0.00           O
ATOM    700  CB  THR A  50      -2.954   1.520   4.796  1.00  0.00           C
ATOM    701  OG1 THR A  50      -3.941   2.532   5.047  1.00  0.00           O
ATOM    702  CG2 THR A  50      -2.510   1.544   3.310  1.00  0.00           C
ATOM    703  HA  THR A  50      -1.229   0.745   5.838  1.00  0.00           H
ATOM    704  HB  THR A  50      -3.415   0.534   4.968  1.00  0.00           H
ATOM    705  HG1 THR A  50      -4.730   2.402   4.530  1.00  0.00           H
ATOM    706 HG23 THR A  50      -1.645   0.882   3.149  1.00  0.00           H
ATOM    707 HG21 THR A  50      -3.349   1.189   2.692  1.00  0.00           H
ATOM    708 HG22 THR A  50      -2.268   2.561   2.968  1.00  0.00           H
ATOM    709  HN  THR A  50      -3.219   2.555   7.194  1.00  0.00           H
ATOM    710  N   GLY A  51      -0.297   3.398   6.761  1.00  0.00           N
ATOM    711  CA  GLY A  51       0.606   4.550   6.646  1.00  0.00           C
ATOM    712  C   GLY A  51       0.261   5.433   5.470  1.00  0.00           C
ATOM    713  O   GLY A  51       0.882   5.312   4.425  1.00  0.00           O
ATOM    714  HA3 GLY A  51       1.649   4.212   6.583  1.00  0.00           H
ATOM    715  HA2 GLY A  51       0.538   5.169   7.555  1.00  0.00           H
ATOM    716  HN  GLY A  51      -0.459   3.038   7.679  1.00  0.00           H
ATOM    717  N   ALA A  52      -0.749   6.317   5.632  1.00  0.00           N
ATOM    718  CA  ALA A  52      -1.270   7.078   4.498  1.00  0.00           C
ATOM    719  C   ALA A  52      -1.990   8.308   5.006  1.00  0.00           C
ATOM    720  O   ALA A  52      -2.000   8.489   6.214  1.00  0.00           O
ATOM    721  CB  ALA A  52      -2.244   6.100   3.785  1.00  0.00           C
ATOM    722  HA  ALA A  52      -0.469   7.410   3.819  1.00  0.00           H
ATOM    723  HB1 ALA A  52      -2.976   6.620   3.154  1.00  0.00           H
ATOM    724  HB2 ALA A  52      -1.681   5.387   3.163  1.00  0.00           H
ATOM    725  HB3 ALA A  52      -2.808   5.525   4.533  1.00  0.00           H
ATOM    726  HN  ALA A  52      -1.234   6.391   6.507  1.00  0.00           H
ATOM    727  N   GLN A  53      -2.603   9.135   4.122  1.00  0.00           N
ATOM    728  CA  GLN A  53      -3.495  10.210   4.574  1.00  0.00           C
ATOM    729  C   GLN A  53      -4.885   9.949   4.030  1.00  0.00           C
ATOM    730  O   GLN A  53      -4.968   9.296   3.001  1.00  0.00           O
ATOM    731  CB  GLN A  53      -3.022  11.610   4.087  1.00  0.00           C
ATOM    732  CG  GLN A  53      -2.029  12.277   5.077  1.00  0.00           C
ATOM    733  CD  GLN A  53      -0.766  11.465   5.189  1.00  0.00           C
ATOM    734  OE1 GLN A  53      -0.568  10.793   6.189  1.00  0.00           O
ATOM    735  NE2 GLN A  53       0.105  11.516   4.162  1.00  0.00           N
ATOM    736  HA  GLN A  53      -3.557  10.211   5.671  1.00  0.00           H
ATOM    737  HB2 GLN A  53      -2.574  11.517   3.085  1.00  0.00           H
ATOM    738  HB3 GLN A  53      -3.880  12.294   3.997  1.00  0.00           H
ATOM    739  HG2 GLN A  53      -1.774  13.288   4.720  1.00  0.00           H
ATOM    740  HG3 GLN A  53      -2.498  12.387   6.068  1.00  0.00           H
ATOM    741 HE22 GLN A  53       0.945  10.978   4.197  1.00  0.00           H
ATOM    742 HE21 GLN A  53      -0.069  12.096   3.368  1.00  0.00           H
ATOM    743  HN  GLN A  53      -2.513   8.994   3.134  1.00  0.00           H
ATOM    744  N   PRO A  54      -5.993  10.431   4.656  1.00  0.00           N
ATOM    745  CA  PRO A  54      -7.314  10.205   4.083  1.00  0.00           C
ATOM    746  C   PRO A  54      -7.491  11.088   2.870  1.00  0.00           C
ATOM    747  O   PRO A  54      -7.840  12.244   3.045  1.00  0.00           O
ATOM    748  CB  PRO A  54      -8.193  10.615   5.295  1.00  0.00           C
ATOM    749  CG  PRO A  54      -7.369  11.693   6.029  1.00  0.00           C
ATOM    750  CD  PRO A  54      -5.926  11.152   5.924  1.00  0.00           C
ATOM    751  HA  PRO A  54      -7.486   9.155   3.818  1.00  0.00           H
ATOM    752  HD3 PRO A  54      -5.724  10.442   6.741  1.00  0.00           H
ATOM    753  HD2 PRO A  54      -5.203  11.980   5.959  1.00  0.00           H
ATOM    754  HG3 PRO A  54      -7.694  11.851   7.070  1.00  0.00           H
ATOM    755  HG2 PRO A  54      -7.447  12.650   5.490  1.00  0.00           H
ATOM    756  HB2 PRO A  54      -9.191  10.980   5.013  1.00  0.00           H
ATOM    757  HB3 PRO A  54      -8.304   9.751   5.973  1.00  0.00           H
ATOM    758  N   LEU A  55      -7.247  10.568   1.639  1.00  0.00           N
ATOM    759  CA  LEU A  55      -7.378  11.397   0.440  1.00  0.00           C
ATOM    760  C   LEU A  55      -8.574  11.020  -0.399  1.00  0.00           C
ATOM    761  O   LEU A  55      -9.144   9.966  -0.182  1.00  0.00           O
ATOM    762  CB  LEU A  55      -6.171  11.239  -0.520  1.00  0.00           C
ATOM    763  CG  LEU A  55      -4.789  11.581   0.092  1.00  0.00           C
ATOM    764  CD1 LEU A  55      -3.834  11.889  -1.093  1.00  0.00           C
ATOM    765  CD2 LEU A  55      -4.813  12.800   1.056  1.00  0.00           C
ATOM    766  HA  LEU A  55      -7.486  12.462   0.699  1.00  0.00           H
ATOM    767  HB2 LEU A  55      -6.145  10.203  -0.897  1.00  0.00           H
ATOM    768  HB3 LEU A  55      -6.313  11.896  -1.392  1.00  0.00           H
ATOM    769  HG  LEU A  55      -4.426  10.706   0.659  1.00  0.00           H
ATOM    770 HD21 LEU A  55      -3.786  13.068   1.349  1.00  0.00           H
ATOM    771 HD22 LEU A  55      -5.277  13.670   0.571  1.00  0.00           H
ATOM    772 HD23 LEU A  55      -5.371  12.567   1.973  1.00  0.00           H
ATOM    773 HD11 LEU A  55      -2.807  11.844  -0.728  1.00  0.00           H
ATOM    774 HD12 LEU A  55      -3.946  11.184  -1.926  1.00  0.00           H
ATOM    775 HD13 LEU A  55      -4.042  12.888  -1.498  1.00  0.00           H
ATOM    776  HN  LEU A  55      -6.972   9.613   1.514  1.00  0.00           H
ATOM    777  N   CYS A  56      -8.899  11.900  -1.376  1.00  0.00           N
ATOM    778  CA  CYS A  56      -9.940  11.653  -2.370  1.00  0.00           C
ATOM    779  C   CYS A  56      -9.303  11.176  -3.652  1.00  0.00           C
ATOM    780  O   CYS A  56      -8.119  11.418  -3.799  1.00  0.00           O
ATOM    781  CB  CYS A  56     -10.659  12.992  -2.663  1.00  0.00           C
ATOM    782  SG  CYS A  56     -10.808  13.885  -1.085  1.00  0.00           S
ATOM    783  HA  CYS A  56     -10.676  10.934  -1.999  1.00  0.00           H
ATOM    784  HB2 CYS A  56     -10.044  13.627  -3.314  1.00  0.00           H
ATOM    785  HB3 CYS A  56     -11.630  12.831  -3.158  1.00  0.00           H
ATOM    786  HN  CYS A  56      -8.394  12.756  -1.462  1.00  0.00           H
ATOM    787  N   CYS A  57     -10.042  10.530  -4.586  1.00  0.00           N
ATOM    788  CA  CYS A  57      -9.451  10.119  -5.863  1.00  0.00           C
ATOM    789  C   CYS A  57     -10.508   9.985  -6.938  1.00  0.00           C
ATOM    790  O   CYS A  57     -11.671   9.961  -6.574  1.00  0.00           O
ATOM    791  CB  CYS A  57      -8.754   8.745  -5.724  1.00  0.00           C
ATOM    792  SG  CYS A  57      -7.568   8.705  -4.355  1.00  0.00           S
ATOM    793  HA  CYS A  57      -8.726  10.876  -6.198  1.00  0.00           H
ATOM    794  HB2 CYS A  57      -9.512   7.976  -5.537  1.00  0.00           H
ATOM    795  HB3 CYS A  57      -8.213   8.500  -6.646  1.00  0.00           H
ATOM    796  HN  CYS A  57     -10.999  10.306  -4.410  1.00  0.00           H
ATOM    797  N   VAL A  58     -10.151   9.883  -8.242  1.00  0.00           N
ATOM    798  CA  VAL A  58     -11.160   9.702  -9.292  1.00  0.00           C
ATOM    799  C   VAL A  58     -11.473   8.219  -9.433  1.00  0.00           C
ATOM    800  O   VAL A  58     -12.339   7.749  -8.712  1.00  0.00           O
ATOM    801  CB  VAL A  58     -10.917  10.472 -10.641  1.00  0.00           C
ATOM    802  CG1 VAL A  58     -11.593  11.874 -10.639  1.00  0.00           C
ATOM    803  CG2 VAL A  58      -9.424  10.681 -11.015  1.00  0.00           C
ATOM    804  HA  VAL A  58     -12.109  10.129  -8.933  1.00  0.00           H
ATOM    805  HB  VAL A  58     -11.397   9.900 -11.456  1.00  0.00           H
ATOM    806 HG11 VAL A  58     -11.346  12.431 -11.555  1.00  0.00           H
ATOM    807 HG12 VAL A  58     -12.687  11.764 -10.601  1.00  0.00           H
ATOM    808 HG13 VAL A  58     -11.255  12.462  -9.770  1.00  0.00           H
ATOM    809 HG21 VAL A  58      -9.333  11.123 -12.019  1.00  0.00           H
ATOM    810 HG22 VAL A  58      -8.951  11.369 -10.300  1.00  0.00           H
ATOM    811 HG23 VAL A  58      -8.875   9.735 -11.026  1.00  0.00           H
ATOM    812  HN  VAL A  58      -9.187   9.863  -8.489  1.00  0.00           H
ATOM    813  N   ALA A  59     -10.828   7.442 -10.334  1.00  0.00           N
ATOM    814  CA  ALA A  59     -11.236   6.049 -10.549  1.00  0.00           C
ATOM    815  C   ALA A  59     -11.005   5.191  -9.319  1.00  0.00           C
ATOM    816  O   ALA A  59     -10.096   5.530  -8.578  1.00  0.00           O
ATOM    817  CB  ALA A  59     -10.441   5.443 -11.740  1.00  0.00           C
ATOM    818  HA  ALA A  59     -12.304   6.068 -10.817  1.00  0.00           H
ATOM    819  HB1 ALA A  59     -10.726   4.402 -11.942  1.00  0.00           H
ATOM    820  HB2 ALA A  59     -10.627   6.033 -12.651  1.00  0.00           H
ATOM    821  HB3 ALA A  59      -9.363   5.467 -11.518  1.00  0.00           H
ATOM    822  HN  ALA A  59     -10.100   7.812 -10.906  1.00  0.00           H
ATOM    823  N   PRO A  60     -11.761   4.091  -9.048  1.00  0.00           N
ATOM    824  CA  PRO A  60     -11.475   3.275  -7.873  1.00  0.00           C
ATOM    825  C   PRO A  60     -10.312   2.327  -8.074  1.00  0.00           C
ATOM    826  O   PRO A  60      -9.755   1.897  -7.076  1.00  0.00           O
ATOM    827  CB  PRO A  60     -12.783   2.447  -7.797  1.00  0.00           C
ATOM    828  CG  PRO A  60     -13.222   2.299  -9.270  1.00  0.00           C
ATOM    829  CD  PRO A  60     -12.895   3.686  -9.875  1.00  0.00           C
ATOM    830  HA  PRO A  60     -11.335   3.882  -6.962  1.00  0.00           H
ATOM    831  HD3 PRO A  60     -13.738   4.377  -9.720  1.00  0.00           H
ATOM    832  HD2 PRO A  60     -12.683   3.594 -10.950  1.00  0.00           H
ATOM    833  HG3 PRO A  60     -14.284   2.026  -9.376  1.00  0.00           H
ATOM    834  HG2 PRO A  60     -12.612   1.514  -9.748  1.00  0.00           H
ATOM    835  HB2 PRO A  60     -12.660   1.481  -7.280  1.00  0.00           H
ATOM    836  HB3 PRO A  60     -13.564   3.021  -7.278  1.00  0.00           H
ATOM    837  N   VAL A  61      -9.935   1.964  -9.324  1.00  0.00           N
ATOM    838  CA  VAL A  61      -8.912   0.932  -9.509  1.00  0.00           C
ATOM    839  C   VAL A  61      -7.598   1.411  -8.943  1.00  0.00           C
ATOM    840  O   VAL A  61      -7.474   2.604  -8.704  1.00  0.00           O
ATOM    841  CB  VAL A  61      -8.709   0.477 -10.991  1.00  0.00           C
ATOM    842  CG1 VAL A  61     -10.011  -0.128 -11.587  1.00  0.00           C
ATOM    843  CG2 VAL A  61      -8.164   1.617 -11.898  1.00  0.00           C
ATOM    844  HA  VAL A  61      -9.225   0.051  -8.927  1.00  0.00           H
ATOM    845  HB  VAL A  61      -7.954  -0.329 -11.001  1.00  0.00           H
ATOM    846 HG11 VAL A  61      -9.814  -0.539 -12.589  1.00  0.00           H
ATOM    847 HG12 VAL A  61     -10.381  -0.945 -10.948  1.00  0.00           H
ATOM    848 HG13 VAL A  61     -10.803   0.629 -11.680  1.00  0.00           H
ATOM    849 HG21 VAL A  61      -7.973   1.232 -12.912  1.00  0.00           H
ATOM    850 HG22 VAL A  61      -8.879   2.448 -11.980  1.00  0.00           H
ATOM    851 HG23 VAL A  61      -7.216   2.016 -11.505  1.00  0.00           H
ATOM    852  HN  VAL A  61     -10.355   2.379 -10.128  1.00  0.00           H
ATOM    853  N   ALA A  62      -6.602   0.515  -8.734  1.00  0.00           N
ATOM    854  CA  ALA A  62      -5.297   1.000  -8.297  1.00  0.00           C
ATOM    855  C   ALA A  62      -4.875   2.023  -9.321  1.00  0.00           C
ATOM    856  O   ALA A  62      -4.733   1.649 -10.474  1.00  0.00           O
ATOM    857  CB  ALA A  62      -4.192  -0.082  -8.254  1.00  0.00           C
ATOM    858  HA  ALA A  62      -5.407   1.421  -7.285  1.00  0.00           H
ATOM    859  HB1 ALA A  62      -3.256   0.335  -7.849  1.00  0.00           H
ATOM    860  HB2 ALA A  62      -4.508  -0.927  -7.631  1.00  0.00           H
ATOM    861  HB3 ALA A  62      -3.993  -0.447  -9.268  1.00  0.00           H
ATOM    862  HN  ALA A  62      -6.724  -0.466  -8.893  1.00  0.00           H
ATOM    863  N   GLY A  63      -4.697   3.302  -8.928  1.00  0.00           N
ATOM    864  CA  GLY A  63      -4.362   4.335  -9.898  1.00  0.00           C
ATOM    865  C   GLY A  63      -2.986   4.848  -9.566  1.00  0.00           C
ATOM    866  O   GLY A  63      -2.695   4.994  -8.389  1.00  0.00           O
ATOM    867  HA3 GLY A  63      -5.095   5.137  -9.796  1.00  0.00           H
ATOM    868  HA2 GLY A  63      -4.421   3.981 -10.938  1.00  0.00           H
ATOM    869  HN  GLY A  63      -4.790   3.576  -7.970  1.00  0.00           H
ATOM    870  N   GLN A  64      -2.129   5.113 -10.578  1.00  0.00           N
ATOM    871  CA  GLN A  64      -0.748   5.475 -10.281  1.00  0.00           C
ATOM    872  C   GLN A  64      -0.649   6.928  -9.891  1.00  0.00           C
ATOM    873  O   GLN A  64       0.129   7.236  -9.002  1.00  0.00           O
ATOM    874  CB  GLN A  64       0.206   5.188 -11.474  1.00  0.00           C
ATOM    875  CG  GLN A  64       0.101   3.716 -11.968  1.00  0.00           C
ATOM    876  CD  GLN A  64       1.271   3.347 -12.850  1.00  0.00           C
ATOM    877  OE1 GLN A  64       2.038   2.470 -12.483  1.00  0.00           O
ATOM    878  NE2 GLN A  64       1.437   3.996 -14.024  1.00  0.00           N
ATOM    879  HA  GLN A  64      -0.418   4.867  -9.425  1.00  0.00           H
ATOM    880  HB2 GLN A  64      -0.030   5.877 -12.301  1.00  0.00           H
ATOM    881  HB3 GLN A  64       1.240   5.390 -11.149  1.00  0.00           H
ATOM    882  HG2 GLN A  64       0.071   3.032 -11.106  1.00  0.00           H
ATOM    883  HG3 GLN A  64      -0.826   3.561 -12.542  1.00  0.00           H
ATOM    884 HE22 GLN A  64       2.211   3.764 -14.613  1.00  0.00           H
ATOM    885 HE21 GLN A  64       0.795   4.703 -14.323  1.00  0.00           H
ATOM    886  HN  GLN A  64      -2.421   5.066 -11.535  1.00  0.00           H
ATOM    887  N   ALA A  65      -1.416   7.828 -10.549  1.00  0.00           N
ATOM    888  CA  ALA A  65      -1.307   9.252 -10.249  1.00  0.00           C
ATOM    889  C   ALA A  65      -2.633   9.917 -10.532  1.00  0.00           C
ATOM    890  O   ALA A  65      -2.744  10.673 -11.484  1.00  0.00           O
ATOM    891  CB  ALA A  65      -0.148   9.826 -11.103  1.00  0.00           C
ATOM    892  HA  ALA A  65      -1.104   9.416  -9.181  1.00  0.00           H
ATOM    893  HB1 ALA A  65      -0.057  10.912 -10.960  1.00  0.00           H
ATOM    894  HB2 ALA A  65       0.803   9.351 -10.817  1.00  0.00           H
ATOM    895  HB3 ALA A  65      -0.333   9.626 -12.169  1.00  0.00           H
ATOM    896  HN  ALA A  65      -2.026   7.551 -11.293  1.00  0.00           H
ATOM    897  N   LEU A  66      -3.656   9.620  -9.697  1.00  0.00           N
ATOM    898  CA  LEU A  66      -4.990  10.152  -9.953  1.00  0.00           C
ATOM    899  C   LEU A  66      -5.110  11.550  -9.401  1.00  0.00           C
ATOM    900  O   LEU A  66      -4.374  11.879  -8.486  1.00  0.00           O
ATOM    901  CB  LEU A  66      -6.098   9.282  -9.299  1.00  0.00           C
ATOM    902  CG  LEU A  66      -6.094   7.794  -9.756  1.00  0.00           C
ATOM    903  CD1 LEU A  66      -7.262   7.017  -9.082  1.00  0.00           C
ATOM    904  CD2 LEU A  66      -6.174   7.631 -11.301  1.00  0.00           C
ATOM    905  HA  LEU A  66      -5.170  10.204 -11.039  1.00  0.00           H
ATOM    906  HB2 LEU A  66      -5.981   9.323  -8.203  1.00  0.00           H
ATOM    907  HB3 LEU A  66      -7.064   9.735  -9.542  1.00  0.00           H
ATOM    908  HG  LEU A  66      -5.142   7.362  -9.413  1.00  0.00           H
ATOM    909 HD21 LEU A  66      -6.283   6.571 -11.576  1.00  0.00           H
ATOM    910 HD22 LEU A  66      -7.036   8.181 -11.702  1.00  0.00           H
ATOM    911 HD23 LEU A  66      -5.256   7.996 -11.788  1.00  0.00           H
ATOM    912 HD11 LEU A  66      -7.351   5.989  -9.467  1.00  0.00           H
ATOM    913 HD12 LEU A  66      -7.097   6.947  -7.999  1.00  0.00           H
ATOM    914 HD13 LEU A  66      -8.219   7.528  -9.262  1.00  0.00           H
ATOM    915  HN  LEU A  66      -3.511   9.053  -8.883  1.00  0.00           H
ATOM    916  N   LEU A  67      -6.051  12.366  -9.935  1.00  0.00           N
ATOM    917  CA  LEU A  67      -6.292  13.679  -9.348  1.00  0.00           C
ATOM    918  C   LEU A  67      -6.918  13.424  -7.996  1.00  0.00           C
ATOM    919  O   LEU A  67      -7.689  12.482  -7.899  1.00  0.00           O
ATOM    920  CB  LEU A  67      -7.227  14.584 -10.199  1.00  0.00           C
ATOM    921  CG  LEU A  67      -6.764  14.806 -11.672  1.00  0.00           C
ATOM    922  CD1 LEU A  67      -7.756  15.767 -12.388  1.00  0.00           C
ATOM    923  CD2 LEU A  67      -5.319  15.371 -11.756  1.00  0.00           C
ATOM    924  HA  LEU A  67      -5.328  14.194  -9.213  1.00  0.00           H
ATOM    925  HB2 LEU A  67      -8.233  14.135 -10.207  1.00  0.00           H
ATOM    926  HB3 LEU A  67      -7.292  15.565  -9.705  1.00  0.00           H
ATOM    927  HG  LEU A  67      -6.789  13.850 -12.221  1.00  0.00           H
ATOM    928 HD21 LEU A  67      -5.068  15.639 -12.794  1.00  0.00           H
ATOM    929 HD22 LEU A  67      -5.218  16.268 -11.128  1.00  0.00           H
ATOM    930 HD23 LEU A  67      -4.590  14.616 -11.427  1.00  0.00           H
ATOM    931 HD11 LEU A  67      -7.469  15.908 -13.441  1.00  0.00           H
ATOM    932 HD12 LEU A  67      -8.774  15.351 -12.364  1.00  0.00           H
ATOM    933 HD13 LEU A  67      -7.764  16.751 -11.894  1.00  0.00           H
ATOM    934  HN  LEU A  67      -6.640  12.056 -10.680  1.00  0.00           H
ATOM    935  N   CYS A  68      -6.593  14.223  -6.952  1.00  0.00           N
ATOM    936  CA  CYS A  68      -7.011  13.895  -5.588  1.00  0.00           C
ATOM    937  C   CYS A  68      -7.261  15.170  -4.805  1.00  0.00           C
ATOM    938  O   CYS A  68      -7.133  16.250  -5.361  1.00  0.00           O
ATOM    939  CB  CYS A  68      -5.913  12.985  -4.961  1.00  0.00           C
ATOM    940  SG  CYS A  68      -5.895  11.365  -5.793  1.00  0.00           S
ATOM    941  HA  CYS A  68      -7.973  13.357  -5.586  1.00  0.00           H
ATOM    942  HB2 CYS A  68      -4.917  13.426  -5.070  1.00  0.00           H
ATOM    943  HB3 CYS A  68      -6.063  12.793  -3.891  1.00  0.00           H
ATOM    944  HN  CYS A  68      -5.987  15.010  -7.073  1.00  0.00           H
ATOM    945  N   GLN A  69      -7.642  15.059  -3.513  1.00  0.00           N
ATOM    946  CA  GLN A  69      -7.986  16.229  -2.700  1.00  0.00           C
ATOM    947  C   GLN A  69      -7.957  15.821  -1.238  1.00  0.00           C
ATOM    948  O   GLN A  69      -7.667  14.661  -0.983  1.00  0.00           O
ATOM    949  CB  GLN A  69      -9.413  16.727  -3.082  1.00  0.00           C
ATOM    950  CG  GLN A  69      -9.510  18.268  -3.260  1.00  0.00           C
ATOM    951  CD  GLN A  69     -10.949  18.722  -3.166  1.00  0.00           C
ATOM    952  OE1 GLN A  69     -11.542  19.044  -4.184  1.00  0.00           O
ATOM    953  NE2 GLN A  69     -11.538  18.758  -1.949  1.00  0.00           N
ATOM    954  HA  GLN A  69      -7.228  17.012  -2.863  1.00  0.00           H
ATOM    955  HB2 GLN A  69      -9.731  16.268  -4.030  1.00  0.00           H
ATOM    956  HB3 GLN A  69     -10.128  16.395  -2.315  1.00  0.00           H
ATOM    957  HG2 GLN A  69      -8.946  18.800  -2.481  1.00  0.00           H
ATOM    958  HG3 GLN A  69      -9.075  18.554  -4.231  1.00  0.00           H
ATOM    959 HE22 GLN A  69     -12.488  19.059  -1.864  1.00  0.00           H
ATOM    960 HE21 GLN A  69     -11.042  18.491  -1.121  1.00  0.00           H
ATOM    961  HN  GLN A  69      -7.741  14.159  -3.103  1.00  0.00           H
ATOM    962  N   THR A  70      -8.260  16.716  -0.267  1.00  0.00           N
ATOM    963  CA  THR A  70      -8.322  16.283   1.126  1.00  0.00           C
ATOM    964  C   THR A  70      -9.667  15.638   1.361  1.00  0.00           C
ATOM    965  O   THR A  70     -10.657  16.222   0.947  1.00  0.00           O
ATOM    966  CB  THR A  70      -8.238  17.446   2.156  1.00  0.00           C
ATOM    967  OG1 THR A  70      -9.337  18.347   1.925  1.00  0.00           O
ATOM    968  CG2 THR A  70      -6.895  18.217   2.074  1.00  0.00           C
ATOM    969  HA  THR A  70      -7.491  15.589   1.336  1.00  0.00           H
ATOM    970  HB  THR A  70      -8.331  17.009   3.167  1.00  0.00           H
ATOM    971  HG1 THR A  70      -9.373  19.057   2.557  1.00  0.00           H
ATOM    972 HG23 THR A  70      -6.848  18.794   1.139  1.00  0.00           H
ATOM    973 HG21 THR A  70      -6.818  18.925   2.914  1.00  0.00           H
ATOM    974 HG22 THR A  70      -6.039  17.525   2.119  1.00  0.00           H
ATOM    975  HN  THR A  70      -8.504  17.661  -0.475  1.00  0.00           H
ATOM    976  N   ALA A  71      -9.726  14.470   2.044  1.00  0.00           N
ATOM    977  CA  ALA A  71     -10.994  13.999   2.599  1.00  0.00           C
ATOM    978  C   ALA A  71     -10.931  14.341   4.067  1.00  0.00           C
ATOM    979  O   ALA A  71      -9.827  14.337   4.588  1.00  0.00           O
ATOM    980  CB  ALA A  71     -11.162  12.473   2.443  1.00  0.00           C
ATOM    981  HA  ALA A  71     -11.863  14.486   2.126  1.00  0.00           H
ATOM    982  HB1 ALA A  71     -12.099  12.144   2.918  1.00  0.00           H
ATOM    983  HB2 ALA A  71     -11.176  12.188   1.380  1.00  0.00           H
ATOM    984  HB3 ALA A  71     -10.327  11.965   2.941  1.00  0.00           H
ATOM    985  HN  ALA A  71      -8.897  13.980   2.321  1.00  0.00           H
ATOM    986  N   VAL A  72     -12.063  14.654   4.741  1.00  0.00           N
ATOM    987  CA  VAL A  72     -11.986  15.133   6.122  1.00  0.00           C
ATOM    988  C   VAL A  72     -13.169  14.620   6.902  1.00  0.00           C
ATOM    989  CB  VAL A  72     -11.922  16.691   6.165  1.00  0.00           C
ATOM    990  CG1 VAL A  72     -10.863  17.252   5.175  1.00  0.00           C
ATOM    991  CG2 VAL A  72     -13.311  17.320   5.871  1.00  0.00           C
ATOM    992  HA  VAL A  72     -11.089  14.727   6.619  1.00  0.00           H
ATOM    993  OT2 VAL A  72     -13.060  14.661   8.225  1.00  0.00           O
ATOM    994  OT1 VAL A  72     -14.175  14.193   6.360  1.00  0.00           O
ATOM    995  HB  VAL A  72     -11.619  17.015   7.177  1.00  0.00           H
ATOM    996 HG11 VAL A  72     -10.776  18.344   5.286  1.00  0.00           H
ATOM    997 HG12 VAL A  72      -9.876  16.812   5.380  1.00  0.00           H
ATOM    998 HG13 VAL A  72     -11.146  17.038   4.133  1.00  0.00           H
ATOM    999 HG21 VAL A  72     -13.208  18.402   5.718  1.00  0.00           H
ATOM   1000 HG22 VAL A  72     -13.749  16.881   4.964  1.00  0.00           H
ATOM   1001 HG23 VAL A  72     -13.998  17.162   6.717  1.00  0.00           H
ATOM   1002  HN  VAL A  72     -12.959  14.619   4.293  1.00  0.00           H
TER
ATOM   1003  N   ASN B   1       6.508  13.420  -0.134  1.00  0.00           N
ATOM   1004  H3  ASN B   1       7.211  13.664  -0.919  1.00  0.00           H
ATOM   1005  H1  ASN B   1       5.792  12.737  -0.572  1.00  0.00           H
ATOM   1006  H2  ASN B   1       6.008  14.346   0.103  1.00  0.00           H
ATOM   1007  CA  ASN B   1       7.199  12.814   1.030  1.00  0.00           C
ATOM   1008  C   ASN B   1       8.044  11.652   0.564  1.00  0.00           C
ATOM   1009  O   ASN B   1       7.887  11.234  -0.573  1.00  0.00           O
ATOM   1010  CB  ASN B   1       6.221  12.404   2.167  1.00  0.00           C
ATOM   1011  CG  ASN B   1       5.783  13.626   2.943  1.00  0.00           C
ATOM   1012  OD1 ASN B   1       6.416  13.946   3.938  1.00  0.00           O
ATOM   1013  ND2 ASN B   1       4.720  14.345   2.522  1.00  0.00           N
ATOM   1014  HA  ASN B   1       7.911  13.557   1.434  1.00  0.00           H
ATOM   1015  HB2 ASN B   1       5.359  11.860   1.754  1.00  0.00           H
ATOM   1016  HB3 ASN B   1       6.718  11.721   2.872  1.00  0.00           H
ATOM   1017 HD22 ASN B   1       4.429  15.156   3.032  1.00  0.00           H
ATOM   1018 HD21 ASN B   1       4.213  14.089   1.702  1.00  0.00           H
ATOM   1019  N   GLY B   2       8.963  11.150   1.423  1.00  0.00           N
ATOM   1020  CA  GLY B   2       9.957  10.190   0.958  1.00  0.00           C
ATOM   1021  C   GLY B   2      11.100  11.014   0.431  1.00  0.00           C
ATOM   1022  O   GLY B   2      10.936  11.578  -0.639  1.00  0.00           O
ATOM   1023  HA3 GLY B   2       9.590   9.557   0.134  1.00  0.00           H
ATOM   1024  HA2 GLY B   2      10.273   9.526   1.777  1.00  0.00           H
ATOM   1025  HN  GLY B   2       9.060  11.498   2.359  1.00  0.00           H
ATOM   1026  N   ASN B   3      12.242  11.108   1.155  1.00  0.00           N
ATOM   1027  CA  ASN B   3      13.357  11.919   0.679  1.00  0.00           C
ATOM   1028  C   ASN B   3      14.676  11.328   1.127  1.00  0.00           C
ATOM   1029  O   ASN B   3      14.740  10.873   2.258  1.00  0.00           O
ATOM   1030  CB  ASN B   3      13.198  13.371   1.200  1.00  0.00           C
ATOM   1031  CG  ASN B   3      13.131  13.392   2.705  1.00  0.00           C
ATOM   1032  OD1 ASN B   3      14.142  13.667   3.333  1.00  0.00           O
ATOM   1033  ND2 ASN B   3      11.961  13.097   3.313  1.00  0.00           N
ATOM   1034  HA  ASN B   3      13.328  11.928  -0.417  1.00  0.00           H
ATOM   1035  HB2 ASN B   3      14.038  14.001   0.869  1.00  0.00           H
ATOM   1036  HB3 ASN B   3      12.271  13.802   0.798  1.00  0.00           H
ATOM   1037 HD22 ASN B   3      11.915  13.091   4.309  1.00  0.00           H
ATOM   1038 HD21 ASN B   3      11.131  12.893   2.794  1.00  0.00           H
ATOM   1039  HN  ASN B   3      12.345  10.654   2.040  1.00  0.00           H
ATOM   1040  N   GLY B   4      15.737  11.315   0.283  1.00  0.00           N
ATOM   1041  CA  GLY B   4      17.023  10.739   0.652  1.00  0.00           C
ATOM   1042  C   GLY B   4      17.778  11.377   1.784  1.00  0.00           C
ATOM   1043  O   GLY B   4      18.977  11.155   1.853  1.00  0.00           O
ATOM   1044  HA3 GLY B   4      17.693  10.676  -0.222  1.00  0.00           H
ATOM   1045  HA2 GLY B   4      16.829   9.720   0.996  1.00  0.00           H
ATOM   1046  HN  GLY B   4      15.669  11.620  -0.654  1.00  0.00           H
ATOM   1047  N   ASN B   5      17.126  12.079   2.738  1.00  0.00           N
ATOM   1048  CA  ASN B   5      17.729  12.148   4.058  1.00  0.00           C
ATOM   1049  C   ASN B   5      18.093  10.735   4.463  1.00  0.00           C
ATOM   1050  O   ASN B   5      19.049  10.585   5.207  1.00  0.00           O
ATOM   1051  CB  ASN B   5      16.818  12.835   5.106  1.00  0.00           C
ATOM   1052  CG  ASN B   5      15.476  12.179   5.288  1.00  0.00           C
ATOM   1053  OD1 ASN B   5      15.253  11.081   4.809  1.00  0.00           O
ATOM   1054  ND2 ASN B   5      14.547  12.862   5.985  1.00  0.00           N
ATOM   1055  HA  ASN B   5      18.656  12.726   3.950  1.00  0.00           H
ATOM   1056  HB2 ASN B   5      17.334  12.856   6.080  1.00  0.00           H
ATOM   1057  HB3 ASN B   5      16.625  13.869   4.779  1.00  0.00           H
ATOM   1058 HD22 ASN B   5      13.630  12.483   6.112  1.00  0.00           H
ATOM   1059 HD21 ASN B   5      14.763  13.757   6.372  1.00  0.00           H
ATOM   1060  HN  ASN B   5      16.196  12.426   2.640  1.00  0.00           H
ATOM   1061  N   VAL B   6      17.376   9.700   3.947  1.00  0.00           N
ATOM   1062  CA  VAL B   6      17.871   8.330   4.007  1.00  0.00           C
ATOM   1063  C   VAL B   6      17.659   7.597   2.693  1.00  0.00           C
ATOM   1064  O   VAL B   6      16.677   6.880   2.591  1.00  0.00           O
ATOM   1065  CB  VAL B   6      17.280   7.558   5.226  1.00  0.00           C
ATOM   1066  CG1 VAL B   6      17.978   7.992   6.544  1.00  0.00           C
ATOM   1067  CG2 VAL B   6      15.745   7.751   5.380  1.00  0.00           C
ATOM   1068  HA  VAL B   6      18.960   8.341   4.111  1.00  0.00           H
ATOM   1069  HB  VAL B   6      17.486   6.484   5.074  1.00  0.00           H
ATOM   1070 HG11 VAL B   6      17.611   7.374   7.373  1.00  0.00           H
ATOM   1071 HG12 VAL B   6      19.066   7.861   6.487  1.00  0.00           H
ATOM   1072 HG13 VAL B   6      17.758   9.045   6.766  1.00  0.00           H
ATOM   1073 HG21 VAL B   6      15.385   7.089   6.180  1.00  0.00           H
ATOM   1074 HG22 VAL B   6      15.512   8.783   5.670  1.00  0.00           H
ATOM   1075 HG23 VAL B   6      15.197   7.518   4.457  1.00  0.00           H
ATOM   1076  HN  VAL B   6      16.500   9.840   3.478  1.00  0.00           H
ATOM   1077  N   CYS B   7      18.562   7.716   1.680  1.00  0.00           N
ATOM   1078  CA  CYS B   7      18.442   6.875   0.478  1.00  0.00           C
ATOM   1079  C   CYS B   7      19.711   6.913  -0.364  1.00  0.00           C
ATOM   1080  O   CYS B   7      20.337   7.960  -0.315  1.00  0.00           O
ATOM   1081  CB  CYS B   7      17.249   7.350  -0.392  1.00  0.00           C
ATOM   1082  SG  CYS B   7      16.575   6.024  -1.422  1.00  0.00           S
ATOM   1083  HA  CYS B   7      18.228   5.863   0.846  1.00  0.00           H
ATOM   1084  HB2 CYS B   7      16.404   7.635   0.241  1.00  0.00           H
ATOM   1085  HB3 CYS B   7      17.525   8.203  -1.031  1.00  0.00           H
ATOM   1086  HN  CYS B   7      19.335   8.351   1.746  1.00  0.00           H
ATOM   1087  N   PRO B   8      20.165   5.887  -1.143  1.00  0.00           N
ATOM   1088  CA  PRO B   8      21.353   6.041  -1.964  1.00  0.00           C
ATOM   1089  C   PRO B   8      21.269   7.143  -2.993  1.00  0.00           C
ATOM   1090  O   PRO B   8      20.166   7.633  -3.181  1.00  0.00           O
ATOM   1091  CB  PRO B   8      21.471   4.675  -2.673  1.00  0.00           C
ATOM   1092  CG  PRO B   8      20.718   3.712  -1.734  1.00  0.00           C
ATOM   1093  CD  PRO B   8      19.560   4.574  -1.180  1.00  0.00           C
ATOM   1094  HA  PRO B   8      22.161   6.116  -1.250  1.00  0.00           H
ATOM   1095  HD3 PRO B   8      19.243   4.184  -0.204  1.00  0.00           H
ATOM   1096  HD2 PRO B   8      18.751   4.596  -1.916  1.00  0.00           H
ATOM   1097  HG3 PRO B   8      21.391   3.418  -0.914  1.00  0.00           H
ATOM   1098  HG2 PRO B   8      20.366   2.807  -2.251  1.00  0.00           H
ATOM   1099  HB2 PRO B   8      20.927   4.750  -3.621  1.00  0.00           H
ATOM   1100  HB3 PRO B   8      22.507   4.357  -2.879  1.00  0.00           H
ATOM   1101  N   PRO B   9      22.358   7.556  -3.693  1.00  0.00           N
ATOM   1102  CA  PRO B   9      22.237   8.603  -4.699  1.00  0.00           C
ATOM   1103  C   PRO B   9      22.018   8.011  -6.072  1.00  0.00           C
ATOM   1104  O   PRO B   9      21.743   6.827  -6.181  1.00  0.00           O
ATOM   1105  CB  PRO B   9      23.694   9.144  -4.653  1.00  0.00           C
ATOM   1106  CG  PRO B   9      24.335   8.474  -3.423  1.00  0.00           C
ATOM   1107  CD  PRO B   9      23.708   7.065  -3.457  1.00  0.00           C
ATOM   1108  HA  PRO B   9      21.502   9.383  -4.439  1.00  0.00           H
ATOM   1109  HD3 PRO B   9      23.934   6.495  -2.554  1.00  0.00           H
ATOM   1110  HD2 PRO B   9      24.055   6.482  -4.326  1.00  0.00           H
ATOM   1111  HG3 PRO B   9      24.036   9.028  -2.520  1.00  0.00           H
ATOM   1112  HG2 PRO B   9      25.428   8.452  -3.475  1.00  0.00           H
ATOM   1113  HB2 PRO B   9      24.261   8.746  -5.507  1.00  0.00           H
ATOM   1114  HB3 PRO B   9      23.770  10.244  -4.643  1.00  0.00           H
ATOM   1115  N   GLY B  10      22.211   8.838  -7.125  1.00  0.00           N
ATOM   1116  CA  GLY B  10      22.390   8.295  -8.467  1.00  0.00           C
ATOM   1117  C   GLY B  10      21.292   7.341  -8.867  1.00  0.00           C
ATOM   1118  O   GLY B  10      20.147   7.764  -8.884  1.00  0.00           O
ATOM   1119  HA3 GLY B  10      23.381   7.818  -8.502  1.00  0.00           H
ATOM   1120  HA2 GLY B  10      22.397   9.110  -9.210  1.00  0.00           H
ATOM   1121  HN  GLY B  10      22.377   9.818  -6.988  1.00  0.00           H
ATOM   1122  N   LEU B  11      21.613   6.070  -9.210  1.00  0.00           N
ATOM   1123  CA  LEU B  11      20.583   5.194  -9.763  1.00  0.00           C
ATOM   1124  C   LEU B  11      19.517   4.931  -8.729  1.00  0.00           C
ATOM   1125  O   LEU B  11      18.370   5.266  -8.974  1.00  0.00           O
ATOM   1126  CB  LEU B  11      21.158   3.846 -10.286  1.00  0.00           C
ATOM   1127  CG  LEU B  11      20.084   2.883 -10.880  1.00  0.00           C
ATOM   1128  CD1 LEU B  11      19.420   3.462 -12.162  1.00  0.00           C
ATOM   1129  CD2 LEU B  11      20.734   1.510 -11.210  1.00  0.00           C
ATOM   1130  HA  LEU B  11      20.147   5.736 -10.618  1.00  0.00           H
ATOM   1131  HB2 LEU B  11      21.917   4.060 -11.056  1.00  0.00           H
ATOM   1132  HB3 LEU B  11      21.667   3.337  -9.453  1.00  0.00           H
ATOM   1133  HG  LEU B  11      19.296   2.699 -10.128  1.00  0.00           H
ATOM   1134 HD21 LEU B  11      19.985   0.807 -11.601  1.00  0.00           H
ATOM   1135 HD22 LEU B  11      21.525   1.633 -11.966  1.00  0.00           H
ATOM   1136 HD23 LEU B  11      21.179   1.063 -10.308  1.00  0.00           H
ATOM   1137 HD11 LEU B  11      18.733   2.723 -12.605  1.00  0.00           H
ATOM   1138 HD12 LEU B  11      18.836   4.366 -11.943  1.00  0.00           H
ATOM   1139 HD13 LEU B  11      20.187   3.714 -12.910  1.00  0.00           H
ATOM   1140  HN  LEU B  11      22.549   5.722  -9.143  1.00  0.00           H
ATOM   1141  N   PHE B  12      19.859   4.320  -7.573  1.00  0.00           N
ATOM   1142  CA  PHE B  12      18.813   3.951  -6.623  1.00  0.00           C
ATOM   1143  C   PHE B  12      18.400   5.230  -5.935  1.00  0.00           C
ATOM   1144  O   PHE B  12      19.283   5.961  -5.514  1.00  0.00           O
ATOM   1145  CB  PHE B  12      19.272   2.849  -5.638  1.00  0.00           C
ATOM   1146  CG  PHE B  12      19.788   1.636  -6.420  1.00  0.00           C
ATOM   1147  CD1 PHE B  12      18.890   0.670  -6.884  1.00  0.00           C
ATOM   1148  CD2 PHE B  12      21.157   1.483  -6.676  1.00  0.00           C
ATOM   1149  CE1 PHE B  12      19.356  -0.435  -7.601  1.00  0.00           C
ATOM   1150  CE2 PHE B  12      21.616   0.408  -7.439  1.00  0.00           C
ATOM   1151  CZ  PHE B  12      20.714  -0.546  -7.914  1.00  0.00           C
ATOM   1152  HA  PHE B  12      17.968   3.520  -7.186  1.00  0.00           H
ATOM   1153  HB2 PHE B  12      20.078   3.215  -4.997  1.00  0.00           H
ATOM   1154  HB3 PHE B  12      18.432   2.562  -4.990  1.00  0.00           H
ATOM   1155  HD2 PHE B  12      21.874   2.199  -6.287  1.00  0.00           H
ATOM   1156  HE2 PHE B  12      22.675   0.313  -7.663  1.00  0.00           H
ATOM   1157  HZ  PHE B  12      21.072  -1.368  -8.525  1.00  0.00           H
ATOM   1158  HE1 PHE B  12      18.662  -1.206  -7.911  1.00  0.00           H
ATOM   1159  HD1 PHE B  12      17.828   0.777  -6.691  1.00  0.00           H
ATOM   1160  HN  PHE B  12      20.815   4.146  -7.342  1.00  0.00           H
ATOM   1161  N   SER B  13      17.086   5.546  -5.853  1.00  0.00           N
ATOM   1162  CA  SER B  13      16.675   6.910  -5.520  1.00  0.00           C
ATOM   1163  C   SER B  13      15.371   6.855  -4.745  1.00  0.00           C
ATOM   1164  O   SER B  13      15.281   5.948  -3.934  1.00  0.00           O
ATOM   1165  CB  SER B  13      16.638   7.640  -6.895  1.00  0.00           C
ATOM   1166  OG  SER B  13      15.352   7.476  -7.514  1.00  0.00           O
ATOM   1167  HA  SER B  13      17.410   7.396  -4.857  1.00  0.00           H
ATOM   1168  HB2 SER B  13      16.846   8.708  -6.772  1.00  0.00           H
ATOM   1169  HB3 SER B  13      17.428   7.251  -7.558  1.00  0.00           H
ATOM   1170  HG1 SER B  13      15.289   7.912  -8.359  1.00  0.00           H
ATOM   1171  HN  SER B  13      16.376   4.912  -6.158  1.00  0.00           H
ATOM   1172  N   ASN B  14      14.376   7.750  -4.966  1.00  0.00           N
ATOM   1173  CA  ASN B  14      13.104   7.732  -4.227  1.00  0.00           C
ATOM   1174  C   ASN B  14      12.980   6.757  -3.067  1.00  0.00           C
ATOM   1175  O   ASN B  14      12.677   5.613  -3.367  1.00  0.00           O
ATOM   1176  CB  ASN B  14      11.938   7.484  -5.228  1.00  0.00           C
ATOM   1177  CG  ASN B  14      11.629   8.764  -5.967  1.00  0.00           C
ATOM   1178  OD1 ASN B  14      10.887   9.568  -5.424  1.00  0.00           O
ATOM   1179  ND2 ASN B  14      12.187   8.999  -7.173  1.00  0.00           N
ATOM   1180  HA  ASN B  14      12.925   8.742  -3.840  1.00  0.00           H
ATOM   1181  HB2 ASN B  14      12.196   6.663  -5.915  1.00  0.00           H
ATOM   1182  HB3 ASN B  14      11.021   7.196  -4.686  1.00  0.00           H
ATOM   1183 HD22 ASN B  14      12.005   9.863  -7.643  1.00  0.00           H
ATOM   1184 HD21 ASN B  14      12.790   8.329  -7.605  1.00  0.00           H
ATOM   1185  HN  ASN B  14      14.483   8.459  -5.665  1.00  0.00           H
ATOM   1186  N   PRO B  15      13.155   7.088  -1.757  1.00  0.00           N
ATOM   1187  CA  PRO B  15      12.869   6.096  -0.733  1.00  0.00           C
ATOM   1188  C   PRO B  15      11.384   5.833  -0.682  1.00  0.00           C
ATOM   1189  O   PRO B  15      10.675   6.772  -0.358  1.00  0.00           O
ATOM   1190  CB  PRO B  15      13.365   6.798   0.552  1.00  0.00           C
ATOM   1191  CG  PRO B  15      13.301   8.296   0.207  1.00  0.00           C
ATOM   1192  CD  PRO B  15      13.639   8.384  -1.298  1.00  0.00           C
ATOM   1193  HA  PRO B  15      13.448   5.189  -0.905  1.00  0.00           H
ATOM   1194  HD3 PRO B  15      14.726   8.443  -1.445  1.00  0.00           H
ATOM   1195  HD2 PRO B  15      13.142   9.273  -1.710  1.00  0.00           H
ATOM   1196  HG3 PRO B  15      13.968   8.887   0.847  1.00  0.00           H
ATOM   1197  HG2 PRO B  15      12.265   8.627   0.366  1.00  0.00           H
ATOM   1198  HB2 PRO B  15      12.750   6.582   1.437  1.00  0.00           H
ATOM   1199  HB3 PRO B  15      14.405   6.506   0.762  1.00  0.00           H
ATOM   1200  N   GLN B  16      10.904   4.598  -0.986  1.00  0.00           N
ATOM   1201  CA  GLN B  16       9.471   4.319  -0.885  1.00  0.00           C
ATOM   1202  C   GLN B  16       9.182   3.187   0.073  1.00  0.00           C
ATOM   1203  O   GLN B  16      10.038   2.338   0.262  1.00  0.00           O
ATOM   1204  CB  GLN B  16       8.835   3.996  -2.265  1.00  0.00           C
ATOM   1205  CG  GLN B  16       9.161   5.085  -3.324  1.00  0.00           C
ATOM   1206  CD  GLN B  16       8.146   5.149  -4.447  1.00  0.00           C
ATOM   1207  OE1 GLN B  16       6.959   5.099  -4.163  1.00  0.00           O
ATOM   1208  NE2 GLN B  16       8.549   5.276  -5.731  1.00  0.00           N
ATOM   1209  HA  GLN B  16       8.954   5.194  -0.469  1.00  0.00           H
ATOM   1210  HB2 GLN B  16       9.194   3.015  -2.616  1.00  0.00           H
ATOM   1211  HB3 GLN B  16       7.749   3.911  -2.126  1.00  0.00           H
ATOM   1212  HG2 GLN B  16       9.157   6.070  -2.843  1.00  0.00           H
ATOM   1213  HG3 GLN B  16      10.178   4.914  -3.700  1.00  0.00           H
ATOM   1214 HE22 GLN B  16       7.865   5.312  -6.462  1.00  0.00           H
ATOM   1215 HE21 GLN B  16       9.515   5.334  -5.979  1.00  0.00           H
ATOM   1216  HN  GLN B  16      11.502   3.847  -1.275  1.00  0.00           H
ATOM   1217  N   CYS B  17       7.962   3.164   0.665  1.00  0.00           N
ATOM   1218  CA  CYS B  17       7.555   2.047   1.513  1.00  0.00           C
ATOM   1219  C   CYS B  17       7.105   0.933   0.597  1.00  0.00           C
ATOM   1220  O   CYS B  17       5.920   0.648   0.525  1.00  0.00           O
ATOM   1221  CB  CYS B  17       6.412   2.473   2.474  1.00  0.00           C
ATOM   1222  SG  CYS B  17       7.025   3.714   3.653  1.00  0.00           S
ATOM   1223  HA  CYS B  17       8.396   1.692   2.132  1.00  0.00           H
ATOM   1224  HB2 CYS B  17       5.557   2.896   1.926  1.00  0.00           H
ATOM   1225  HB3 CYS B  17       6.060   1.607   3.051  1.00  0.00           H
ATOM   1226  HN  CYS B  17       7.282   3.876   0.480  1.00  0.00           H
ATOM   1227  N   CYS B  18       8.051   0.280  -0.114  1.00  0.00           N
ATOM   1228  CA  CYS B  18       7.673  -0.847  -0.964  1.00  0.00           C
ATOM   1229  C   CYS B  18       7.279  -1.994  -0.072  1.00  0.00           C
ATOM   1230  O   CYS B  18       7.585  -1.946   1.108  1.00  0.00           O
ATOM   1231  CB  CYS B  18       8.872  -1.375  -1.787  1.00  0.00           C
ATOM   1232  SG  CYS B  18       9.617  -0.061  -2.790  1.00  0.00           S
ATOM   1233  HA  CYS B  18       6.849  -0.563  -1.638  1.00  0.00           H
ATOM   1234  HB2 CYS B  18       9.613  -1.737  -1.065  1.00  0.00           H
ATOM   1235  HB3 CYS B  18       8.594  -2.207  -2.452  1.00  0.00           H
ATOM   1236  HN  CYS B  18       9.022   0.514  -0.023  1.00  0.00           H
ATOM   1237  N   ALA B  19       6.644  -3.057  -0.606  1.00  0.00           N
ATOM   1238  CA  ALA B  19       6.400  -4.215   0.243  1.00  0.00           C
ATOM   1239  C   ALA B  19       7.725  -4.720   0.768  1.00  0.00           C
ATOM   1240  O   ALA B  19       7.904  -4.761   1.975  1.00  0.00           O
ATOM   1241  CB  ALA B  19       5.710  -5.366  -0.524  1.00  0.00           C
ATOM   1242  HA  ALA B  19       5.747  -3.918   1.083  1.00  0.00           H
ATOM   1243  HB1 ALA B  19       5.677  -6.251   0.128  1.00  0.00           H
ATOM   1244  HB2 ALA B  19       4.689  -5.084  -0.807  1.00  0.00           H
ATOM   1245  HB3 ALA B  19       6.263  -5.607  -1.444  1.00  0.00           H
ATOM   1246  HN  ALA B  19       6.382  -3.085  -1.573  1.00  0.00           H
ATOM   1247  N   THR B  20       8.662  -5.110  -0.128  1.00  0.00           N
ATOM   1248  CA  THR B  20       9.913  -5.710   0.331  1.00  0.00           C
ATOM   1249  C   THR B  20      10.898  -5.828  -0.807  1.00  0.00           C
ATOM   1250  O   THR B  20      10.466  -5.728  -1.945  1.00  0.00           O
ATOM   1251  CB  THR B  20       9.662  -7.117   0.931  1.00  0.00           C
ATOM   1252  OG1 THR B  20      10.886  -7.539   1.558  1.00  0.00           O
ATOM   1253  CG2 THR B  20       9.214  -8.114  -0.170  1.00  0.00           C
ATOM   1254  HA  THR B  20      10.355  -5.044   1.089  1.00  0.00           H
ATOM   1255  HB  THR B  20       8.864  -7.054   1.690  1.00  0.00           H
ATOM   1256  HG1 THR B  20      10.809  -8.376   1.999  1.00  0.00           H
ATOM   1257 HG23 THR B  20      10.052  -8.328  -0.849  1.00  0.00           H
ATOM   1258 HG21 THR B  20       8.889  -9.058   0.285  1.00  0.00           H
ATOM   1259 HG22 THR B  20       8.371  -7.706  -0.750  1.00  0.00           H
ATOM   1260  HN  THR B  20       8.517  -5.018  -1.115  1.00  0.00           H
ATOM   1261  N   GLN B  21      12.213  -6.011  -0.530  1.00  0.00           N
ATOM   1262  CA  GLN B  21      13.200  -5.975  -1.609  1.00  0.00           C
ATOM   1263  C   GLN B  21      13.237  -7.323  -2.291  1.00  0.00           C
ATOM   1264  O   GLN B  21      14.187  -8.069  -2.114  1.00  0.00           O
ATOM   1265  CB  GLN B  21      14.602  -5.528  -1.101  1.00  0.00           C
ATOM   1266  CG  GLN B  21      15.493  -5.055  -2.284  1.00  0.00           C
ATOM   1267  CD  GLN B  21      16.935  -4.878  -1.880  1.00  0.00           C
ATOM   1268  OE1 GLN B  21      17.794  -5.557  -2.418  1.00  0.00           O
ATOM   1269  NE2 GLN B  21      17.239  -3.967  -0.933  1.00  0.00           N
ATOM   1270  HA  GLN B  21      12.888  -5.224  -2.352  1.00  0.00           H
ATOM   1271  HB2 GLN B  21      14.481  -4.699  -0.390  1.00  0.00           H
ATOM   1272  HB3 GLN B  21      15.090  -6.354  -0.557  1.00  0.00           H
ATOM   1273  HG2 GLN B  21      15.435  -5.804  -3.086  1.00  0.00           H
ATOM   1274  HG3 GLN B  21      15.125  -4.101  -2.695  1.00  0.00           H
ATOM   1275 HE22 GLN B  21      18.194  -3.849  -0.670  1.00  0.00           H
ATOM   1276 HE21 GLN B  21      16.538  -3.406  -0.494  1.00  0.00           H
ATOM   1277  HN  GLN B  21      12.529  -6.151   0.411  1.00  0.00           H
ATOM   1278  N   VAL B  22      12.195  -7.651  -3.088  1.00  0.00           N
ATOM   1279  CA  VAL B  22      12.179  -8.946  -3.765  1.00  0.00           C
ATOM   1280  C   VAL B  22      13.398  -9.083  -4.655  1.00  0.00           C
ATOM   1281  O   VAL B  22      13.970  -8.074  -5.038  1.00  0.00           O
ATOM   1282  CB  VAL B  22      10.889  -9.220  -4.599  1.00  0.00           C
ATOM   1283  CG1 VAL B  22       9.611  -9.249  -3.714  1.00  0.00           C
ATOM   1284  CG2 VAL B  22      10.728  -8.196  -5.756  1.00  0.00           C
ATOM   1285  HA  VAL B  22      12.241  -9.717  -2.979  1.00  0.00           H
ATOM   1286  HB  VAL B  22      10.988 -10.223  -5.049  1.00  0.00           H
ATOM   1287 HG11 VAL B  22       8.752  -9.593  -4.310  1.00  0.00           H
ATOM   1288 HG12 VAL B  22       9.740  -9.946  -2.871  1.00  0.00           H
ATOM   1289 HG13 VAL B  22       9.372  -8.252  -3.318  1.00  0.00           H
ATOM   1290 HG21 VAL B  22       9.869  -8.469  -6.387  1.00  0.00           H
ATOM   1291 HG22 VAL B  22      10.572  -7.181  -5.366  1.00  0.00           H
ATOM   1292 HG23 VAL B  22      11.620  -8.178  -6.392  1.00  0.00           H
ATOM   1293  HN  VAL B  22      11.434  -7.017  -3.210  1.00  0.00           H
ATOM   1294  N   LEU B  23      13.805 -10.332  -4.988  1.00  0.00           N
ATOM   1295  CA  LEU B  23      14.956 -10.545  -5.868  1.00  0.00           C
ATOM   1296  C   LEU B  23      16.196  -9.828  -5.375  1.00  0.00           C
ATOM   1297  O   LEU B  23      17.034  -9.489  -6.196  1.00  0.00           O
ATOM   1298  CB  LEU B  23      14.611 -10.132  -7.329  1.00  0.00           C
ATOM   1299  CG  LEU B  23      13.243 -10.668  -7.843  1.00  0.00           C
ATOM   1300  CD1 LEU B  23      12.960 -10.118  -9.270  1.00  0.00           C
ATOM   1301  CD2 LEU B  23      13.183 -12.220  -7.847  1.00  0.00           C
ATOM   1302  HA  LEU B  23      15.230 -11.613  -5.864  1.00  0.00           H
ATOM   1303  HB2 LEU B  23      14.578  -9.034  -7.373  1.00  0.00           H
ATOM   1304  HB3 LEU B  23      15.413 -10.470  -8.006  1.00  0.00           H
ATOM   1305  HG  LEU B  23      12.440 -10.302  -7.184  1.00  0.00           H
ATOM   1306 HD21 LEU B  23      12.226 -12.561  -8.271  1.00  0.00           H
ATOM   1307 HD22 LEU B  23      14.003 -12.633  -8.452  1.00  0.00           H
ATOM   1308 HD23 LEU B  23      13.257 -12.623  -6.826  1.00  0.00           H
ATOM   1309 HD11 LEU B  23      11.970 -10.447  -9.623  1.00  0.00           H
ATOM   1310 HD12 LEU B  23      12.972  -9.018  -9.276  1.00  0.00           H
ATOM   1311 HD13 LEU B  23      13.722 -10.478  -9.977  1.00  0.00           H
ATOM   1312  HN  LEU B  23      13.314 -11.139  -4.652  1.00  0.00           H
ATOM   1313  N   GLY B  24      16.338  -9.579  -4.051  1.00  0.00           N
ATOM   1314  CA  GLY B  24      17.504  -8.849  -3.556  1.00  0.00           C
ATOM   1315  C   GLY B  24      17.841  -7.633  -4.388  1.00  0.00           C
ATOM   1316  O   GLY B  24      19.010  -7.286  -4.459  1.00  0.00           O
ATOM   1317  HA3 GLY B  24      18.364  -9.538  -3.538  1.00  0.00           H
ATOM   1318  HA2 GLY B  24      17.330  -8.493  -2.527  1.00  0.00           H
ATOM   1319  HN  GLY B  24      15.669  -9.903  -3.378  1.00  0.00           H
ATOM   1320  N   LEU B  25      16.837  -6.970  -5.010  1.00  0.00           N
ATOM   1321  CA  LEU B  25      17.126  -5.803  -5.844  1.00  0.00           C
ATOM   1322  C   LEU B  25      15.853  -5.055  -6.183  1.00  0.00           C
ATOM   1323  O   LEU B  25      15.811  -3.865  -5.926  1.00  0.00           O
ATOM   1324  CB  LEU B  25      17.850  -6.213  -7.160  1.00  0.00           C
ATOM   1325  CG  LEU B  25      18.305  -5.005  -8.040  1.00  0.00           C
ATOM   1326  CD1 LEU B  25      19.489  -4.227  -7.400  1.00  0.00           C
ATOM   1327  CD2 LEU B  25      18.725  -5.503  -9.452  1.00  0.00           C
ATOM   1328  HA  LEU B  25      17.772  -5.135  -5.253  1.00  0.00           H
ATOM   1329  HB2 LEU B  25      18.735  -6.825  -6.930  1.00  0.00           H
ATOM   1330  HB3 LEU B  25      17.162  -6.852  -7.734  1.00  0.00           H
ATOM   1331  HG  LEU B  25      17.467  -4.300  -8.176  1.00  0.00           H
ATOM   1332 HD21 LEU B  25      19.014  -4.654 -10.093  1.00  0.00           H
ATOM   1333 HD22 LEU B  25      19.582  -6.189  -9.373  1.00  0.00           H
ATOM   1334 HD23 LEU B  25      17.896  -6.032  -9.946  1.00  0.00           H
ATOM   1335 HD11 LEU B  25      19.844  -3.455  -8.096  1.00  0.00           H
ATOM   1336 HD12 LEU B  25      19.196  -3.725  -6.468  1.00  0.00           H
ATOM   1337 HD13 LEU B  25      20.329  -4.906  -7.185  1.00  0.00           H
ATOM   1338  HN  LEU B  25      15.890  -7.270  -4.903  1.00  0.00           H
ATOM   1339  N   ILE B  26      14.816  -5.710  -6.762  1.00  0.00           N
ATOM   1340  CA  ILE B  26      13.585  -5.006  -7.136  1.00  0.00           C
ATOM   1341  C   ILE B  26      12.747  -4.772  -5.898  1.00  0.00           C
ATOM   1342  O   ILE B  26      12.864  -5.544  -4.960  1.00  0.00           O
ATOM   1343  CB  ILE B  26      12.767  -5.785  -8.223  1.00  0.00           C
ATOM   1344  CG1 ILE B  26      13.342  -5.587  -9.659  1.00  0.00           C
ATOM   1345  CG2 ILE B  26      11.248  -5.439  -8.253  1.00  0.00           C
ATOM   1346  HA  ILE B  26      13.858  -4.027  -7.554  1.00  0.00           H
ATOM   1347  HB  ILE B  26      12.817  -6.857  -7.980  1.00  0.00           H
ATOM   1348  CD  ILE B  26      14.833  -5.988  -9.793  1.00  0.00           C
ATOM   1349  HD3 ILE B  26      14.992  -7.019  -9.444  1.00  0.00           H
ATOM   1350  HD2 ILE B  26      15.465  -5.304  -9.211  1.00  0.00           H
ATOM   1351  HD1 ILE B  26      15.147  -5.927 -10.847  1.00  0.00           H
ATOM   1352 HG12 ILE B  26      12.765  -6.206 -10.367  1.00  0.00           H
ATOM   1353 HG13 ILE B  26      13.223  -4.534  -9.959  1.00  0.00           H
ATOM   1354 HG21 ILE B  26      10.731  -6.088  -8.973  1.00  0.00           H
ATOM   1355 HG22 ILE B  26      10.758  -5.594  -7.282  1.00  0.00           H
ATOM   1356 HG23 ILE B  26      11.096  -4.396  -8.562  1.00  0.00           H
ATOM   1357  HN  ILE B  26      14.872  -6.692  -6.924  1.00  0.00           H
ATOM   1358  N   GLY B  27      11.888  -3.721  -5.907  1.00  0.00           N
ATOM   1359  CA  GLY B  27      10.923  -3.495  -4.832  1.00  0.00           C
ATOM   1360  C   GLY B  27       9.562  -3.396  -5.482  1.00  0.00           C
ATOM   1361  O   GLY B  27       9.472  -2.666  -6.457  1.00  0.00           O
ATOM   1362  HA3 GLY B  27      11.142  -2.538  -4.336  1.00  0.00           H
ATOM   1363  HA2 GLY B  27      10.949  -4.288  -4.071  1.00  0.00           H
ATOM   1364  HN  GLY B  27      11.859  -3.084  -6.680  1.00  0.00           H
ATOM   1365  N   LEU B  28       8.513  -4.103  -4.994  1.00  0.00           N
ATOM   1366  CA  LEU B  28       7.216  -4.074  -5.676  1.00  0.00           C
ATOM   1367  C   LEU B  28       6.316  -3.029  -5.059  1.00  0.00           C
ATOM   1368  O   LEU B  28       6.517  -2.692  -3.903  1.00  0.00           O
ATOM   1369  CB  LEU B  28       6.486  -5.445  -5.600  1.00  0.00           C
ATOM   1370  CG  LEU B  28       7.286  -6.624  -6.234  1.00  0.00           C
ATOM   1371  CD1 LEU B  28       6.624  -7.981  -5.875  1.00  0.00           C
ATOM   1372  CD2 LEU B  28       7.412  -6.505  -7.777  1.00  0.00           C
ATOM   1373  HA  LEU B  28       7.356  -3.820  -6.736  1.00  0.00           H
ATOM   1374  HB2 LEU B  28       6.301  -5.664  -4.536  1.00  0.00           H
ATOM   1375  HB3 LEU B  28       5.509  -5.377  -6.104  1.00  0.00           H
ATOM   1376  HG  LEU B  28       8.296  -6.619  -5.801  1.00  0.00           H
ATOM   1377 HD21 LEU B  28       7.879  -7.405  -8.206  1.00  0.00           H
ATOM   1378 HD22 LEU B  28       6.423  -6.370  -8.240  1.00  0.00           H
ATOM   1379 HD23 LEU B  28       8.049  -5.655  -8.040  1.00  0.00           H
ATOM   1380 HD11 LEU B  28       7.144  -8.821  -6.361  1.00  0.00           H
ATOM   1381 HD12 LEU B  28       6.683  -8.137  -4.790  1.00  0.00           H
ATOM   1382 HD13 LEU B  28       5.568  -7.994  -6.184  1.00  0.00           H
ATOM   1383  HN  LEU B  28       8.594  -4.648  -4.157  1.00  0.00           H
ATOM   1384  N   ASP B  29       5.311  -2.528  -5.819  1.00  0.00           N
ATOM   1385  CA  ASP B  29       4.338  -1.589  -5.258  1.00  0.00           C
ATOM   1386  C   ASP B  29       5.064  -0.453  -4.574  1.00  0.00           C
ATOM   1387  O   ASP B  29       4.878  -0.246  -3.385  1.00  0.00           O
ATOM   1388  CB  ASP B  29       3.383  -2.329  -4.284  1.00  0.00           C
ATOM   1389  CG  ASP B  29       2.614  -3.444  -4.943  1.00  0.00           C
ATOM   1390  OD1 ASP B  29       3.229  -4.510  -5.214  1.00  0.00           O
ATOM   1391  OD2 ASP B  29       1.388  -3.272  -5.186  1.00  0.00           O
ATOM   1392  HA  ASP B  29       3.727  -1.147  -6.063  1.00  0.00           H
ATOM   1393  HB2 ASP B  29       3.965  -2.765  -3.461  1.00  0.00           H
ATOM   1394  HB3 ASP B  29       2.672  -1.601  -3.866  1.00  0.00           H
ATOM   1395  HN  ASP B  29       5.198  -2.812  -6.772  1.00  0.00           H
ATOM   1396  N   CYS B  30       5.912   0.292  -5.318  1.00  0.00           N
ATOM   1397  CA  CYS B  30       6.691   1.349  -4.677  1.00  0.00           C
ATOM   1398  C   CYS B  30       5.732   2.435  -4.231  1.00  0.00           C
ATOM   1399  O   CYS B  30       5.263   3.171  -5.084  1.00  0.00           O
ATOM   1400  CB  CYS B  30       7.815   1.875  -5.609  1.00  0.00           C
ATOM   1401  SG  CYS B  30       8.861   0.479  -6.137  1.00  0.00           S
ATOM   1402  HA  CYS B  30       7.207   0.913  -3.809  1.00  0.00           H
ATOM   1403  HB2 CYS B  30       7.402   2.365  -6.501  1.00  0.00           H
ATOM   1404  HB3 CYS B  30       8.454   2.592  -5.076  1.00  0.00           H
ATOM   1405  HN  CYS B  30       6.015   0.128  -6.301  1.00  0.00           H
ATOM   1406  N   LYS B  31       5.421   2.530  -2.912  1.00  0.00           N
ATOM   1407  CA  LYS B  31       4.448   3.505  -2.406  1.00  0.00           C
ATOM   1408  C   LYS B  31       5.199   4.527  -1.577  1.00  0.00           C
ATOM   1409  O   LYS B  31       5.663   4.137  -0.517  1.00  0.00           O
ATOM   1410  CB  LYS B  31       3.398   2.734  -1.548  1.00  0.00           C
ATOM   1411  CG  LYS B  31       2.416   3.668  -0.788  1.00  0.00           C
ATOM   1412  CD  LYS B  31       1.348   2.901   0.050  1.00  0.00           C
ATOM   1413  CE  LYS B  31       0.085   2.489  -0.755  1.00  0.00           C
ATOM   1414  NZ  LYS B  31      -0.869   3.616  -0.911  1.00  0.00           N
ATOM   1415  HA  LYS B  31       3.902   4.009  -3.218  1.00  0.00           H
ATOM   1416  HB2 LYS B  31       2.834   2.059  -2.212  1.00  0.00           H
ATOM   1417  HB3 LYS B  31       3.922   2.120  -0.798  1.00  0.00           H
ATOM   1418  HG2 LYS B  31       3.005   4.284  -0.091  1.00  0.00           H
ATOM   1419  HG3 LYS B  31       1.936   4.334  -1.516  1.00  0.00           H
ATOM   1420  HD2 LYS B  31       1.820   1.998   0.467  1.00  0.00           H
ATOM   1421  HD3 LYS B  31       1.010   3.522   0.897  1.00  0.00           H
ATOM   1422  HE2 LYS B  31      -0.434   1.677  -0.218  1.00  0.00           H
ATOM   1423  HE3 LYS B  31       0.393   2.084  -1.730  1.00  0.00           H
ATOM   1424  HZ1 LYS B  31      -1.622   3.407  -1.656  1.00  0.00           H
ATOM   1425  HZ2 LYS B  31      -1.388   3.841   0.013  1.00  0.00           H
ATOM   1426  HZ3 LYS B  31      -0.405   4.541  -1.211  1.00  0.00           H
ATOM   1427  HN  LYS B  31       5.851   1.928  -2.237  1.00  0.00           H
ATOM   1428  N   VAL B  32       5.343   5.808  -2.007  1.00  0.00           N
ATOM   1429  CA  VAL B  32       6.084   6.782  -1.192  1.00  0.00           C
ATOM   1430  C   VAL B  32       5.553   6.775   0.230  1.00  0.00           C
ATOM   1431  O   VAL B  32       4.412   6.373   0.385  1.00  0.00           O
ATOM   1432  CB  VAL B  32       6.210   8.251  -1.727  1.00  0.00           C
ATOM   1433  CG1 VAL B  32       7.356   8.417  -2.762  1.00  0.00           C
ATOM   1434  CG2 VAL B  32       4.888   8.816  -2.303  1.00  0.00           C
ATOM   1435  HA  VAL B  32       7.091   6.357  -1.171  1.00  0.00           H
ATOM   1436  HB  VAL B  32       6.471   8.912  -0.884  1.00  0.00           H
ATOM   1437 HG11 VAL B  32       7.387   9.448  -3.146  1.00  0.00           H
ATOM   1438 HG12 VAL B  32       8.328   8.213  -2.288  1.00  0.00           H
ATOM   1439 HG13 VAL B  32       7.209   7.732  -3.610  1.00  0.00           H
ATOM   1440 HG21 VAL B  32       4.990   9.891  -2.522  1.00  0.00           H
ATOM   1441 HG22 VAL B  32       4.603   8.302  -3.229  1.00  0.00           H
ATOM   1442 HG23 VAL B  32       4.090   8.696  -1.565  1.00  0.00           H
ATOM   1443  HN  VAL B  32       4.991   6.082  -2.900  1.00  0.00           H
ATOM   1444  N   PRO B  33       6.283   7.165   1.309  1.00  0.00           N
ATOM   1445  CA  PRO B  33       5.741   6.995   2.649  1.00  0.00           C
ATOM   1446  C   PRO B  33       4.629   7.969   2.947  1.00  0.00           C
ATOM   1447  O   PRO B  33       4.349   8.834   2.132  1.00  0.00           O
ATOM   1448  CB  PRO B  33       6.995   7.302   3.514  1.00  0.00           C
ATOM   1449  CG  PRO B  33       8.177   7.135   2.533  1.00  0.00           C
ATOM   1450  CD  PRO B  33       7.620   7.731   1.226  1.00  0.00           C
ATOM   1451  HA  PRO B  33       5.408   5.954   2.788  1.00  0.00           H
ATOM   1452  HD3 PRO B  33       8.251   7.456   0.374  1.00  0.00           H
ATOM   1453  HD2 PRO B  33       7.543   8.825   1.307  1.00  0.00           H
ATOM   1454  HG3 PRO B  33       8.375   6.064   2.369  1.00  0.00           H
ATOM   1455  HG2 PRO B  33       9.103   7.622   2.871  1.00  0.00           H
ATOM   1456  HB2 PRO B  33       6.980   8.349   3.858  1.00  0.00           H
ATOM   1457  HB3 PRO B  33       7.100   6.645   4.390  1.00  0.00           H
ATOM   1458  N   SER B  34       3.998   7.835   4.134  1.00  0.00           N
ATOM   1459  CA  SER B  34       2.961   8.782   4.525  1.00  0.00           C
ATOM   1460  C   SER B  34       3.533  10.169   4.697  1.00  0.00           C
ATOM   1461  O   SER B  34       2.919  11.123   4.246  1.00  0.00           O
ATOM   1462  CB  SER B  34       2.359   8.409   5.906  1.00  0.00           C
ATOM   1463  OG  SER B  34       3.386   8.468   6.911  1.00  0.00           O
ATOM   1464  HA  SER B  34       2.162   8.770   3.764  1.00  0.00           H
ATOM   1465  HB2 SER B  34       1.540   9.105   6.157  1.00  0.00           H
ATOM   1466  HB3 SER B  34       1.952   7.390   5.862  1.00  0.00           H
ATOM   1467  HG1 SER B  34       3.065   8.253   7.781  1.00  0.00           H
ATOM   1468  HN  SER B  34       4.243   7.097   4.765  1.00  0.00           H
ATOM   1469  N   GLN B  35       4.690  10.288   5.389  1.00  0.00           N
ATOM   1470  CA  GLN B  35       5.122  11.586   5.909  1.00  0.00           C
ATOM   1471  C   GLN B  35       6.629  11.680   5.867  1.00  0.00           C
ATOM   1472  O   GLN B  35       7.245  10.789   5.306  1.00  0.00           O
ATOM   1473  CB  GLN B  35       4.561  11.681   7.360  1.00  0.00           C
ATOM   1474  CG  GLN B  35       5.392  10.851   8.380  1.00  0.00           C
ATOM   1475  CD  GLN B  35       4.724  10.650   9.720  1.00  0.00           C
ATOM   1476  OE1 GLN B  35       3.564  10.994   9.880  1.00  0.00           O
ATOM   1477  NE2 GLN B  35       5.449  10.078  10.708  1.00  0.00           N
ATOM   1478  HA  GLN B  35       4.717  12.411   5.302  1.00  0.00           H
ATOM   1479  HB2 GLN B  35       4.537  12.728   7.703  1.00  0.00           H
ATOM   1480  HB3 GLN B  35       3.519  11.318   7.341  1.00  0.00           H
ATOM   1481  HG2 GLN B  35       5.594   9.849   7.977  1.00  0.00           H
ATOM   1482  HG3 GLN B  35       6.353  11.356   8.560  1.00  0.00           H
ATOM   1483 HE22 GLN B  35       5.032   9.919  11.604  1.00  0.00           H
ATOM   1484 HE21 GLN B  35       6.403   9.810  10.564  1.00  0.00           H
ATOM   1485  HN  GLN B  35       5.201   9.475   5.671  1.00  0.00           H
ATOM   1486  N   ASN B  36       7.235  12.736   6.458  1.00  0.00           N
ATOM   1487  CA  ASN B  36       8.695  12.815   6.524  1.00  0.00           C
ATOM   1488  C   ASN B  36       9.309  11.530   7.037  1.00  0.00           C
ATOM   1489  O   ASN B  36       8.619  10.731   7.647  1.00  0.00           O
ATOM   1490  CB  ASN B  36       9.158  13.989   7.434  1.00  0.00           C
ATOM   1491  CG  ASN B  36       8.435  13.976   8.760  1.00  0.00           C
ATOM   1492  OD1 ASN B  36       7.577  14.819   8.968  1.00  0.00           O
ATOM   1493  ND2 ASN B  36       8.744  13.033   9.675  1.00  0.00           N
ATOM   1494  HA  ASN B  36       9.066  12.989   5.499  1.00  0.00           H
ATOM   1495  HB2 ASN B  36      10.242  13.951   7.625  1.00  0.00           H
ATOM   1496  HB3 ASN B  36       8.937  14.941   6.923  1.00  0.00           H
ATOM   1497 HD22 ASN B  36       8.243  13.007  10.541  1.00  0.00           H
ATOM   1498 HD21 ASN B  36       9.463  12.357   9.514  1.00  0.00           H
ATOM   1499  HN  ASN B  36       6.692  13.485   6.842  1.00  0.00           H
ATOM   1500  N   VAL B  37      10.626  11.331   6.798  1.00  0.00           N
ATOM   1501  CA  VAL B  37      11.303  10.110   7.226  1.00  0.00           C
ATOM   1502  C   VAL B  37      12.684  10.496   7.720  1.00  0.00           C
ATOM   1503  O   VAL B  37      13.676  10.048   7.168  1.00  0.00           O
ATOM   1504  CB  VAL B  37      11.278   9.055   6.081  1.00  0.00           C
ATOM   1505  CG1 VAL B  37       9.847   8.483   5.866  1.00  0.00           C
ATOM   1506  CG2 VAL B  37      11.823   9.597   4.731  1.00  0.00           C
ATOM   1507  HA  VAL B  37      10.802   9.664   8.096  1.00  0.00           H
ATOM   1508  HB  VAL B  37      11.923   8.229   6.409  1.00  0.00           H
ATOM   1509 HG11 VAL B  37       9.890   7.597   5.214  1.00  0.00           H
ATOM   1510 HG12 VAL B  37       9.378   8.185   6.816  1.00  0.00           H
ATOM   1511 HG13 VAL B  37       9.205   9.232   5.384  1.00  0.00           H
ATOM   1512 HG21 VAL B  37      11.856   8.784   3.988  1.00  0.00           H
ATOM   1513 HG22 VAL B  37      11.171  10.392   4.342  1.00  0.00           H
ATOM   1514 HG23 VAL B  37      12.840  10.001   4.834  1.00  0.00           H
ATOM   1515  HN  VAL B  37      11.164  12.010   6.301  1.00  0.00           H
ATOM   1516  N   TYR B  38      12.737  11.357   8.768  1.00  0.00           N
ATOM   1517  CA  TYR B  38      14.000  11.952   9.214  1.00  0.00           C
ATOM   1518  C   TYR B  38      15.184  11.014   9.116  1.00  0.00           C
ATOM   1519  O   TYR B  38      16.116  11.322   8.387  1.00  0.00           O
ATOM   1520  CB  TYR B  38      13.904  12.521  10.657  1.00  0.00           C
ATOM   1521  CG  TYR B  38      12.848  13.633  10.748  1.00  0.00           C
ATOM   1522  CD1 TYR B  38      13.073  14.858  10.110  1.00  0.00           C
ATOM   1523  CD2 TYR B  38      11.659  13.446  11.464  1.00  0.00           C
ATOM   1524  CE1 TYR B  38      12.104  15.865  10.151  1.00  0.00           C
ATOM   1525  CE2 TYR B  38      10.701  14.463  11.524  1.00  0.00           C
ATOM   1526  CZ  TYR B  38      10.906  15.668  10.842  1.00  0.00           C
ATOM   1527  OH  TYR B  38       9.940  16.682  10.840  1.00  0.00           O
ATOM   1528  HA  TYR B  38      14.195  12.809   8.555  1.00  0.00           H
ATOM   1529  HB3 TYR B  38      14.877  12.949  10.950  1.00  0.00           H
ATOM   1530  HB2 TYR B  38      13.668  11.715  11.368  1.00  0.00           H
ATOM   1531  HD2 TYR B  38      11.474  12.509  11.980  1.00  0.00           H
ATOM   1532  HE2 TYR B  38       9.800  14.305  12.107  1.00  0.00           H
ATOM   1533  HE1 TYR B  38      12.278  16.809   9.647  1.00  0.00           H
ATOM   1534  HD1 TYR B  38      14.005  15.031   9.583  1.00  0.00           H
ATOM   1535  HH  TYR B  38       9.142  16.459  11.307  1.00  0.00           H
ATOM   1536  HN  TYR B  38      11.892  11.676   9.196  1.00  0.00           H
ATOM   1537  N   ASP B  39      15.158   9.875   9.845  1.00  0.00           N
ATOM   1538  CA  ASP B  39      16.287   8.949   9.869  1.00  0.00           C
ATOM   1539  C   ASP B  39      15.787   7.558   9.548  1.00  0.00           C
ATOM   1540  O   ASP B  39      14.605   7.412   9.280  1.00  0.00           O
ATOM   1541  CB  ASP B  39      16.938   9.035  11.275  1.00  0.00           C
ATOM   1542  CG  ASP B  39      16.043   8.459  12.341  1.00  0.00           C
ATOM   1543  OD1 ASP B  39      14.808   8.710  12.291  1.00  0.00           O
ATOM   1544  OD2 ASP B  39      16.567   7.745  13.239  1.00  0.00           O
ATOM   1545  HA  ASP B  39      17.048   9.212   9.119  1.00  0.00           H
ATOM   1546  HB2 ASP B  39      17.905   8.508  11.282  1.00  0.00           H
ATOM   1547  HB3 ASP B  39      17.134  10.093  11.514  1.00  0.00           H
ATOM   1548  HN  ASP B  39      14.377   9.649  10.424  1.00  0.00           H
ATOM   1549  N   GLY B  40      16.662   6.525   9.566  1.00  0.00           N
ATOM   1550  CA  GLY B  40      16.200   5.179   9.247  1.00  0.00           C
ATOM   1551  C   GLY B  40      15.114   4.746  10.195  1.00  0.00           C
ATOM   1552  O   GLY B  40      14.211   4.049   9.762  1.00  0.00           O
ATOM   1553  HA3 GLY B  40      17.014   4.445   9.345  1.00  0.00           H
ATOM   1554  HA2 GLY B  40      15.840   5.156   8.205  1.00  0.00           H
ATOM   1555  HN  GLY B  40      17.633   6.657   9.780  1.00  0.00           H
ATOM   1556  N   THR B  41      15.183   5.130  11.489  1.00  0.00           N
ATOM   1557  CA  THR B  41      14.132   4.734  12.422  1.00  0.00           C
ATOM   1558  C   THR B  41      12.806   5.306  11.981  1.00  0.00           C
ATOM   1559  O   THR B  41      11.836   4.567  11.941  1.00  0.00           O
ATOM   1560  CB  THR B  41      14.473   5.193  13.865  1.00  0.00           C
ATOM   1561  OG1 THR B  41      15.788   4.695  14.167  1.00  0.00           O
ATOM   1562  CG2 THR B  41      13.439   4.663  14.893  1.00  0.00           C
ATOM   1563  HA  THR B  41      14.073   3.634  12.420  1.00  0.00           H
ATOM   1564  HB  THR B  41      14.479   6.296  13.898  1.00  0.00           H
ATOM   1565  HG1 THR B  41      16.096   4.961  15.027  1.00  0.00           H
ATOM   1566 HG23 THR B  41      13.415   3.564  14.873  1.00  0.00           H
ATOM   1567 HG21 THR B  41      13.713   4.989  15.908  1.00  0.00           H
ATOM   1568 HG22 THR B  41      12.432   5.049  14.667  1.00  0.00           H
ATOM   1569  HN  THR B  41      15.950   5.677  11.830  1.00  0.00           H
ATOM   1570  N   ASP B  42      12.738   6.616  11.647  1.00  0.00           N
ATOM   1571  CA  ASP B  42      11.458   7.190  11.235  1.00  0.00           C
ATOM   1572  C   ASP B  42      10.986   6.471   9.992  1.00  0.00           C
ATOM   1573  O   ASP B  42       9.818   6.125   9.920  1.00  0.00           O
ATOM   1574  CB  ASP B  42      11.564   8.713  10.950  1.00  0.00           C
ATOM   1575  CG  ASP B  42      10.241   9.401  10.719  1.00  0.00           C
ATOM   1576  OD1 ASP B  42      10.258  10.636  10.464  1.00  0.00           O
ATOM   1577  OD2 ASP B  42       9.177   8.731  10.786  1.00  0.00           O
ATOM   1578  HA  ASP B  42      10.739   7.043  12.059  1.00  0.00           H
ATOM   1579  HB2 ASP B  42      12.047   9.211  11.806  1.00  0.00           H
ATOM   1580  HB3 ASP B  42      12.189   8.862  10.058  1.00  0.00           H
ATOM   1581  HN  ASP B  42      13.551   7.199  11.670  1.00  0.00           H
ATOM   1582  N   PHE B  43      11.879   6.233   9.003  1.00  0.00           N
ATOM   1583  CA  PHE B  43      11.446   5.553   7.781  1.00  0.00           C
ATOM   1584  C   PHE B  43      10.897   4.195   8.152  1.00  0.00           C
ATOM   1585  O   PHE B  43       9.796   3.857   7.755  1.00  0.00           O
ATOM   1586  CB  PHE B  43      12.614   5.385   6.763  1.00  0.00           C
ATOM   1587  CG  PHE B  43      12.245   5.030   5.309  1.00  0.00           C
ATOM   1588  CD1 PHE B  43      10.938   4.805   4.853  1.00  0.00           C
ATOM   1589  CD2 PHE B  43      13.297   4.926   4.388  1.00  0.00           C
ATOM   1590  CE1 PHE B  43      10.702   4.426   3.530  1.00  0.00           C
ATOM   1591  CE2 PHE B  43      13.056   4.585   3.055  1.00  0.00           C
ATOM   1592  CZ  PHE B  43      11.756   4.324   2.623  1.00  0.00           C
ATOM   1593  HA  PHE B  43      10.663   6.184   7.341  1.00  0.00           H
ATOM   1594  HB2 PHE B  43      13.170   6.328   6.713  1.00  0.00           H
ATOM   1595  HB3 PHE B  43      13.319   4.621   7.128  1.00  0.00           H
ATOM   1596  HD2 PHE B  43      14.317   5.108   4.707  1.00  0.00           H
ATOM   1597  HE2 PHE B  43      13.870   4.528   2.345  1.00  0.00           H
ATOM   1598  HZ  PHE B  43      11.567   4.044   1.593  1.00  0.00           H
ATOM   1599  HE1 PHE B  43       9.697   4.200   3.195  1.00  0.00           H
ATOM   1600  HD1 PHE B  43      10.082   4.918   5.505  1.00  0.00           H
ATOM   1601  HN  PHE B  43      12.835   6.518   9.091  1.00  0.00           H
ATOM   1602  N   ARG B  44      11.673   3.410   8.928  1.00  0.00           N
ATOM   1603  CA  ARG B  44      11.281   2.040   9.258  1.00  0.00           C
ATOM   1604  C   ARG B  44       9.995   2.000  10.050  1.00  0.00           C
ATOM   1605  O   ARG B  44       9.202   1.095   9.842  1.00  0.00           O
ATOM   1606  CB  ARG B  44      12.436   1.370  10.053  1.00  0.00           C
ATOM   1607  CG  ARG B  44      12.159  -0.107  10.429  1.00  0.00           C
ATOM   1608  CD  ARG B  44      13.395  -0.770  11.100  1.00  0.00           C
ATOM   1609  NE  ARG B  44      13.763  -0.062  12.335  1.00  0.00           N
ATOM   1610  CZ  ARG B  44      14.721   0.840  12.453  1.00  0.00           C
ATOM   1611  NH1 ARG B  44      15.474   1.267  11.463  1.00  0.00           N
ATOM   1612  NH2 ARG B  44      14.941   1.357  13.644  1.00  0.00           N
ATOM   1613  HA  ARG B  44      11.142   1.493   8.312  1.00  0.00           H
ATOM   1614  HB2 ARG B  44      13.334   1.410   9.418  1.00  0.00           H
ATOM   1615  HB3 ARG B  44      12.623   1.949  10.971  1.00  0.00           H
ATOM   1616  HG2 ARG B  44      11.308  -0.148  11.128  1.00  0.00           H
ATOM   1617  HG3 ARG B  44      11.889  -0.673   9.521  1.00  0.00           H
ATOM   1618  HD2 ARG B  44      13.091  -1.792  11.388  1.00  0.00           H
ATOM   1619  HD3 ARG B  44      14.210  -0.916  10.379  1.00  0.00           H
ATOM   1620  HE  ARG B  44      13.230  -0.329  13.180  1.00  0.00           H
ATOM   1621 HH12 ARG B  44      16.203   1.980  11.622  1.00  0.00           H
ATOM   1622 HH11 ARG B  44      15.368   0.919  10.507  1.00  0.00           H
ATOM   1623 HH22 ARG B  44      15.676   2.065  13.793  1.00  0.00           H
ATOM   1624 HH21 ARG B  44      14.387   1.070  14.464  1.00  0.00           H
ATOM   1625  HN  ARG B  44      12.539   3.762   9.278  1.00  0.00           H
ATOM   1626  N   ASN B  45       9.762   2.970  10.960  1.00  0.00           N
ATOM   1627  CA  ASN B  45       8.514   2.975  11.721  1.00  0.00           C
ATOM   1628  C   ASN B  45       7.389   3.321  10.772  1.00  0.00           C
ATOM   1629  O   ASN B  45       6.359   2.669  10.807  1.00  0.00           O
ATOM   1630  CB  ASN B  45       8.535   3.968  12.918  1.00  0.00           C
ATOM   1631  CG  ASN B  45       9.219   3.378  14.133  1.00  0.00           C
ATOM   1632  OD1 ASN B  45       8.563   3.220  15.152  1.00  0.00           O
ATOM   1633  ND2 ASN B  45      10.525   3.034  14.082  1.00  0.00           N
ATOM   1634  HA  ASN B  45       8.326   1.965  12.127  1.00  0.00           H
ATOM   1635  HB2 ASN B  45       9.013   4.919  12.634  1.00  0.00           H
ATOM   1636  HB3 ASN B  45       7.492   4.196  13.195  1.00  0.00           H
ATOM   1637 HD22 ASN B  45      10.959   2.633  14.891  1.00  0.00           H
ATOM   1638 HD21 ASN B  45      11.077   3.166  13.262  1.00  0.00           H
ATOM   1639  HN  ASN B  45      10.409   3.724  11.076  1.00  0.00           H
ATOM   1640  N   VAL B  46       7.566   4.341   9.903  1.00  0.00           N
ATOM   1641  CA  VAL B  46       6.516   4.665   8.939  1.00  0.00           C
ATOM   1642  C   VAL B  46       6.314   3.488   8.008  1.00  0.00           C
ATOM   1643  O   VAL B  46       5.192   3.250   7.592  1.00  0.00           O
ATOM   1644  CB  VAL B  46       6.830   5.978   8.165  1.00  0.00           C
ATOM   1645  CG1 VAL B  46       5.810   6.211   7.019  1.00  0.00           C
ATOM   1646  CG2 VAL B  46       6.799   7.196   9.132  1.00  0.00           C
ATOM   1647  HA  VAL B  46       5.578   4.828   9.491  1.00  0.00           H
ATOM   1648  HB  VAL B  46       7.837   5.890   7.720  1.00  0.00           H
ATOM   1649 HG11 VAL B  46       5.993   7.194   6.560  1.00  0.00           H
ATOM   1650 HG12 VAL B  46       5.902   5.439   6.240  1.00  0.00           H
ATOM   1651 HG13 VAL B  46       4.782   6.191   7.410  1.00  0.00           H
ATOM   1652 HG21 VAL B  46       7.215   8.083   8.631  1.00  0.00           H
ATOM   1653 HG22 VAL B  46       5.764   7.414   9.440  1.00  0.00           H
ATOM   1654 HG23 VAL B  46       7.385   7.010  10.041  1.00  0.00           H
ATOM   1655  HN  VAL B  46       8.428   4.848   9.880  1.00  0.00           H
ATOM   1656  N   CYS B  47       7.371   2.716   7.672  1.00  0.00           N
ATOM   1657  CA  CYS B  47       7.161   1.529   6.852  1.00  0.00           C
ATOM   1658  C   CYS B  47       6.278   0.567   7.613  1.00  0.00           C
ATOM   1659  O   CYS B  47       5.380   0.000   7.011  1.00  0.00           O
ATOM   1660  CB  CYS B  47       8.490   0.838   6.462  1.00  0.00           C
ATOM   1661  SG  CYS B  47       9.504   1.990   5.503  1.00  0.00           S
ATOM   1662  HA  CYS B  47       6.657   1.833   5.921  1.00  0.00           H
ATOM   1663  HB2 CYS B  47       9.045   0.487   7.343  1.00  0.00           H
ATOM   1664  HB3 CYS B  47       8.291  -0.013   5.806  1.00  0.00           H
ATOM   1665  HN  CYS B  47       8.291   2.912   8.007  1.00  0.00           H
ATOM   1666  N   ALA B  48       6.490   0.380   8.936  1.00  0.00           N
ATOM   1667  CA  ALA B  48       5.583  -0.474   9.703  1.00  0.00           C
ATOM   1668  C   ALA B  48       4.176   0.084   9.652  1.00  0.00           C
ATOM   1669  O   ALA B  48       3.246  -0.703   9.586  1.00  0.00           O
ATOM   1670  CB  ALA B  48       6.020  -0.628  11.183  1.00  0.00           C
ATOM   1671  HA  ALA B  48       5.593  -1.478   9.245  1.00  0.00           H
ATOM   1672  HB1 ALA B  48       5.351  -1.333  11.702  1.00  0.00           H
ATOM   1673  HB2 ALA B  48       7.049  -1.016  11.234  1.00  0.00           H
ATOM   1674  HB3 ALA B  48       5.980   0.338  11.706  1.00  0.00           H
ATOM   1675  HN  ALA B  48       7.245   0.835   9.413  1.00  0.00           H
ATOM   1676  N   LYS B  49       3.979   1.423   9.665  1.00  0.00           N
ATOM   1677  CA  LYS B  49       2.622   1.958   9.520  1.00  0.00           C
ATOM   1678  C   LYS B  49       2.028   1.490   8.206  1.00  0.00           C
ATOM   1679  O   LYS B  49       0.824   1.300   8.162  1.00  0.00           O
ATOM   1680  CB  LYS B  49       2.540   3.510   9.564  1.00  0.00           C
ATOM   1681  CG  LYS B  49       2.967   4.116  10.929  1.00  0.00           C
ATOM   1682  CD  LYS B  49       2.855   5.666  10.900  1.00  0.00           C
ATOM   1683  CE  LYS B  49       3.477   6.341  12.155  1.00  0.00           C
ATOM   1684  NZ  LYS B  49       2.821   5.936  13.420  1.00  0.00           N
ATOM   1685  HA  LYS B  49       2.007   1.561  10.345  1.00  0.00           H
ATOM   1686  HB2 LYS B  49       3.151   3.934   8.755  1.00  0.00           H
ATOM   1687  HB3 LYS B  49       1.497   3.811   9.386  1.00  0.00           H
ATOM   1688  HG2 LYS B  49       2.313   3.707  11.715  1.00  0.00           H
ATOM   1689  HG3 LYS B  49       4.002   3.831  11.166  1.00  0.00           H
ATOM   1690  HD2 LYS B  49       3.381   6.055  10.012  1.00  0.00           H
ATOM   1691  HD3 LYS B  49       1.794   5.953  10.813  1.00  0.00           H
ATOM   1692  HE2 LYS B  49       4.554   6.105  12.202  1.00  0.00           H
ATOM   1693  HE3 LYS B  49       3.380   7.436  12.036  1.00  0.00           H
ATOM   1694  HZ1 LYS B  49       3.186   6.523  14.253  1.00  0.00           H
ATOM   1695  HZ2 LYS B  49       1.750   6.073  13.379  1.00  0.00           H
ATOM   1696  HZ3 LYS B  49       3.018   4.906  13.681  1.00  0.00           H
ATOM   1697  HN  LYS B  49       4.749   2.057   9.733  1.00  0.00           H
ATOM   1698  N   THR B  50       2.845   1.300   7.142  1.00  0.00           N
ATOM   1699  CA  THR B  50       2.357   0.757   5.870  1.00  0.00           C
ATOM   1700  C   THR B  50       2.862  -0.660   5.675  1.00  0.00           C
ATOM   1701  O   THR B  50       3.034  -1.063   4.538  1.00  0.00           O
ATOM   1702  CB  THR B  50       2.793   1.799   4.796  1.00  0.00           C
ATOM   1703  OG1 THR B  50       4.163   2.147   5.047  1.00  0.00           O
ATOM   1704  CG2 THR B  50       2.592   1.402   3.310  1.00  0.00           C
ATOM   1705  HA  THR B  50       1.260   0.692   5.838  1.00  0.00           H
ATOM   1706  HB  THR B  50       2.170   2.690   4.968  1.00  0.00           H
ATOM   1707  HG1 THR B  50       4.445   2.895   4.530  1.00  0.00           H
ATOM   1708 HG23 THR B  50       1.586   0.983   3.149  1.00  0.00           H
ATOM   1709 HG21 THR B  50       2.704   2.306   2.692  1.00  0.00           H
ATOM   1710 HG22 THR B  50       3.352   0.684   2.968  1.00  0.00           H
ATOM   1711  HN  THR B  50       3.822   1.510   7.194  1.00  0.00           H
ATOM   1712  N   GLY B  51       3.091  -1.442   6.761  1.00  0.00           N
ATOM   1713  CA  GLY B  51       3.638  -2.800   6.646  1.00  0.00           C
ATOM   1714  C   GLY B  51       4.575  -2.943   5.470  1.00  0.00           C
ATOM   1715  O   GLY B  51       4.159  -3.420   4.425  1.00  0.00           O
ATOM   1716  HA3 GLY B  51       2.823  -3.534   6.583  1.00  0.00           H
ATOM   1717  HA2 GLY B  51       4.208  -3.051   7.555  1.00  0.00           H
ATOM   1718  HN  GLY B  51       2.861  -1.121   7.679  1.00  0.00           H
ATOM   1719  N   ALA B  52       5.845  -2.510   5.632  1.00  0.00           N
ATOM   1720  CA  ALA B  52       6.765  -2.439   4.498  1.00  0.00           C
ATOM   1721  C   ALA B  52       8.190  -2.431   5.006  1.00  0.00           C
ATOM   1722  O   ALA B  52       8.352  -2.512   6.214  1.00  0.00           O
ATOM   1723  CB  ALA B  52       6.405  -1.106   3.785  1.00  0.00           C
ATOM   1724  HA  ALA B  52       6.651  -3.299   3.819  1.00  0.00           H
ATOM   1725  HB1 ALA B  52       7.221  -0.733   3.154  1.00  0.00           H
ATOM   1726  HB2 ALA B  52       5.506  -1.238   3.163  1.00  0.00           H
ATOM   1727  HB3 ALA B  52       6.189  -0.331   4.533  1.00  0.00           H
ATOM   1728  HN  ALA B  52       6.152  -2.127   6.507  1.00  0.00           H
ATOM   1729  N   GLN B  53       9.213  -2.314   4.122  1.00  0.00           N
ATOM   1730  CA  GLN B  53      10.589  -2.078   4.574  1.00  0.00           C
ATOM   1731  C   GLN B  53      11.059  -0.744   4.030  1.00  0.00           C
ATOM   1732  O   GLN B  53      10.535  -0.345   3.001  1.00  0.00           O
ATOM   1733  CB  GLN B  53      11.566  -3.188   4.087  1.00  0.00           C
ATOM   1734  CG  GLN B  53      11.647  -4.381   5.077  1.00  0.00           C
ATOM   1735  CD  GLN B  53      10.312  -5.069   5.189  1.00  0.00           C
ATOM   1736  OE1 GLN B  53       9.631  -4.905   6.189  1.00  0.00           O
ATOM   1737  NE2 GLN B  53       9.920  -5.849   4.162  1.00  0.00           N
ATOM   1738  HA  GLN B  53      10.621  -2.025   5.671  1.00  0.00           H
ATOM   1739  HB2 GLN B  53      11.261  -3.530   3.085  1.00  0.00           H
ATOM   1740  HB3 GLN B  53      12.587  -2.786   3.997  1.00  0.00           H
ATOM   1741  HG2 GLN B  53      12.394  -5.107   4.720  1.00  0.00           H
ATOM   1742  HG3 GLN B  53      11.977  -4.030   6.068  1.00  0.00           H
ATOM   1743 HE22 GLN B  53       9.035  -6.308   4.197  1.00  0.00           H
ATOM   1744 HE21 GLN B  53      10.510  -5.988   3.368  1.00  0.00           H
ATOM   1745  HN  GLN B  53       9.046  -2.321   3.134  1.00  0.00           H
ATOM   1746  N   PRO B  54      12.030  -0.025   4.656  1.00  0.00           N
ATOM   1747  CA  PRO B  54      12.495   1.232   4.083  1.00  0.00           C
ATOM   1748  C   PRO B  54      13.348   0.943   2.870  1.00  0.00           C
ATOM   1749  O   PRO B  54      14.524   0.668   3.045  1.00  0.00           O
ATOM   1750  CB  PRO B  54      13.289   1.788   5.295  1.00  0.00           C
ATOM   1751  CG  PRO B  54      13.811   0.535   6.029  1.00  0.00           C
ATOM   1752  CD  PRO B  54      12.621  -0.444   5.924  1.00  0.00           C
ATOM   1753  HA  PRO B  54      11.671   1.906   3.818  1.00  0.00           H
ATOM   1754  HD3 PRO B  54      11.905  -0.264   6.741  1.00  0.00           H
ATOM   1755  HD2 PRO B  54      12.976  -1.485   5.959  1.00  0.00           H
ATOM   1756  HG3 PRO B  54      14.111   0.738   7.070  1.00  0.00           H
ATOM   1757  HG2 PRO B  54      14.679   0.124   5.490  1.00  0.00           H
ATOM   1758  HB2 PRO B  54      14.105   2.470   5.013  1.00  0.00           H
ATOM   1759  HB3 PRO B  54      12.596   2.317   5.973  1.00  0.00           H
ATOM   1760  N   LEU B  55      12.776   0.991   1.639  1.00  0.00           N
ATOM   1761  CA  LEU B  55      13.560   0.691   0.440  1.00  0.00           C
ATOM   1762  C   LEU B  55      13.830   1.915  -0.399  1.00  0.00           C
ATOM   1763  O   LEU B  55      13.203   2.936  -0.182  1.00  0.00           O
ATOM   1764  CB  LEU B  55      12.819  -0.276  -0.520  1.00  0.00           C
ATOM   1765  CG  LEU B  55      12.424  -1.643   0.092  1.00  0.00           C
ATOM   1766  CD1 LEU B  55      12.213  -2.624  -1.093  1.00  0.00           C
ATOM   1767  CD2 LEU B  55      13.491  -2.232   1.056  1.00  0.00           C
ATOM   1768  HA  LEU B  55      14.535   0.253   0.699  1.00  0.00           H
ATOM   1769  HB2 LEU B  55      11.908   0.220  -0.897  1.00  0.00           H
ATOM   1770  HB3 LEU B  55      13.459  -0.481  -1.392  1.00  0.00           H
ATOM   1771  HG  LEU B  55      11.484  -1.520   0.659  1.00  0.00           H
ATOM   1772 HD21 LEU B  55      13.210  -3.256   1.349  1.00  0.00           H
ATOM   1773 HD22 LEU B  55      14.477  -2.264   0.571  1.00  0.00           H
ATOM   1774 HD23 LEU B  55      13.569  -1.632   1.973  1.00  0.00           H
ATOM   1775 HD11 LEU B  55      11.660  -3.491  -0.728  1.00  0.00           H
ATOM   1776 HD12 LEU B  55      11.658  -2.175  -1.926  1.00  0.00           H
ATOM   1777 HD13 LEU B  55      13.183  -2.944  -1.498  1.00  0.00           H
ATOM   1778  HN  LEU B  55      11.811   1.232   1.514  1.00  0.00           H
ATOM   1779  N   CYS B  56      14.755   1.756  -1.376  1.00  0.00           N
ATOM   1780  CA  CYS B  56      15.062   2.781  -2.370  1.00  0.00           C
ATOM   1781  C   CYS B  56      14.331   2.469  -3.652  1.00  0.00           C
ATOM   1782  O   CYS B  56      13.948   1.322  -3.799  1.00  0.00           O
ATOM   1783  CB  CYS B  56      16.581   2.735  -2.663  1.00  0.00           C
ATOM   1784  SG  CYS B  56      17.429   2.418  -1.085  1.00  0.00           S
ATOM   1785  HA  CYS B  56      14.807   3.778  -1.999  1.00  0.00           H
ATOM   1786  HB2 CYS B  56      16.823   1.885  -3.314  1.00  0.00           H
ATOM   1787  HB3 CYS B  56      16.927   3.656  -3.158  1.00  0.00           H
ATOM   1788  HN  CYS B  56      15.244   0.891  -1.462  1.00  0.00           H
ATOM   1789  N   CYS B  57      14.140   3.432  -4.586  1.00  0.00           N
ATOM   1790  CA  CYS B  57      13.489   3.125  -5.863  1.00  0.00           C
ATOM   1791  C   CYS B  57      13.901   4.108  -6.938  1.00  0.00           C
ATOM   1792  O   CYS B  57      14.462   5.127  -6.574  1.00  0.00           O
ATOM   1793  CB  CYS B  57      11.951   3.209  -5.724  1.00  0.00           C
ATOM   1794  SG  CYS B  57      11.322   2.201  -4.355  1.00  0.00           S
ATOM   1795  HA  CYS B  57      13.781   2.119  -6.198  1.00  0.00           H
ATOM   1796  HB2 CYS B  57      11.664   4.250  -5.537  1.00  0.00           H
ATOM   1797  HB3 CYS B  57      11.468   2.863  -6.646  1.00  0.00           H
ATOM   1798  HN  CYS B  57      14.425   4.373  -4.410  1.00  0.00           H
ATOM   1799  N   VAL B  58      13.634   3.849  -8.242  1.00  0.00           N
ATOM   1800  CA  VAL B  58      13.982   4.814  -9.292  1.00  0.00           C
ATOM   1801  C   VAL B  58      12.854   5.826  -9.433  1.00  0.00           C
ATOM   1802  O   VAL B  58      12.881   6.811  -8.712  1.00  0.00           O
ATOM   1803  CB  VAL B  58      14.528   4.219 -10.641  1.00  0.00           C
ATOM   1804  CG1 VAL B  58      16.079   4.103 -10.639  1.00  0.00           C
ATOM   1805  CG2 VAL B  58      13.962   2.821 -11.015  1.00  0.00           C
ATOM   1806  HA  VAL B  58      14.826   5.422  -8.933  1.00  0.00           H
ATOM   1807  HB  VAL B  58      14.272   4.920 -11.456  1.00  0.00           H
ATOM   1808 HG11 VAL B  58      16.439   3.611 -11.555  1.00  0.00           H
ATOM   1809 HG12 VAL B  58      16.531   5.105 -10.601  1.00  0.00           H
ATOM   1810 HG13 VAL B  58      16.420   3.517  -9.770  1.00  0.00           H
ATOM   1811 HG21 VAL B  58      14.300   2.521 -12.019  1.00  0.00           H
ATOM   1812 HG22 VAL B  58      14.321   2.068 -10.300  1.00  0.00           H
ATOM   1813 HG23 VAL B  58      12.868   2.818 -11.026  1.00  0.00           H
ATOM   1814  HN  VAL B  58      13.135   3.024  -8.489  1.00  0.00           H
ATOM   1815  N   ALA B  59      11.859   5.656 -10.334  1.00  0.00           N
ATOM   1816  CA  ALA B  59      10.857   6.707 -10.549  1.00  0.00           C
ATOM   1817  C   ALA B  59       9.998   6.935  -9.319  1.00  0.00           C
ATOM   1818  O   ALA B  59       9.837   5.978  -8.578  1.00  0.00           O
ATOM   1819  CB  ALA B  59       9.935   6.321 -11.740  1.00  0.00           C
ATOM   1820  HA  ALA B  59      11.407   7.621 -10.817  1.00  0.00           H
ATOM   1821  HB1 ALA B  59       9.175   7.088 -11.942  1.00  0.00           H
ATOM   1822  HB2 ALA B  59      10.539   6.187 -12.651  1.00  0.00           H
ATOM   1823  HB3 ALA B  59       9.416   5.375 -11.518  1.00  0.00           H
ATOM   1824  HN  ALA B  59      11.816   4.841 -10.906  1.00  0.00           H
ATOM   1825  N   PRO B  60       9.424   8.139  -9.048  1.00  0.00           N
ATOM   1826  CA  PRO B  60       8.574   8.300  -7.873  1.00  0.00           C
ATOM   1827  C   PRO B  60       7.171   7.766  -8.074  1.00  0.00           C
ATOM   1828  O   PRO B  60       6.520   7.500  -7.076  1.00  0.00           O
ATOM   1829  CB  PRO B  60       8.511   9.847  -7.797  1.00  0.00           C
ATOM   1830  CG  PRO B  60       8.602  10.301  -9.270  1.00  0.00           C
ATOM   1831  CD  PRO B  60       9.639   9.324  -9.875  1.00  0.00           C
ATOM   1832  HA  PRO B  60       9.029   7.875  -6.962  1.00  0.00           H
ATOM   1833  HD3 PRO B  60      10.659   9.709  -9.720  1.00  0.00           H
ATOM   1834  HD2 PRO B  60       9.454   9.186 -10.950  1.00  0.00           H
ATOM   1835  HG3 PRO B  60       8.896  11.358  -9.376  1.00  0.00           H
ATOM   1836  HG2 PRO B  60       7.618  10.165  -9.748  1.00  0.00           H
ATOM   1837  HB2 PRO B  60       7.613  10.223  -7.280  1.00  0.00           H
ATOM   1838  HB3 PRO B  60       9.399  10.236  -7.278  1.00  0.00           H
ATOM   1839  N   VAL B  61       6.668   7.622  -9.324  1.00  0.00           N
ATOM   1840  CA  VAL B  61       5.263   7.252  -9.509  1.00  0.00           C
ATOM   1841  C   VAL B  61       5.021   5.875  -8.943  1.00  0.00           C
ATOM   1842  O   VAL B  61       5.992   5.171  -8.704  1.00  0.00           O
ATOM   1843  CB  VAL B  61       4.768   7.304 -10.991  1.00  0.00           C
ATOM   1844  CG1 VAL B  61       4.895   8.734 -11.587  1.00  0.00           C
ATOM   1845  CG2 VAL B  61       5.483   6.261 -11.898  1.00  0.00           C
ATOM   1846  HA  VAL B  61       4.657   7.964  -8.927  1.00  0.00           H
ATOM   1847  HB  VAL B  61       3.692   7.053 -11.001  1.00  0.00           H
ATOM   1848 HG11 VAL B  61       4.440   8.769 -12.589  1.00  0.00           H
ATOM   1849 HG12 VAL B  61       4.372   9.463 -10.948  1.00  0.00           H
ATOM   1850 HG13 VAL B  61       5.946   9.041 -11.680  1.00  0.00           H
ATOM   1851 HG21 VAL B  61       5.054   6.289 -12.912  1.00  0.00           H
ATOM   1852 HG22 VAL B  61       6.560   6.466 -11.980  1.00  0.00           H
ATOM   1853 HG23 VAL B  61       5.354   5.241 -11.505  1.00  0.00           H
ATOM   1854  HN  VAL B  61       7.237   7.778 -10.128  1.00  0.00           H
ATOM   1855  N   ALA B  62       3.747   5.459  -8.734  1.00  0.00           N
ATOM   1856  CA  ALA B  62       3.514   4.087  -8.297  1.00  0.00           C
ATOM   1857  C   ALA B  62       4.189   3.210  -9.321  1.00  0.00           C
ATOM   1858  O   ALA B  62       3.795   3.274 -10.474  1.00  0.00           O
ATOM   1859  CB  ALA B  62       2.025   3.671  -8.254  1.00  0.00           C
ATOM   1860  HA  ALA B  62       3.934   3.972  -7.285  1.00  0.00           H
ATOM   1861  HB1 ALA B  62       1.919   2.652  -7.849  1.00  0.00           H
ATOM   1862  HB2 ALA B  62       1.452   4.368  -7.631  1.00  0.00           H
ATOM   1863  HB3 ALA B  62       1.609   3.681  -9.268  1.00  0.00           H
ATOM   1864  HN  ALA B  62       2.958   6.056  -8.893  1.00  0.00           H
ATOM   1865  N   GLY B  63       5.208   2.417  -8.928  1.00  0.00           N
ATOM   1866  CA  GLY B  63       5.935   1.610  -9.898  1.00  0.00           C
ATOM   1867  C   GLY B  63       5.691   0.162  -9.566  1.00  0.00           C
ATOM   1868  O   GLY B  63       5.672  -0.163  -8.389  1.00  0.00           O
ATOM   1869  HA3 GLY B  63       6.996   1.844  -9.796  1.00  0.00           H
ATOM   1870  HA2 GLY B  63       5.658   1.838 -10.938  1.00  0.00           H
ATOM   1871  HN  GLY B  63       5.493   2.360  -7.970  1.00  0.00           H
ATOM   1872  N   GLN B  64       5.493  -0.713 -10.578  1.00  0.00           N
ATOM   1873  CA  GLN B  64       5.115  -2.089 -10.281  1.00  0.00           C
ATOM   1874  C   GLN B  64       6.325  -2.902  -9.891  1.00  0.00           C
ATOM   1875  O   GLN B  64       6.202  -3.730  -9.002  1.00  0.00           O
ATOM   1876  CB  GLN B  64       4.390  -2.772 -11.474  1.00  0.00           C
ATOM   1877  CG  GLN B  64       3.168  -1.945 -11.968  1.00  0.00           C
ATOM   1878  CD  GLN B  64       2.263  -2.774 -12.850  1.00  0.00           C
ATOM   1879  OE1 GLN B  64       1.120  -3.000 -12.483  1.00  0.00           O
ATOM   1880  NE2 GLN B  64       2.742  -3.242 -14.024  1.00  0.00           N
ATOM   1881  HA  GLN B  64       4.424  -2.072  -9.425  1.00  0.00           H
ATOM   1882  HB2 GLN B  64       5.105  -2.912 -12.301  1.00  0.00           H
ATOM   1883  HB3 GLN B  64       4.048  -3.769 -11.149  1.00  0.00           H
ATOM   1884  HG2 GLN B  64       2.590  -1.578 -11.106  1.00  0.00           H
ATOM   1885  HG3 GLN B  64       3.497  -1.066 -12.542  1.00  0.00           H
ATOM   1886 HE22 GLN B  64       2.154  -3.797 -14.613  1.00  0.00           H
ATOM   1887 HE21 GLN B  64       3.676  -3.041 -14.323  1.00  0.00           H
ATOM   1888  HN  GLN B  64       5.598  -0.437 -11.535  1.00  0.00           H
ATOM   1889  N   ALA B  65       7.488  -2.688 -10.549  1.00  0.00           N
ATOM   1890  CA  ALA B  65       8.666  -3.494 -10.249  1.00  0.00           C
ATOM   1891  C   ALA B  65       9.905  -2.678 -10.532  1.00  0.00           C
ATOM   1892  O   ALA B  65      10.615  -2.960 -11.484  1.00  0.00           O
ATOM   1893  CB  ALA B  65       8.584  -4.785 -11.103  1.00  0.00           C
ATOM   1894  HA  ALA B  65       8.706  -3.752  -9.181  1.00  0.00           H
ATOM   1895  HB1 ALA B  65       9.478  -5.407 -10.960  1.00  0.00           H
ATOM   1896  HB2 ALA B  65       7.696  -5.371 -10.817  1.00  0.00           H
ATOM   1897  HB3 ALA B  65       8.503  -4.524 -12.169  1.00  0.00           H
ATOM   1898  HN  ALA B  65       7.552  -2.021 -11.293  1.00  0.00           H
ATOM   1899  N   LEU B  66      10.159  -1.644  -9.697  1.00  0.00           N
ATOM   1900  CA  LEU B  66      11.287  -0.755  -9.953  1.00  0.00           C
ATOM   1901  C   LEU B  66      12.558  -1.349  -9.401  1.00  0.00           C
ATOM   1902  O   LEU B  66      12.475  -2.151  -8.486  1.00  0.00           O
ATOM   1903  CB  LEU B  66      11.088   0.639  -9.299  1.00  0.00           C
ATOM   1904  CG  LEU B  66       9.797   1.380  -9.756  1.00  0.00           C
ATOM   1905  CD1 LEU B  66       9.708   2.781  -9.082  1.00  0.00           C
ATOM   1906  CD2 LEU B  66       9.695   1.531 -11.301  1.00  0.00           C
ATOM   1907  HA  LEU B  66      11.422  -0.625 -11.039  1.00  0.00           H
ATOM   1908  HB2 LEU B  66      11.065   0.518  -8.203  1.00  0.00           H
ATOM   1909  HB3 LEU B  66      11.963   1.250  -9.542  1.00  0.00           H
ATOM   1910  HG  LEU B  66       8.947   0.772  -9.413  1.00  0.00           H
ATOM   1911 HD21 LEU B  66       8.832   2.156 -11.576  1.00  0.00           H
ATOM   1912 HD22 LEU B  66      10.603   2.003 -11.702  1.00  0.00           H
ATOM   1913 HD23 LEU B  66       9.553   0.554 -11.788  1.00  0.00           H
ATOM   1914 HD11 LEU B  66       8.862   3.372  -9.467  1.00  0.00           H
ATOM   1915 HD12 LEU B  66       9.565   2.673  -7.999  1.00  0.00           H
ATOM   1916 HD13 LEU B  66      10.629   3.354  -9.262  1.00  0.00           H
ATOM   1917  HN  LEU B  66       9.595  -1.486  -8.883  1.00  0.00           H
ATOM   1918  N   LEU B  67      13.735  -0.943  -9.935  1.00  0.00           N
ATOM   1919  CA  LEU B  67      14.992  -1.391  -9.348  1.00  0.00           C
ATOM   1920  C   LEU B  67      15.085  -0.721  -7.996  1.00  0.00           C
ATOM   1921  O   LEU B  67      14.654   0.417  -7.899  1.00  0.00           O
ATOM   1922  CB  LEU B  67      16.244  -1.033 -10.199  1.00  0.00           C
ATOM   1923  CG  LEU B  67      16.204  -1.545 -11.672  1.00  0.00           C
ATOM   1924  CD1 LEU B  67      17.533  -1.167 -12.388  1.00  0.00           C
ATOM   1925  CD2 LEU B  67      15.971  -3.079 -11.756  1.00  0.00           C
ATOM   1926  HA  LEU B  67      14.957  -2.483  -9.213  1.00  0.00           H
ATOM   1927  HB2 LEU B  67      16.358   0.063 -10.207  1.00  0.00           H
ATOM   1928  HB3 LEU B  67      17.125  -1.467  -9.705  1.00  0.00           H
ATOM   1929  HG  LEU B  67      15.389  -1.046 -12.221  1.00  0.00           H
ATOM   1930 HD21 LEU B  67      16.077  -3.430 -12.794  1.00  0.00           H
ATOM   1931 HD22 LEU B  67      16.697  -3.615 -11.128  1.00  0.00           H
ATOM   1932 HD23 LEU B  67      14.952  -3.333 -11.427  1.00  0.00           H
ATOM   1933 HD11 LEU B  67      17.511  -1.486 -13.441  1.00  0.00           H
ATOM   1934 HD12 LEU B  67      17.681  -0.077 -12.364  1.00  0.00           H
ATOM   1935 HD13 LEU B  67      18.389  -1.652 -11.894  1.00  0.00           H
ATOM   1936  HN  LEU B  67      13.761  -0.278 -10.680  1.00  0.00           H
ATOM   1937  N   CYS B  68      15.613  -1.402  -6.952  1.00  0.00           N
ATOM   1938  CA  CYS B  68      15.539  -0.876  -5.588  1.00  0.00           C
ATOM   1939  C   CYS B  68      16.769  -1.297  -4.805  1.00  0.00           C
ATOM   1940  O   CYS B  68      17.639  -1.947  -5.361  1.00  0.00           O
ATOM   1941  CB  CYS B  68      14.202  -1.371  -4.961  1.00  0.00           C
ATOM   1942  SG  CYS B  68      12.790  -0.578  -5.793  1.00  0.00           S
ATOM   1943  HA  CYS B  68      15.554   0.226  -5.586  1.00  0.00           H
ATOM   1944  HB2 CYS B  68      14.086  -2.455  -5.070  1.00  0.00           H
ATOM   1945  HB3 CYS B  68      14.111  -1.146  -3.891  1.00  0.00           H
ATOM   1946  HN  CYS B  68      15.993  -2.320  -7.073  1.00  0.00           H
ATOM   1947  N   GLN B  69      16.863  -0.912  -3.513  1.00  0.00           N
ATOM   1948  CA  GLN B  69      18.048  -1.198  -2.700  1.00  0.00           C
ATOM   1949  C   GLN B  69      17.680  -1.019  -1.238  1.00  0.00           C
ATOM   1950  O   GLN B  69      16.531  -0.691  -0.983  1.00  0.00           O
ATOM   1951  CB  GLN B  69      19.192  -0.212  -3.082  1.00  0.00           C
ATOM   1952  CG  GLN B  69      20.576  -0.898  -3.260  1.00  0.00           C
ATOM   1953  CD  GLN B  69      21.688   0.121  -3.166  1.00  0.00           C
ATOM   1954  OE1 GLN B  69      22.263   0.473  -4.184  1.00  0.00           O
ATOM   1955  NE2 GLN B  69      22.014   0.614  -1.949  1.00  0.00           N
ATOM   1956  HA  GLN B  69      18.347  -2.247  -2.863  1.00  0.00           H
ATOM   1957  HB2 GLN B  69      18.954   0.293  -4.030  1.00  0.00           H
ATOM   1958  HB3 GLN B  69      19.263   0.574  -2.315  1.00  0.00           H
ATOM   1959  HG2 GLN B  69      20.754  -1.653  -2.481  1.00  0.00           H
ATOM   1960  HG3 GLN B  69      20.605  -1.418  -4.231  1.00  0.00           H
ATOM   1961 HE22 GLN B  69      22.750   1.285  -1.864  1.00  0.00           H
ATOM   1962 HE21 GLN B  69      21.534   0.317  -1.121  1.00  0.00           H
ATOM   1963  HN  GLN B  69      16.133  -0.375  -3.103  1.00  0.00           H
ATOM   1964  N   THR B  70      18.607  -1.205  -0.267  1.00  0.00           N
ATOM   1965  CA  THR B  70      18.263  -0.934   1.126  1.00  0.00           C
ATOM   1966  C   THR B  70      18.377   0.552   1.361  1.00  0.00           C
ATOM   1967  O   THR B  70      19.377   1.118   0.947  1.00  0.00           O
ATOM   1968  CB  THR B  70      19.227  -1.589   2.156  1.00  0.00           C
ATOM   1969  OG1 THR B  70      20.558  -1.088   1.925  1.00  0.00           O
ATOM   1970  CG2 THR B  70      19.224  -3.137   2.074  1.00  0.00           C
ATOM   1971  HA  THR B  70      17.246  -1.307   1.336  1.00  0.00           H
ATOM   1972  HB  THR B  70      18.896  -1.290   3.167  1.00  0.00           H
ATOM   1973  HG1 THR B  70      21.190  -1.411   2.557  1.00  0.00           H
ATOM   1974 HG23 THR B  70      19.700  -3.466   1.139  1.00  0.00           H
ATOM   1975 HG21 THR B  70      19.798  -3.558   2.914  1.00  0.00           H
ATOM   1976 HG22 THR B  70      18.196  -3.532   2.119  1.00  0.00           H
ATOM   1977  HN  THR B  70      19.546  -1.466  -0.475  1.00  0.00           H
ATOM   1978  N   ALA B  71      17.395   1.188   2.044  1.00  0.00           N
ATOM   1979  CA  ALA B  71      17.621   2.522   2.599  1.00  0.00           C
ATOM   1980  C   ALA B  71      17.885   2.296   4.067  1.00  0.00           C
ATOM   1981  O   ALA B  71      17.330   1.342   4.588  1.00  0.00           O
ATOM   1982  CB  ALA B  71      16.383   3.431   2.443  1.00  0.00           C
ATOM   1983  HA  ALA B  71      18.477   3.030   2.126  1.00  0.00           H
ATOM   1984  HB1 ALA B  71      16.567   4.405   2.918  1.00  0.00           H
ATOM   1985  HB2 ALA B  71      16.143   3.585   1.380  1.00  0.00           H
ATOM   1986  HB3 ALA B  71      15.526   2.961   2.941  1.00  0.00           H
ATOM   1987  HN  ALA B  71      16.556   0.715   2.321  1.00  0.00           H
ATOM   1988  N   VAL B  72      18.722   3.120   4.741  1.00  0.00           N
ATOM   1989  CA  VAL B  72      19.099   2.814   6.122  1.00  0.00           C
ATOM   1990  C   VAL B  72      19.245   4.095   6.902  1.00  0.00           C
ATOM   1991  CB  VAL B  72      20.416   1.979   6.165  1.00  0.00           C
ATOM   1992  CG1 VAL B  72      20.372   0.781   5.175  1.00  0.00           C
ATOM   1993  CG2 VAL B  72      21.655   2.868   5.871  1.00  0.00           C
ATOM   1994  HA  VAL B  72      18.298   2.240   6.619  1.00  0.00           H
ATOM   1995  OT2 VAL B  72      19.226   3.980   8.225  1.00  0.00           O
ATOM   1996  OT1 VAL B  72      19.379   5.180   6.360  1.00  0.00           O
ATOM   1997  HB  VAL B  72      20.545   1.554   7.177  1.00  0.00           H
ATOM   1998 HG11 VAL B  72      21.274   0.160   5.286  1.00  0.00           H
ATOM   1999 HG12 VAL B  72      19.497   0.147   5.380  1.00  0.00           H
ATOM   2000 HG13 VAL B  72      20.328   1.133   4.133  1.00  0.00           H
ATOM   2001 HG21 VAL B  72      22.540   2.237   5.718  1.00  0.00           H
ATOM   2002 HG22 VAL B  72      21.494   3.467   4.964  1.00  0.00           H
ATOM   2003 HG23 VAL B  72      21.861   3.542   6.717  1.00  0.00           H
ATOM   2004  HN  VAL B  72      19.140   3.913   4.293  1.00  0.00           H
TER
ATOM   2005  N   ASN C   1       8.368 -12.346  -0.134  1.00  0.00           N
ATOM   2006  H3  ASN C   1       8.228 -13.077  -0.919  1.00  0.00           H
ATOM   2007  H1  ASN C   1       8.135 -11.385  -0.572  1.00  0.00           H
ATOM   2008  H2  ASN C   1       9.420 -12.376   0.103  1.00  0.00           H
ATOM   2009  CA  ASN C   1       7.498 -12.642   1.030  1.00  0.00           C
ATOM   2010  C   ASN C   1       6.069 -12.793   0.564  1.00  0.00           C
ATOM   2011  O   ASN C   1       5.785 -12.448  -0.573  1.00  0.00           O
ATOM   2012  CB  ASN C   1       7.632 -11.589   2.167  1.00  0.00           C
ATOM   2013  CG  ASN C   1       8.909 -11.821   2.943  1.00  0.00           C
ATOM   2014  OD1 ASN C   1       8.870 -12.529   3.938  1.00  0.00           O
ATOM   2015  ND2 ASN C   1      10.063 -11.260   2.522  1.00  0.00           N
ATOM   2016  HA  ASN C   1       7.786 -13.629   1.434  1.00  0.00           H
ATOM   2017  HB2 ASN C   1       7.592 -10.571   1.754  1.00  0.00           H
ATOM   2018  HB3 ASN C   1       6.792 -11.678   2.872  1.00  0.00           H
ATOM   2019 HD22 ASN C   1      10.911 -11.414   3.032  1.00  0.00           H
ATOM   2020 HD21 ASN C   1      10.095 -10.693   1.702  1.00  0.00           H
ATOM   2021  N   GLY C   2       5.174 -13.337   1.423  1.00  0.00           N
ATOM   2022  CA  GLY C   2       3.846 -13.718   0.958  1.00  0.00           C
ATOM   2023  C   GLY C   2       3.989 -15.120   0.431  1.00  0.00           C
ATOM   2024  O   GLY C   2       4.559 -15.260  -0.639  1.00  0.00           O
ATOM   2025  HA3 GLY C   2       3.482 -13.084   0.134  1.00  0.00           H
ATOM   2026  HA2 GLY C   2       3.113 -13.660   1.777  1.00  0.00           H
ATOM   2027  HN  GLY C   2       5.428 -13.596   2.359  1.00  0.00           H
ATOM   2028  N   ASN C   3       3.499 -16.156   1.155  1.00  0.00           N
ATOM   2029  CA  ASN C   3       3.644 -17.527   0.679  1.00  0.00           C
ATOM   2030  C   ASN C   3       2.473 -18.374   1.127  1.00  0.00           C
ATOM   2031  O   ASN C   3       2.047 -18.202   2.258  1.00  0.00           O
ATOM   2032  CB  ASN C   3       4.981 -18.116   1.200  1.00  0.00           C
ATOM   2033  CG  ASN C   3       5.032 -18.068   2.705  1.00  0.00           C
ATOM   2034  OD1 ASN C   3       4.765 -19.080   3.333  1.00  0.00           O
ATOM   2035  ND2 ASN C   3       5.362 -16.907   3.313  1.00  0.00           N
ATOM   2036  HA  ASN C   3       3.666 -17.506  -0.417  1.00  0.00           H
ATOM   2037  HB2 ASN C   3       5.106 -19.157   0.869  1.00  0.00           H
ATOM   2038  HB3 ASN C   3       5.817 -17.528   0.798  1.00  0.00           H
ATOM   2039 HD22 ASN C   3       5.379 -16.864   4.309  1.00  0.00           H
ATOM   2040 HD21 ASN C   3       5.600 -16.087   2.794  1.00  0.00           H
ATOM   2041  HN  ASN C   3       3.054 -16.018   2.040  1.00  0.00           H
ATOM   2042  N   GLY C   4       1.930 -19.286   0.283  1.00  0.00           N
ATOM   2043  CA  GLY C   4       0.789 -20.112   0.652  1.00  0.00           C
ATOM   2044  C   GLY C   4       0.963 -21.085   1.784  1.00  0.00           C
ATOM   2045  O   GLY C   4       0.172 -22.012   1.853  1.00  0.00           O
ATOM   2046  HA3 GLY C   4       0.399 -20.660  -0.222  1.00  0.00           H
ATOM   2047  HA2 GLY C   4       0.003 -19.435   0.996  1.00  0.00           H
ATOM   2048  HN  GLY C   4       2.228 -19.380  -0.654  1.00  0.00           H
ATOM   2049  N   ASN C   5       1.898 -20.871   2.738  1.00  0.00           N
ATOM   2050  CA  ASN C   5       1.656 -21.427   4.058  1.00  0.00           C
ATOM   2051  C   ASN C   5       0.250 -21.036   4.463  1.00  0.00           C
ATOM   2052  O   ASN C   5      -0.357 -21.789   5.207  1.00  0.00           O
ATOM   2053  CB  ASN C   5       2.707 -20.983   5.106  1.00  0.00           C
ATOM   2054  CG  ASN C   5       2.809 -19.492   5.288  1.00  0.00           C
ATOM   2055  OD1 ASN C   5       1.970 -18.750   4.809  1.00  0.00           O
ATOM   2056  ND2 ASN C   5       3.865 -19.029   5.985  1.00  0.00           N
ATOM   2057  HA  ASN C   5       1.693 -22.520   3.950  1.00  0.00           H
ATOM   2058  HB2 ASN C   5       2.467 -21.440   6.080  1.00  0.00           H
ATOM   2059  HB3 ASN C   5       3.699 -21.332   4.779  1.00  0.00           H
ATOM   2060 HD22 ASN C   5       3.996 -18.045   6.112  1.00  0.00           H
ATOM   2061 HD21 ASN C   5       4.533 -19.664   6.372  1.00  0.00           H
ATOM   2062  HN  ASN C   5       2.663 -20.239   2.640  1.00  0.00           H
ATOM   2063  N   VAL C   6      -0.288 -19.898   3.947  1.00  0.00           N
ATOM   2064  CA  VAL C   6      -1.722 -19.641   4.007  1.00  0.00           C
ATOM   2065  C   VAL C   6      -2.251 -19.092   2.693  1.00  0.00           C
ATOM   2066  O   VAL C   6      -2.380 -17.883   2.591  1.00  0.00           O
ATOM   2067  CB  VAL C   6      -2.095 -18.744   5.226  1.00  0.00           C
ATOM   2068  CG1 VAL C   6      -2.068 -19.565   6.544  1.00  0.00           C
ATOM   2069  CG2 VAL C   6      -1.160 -17.511   5.380  1.00  0.00           C
ATOM   2070  HA  VAL C   6      -2.256 -20.590   4.111  1.00  0.00           H
ATOM   2071  HB  VAL C   6      -3.128 -18.385   5.074  1.00  0.00           H
ATOM   2072 HG11 VAL C   6      -2.420 -18.939   7.373  1.00  0.00           H
ATOM   2073 HG12 VAL C   6      -2.725 -20.443   6.487  1.00  0.00           H
ATOM   2074 HG13 VAL C   6      -1.046 -19.901   6.766  1.00  0.00           H
ATOM   2075 HG21 VAL C   6      -1.553 -16.868   6.180  1.00  0.00           H
ATOM   2076 HG22 VAL C   6      -0.150 -17.825   5.670  1.00  0.00           H
ATOM   2077 HG23 VAL C   6      -1.088 -16.920   4.457  1.00  0.00           H
ATOM   2078  HN  VAL C   6       0.272 -19.209   3.478  1.00  0.00           H
ATOM   2079  N   CYS C   7      -2.599 -19.934   1.680  1.00  0.00           N
ATOM   2080  CA  CYS C   7      -3.267 -19.409   0.478  1.00  0.00           C
ATOM   2081  C   CYS C   7      -3.869 -20.527  -0.364  1.00  0.00           C
ATOM   2082  O   CYS C   7      -3.274 -21.592  -0.315  1.00  0.00           O
ATOM   2083  CB  CYS C   7      -2.259 -18.613  -0.392  1.00  0.00           C
ATOM   2084  SG  CYS C   7      -3.070 -17.367  -1.422  1.00  0.00           S
ATOM   2085  HA  CYS C   7      -4.037 -18.718   0.846  1.00  0.00           H
ATOM   2086  HB2 CYS C   7      -1.590 -18.024   0.241  1.00  0.00           H
ATOM   2087  HB3 CYS C   7      -1.658 -19.278  -1.031  1.00  0.00           H
ATOM   2088  HN  CYS C   7      -2.435 -20.920   1.746  1.00  0.00           H
ATOM   2089  N   PRO C   8      -4.985 -20.407  -1.143  1.00  0.00           N
ATOM   2090  CA  PRO C   8      -5.445 -21.513  -1.964  1.00  0.00           C
ATOM   2091  C   PRO C   8      -4.449 -21.991  -2.993  1.00  0.00           C
ATOM   2092  O   PRO C   8      -3.473 -21.281  -3.181  1.00  0.00           O
ATOM   2093  CB  PRO C   8      -6.687 -20.932  -2.673  1.00  0.00           C
ATOM   2094  CG  PRO C   8      -7.144 -19.799  -1.734  1.00  0.00           C
ATOM   2095  CD  PRO C   8      -5.819 -19.226  -1.180  1.00  0.00           C
ATOM   2096  HA  PRO C   8      -5.783 -22.250  -1.250  1.00  0.00           H
ATOM   2097  HD3 PRO C   8      -5.998 -18.757  -0.204  1.00  0.00           H
ATOM   2098  HD2 PRO C   8      -5.395 -18.537  -1.916  1.00  0.00           H
ATOM   2099  HG3 PRO C   8      -7.736 -20.234  -0.914  1.00  0.00           H
ATOM   2100  HG2 PRO C   8      -7.752 -19.041  -2.251  1.00  0.00           H
ATOM   2101  HB2 PRO C   8      -6.350 -20.498  -3.621  1.00  0.00           H
ATOM   2102  HB3 PRO C   8      -7.480 -21.670  -2.879  1.00  0.00           H
ATOM   2103  N   PRO C   9      -4.635 -23.141  -3.693  1.00  0.00           N
ATOM   2104  CA  PRO C   9      -3.668 -23.559  -4.699  1.00  0.00           C
ATOM   2105  C   PRO C   9      -4.071 -23.073  -6.072  1.00  0.00           C
ATOM   2106  O   PRO C   9      -4.959 -22.243  -6.181  1.00  0.00           O
ATOM   2107  CB  PRO C   9      -3.928 -25.092  -4.653  1.00  0.00           C
ATOM   2108  CG  PRO C   9      -4.828 -25.312  -3.423  1.00  0.00           C
ATOM   2109  CD  PRO C   9      -5.736 -24.064  -3.457  1.00  0.00           C
ATOM   2110  HA  PRO C   9      -2.625 -23.313  -4.439  1.00  0.00           H
ATOM   2111  HD3 PRO C   9      -6.342 -23.975  -2.554  1.00  0.00           H
ATOM   2112  HD2 PRO C   9      -6.413 -24.073  -4.326  1.00  0.00           H
ATOM   2113  HG3 PRO C   9      -4.199 -25.330  -2.520  1.00  0.00           H
ATOM   2114  HG2 PRO C   9      -5.395 -26.247  -3.475  1.00  0.00           H
ATOM   2115  HB2 PRO C   9      -4.556 -25.384  -5.507  1.00  0.00           H
ATOM   2116  HB3 PRO C   9      -3.014 -25.707  -4.643  1.00  0.00           H
ATOM   2117  N   GLY C  10      -3.451 -23.654  -7.125  1.00  0.00           N
ATOM   2118  CA  GLY C  10      -4.011 -23.538  -8.467  1.00  0.00           C
ATOM   2119  C   GLY C  10      -4.289 -22.110  -8.867  1.00  0.00           C
ATOM   2120  O   GLY C  10      -3.350 -21.330  -8.884  1.00  0.00           O
ATOM   2121  HA3 GLY C  10      -4.920 -24.158  -8.502  1.00  0.00           H
ATOM   2122  HA2 GLY C  10      -3.309 -23.952  -9.210  1.00  0.00           H
ATOM   2123  HN  GLY C  10      -2.685 -24.288  -6.988  1.00  0.00           H
ATOM   2124  N   LEU C  11      -5.550 -21.752  -9.210  1.00  0.00           N
ATOM   2125  CA  LEU C  11      -5.793 -20.423  -9.763  1.00  0.00           C
ATOM   2126  C   LEU C  11      -5.488 -19.368  -8.729  1.00  0.00           C
ATOM   2127  O   LEU C  11      -4.624 -18.542  -8.974  1.00  0.00           O
ATOM   2128  CB  LEU C  11      -7.248 -20.247 -10.286  1.00  0.00           C
ATOM   2129  CG  LEU C  11      -7.546 -18.834 -10.880  1.00  0.00           C
ATOM   2130  CD1 LEU C  11      -6.712 -18.549 -12.162  1.00  0.00           C
ATOM   2131  CD2 LEU C  11      -9.059 -18.711 -11.210  1.00  0.00           C
ATOM   2132  HA  LEU C  11      -5.107 -20.316 -10.618  1.00  0.00           H
ATOM   2133  HB2 LEU C  11      -7.443 -21.011 -11.056  1.00  0.00           H
ATOM   2134  HB3 LEU C  11      -7.944 -20.433  -9.453  1.00  0.00           H
ATOM   2135  HG  LEU C  11      -7.310 -18.060 -10.128  1.00  0.00           H
ATOM   2136 HD21 LEU C  11      -9.294 -17.711 -11.601  1.00  0.00           H
ATOM   2137 HD22 LEU C  11      -9.349 -19.458 -11.966  1.00  0.00           H
ATOM   2138 HD23 LEU C  11      -9.669 -18.873 -10.308  1.00  0.00           H
ATOM   2139 HD11 LEU C  11      -7.008 -17.585 -12.605  1.00  0.00           H
ATOM   2140 HD12 LEU C  11      -5.637 -18.495 -11.943  1.00  0.00           H
ATOM   2141 HD13 LEU C  11      -6.878 -19.339 -12.910  1.00  0.00           H
ATOM   2142  HN  LEU C  11      -6.319 -22.389  -9.143  1.00  0.00           H
ATOM   2143  N   PHE C  12      -6.188 -19.358  -7.573  1.00  0.00           N
ATOM   2144  CA  PHE C  12      -5.985 -18.268  -6.623  1.00  0.00           C
ATOM   2145  C   PHE C  12      -4.670 -18.550  -5.935  1.00  0.00           C
ATOM   2146  O   PHE C  12      -4.479 -19.680  -5.514  1.00  0.00           O
ATOM   2147  CB  PHE C  12      -7.169 -18.114  -5.638  1.00  0.00           C
ATOM   2148  CG  PHE C  12      -8.477 -17.955  -6.420  1.00  0.00           C
ATOM   2149  CD1 PHE C  12      -8.864 -16.694  -6.884  1.00  0.00           C
ATOM   2150  CD2 PHE C  12      -9.294 -19.064  -6.676  1.00  0.00           C
ATOM   2151  CE1 PHE C  12     -10.055 -16.545  -7.601  1.00  0.00           C
ATOM   2152  CE2 PHE C  12     -10.455 -18.924  -7.439  1.00  0.00           C
ATOM   2153  CZ  PHE C  12     -10.830 -17.666  -7.914  1.00  0.00           C
ATOM   2154  HA  PHE C  12      -5.936 -17.321  -7.186  1.00  0.00           H
ATOM   2155  HB2 PHE C  12      -7.255 -18.995  -4.997  1.00  0.00           H
ATOM   2156  HB3 PHE C  12      -6.997 -17.243  -4.990  1.00  0.00           H
ATOM   2157  HD2 PHE C  12      -9.033 -20.043  -6.287  1.00  0.00           H
ATOM   2158  HE2 PHE C  12     -11.066 -19.794  -7.663  1.00  0.00           H
ATOM   2159  HZ  PHE C  12     -11.720 -17.564  -8.525  1.00  0.00           H
ATOM   2160  HE1 PHE C  12     -10.375 -15.559  -7.911  1.00  0.00           H
ATOM   2161  HD1 PHE C  12      -8.241 -15.828  -6.691  1.00  0.00           H
ATOM   2162  HN  PHE C  12      -6.817 -20.100  -7.342  1.00  0.00           H
ATOM   2163  N   SER C  13      -3.740 -17.570  -5.853  1.00  0.00           N
ATOM   2164  CA  SER C  13      -2.353 -17.896  -5.520  1.00  0.00           C
ATOM   2165  C   SER C  13      -1.749 -16.739  -4.745  1.00  0.00           C
ATOM   2166  O   SER C  13      -2.489 -16.208  -3.934  1.00  0.00           O
ATOM   2167  CB  SER C  13      -1.702 -18.229  -6.895  1.00  0.00           C
ATOM   2168  OG  SER C  13      -1.202 -17.033  -7.514  1.00  0.00           O
ATOM   2169  HA  SER C  13      -2.300 -18.776  -4.857  1.00  0.00           H
ATOM   2170  HB2 SER C  13      -0.881 -18.943  -6.772  1.00  0.00           H
ATOM   2171  HB3 SER C  13      -2.435 -18.719  -7.558  1.00  0.00           H
ATOM   2172  HG1 SER C  13      -0.793 -17.197  -8.359  1.00  0.00           H
ATOM   2173  HN  SER C  13      -3.934 -16.638  -6.158  1.00  0.00           H
ATOM   2174  N   ASN C  14      -0.477 -16.325  -4.966  1.00  0.00           N
ATOM   2175  CA  ASN C  14       0.144 -15.215  -4.227  1.00  0.00           C
ATOM   2176  C   ASN C  14      -0.638 -14.620  -3.067  1.00  0.00           C
ATOM   2177  O   ASN C  14      -1.478 -13.785  -3.367  1.00  0.00           O
ATOM   2178  CB  ASN C  14       0.512 -14.081  -5.228  1.00  0.00           C
ATOM   2179  CG  ASN C  14       1.775 -14.453  -5.967  1.00  0.00           C
ATOM   2180  OD1 ASN C  14       2.842 -14.212  -5.424  1.00  0.00           O
ATOM   2181  ND2 ASN C  14       1.700 -15.054  -7.173  1.00  0.00           N
ATOM   2182  HA  ASN C  14       1.109 -15.565  -3.840  1.00  0.00           H
ATOM   2183  HB2 ASN C  14      -0.328 -13.893  -5.915  1.00  0.00           H
ATOM   2184  HB3 ASN C  14       0.722 -13.143  -4.686  1.00  0.00           H
ATOM   2185 HD22 ASN C  14       2.539 -15.328  -7.643  1.00  0.00           H
ATOM   2186 HD21 ASN C  14       0.819 -15.241  -7.605  1.00  0.00           H
ATOM   2187  HN  ASN C  14       0.084 -16.772  -5.665  1.00  0.00           H
ATOM   2188  N   PRO C  15      -0.439 -14.937  -1.757  1.00  0.00           N
ATOM   2189  CA  PRO C  15      -1.155 -14.193  -0.733  1.00  0.00           C
ATOM   2190  C   PRO C  15      -0.640 -12.776  -0.682  1.00  0.00           C
ATOM   2191  O   PRO C  15       0.527 -12.631  -0.358  1.00  0.00           O
ATOM   2192  CB  PRO C  15      -0.795 -14.973   0.552  1.00  0.00           C
ATOM   2193  CG  PRO C  15       0.534 -15.667   0.207  1.00  0.00           C
ATOM   2194  CD  PRO C  15       0.441 -16.004  -1.298  1.00  0.00           C
ATOM   2195  HA  PRO C  15      -2.230 -14.241  -0.905  1.00  0.00           H
ATOM   2196  HD3 PRO C  15      -0.051 -16.975  -1.445  1.00  0.00           H
ATOM   2197  HD2 PRO C  15       1.460 -16.018  -1.710  1.00  0.00           H
ATOM   2198  HG3 PRO C  15       0.712 -16.540   0.847  1.00  0.00           H
ATOM   2199  HG2 PRO C  15       1.339 -14.935   0.366  1.00  0.00           H
ATOM   2200  HB2 PRO C  15      -0.675 -14.332   1.437  1.00  0.00           H
ATOM   2201  HB3 PRO C  15      -1.568 -15.728   0.762  1.00  0.00           H
ATOM   2202  N   GLN C  16      -1.469 -11.742  -0.986  1.00  0.00           N
ATOM   2203  CA  GLN C  16      -0.995 -10.361  -0.885  1.00  0.00           C
ATOM   2204  C   GLN C  16      -1.831  -9.546   0.073  1.00  0.00           C
ATOM   2205  O   GLN C  16      -2.995  -9.863   0.262  1.00  0.00           O
ATOM   2206  CB  GLN C  16      -0.957  -9.649  -2.265  1.00  0.00           C
ATOM   2207  CG  GLN C  16      -0.176 -10.476  -3.324  1.00  0.00           C
ATOM   2208  CD  GLN C  16       0.386  -9.629  -4.447  1.00  0.00           C
ATOM   2209  OE1 GLN C  16       0.936  -8.576  -4.163  1.00  0.00           O
ATOM   2210  NE2 GLN C  16       0.294 -10.042  -5.731  1.00  0.00           N
ATOM   2211  HA  GLN C  16       0.021 -10.351  -0.469  1.00  0.00           H
ATOM   2212  HB2 GLN C  16      -1.986  -9.470  -2.616  1.00  0.00           H
ATOM   2213  HB3 GLN C  16      -0.487  -8.667  -2.126  1.00  0.00           H
ATOM   2214  HG2 GLN C  16       0.679 -10.965  -2.843  1.00  0.00           H
ATOM   2215  HG3 GLN C  16      -0.833 -11.271  -3.700  1.00  0.00           H
ATOM   2216 HE22 GLN C  16       0.668  -9.467  -6.462  1.00  0.00           H
ATOM   2217 HE21 GLN C  16      -0.138 -10.907  -5.979  1.00  0.00           H
ATOM   2218  HN  GLN C  16      -2.419 -11.885  -1.275  1.00  0.00           H
ATOM   2219  N   CYS C  17      -1.241  -8.477   0.665  1.00  0.00           N
ATOM   2220  CA  CYS C  17      -2.005  -7.567   1.513  1.00  0.00           C
ATOM   2221  C   CYS C  17      -2.745  -6.619   0.597  1.00  0.00           C
ATOM   2222  O   CYS C  17      -2.398  -5.451   0.525  1.00  0.00           O
ATOM   2223  CB  CYS C  17      -1.064  -6.789   2.474  1.00  0.00           C
ATOM   2224  SG  CYS C  17      -0.297  -7.941   3.653  1.00  0.00           S
ATOM   2225  HA  CYS C  17      -2.733  -8.117   2.132  1.00  0.00           H
ATOM   2226  HB2 CYS C  17      -0.270  -6.261   1.926  1.00  0.00           H
ATOM   2227  HB3 CYS C  17      -1.638  -6.052   3.051  1.00  0.00           H
ATOM   2228  HN  CYS C  17      -0.284  -8.245   0.480  1.00  0.00           H
ATOM   2229  N   CYS C  18      -3.783  -7.113  -0.114  1.00  0.00           N
ATOM   2230  CA  CYS C  18      -4.570  -6.221  -0.964  1.00  0.00           C
ATOM   2231  C   CYS C  18      -5.366  -5.307  -0.072  1.00  0.00           C
ATOM   2232  O   CYS C  18      -5.478  -5.596   1.108  1.00  0.00           O
ATOM   2233  CB  CYS C  18      -5.627  -6.995  -1.787  1.00  0.00           C
ATOM   2234  SG  CYS C  18      -4.861  -8.298  -2.790  1.00  0.00           S
ATOM   2235  HA  CYS C  18      -3.912  -5.650  -1.638  1.00  0.00           H
ATOM   2236  HB2 CYS C  18      -6.311  -7.457  -1.065  1.00  0.00           H
ATOM   2237  HB3 CYS C  18      -6.209  -6.339  -2.452  1.00  0.00           H
ATOM   2238  HN  CYS C  18      -4.066  -8.070  -0.023  1.00  0.00           H
ATOM   2239  N   ALA C  19      -5.969  -4.225  -0.606  1.00  0.00           N
ATOM   2240  CA  ALA C  19      -6.850  -3.435   0.243  1.00  0.00           C
ATOM   2241  C   ALA C  19      -7.950  -4.330   0.768  1.00  0.00           C
ATOM   2242  O   ALA C  19      -8.075  -4.464   1.975  1.00  0.00           O
ATOM   2243  CB  ALA C  19      -7.502  -2.262  -0.524  1.00  0.00           C
ATOM   2244  HA  ALA C  19      -6.266  -3.018   1.083  1.00  0.00           H
ATOM   2245  HB1 ALA C  19      -8.252  -1.791   0.128  1.00  0.00           H
ATOM   2246  HB2 ALA C  19      -6.747  -1.518  -0.807  1.00  0.00           H
ATOM   2247  HB3 ALA C  19      -7.987  -2.621  -1.444  1.00  0.00           H
ATOM   2248  HN  ALA C  19      -5.863  -3.984  -1.573  1.00  0.00           H
ATOM   2249  N   THR C  20      -8.757  -4.947  -0.128  1.00  0.00           N
ATOM   2250  CA  THR C  20      -9.902  -5.730   0.331  1.00  0.00           C
ATOM   2251  C   THR C  20     -10.496  -6.524  -0.807  1.00  0.00           C
ATOM   2252  O   THR C  20     -10.194  -6.200  -1.945  1.00  0.00           O
ATOM   2253  CB  THR C  20     -10.995  -4.809   0.931  1.00  0.00           C
ATOM   2254  OG1 THR C  20     -11.972  -5.658   1.558  1.00  0.00           O
ATOM   2255  CG2 THR C  20     -11.634  -3.923  -0.170  1.00  0.00           C
ATOM   2256  HA  THR C  20      -9.546  -6.445   1.089  1.00  0.00           H
ATOM   2257  HB  THR C  20     -10.542  -4.150   1.690  1.00  0.00           H
ATOM   2258  HG1 THR C  20     -12.659  -5.172   1.999  1.00  0.00           H
ATOM   2259 HG23 THR C  20     -12.238  -4.541  -0.849  1.00  0.00           H
ATOM   2260 HG21 THR C  20     -12.290  -3.169   0.285  1.00  0.00           H
ATOM   2261 HG22 THR C  20     -10.859  -3.397  -0.750  1.00  0.00           H
ATOM   2262  HN  THR C  20      -8.604  -4.866  -1.115  1.00  0.00           H
ATOM   2263  N   GLN C  21     -11.312  -7.571  -0.530  1.00  0.00           N
ATOM   2264  CA  GLN C  21     -11.774  -8.444  -1.609  1.00  0.00           C
ATOM   2265  C   GLN C  21     -12.960  -7.802  -2.291  1.00  0.00           C
ATOM   2266  O   GLN C  21     -14.082  -8.252  -2.114  1.00  0.00           O
ATOM   2267  CB  GLN C  21     -12.089  -9.882  -1.101  1.00  0.00           C
ATOM   2268  CG  GLN C  21     -12.124 -10.889  -2.284  1.00  0.00           C
ATOM   2269  CD  GLN C  21     -12.692 -12.227  -1.880  1.00  0.00           C
ATOM   2270  OE1 GLN C  21     -13.710 -12.632  -2.418  1.00  0.00           O
ATOM   2271  NE2 GLN C  21     -12.055 -12.946  -0.933  1.00  0.00           N
ATOM   2272  HA  GLN C  21     -10.968  -8.550  -2.352  1.00  0.00           H
ATOM   2273  HB2 GLN C  21     -11.310 -10.191  -0.390  1.00  0.00           H
ATOM   2274  HB3 GLN C  21     -13.047  -9.891  -0.557  1.00  0.00           H
ATOM   2275  HG2 GLN C  21     -12.744 -10.465  -3.086  1.00  0.00           H
ATOM   2276  HG3 GLN C  21     -11.114 -11.048  -2.695  1.00  0.00           H
ATOM   2277 HE22 GLN C  21     -12.431 -13.832  -0.670  1.00  0.00           H
ATOM   2278 HE21 GLN C  21     -11.218 -12.620  -0.494  1.00  0.00           H
ATOM   2279  HN  GLN C  21     -11.592  -7.775   0.411  1.00  0.00           H
ATOM   2280  N   VAL C  22     -12.724  -6.736  -3.088  1.00  0.00           N
ATOM   2281  CA  VAL C  22     -13.837  -6.075  -3.765  1.00  0.00           C
ATOM   2282  C   VAL C  22     -14.565  -7.062  -4.655  1.00  0.00           C
ATOM   2283  O   VAL C  22     -13.977  -8.061  -5.038  1.00  0.00           O
ATOM   2284  CB  VAL C  22     -13.429  -4.821  -4.599  1.00  0.00           C
ATOM   2285  CG1 VAL C  22     -12.815  -3.699  -3.714  1.00  0.00           C
ATOM   2286  CG2 VAL C  22     -12.462  -5.192  -5.756  1.00  0.00           C
ATOM   2287  HA  VAL C  22     -14.536  -5.742  -2.979  1.00  0.00           H
ATOM   2288  HB  VAL C  22     -14.347  -4.404  -5.049  1.00  0.00           H
ATOM   2289 HG11 VAL C  22     -12.684  -2.783  -4.310  1.00  0.00           H
ATOM   2290 HG12 VAL C  22     -13.483  -3.462  -2.871  1.00  0.00           H
ATOM   2291 HG13 VAL C  22     -11.832  -3.990  -3.318  1.00  0.00           H
ATOM   2292 HG21 VAL C  22     -12.269  -4.312  -6.387  1.00  0.00           H
ATOM   2293 HG22 VAL C  22     -11.505  -5.565  -5.366  1.00  0.00           H
ATOM   2294 HG23 VAL C  22     -12.892  -5.974  -6.392  1.00  0.00           H
ATOM   2295  HN  VAL C  22     -11.794  -6.394  -3.210  1.00  0.00           H
ATOM   2296  N   LEU C  23     -15.850  -6.789  -4.988  1.00  0.00           N
ATOM   2297  CA  LEU C  23     -16.610  -7.680  -5.868  1.00  0.00           C
ATOM   2298  C   LEU C  23     -16.610  -9.112  -5.375  1.00  0.00           C
ATOM   2299  O   LEU C  23     -16.735 -10.008  -6.196  1.00  0.00           O
ATOM   2300  CB  LEU C  23     -16.080  -7.588  -7.329  1.00  0.00           C
ATOM   2301  CG  LEU C  23     -15.860  -6.134  -7.843  1.00  0.00           C
ATOM   2302  CD1 LEU C  23     -15.242  -6.165  -9.270  1.00  0.00           C
ATOM   2303  CD2 LEU C  23     -17.174  -5.307  -7.847  1.00  0.00           C
ATOM   2304  HA  LEU C  23     -17.672  -7.383  -5.864  1.00  0.00           H
ATOM   2305  HB2 LEU C  23     -15.113  -8.108  -7.373  1.00  0.00           H
ATOM   2306  HB3 LEU C  23     -16.774  -8.113  -8.006  1.00  0.00           H
ATOM   2307  HG  LEU C  23     -15.142  -5.622  -7.184  1.00  0.00           H
ATOM   2308 HD21 LEU C  23     -16.992  -4.308  -8.271  1.00  0.00           H
ATOM   2309 HD22 LEU C  23     -17.942  -5.811  -8.452  1.00  0.00           H
ATOM   2310 HD23 LEU C  23     -17.560  -5.170  -6.826  1.00  0.00           H
ATOM   2311 HD11 LEU C  23     -15.032  -5.142  -9.623  1.00  0.00           H
ATOM   2312 HD12 LEU C  23     -14.296  -6.726  -9.276  1.00  0.00           H
ATOM   2313 HD13 LEU C  23     -15.935  -6.644  -9.977  1.00  0.00           H
ATOM   2314  HN  LEU C  23     -16.304  -5.961  -4.652  1.00  0.00           H
ATOM   2315  N   GLY C  24     -16.465  -9.359  -4.051  1.00  0.00           N
ATOM   2316  CA  GLY C  24     -16.416 -10.735  -3.556  1.00  0.00           C
ATOM   2317  C   GLY C  24     -15.531 -11.634  -4.388  1.00  0.00           C
ATOM   2318  O   GLY C  24     -15.815 -12.820  -4.459  1.00  0.00           O
ATOM   2319  HA3 GLY C  24     -17.442 -11.135  -3.538  1.00  0.00           H
ATOM   2320  HA2 GLY C  24     -16.020 -10.761  -2.527  1.00  0.00           H
ATOM   2321  HN  GLY C  24     -16.411  -8.618  -3.378  1.00  0.00           H
ATOM   2322  N   LEU C  25     -14.455 -11.097  -5.010  1.00  0.00           N
ATOM   2323  CA  LEU C  25     -13.588 -11.930  -5.844  1.00  0.00           C
ATOM   2324  C   LEU C  25     -12.304 -11.201  -6.183  1.00  0.00           C
ATOM   2325  O   LEU C  25     -11.253 -11.760  -5.926  1.00  0.00           O
ATOM   2326  CB  LEU C  25     -14.306 -12.352  -7.160  1.00  0.00           C
ATOM   2327  CG  LEU C  25     -13.487 -13.349  -8.040  1.00  0.00           C
ATOM   2328  CD1 LEU C  25     -13.405 -14.764  -7.400  1.00  0.00           C
ATOM   2329  CD2 LEU C  25     -14.128 -13.465  -9.452  1.00  0.00           C
ATOM   2330  HA  LEU C  25     -13.333 -12.824  -5.253  1.00  0.00           H
ATOM   2331  HB2 LEU C  25     -15.278 -12.812  -6.930  1.00  0.00           H
ATOM   2332  HB3 LEU C  25     -14.515 -11.436  -7.734  1.00  0.00           H
ATOM   2333  HG  LEU C  25     -12.457 -12.977  -8.176  1.00  0.00           H
ATOM   2334 HD21 LEU C  25     -13.537 -14.139 -10.093  1.00  0.00           H
ATOM   2335 HD22 LEU C  25     -15.151 -13.864  -9.373  1.00  0.00           H
ATOM   2336 HD23 LEU C  25     -14.172 -12.482  -9.946  1.00  0.00           H
ATOM   2337 HD11 LEU C  25     -12.915 -15.458  -8.096  1.00  0.00           H
ATOM   2338 HD12 LEU C  25     -12.824 -14.762  -6.468  1.00  0.00           H
ATOM   2339 HD13 LEU C  25     -14.413 -15.152  -7.185  1.00  0.00           H
ATOM   2340  HN  LEU C  25     -14.241 -10.126  -4.903  1.00  0.00           H
ATOM   2341  N   ILE C  26     -12.353  -9.976  -6.762  1.00  0.00           N
ATOM   2342  CA  ILE C  26     -11.128  -9.262  -7.136  1.00  0.00           C
ATOM   2343  C   ILE C  26     -10.506  -8.653  -5.898  1.00  0.00           C
ATOM   2344  O   ILE C  26     -11.233  -8.369  -4.960  1.00  0.00           O
ATOM   2345  CB  ILE C  26     -11.393  -8.164  -8.223  1.00  0.00           C
ATOM   2346  CG1 ILE C  26     -11.509  -8.761  -9.659  1.00  0.00           C
ATOM   2347  CG2 ILE C  26     -10.334  -7.022  -8.253  1.00  0.00           C
ATOM   2348  HA  ILE C  26     -10.417  -9.988  -7.554  1.00  0.00           H
ATOM   2349  HB  ILE C  26     -12.346  -7.671  -7.980  1.00  0.00           H
ATOM   2350  CD  ILE C  26     -12.602  -9.852  -9.793  1.00  0.00           C
ATOM   2351  HD3 ILE C  26     -13.575  -9.475  -9.444  1.00  0.00           H
ATOM   2352  HD2 ILE C  26     -12.326 -10.741  -9.211  1.00  0.00           H
ATOM   2353  HD1 ILE C  26     -12.706 -10.154 -10.847  1.00  0.00           H
ATOM   2354 HG12 ILE C  26     -11.757  -7.952 -10.367  1.00  0.00           H
ATOM   2355 HG13 ILE C  26     -10.538  -9.184  -9.959  1.00  0.00           H
ATOM   2356 HG21 ILE C  26     -10.638  -6.249  -8.973  1.00  0.00           H
ATOM   2357 HG22 ILE C  26     -10.224  -6.520  -7.282  1.00  0.00           H
ATOM   2358 HG23 ILE C  26      -9.355  -7.412  -8.562  1.00  0.00           H
ATOM   2359  HN  ILE C  26     -13.231  -9.533  -6.924  1.00  0.00           H
ATOM   2360  N   GLY C  27      -9.167  -8.435  -5.907  1.00  0.00           N
ATOM   2361  CA  GLY C  27      -8.488  -7.713  -4.832  1.00  0.00           C
ATOM   2362  C   GLY C  27      -7.722  -6.583  -5.482  1.00  0.00           C
ATOM   2363  O   GLY C  27      -7.045  -6.870  -6.457  1.00  0.00           O
ATOM   2364  HA3 GLY C  27      -7.769  -8.380  -4.336  1.00  0.00           H
ATOM   2365  HA2 GLY C  27      -9.188  -7.338  -4.071  1.00  0.00           H
ATOM   2366  HN  GLY C  27      -8.600  -8.728  -6.680  1.00  0.00           H
ATOM   2367  N   LEU C  28      -7.810  -5.321  -4.994  1.00  0.00           N
ATOM   2368  CA  LEU C  28      -7.136  -4.213  -5.676  1.00  0.00           C
ATOM   2369  C   LEU C  28      -5.781  -3.955  -5.059  1.00  0.00           C
ATOM   2370  O   LEU C  28      -5.590  -4.298  -3.903  1.00  0.00           O
ATOM   2371  CB  LEU C  28      -7.959  -2.895  -5.600  1.00  0.00           C
ATOM   2372  CG  LEU C  28      -9.379  -2.998  -6.234  1.00  0.00           C
ATOM   2373  CD1 LEU C  28     -10.224  -1.746  -5.875  1.00  0.00           C
ATOM   2374  CD2 LEU C  28      -9.339  -3.166  -7.777  1.00  0.00           C
ATOM   2375  HA  LEU C  28      -6.986  -4.461  -6.736  1.00  0.00           H
ATOM   2376  HB2 LEU C  28      -8.056  -2.625  -4.536  1.00  0.00           H
ATOM   2377  HB3 LEU C  28      -7.411  -2.083  -6.104  1.00  0.00           H
ATOM   2378  HG  LEU C  28      -9.880  -3.875  -5.801  1.00  0.00           H
ATOM   2379 HD21 LEU C  28     -10.352  -3.121  -8.206  1.00  0.00           H
ATOM   2380 HD22 LEU C  28      -8.728  -2.377  -8.240  1.00  0.00           H
ATOM   2381 HD23 LEU C  28      -8.922  -4.143  -8.040  1.00  0.00           H
ATOM   2382 HD11 LEU C  28     -11.211  -1.776  -6.361  1.00  0.00           H
ATOM   2383 HD12 LEU C  28     -10.388  -1.719  -4.790  1.00  0.00           H
ATOM   2384 HD13 LEU C  28      -9.707  -0.825  -6.184  1.00  0.00           H
ATOM   2385  HN  LEU C  28      -8.322  -5.118  -4.157  1.00  0.00           H
ATOM   2386  N   ASP C  29      -4.844  -3.336  -5.819  1.00  0.00           N
ATOM   2387  CA  ASP C  29      -3.545  -2.963  -5.258  1.00  0.00           C
ATOM   2388  C   ASP C  29      -2.925  -4.159  -4.574  1.00  0.00           C
ATOM   2389  O   ASP C  29      -2.652  -4.101  -3.385  1.00  0.00           O
ATOM   2390  CB  ASP C  29      -3.709  -1.765  -4.284  1.00  0.00           C
ATOM   2391  CG  ASP C  29      -4.290  -0.542  -4.943  1.00  0.00           C
ATOM   2392  OD1 ASP C  29      -5.521  -0.541  -5.214  1.00  0.00           O
ATOM   2393  OD2 ASP C  29      -3.528   0.434  -5.186  1.00  0.00           O
ATOM   2394  HA  ASP C  29      -2.856  -2.654  -6.063  1.00  0.00           H
ATOM   2395  HB2 ASP C  29      -4.377  -2.051  -3.461  1.00  0.00           H
ATOM   2396  HB3 ASP C  29      -2.723  -1.514  -3.866  1.00  0.00           H
ATOM   2397  HN  ASP C  29      -5.035  -3.095  -6.772  1.00  0.00           H
ATOM   2398  N   CYS C  30      -2.703  -5.266  -5.318  1.00  0.00           N
ATOM   2399  CA  CYS C  30      -2.177  -6.469  -4.677  1.00  0.00           C
ATOM   2400  C   CYS C  30      -0.757  -6.181  -4.231  1.00  0.00           C
ATOM   2401  O   CYS C  30       0.114  -6.143  -5.084  1.00  0.00           O
ATOM   2402  CB  CYS C  30      -2.284  -7.706  -5.609  1.00  0.00           C
ATOM   2403  SG  CYS C  30      -4.016  -7.914  -6.137  1.00  0.00           S
ATOM   2404  HA  CYS C  30      -2.812  -6.698  -3.809  1.00  0.00           H
ATOM   2405  HB2 CYS C  30      -1.652  -7.593  -6.501  1.00  0.00           H
ATOM   2406  HB3 CYS C  30      -1.982  -8.617  -5.076  1.00  0.00           H
ATOM   2407  HN  CYS C  30      -2.897  -5.273  -6.301  1.00  0.00           H
ATOM   2408  N   LYS C  31      -0.519  -5.960  -2.912  1.00  0.00           N
ATOM   2409  CA  LYS C  31       0.811  -5.605  -2.406  1.00  0.00           C
ATOM   2410  C   LYS C  31       1.321  -6.765  -1.577  1.00  0.00           C
ATOM   2411  O   LYS C  31       0.751  -6.973  -0.517  1.00  0.00           O
ATOM   2412  CB  LYS C  31       0.668  -4.309  -1.548  1.00  0.00           C
ATOM   2413  CG  LYS C  31       1.969  -3.927  -0.788  1.00  0.00           C
ATOM   2414  CD  LYS C  31       1.838  -2.618   0.050  1.00  0.00           C
ATOM   2415  CE  LYS C  31       2.114  -1.318  -0.755  1.00  0.00           C
ATOM   2416  NZ  LYS C  31       3.566  -1.055  -0.911  1.00  0.00           N
ATOM   2417  HA  LYS C  31       1.521  -5.384  -3.218  1.00  0.00           H
ATOM   2418  HB2 LYS C  31       0.366  -3.484  -2.212  1.00  0.00           H
ATOM   2419  HB3 LYS C  31      -0.125  -4.457  -0.798  1.00  0.00           H
ATOM   2420  HG2 LYS C  31       2.208  -4.744  -0.091  1.00  0.00           H
ATOM   2421  HG3 LYS C  31       2.786  -3.843  -1.516  1.00  0.00           H
ATOM   2422  HD2 LYS C  31       0.820  -2.576   0.467  1.00  0.00           H
ATOM   2423  HD3 LYS C  31       2.545  -2.636   0.897  1.00  0.00           H
ATOM   2424  HE2 LYS C  31       1.669  -0.463  -0.218  1.00  0.00           H
ATOM   2425  HE3 LYS C  31       1.608  -1.383  -1.730  1.00  0.00           H
ATOM   2426  HZ1 LYS C  31       3.762  -0.299  -1.656  1.00  0.00           H
ATOM   2427  HZ2 LYS C  31       4.020  -0.719   0.013  1.00  0.00           H
ATOM   2428  HZ3 LYS C  31       4.135  -1.919  -1.211  1.00  0.00           H
ATOM   2429  HN  LYS C  31      -1.256  -6.031  -2.237  1.00  0.00           H
ATOM   2430  N   VAL C  32       2.359  -7.532  -2.007  1.00  0.00           N
ATOM   2431  CA  VAL C  32       2.832  -8.660  -1.192  1.00  0.00           C
ATOM   2432  C   VAL C  32       3.091  -8.197   0.230  1.00  0.00           C
ATOM   2433  O   VAL C  32       3.313  -7.007   0.385  1.00  0.00           O
ATOM   2434  CB  VAL C  32       4.041  -9.503  -1.727  1.00  0.00           C
ATOM   2435  CG1 VAL C  32       3.612 -10.579  -2.762  1.00  0.00           C
ATOM   2436  CG2 VAL C  32       5.191  -8.641  -2.303  1.00  0.00           C
ATOM   2437  HA  VAL C  32       1.960  -9.319  -1.171  1.00  0.00           H
ATOM   2438  HB  VAL C  32       4.482 -10.060  -0.884  1.00  0.00           H
ATOM   2439 HG11 VAL C  32       4.489 -11.122  -3.146  1.00  0.00           H
ATOM   2440 HG12 VAL C  32       2.949 -11.318  -2.288  1.00  0.00           H
ATOM   2441 HG13 VAL C  32       3.092 -10.110  -3.610  1.00  0.00           H
ATOM   2442 HG21 VAL C  32       6.071  -9.266  -2.522  1.00  0.00           H
ATOM   2443 HG22 VAL C  32       4.888  -8.137  -3.229  1.00  0.00           H
ATOM   2444 HG23 VAL C  32       5.486  -7.890  -1.565  1.00  0.00           H
ATOM   2445  HN  VAL C  32       2.772  -7.363  -2.900  1.00  0.00           H
ATOM   2446  N   PRO C  33       3.064  -9.024   1.309  1.00  0.00           N
ATOM   2447  CA  PRO C  33       3.188  -8.469   2.649  1.00  0.00           C
ATOM   2448  C   PRO C  33       4.587  -7.993   2.947  1.00  0.00           C
ATOM   2449  O   PRO C  33       5.476  -8.183   2.132  1.00  0.00           O
ATOM   2450  CB  PRO C  33       2.826  -9.709   3.514  1.00  0.00           C
ATOM   2451  CG  PRO C  33       2.091 -10.649   2.533  1.00  0.00           C
ATOM   2452  CD  PRO C  33       2.885 -10.465   1.226  1.00  0.00           C
ATOM   2453  HA  PRO C  33       2.452  -7.661   2.788  1.00  0.00           H
ATOM   2454  HD3 PRO C  33       2.331 -10.874   0.374  1.00  0.00           H
ATOM   2455  HD2 PRO C  33       3.871 -10.945   1.307  1.00  0.00           H
ATOM   2456  HG3 PRO C  33       1.064 -10.285   2.369  1.00  0.00           H
ATOM   2457  HG2 PRO C  33       2.050 -11.695   2.871  1.00  0.00           H
ATOM   2458  HB2 PRO C  33       3.740 -10.219   3.858  1.00  0.00           H
ATOM   2459  HB3 PRO C  33       2.204  -9.471   4.390  1.00  0.00           H
ATOM   2460  N   SER C  34       4.786  -7.380   4.134  1.00  0.00           N
ATOM   2461  CA  SER C  34       6.125  -6.955   4.525  1.00  0.00           C
ATOM   2462  C   SER C  34       7.041  -8.144   4.697  1.00  0.00           C
ATOM   2463  O   SER C  34       8.173  -8.090   4.246  1.00  0.00           O
ATOM   2464  CB  SER C  34       6.103  -6.247   5.906  1.00  0.00           C
ATOM   2465  OG  SER C  34       5.640  -7.166   6.911  1.00  0.00           O
ATOM   2466  HA  SER C  34       6.514  -6.257   3.764  1.00  0.00           H
ATOM   2467  HB2 SER C  34       7.115  -5.886   6.157  1.00  0.00           H
ATOM   2468  HB3 SER C  34       5.424  -5.386   5.862  1.00  0.00           H
ATOM   2469  HG1 SER C  34       5.615  -6.780   7.781  1.00  0.00           H
ATOM   2470  HN  SER C  34       4.025  -7.223   4.765  1.00  0.00           H
ATOM   2471  N   GLN C  35       6.565  -9.205   5.389  1.00  0.00           N
ATOM   2472  CA  GLN C  35       7.472 -10.229   5.909  1.00  0.00           C
ATOM   2473  C   GLN C  35       6.801 -11.580   5.867  1.00  0.00           C
ATOM   2474  O   GLN C  35       5.721 -11.669   5.306  1.00  0.00           O
ATOM   2475  CB  GLN C  35       7.836  -9.790   7.360  1.00  0.00           C
ATOM   2476  CG  GLN C  35       6.702 -10.095   8.380  1.00  0.00           C
ATOM   2477  CD  GLN C  35       6.861  -9.416   9.720  1.00  0.00           C
ATOM   2478  OE1 GLN C  35       7.739  -8.584   9.880  1.00  0.00           O
ATOM   2479  NE2 GLN C  35       6.004  -9.758  10.708  1.00  0.00           N
ATOM   2480  HA  GLN C  35       8.390 -10.290   5.302  1.00  0.00           H
ATOM   2481  HB2 GLN C  35       8.754 -10.293   7.703  1.00  0.00           H
ATOM   2482  HB3 GLN C  35       8.042  -8.707   7.341  1.00  0.00           H
ATOM   2483  HG2 GLN C  35       5.733  -9.769   7.977  1.00  0.00           H
ATOM   2484  HG3 GLN C  35       6.658 -11.180   8.560  1.00  0.00           H
ATOM   2485 HE22 GLN C  35       6.074  -9.317  11.604  1.00  0.00           H
ATOM   2486 HE21 GLN C  35       5.294 -10.450  10.564  1.00  0.00           H
ATOM   2487  HN  GLN C  35       5.605  -9.242   5.671  1.00  0.00           H
ATOM   2488  N   ASN C  36       7.413 -12.634   6.458  1.00  0.00           N
ATOM   2489  CA  ASN C  36       6.750 -13.938   6.524  1.00  0.00           C
ATOM   2490  C   ASN C  36       5.331 -13.827   7.037  1.00  0.00           C
ATOM   2491  O   ASN C  36       4.984 -12.830   7.647  1.00  0.00           O
ATOM   2492  CB  ASN C  36       7.536 -14.926   7.434  1.00  0.00           C
ATOM   2493  CG  ASN C  36       7.886 -14.293   8.760  1.00  0.00           C
ATOM   2494  OD1 ASN C  36       9.045 -13.972   8.968  1.00  0.00           O
ATOM   2495  ND2 ASN C  36       6.914 -14.089   9.675  1.00  0.00           N
ATOM   2496  HA  ASN C  36       6.716 -14.346   5.499  1.00  0.00           H
ATOM   2497  HB2 ASN C  36       6.961 -15.845   7.625  1.00  0.00           H
ATOM   2498  HB3 ASN C  36       8.470 -15.210   6.923  1.00  0.00           H
ATOM   2499 HD22 ASN C  36       7.143 -13.642  10.541  1.00  0.00           H
ATOM   2500 HD21 ASN C  36       5.970 -14.374   9.514  1.00  0.00           H
ATOM   2501  HN  ASN C  36       8.332 -12.538   6.842  1.00  0.00           H
ATOM   2502  N   VAL C  37       4.499 -14.868   6.798  1.00  0.00           N
ATOM   2503  CA  VAL C  37       3.104 -14.844   7.226  1.00  0.00           C
ATOM   2504  C   VAL C  37       2.747 -16.232   7.720  1.00  0.00           C
ATOM   2505  O   VAL C  37       1.864 -16.867   7.168  1.00  0.00           O
ATOM   2506  CB  VAL C  37       2.203 -14.295   6.081  1.00  0.00           C
ATOM   2507  CG1 VAL C  37       2.423 -12.769   5.866  1.00  0.00           C
ATOM   2508  CG2 VAL C  37       2.400 -15.038   4.731  1.00  0.00           C
ATOM   2509  HA  VAL C  37       2.968 -14.187   8.096  1.00  0.00           H
ATOM   2510  HB  VAL C  37       1.165 -14.440   6.409  1.00  0.00           H
ATOM   2511 HG11 VAL C  37       1.634 -12.364   5.214  1.00  0.00           H
ATOM   2512 HG12 VAL C  37       2.400 -12.214   6.816  1.00  0.00           H
ATOM   2513 HG13 VAL C  37       3.393 -12.588   5.384  1.00  0.00           H
ATOM   2514 HG21 VAL C  37       1.679 -14.660   3.988  1.00  0.00           H
ATOM   2515 HG22 VAL C  37       3.415 -14.870   4.342  1.00  0.00           H
ATOM   2516 HG23 VAL C  37       2.242 -16.120   4.834  1.00  0.00           H
ATOM   2517  HN  VAL C  37       4.819 -15.673   6.301  1.00  0.00           H
ATOM   2518  N   TYR C  38       3.466 -16.709   8.768  1.00  0.00           N
ATOM   2519  CA  TYR C  38       3.351 -18.100   9.214  1.00  0.00           C
ATOM   2520  C   TYR C  38       1.946 -18.657   9.116  1.00  0.00           C
ATOM   2521  O   TYR C  38       1.747 -19.618   8.387  1.00  0.00           O
ATOM   2522  CB  TYR C  38       3.891 -18.302  10.657  1.00  0.00           C
ATOM   2523  CG  TYR C  38       5.383 -17.943  10.748  1.00  0.00           C
ATOM   2524  CD1 TYR C  38       6.331 -18.751  10.110  1.00  0.00           C
ATOM   2525  CD2 TYR C  38       5.815 -16.820  11.464  1.00  0.00           C
ATOM   2526  CE1 TYR C  38       7.687 -18.415  10.151  1.00  0.00           C
ATOM   2527  CE2 TYR C  38       7.174 -16.499  11.524  1.00  0.00           C
ATOM   2528  CZ  TYR C  38       8.116 -17.279  10.842  1.00  0.00           C
ATOM   2529  OH  TYR C  38       9.477 -16.949  10.840  1.00  0.00           O
ATOM   2530  HA  TYR C  38       3.995 -18.698   8.555  1.00  0.00           H
ATOM   2531  HB3 TYR C  38       3.776 -19.359  10.950  1.00  0.00           H
ATOM   2532  HB2 TYR C  38       3.312 -17.694  11.368  1.00  0.00           H
ATOM   2533  HD2 TYR C  38       5.096 -16.191  11.980  1.00  0.00           H
ATOM   2534  HE2 TYR C  38       7.489 -15.640  12.107  1.00  0.00           H
ATOM   2535  HE1 TYR C  38       8.418 -19.038   9.647  1.00  0.00           H
ATOM   2536  HD1 TYR C  38       6.014 -19.644   9.583  1.00  0.00           H
ATOM   2537  HH  TYR C  38       9.683 -16.147  11.307  1.00  0.00           H
ATOM   2538  HN  TYR C  38       4.166 -16.136   9.196  1.00  0.00           H
ATOM   2539  N   ASP C  39       0.973 -18.064   9.845  1.00  0.00           N
ATOM   2540  CA  ASP C  39      -0.394 -18.579   9.869  1.00  0.00           C
ATOM   2541  C   ASP C  39      -1.348 -17.451   9.548  1.00  0.00           C
ATOM   2542  O   ASP C  39      -0.884 -16.354   9.280  1.00  0.00           O
ATOM   2543  CB  ASP C  39      -0.644 -19.186  11.275  1.00  0.00           C
ATOM   2544  CG  ASP C  39      -0.696 -18.123  12.341  1.00  0.00           C
ATOM   2545  OD1 ASP C  39       0.139 -17.179  12.291  1.00  0.00           O
ATOM   2546  OD2 ASP C  39      -1.576 -18.221  13.239  1.00  0.00           O
ATOM   2547  HA  ASP C  39      -0.546 -19.370   9.119  1.00  0.00           H
ATOM   2548  HB2 ASP C  39      -1.584 -19.760  11.282  1.00  0.00           H
ATOM   2549  HB3 ASP C  39       0.174 -19.885  11.514  1.00  0.00           H
ATOM   2550  HN  ASP C  39       1.167 -17.276  10.424  1.00  0.00           H
ATOM   2551  N   GLY C  40      -2.680 -17.692   9.566  1.00  0.00           N
ATOM   2552  CA  GLY C  40      -3.615 -16.619   9.247  1.00  0.00           C
ATOM   2553  C   GLY C  40      -3.447 -15.462  10.195  1.00  0.00           C
ATOM   2554  O   GLY C  40      -3.599 -14.332   9.762  1.00  0.00           O
ATOM   2555  HA3 GLY C  40      -4.657 -16.957   9.345  1.00  0.00           H
ATOM   2556  HA2 GLY C  40      -3.455 -16.296   8.205  1.00  0.00           H
ATOM   2557  HN  GLY C  40      -3.051 -18.599   9.780  1.00  0.00           H
ATOM   2558  N   THR C  41      -3.149 -15.714  11.489  1.00  0.00           N
ATOM   2559  CA  THR C  41      -2.966 -14.605  12.422  1.00  0.00           C
ATOM   2560  C   THR C  41      -1.808 -13.744  11.981  1.00  0.00           C
ATOM   2561  O   THR C  41      -1.963 -12.534  11.941  1.00  0.00           O
ATOM   2562  CB  THR C  41      -2.740 -15.130  13.865  1.00  0.00           C
ATOM   2563  OG1 THR C  41      -3.828 -16.020  14.167  1.00  0.00           O
ATOM   2564  CG2 THR C  41      -2.681 -13.970  14.893  1.00  0.00           C
ATOM   2565  HA  THR C  41      -3.890 -14.005  12.420  1.00  0.00           H
ATOM   2566  HB  THR C  41      -1.787 -15.687  13.898  1.00  0.00           H
ATOM   2567  HG1 THR C  41      -3.752 -16.420  15.027  1.00  0.00           H
ATOM   2568 HG23 THR C  41      -3.621 -13.400  14.873  1.00  0.00           H
ATOM   2569 HG21 THR C  41      -2.536 -14.370  15.908  1.00  0.00           H
ATOM   2570 HG22 THR C  41      -1.844 -13.291  14.667  1.00  0.00           H
ATOM   2571  HN  THR C  41      -3.059 -16.652  11.830  1.00  0.00           H
ATOM   2572  N   ASP C  42      -0.640 -14.339  11.647  1.00  0.00           N
ATOM   2573  CA  ASP C  42       0.498 -13.518  11.235  1.00  0.00           C
ATOM   2574  C   ASP C  42       0.112 -12.750   9.992  1.00  0.00           C
ATOM   2575  O   ASP C  42       0.396 -11.565   9.920  1.00  0.00           O
ATOM   2576  CB  ASP C  42       1.764 -14.371  10.950  1.00  0.00           C
ATOM   2577  CG  ASP C  42       3.021 -13.570  10.719  1.00  0.00           C
ATOM   2578  OD1 ASP C  42       4.082 -14.202  10.464  1.00  0.00           O
ATOM   2579  OD2 ASP C  42       2.973 -12.313  10.786  1.00  0.00           O
ATOM   2580  HA  ASP C  42       0.730 -12.822  12.059  1.00  0.00           H
ATOM   2581  HB2 ASP C  42       1.953 -15.039  11.806  1.00  0.00           H
ATOM   2582  HB3 ASP C  42       1.580 -14.987  10.058  1.00  0.00           H
ATOM   2583  HN  ASP C  42      -0.541 -15.335  11.670  1.00  0.00           H
ATOM   2584  N   PHE C  43      -0.541 -13.404   9.003  1.00  0.00           N
ATOM   2585  CA  PHE C  43      -0.914 -12.689   7.781  1.00  0.00           C
ATOM   2586  C   PHE C  43      -1.815 -11.535   8.152  1.00  0.00           C
ATOM   2587  O   PHE C  43      -1.558 -10.412   7.755  1.00  0.00           O
ATOM   2588  CB  PHE C  43      -1.644 -13.616   6.763  1.00  0.00           C
ATOM   2589  CG  PHE C  43      -1.767 -13.119   5.309  1.00  0.00           C
ATOM   2590  CD1 PHE C  43      -1.307 -11.875   4.853  1.00  0.00           C
ATOM   2591  CD2 PHE C  43      -2.382 -13.979   4.388  1.00  0.00           C
ATOM   2592  CE1 PHE C  43      -1.518 -11.481   3.530  1.00  0.00           C
ATOM   2593  CE2 PHE C  43      -2.557 -13.599   3.055  1.00  0.00           C
ATOM   2594  CZ  PHE C  43      -2.133 -12.343   2.623  1.00  0.00           C
ATOM   2595  HA  PHE C  43       0.024 -12.326   7.341  1.00  0.00           H
ATOM   2596  HB2 PHE C  43      -1.104 -14.569   6.713  1.00  0.00           H
ATOM   2597  HB3 PHE C  43      -2.657 -13.845   7.128  1.00  0.00           H
ATOM   2598  HD2 PHE C  43      -2.735 -14.953   4.707  1.00  0.00           H
ATOM   2599  HE2 PHE C  43      -3.014 -14.275   2.345  1.00  0.00           H
ATOM   2600  HZ  PHE C  43      -2.281 -12.040   1.593  1.00  0.00           H
ATOM   2601  HE1 PHE C  43      -1.211 -10.498   3.195  1.00  0.00           H
ATOM   2602  HD1 PHE C  43      -0.782 -11.190   5.505  1.00  0.00           H
ATOM   2603  HN  PHE C  43      -0.772 -14.374   9.091  1.00  0.00           H
ATOM   2604  N   ARG C  44      -2.883 -11.814   8.928  1.00  0.00           N
ATOM   2605  CA  ARG C  44      -3.874 -10.790   9.258  1.00  0.00           C
ATOM   2606  C   ARG C  44      -3.266  -9.656  10.050  1.00  0.00           C
ATOM   2607  O   ARG C  44      -3.652  -8.517   9.842  1.00  0.00           O
ATOM   2608  CB  ARG C  44      -5.032 -11.455  10.053  1.00  0.00           C
ATOM   2609  CG  ARG C  44      -6.172 -10.477  10.429  1.00  0.00           C
ATOM   2610  CD  ARG C  44      -7.364 -11.215  11.100  1.00  0.00           C
ATOM   2611  NE  ARG C  44      -6.935 -11.888  12.335  1.00  0.00           N
ATOM   2612  CZ  ARG C  44      -6.633 -13.169  12.453  1.00  0.00           C
ATOM   2613  NH1 ARG C  44      -6.640 -14.034  11.463  1.00  0.00           N
ATOM   2614  NH2 ARG C  44      -6.295 -13.618  13.644  1.00  0.00           N
ATOM   2615  HA  ARG C  44      -4.278 -10.396   8.312  1.00  0.00           H
ATOM   2616  HB2 ARG C  44      -5.446 -12.253   9.418  1.00  0.00           H
ATOM   2617  HB3 ARG C  44      -4.624 -11.906  10.971  1.00  0.00           H
ATOM   2618  HG2 ARG C  44      -5.782  -9.719  11.128  1.00  0.00           H
ATOM   2619  HG3 ARG C  44      -6.527  -9.960   9.521  1.00  0.00           H
ATOM   2620  HD2 ARG C  44      -8.097 -10.442  11.388  1.00  0.00           H
ATOM   2621  HD3 ARG C  44      -7.898 -11.848  10.379  1.00  0.00           H
ATOM   2622  HE  ARG C  44      -6.900 -11.293  13.180  1.00  0.00           H
ATOM   2623 HH12 ARG C  44      -6.387 -15.022  11.622  1.00  0.00           H
ATOM   2624 HH11 ARG C  44      -6.888 -13.768  10.507  1.00  0.00           H
ATOM   2625 HH22 ARG C  44      -6.050 -14.609  13.793  1.00  0.00           H
ATOM   2626 HH21 ARG C  44      -6.267 -12.994  14.464  1.00  0.00           H
ATOM   2627  HN  ARG C  44      -3.012 -12.740   9.278  1.00  0.00           H
ATOM   2628  N   ASN C  45      -2.309  -9.939  10.960  1.00  0.00           N
ATOM   2629  CA  ASN C  45      -1.681  -8.861  11.721  1.00  0.00           C
ATOM   2630  C   ASN C  45      -0.818  -8.060  10.772  1.00  0.00           C
ATOM   2631  O   ASN C  45      -0.868  -6.841  10.807  1.00  0.00           O
ATOM   2632  CB  ASN C  45      -0.832  -9.376  12.918  1.00  0.00           C
ATOM   2633  CG  ASN C  45      -1.684  -9.673  14.133  1.00  0.00           C
ATOM   2634  OD1 ASN C  45      -1.493  -9.026  15.152  1.00  0.00           O
ATOM   2635  ND2 ASN C  45      -2.635 -10.632  14.082  1.00  0.00           N
ATOM   2636  HA  ASN C  45      -2.462  -8.193  12.127  1.00  0.00           H
ATOM   2637  HB2 ASN C  45      -0.247 -10.265  12.634  1.00  0.00           H
ATOM   2638  HB3 ASN C  45      -0.112  -8.587  13.195  1.00  0.00           H
ATOM   2639 HD22 ASN C  45      -3.199 -10.807  14.891  1.00  0.00           H
ATOM   2640 HD21 ASN C  45      -2.796 -11.176  13.262  1.00  0.00           H
ATOM   2641  HN  ASN C  45      -1.980 -10.877  11.076  1.00  0.00           H
ATOM   2642  N   VAL C  46      -0.023  -8.723   9.903  1.00  0.00           N
ATOM   2643  CA  VAL C  46       0.782  -7.975   8.939  1.00  0.00           C
ATOM   2644  C   VAL C  46      -0.136  -7.212   8.008  1.00  0.00           C
ATOM   2645  O   VAL C  46       0.218  -6.121   7.592  1.00  0.00           O
ATOM   2646  CB  VAL C  46       1.762  -8.904   8.165  1.00  0.00           C
ATOM   2647  CG1 VAL C  46       2.474  -8.137   7.019  1.00  0.00           C
ATOM   2648  CG2 VAL C  46       2.832  -9.486   9.132  1.00  0.00           C
ATOM   2649  HA  VAL C  46       1.393  -7.245   9.491  1.00  0.00           H
ATOM   2650  HB  VAL C  46       1.182  -9.732   7.720  1.00  0.00           H
ATOM   2651 HG11 VAL C  46       3.234  -8.787   6.560  1.00  0.00           H
ATOM   2652 HG12 VAL C  46       1.759  -7.831   6.240  1.00  0.00           H
ATOM   2653 HG13 VAL C  46       2.971  -7.236   7.410  1.00  0.00           H
ATOM   2654 HG21 VAL C  46       3.393 -10.290   8.631  1.00  0.00           H
ATOM   2655 HG22 VAL C  46       3.539  -8.699   9.440  1.00  0.00           H
ATOM   2656 HG23 VAL C  46       2.379  -9.901  10.041  1.00  0.00           H
ATOM   2657  HN  VAL C  46      -0.016  -9.723   9.880  1.00  0.00           H
ATOM   2658  N   CYS C  47      -1.333  -7.741   7.672  1.00  0.00           N
ATOM   2659  CA  CYS C  47      -2.257  -6.966   6.852  1.00  0.00           C
ATOM   2660  C   CYS C  47      -2.648  -5.720   7.613  1.00  0.00           C
ATOM   2661  O   CYS C  47      -2.690  -4.660   7.011  1.00  0.00           O
ATOM   2662  CB  CYS C  47      -3.519  -7.771   6.462  1.00  0.00           C
ATOM   2663  SG  CYS C  47      -3.029  -9.226   5.503  1.00  0.00           S
ATOM   2664  HA  CYS C  47      -1.741  -6.682   5.921  1.00  0.00           H
ATOM   2665  HB2 CYS C  47      -4.100  -8.077   7.343  1.00  0.00           H
ATOM   2666  HB3 CYS C  47      -4.157  -7.174   5.806  1.00  0.00           H
ATOM   2667  HN  CYS C  47      -1.624  -8.636   8.007  1.00  0.00           H
ATOM   2668  N   ALA C  48      -2.916  -5.811   8.936  1.00  0.00           N
ATOM   2669  CA  ALA C  48      -3.202  -4.598   9.703  1.00  0.00           C
ATOM   2670  C   ALA C  48      -2.015  -3.659   9.652  1.00  0.00           C
ATOM   2671  O   ALA C  48      -2.232  -2.459   9.586  1.00  0.00           O
ATOM   2672  CB  ALA C  48      -3.554  -4.899  11.183  1.00  0.00           C
ATOM   2673  HA  ALA C  48      -4.076  -4.105   9.245  1.00  0.00           H
ATOM   2674  HB1 ALA C  48      -3.829  -3.967  11.702  1.00  0.00           H
ATOM   2675  HB2 ALA C  48      -4.405  -5.596  11.234  1.00  0.00           H
ATOM   2676  HB3 ALA C  48      -2.697  -5.348  11.706  1.00  0.00           H
ATOM   2677  HN  ALA C  48      -2.899  -6.692   9.413  1.00  0.00           H
ATOM   2678  N   LYS C  49      -0.757  -4.158   9.665  1.00  0.00           N
ATOM   2679  CA  LYS C  49       0.384  -3.250   9.520  1.00  0.00           C
ATOM   2680  C   LYS C  49       0.277  -2.501   8.206  1.00  0.00           C
ATOM   2681  O   LYS C  49       0.714  -1.364   8.162  1.00  0.00           O
ATOM   2682  CB  LYS C  49       1.770  -3.955   9.564  1.00  0.00           C
ATOM   2683  CG  LYS C  49       2.081  -4.628  10.929  1.00  0.00           C
ATOM   2684  CD  LYS C  49       3.479  -5.306  10.900  1.00  0.00           C
ATOM   2685  CE  LYS C  49       3.754  -6.182  12.155  1.00  0.00           C
ATOM   2686  NZ  LYS C  49       3.730  -5.411  13.420  1.00  0.00           N
ATOM   2687  HA  LYS C  49       0.349  -2.519  10.345  1.00  0.00           H
ATOM   2688  HB2 LYS C  49       1.831  -4.696   8.755  1.00  0.00           H
ATOM   2689  HB3 LYS C  49       2.551  -3.202   9.386  1.00  0.00           H
ATOM   2690  HG2 LYS C  49       2.054  -3.857  11.715  1.00  0.00           H
ATOM   2691  HG3 LYS C  49       1.317  -5.382  11.166  1.00  0.00           H
ATOM   2692  HD2 LYS C  49       3.553  -5.956  10.012  1.00  0.00           H
ATOM   2693  HD3 LYS C  49       4.259  -4.531  10.813  1.00  0.00           H
ATOM   2694  HE2 LYS C  49       3.010  -6.996  12.202  1.00  0.00           H
ATOM   2695  HE3 LYS C  49       4.749  -6.645  12.036  1.00  0.00           H
ATOM   2696  HZ1 LYS C  49       4.056  -6.020  14.253  1.00  0.00           H
ATOM   2697  HZ2 LYS C  49       4.385  -4.552  13.379  1.00  0.00           H
ATOM   2698  HZ3 LYS C  49       2.740  -5.066  13.681  1.00  0.00           H
ATOM   2699  HN  LYS C  49      -0.593  -5.141   9.733  1.00  0.00           H
ATOM   2700  N   THR C  50      -0.297  -3.114   7.142  1.00  0.00           N
ATOM   2701  CA  THR C  50      -0.523  -2.419   5.870  1.00  0.00           C
ATOM   2702  C   THR C  50      -2.003  -2.148   5.675  1.00  0.00           C
ATOM   2703  O   THR C  50      -2.438  -2.096   4.538  1.00  0.00           O
ATOM   2704  CB  THR C  50       0.161  -3.318   4.796  1.00  0.00           C
ATOM   2705  OG1 THR C  50      -0.222  -4.679   5.047  1.00  0.00           O
ATOM   2706  CG2 THR C  50      -0.082  -2.946   3.310  1.00  0.00           C
ATOM   2707  HA  THR C  50      -0.031  -1.437   5.838  1.00  0.00           H
ATOM   2708  HB  THR C  50       1.245  -3.224   4.968  1.00  0.00           H
ATOM   2709  HG1 THR C  50       0.285  -5.297   4.530  1.00  0.00           H
ATOM   2710 HG23 THR C  50       0.059  -1.865   3.149  1.00  0.00           H
ATOM   2711 HG21 THR C  50       0.645  -3.495   2.692  1.00  0.00           H
ATOM   2712 HG22 THR C  50      -1.084  -3.244   2.968  1.00  0.00           H
ATOM   2713  HN  THR C  50      -0.603  -4.065   7.194  1.00  0.00           H
ATOM   2714  N   GLY C  51      -2.795  -1.956   6.761  1.00  0.00           N
ATOM   2715  CA  GLY C  51      -4.243  -1.751   6.646  1.00  0.00           C
ATOM   2716  C   GLY C  51      -4.836  -2.490   5.470  1.00  0.00           C
ATOM   2717  O   GLY C  51      -5.041  -1.892   4.425  1.00  0.00           O
ATOM   2718  HA3 GLY C  51      -4.472  -0.678   6.583  1.00  0.00           H
ATOM   2719  HA2 GLY C  51      -4.746  -2.118   7.555  1.00  0.00           H
ATOM   2720  HN  GLY C  51      -2.401  -1.917   7.679  1.00  0.00           H
ATOM   2721  N   ALA C  52      -5.096  -3.807   5.632  1.00  0.00           N
ATOM   2722  CA  ALA C  52      -5.495  -4.639   4.498  1.00  0.00           C
ATOM   2723  C   ALA C  52      -6.200  -5.877   5.006  1.00  0.00           C
ATOM   2724  O   ALA C  52      -6.352  -5.977   6.214  1.00  0.00           O
ATOM   2725  CB  ALA C  52      -4.160  -4.994   3.785  1.00  0.00           C
ATOM   2726  HA  ALA C  52      -6.183  -4.111   3.819  1.00  0.00           H
ATOM   2727  HB1 ALA C  52      -4.245  -5.887   3.154  1.00  0.00           H
ATOM   2728  HB2 ALA C  52      -3.825  -4.149   3.163  1.00  0.00           H
ATOM   2729  HB3 ALA C  52      -3.381  -5.194   4.533  1.00  0.00           H
ATOM   2730  HN  ALA C  52      -4.918  -4.264   6.507  1.00  0.00           H
ATOM   2731  N   GLN C  53      -6.610  -6.822   4.122  1.00  0.00           N
ATOM   2732  CA  GLN C  53      -7.094  -8.131   4.574  1.00  0.00           C
ATOM   2733  C   GLN C  53      -6.173  -9.205   4.030  1.00  0.00           C
ATOM   2734  O   GLN C  53      -5.567  -8.951   3.001  1.00  0.00           O
ATOM   2735  CB  GLN C  53      -8.544  -8.422   4.087  1.00  0.00           C
ATOM   2736  CG  GLN C  53      -9.617  -7.896   5.077  1.00  0.00           C
ATOM   2737  CD  GLN C  53      -9.546  -6.395   5.189  1.00  0.00           C
ATOM   2738  OE1 GLN C  53      -9.063  -5.888   6.189  1.00  0.00           O
ATOM   2739  NE2 GLN C  53     -10.025  -5.667   4.162  1.00  0.00           N
ATOM   2740  HA  GLN C  53      -7.065  -8.186   5.671  1.00  0.00           H
ATOM   2741  HB2 GLN C  53      -8.687  -7.988   3.085  1.00  0.00           H
ATOM   2742  HB3 GLN C  53      -8.706  -9.507   3.997  1.00  0.00           H
ATOM   2743  HG2 GLN C  53     -10.620  -8.180   4.720  1.00  0.00           H
ATOM   2744  HG3 GLN C  53      -9.479  -8.357   6.068  1.00  0.00           H
ATOM   2745 HE22 GLN C  53      -9.980  -4.671   4.197  1.00  0.00           H
ATOM   2746 HE21 GLN C  53     -10.441  -6.108   3.368  1.00  0.00           H
ATOM   2747  HN  GLN C  53      -6.533  -6.674   3.134  1.00  0.00           H
ATOM   2748  N   PRO C  54      -6.037 -10.406   4.656  1.00  0.00           N
ATOM   2749  CA  PRO C  54      -5.181 -11.437   4.083  1.00  0.00           C
ATOM   2750  C   PRO C  54      -5.857 -12.031   2.870  1.00  0.00           C
ATOM   2751  O   PRO C  54      -6.684 -12.912   3.045  1.00  0.00           O
ATOM   2752  CB  PRO C  54      -5.096 -12.403   5.295  1.00  0.00           C
ATOM   2753  CG  PRO C  54      -6.442 -12.228   6.029  1.00  0.00           C
ATOM   2754  CD  PRO C  54      -6.695 -10.708   5.924  1.00  0.00           C
ATOM   2755  HA  PRO C  54      -4.185 -11.061   3.818  1.00  0.00           H
ATOM   2756  HD3 PRO C  54      -6.181 -10.178   6.741  1.00  0.00           H
ATOM   2757  HD2 PRO C  54      -7.774 -10.496   5.959  1.00  0.00           H
ATOM   2758  HG3 PRO C  54      -6.416 -12.589   7.070  1.00  0.00           H
ATOM   2759  HG2 PRO C  54      -7.232 -12.775   5.490  1.00  0.00           H
ATOM   2760  HB2 PRO C  54      -4.913 -13.450   5.013  1.00  0.00           H
ATOM   2761  HB3 PRO C  54      -4.292 -12.067   5.973  1.00  0.00           H
ATOM   2762  N   LEU C  55      -5.529 -11.560   1.639  1.00  0.00           N
ATOM   2763  CA  LEU C  55      -6.181 -12.089   0.440  1.00  0.00           C
ATOM   2764  C   LEU C  55      -5.257 -12.935  -0.399  1.00  0.00           C
ATOM   2765  O   LEU C  55      -4.059 -12.902  -0.182  1.00  0.00           O
ATOM   2766  CB  LEU C  55      -6.648 -10.964  -0.520  1.00  0.00           C
ATOM   2767  CG  LEU C  55      -7.635  -9.938   0.092  1.00  0.00           C
ATOM   2768  CD1 LEU C  55      -8.379  -9.265  -1.093  1.00  0.00           C
ATOM   2769  CD2 LEU C  55      -8.678 -10.568   1.056  1.00  0.00           C
ATOM   2770  HA  LEU C  55      -7.049 -12.714   0.699  1.00  0.00           H
ATOM   2771  HB2 LEU C  55      -5.764 -10.423  -0.897  1.00  0.00           H
ATOM   2772  HB3 LEU C  55      -7.146 -11.415  -1.392  1.00  0.00           H
ATOM   2773  HG  LEU C  55      -7.058  -9.186   0.659  1.00  0.00           H
ATOM   2774 HD21 LEU C  55      -9.425  -9.813   1.349  1.00  0.00           H
ATOM   2775 HD22 LEU C  55      -9.200 -11.405   0.571  1.00  0.00           H
ATOM   2776 HD23 LEU C  55      -8.198 -10.935   1.973  1.00  0.00           H
ATOM   2777 HD11 LEU C  55      -8.853  -8.353  -0.728  1.00  0.00           H
ATOM   2778 HD12 LEU C  55      -7.713  -9.009  -1.926  1.00  0.00           H
ATOM   2779 HD13 LEU C  55      -9.141  -9.945  -1.498  1.00  0.00           H
ATOM   2780  HN  LEU C  55      -4.839 -10.845   1.514  1.00  0.00           H
ATOM   2781  N   CYS C  56      -5.856 -13.657  -1.376  1.00  0.00           N
ATOM   2782  CA  CYS C  56      -5.122 -14.434  -2.370  1.00  0.00           C
ATOM   2783  C   CYS C  56      -5.027 -13.645  -3.652  1.00  0.00           C
ATOM   2784  O   CYS C  56      -5.829 -12.740  -3.799  1.00  0.00           O
ATOM   2785  CB  CYS C  56      -5.921 -15.727  -2.663  1.00  0.00           C
ATOM   2786  SG  CYS C  56      -6.620 -16.303  -1.085  1.00  0.00           S
ATOM   2787  HA  CYS C  56      -4.131 -14.713  -1.999  1.00  0.00           H
ATOM   2788  HB2 CYS C  56      -6.779 -15.512  -3.314  1.00  0.00           H
ATOM   2789  HB3 CYS C  56      -5.297 -16.488  -3.158  1.00  0.00           H
ATOM   2790  HN  CYS C  56      -6.850 -13.647  -1.462  1.00  0.00           H
ATOM   2791  N   CYS C  57      -4.098 -13.962  -4.586  1.00  0.00           N
ATOM   2792  CA  CYS C  57      -4.038 -13.244  -5.863  1.00  0.00           C
ATOM   2793  C   CYS C  57      -3.393 -14.093  -6.938  1.00  0.00           C
ATOM   2794  O   CYS C  57      -2.791 -15.088  -6.574  1.00  0.00           O
ATOM   2795  CB  CYS C  57      -3.196 -11.954  -5.724  1.00  0.00           C
ATOM   2796  SG  CYS C  57      -3.755 -10.906  -4.355  1.00  0.00           S
ATOM   2797  HA  CYS C  57      -5.056 -12.994  -6.198  1.00  0.00           H
ATOM   2798  HB2 CYS C  57      -2.151 -12.226  -5.537  1.00  0.00           H
ATOM   2799  HB3 CYS C  57      -3.254 -11.363  -6.646  1.00  0.00           H
ATOM   2800  HN  CYS C  57      -3.426 -14.678  -4.410  1.00  0.00           H
ATOM   2801  N   VAL C  58      -3.484 -13.732  -8.242  1.00  0.00           N
ATOM   2802  CA  VAL C  58      -2.822 -14.516  -9.292  1.00  0.00           C
ATOM   2803  C   VAL C  58      -1.381 -14.045  -9.433  1.00  0.00           C
ATOM   2804  O   VAL C  58      -0.542 -14.561  -8.712  1.00  0.00           O
ATOM   2805  CB  VAL C  58      -3.610 -14.690 -10.641  1.00  0.00           C
ATOM   2806  CG1 VAL C  58      -4.487 -15.977 -10.639  1.00  0.00           C
ATOM   2807  CG2 VAL C  58      -4.538 -13.502 -11.015  1.00  0.00           C
ATOM   2808  HA  VAL C  58      -2.717 -15.551  -8.933  1.00  0.00           H
ATOM   2809  HB  VAL C  58      -2.875 -14.820 -11.456  1.00  0.00           H
ATOM   2810 HG11 VAL C  58      -5.093 -16.042 -11.555  1.00  0.00           H
ATOM   2811 HG12 VAL C  58      -3.844 -16.869 -10.601  1.00  0.00           H
ATOM   2812 HG13 VAL C  58      -5.165 -15.979  -9.770  1.00  0.00           H
ATOM   2813 HG21 VAL C  58      -4.967 -13.644 -12.019  1.00  0.00           H
ATOM   2814 HG22 VAL C  58      -5.370 -13.436 -10.300  1.00  0.00           H
ATOM   2815 HG23 VAL C  58      -3.993 -12.553 -11.026  1.00  0.00           H
ATOM   2816  HN  VAL C  58      -3.948 -12.887  -8.489  1.00  0.00           H
ATOM   2817  N   ALA C  59      -1.031 -13.098 -10.334  1.00  0.00           N
ATOM   2818  CA  ALA C  59       0.380 -12.756 -10.549  1.00  0.00           C
ATOM   2819  C   ALA C  59       1.007 -12.126  -9.319  1.00  0.00           C
ATOM   2820  O   ALA C  59       0.258 -11.509  -8.578  1.00  0.00           O
ATOM   2821  CB  ALA C  59       0.507 -11.764 -11.740  1.00  0.00           C
ATOM   2822  HA  ALA C  59       0.897 -13.690 -10.817  1.00  0.00           H
ATOM   2823  HB1 ALA C  59       1.551 -11.490 -11.942  1.00  0.00           H
ATOM   2824  HB2 ALA C  59       0.089 -12.220 -12.651  1.00  0.00           H
ATOM   2825  HB3 ALA C  59      -0.053 -10.842 -11.518  1.00  0.00           H
ATOM   2826  HN  ALA C  59      -1.715 -12.653 -10.906  1.00  0.00           H
ATOM   2827  N   PRO C  60       2.337 -12.231  -9.048  1.00  0.00           N
ATOM   2828  CA  PRO C  60       2.901 -11.575  -7.873  1.00  0.00           C
ATOM   2829  C   PRO C  60       3.140 -10.094  -8.074  1.00  0.00           C
ATOM   2830  O   PRO C  60       3.235  -9.397  -7.076  1.00  0.00           O
ATOM   2831  CB  PRO C  60       4.272 -12.294  -7.797  1.00  0.00           C
ATOM   2832  CG  PRO C  60       4.620 -12.600  -9.270  1.00  0.00           C
ATOM   2833  CD  PRO C  60       3.255 -13.010  -9.875  1.00  0.00           C
ATOM   2834  HA  PRO C  60       2.306 -11.758  -6.962  1.00  0.00           H
ATOM   2835  HD3 PRO C  60       3.078 -14.086  -9.720  1.00  0.00           H
ATOM   2836  HD2 PRO C  60       3.228 -12.781 -10.950  1.00  0.00           H
ATOM   2837  HG3 PRO C  60       5.388 -13.383  -9.376  1.00  0.00           H
ATOM   2838  HG2 PRO C  60       4.995 -11.680  -9.748  1.00  0.00           H
ATOM   2839  HB2 PRO C  60       5.047 -11.704  -7.280  1.00  0.00           H
ATOM   2840  HB3 PRO C  60       4.166 -13.258  -7.278  1.00  0.00           H
ATOM   2841  N   VAL C  61       3.266  -9.586  -9.324  1.00  0.00           N
ATOM   2842  CA  VAL C  61       3.648  -8.184  -9.509  1.00  0.00           C
ATOM   2843  C   VAL C  61       2.577  -7.286  -8.943  1.00  0.00           C
ATOM   2844  O   VAL C  61       1.482  -7.775  -8.704  1.00  0.00           O
ATOM   2845  CB  VAL C  61       3.941  -7.781 -10.991  1.00  0.00           C
ATOM   2846  CG1 VAL C  61       5.116  -8.606 -11.587  1.00  0.00           C
ATOM   2847  CG2 VAL C  61       2.681  -7.879 -11.898  1.00  0.00           C
ATOM   2848  HA  VAL C  61       4.569  -8.015  -8.927  1.00  0.00           H
ATOM   2849  HB  VAL C  61       4.262  -6.724 -11.001  1.00  0.00           H
ATOM   2850 HG11 VAL C  61       5.374  -8.230 -12.589  1.00  0.00           H
ATOM   2851 HG12 VAL C  61       6.009  -8.518 -10.948  1.00  0.00           H
ATOM   2852 HG13 VAL C  61       4.857  -9.670 -11.680  1.00  0.00           H
ATOM   2853 HG21 VAL C  61       2.919  -7.521 -12.912  1.00  0.00           H
ATOM   2854 HG22 VAL C  61       2.320  -8.914 -11.980  1.00  0.00           H
ATOM   2855 HG23 VAL C  61       1.862  -7.257 -11.505  1.00  0.00           H
ATOM   2856  HN  VAL C  61       3.118 -10.157 -10.128  1.00  0.00           H
ATOM   2857  N   ALA C  62       2.854  -5.975  -8.734  1.00  0.00           N
ATOM   2858  CA  ALA C  62       1.783  -5.087  -8.297  1.00  0.00           C
ATOM   2859  C   ALA C  62       0.686  -5.233  -9.321  1.00  0.00           C
ATOM   2860  O   ALA C  62       0.938  -4.924 -10.474  1.00  0.00           O
ATOM   2861  CB  ALA C  62       2.167  -3.590  -8.254  1.00  0.00           C
ATOM   2862  HA  ALA C  62       1.473  -5.393  -7.285  1.00  0.00           H
ATOM   2863  HB1 ALA C  62       1.338  -2.988  -7.849  1.00  0.00           H
ATOM   2864  HB2 ALA C  62       3.057  -3.441  -7.631  1.00  0.00           H
ATOM   2865  HB3 ALA C  62       2.384  -3.234  -9.268  1.00  0.00           H
ATOM   2866  HN  ALA C  62       3.765  -5.590  -8.893  1.00  0.00           H
ATOM   2867  N   GLY C  63      -0.511  -5.718  -8.928  1.00  0.00           N
ATOM   2868  CA  GLY C  63      -1.573  -5.945  -9.898  1.00  0.00           C
ATOM   2869  C   GLY C  63      -2.705  -5.010  -9.566  1.00  0.00           C
ATOM   2870  O   GLY C  63      -2.977  -4.831  -8.389  1.00  0.00           O
ATOM   2871  HA3 GLY C  63      -1.902  -6.981  -9.796  1.00  0.00           H
ATOM   2872  HA2 GLY C  63      -1.237  -5.819 -10.938  1.00  0.00           H
ATOM   2873  HN  GLY C  63      -0.702  -5.937  -7.970  1.00  0.00           H
ATOM   2874  N   GLN C  64      -3.364  -4.401 -10.578  1.00  0.00           N
ATOM   2875  CA  GLN C  64      -4.367  -3.385 -10.281  1.00  0.00           C
ATOM   2876  C   GLN C  64      -5.676  -4.026  -9.891  1.00  0.00           C
ATOM   2877  O   GLN C  64      -6.331  -3.506  -9.002  1.00  0.00           O
ATOM   2878  CB  GLN C  64      -4.596  -2.416 -11.474  1.00  0.00           C
ATOM   2879  CG  GLN C  64      -3.269  -1.771 -11.968  1.00  0.00           C
ATOM   2880  CD  GLN C  64      -3.534  -0.573 -12.850  1.00  0.00           C
ATOM   2881  OE1 GLN C  64      -3.158   0.531 -12.483  1.00  0.00           O
ATOM   2882  NE2 GLN C  64      -4.179  -0.754 -14.024  1.00  0.00           N
ATOM   2883  HA  GLN C  64      -4.006  -2.795  -9.425  1.00  0.00           H
ATOM   2884  HB2 GLN C  64      -5.075  -2.965 -12.301  1.00  0.00           H
ATOM   2885  HB3 GLN C  64      -5.288  -1.621 -11.149  1.00  0.00           H
ATOM   2886  HG2 GLN C  64      -2.662  -1.454 -11.106  1.00  0.00           H
ATOM   2887  HG3 GLN C  64      -2.671  -2.495 -12.542  1.00  0.00           H
ATOM   2888 HE22 GLN C  64      -4.365   0.033 -14.613  1.00  0.00           H
ATOM   2889 HE21 GLN C  64      -4.471  -1.663 -14.323  1.00  0.00           H
ATOM   2890  HN  GLN C  64      -3.177  -4.630 -11.535  1.00  0.00           H
ATOM   2891  N   ALA C  65      -6.071  -5.141 -10.549  1.00  0.00           N
ATOM   2892  CA  ALA C  65      -7.359  -5.758 -10.249  1.00  0.00           C
ATOM   2893  C   ALA C  65      -7.272  -7.239 -10.532  1.00  0.00           C
ATOM   2894  O   ALA C  65      -7.871  -7.712 -11.484  1.00  0.00           O
ATOM   2895  CB  ALA C  65      -8.436  -5.041 -11.103  1.00  0.00           C
ATOM   2896  HA  ALA C  65      -7.603  -5.664  -9.181  1.00  0.00           H
ATOM   2897  HB1 ALA C  65      -9.422  -5.505 -10.960  1.00  0.00           H
ATOM   2898  HB2 ALA C  65      -8.499  -3.980 -10.817  1.00  0.00           H
ATOM   2899  HB3 ALA C  65      -8.169  -5.102 -12.169  1.00  0.00           H
ATOM   2900  HN  ALA C  65      -5.526  -5.530 -11.293  1.00  0.00           H
ATOM   2901  N   LEU C  66      -6.504  -7.976  -9.697  1.00  0.00           N
ATOM   2902  CA  LEU C  66      -6.297  -9.397  -9.953  1.00  0.00           C
ATOM   2903  C   LEU C  66      -7.447 -10.200  -9.401  1.00  0.00           C
ATOM   2904  O   LEU C  66      -8.101  -9.728  -8.486  1.00  0.00           O
ATOM   2905  CB  LEU C  66      -4.990  -9.922  -9.299  1.00  0.00           C
ATOM   2906  CG  LEU C  66      -3.703  -9.174  -9.756  1.00  0.00           C
ATOM   2907  CD1 LEU C  66      -2.445  -9.798  -9.082  1.00  0.00           C
ATOM   2908  CD2 LEU C  66      -3.522  -9.162 -11.301  1.00  0.00           C
ATOM   2909  HA  LEU C  66      -6.252  -9.579 -11.039  1.00  0.00           H
ATOM   2910  HB2 LEU C  66      -5.083  -9.841  -8.203  1.00  0.00           H
ATOM   2911  HB3 LEU C  66      -4.899 -10.985  -9.542  1.00  0.00           H
ATOM   2912  HG  LEU C  66      -3.805  -8.134  -9.413  1.00  0.00           H
ATOM   2913 HD21 LEU C  66      -2.549  -8.727 -11.576  1.00  0.00           H
ATOM   2914 HD22 LEU C  66      -3.567 -10.184 -11.702  1.00  0.00           H
ATOM   2915 HD23 LEU C  66      -4.296  -8.550 -11.788  1.00  0.00           H
ATOM   2916 HD11 LEU C  66      -1.511  -9.361  -9.467  1.00  0.00           H
ATOM   2917 HD12 LEU C  66      -2.467  -9.620  -7.999  1.00  0.00           H
ATOM   2918 HD13 LEU C  66      -2.410 -10.882  -9.262  1.00  0.00           H
ATOM   2919  HN  LEU C  66      -6.084  -7.567  -8.883  1.00  0.00           H
ATOM   2920  N   LEU C  67      -7.684 -11.423  -9.935  1.00  0.00           N
ATOM   2921  CA  LEU C  67      -8.701 -12.289  -9.348  1.00  0.00           C
ATOM   2922  C   LEU C  67      -8.167 -12.703  -7.996  1.00  0.00           C
ATOM   2923  O   LEU C  67      -6.966 -12.900  -7.899  1.00  0.00           O
ATOM   2924  CB  LEU C  67      -9.017 -13.551 -10.199  1.00  0.00           C
ATOM   2925  CG  LEU C  67      -9.441 -13.261 -11.672  1.00  0.00           C
ATOM   2926  CD1 LEU C  67      -9.777 -14.600 -12.388  1.00  0.00           C
ATOM   2927  CD2 LEU C  67     -10.652 -12.291 -11.756  1.00  0.00           C
ATOM   2928  HA  LEU C  67      -9.629 -11.712  -9.213  1.00  0.00           H
ATOM   2929  HB2 LEU C  67      -8.125 -14.198 -10.207  1.00  0.00           H
ATOM   2930  HB3 LEU C  67      -9.833 -14.098  -9.705  1.00  0.00           H
ATOM   2931  HG  LEU C  67      -8.600 -12.804 -12.221  1.00  0.00           H
ATOM   2932 HD21 LEU C  67     -11.009 -12.208 -12.794  1.00  0.00           H
ATOM   2933 HD22 LEU C  67     -11.479 -12.653 -11.128  1.00  0.00           H
ATOM   2934 HD23 LEU C  67     -10.362 -11.283 -11.427  1.00  0.00           H
ATOM   2935 HD11 LEU C  67     -10.043 -14.422 -13.441  1.00  0.00           H
ATOM   2936 HD12 LEU C  67      -8.907 -15.274 -12.364  1.00  0.00           H
ATOM   2937 HD13 LEU C  67     -10.625 -15.100 -11.894  1.00  0.00           H
ATOM   2938  HN  LEU C  67      -7.121 -11.778 -10.680  1.00  0.00           H
ATOM   2939  N   CYS C  68      -9.021 -12.821  -6.952  1.00  0.00           N
ATOM   2940  CA  CYS C  68      -8.528 -13.019  -5.588  1.00  0.00           C
ATOM   2941  C   CYS C  68      -9.507 -13.874  -4.805  1.00  0.00           C
ATOM   2942  O   CYS C  68     -10.506 -14.302  -5.361  1.00  0.00           O
ATOM   2943  CB  CYS C  68      -8.288 -11.613  -4.961  1.00  0.00           C
ATOM   2944  SG  CYS C  68      -6.895 -10.788  -5.793  1.00  0.00           S
ATOM   2945  HA  CYS C  68      -7.581 -13.583  -5.586  1.00  0.00           H
ATOM   2946  HB2 CYS C  68      -9.169 -10.971  -5.070  1.00  0.00           H
ATOM   2947  HB3 CYS C  68      -8.048 -11.647  -3.891  1.00  0.00           H
ATOM   2948  HN  CYS C  68     -10.006 -12.690  -7.073  1.00  0.00           H
ATOM   2949  N   GLN C  69      -9.221 -14.148  -3.513  1.00  0.00           N
ATOM   2950  CA  GLN C  69     -10.062 -15.031  -2.700  1.00  0.00           C
ATOM   2951  C   GLN C  69      -9.722 -14.801  -1.238  1.00  0.00           C
ATOM   2952  O   GLN C  69      -8.863 -13.971  -0.983  1.00  0.00           O
ATOM   2953  CB  GLN C  69      -9.780 -16.515  -3.082  1.00  0.00           C
ATOM   2954  CG  GLN C  69     -11.065 -17.370  -3.260  1.00  0.00           C
ATOM   2955  CD  GLN C  69     -10.740 -18.843  -3.166  1.00  0.00           C
ATOM   2956  OE1 GLN C  69     -10.722 -19.517  -4.184  1.00  0.00           O
ATOM   2957  NE2 GLN C  69     -10.475 -19.371  -1.949  1.00  0.00           N
ATOM   2958  HA  GLN C  69     -11.119 -14.766  -2.863  1.00  0.00           H
ATOM   2959  HB2 GLN C  69      -9.223 -16.562  -4.030  1.00  0.00           H
ATOM   2960  HB3 GLN C  69      -9.134 -16.969  -2.315  1.00  0.00           H
ATOM   2961  HG2 GLN C  69     -11.809 -17.147  -2.481  1.00  0.00           H
ATOM   2962  HG3 GLN C  69     -11.531 -17.136  -4.231  1.00  0.00           H
ATOM   2963 HE22 GLN C  69     -10.262 -20.345  -1.864  1.00  0.00           H
ATOM   2964 HE21 GLN C  69     -10.493 -18.808  -1.121  1.00  0.00           H
ATOM   2965  HN  GLN C  69      -8.392 -13.784  -3.103  1.00  0.00           H
ATOM   2966  N   THR C  70     -10.347 -15.511  -0.267  1.00  0.00           N
ATOM   2967  CA  THR C  70      -9.941 -15.349   1.126  1.00  0.00           C
ATOM   2968  C   THR C  70      -8.710 -16.191   1.361  1.00  0.00           C
ATOM   2969  O   THR C  70      -8.720 -17.340   0.947  1.00  0.00           O
ATOM   2970  CB  THR C  70     -10.990 -15.857   2.156  1.00  0.00           C
ATOM   2971  OG1 THR C  70     -11.221 -17.260   1.925  1.00  0.00           O
ATOM   2972  CG2 THR C  70     -12.328 -15.080   2.074  1.00  0.00           C
ATOM   2973  HA  THR C  70      -9.755 -14.282   1.336  1.00  0.00           H
ATOM   2974  HB  THR C  70     -10.565 -15.719   3.167  1.00  0.00           H
ATOM   2975  HG1 THR C  70     -11.817 -17.646   2.557  1.00  0.00           H
ATOM   2976 HG23 THR C  70     -12.852 -15.328   1.139  1.00  0.00           H
ATOM   2977 HG21 THR C  70     -12.981 -15.367   2.914  1.00  0.00           H
ATOM   2978 HG22 THR C  70     -12.157 -13.992   2.119  1.00  0.00           H
ATOM   2979  HN  THR C  70     -11.043 -16.195  -0.475  1.00  0.00           H
ATOM   2980  N   ALA C  71      -7.669 -15.658   2.044  1.00  0.00           N
ATOM   2981  CA  ALA C  71      -6.626 -16.521   2.599  1.00  0.00           C
ATOM   2982  C   ALA C  71      -6.955 -16.637   4.067  1.00  0.00           C
ATOM   2983  O   ALA C  71      -7.503 -15.679   4.588  1.00  0.00           O
ATOM   2984  CB  ALA C  71      -5.221 -15.903   2.443  1.00  0.00           C
ATOM   2985  HA  ALA C  71      -6.614 -17.517   2.126  1.00  0.00           H
ATOM   2986  HB1 ALA C  71      -4.468 -16.550   2.918  1.00  0.00           H
ATOM   2987  HB2 ALA C  71      -4.967 -15.773   1.380  1.00  0.00           H
ATOM   2988  HB3 ALA C  71      -5.199 -14.926   2.941  1.00  0.00           H
ATOM   2989  HN  ALA C  71      -7.658 -14.695   2.321  1.00  0.00           H
ATOM   2990  N   VAL C  72      -6.659 -17.774   4.741  1.00  0.00           N
ATOM   2991  CA  VAL C  72      -7.112 -17.947   6.122  1.00  0.00           C
ATOM   2992  C   VAL C  72      -6.076 -18.715   6.902  1.00  0.00           C
ATOM   2993  CB  VAL C  72      -8.494 -18.671   6.165  1.00  0.00           C
ATOM   2994  CG1 VAL C  72      -9.509 -18.033   5.175  1.00  0.00           C
ATOM   2995  CG2 VAL C  72      -8.344 -20.187   5.871  1.00  0.00           C
ATOM   2996  HA  VAL C  72      -7.210 -16.967   6.619  1.00  0.00           H
ATOM   2997  OT2 VAL C  72      -6.166 -18.641   8.225  1.00  0.00           O
ATOM   2998  OT1 VAL C  72      -5.204 -19.373   6.360  1.00  0.00           O
ATOM   2999  HB  VAL C  72      -8.926 -18.570   7.177  1.00  0.00           H
ATOM   3000 HG11 VAL C  72     -10.499 -18.504   5.286  1.00  0.00           H
ATOM   3001 HG12 VAL C  72      -9.621 -16.959   5.380  1.00  0.00           H
ATOM   3002 HG13 VAL C  72      -9.182 -18.171   4.133  1.00  0.00           H
ATOM   3003 HG21 VAL C  72      -9.333 -20.639   5.718  1.00  0.00           H
ATOM   3004 HG22 VAL C  72      -7.745 -20.348   4.964  1.00  0.00           H
ATOM   3005 HG23 VAL C  72      -7.863 -20.703   6.717  1.00  0.00           H
ATOM   3006  HN  VAL C  72      -6.181 -18.533   4.293  1.00  0.00           H
TER
ATOM   3007  N   ASN D   1      49.654 -12.346  -0.134  1.00  0.00           N
ATOM   3008  H3  ASN D   1      49.514 -13.077  -0.919  1.00  0.00           H
ATOM   3009  H1  ASN D   1      49.421 -11.385  -0.572  1.00  0.00           H
ATOM   3010  H2  ASN D   1      50.706 -12.376   0.103  1.00  0.00           H
ATOM   3011  CA  ASN D   1      48.784 -12.642   1.030  1.00  0.00           C
ATOM   3012  C   ASN D   1      47.355 -12.793   0.564  1.00  0.00           C
ATOM   3013  O   ASN D   1      47.071 -12.448  -0.573  1.00  0.00           O
ATOM   3014  CB  ASN D   1      48.918 -11.589   2.167  1.00  0.00           C
ATOM   3015  CG  ASN D   1      50.195 -11.821   2.943  1.00  0.00           C
ATOM   3016  OD1 ASN D   1      50.155 -12.529   3.938  1.00  0.00           O
ATOM   3017  ND2 ASN D   1      51.349 -11.260   2.522  1.00  0.00           N
ATOM   3018  HA  ASN D   1      49.071 -13.629   1.434  1.00  0.00           H
ATOM   3019  HB2 ASN D   1      48.878 -10.571   1.754  1.00  0.00           H
ATOM   3020  HB3 ASN D   1      48.077 -11.678   2.872  1.00  0.00           H
ATOM   3021 HD22 ASN D   1      52.197 -11.414   3.032  1.00  0.00           H
ATOM   3022 HD21 ASN D   1      51.381 -10.693   1.702  1.00  0.00           H
ATOM   3023  N   GLY D   2      46.460 -13.337   1.423  1.00  0.00           N
ATOM   3024  CA  GLY D   2      45.132 -13.718   0.958  1.00  0.00           C
ATOM   3025  C   GLY D   2      45.274 -15.120   0.431  1.00  0.00           C
ATOM   3026  O   GLY D   2      45.845 -15.260  -0.639  1.00  0.00           O
ATOM   3027  HA3 GLY D   2      44.767 -13.084   0.134  1.00  0.00           H
ATOM   3028  HA2 GLY D   2      44.399 -13.660   1.777  1.00  0.00           H
ATOM   3029  HN  GLY D   2      46.714 -13.596   2.359  1.00  0.00           H
ATOM   3030  N   ASN D   3      44.784 -16.156   1.155  1.00  0.00           N
ATOM   3031  CA  ASN D   3      44.930 -17.527   0.679  1.00  0.00           C
ATOM   3032  C   ASN D   3      43.758 -18.374   1.127  1.00  0.00           C
ATOM   3033  O   ASN D   3      43.332 -18.202   2.258  1.00  0.00           O
ATOM   3034  CB  ASN D   3      46.266 -18.116   1.200  1.00  0.00           C
ATOM   3035  CG  ASN D   3      46.318 -18.068   2.705  1.00  0.00           C
ATOM   3036  OD1 ASN D   3      46.051 -19.080   3.333  1.00  0.00           O
ATOM   3037  ND2 ASN D   3      46.647 -16.907   3.313  1.00  0.00           N
ATOM   3038  HA  ASN D   3      44.952 -17.506  -0.417  1.00  0.00           H
ATOM   3039  HB2 ASN D   3      46.392 -19.157   0.869  1.00  0.00           H
ATOM   3040  HB3 ASN D   3      47.103 -17.528   0.798  1.00  0.00           H
ATOM   3041 HD22 ASN D   3      46.665 -16.864   4.309  1.00  0.00           H
ATOM   3042 HD21 ASN D   3      46.886 -16.087   2.794  1.00  0.00           H
ATOM   3043  HN  ASN D   3      44.340 -16.018   2.040  1.00  0.00           H
ATOM   3044  N   GLY D   4      43.216 -19.286   0.283  1.00  0.00           N
ATOM   3045  CA  GLY D   4      42.075 -20.112   0.652  1.00  0.00           C
ATOM   3046  C   GLY D   4      42.249 -21.085   1.784  1.00  0.00           C
ATOM   3047  O   GLY D   4      41.458 -22.012   1.853  1.00  0.00           O
ATOM   3048  HA3 GLY D   4      41.685 -20.660  -0.222  1.00  0.00           H
ATOM   3049  HA2 GLY D   4      41.289 -19.435   0.996  1.00  0.00           H
ATOM   3050  HN  GLY D   4      43.514 -19.380  -0.654  1.00  0.00           H
ATOM   3051  N   ASN D   5      43.184 -20.871   2.738  1.00  0.00           N
ATOM   3052  CA  ASN D   5      42.942 -21.427   4.058  1.00  0.00           C
ATOM   3053  C   ASN D   5      41.536 -21.036   4.463  1.00  0.00           C
ATOM   3054  O   ASN D   5      40.928 -21.789   5.207  1.00  0.00           O
ATOM   3055  CB  ASN D   5      43.992 -20.983   5.106  1.00  0.00           C
ATOM   3056  CG  ASN D   5      44.095 -19.492   5.288  1.00  0.00           C
ATOM   3057  OD1 ASN D   5      43.256 -18.750   4.809  1.00  0.00           O
ATOM   3058  ND2 ASN D   5      45.151 -19.029   5.985  1.00  0.00           N
ATOM   3059  HA  ASN D   5      42.979 -22.520   3.950  1.00  0.00           H
ATOM   3060  HB2 ASN D   5      43.752 -21.440   6.080  1.00  0.00           H
ATOM   3061  HB3 ASN D   5      44.985 -21.332   4.779  1.00  0.00           H
ATOM   3062 HD22 ASN D   5      45.281 -18.045   6.112  1.00  0.00           H
ATOM   3063 HD21 ASN D   5      45.819 -19.664   6.372  1.00  0.00           H
ATOM   3064  HN  ASN D   5      43.949 -20.239   2.640  1.00  0.00           H
ATOM   3065  N   VAL D   6      40.998 -19.898   3.947  1.00  0.00           N
ATOM   3066  CA  VAL D   6      39.564 -19.641   4.007  1.00  0.00           C
ATOM   3067  C   VAL D   6      39.035 -19.092   2.693  1.00  0.00           C
ATOM   3068  O   VAL D   6      38.906 -17.883   2.591  1.00  0.00           O
ATOM   3069  CB  VAL D   6      39.191 -18.744   5.226  1.00  0.00           C
ATOM   3070  CG1 VAL D   6      39.218 -19.565   6.544  1.00  0.00           C
ATOM   3071  CG2 VAL D   6      40.126 -17.511   5.380  1.00  0.00           C
ATOM   3072  HA  VAL D   6      39.030 -20.590   4.111  1.00  0.00           H
ATOM   3073  HB  VAL D   6      38.158 -18.385   5.074  1.00  0.00           H
ATOM   3074 HG11 VAL D   6      38.866 -18.939   7.373  1.00  0.00           H
ATOM   3075 HG12 VAL D   6      38.560 -20.443   6.487  1.00  0.00           H
ATOM   3076 HG13 VAL D   6      40.240 -19.901   6.766  1.00  0.00           H
ATOM   3077 HG21 VAL D   6      39.733 -16.868   6.180  1.00  0.00           H
ATOM   3078 HG22 VAL D   6      41.136 -17.825   5.670  1.00  0.00           H
ATOM   3079 HG23 VAL D   6      40.198 -16.920   4.457  1.00  0.00           H
ATOM   3080  HN  VAL D   6      41.558 -19.209   3.478  1.00  0.00           H
ATOM   3081  N   CYS D   7      38.687 -19.934   1.680  1.00  0.00           N
ATOM   3082  CA  CYS D   7      38.019 -19.409   0.478  1.00  0.00           C
ATOM   3083  C   CYS D   7      37.417 -20.527  -0.364  1.00  0.00           C
ATOM   3084  O   CYS D   7      38.011 -21.592  -0.315  1.00  0.00           O
ATOM   3085  CB  CYS D   7      39.027 -18.613  -0.392  1.00  0.00           C
ATOM   3086  SG  CYS D   7      38.215 -17.367  -1.422  1.00  0.00           S
ATOM   3087  HA  CYS D   7      37.249 -18.718   0.846  1.00  0.00           H
ATOM   3088  HB2 CYS D   7      39.695 -18.024   0.241  1.00  0.00           H
ATOM   3089  HB3 CYS D   7      39.627 -19.278  -1.031  1.00  0.00           H
ATOM   3090  HN  CYS D   7      38.851 -20.920   1.746  1.00  0.00           H
ATOM   3091  N   PRO D   8      36.301 -20.407  -1.143  1.00  0.00           N
ATOM   3092  CA  PRO D   8      35.841 -21.513  -1.964  1.00  0.00           C
ATOM   3093  C   PRO D   8      36.837 -21.991  -2.993  1.00  0.00           C
ATOM   3094  O   PRO D   8      37.813 -21.281  -3.181  1.00  0.00           O
ATOM   3095  CB  PRO D   8      34.599 -20.932  -2.673  1.00  0.00           C
ATOM   3096  CG  PRO D   8      34.142 -19.799  -1.734  1.00  0.00           C
ATOM   3097  CD  PRO D   8      35.467 -19.226  -1.180  1.00  0.00           C
ATOM   3098  HA  PRO D   8      35.503 -22.250  -1.250  1.00  0.00           H
ATOM   3099  HD3 PRO D   8      35.288 -18.757  -0.204  1.00  0.00           H
ATOM   3100  HD2 PRO D   8      35.891 -18.537  -1.916  1.00  0.00           H
ATOM   3101  HG3 PRO D   8      33.550 -20.234  -0.914  1.00  0.00           H
ATOM   3102  HG2 PRO D   8      33.534 -19.041  -2.251  1.00  0.00           H
ATOM   3103  HB2 PRO D   8      34.936 -20.498  -3.621  1.00  0.00           H
ATOM   3104  HB3 PRO D   8      33.806 -21.670  -2.879  1.00  0.00           H
ATOM   3105  N   PRO D   9      36.651 -23.141  -3.693  1.00  0.00           N
ATOM   3106  CA  PRO D   9      37.618 -23.559  -4.699  1.00  0.00           C
ATOM   3107  C   PRO D   9      37.214 -23.073  -6.072  1.00  0.00           C
ATOM   3108  O   PRO D   9      36.326 -22.243  -6.181  1.00  0.00           O
ATOM   3109  CB  PRO D   9      37.357 -25.092  -4.653  1.00  0.00           C
ATOM   3110  CG  PRO D   9      36.457 -25.312  -3.423  1.00  0.00           C
ATOM   3111  CD  PRO D   9      35.550 -24.064  -3.457  1.00  0.00           C
ATOM   3112  HA  PRO D   9      38.660 -23.313  -4.439  1.00  0.00           H
ATOM   3113  HD3 PRO D   9      34.944 -23.975  -2.554  1.00  0.00           H
ATOM   3114  HD2 PRO D   9      34.872 -24.073  -4.326  1.00  0.00           H
ATOM   3115  HG3 PRO D   9      37.087 -25.330  -2.520  1.00  0.00           H
ATOM   3116  HG2 PRO D   9      35.891 -26.247  -3.475  1.00  0.00           H
ATOM   3117  HB2 PRO D   9      36.730 -25.384  -5.507  1.00  0.00           H
ATOM   3118  HB3 PRO D   9      38.272 -25.707  -4.643  1.00  0.00           H
ATOM   3119  N   GLY D  10      37.835 -23.654  -7.125  1.00  0.00           N
ATOM   3120  CA  GLY D  10      37.275 -23.538  -8.467  1.00  0.00           C
ATOM   3121  C   GLY D  10      36.997 -22.110  -8.867  1.00  0.00           C
ATOM   3122  O   GLY D  10      37.936 -21.330  -8.884  1.00  0.00           O
ATOM   3123  HA3 GLY D  10      36.365 -24.158  -8.502  1.00  0.00           H
ATOM   3124  HA2 GLY D  10      37.977 -23.952  -9.210  1.00  0.00           H
ATOM   3125  HN  GLY D  10      38.600 -24.288  -6.988  1.00  0.00           H
ATOM   3126  N   LEU D  11      35.736 -21.752  -9.210  1.00  0.00           N
ATOM   3127  CA  LEU D  11      35.493 -20.423  -9.763  1.00  0.00           C
ATOM   3128  C   LEU D  11      35.798 -19.368  -8.729  1.00  0.00           C
ATOM   3129  O   LEU D  11      36.662 -18.542  -8.974  1.00  0.00           O
ATOM   3130  CB  LEU D  11      34.037 -20.247 -10.286  1.00  0.00           C
ATOM   3131  CG  LEU D  11      33.740 -18.834 -10.880  1.00  0.00           C
ATOM   3132  CD1 LEU D  11      34.574 -18.549 -12.162  1.00  0.00           C
ATOM   3133  CD2 LEU D  11      32.227 -18.711 -11.210  1.00  0.00           C
ATOM   3134  HA  LEU D  11      36.179 -20.316 -10.618  1.00  0.00           H
ATOM   3135  HB2 LEU D  11      33.843 -21.011 -11.056  1.00  0.00           H
ATOM   3136  HB3 LEU D  11      33.342 -20.433  -9.453  1.00  0.00           H
ATOM   3137  HG  LEU D  11      33.975 -18.060 -10.128  1.00  0.00           H
ATOM   3138 HD21 LEU D  11      31.992 -17.711 -11.601  1.00  0.00           H
ATOM   3139 HD22 LEU D  11      31.937 -19.458 -11.966  1.00  0.00           H
ATOM   3140 HD23 LEU D  11      31.617 -18.873 -10.308  1.00  0.00           H
ATOM   3141 HD11 LEU D  11      34.278 -17.585 -12.605  1.00  0.00           H
ATOM   3142 HD12 LEU D  11      35.649 -18.495 -11.943  1.00  0.00           H
ATOM   3143 HD13 LEU D  11      34.408 -19.339 -12.910  1.00  0.00           H
ATOM   3144  HN  LEU D  11      34.967 -22.389  -9.143  1.00  0.00           H
ATOM   3145  N   PHE D  12      35.097 -19.358  -7.573  1.00  0.00           N
ATOM   3146  CA  PHE D  12      35.301 -18.268  -6.623  1.00  0.00           C
ATOM   3147  C   PHE D  12      36.615 -18.550  -5.935  1.00  0.00           C
ATOM   3148  O   PHE D  12      36.806 -19.680  -5.514  1.00  0.00           O
ATOM   3149  CB  PHE D  12      34.117 -18.114  -5.638  1.00  0.00           C
ATOM   3150  CG  PHE D  12      32.808 -17.955  -6.420  1.00  0.00           C
ATOM   3151  CD1 PHE D  12      32.421 -16.694  -6.884  1.00  0.00           C
ATOM   3152  CD2 PHE D  12      31.992 -19.064  -6.676  1.00  0.00           C
ATOM   3153  CE1 PHE D  12      31.231 -16.545  -7.601  1.00  0.00           C
ATOM   3154  CE2 PHE D  12      30.831 -18.924  -7.439  1.00  0.00           C
ATOM   3155  CZ  PHE D  12      30.456 -17.666  -7.914  1.00  0.00           C
ATOM   3156  HA  PHE D  12      35.350 -17.321  -7.186  1.00  0.00           H
ATOM   3157  HB2 PHE D  12      34.031 -18.995  -4.997  1.00  0.00           H
ATOM   3158  HB3 PHE D  12      34.289 -17.243  -4.990  1.00  0.00           H
ATOM   3159  HD2 PHE D  12      32.253 -20.043  -6.287  1.00  0.00           H
ATOM   3160  HE2 PHE D  12      30.219 -19.794  -7.663  1.00  0.00           H
ATOM   3161  HZ  PHE D  12      29.565 -17.564  -8.525  1.00  0.00           H
ATOM   3162  HE1 PHE D  12      30.911 -15.559  -7.911  1.00  0.00           H
ATOM   3163  HD1 PHE D  12      33.045 -15.828  -6.691  1.00  0.00           H
ATOM   3164  HN  PHE D  12      34.469 -20.100  -7.342  1.00  0.00           H
ATOM   3165  N   SER D  13      37.546 -17.570  -5.853  1.00  0.00           N
ATOM   3166  CA  SER D  13      38.933 -17.896  -5.520  1.00  0.00           C
ATOM   3167  C   SER D  13      39.537 -16.739  -4.745  1.00  0.00           C
ATOM   3168  O   SER D  13      38.796 -16.208  -3.934  1.00  0.00           O
ATOM   3169  CB  SER D  13      39.583 -18.229  -6.895  1.00  0.00           C
ATOM   3170  OG  SER D  13      40.084 -17.033  -7.514  1.00  0.00           O
ATOM   3171  HA  SER D  13      38.986 -18.776  -4.857  1.00  0.00           H
ATOM   3172  HB2 SER D  13      40.404 -18.943  -6.772  1.00  0.00           H
ATOM   3173  HB3 SER D  13      38.851 -18.719  -7.558  1.00  0.00           H
ATOM   3174  HG1 SER D  13      40.493 -17.197  -8.359  1.00  0.00           H
ATOM   3175  HN  SER D  13      37.351 -16.638  -6.158  1.00  0.00           H
ATOM   3176  N   ASN D  14      40.809 -16.325  -4.966  1.00  0.00           N
ATOM   3177  CA  ASN D  14      41.430 -15.215  -4.227  1.00  0.00           C
ATOM   3178  C   ASN D  14      40.648 -14.620  -3.067  1.00  0.00           C
ATOM   3179  O   ASN D  14      39.808 -13.785  -3.367  1.00  0.00           O
ATOM   3180  CB  ASN D  14      41.798 -14.081  -5.228  1.00  0.00           C
ATOM   3181  CG  ASN D  14      43.061 -14.453  -5.967  1.00  0.00           C
ATOM   3182  OD1 ASN D  14      44.128 -14.212  -5.424  1.00  0.00           O
ATOM   3183  ND2 ASN D  14      42.985 -15.054  -7.173  1.00  0.00           N
ATOM   3184  HA  ASN D  14      42.394 -15.565  -3.840  1.00  0.00           H
ATOM   3185  HB2 ASN D  14      40.958 -13.893  -5.915  1.00  0.00           H
ATOM   3186  HB3 ASN D  14      42.008 -13.143  -4.686  1.00  0.00           H
ATOM   3187 HD22 ASN D  14      43.825 -15.328  -7.643  1.00  0.00           H
ATOM   3188 HD21 ASN D  14      42.104 -15.241  -7.605  1.00  0.00           H
ATOM   3189  HN  ASN D  14      41.370 -16.772  -5.665  1.00  0.00           H
ATOM   3190  N   PRO D  15      40.847 -14.937  -1.757  1.00  0.00           N
ATOM   3191  CA  PRO D  15      40.131 -14.193  -0.733  1.00  0.00           C
ATOM   3192  C   PRO D  15      40.645 -12.776  -0.682  1.00  0.00           C
ATOM   3193  O   PRO D  15      41.813 -12.631  -0.358  1.00  0.00           O
ATOM   3194  CB  PRO D  15      40.491 -14.973   0.552  1.00  0.00           C
ATOM   3195  CG  PRO D  15      41.820 -15.667   0.207  1.00  0.00           C
ATOM   3196  CD  PRO D  15      41.727 -16.004  -1.298  1.00  0.00           C
ATOM   3197  HA  PRO D  15      39.056 -14.241  -0.905  1.00  0.00           H
ATOM   3198  HD3 PRO D  15      41.235 -16.975  -1.445  1.00  0.00           H
ATOM   3199  HD2 PRO D  15      42.746 -16.018  -1.710  1.00  0.00           H
ATOM   3200  HG3 PRO D  15      41.998 -16.540   0.847  1.00  0.00           H
ATOM   3201  HG2 PRO D  15      42.624 -14.935   0.366  1.00  0.00           H
ATOM   3202  HB2 PRO D  15      40.611 -14.332   1.437  1.00  0.00           H
ATOM   3203  HB3 PRO D  15      39.717 -15.728   0.762  1.00  0.00           H
ATOM   3204  N   GLN D  16      39.816 -11.742  -0.986  1.00  0.00           N
ATOM   3205  CA  GLN D  16      40.291 -10.361  -0.885  1.00  0.00           C
ATOM   3206  C   GLN D  16      39.455  -9.546   0.073  1.00  0.00           C
ATOM   3207  O   GLN D  16      38.291  -9.863   0.262  1.00  0.00           O
ATOM   3208  CB  GLN D  16      40.328  -9.649  -2.265  1.00  0.00           C
ATOM   3209  CG  GLN D  16      41.109 -10.476  -3.324  1.00  0.00           C
ATOM   3210  CD  GLN D  16      41.672  -9.629  -4.447  1.00  0.00           C
ATOM   3211  OE1 GLN D  16      42.222  -8.576  -4.163  1.00  0.00           O
ATOM   3212  NE2 GLN D  16      41.580 -10.042  -5.731  1.00  0.00           N
ATOM   3213  HA  GLN D  16      41.307 -10.351  -0.469  1.00  0.00           H
ATOM   3214  HB2 GLN D  16      39.300  -9.470  -2.616  1.00  0.00           H
ATOM   3215  HB3 GLN D  16      40.798  -8.667  -2.126  1.00  0.00           H
ATOM   3216  HG2 GLN D  16      41.965 -10.965  -2.843  1.00  0.00           H
ATOM   3217  HG3 GLN D  16      40.452 -11.271  -3.700  1.00  0.00           H
ATOM   3218 HE22 GLN D  16      41.954  -9.467  -6.462  1.00  0.00           H
ATOM   3219 HE21 GLN D  16      41.148 -10.907  -5.979  1.00  0.00           H
ATOM   3220  HN  GLN D  16      38.866 -11.885  -1.275  1.00  0.00           H
ATOM   3221  N   CYS D  17      40.045  -8.477   0.665  1.00  0.00           N
ATOM   3222  CA  CYS D  17      39.281  -7.567   1.513  1.00  0.00           C
ATOM   3223  C   CYS D  17      38.541  -6.619   0.597  1.00  0.00           C
ATOM   3224  O   CYS D  17      38.887  -5.451   0.525  1.00  0.00           O
ATOM   3225  CB  CYS D  17      40.222  -6.789   2.474  1.00  0.00           C
ATOM   3226  SG  CYS D  17      40.989  -7.941   3.653  1.00  0.00           S
ATOM   3227  HA  CYS D  17      38.553  -8.117   2.132  1.00  0.00           H
ATOM   3228  HB2 CYS D  17      41.016  -6.261   1.926  1.00  0.00           H
ATOM   3229  HB3 CYS D  17      39.648  -6.052   3.051  1.00  0.00           H
ATOM   3230  HN  CYS D  17      41.002  -8.245   0.480  1.00  0.00           H
ATOM   3231  N   CYS D  18      37.503  -7.113  -0.114  1.00  0.00           N
ATOM   3232  CA  CYS D  18      36.716  -6.221  -0.964  1.00  0.00           C
ATOM   3233  C   CYS D  18      35.920  -5.307  -0.072  1.00  0.00           C
ATOM   3234  O   CYS D  18      35.808  -5.596   1.108  1.00  0.00           O
ATOM   3235  CB  CYS D  18      35.659  -6.995  -1.787  1.00  0.00           C
ATOM   3236  SG  CYS D  18      36.425  -8.298  -2.790  1.00  0.00           S
ATOM   3237  HA  CYS D  18      37.373  -5.650  -1.638  1.00  0.00           H
ATOM   3238  HB2 CYS D  18      34.975  -7.457  -1.065  1.00  0.00           H
ATOM   3239  HB3 CYS D  18      35.077  -6.339  -2.452  1.00  0.00           H
ATOM   3240  HN  CYS D  18      37.220  -8.070  -0.023  1.00  0.00           H
ATOM   3241  N   ALA D  19      35.316  -4.225  -0.606  1.00  0.00           N
ATOM   3242  CA  ALA D  19      34.435  -3.435   0.243  1.00  0.00           C
ATOM   3243  C   ALA D  19      33.336  -4.330   0.768  1.00  0.00           C
ATOM   3244  O   ALA D  19      33.211  -4.464   1.975  1.00  0.00           O
ATOM   3245  CB  ALA D  19      33.784  -2.262  -0.524  1.00  0.00           C
ATOM   3246  HA  ALA D  19      35.019  -3.018   1.083  1.00  0.00           H
ATOM   3247  HB1 ALA D  19      33.034  -1.791   0.128  1.00  0.00           H
ATOM   3248  HB2 ALA D  19      34.539  -1.518  -0.807  1.00  0.00           H
ATOM   3249  HB3 ALA D  19      33.298  -2.621  -1.444  1.00  0.00           H
ATOM   3250  HN  ALA D  19      35.423  -3.984  -1.573  1.00  0.00           H
ATOM   3251  N   THR D  20      32.529  -4.947  -0.128  1.00  0.00           N
ATOM   3252  CA  THR D  20      31.384  -5.730   0.331  1.00  0.00           C
ATOM   3253  C   THR D  20      30.790  -6.524  -0.807  1.00  0.00           C
ATOM   3254  O   THR D  20      31.092  -6.200  -1.945  1.00  0.00           O
ATOM   3255  CB  THR D  20      30.291  -4.809   0.931  1.00  0.00           C
ATOM   3256  OG1 THR D  20      29.314  -5.658   1.558  1.00  0.00           O
ATOM   3257  CG2 THR D  20      29.652  -3.923  -0.170  1.00  0.00           C
ATOM   3258  HA  THR D  20      31.740  -6.445   1.089  1.00  0.00           H
ATOM   3259  HB  THR D  20      30.744  -4.150   1.690  1.00  0.00           H
ATOM   3260  HG1 THR D  20      28.627  -5.172   1.999  1.00  0.00           H
ATOM   3261 HG23 THR D  20      29.048  -4.541  -0.849  1.00  0.00           H
ATOM   3262 HG21 THR D  20      28.996  -3.169   0.285  1.00  0.00           H
ATOM   3263 HG22 THR D  20      30.427  -3.397  -0.750  1.00  0.00           H
ATOM   3264  HN  THR D  20      32.682  -4.866  -1.115  1.00  0.00           H
ATOM   3265  N   GLN D  21      29.973  -7.571  -0.530  1.00  0.00           N
ATOM   3266  CA  GLN D  21      29.512  -8.444  -1.609  1.00  0.00           C
ATOM   3267  C   GLN D  21      28.325  -7.802  -2.291  1.00  0.00           C
ATOM   3268  O   GLN D  21      27.204  -8.252  -2.114  1.00  0.00           O
ATOM   3269  CB  GLN D  21      29.197  -9.882  -1.101  1.00  0.00           C
ATOM   3270  CG  GLN D  21      29.162 -10.889  -2.284  1.00  0.00           C
ATOM   3271  CD  GLN D  21      28.594 -12.227  -1.880  1.00  0.00           C
ATOM   3272  OE1 GLN D  21      27.576 -12.632  -2.418  1.00  0.00           O
ATOM   3273  NE2 GLN D  21      29.231 -12.946  -0.933  1.00  0.00           N
ATOM   3274  HA  GLN D  21      30.318  -8.550  -2.352  1.00  0.00           H
ATOM   3275  HB2 GLN D  21      29.976 -10.191  -0.390  1.00  0.00           H
ATOM   3276  HB3 GLN D  21      28.238  -9.891  -0.557  1.00  0.00           H
ATOM   3277  HG2 GLN D  21      28.542 -10.465  -3.086  1.00  0.00           H
ATOM   3278  HG3 GLN D  21      30.172 -11.048  -2.695  1.00  0.00           H
ATOM   3279 HE22 GLN D  21      28.855 -13.832  -0.670  1.00  0.00           H
ATOM   3280 HE21 GLN D  21      30.067 -12.620  -0.494  1.00  0.00           H
ATOM   3281  HN  GLN D  21      29.694  -7.775   0.411  1.00  0.00           H
ATOM   3282  N   VAL D  22      28.562  -6.736  -3.088  1.00  0.00           N
ATOM   3283  CA  VAL D  22      27.448  -6.075  -3.765  1.00  0.00           C
ATOM   3284  C   VAL D  22      26.721  -7.062  -4.655  1.00  0.00           C
ATOM   3285  O   VAL D  22      27.308  -8.061  -5.038  1.00  0.00           O
ATOM   3286  CB  VAL D  22      27.857  -4.821  -4.599  1.00  0.00           C
ATOM   3287  CG1 VAL D  22      28.470  -3.699  -3.714  1.00  0.00           C
ATOM   3288  CG2 VAL D  22      28.824  -5.192  -5.756  1.00  0.00           C
ATOM   3289  HA  VAL D  22      26.750  -5.742  -2.979  1.00  0.00           H
ATOM   3290  HB  VAL D  22      26.939  -4.404  -5.049  1.00  0.00           H
ATOM   3291 HG11 VAL D  22      28.602  -2.783  -4.310  1.00  0.00           H
ATOM   3292 HG12 VAL D  22      27.802  -3.462  -2.871  1.00  0.00           H
ATOM   3293 HG13 VAL D  22      29.454  -3.990  -3.318  1.00  0.00           H
ATOM   3294 HG21 VAL D  22      29.017  -4.312  -6.387  1.00  0.00           H
ATOM   3295 HG22 VAL D  22      29.780  -5.565  -5.366  1.00  0.00           H
ATOM   3296 HG23 VAL D  22      28.394  -5.974  -6.392  1.00  0.00           H
ATOM   3297  HN  VAL D  22      29.492  -6.394  -3.210  1.00  0.00           H
ATOM   3298  N   LEU D  23      25.436  -6.789  -4.988  1.00  0.00           N
ATOM   3299  CA  LEU D  23      24.676  -7.680  -5.868  1.00  0.00           C
ATOM   3300  C   LEU D  23      24.676  -9.112  -5.375  1.00  0.00           C
ATOM   3301  O   LEU D  23      24.551 -10.008  -6.196  1.00  0.00           O
ATOM   3302  CB  LEU D  23      25.206  -7.588  -7.329  1.00  0.00           C
ATOM   3303  CG  LEU D  23      25.426  -6.134  -7.843  1.00  0.00           C
ATOM   3304  CD1 LEU D  23      26.044  -6.165  -9.270  1.00  0.00           C
ATOM   3305  CD2 LEU D  23      24.112  -5.307  -7.847  1.00  0.00           C
ATOM   3306  HA  LEU D  23      23.614  -7.383  -5.864  1.00  0.00           H
ATOM   3307  HB2 LEU D  23      26.173  -8.108  -7.373  1.00  0.00           H
ATOM   3308  HB3 LEU D  23      24.512  -8.113  -8.006  1.00  0.00           H
ATOM   3309  HG  LEU D  23      26.144  -5.622  -7.184  1.00  0.00           H
ATOM   3310 HD21 LEU D  23      24.294  -4.308  -8.271  1.00  0.00           H
ATOM   3311 HD22 LEU D  23      23.343  -5.811  -8.452  1.00  0.00           H
ATOM   3312 HD23 LEU D  23      23.725  -5.170  -6.826  1.00  0.00           H
ATOM   3313 HD11 LEU D  23      26.254  -5.142  -9.623  1.00  0.00           H
ATOM   3314 HD12 LEU D  23      26.990  -6.726  -9.276  1.00  0.00           H
ATOM   3315 HD13 LEU D  23      25.351  -6.644  -9.977  1.00  0.00           H
ATOM   3316  HN  LEU D  23      24.982  -5.961  -4.652  1.00  0.00           H
ATOM   3317  N   GLY D  24      24.821  -9.359  -4.051  1.00  0.00           N
ATOM   3318  CA  GLY D  24      24.870 -10.735  -3.556  1.00  0.00           C
ATOM   3319  C   GLY D  24      25.755 -11.634  -4.388  1.00  0.00           C
ATOM   3320  O   GLY D  24      25.471 -12.820  -4.459  1.00  0.00           O
ATOM   3321  HA3 GLY D  24      23.844 -11.135  -3.538  1.00  0.00           H
ATOM   3322  HA2 GLY D  24      25.266 -10.761  -2.527  1.00  0.00           H
ATOM   3323  HN  GLY D  24      24.875  -8.618  -3.378  1.00  0.00           H
ATOM   3324  N   LEU D  25      26.831 -11.097  -5.010  1.00  0.00           N
ATOM   3325  CA  LEU D  25      27.697 -11.930  -5.844  1.00  0.00           C
ATOM   3326  C   LEU D  25      28.982 -11.201  -6.183  1.00  0.00           C
ATOM   3327  O   LEU D  25      30.033 -11.760  -5.926  1.00  0.00           O
ATOM   3328  CB  LEU D  25      26.980 -12.352  -7.160  1.00  0.00           C
ATOM   3329  CG  LEU D  25      27.799 -13.349  -8.040  1.00  0.00           C
ATOM   3330  CD1 LEU D  25      27.881 -14.764  -7.400  1.00  0.00           C
ATOM   3331  CD2 LEU D  25      27.158 -13.465  -9.452  1.00  0.00           C
ATOM   3332  HA  LEU D  25      27.952 -12.824  -5.253  1.00  0.00           H
ATOM   3333  HB2 LEU D  25      26.008 -12.812  -6.930  1.00  0.00           H
ATOM   3334  HB3 LEU D  25      26.771 -11.436  -7.734  1.00  0.00           H
ATOM   3335  HG  LEU D  25      28.828 -12.977  -8.176  1.00  0.00           H
ATOM   3336 HD21 LEU D  25      27.749 -14.139 -10.093  1.00  0.00           H
ATOM   3337 HD22 LEU D  25      26.135 -13.864  -9.373  1.00  0.00           H
ATOM   3338 HD23 LEU D  25      27.114 -12.482  -9.946  1.00  0.00           H
ATOM   3339 HD11 LEU D  25      28.371 -15.458  -8.096  1.00  0.00           H
ATOM   3340 HD12 LEU D  25      28.462 -14.762  -6.468  1.00  0.00           H
ATOM   3341 HD13 LEU D  25      26.873 -15.152  -7.185  1.00  0.00           H
ATOM   3342  HN  LEU D  25      27.044 -10.126  -4.903  1.00  0.00           H
ATOM   3343  N   ILE D  26      28.933  -9.976  -6.762  1.00  0.00           N
ATOM   3344  CA  ILE D  26      30.158  -9.262  -7.136  1.00  0.00           C
ATOM   3345  C   ILE D  26      30.779  -8.653  -5.898  1.00  0.00           C
ATOM   3346  O   ILE D  26      30.053  -8.369  -4.960  1.00  0.00           O
ATOM   3347  CB  ILE D  26      29.893  -8.164  -8.223  1.00  0.00           C
ATOM   3348  CG1 ILE D  26      29.776  -8.761  -9.659  1.00  0.00           C
ATOM   3349  CG2 ILE D  26      30.952  -7.022  -8.253  1.00  0.00           C
ATOM   3350  HA  ILE D  26      30.869  -9.988  -7.554  1.00  0.00           H
ATOM   3351  HB  ILE D  26      28.940  -7.671  -7.980  1.00  0.00           H
ATOM   3352  CD  ILE D  26      28.684  -9.852  -9.793  1.00  0.00           C
ATOM   3353  HD3 ILE D  26      27.711  -9.475  -9.444  1.00  0.00           H
ATOM   3354  HD2 ILE D  26      28.960 -10.741  -9.211  1.00  0.00           H
ATOM   3355  HD1 ILE D  26      28.580 -10.154 -10.847  1.00  0.00           H
ATOM   3356 HG12 ILE D  26      29.529  -7.952 -10.367  1.00  0.00           H
ATOM   3357 HG13 ILE D  26      30.748  -9.184  -9.959  1.00  0.00           H
ATOM   3358 HG21 ILE D  26      30.648  -6.249  -8.973  1.00  0.00           H
ATOM   3359 HG22 ILE D  26      31.062  -6.520  -7.282  1.00  0.00           H
ATOM   3360 HG23 ILE D  26      31.931  -7.412  -8.562  1.00  0.00           H
ATOM   3361  HN  ILE D  26      28.055  -9.533  -6.924  1.00  0.00           H
ATOM   3362  N   GLY D  27      32.119  -8.435  -5.907  1.00  0.00           N
ATOM   3363  CA  GLY D  27      32.798  -7.713  -4.832  1.00  0.00           C
ATOM   3364  C   GLY D  27      33.564  -6.583  -5.482  1.00  0.00           C
ATOM   3365  O   GLY D  27      34.241  -6.870  -6.457  1.00  0.00           O
ATOM   3366  HA3 GLY D  27      33.517  -8.380  -4.336  1.00  0.00           H
ATOM   3367  HA2 GLY D  27      32.098  -7.338  -4.071  1.00  0.00           H
ATOM   3368  HN  GLY D  27      32.686  -8.728  -6.680  1.00  0.00           H
ATOM   3369  N   LEU D  28      33.476  -5.321  -4.994  1.00  0.00           N
ATOM   3370  CA  LEU D  28      34.150  -4.213  -5.676  1.00  0.00           C
ATOM   3371  C   LEU D  28      35.505  -3.955  -5.059  1.00  0.00           C
ATOM   3372  O   LEU D  28      35.696  -4.298  -3.903  1.00  0.00           O
ATOM   3373  CB  LEU D  28      33.327  -2.895  -5.600  1.00  0.00           C
ATOM   3374  CG  LEU D  28      31.907  -2.998  -6.234  1.00  0.00           C
ATOM   3375  CD1 LEU D  28      31.062  -1.746  -5.875  1.00  0.00           C
ATOM   3376  CD2 LEU D  28      31.947  -3.166  -7.777  1.00  0.00           C
ATOM   3377  HA  LEU D  28      34.300  -4.461  -6.736  1.00  0.00           H
ATOM   3378  HB2 LEU D  28      33.230  -2.625  -4.536  1.00  0.00           H
ATOM   3379  HB3 LEU D  28      33.875  -2.083  -6.104  1.00  0.00           H
ATOM   3380  HG  LEU D  28      31.406  -3.875  -5.801  1.00  0.00           H
ATOM   3381 HD21 LEU D  28      30.933  -3.121  -8.206  1.00  0.00           H
ATOM   3382 HD22 LEU D  28      32.558  -2.377  -8.240  1.00  0.00           H
ATOM   3383 HD23 LEU D  28      32.364  -4.143  -8.040  1.00  0.00           H
ATOM   3384 HD11 LEU D  28      30.074  -1.776  -6.361  1.00  0.00           H
ATOM   3385 HD12 LEU D  28      30.897  -1.719  -4.790  1.00  0.00           H
ATOM   3386 HD13 LEU D  28      31.579  -0.825  -6.184  1.00  0.00           H
ATOM   3387  HN  LEU D  28      32.963  -5.118  -4.157  1.00  0.00           H
ATOM   3388  N   ASP D  29      36.441  -3.336  -5.819  1.00  0.00           N
ATOM   3389  CA  ASP D  29      37.741  -2.963  -5.258  1.00  0.00           C
ATOM   3390  C   ASP D  29      38.361  -4.159  -4.574  1.00  0.00           C
ATOM   3391  O   ASP D  29      38.633  -4.101  -3.385  1.00  0.00           O
ATOM   3392  CB  ASP D  29      37.577  -1.765  -4.284  1.00  0.00           C
ATOM   3393  CG  ASP D  29      36.996  -0.542  -4.943  1.00  0.00           C
ATOM   3394  OD1 ASP D  29      35.765  -0.541  -5.214  1.00  0.00           O
ATOM   3395  OD2 ASP D  29      37.758   0.434  -5.186  1.00  0.00           O
ATOM   3396  HA  ASP D  29      38.429  -2.654  -6.063  1.00  0.00           H
ATOM   3397  HB2 ASP D  29      36.909  -2.051  -3.461  1.00  0.00           H
ATOM   3398  HB3 ASP D  29      38.563  -1.514  -3.866  1.00  0.00           H
ATOM   3399  HN  ASP D  29      36.251  -3.095  -6.772  1.00  0.00           H
ATOM   3400  N   CYS D  30      38.583  -5.266  -5.318  1.00  0.00           N
ATOM   3401  CA  CYS D  30      39.108  -6.469  -4.677  1.00  0.00           C
ATOM   3402  C   CYS D  30      40.529  -6.181  -4.231  1.00  0.00           C
ATOM   3403  O   CYS D  30      41.400  -6.143  -5.084  1.00  0.00           O
ATOM   3404  CB  CYS D  30      39.002  -7.706  -5.609  1.00  0.00           C
ATOM   3405  SG  CYS D  30      37.270  -7.914  -6.137  1.00  0.00           S
ATOM   3406  HA  CYS D  30      38.474  -6.698  -3.809  1.00  0.00           H
ATOM   3407  HB2 CYS D  30      39.634  -7.593  -6.501  1.00  0.00           H
ATOM   3408  HB3 CYS D  30      39.304  -8.617  -5.076  1.00  0.00           H
ATOM   3409  HN  CYS D  30      38.389  -5.273  -6.301  1.00  0.00           H
ATOM   3410  N   LYS D  31      40.767  -5.960  -2.912  1.00  0.00           N
ATOM   3411  CA  LYS D  31      42.097  -5.605  -2.406  1.00  0.00           C
ATOM   3412  C   LYS D  31      42.607  -6.765  -1.577  1.00  0.00           C
ATOM   3413  O   LYS D  31      42.037  -6.973  -0.517  1.00  0.00           O
ATOM   3414  CB  LYS D  31      41.954  -4.309  -1.548  1.00  0.00           C
ATOM   3415  CG  LYS D  31      43.254  -3.927  -0.788  1.00  0.00           C
ATOM   3416  CD  LYS D  31      43.124  -2.618   0.050  1.00  0.00           C
ATOM   3417  CE  LYS D  31      43.399  -1.318  -0.755  1.00  0.00           C
ATOM   3418  NZ  LYS D  31      44.852  -1.055  -0.911  1.00  0.00           N
ATOM   3419  HA  LYS D  31      42.807  -5.384  -3.218  1.00  0.00           H
ATOM   3420  HB2 LYS D  31      41.652  -3.484  -2.212  1.00  0.00           H
ATOM   3421  HB3 LYS D  31      41.161  -4.457  -0.798  1.00  0.00           H
ATOM   3422  HG2 LYS D  31      43.493  -4.744  -0.091  1.00  0.00           H
ATOM   3423  HG3 LYS D  31      44.072  -3.843  -1.516  1.00  0.00           H
ATOM   3424  HD2 LYS D  31      42.106  -2.576   0.467  1.00  0.00           H
ATOM   3425  HD3 LYS D  31      43.831  -2.636   0.897  1.00  0.00           H
ATOM   3426  HE2 LYS D  31      42.955  -0.463  -0.218  1.00  0.00           H
ATOM   3427  HE3 LYS D  31      42.894  -1.383  -1.730  1.00  0.00           H
ATOM   3428  HZ1 LYS D  31      45.048  -0.299  -1.656  1.00  0.00           H
ATOM   3429  HZ2 LYS D  31      45.306  -0.719   0.013  1.00  0.00           H
ATOM   3430  HZ3 LYS D  31      45.421  -1.919  -1.211  1.00  0.00           H
ATOM   3431  HN  LYS D  31      40.030  -6.031  -2.237  1.00  0.00           H
ATOM   3432  N   VAL D  32      43.644  -7.532  -2.007  1.00  0.00           N
ATOM   3433  CA  VAL D  32      44.117  -8.660  -1.192  1.00  0.00           C
ATOM   3434  C   VAL D  32      44.377  -8.197   0.230  1.00  0.00           C
ATOM   3435  O   VAL D  32      44.599  -7.007   0.385  1.00  0.00           O
ATOM   3436  CB  VAL D  32      45.327  -9.503  -1.727  1.00  0.00           C
ATOM   3437  CG1 VAL D  32      44.898 -10.579  -2.762  1.00  0.00           C
ATOM   3438  CG2 VAL D  32      46.476  -8.641  -2.303  1.00  0.00           C
ATOM   3439  HA  VAL D  32      43.245  -9.319  -1.171  1.00  0.00           H
ATOM   3440  HB  VAL D  32      45.768 -10.060  -0.884  1.00  0.00           H
ATOM   3441 HG11 VAL D  32      45.775 -11.122  -3.146  1.00  0.00           H
ATOM   3442 HG12 VAL D  32      44.235 -11.318  -2.288  1.00  0.00           H
ATOM   3443 HG13 VAL D  32      44.378 -10.110  -3.610  1.00  0.00           H
ATOM   3444 HG21 VAL D  32      47.357  -9.266  -2.522  1.00  0.00           H
ATOM   3445 HG22 VAL D  32      46.174  -8.137  -3.229  1.00  0.00           H
ATOM   3446 HG23 VAL D  32      46.772  -7.890  -1.565  1.00  0.00           H
ATOM   3447  HN  VAL D  32      44.057  -7.363  -2.900  1.00  0.00           H
ATOM   3448  N   PRO D  33      44.349  -9.024   1.309  1.00  0.00           N
ATOM   3449  CA  PRO D  33      44.473  -8.469   2.649  1.00  0.00           C
ATOM   3450  C   PRO D  33      45.873  -7.993   2.947  1.00  0.00           C
ATOM   3451  O   PRO D  33      46.762  -8.183   2.132  1.00  0.00           O
ATOM   3452  CB  PRO D  33      44.112  -9.709   3.514  1.00  0.00           C
ATOM   3453  CG  PRO D  33      43.376 -10.649   2.533  1.00  0.00           C
ATOM   3454  CD  PRO D  33      44.171 -10.465   1.226  1.00  0.00           C
ATOM   3455  HA  PRO D  33      43.738  -7.661   2.788  1.00  0.00           H
ATOM   3456  HD3 PRO D  33      43.617 -10.874   0.374  1.00  0.00           H
ATOM   3457  HD2 PRO D  33      45.157 -10.945   1.307  1.00  0.00           H
ATOM   3458  HG3 PRO D  33      42.350 -10.285   2.369  1.00  0.00           H
ATOM   3459  HG2 PRO D  33      43.335 -11.695   2.871  1.00  0.00           H
ATOM   3460  HB2 PRO D  33      45.026 -10.219   3.858  1.00  0.00           H
ATOM   3461  HB3 PRO D  33      43.490  -9.471   4.390  1.00  0.00           H
ATOM   3462  N   SER D  34      46.072  -7.380   4.134  1.00  0.00           N
ATOM   3463  CA  SER D  34      47.411  -6.955   4.525  1.00  0.00           C
ATOM   3464  C   SER D  34      48.326  -8.144   4.697  1.00  0.00           C
ATOM   3465  O   SER D  34      49.459  -8.090   4.246  1.00  0.00           O
ATOM   3466  CB  SER D  34      47.389  -6.247   5.906  1.00  0.00           C
ATOM   3467  OG  SER D  34      46.926  -7.166   6.911  1.00  0.00           O
ATOM   3468  HA  SER D  34      47.800  -6.257   3.764  1.00  0.00           H
ATOM   3469  HB2 SER D  34      48.400  -5.886   6.157  1.00  0.00           H
ATOM   3470  HB3 SER D  34      46.710  -5.386   5.862  1.00  0.00           H
ATOM   3471  HG1 SER D  34      46.901  -6.780   7.781  1.00  0.00           H
ATOM   3472  HN  SER D  34      45.311  -7.223   4.765  1.00  0.00           H
ATOM   3473  N   GLN D  35      47.850  -9.205   5.389  1.00  0.00           N
ATOM   3474  CA  GLN D  35      48.758 -10.229   5.909  1.00  0.00           C
ATOM   3475  C   GLN D  35      48.087 -11.580   5.867  1.00  0.00           C
ATOM   3476  O   GLN D  35      47.007 -11.669   5.306  1.00  0.00           O
ATOM   3477  CB  GLN D  35      49.122  -9.790   7.360  1.00  0.00           C
ATOM   3478  CG  GLN D  35      47.987 -10.095   8.380  1.00  0.00           C
ATOM   3479  CD  GLN D  35      48.147  -9.416   9.720  1.00  0.00           C
ATOM   3480  OE1 GLN D  35      49.025  -8.584   9.880  1.00  0.00           O
ATOM   3481  NE2 GLN D  35      47.290  -9.758  10.708  1.00  0.00           N
ATOM   3482  HA  GLN D  35      49.675 -10.290   5.302  1.00  0.00           H
ATOM   3483  HB2 GLN D  35      50.040 -10.293   7.703  1.00  0.00           H
ATOM   3484  HB3 GLN D  35      49.328  -8.707   7.341  1.00  0.00           H
ATOM   3485  HG2 GLN D  35      47.019  -9.769   7.977  1.00  0.00           H
ATOM   3486  HG3 GLN D  35      47.944 -11.180   8.560  1.00  0.00           H
ATOM   3487 HE22 GLN D  35      47.360  -9.317  11.604  1.00  0.00           H
ATOM   3488 HE21 GLN D  35      46.580 -10.450  10.564  1.00  0.00           H
ATOM   3489  HN  GLN D  35      46.890  -9.242   5.671  1.00  0.00           H
ATOM   3490  N   ASN D  36      48.698 -12.634   6.458  1.00  0.00           N
ATOM   3491  CA  ASN D  36      48.036 -13.938   6.524  1.00  0.00           C
ATOM   3492  C   ASN D  36      46.617 -13.827   7.037  1.00  0.00           C
ATOM   3493  O   ASN D  36      46.269 -12.830   7.647  1.00  0.00           O
ATOM   3494  CB  ASN D  36      48.822 -14.926   7.434  1.00  0.00           C
ATOM   3495  CG  ASN D  36      49.172 -14.293   8.760  1.00  0.00           C
ATOM   3496  OD1 ASN D  36      50.331 -13.972   8.968  1.00  0.00           O
ATOM   3497  ND2 ASN D  36      48.200 -14.089   9.675  1.00  0.00           N
ATOM   3498  HA  ASN D  36      48.002 -14.346   5.499  1.00  0.00           H
ATOM   3499  HB2 ASN D  36      48.247 -15.845   7.625  1.00  0.00           H
ATOM   3500  HB3 ASN D  36      49.756 -15.210   6.923  1.00  0.00           H
ATOM   3501 HD22 ASN D  36      48.429 -13.642  10.541  1.00  0.00           H
ATOM   3502 HD21 ASN D  36      47.256 -14.374   9.514  1.00  0.00           H
ATOM   3503  HN  ASN D  36      49.618 -12.538   6.842  1.00  0.00           H
ATOM   3504  N   VAL D  37      45.785 -14.868   6.798  1.00  0.00           N
ATOM   3505  CA  VAL D  37      44.390 -14.844   7.226  1.00  0.00           C
ATOM   3506  C   VAL D  37      44.033 -16.232   7.720  1.00  0.00           C
ATOM   3507  O   VAL D  37      43.150 -16.867   7.168  1.00  0.00           O
ATOM   3508  CB  VAL D  37      43.489 -14.295   6.081  1.00  0.00           C
ATOM   3509  CG1 VAL D  37      43.709 -12.769   5.866  1.00  0.00           C
ATOM   3510  CG2 VAL D  37      43.685 -15.038   4.731  1.00  0.00           C
ATOM   3511  HA  VAL D  37      44.253 -14.187   8.096  1.00  0.00           H
ATOM   3512  HB  VAL D  37      42.451 -14.440   6.409  1.00  0.00           H
ATOM   3513 HG11 VAL D  37      42.920 -12.364   5.214  1.00  0.00           H
ATOM   3514 HG12 VAL D  37      43.686 -12.214   6.816  1.00  0.00           H
ATOM   3515 HG13 VAL D  37      44.679 -12.588   5.384  1.00  0.00           H
ATOM   3516 HG21 VAL D  37      42.965 -14.660   3.988  1.00  0.00           H
ATOM   3517 HG22 VAL D  37      44.700 -14.870   4.342  1.00  0.00           H
ATOM   3518 HG23 VAL D  37      43.528 -16.120   4.834  1.00  0.00           H
ATOM   3519  HN  VAL D  37      46.105 -15.673   6.301  1.00  0.00           H
ATOM   3520  N   TYR D  38      44.752 -16.709   8.768  1.00  0.00           N
ATOM   3521  CA  TYR D  38      44.637 -18.100   9.214  1.00  0.00           C
ATOM   3522  C   TYR D  38      43.232 -18.657   9.116  1.00  0.00           C
ATOM   3523  O   TYR D  38      43.033 -19.618   8.387  1.00  0.00           O
ATOM   3524  CB  TYR D  38      45.177 -18.302  10.657  1.00  0.00           C
ATOM   3525  CG  TYR D  38      46.669 -17.943  10.748  1.00  0.00           C
ATOM   3526  CD1 TYR D  38      47.617 -18.751  10.110  1.00  0.00           C
ATOM   3527  CD2 TYR D  38      47.101 -16.820  11.464  1.00  0.00           C
ATOM   3528  CE1 TYR D  38      48.973 -18.415  10.151  1.00  0.00           C
ATOM   3529  CE2 TYR D  38      48.460 -16.499  11.524  1.00  0.00           C
ATOM   3530  CZ  TYR D  38      49.402 -17.279  10.842  1.00  0.00           C
ATOM   3531  OH  TYR D  38      50.763 -16.949  10.840  1.00  0.00           O
ATOM   3532  HA  TYR D  38      45.281 -18.698   8.555  1.00  0.00           H
ATOM   3533  HB3 TYR D  38      45.062 -19.359  10.950  1.00  0.00           H
ATOM   3534  HB2 TYR D  38      44.598 -17.694  11.368  1.00  0.00           H
ATOM   3535  HD2 TYR D  38      46.382 -16.191  11.980  1.00  0.00           H
ATOM   3536  HE2 TYR D  38      48.774 -15.640  12.107  1.00  0.00           H
ATOM   3537  HE1 TYR D  38      49.703 -19.038   9.647  1.00  0.00           H
ATOM   3538  HD1 TYR D  38      47.300 -19.644   9.583  1.00  0.00           H
ATOM   3539  HH  TYR D  38      50.969 -16.147  11.307  1.00  0.00           H
ATOM   3540  HN  TYR D  38      45.452 -16.136   9.196  1.00  0.00           H
ATOM   3541  N   ASP D  39      42.259 -18.064   9.845  1.00  0.00           N
ATOM   3542  CA  ASP D  39      40.892 -18.579   9.869  1.00  0.00           C
ATOM   3543  C   ASP D  39      39.937 -17.451   9.548  1.00  0.00           C
ATOM   3544  O   ASP D  39      40.402 -16.354   9.280  1.00  0.00           O
ATOM   3545  CB  ASP D  39      40.642 -19.186  11.275  1.00  0.00           C
ATOM   3546  CG  ASP D  39      40.590 -18.123  12.341  1.00  0.00           C
ATOM   3547  OD1 ASP D  39      41.425 -17.179  12.291  1.00  0.00           O
ATOM   3548  OD2 ASP D  39      39.710 -18.221  13.239  1.00  0.00           O
ATOM   3549  HA  ASP D  39      40.740 -19.370   9.119  1.00  0.00           H
ATOM   3550  HB2 ASP D  39      39.701 -19.760  11.282  1.00  0.00           H
ATOM   3551  HB3 ASP D  39      41.460 -19.885  11.514  1.00  0.00           H
ATOM   3552  HN  ASP D  39      42.453 -17.276  10.424  1.00  0.00           H
ATOM   3553  N   GLY D  40      38.606 -17.692   9.566  1.00  0.00           N
ATOM   3554  CA  GLY D  40      37.671 -16.619   9.247  1.00  0.00           C
ATOM   3555  C   GLY D  40      37.839 -15.462  10.195  1.00  0.00           C
ATOM   3556  O   GLY D  40      37.686 -14.332   9.762  1.00  0.00           O
ATOM   3557  HA3 GLY D  40      36.629 -16.957   9.345  1.00  0.00           H
ATOM   3558  HA2 GLY D  40      37.831 -16.296   8.205  1.00  0.00           H
ATOM   3559  HN  GLY D  40      38.234 -18.599   9.780  1.00  0.00           H
ATOM   3560  N   THR D  41      38.137 -15.714  11.489  1.00  0.00           N
ATOM   3561  CA  THR D  41      38.319 -14.605  12.422  1.00  0.00           C
ATOM   3562  C   THR D  41      39.478 -13.744  11.981  1.00  0.00           C
ATOM   3563  O   THR D  41      39.323 -12.534  11.941  1.00  0.00           O
ATOM   3564  CB  THR D  41      38.546 -15.130  13.865  1.00  0.00           C
ATOM   3565  OG1 THR D  41      37.458 -16.020  14.167  1.00  0.00           O
ATOM   3566  CG2 THR D  41      38.605 -13.970  14.893  1.00  0.00           C
ATOM   3567  HA  THR D  41      37.396 -14.005  12.420  1.00  0.00           H
ATOM   3568  HB  THR D  41      39.499 -15.687  13.898  1.00  0.00           H
ATOM   3569  HG1 THR D  41      37.534 -16.420  15.027  1.00  0.00           H
ATOM   3570 HG23 THR D  41      37.665 -13.400  14.873  1.00  0.00           H
ATOM   3571 HG21 THR D  41      38.750 -14.370  15.908  1.00  0.00           H
ATOM   3572 HG22 THR D  41      39.442 -13.291  14.667  1.00  0.00           H
ATOM   3573  HN  THR D  41      38.227 -16.652  11.830  1.00  0.00           H
ATOM   3574  N   ASP D  42      40.646 -14.339  11.647  1.00  0.00           N
ATOM   3575  CA  ASP D  42      41.784 -13.518  11.235  1.00  0.00           C
ATOM   3576  C   ASP D  42      41.397 -12.750   9.992  1.00  0.00           C
ATOM   3577  O   ASP D  42      41.682 -11.565   9.920  1.00  0.00           O
ATOM   3578  CB  ASP D  42      43.050 -14.371  10.950  1.00  0.00           C
ATOM   3579  CG  ASP D  42      44.307 -13.570  10.719  1.00  0.00           C
ATOM   3580  OD1 ASP D  42      45.368 -14.202  10.464  1.00  0.00           O
ATOM   3581  OD2 ASP D  42      44.259 -12.313  10.786  1.00  0.00           O
ATOM   3582  HA  ASP D  42      42.015 -12.822  12.059  1.00  0.00           H
ATOM   3583  HB2 ASP D  42      43.239 -15.039  11.806  1.00  0.00           H
ATOM   3584  HB3 ASP D  42      42.866 -14.987  10.058  1.00  0.00           H
ATOM   3585  HN  ASP D  42      40.745 -15.335  11.670  1.00  0.00           H
ATOM   3586  N   PHE D  43      40.744 -13.404   9.003  1.00  0.00           N
ATOM   3587  CA  PHE D  43      40.372 -12.689   7.781  1.00  0.00           C
ATOM   3588  C   PHE D  43      39.470 -11.535   8.152  1.00  0.00           C
ATOM   3589  O   PHE D  43      39.728 -10.412   7.755  1.00  0.00           O
ATOM   3590  CB  PHE D  43      39.642 -13.616   6.763  1.00  0.00           C
ATOM   3591  CG  PHE D  43      39.519 -13.119   5.309  1.00  0.00           C
ATOM   3592  CD1 PHE D  43      39.979 -11.875   4.853  1.00  0.00           C
ATOM   3593  CD2 PHE D  43      38.904 -13.979   4.388  1.00  0.00           C
ATOM   3594  CE1 PHE D  43      39.768 -11.481   3.530  1.00  0.00           C
ATOM   3595  CE2 PHE D  43      38.729 -13.599   3.055  1.00  0.00           C
ATOM   3596  CZ  PHE D  43      39.153 -12.343   2.623  1.00  0.00           C
ATOM   3597  HA  PHE D  43      41.310 -12.326   7.341  1.00  0.00           H
ATOM   3598  HB2 PHE D  43      40.181 -14.569   6.713  1.00  0.00           H
ATOM   3599  HB3 PHE D  43      38.629 -13.845   7.128  1.00  0.00           H
ATOM   3600  HD2 PHE D  43      38.551 -14.953   4.707  1.00  0.00           H
ATOM   3601  HE2 PHE D  43      38.272 -14.275   2.345  1.00  0.00           H
ATOM   3602  HZ  PHE D  43      39.004 -12.040   1.593  1.00  0.00           H
ATOM   3603  HE1 PHE D  43      40.074 -10.498   3.195  1.00  0.00           H
ATOM   3604  HD1 PHE D  43      40.504 -11.190   5.505  1.00  0.00           H
ATOM   3605  HN  PHE D  43      40.514 -14.374   9.091  1.00  0.00           H
ATOM   3606  N   ARG D  44      38.402 -11.814   8.928  1.00  0.00           N
ATOM   3607  CA  ARG D  44      37.412 -10.790   9.258  1.00  0.00           C
ATOM   3608  C   ARG D  44      38.020  -9.656  10.050  1.00  0.00           C
ATOM   3609  O   ARG D  44      37.634  -8.517   9.842  1.00  0.00           O
ATOM   3610  CB  ARG D  44      36.254 -11.455  10.053  1.00  0.00           C
ATOM   3611  CG  ARG D  44      35.113 -10.477  10.429  1.00  0.00           C
ATOM   3612  CD  ARG D  44      33.922 -11.215  11.100  1.00  0.00           C
ATOM   3613  NE  ARG D  44      34.350 -11.888  12.335  1.00  0.00           N
ATOM   3614  CZ  ARG D  44      34.653 -13.169  12.453  1.00  0.00           C
ATOM   3615  NH1 ARG D  44      34.646 -14.034  11.463  1.00  0.00           N
ATOM   3616  NH2 ARG D  44      34.991 -13.618  13.644  1.00  0.00           N
ATOM   3617  HA  ARG D  44      37.008 -10.396   8.312  1.00  0.00           H
ATOM   3618  HB2 ARG D  44      35.840 -12.253   9.418  1.00  0.00           H
ATOM   3619  HB3 ARG D  44      36.662 -11.906  10.971  1.00  0.00           H
ATOM   3620  HG2 ARG D  44      35.504  -9.719  11.128  1.00  0.00           H
ATOM   3621  HG3 ARG D  44      34.758  -9.960   9.521  1.00  0.00           H
ATOM   3622  HD2 ARG D  44      33.189 -10.442  11.388  1.00  0.00           H
ATOM   3623  HD3 ARG D  44      33.387 -11.848  10.379  1.00  0.00           H
ATOM   3624  HE  ARG D  44      34.386 -11.293  13.180  1.00  0.00           H
ATOM   3625 HH12 ARG D  44      34.899 -15.022  11.622  1.00  0.00           H
ATOM   3626 HH11 ARG D  44      34.398 -13.768  10.507  1.00  0.00           H
ATOM   3627 HH22 ARG D  44      35.236 -14.609  13.793  1.00  0.00           H
ATOM   3628 HH21 ARG D  44      35.019 -12.994  14.464  1.00  0.00           H
ATOM   3629  HN  ARG D  44      38.274 -12.740   9.278  1.00  0.00           H
ATOM   3630  N   ASN D  45      38.977  -9.939  10.960  1.00  0.00           N
ATOM   3631  CA  ASN D  45      39.605  -8.861  11.721  1.00  0.00           C
ATOM   3632  C   ASN D  45      40.468  -8.060  10.772  1.00  0.00           C
ATOM   3633  O   ASN D  45      40.418  -6.841  10.807  1.00  0.00           O
ATOM   3634  CB  ASN D  45      40.454  -9.376  12.918  1.00  0.00           C
ATOM   3635  CG  ASN D  45      39.602  -9.673  14.133  1.00  0.00           C
ATOM   3636  OD1 ASN D  45      39.793  -9.026  15.152  1.00  0.00           O
ATOM   3637  ND2 ASN D  45      38.651 -10.632  14.082  1.00  0.00           N
ATOM   3638  HA  ASN D  45      38.824  -8.193  12.127  1.00  0.00           H
ATOM   3639  HB2 ASN D  45      41.039 -10.265  12.634  1.00  0.00           H
ATOM   3640  HB3 ASN D  45      41.174  -8.587  13.195  1.00  0.00           H
ATOM   3641 HD22 ASN D  45      38.087 -10.807  14.891  1.00  0.00           H
ATOM   3642 HD21 ASN D  45      38.490 -11.176  13.262  1.00  0.00           H
ATOM   3643  HN  ASN D  45      39.306 -10.877  11.076  1.00  0.00           H
ATOM   3644  N   VAL D  46      41.263  -8.723   9.903  1.00  0.00           N
ATOM   3645  CA  VAL D  46      42.068  -7.975   8.939  1.00  0.00           C
ATOM   3646  C   VAL D  46      41.149  -7.212   8.008  1.00  0.00           C
ATOM   3647  O   VAL D  46      41.504  -6.121   7.592  1.00  0.00           O
ATOM   3648  CB  VAL D  46      43.047  -8.904   8.165  1.00  0.00           C
ATOM   3649  CG1 VAL D  46      43.760  -8.137   7.019  1.00  0.00           C
ATOM   3650  CG2 VAL D  46      44.118  -9.486   9.132  1.00  0.00           C
ATOM   3651  HA  VAL D  46      42.678  -7.245   9.491  1.00  0.00           H
ATOM   3652  HB  VAL D  46      42.468  -9.732   7.720  1.00  0.00           H
ATOM   3653 HG11 VAL D  46      44.520  -8.787   6.560  1.00  0.00           H
ATOM   3654 HG12 VAL D  46      43.045  -7.831   6.240  1.00  0.00           H
ATOM   3655 HG13 VAL D  46      44.256  -7.236   7.410  1.00  0.00           H
ATOM   3656 HG21 VAL D  46      44.679 -10.290   8.631  1.00  0.00           H
ATOM   3657 HG22 VAL D  46      44.825  -8.699   9.440  1.00  0.00           H
ATOM   3658 HG23 VAL D  46      43.664  -9.901  10.041  1.00  0.00           H
ATOM   3659  HN  VAL D  46      41.270  -9.723   9.880  1.00  0.00           H
ATOM   3660  N   CYS D  47      39.953  -7.741   7.672  1.00  0.00           N
ATOM   3661  CA  CYS D  47      39.029  -6.966   6.852  1.00  0.00           C
ATOM   3662  C   CYS D  47      38.638  -5.720   7.613  1.00  0.00           C
ATOM   3663  O   CYS D  47      38.596  -4.660   7.011  1.00  0.00           O
ATOM   3664  CB  CYS D  47      37.767  -7.771   6.462  1.00  0.00           C
ATOM   3665  SG  CYS D  47      38.257  -9.226   5.503  1.00  0.00           S
ATOM   3666  HA  CYS D  47      39.544  -6.682   5.921  1.00  0.00           H
ATOM   3667  HB2 CYS D  47      37.186  -8.077   7.343  1.00  0.00           H
ATOM   3668  HB3 CYS D  47      37.129  -7.174   5.806  1.00  0.00           H
ATOM   3669  HN  CYS D  47      39.662  -8.636   8.007  1.00  0.00           H
ATOM   3670  N   ALA D  48      38.370  -5.811   8.936  1.00  0.00           N
ATOM   3671  CA  ALA D  48      38.084  -4.598   9.703  1.00  0.00           C
ATOM   3672  C   ALA D  48      39.270  -3.659   9.652  1.00  0.00           C
ATOM   3673  O   ALA D  48      39.054  -2.459   9.586  1.00  0.00           O
ATOM   3674  CB  ALA D  48      37.732  -4.899  11.183  1.00  0.00           C
ATOM   3675  HA  ALA D  48      37.209  -4.105   9.245  1.00  0.00           H
ATOM   3676  HB1 ALA D  48      37.457  -3.967  11.702  1.00  0.00           H
ATOM   3677  HB2 ALA D  48      36.881  -5.596  11.234  1.00  0.00           H
ATOM   3678  HB3 ALA D  48      38.588  -5.348  11.706  1.00  0.00           H
ATOM   3679  HN  ALA D  48      38.387  -6.692   9.413  1.00  0.00           H
ATOM   3680  N   LYS D  49      40.529  -4.158   9.665  1.00  0.00           N
ATOM   3681  CA  LYS D  49      41.670  -3.250   9.520  1.00  0.00           C
ATOM   3682  C   LYS D  49      41.562  -2.501   8.206  1.00  0.00           C
ATOM   3683  O   LYS D  49      42.000  -1.364   8.162  1.00  0.00           O
ATOM   3684  CB  LYS D  49      43.055  -3.955   9.564  1.00  0.00           C
ATOM   3685  CG  LYS D  49      43.366  -4.628  10.929  1.00  0.00           C
ATOM   3686  CD  LYS D  49      44.765  -5.306  10.900  1.00  0.00           C
ATOM   3687  CE  LYS D  49      45.039  -6.182  12.155  1.00  0.00           C
ATOM   3688  NZ  LYS D  49      45.016  -5.411  13.420  1.00  0.00           N
ATOM   3689  HA  LYS D  49      41.634  -2.519  10.345  1.00  0.00           H
ATOM   3690  HB2 LYS D  49      43.117  -4.696   8.755  1.00  0.00           H
ATOM   3691  HB3 LYS D  49      43.837  -3.202   9.386  1.00  0.00           H
ATOM   3692  HG2 LYS D  49      43.340  -3.857  11.715  1.00  0.00           H
ATOM   3693  HG3 LYS D  49      42.603  -5.382  11.166  1.00  0.00           H
ATOM   3694  HD2 LYS D  49      44.838  -5.956  10.012  1.00  0.00           H
ATOM   3695  HD3 LYS D  49      45.544  -4.531  10.813  1.00  0.00           H
ATOM   3696  HE2 LYS D  49      44.296  -6.996  12.202  1.00  0.00           H
ATOM   3697  HE3 LYS D  49      46.035  -6.645  12.036  1.00  0.00           H
ATOM   3698  HZ1 LYS D  49      45.342  -6.020  14.253  1.00  0.00           H
ATOM   3699  HZ2 LYS D  49      45.671  -4.552  13.379  1.00  0.00           H
ATOM   3700  HZ3 LYS D  49      44.025  -5.066  13.681  1.00  0.00           H
ATOM   3701  HN  LYS D  49      40.692  -5.141   9.733  1.00  0.00           H
ATOM   3702  N   THR D  50      40.989  -3.114   7.142  1.00  0.00           N
ATOM   3703  CA  THR D  50      40.763  -2.419   5.870  1.00  0.00           C
ATOM   3704  C   THR D  50      39.283  -2.148   5.675  1.00  0.00           C
ATOM   3705  O   THR D  50      38.848  -2.096   4.538  1.00  0.00           O
ATOM   3706  CB  THR D  50      41.447  -3.318   4.796  1.00  0.00           C
ATOM   3707  OG1 THR D  50      41.064  -4.679   5.047  1.00  0.00           O
ATOM   3708  CG2 THR D  50      41.204  -2.946   3.310  1.00  0.00           C
ATOM   3709  HA  THR D  50      41.255  -1.437   5.838  1.00  0.00           H
ATOM   3710  HB  THR D  50      42.531  -3.224   4.968  1.00  0.00           H
ATOM   3711  HG1 THR D  50      41.571  -5.297   4.530  1.00  0.00           H
ATOM   3712 HG23 THR D  50      41.345  -1.865   3.149  1.00  0.00           H
ATOM   3713 HG21 THR D  50      41.931  -3.495   2.692  1.00  0.00           H
ATOM   3714 HG22 THR D  50      40.202  -3.244   2.968  1.00  0.00           H
ATOM   3715  HN  THR D  50      40.683  -4.065   7.194  1.00  0.00           H
ATOM   3716  N   GLY D  51      38.491  -1.956   6.761  1.00  0.00           N
ATOM   3717  CA  GLY D  51      37.042  -1.751   6.646  1.00  0.00           C
ATOM   3718  C   GLY D  51      36.450  -2.490   5.470  1.00  0.00           C
ATOM   3719  O   GLY D  51      36.244  -1.892   4.425  1.00  0.00           O
ATOM   3720  HA3 GLY D  51      36.813  -0.678   6.583  1.00  0.00           H
ATOM   3721  HA2 GLY D  51      36.540  -2.118   7.555  1.00  0.00           H
ATOM   3722  HN  GLY D  51      38.885  -1.917   7.679  1.00  0.00           H
ATOM   3723  N   ALA D  52      36.190  -3.807   5.632  1.00  0.00           N
ATOM   3724  CA  ALA D  52      35.791  -4.639   4.498  1.00  0.00           C
ATOM   3725  C   ALA D  52      35.085  -5.877   5.006  1.00  0.00           C
ATOM   3726  O   ALA D  52      34.934  -5.977   6.214  1.00  0.00           O
ATOM   3727  CB  ALA D  52      37.126  -4.994   3.785  1.00  0.00           C
ATOM   3728  HA  ALA D  52      35.103  -4.111   3.819  1.00  0.00           H
ATOM   3729  HB1 ALA D  52      37.041  -5.887   3.154  1.00  0.00           H
ATOM   3730  HB2 ALA D  52      37.461  -4.149   3.163  1.00  0.00           H
ATOM   3731  HB3 ALA D  52      37.905  -5.194   4.533  1.00  0.00           H
ATOM   3732  HN  ALA D  52      36.368  -4.264   6.507  1.00  0.00           H
ATOM   3733  N   GLN D  53      34.676  -6.822   4.122  1.00  0.00           N
ATOM   3734  CA  GLN D  53      34.191  -8.131   4.574  1.00  0.00           C
ATOM   3735  C   GLN D  53      35.112  -9.205   4.030  1.00  0.00           C
ATOM   3736  O   GLN D  53      35.719  -8.951   3.001  1.00  0.00           O
ATOM   3737  CB  GLN D  53      32.742  -8.422   4.087  1.00  0.00           C
ATOM   3738  CG  GLN D  53      31.668  -7.896   5.077  1.00  0.00           C
ATOM   3739  CD  GLN D  53      31.740  -6.395   5.189  1.00  0.00           C
ATOM   3740  OE1 GLN D  53      32.223  -5.888   6.189  1.00  0.00           O
ATOM   3741  NE2 GLN D  53      31.260  -5.667   4.162  1.00  0.00           N
ATOM   3742  HA  GLN D  53      34.221  -8.186   5.671  1.00  0.00           H
ATOM   3743  HB2 GLN D  53      32.598  -7.988   3.085  1.00  0.00           H
ATOM   3744  HB3 GLN D  53      32.579  -9.507   3.997  1.00  0.00           H
ATOM   3745  HG2 GLN D  53      30.665  -8.180   4.720  1.00  0.00           H
ATOM   3746  HG3 GLN D  53      31.807  -8.357   6.068  1.00  0.00           H
ATOM   3747 HE22 GLN D  53      31.306  -4.671   4.197  1.00  0.00           H
ATOM   3748 HE21 GLN D  53      30.845  -6.108   3.368  1.00  0.00           H
ATOM   3749  HN  GLN D  53      34.753  -6.674   3.134  1.00  0.00           H
ATOM   3750  N   PRO D  54      35.249 -10.406   4.656  1.00  0.00           N
ATOM   3751  CA  PRO D  54      36.105 -11.437   4.083  1.00  0.00           C
ATOM   3752  C   PRO D  54      35.429 -12.031   2.870  1.00  0.00           C
ATOM   3753  O   PRO D  54      34.602 -12.912   3.045  1.00  0.00           O
ATOM   3754  CB  PRO D  54      36.190 -12.403   5.295  1.00  0.00           C
ATOM   3755  CG  PRO D  54      34.844 -12.228   6.029  1.00  0.00           C
ATOM   3756  CD  PRO D  54      34.590 -10.708   5.924  1.00  0.00           C
ATOM   3757  HA  PRO D  54      37.101 -11.061   3.818  1.00  0.00           H
ATOM   3758  HD3 PRO D  54      35.105 -10.178   6.741  1.00  0.00           H
ATOM   3759  HD2 PRO D  54      33.512 -10.496   5.959  1.00  0.00           H
ATOM   3760  HG3 PRO D  54      34.869 -12.589   7.070  1.00  0.00           H
ATOM   3761  HG2 PRO D  54      34.054 -12.775   5.490  1.00  0.00           H
ATOM   3762  HB2 PRO D  54      36.372 -13.450   5.013  1.00  0.00           H
ATOM   3763  HB3 PRO D  54      36.994 -12.067   5.973  1.00  0.00           H
ATOM   3764  N   LEU D  55      35.757 -11.560   1.639  1.00  0.00           N
ATOM   3765  CA  LEU D  55      35.104 -12.089   0.440  1.00  0.00           C
ATOM   3766  C   LEU D  55      36.029 -12.935  -0.399  1.00  0.00           C
ATOM   3767  O   LEU D  55      37.227 -12.902  -0.182  1.00  0.00           O
ATOM   3768  CB  LEU D  55      34.638 -10.964  -0.520  1.00  0.00           C
ATOM   3769  CG  LEU D  55      33.650  -9.938   0.092  1.00  0.00           C
ATOM   3770  CD1 LEU D  55      32.907  -9.265  -1.093  1.00  0.00           C
ATOM   3771  CD2 LEU D  55      32.607 -10.568   1.056  1.00  0.00           C
ATOM   3772  HA  LEU D  55      34.237 -12.714   0.699  1.00  0.00           H
ATOM   3773  HB2 LEU D  55      35.522 -10.423  -0.897  1.00  0.00           H
ATOM   3774  HB3 LEU D  55      34.140 -11.415  -1.392  1.00  0.00           H
ATOM   3775  HG  LEU D  55      34.227  -9.186   0.659  1.00  0.00           H
ATOM   3776 HD21 LEU D  55      31.861  -9.813   1.349  1.00  0.00           H
ATOM   3777 HD22 LEU D  55      32.086 -11.405   0.571  1.00  0.00           H
ATOM   3778 HD23 LEU D  55      33.088 -10.935   1.973  1.00  0.00           H
ATOM   3779 HD11 LEU D  55      32.432  -8.353  -0.728  1.00  0.00           H
ATOM   3780 HD12 LEU D  55      33.573  -9.009  -1.926  1.00  0.00           H
ATOM   3781 HD13 LEU D  55      32.145  -9.945  -1.498  1.00  0.00           H
ATOM   3782  HN  LEU D  55      36.447 -10.845   1.514  1.00  0.00           H
ATOM   3783  N   CYS D  56      35.429 -13.657  -1.376  1.00  0.00           N
ATOM   3784  CA  CYS D  56      36.164 -14.434  -2.370  1.00  0.00           C
ATOM   3785  C   CYS D  56      36.258 -13.645  -3.652  1.00  0.00           C
ATOM   3786  O   CYS D  56      35.457 -12.740  -3.799  1.00  0.00           O
ATOM   3787  CB  CYS D  56      35.364 -15.727  -2.663  1.00  0.00           C
ATOM   3788  SG  CYS D  56      34.666 -16.303  -1.085  1.00  0.00           S
ATOM   3789  HA  CYS D  56      37.154 -14.713  -1.999  1.00  0.00           H
ATOM   3790  HB2 CYS D  56      34.507 -15.512  -3.314  1.00  0.00           H
ATOM   3791  HB3 CYS D  56      35.989 -16.488  -3.158  1.00  0.00           H
ATOM   3792  HN  CYS D  56      34.436 -13.647  -1.462  1.00  0.00           H
ATOM   3793  N   CYS D  57      37.188 -13.962  -4.586  1.00  0.00           N
ATOM   3794  CA  CYS D  57      37.248 -13.244  -5.863  1.00  0.00           C
ATOM   3795  C   CYS D  57      37.893 -14.093  -6.938  1.00  0.00           C
ATOM   3796  O   CYS D  57      38.495 -15.088  -6.574  1.00  0.00           O
ATOM   3797  CB  CYS D  57      38.089 -11.954  -5.724  1.00  0.00           C
ATOM   3798  SG  CYS D  57      37.531 -10.906  -4.355  1.00  0.00           S
ATOM   3799  HA  CYS D  57      36.230 -12.994  -6.198  1.00  0.00           H
ATOM   3800  HB2 CYS D  57      39.135 -12.226  -5.537  1.00  0.00           H
ATOM   3801  HB3 CYS D  57      38.032 -11.363  -6.646  1.00  0.00           H
ATOM   3802  HN  CYS D  57      37.860 -14.678  -4.410  1.00  0.00           H
ATOM   3803  N   VAL D  58      37.802 -13.732  -8.242  1.00  0.00           N
ATOM   3804  CA  VAL D  58      38.464 -14.516  -9.292  1.00  0.00           C
ATOM   3805  C   VAL D  58      39.904 -14.045  -9.433  1.00  0.00           C
ATOM   3806  O   VAL D  58      40.744 -14.561  -8.712  1.00  0.00           O
ATOM   3807  CB  VAL D  58      37.675 -14.690 -10.641  1.00  0.00           C
ATOM   3808  CG1 VAL D  58      36.799 -15.977 -10.639  1.00  0.00           C
ATOM   3809  CG2 VAL D  58      36.748 -13.502 -11.015  1.00  0.00           C
ATOM   3810  HA  VAL D  58      38.569 -15.551  -8.933  1.00  0.00           H
ATOM   3811  HB  VAL D  58      38.410 -14.820 -11.456  1.00  0.00           H
ATOM   3812 HG11 VAL D  58      36.193 -16.042 -11.555  1.00  0.00           H
ATOM   3813 HG12 VAL D  58      37.442 -16.869 -10.601  1.00  0.00           H
ATOM   3814 HG13 VAL D  58      36.121 -15.979  -9.770  1.00  0.00           H
ATOM   3815 HG21 VAL D  58      36.319 -13.644 -12.019  1.00  0.00           H
ATOM   3816 HG22 VAL D  58      35.916 -13.436 -10.300  1.00  0.00           H
ATOM   3817 HG23 VAL D  58      37.293 -12.553 -11.026  1.00  0.00           H
ATOM   3818  HN  VAL D  58      37.337 -12.887  -8.489  1.00  0.00           H
ATOM   3819  N   ALA D  59      40.254 -13.098 -10.334  1.00  0.00           N
ATOM   3820  CA  ALA D  59      41.665 -12.756 -10.549  1.00  0.00           C
ATOM   3821  C   ALA D  59      42.293 -12.126  -9.319  1.00  0.00           C
ATOM   3822  O   ALA D  59      41.544 -11.509  -8.578  1.00  0.00           O
ATOM   3823  CB  ALA D  59      41.793 -11.764 -11.740  1.00  0.00           C
ATOM   3824  HA  ALA D  59      42.182 -13.690 -10.817  1.00  0.00           H
ATOM   3825  HB1 ALA D  59      42.837 -11.490 -11.942  1.00  0.00           H
ATOM   3826  HB2 ALA D  59      41.374 -12.220 -12.651  1.00  0.00           H
ATOM   3827  HB3 ALA D  59      41.233 -10.842 -11.518  1.00  0.00           H
ATOM   3828  HN  ALA D  59      39.570 -12.653 -10.906  1.00  0.00           H
ATOM   3829  N   PRO D  60      43.623 -12.231  -9.048  1.00  0.00           N
ATOM   3830  CA  PRO D  60      44.187 -11.575  -7.873  1.00  0.00           C
ATOM   3831  C   PRO D  60      44.426 -10.094  -8.074  1.00  0.00           C
ATOM   3832  O   PRO D  60      44.521  -9.397  -7.076  1.00  0.00           O
ATOM   3833  CB  PRO D  60      45.558 -12.294  -7.797  1.00  0.00           C
ATOM   3834  CG  PRO D  60      45.906 -12.600  -9.270  1.00  0.00           C
ATOM   3835  CD  PRO D  60      44.541 -13.010  -9.875  1.00  0.00           C
ATOM   3836  HA  PRO D  60      43.591 -11.758  -6.962  1.00  0.00           H
ATOM   3837  HD3 PRO D  60      44.364 -14.086  -9.720  1.00  0.00           H
ATOM   3838  HD2 PRO D  60      44.514 -12.781 -10.950  1.00  0.00           H
ATOM   3839  HG3 PRO D  60      46.674 -13.383  -9.376  1.00  0.00           H
ATOM   3840  HG2 PRO D  60      46.280 -11.680  -9.748  1.00  0.00           H
ATOM   3841  HB2 PRO D  60      46.333 -11.704  -7.280  1.00  0.00           H
ATOM   3842  HB3 PRO D  60      45.451 -13.258  -7.278  1.00  0.00           H
ATOM   3843  N   VAL D  61      44.552  -9.586  -9.324  1.00  0.00           N
ATOM   3844  CA  VAL D  61      44.934  -8.184  -9.509  1.00  0.00           C
ATOM   3845  C   VAL D  61      43.863  -7.286  -8.943  1.00  0.00           C
ATOM   3846  O   VAL D  61      42.768  -7.775  -8.704  1.00  0.00           O
ATOM   3847  CB  VAL D  61      45.227  -7.781 -10.991  1.00  0.00           C
ATOM   3848  CG1 VAL D  61      46.402  -8.606 -11.587  1.00  0.00           C
ATOM   3849  CG2 VAL D  61      43.967  -7.879 -11.898  1.00  0.00           C
ATOM   3850  HA  VAL D  61      45.854  -8.015  -8.927  1.00  0.00           H
ATOM   3851  HB  VAL D  61      45.548  -6.724 -11.001  1.00  0.00           H
ATOM   3852 HG11 VAL D  61      46.660  -8.230 -12.589  1.00  0.00           H
ATOM   3853 HG12 VAL D  61      47.295  -8.518 -10.948  1.00  0.00           H
ATOM   3854 HG13 VAL D  61      46.143  -9.670 -11.680  1.00  0.00           H
ATOM   3855 HG21 VAL D  61      44.205  -7.521 -12.912  1.00  0.00           H
ATOM   3856 HG22 VAL D  61      43.606  -8.914 -11.980  1.00  0.00           H
ATOM   3857 HG23 VAL D  61      43.148  -7.257 -11.505  1.00  0.00           H
ATOM   3858  HN  VAL D  61      44.403 -10.157 -10.128  1.00  0.00           H
ATOM   3859  N   ALA D  62      44.140  -5.975  -8.734  1.00  0.00           N
ATOM   3860  CA  ALA D  62      43.068  -5.087  -8.297  1.00  0.00           C
ATOM   3861  C   ALA D  62      41.971  -5.233  -9.321  1.00  0.00           C
ATOM   3862  O   ALA D  62      42.224  -4.924 -10.474  1.00  0.00           O
ATOM   3863  CB  ALA D  62      43.453  -3.590  -8.254  1.00  0.00           C
ATOM   3864  HA  ALA D  62      42.759  -5.393  -7.285  1.00  0.00           H
ATOM   3865  HB1 ALA D  62      42.623  -2.988  -7.849  1.00  0.00           H
ATOM   3866  HB2 ALA D  62      44.342  -3.441  -7.631  1.00  0.00           H
ATOM   3867  HB3 ALA D  62      43.669  -3.234  -9.268  1.00  0.00           H
ATOM   3868  HN  ALA D  62      45.051  -5.590  -8.893  1.00  0.00           H
ATOM   3869  N   GLY D  63      40.775  -5.718  -8.928  1.00  0.00           N
ATOM   3870  CA  GLY D  63      39.713  -5.945  -9.898  1.00  0.00           C
ATOM   3871  C   GLY D  63      38.581  -5.010  -9.566  1.00  0.00           C
ATOM   3872  O   GLY D  63      38.309  -4.831  -8.389  1.00  0.00           O
ATOM   3873  HA3 GLY D  63      39.384  -6.981  -9.796  1.00  0.00           H
ATOM   3874  HA2 GLY D  63      40.049  -5.819 -10.938  1.00  0.00           H
ATOM   3875  HN  GLY D  63      40.584  -5.937  -7.970  1.00  0.00           H
ATOM   3876  N   GLN D  64      37.922  -4.401 -10.578  1.00  0.00           N
ATOM   3877  CA  GLN D  64      36.919  -3.385 -10.281  1.00  0.00           C
ATOM   3878  C   GLN D  64      35.610  -4.026  -9.891  1.00  0.00           C
ATOM   3879  O   GLN D  64      34.954  -3.506  -9.002  1.00  0.00           O
ATOM   3880  CB  GLN D  64      36.690  -2.416 -11.474  1.00  0.00           C
ATOM   3881  CG  GLN D  64      38.017  -1.771 -11.968  1.00  0.00           C
ATOM   3882  CD  GLN D  64      37.752  -0.573 -12.850  1.00  0.00           C
ATOM   3883  OE1 GLN D  64      38.128   0.531 -12.483  1.00  0.00           O
ATOM   3884  NE2 GLN D  64      37.107  -0.754 -14.024  1.00  0.00           N
ATOM   3885  HA  GLN D  64      37.279  -2.795  -9.425  1.00  0.00           H
ATOM   3886  HB2 GLN D  64      36.211  -2.965 -12.301  1.00  0.00           H
ATOM   3887  HB3 GLN D  64      35.998  -1.621 -11.149  1.00  0.00           H
ATOM   3888  HG2 GLN D  64      38.624  -1.454 -11.106  1.00  0.00           H
ATOM   3889  HG3 GLN D  64      38.615  -2.495 -12.542  1.00  0.00           H
ATOM   3890 HE22 GLN D  64      36.921   0.033 -14.613  1.00  0.00           H
ATOM   3891 HE21 GLN D  64      36.815  -1.663 -14.323  1.00  0.00           H
ATOM   3892  HN  GLN D  64      38.109  -4.630 -11.535  1.00  0.00           H
ATOM   3893  N   ALA D  65      35.214  -5.141 -10.549  1.00  0.00           N
ATOM   3894  CA  ALA D  65      33.926  -5.758 -10.249  1.00  0.00           C
ATOM   3895  C   ALA D  65      34.014  -7.239 -10.532  1.00  0.00           C
ATOM   3896  O   ALA D  65      33.415  -7.712 -11.484  1.00  0.00           O
ATOM   3897  CB  ALA D  65      32.850  -5.041 -11.103  1.00  0.00           C
ATOM   3898  HA  ALA D  65      33.683  -5.664  -9.181  1.00  0.00           H
ATOM   3899  HB1 ALA D  65      31.864  -5.505 -10.960  1.00  0.00           H
ATOM   3900  HB2 ALA D  65      32.786  -3.980 -10.817  1.00  0.00           H
ATOM   3901  HB3 ALA D  65      33.116  -5.102 -12.169  1.00  0.00           H
ATOM   3902  HN  ALA D  65      35.760  -5.530 -11.293  1.00  0.00           H
ATOM   3903  N   LEU D  66      34.782  -7.976  -9.697  1.00  0.00           N
ATOM   3904  CA  LEU D  66      34.989  -9.397  -9.953  1.00  0.00           C
ATOM   3905  C   LEU D  66      33.838 -10.200  -9.401  1.00  0.00           C
ATOM   3906  O   LEU D  66      33.185  -9.728  -8.486  1.00  0.00           O
ATOM   3907  CB  LEU D  66      36.296  -9.922  -9.299  1.00  0.00           C
ATOM   3908  CG  LEU D  66      37.583  -9.174  -9.756  1.00  0.00           C
ATOM   3909  CD1 LEU D  66      38.840  -9.798  -9.082  1.00  0.00           C
ATOM   3910  CD2 LEU D  66      37.764  -9.162 -11.301  1.00  0.00           C
ATOM   3911  HA  LEU D  66      35.034  -9.579 -11.039  1.00  0.00           H
ATOM   3912  HB2 LEU D  66      36.202  -9.841  -8.203  1.00  0.00           H
ATOM   3913  HB3 LEU D  66      36.387 -10.985  -9.542  1.00  0.00           H
ATOM   3914  HG  LEU D  66      37.481  -8.134  -9.413  1.00  0.00           H
ATOM   3915 HD21 LEU D  66      38.736  -8.727 -11.576  1.00  0.00           H
ATOM   3916 HD22 LEU D  66      37.718 -10.184 -11.702  1.00  0.00           H
ATOM   3917 HD23 LEU D  66      36.990  -8.550 -11.788  1.00  0.00           H
ATOM   3918 HD11 LEU D  66      39.775  -9.361  -9.467  1.00  0.00           H
ATOM   3919 HD12 LEU D  66      38.819  -9.620  -7.999  1.00  0.00           H
ATOM   3920 HD13 LEU D  66      38.876 -10.882  -9.262  1.00  0.00           H
ATOM   3921  HN  LEU D  66      35.201  -7.567  -8.883  1.00  0.00           H
ATOM   3922  N   LEU D  67      33.602 -11.423  -9.935  1.00  0.00           N
ATOM   3923  CA  LEU D  67      32.585 -12.289  -9.348  1.00  0.00           C
ATOM   3924  C   LEU D  67      33.119 -12.703  -7.996  1.00  0.00           C
ATOM   3925  O   LEU D  67      34.320 -12.900  -7.899  1.00  0.00           O
ATOM   3926  CB  LEU D  67      32.269 -13.551 -10.199  1.00  0.00           C
ATOM   3927  CG  LEU D  67      31.845 -13.261 -11.672  1.00  0.00           C
ATOM   3928  CD1 LEU D  67      31.509 -14.600 -12.388  1.00  0.00           C
ATOM   3929  CD2 LEU D  67      30.634 -12.291 -11.756  1.00  0.00           C
ATOM   3930  HA  LEU D  67      31.657 -11.712  -9.213  1.00  0.00           H
ATOM   3931  HB2 LEU D  67      33.161 -14.198 -10.207  1.00  0.00           H
ATOM   3932  HB3 LEU D  67      31.453 -14.098  -9.705  1.00  0.00           H
ATOM   3933  HG  LEU D  67      32.686 -12.804 -12.221  1.00  0.00           H
ATOM   3934 HD21 LEU D  67      30.276 -12.208 -12.794  1.00  0.00           H
ATOM   3935 HD22 LEU D  67      29.807 -12.653 -11.128  1.00  0.00           H
ATOM   3936 HD23 LEU D  67      30.923 -11.283 -11.427  1.00  0.00           H
ATOM   3937 HD11 LEU D  67      31.243 -14.422 -13.441  1.00  0.00           H
ATOM   3938 HD12 LEU D  67      32.378 -15.274 -12.364  1.00  0.00           H
ATOM   3939 HD13 LEU D  67      30.661 -15.100 -11.894  1.00  0.00           H
ATOM   3940  HN  LEU D  67      34.164 -11.778 -10.680  1.00  0.00           H
ATOM   3941  N   CYS D  68      32.265 -12.821  -6.952  1.00  0.00           N
ATOM   3942  CA  CYS D  68      32.758 -13.019  -5.588  1.00  0.00           C
ATOM   3943  C   CYS D  68      31.779 -13.874  -4.805  1.00  0.00           C
ATOM   3944  O   CYS D  68      30.780 -14.302  -5.361  1.00  0.00           O
ATOM   3945  CB  CYS D  68      32.997 -11.613  -4.961  1.00  0.00           C
ATOM   3946  SG  CYS D  68      34.391 -10.788  -5.793  1.00  0.00           S
ATOM   3947  HA  CYS D  68      33.704 -13.583  -5.586  1.00  0.00           H
ATOM   3948  HB2 CYS D  68      32.117 -10.971  -5.070  1.00  0.00           H
ATOM   3949  HB3 CYS D  68      33.238 -11.647  -3.891  1.00  0.00           H
ATOM   3950  HN  CYS D  68      31.280 -12.690  -7.073  1.00  0.00           H
ATOM   3951  N   GLN D  69      32.065 -14.148  -3.513  1.00  0.00           N
ATOM   3952  CA  GLN D  69      31.224 -15.031  -2.700  1.00  0.00           C
ATOM   3953  C   GLN D  69      31.563 -14.801  -1.238  1.00  0.00           C
ATOM   3954  O   GLN D  69      32.422 -13.971  -0.983  1.00  0.00           O
ATOM   3955  CB  GLN D  69      31.506 -16.515  -3.082  1.00  0.00           C
ATOM   3956  CG  GLN D  69      30.220 -17.370  -3.260  1.00  0.00           C
ATOM   3957  CD  GLN D  69      30.546 -18.843  -3.166  1.00  0.00           C
ATOM   3958  OE1 GLN D  69      30.564 -19.517  -4.184  1.00  0.00           O
ATOM   3959  NE2 GLN D  69      30.810 -19.371  -1.949  1.00  0.00           N
ATOM   3960  HA  GLN D  69      30.167 -14.766  -2.863  1.00  0.00           H
ATOM   3961  HB2 GLN D  69      32.062 -16.562  -4.030  1.00  0.00           H
ATOM   3962  HB3 GLN D  69      32.152 -16.969  -2.315  1.00  0.00           H
ATOM   3963  HG2 GLN D  69      29.477 -17.147  -2.481  1.00  0.00           H
ATOM   3964  HG3 GLN D  69      29.755 -17.136  -4.231  1.00  0.00           H
ATOM   3965 HE22 GLN D  69      31.024 -20.345  -1.864  1.00  0.00           H
ATOM   3966 HE21 GLN D  69      30.793 -18.808  -1.121  1.00  0.00           H
ATOM   3967  HN  GLN D  69      32.894 -13.784  -3.103  1.00  0.00           H
ATOM   3968  N   THR D  70      30.939 -15.511  -0.267  1.00  0.00           N
ATOM   3969  CA  THR D  70      31.345 -15.349   1.126  1.00  0.00           C
ATOM   3970  C   THR D  70      32.576 -16.191   1.361  1.00  0.00           C
ATOM   3971  O   THR D  70      32.566 -17.340   0.947  1.00  0.00           O
ATOM   3972  CB  THR D  70      30.296 -15.857   2.156  1.00  0.00           C
ATOM   3973  OG1 THR D  70      30.065 -17.260   1.925  1.00  0.00           O
ATOM   3974  CG2 THR D  70      28.957 -15.080   2.074  1.00  0.00           C
ATOM   3975  HA  THR D  70      31.531 -14.282   1.336  1.00  0.00           H
ATOM   3976  HB  THR D  70      30.721 -15.719   3.167  1.00  0.00           H
ATOM   3977  HG1 THR D  70      29.469 -17.646   2.557  1.00  0.00           H
ATOM   3978 HG23 THR D  70      28.434 -15.328   1.139  1.00  0.00           H
ATOM   3979 HG21 THR D  70      28.305 -15.367   2.914  1.00  0.00           H
ATOM   3980 HG22 THR D  70      29.128 -13.992   2.119  1.00  0.00           H
ATOM   3981  HN  THR D  70      30.243 -16.195  -0.475  1.00  0.00           H
ATOM   3982  N   ALA D  71      33.617 -15.658   2.044  1.00  0.00           N
ATOM   3983  CA  ALA D  71      34.660 -16.521   2.599  1.00  0.00           C
ATOM   3984  C   ALA D  71      34.331 -16.637   4.067  1.00  0.00           C
ATOM   3985  O   ALA D  71      33.783 -15.679   4.588  1.00  0.00           O
ATOM   3986  CB  ALA D  71      36.065 -15.903   2.443  1.00  0.00           C
ATOM   3987  HA  ALA D  71      34.672 -17.517   2.126  1.00  0.00           H
ATOM   3988  HB1 ALA D  71      36.818 -16.550   2.918  1.00  0.00           H
ATOM   3989  HB2 ALA D  71      36.319 -15.773   1.380  1.00  0.00           H
ATOM   3990  HB3 ALA D  71      36.087 -14.926   2.941  1.00  0.00           H
ATOM   3991  HN  ALA D  71      33.628 -14.695   2.321  1.00  0.00           H
ATOM   3992  N   VAL D  72      34.627 -17.774   4.741  1.00  0.00           N
ATOM   3993  CA  VAL D  72      34.174 -17.947   6.122  1.00  0.00           C
ATOM   3994  C   VAL D  72      35.209 -18.715   6.902  1.00  0.00           C
ATOM   3995  CB  VAL D  72      32.792 -18.671   6.165  1.00  0.00           C
ATOM   3996  CG1 VAL D  72      31.777 -18.033   5.175  1.00  0.00           C
ATOM   3997  CG2 VAL D  72      32.942 -20.187   5.871  1.00  0.00           C
ATOM   3998  HA  VAL D  72      34.076 -16.967   6.619  1.00  0.00           H
ATOM   3999  OT2 VAL D  72      35.119 -18.641   8.225  1.00  0.00           O
ATOM   4000  OT1 VAL D  72      36.082 -19.373   6.360  1.00  0.00           O
ATOM   4001  HB  VAL D  72      32.359 -18.570   7.177  1.00  0.00           H
ATOM   4002 HG11 VAL D  72      30.787 -18.504   5.286  1.00  0.00           H
ATOM   4003 HG12 VAL D  72      31.664 -16.959   5.380  1.00  0.00           H
ATOM   4004 HG13 VAL D  72      32.103 -18.171   4.133  1.00  0.00           H
ATOM   4005 HG21 VAL D  72      31.953 -20.639   5.718  1.00  0.00           H
ATOM   4006 HG22 VAL D  72      33.541 -20.348   4.964  1.00  0.00           H
ATOM   4007 HG23 VAL D  72      33.422 -20.703   6.717  1.00  0.00           H
ATOM   4008  HN  VAL D  72      35.104 -18.533   4.293  1.00  0.00           H
TER
ATOM   4009  N   ASN E   1      47.794  13.420  -0.134  1.00  0.00           N
ATOM   4010  H3  ASN E   1      48.496  13.664  -0.919  1.00  0.00           H
ATOM   4011  H1  ASN E   1      47.078  12.737  -0.572  1.00  0.00           H
ATOM   4012  H2  ASN E   1      47.294  14.346   0.103  1.00  0.00           H
ATOM   4013  CA  ASN E   1      48.485  12.814   1.030  1.00  0.00           C
ATOM   4014  C   ASN E   1      49.330  11.652   0.564  1.00  0.00           C
ATOM   4015  O   ASN E   1      49.173  11.234  -0.573  1.00  0.00           O
ATOM   4016  CB  ASN E   1      47.507  12.404   2.167  1.00  0.00           C
ATOM   4017  CG  ASN E   1      47.068  13.626   2.943  1.00  0.00           C
ATOM   4018  OD1 ASN E   1      47.702  13.946   3.938  1.00  0.00           O
ATOM   4019  ND2 ASN E   1      46.006  14.345   2.522  1.00  0.00           N
ATOM   4020  HA  ASN E   1      49.196  13.557   1.434  1.00  0.00           H
ATOM   4021  HB2 ASN E   1      46.644  11.860   1.754  1.00  0.00           H
ATOM   4022  HB3 ASN E   1      48.003  11.721   2.872  1.00  0.00           H
ATOM   4023 HD22 ASN E   1      45.715  15.156   3.032  1.00  0.00           H
ATOM   4024 HD21 ASN E   1      45.499  14.089   1.702  1.00  0.00           H
ATOM   4025  N   GLY E   2      50.249  11.150   1.423  1.00  0.00           N
ATOM   4026  CA  GLY E   2      51.243  10.190   0.958  1.00  0.00           C
ATOM   4027  C   GLY E   2      52.386  11.014   0.431  1.00  0.00           C
ATOM   4028  O   GLY E   2      52.222  11.578  -0.639  1.00  0.00           O
ATOM   4029  HA3 GLY E   2      50.876   9.557   0.134  1.00  0.00           H
ATOM   4030  HA2 GLY E   2      51.559   9.526   1.777  1.00  0.00           H
ATOM   4031  HN  GLY E   2      50.346  11.498   2.359  1.00  0.00           H
ATOM   4032  N   ASN E   3      53.528  11.108   1.155  1.00  0.00           N
ATOM   4033  CA  ASN E   3      54.642  11.919   0.679  1.00  0.00           C
ATOM   4034  C   ASN E   3      55.962  11.328   1.127  1.00  0.00           C
ATOM   4035  O   ASN E   3      56.026  10.873   2.258  1.00  0.00           O
ATOM   4036  CB  ASN E   3      54.484  13.371   1.200  1.00  0.00           C
ATOM   4037  CG  ASN E   3      54.417  13.392   2.705  1.00  0.00           C
ATOM   4038  OD1 ASN E   3      55.427  13.667   3.333  1.00  0.00           O
ATOM   4039  ND2 ASN E   3      53.247  13.097   3.313  1.00  0.00           N
ATOM   4040  HA  ASN E   3      54.613  11.928  -0.417  1.00  0.00           H
ATOM   4041  HB2 ASN E   3      55.324  14.001   0.869  1.00  0.00           H
ATOM   4042  HB3 ASN E   3      53.556  13.802   0.798  1.00  0.00           H
ATOM   4043 HD22 ASN E   3      53.201  13.091   4.309  1.00  0.00           H
ATOM   4044 HD21 ASN E   3      52.417  12.893   2.794  1.00  0.00           H
ATOM   4045  HN  ASN E   3      53.631  10.654   2.040  1.00  0.00           H
ATOM   4046  N   GLY E   4      57.023  11.315   0.283  1.00  0.00           N
ATOM   4047  CA  GLY E   4      58.309  10.739   0.652  1.00  0.00           C
ATOM   4048  C   GLY E   4      59.064  11.377   1.784  1.00  0.00           C
ATOM   4049  O   GLY E   4      60.263  11.155   1.853  1.00  0.00           O
ATOM   4050  HA3 GLY E   4      58.979  10.676  -0.222  1.00  0.00           H
ATOM   4051  HA2 GLY E   4      58.115   9.720   0.996  1.00  0.00           H
ATOM   4052  HN  GLY E   4      56.955  11.620  -0.654  1.00  0.00           H
ATOM   4053  N   ASN E   5      58.412  12.079   2.738  1.00  0.00           N
ATOM   4054  CA  ASN E   5      59.015  12.148   4.058  1.00  0.00           C
ATOM   4055  C   ASN E   5      59.379  10.735   4.463  1.00  0.00           C
ATOM   4056  O   ASN E   5      60.335  10.585   5.207  1.00  0.00           O
ATOM   4057  CB  ASN E   5      58.104  12.835   5.106  1.00  0.00           C
ATOM   4058  CG  ASN E   5      56.762  12.179   5.288  1.00  0.00           C
ATOM   4059  OD1 ASN E   5      56.539  11.081   4.809  1.00  0.00           O
ATOM   4060  ND2 ASN E   5      55.833  12.862   5.985  1.00  0.00           N
ATOM   4061  HA  ASN E   5      59.942  12.726   3.950  1.00  0.00           H
ATOM   4062  HB2 ASN E   5      58.620  12.856   6.080  1.00  0.00           H
ATOM   4063  HB3 ASN E   5      57.910  13.869   4.779  1.00  0.00           H
ATOM   4064 HD22 ASN E   5      54.916  12.483   6.112  1.00  0.00           H
ATOM   4065 HD21 ASN E   5      56.048  13.757   6.372  1.00  0.00           H
ATOM   4066  HN  ASN E   5      57.482  12.426   2.640  1.00  0.00           H
ATOM   4067  N   VAL E   6      58.662   9.700   3.947  1.00  0.00           N
ATOM   4068  CA  VAL E   6      59.157   8.330   4.007  1.00  0.00           C
ATOM   4069  C   VAL E   6      58.945   7.597   2.693  1.00  0.00           C
ATOM   4070  O   VAL E   6      57.963   6.880   2.591  1.00  0.00           O
ATOM   4071  CB  VAL E   6      58.566   7.558   5.226  1.00  0.00           C
ATOM   4072  CG1 VAL E   6      59.263   7.992   6.544  1.00  0.00           C
ATOM   4073  CG2 VAL E   6      57.031   7.751   5.380  1.00  0.00           C
ATOM   4074  HA  VAL E   6      60.246   8.341   4.111  1.00  0.00           H
ATOM   4075  HB  VAL E   6      58.772   6.484   5.074  1.00  0.00           H
ATOM   4076 HG11 VAL E   6      58.897   7.374   7.373  1.00  0.00           H
ATOM   4077 HG12 VAL E   6      60.352   7.861   6.487  1.00  0.00           H
ATOM   4078 HG13 VAL E   6      59.044   9.045   6.766  1.00  0.00           H
ATOM   4079 HG21 VAL E   6      56.671   7.089   6.180  1.00  0.00           H
ATOM   4080 HG22 VAL E   6      56.798   8.783   5.670  1.00  0.00           H
ATOM   4081 HG23 VAL E   6      56.483   7.518   4.457  1.00  0.00           H
ATOM   4082  HN  VAL E   6      57.785   9.840   3.478  1.00  0.00           H
ATOM   4083  N   CYS E   7      59.848   7.716   1.680  1.00  0.00           N
ATOM   4084  CA  CYS E   7      59.728   6.875   0.478  1.00  0.00           C
ATOM   4085  C   CYS E   7      60.997   6.913  -0.364  1.00  0.00           C
ATOM   4086  O   CYS E   7      61.622   7.960  -0.315  1.00  0.00           O
ATOM   4087  CB  CYS E   7      58.535   7.350  -0.392  1.00  0.00           C
ATOM   4088  SG  CYS E   7      57.861   6.024  -1.422  1.00  0.00           S
ATOM   4089  HA  CYS E   7      59.514   5.863   0.846  1.00  0.00           H
ATOM   4090  HB2 CYS E   7      57.690   7.635   0.241  1.00  0.00           H
ATOM   4091  HB3 CYS E   7      58.810   8.203  -1.031  1.00  0.00           H
ATOM   4092  HN  CYS E   7      60.621   8.351   1.746  1.00  0.00           H
ATOM   4093  N   PRO E   8      61.451   5.887  -1.143  1.00  0.00           N
ATOM   4094  CA  PRO E   8      62.639   6.041  -1.964  1.00  0.00           C
ATOM   4095  C   PRO E   8      62.555   7.143  -2.993  1.00  0.00           C
ATOM   4096  O   PRO E   8      61.452   7.633  -3.181  1.00  0.00           O
ATOM   4097  CB  PRO E   8      62.757   4.675  -2.673  1.00  0.00           C
ATOM   4098  CG  PRO E   8      62.004   3.712  -1.734  1.00  0.00           C
ATOM   4099  CD  PRO E   8      60.846   4.574  -1.180  1.00  0.00           C
ATOM   4100  HA  PRO E   8      63.446   6.116  -1.250  1.00  0.00           H
ATOM   4101  HD3 PRO E   8      60.529   4.184  -0.204  1.00  0.00           H
ATOM   4102  HD2 PRO E   8      60.037   4.596  -1.916  1.00  0.00           H
ATOM   4103  HG3 PRO E   8      62.677   3.418  -0.914  1.00  0.00           H
ATOM   4104  HG2 PRO E   8      61.652   2.807  -2.251  1.00  0.00           H
ATOM   4105  HB2 PRO E   8      62.213   4.750  -3.621  1.00  0.00           H
ATOM   4106  HB3 PRO E   8      63.792   4.357  -2.879  1.00  0.00           H
ATOM   4107  N   PRO E   9      63.644   7.556  -3.693  1.00  0.00           N
ATOM   4108  CA  PRO E   9      63.523   8.603  -4.699  1.00  0.00           C
ATOM   4109  C   PRO E   9      63.303   8.011  -6.072  1.00  0.00           C
ATOM   4110  O   PRO E   9      63.029   6.827  -6.181  1.00  0.00           O
ATOM   4111  CB  PRO E   9      64.980   9.144  -4.653  1.00  0.00           C
ATOM   4112  CG  PRO E   9      65.621   8.474  -3.423  1.00  0.00           C
ATOM   4113  CD  PRO E   9      64.994   7.065  -3.457  1.00  0.00           C
ATOM   4114  HA  PRO E   9      62.788   9.383  -4.439  1.00  0.00           H
ATOM   4115  HD3 PRO E   9      65.220   6.495  -2.554  1.00  0.00           H
ATOM   4116  HD2 PRO E   9      65.341   6.482  -4.326  1.00  0.00           H
ATOM   4117  HG3 PRO E   9      65.322   9.028  -2.520  1.00  0.00           H
ATOM   4118  HG2 PRO E   9      66.714   8.452  -3.475  1.00  0.00           H
ATOM   4119  HB2 PRO E   9      65.547   8.746  -5.507  1.00  0.00           H
ATOM   4120  HB3 PRO E   9      65.056  10.244  -4.643  1.00  0.00           H
ATOM   4121  N   GLY E  10      63.497   8.838  -7.125  1.00  0.00           N
ATOM   4122  CA  GLY E  10      63.676   8.295  -8.467  1.00  0.00           C
ATOM   4123  C   GLY E  10      62.578   7.341  -8.867  1.00  0.00           C
ATOM   4124  O   GLY E  10      61.433   7.764  -8.884  1.00  0.00           O
ATOM   4125  HA3 GLY E  10      64.667   7.818  -8.502  1.00  0.00           H
ATOM   4126  HA2 GLY E  10      63.683   9.110  -9.210  1.00  0.00           H
ATOM   4127  HN  GLY E  10      63.662   9.818  -6.988  1.00  0.00           H
ATOM   4128  N   LEU E  11      62.898   6.070  -9.210  1.00  0.00           N
ATOM   4129  CA  LEU E  11      61.869   5.194  -9.763  1.00  0.00           C
ATOM   4130  C   LEU E  11      60.803   4.931  -8.729  1.00  0.00           C
ATOM   4131  O   LEU E  11      59.656   5.266  -8.974  1.00  0.00           O
ATOM   4132  CB  LEU E  11      62.444   3.846 -10.286  1.00  0.00           C
ATOM   4133  CG  LEU E  11      61.370   2.883 -10.880  1.00  0.00           C
ATOM   4134  CD1 LEU E  11      60.706   3.462 -12.162  1.00  0.00           C
ATOM   4135  CD2 LEU E  11      62.020   1.510 -11.210  1.00  0.00           C
ATOM   4136  HA  LEU E  11      61.433   5.736 -10.618  1.00  0.00           H
ATOM   4137  HB2 LEU E  11      63.203   4.060 -11.056  1.00  0.00           H
ATOM   4138  HB3 LEU E  11      62.953   3.337  -9.453  1.00  0.00           H
ATOM   4139  HG  LEU E  11      60.581   2.699 -10.128  1.00  0.00           H
ATOM   4140 HD21 LEU E  11      61.270   0.807 -11.601  1.00  0.00           H
ATOM   4141 HD22 LEU E  11      62.811   1.633 -11.966  1.00  0.00           H
ATOM   4142 HD23 LEU E  11      62.465   1.063 -10.308  1.00  0.00           H
ATOM   4143 HD11 LEU E  11      60.019   2.723 -12.605  1.00  0.00           H
ATOM   4144 HD12 LEU E  11      60.121   4.366 -11.943  1.00  0.00           H
ATOM   4145 HD13 LEU E  11      61.473   3.714 -12.910  1.00  0.00           H
ATOM   4146  HN  LEU E  11      63.835   5.722  -9.143  1.00  0.00           H
ATOM   4147  N   PHE E  12      61.144   4.320  -7.573  1.00  0.00           N
ATOM   4148  CA  PHE E  12      60.099   3.951  -6.623  1.00  0.00           C
ATOM   4149  C   PHE E  12      59.686   5.230  -5.935  1.00  0.00           C
ATOM   4150  O   PHE E  12      60.569   5.961  -5.514  1.00  0.00           O
ATOM   4151  CB  PHE E  12      60.558   2.849  -5.638  1.00  0.00           C
ATOM   4152  CG  PHE E  12      61.074   1.636  -6.420  1.00  0.00           C
ATOM   4153  CD1 PHE E  12      60.175   0.670  -6.884  1.00  0.00           C
ATOM   4154  CD2 PHE E  12      62.443   1.483  -6.676  1.00  0.00           C
ATOM   4155  CE1 PHE E  12      60.642  -0.435  -7.601  1.00  0.00           C
ATOM   4156  CE2 PHE E  12      62.902   0.408  -7.439  1.00  0.00           C
ATOM   4157  CZ  PHE E  12      62.000  -0.546  -7.914  1.00  0.00           C
ATOM   4158  HA  PHE E  12      59.254   3.520  -7.186  1.00  0.00           H
ATOM   4159  HB2 PHE E  12      61.364   3.215  -4.997  1.00  0.00           H
ATOM   4160  HB3 PHE E  12      59.717   2.562  -4.990  1.00  0.00           H
ATOM   4161  HD2 PHE E  12      63.160   2.199  -6.287  1.00  0.00           H
ATOM   4162  HE2 PHE E  12      63.961   0.313  -7.663  1.00  0.00           H
ATOM   4163  HZ  PHE E  12      62.357  -1.368  -8.525  1.00  0.00           H
ATOM   4164  HE1 PHE E  12      59.947  -1.206  -7.911  1.00  0.00           H
ATOM   4165  HD1 PHE E  12      59.113   0.777  -6.691  1.00  0.00           H
ATOM   4166  HN  PHE E  12      62.101   4.146  -7.342  1.00  0.00           H
ATOM   4167  N   SER E  13      58.372   5.546  -5.853  1.00  0.00           N
ATOM   4168  CA  SER E  13      57.961   6.910  -5.520  1.00  0.00           C
ATOM   4169  C   SER E  13      56.657   6.855  -4.745  1.00  0.00           C
ATOM   4170  O   SER E  13      56.567   5.948  -3.934  1.00  0.00           O
ATOM   4171  CB  SER E  13      57.924   7.640  -6.895  1.00  0.00           C
ATOM   4172  OG  SER E  13      56.638   7.476  -7.514  1.00  0.00           O
ATOM   4173  HA  SER E  13      58.696   7.396  -4.857  1.00  0.00           H
ATOM   4174  HB2 SER E  13      58.132   8.708  -6.772  1.00  0.00           H
ATOM   4175  HB3 SER E  13      58.714   7.251  -7.558  1.00  0.00           H
ATOM   4176  HG1 SER E  13      56.575   7.912  -8.359  1.00  0.00           H
ATOM   4177  HN  SER E  13      57.662   4.912  -6.158  1.00  0.00           H
ATOM   4178  N   ASN E  14      55.662   7.750  -4.966  1.00  0.00           N
ATOM   4179  CA  ASN E  14      54.390   7.732  -4.227  1.00  0.00           C
ATOM   4180  C   ASN E  14      54.266   6.757  -3.067  1.00  0.00           C
ATOM   4181  O   ASN E  14      53.963   5.613  -3.367  1.00  0.00           O
ATOM   4182  CB  ASN E  14      53.224   7.484  -5.228  1.00  0.00           C
ATOM   4183  CG  ASN E  14      52.915   8.764  -5.967  1.00  0.00           C
ATOM   4184  OD1 ASN E  14      52.173   9.568  -5.424  1.00  0.00           O
ATOM   4185  ND2 ASN E  14      53.473   8.999  -7.173  1.00  0.00           N
ATOM   4186  HA  ASN E  14      54.211   8.742  -3.840  1.00  0.00           H
ATOM   4187  HB2 ASN E  14      53.482   6.663  -5.915  1.00  0.00           H
ATOM   4188  HB3 ASN E  14      52.307   7.196  -4.686  1.00  0.00           H
ATOM   4189 HD22 ASN E  14      53.290   9.863  -7.643  1.00  0.00           H
ATOM   4190 HD21 ASN E  14      54.076   8.329  -7.605  1.00  0.00           H
ATOM   4191  HN  ASN E  14      55.769   8.459  -5.665  1.00  0.00           H
ATOM   4192  N   PRO E  15      54.441   7.088  -1.757  1.00  0.00           N
ATOM   4193  CA  PRO E  15      54.154   6.096  -0.733  1.00  0.00           C
ATOM   4194  C   PRO E  15      52.670   5.833  -0.682  1.00  0.00           C
ATOM   4195  O   PRO E  15      51.961   6.772  -0.358  1.00  0.00           O
ATOM   4196  CB  PRO E  15      54.651   6.798   0.552  1.00  0.00           C
ATOM   4197  CG  PRO E  15      54.587   8.296   0.207  1.00  0.00           C
ATOM   4198  CD  PRO E  15      54.925   8.384  -1.298  1.00  0.00           C
ATOM   4199  HA  PRO E  15      54.734   5.189  -0.905  1.00  0.00           H
ATOM   4200  HD3 PRO E  15      56.012   8.443  -1.445  1.00  0.00           H
ATOM   4201  HD2 PRO E  15      54.428   9.273  -1.710  1.00  0.00           H
ATOM   4202  HG3 PRO E  15      55.254   8.887   0.847  1.00  0.00           H
ATOM   4203  HG2 PRO E  15      53.551   8.627   0.366  1.00  0.00           H
ATOM   4204  HB2 PRO E  15      54.036   6.582   1.437  1.00  0.00           H
ATOM   4205  HB3 PRO E  15      55.691   6.506   0.762  1.00  0.00           H
ATOM   4206  N   GLN E  16      52.190   4.598  -0.986  1.00  0.00           N
ATOM   4207  CA  GLN E  16      50.756   4.319  -0.885  1.00  0.00           C
ATOM   4208  C   GLN E  16      50.468   3.187   0.073  1.00  0.00           C
ATOM   4209  O   GLN E  16      51.324   2.338   0.262  1.00  0.00           O
ATOM   4210  CB  GLN E  16      50.121   3.996  -2.265  1.00  0.00           C
ATOM   4211  CG  GLN E  16      50.447   5.085  -3.324  1.00  0.00           C
ATOM   4212  CD  GLN E  16      49.432   5.149  -4.447  1.00  0.00           C
ATOM   4213  OE1 GLN E  16      48.245   5.099  -4.163  1.00  0.00           O
ATOM   4214  NE2 GLN E  16      49.835   5.276  -5.731  1.00  0.00           N
ATOM   4215  HA  GLN E  16      50.240   5.194  -0.469  1.00  0.00           H
ATOM   4216  HB2 GLN E  16      50.480   3.015  -2.616  1.00  0.00           H
ATOM   4217  HB3 GLN E  16      49.035   3.911  -2.126  1.00  0.00           H
ATOM   4218  HG2 GLN E  16      50.442   6.070  -2.843  1.00  0.00           H
ATOM   4219  HG3 GLN E  16      51.464   4.914  -3.700  1.00  0.00           H
ATOM   4220 HE22 GLN E  16      49.151   5.312  -6.462  1.00  0.00           H
ATOM   4221 HE21 GLN E  16      50.801   5.334  -5.979  1.00  0.00           H
ATOM   4222  HN  GLN E  16      52.788   3.847  -1.275  1.00  0.00           H
ATOM   4223  N   CYS E  17      49.248   3.164   0.665  1.00  0.00           N
ATOM   4224  CA  CYS E  17      48.841   2.047   1.513  1.00  0.00           C
ATOM   4225  C   CYS E  17      48.391   0.933   0.597  1.00  0.00           C
ATOM   4226  O   CYS E  17      47.205   0.648   0.525  1.00  0.00           O
ATOM   4227  CB  CYS E  17      47.697   2.473   2.474  1.00  0.00           C
ATOM   4228  SG  CYS E  17      48.311   3.714   3.653  1.00  0.00           S
ATOM   4229  HA  CYS E  17      49.682   1.692   2.132  1.00  0.00           H
ATOM   4230  HB2 CYS E  17      46.843   2.896   1.926  1.00  0.00           H
ATOM   4231  HB3 CYS E  17      47.346   1.607   3.051  1.00  0.00           H
ATOM   4232  HN  CYS E  17      48.568   3.876   0.480  1.00  0.00           H
ATOM   4233  N   CYS E  18      49.337   0.280  -0.114  1.00  0.00           N
ATOM   4234  CA  CYS E  18      48.959  -0.847  -0.964  1.00  0.00           C
ATOM   4235  C   CYS E  18      48.565  -1.994  -0.072  1.00  0.00           C
ATOM   4236  O   CYS E  18      48.871  -1.946   1.108  1.00  0.00           O
ATOM   4237  CB  CYS E  18      50.157  -1.375  -1.787  1.00  0.00           C
ATOM   4238  SG  CYS E  18      50.903  -0.061  -2.790  1.00  0.00           S
ATOM   4239  HA  CYS E  18      48.135  -0.563  -1.638  1.00  0.00           H
ATOM   4240  HB2 CYS E  18      50.899  -1.737  -1.065  1.00  0.00           H
ATOM   4241  HB3 CYS E  18      49.880  -2.207  -2.452  1.00  0.00           H
ATOM   4242  HN  CYS E  18      50.307   0.514  -0.023  1.00  0.00           H
ATOM   4243  N   ALA E  19      47.929  -3.057  -0.606  1.00  0.00           N
ATOM   4244  CA  ALA E  19      47.686  -4.215   0.243  1.00  0.00           C
ATOM   4245  C   ALA E  19      49.011  -4.720   0.768  1.00  0.00           C
ATOM   4246  O   ALA E  19      49.189  -4.761   1.975  1.00  0.00           O
ATOM   4247  CB  ALA E  19      46.996  -5.366  -0.524  1.00  0.00           C
ATOM   4248  HA  ALA E  19      47.033  -3.918   1.083  1.00  0.00           H
ATOM   4249  HB1 ALA E  19      46.963  -6.251   0.128  1.00  0.00           H
ATOM   4250  HB2 ALA E  19      45.974  -5.084  -0.807  1.00  0.00           H
ATOM   4251  HB3 ALA E  19      47.549  -5.607  -1.444  1.00  0.00           H
ATOM   4252  HN  ALA E  19      47.667  -3.085  -1.573  1.00  0.00           H
ATOM   4253  N   THR E  20      49.948  -5.110  -0.128  1.00  0.00           N
ATOM   4254  CA  THR E  20      51.199  -5.710   0.331  1.00  0.00           C
ATOM   4255  C   THR E  20      52.184  -5.828  -0.807  1.00  0.00           C
ATOM   4256  O   THR E  20      51.752  -5.728  -1.945  1.00  0.00           O
ATOM   4257  CB  THR E  20      50.948  -7.117   0.931  1.00  0.00           C
ATOM   4258  OG1 THR E  20      52.172  -7.539   1.558  1.00  0.00           O
ATOM   4259  CG2 THR E  20      50.500  -8.114  -0.170  1.00  0.00           C
ATOM   4260  HA  THR E  20      51.640  -5.044   1.089  1.00  0.00           H
ATOM   4261  HB  THR E  20      50.150  -7.054   1.690  1.00  0.00           H
ATOM   4262  HG1 THR E  20      52.095  -8.376   1.999  1.00  0.00           H
ATOM   4263 HG23 THR E  20      51.338  -8.328  -0.849  1.00  0.00           H
ATOM   4264 HG21 THR E  20      50.175  -9.058   0.285  1.00  0.00           H
ATOM   4265 HG22 THR E  20      49.657  -7.706  -0.750  1.00  0.00           H
ATOM   4266  HN  THR E  20      49.802  -5.018  -1.115  1.00  0.00           H
ATOM   4267  N   GLN E  21      53.499  -6.011  -0.530  1.00  0.00           N
ATOM   4268  CA  GLN E  21      54.486  -5.975  -1.609  1.00  0.00           C
ATOM   4269  C   GLN E  21      54.523  -7.323  -2.291  1.00  0.00           C
ATOM   4270  O   GLN E  21      55.473  -8.069  -2.114  1.00  0.00           O
ATOM   4271  CB  GLN E  21      55.888  -5.528  -1.101  1.00  0.00           C
ATOM   4272  CG  GLN E  21      56.778  -5.055  -2.284  1.00  0.00           C
ATOM   4273  CD  GLN E  21      58.220  -4.878  -1.880  1.00  0.00           C
ATOM   4274  OE1 GLN E  21      59.080  -5.557  -2.418  1.00  0.00           O
ATOM   4275  NE2 GLN E  21      58.525  -3.967  -0.933  1.00  0.00           N
ATOM   4276  HA  GLN E  21      54.174  -5.224  -2.352  1.00  0.00           H
ATOM   4277  HB2 GLN E  21      55.767  -4.699  -0.390  1.00  0.00           H
ATOM   4278  HB3 GLN E  21      56.376  -6.354  -0.557  1.00  0.00           H
ATOM   4279  HG2 GLN E  21      56.721  -5.804  -3.086  1.00  0.00           H
ATOM   4280  HG3 GLN E  21      56.411  -4.101  -2.695  1.00  0.00           H
ATOM   4281 HE22 GLN E  21      59.480  -3.849  -0.670  1.00  0.00           H
ATOM   4282 HE21 GLN E  21      57.824  -3.406  -0.494  1.00  0.00           H
ATOM   4283  HN  GLN E  21      53.815  -6.151   0.411  1.00  0.00           H
ATOM   4284  N   VAL E  22      53.481  -7.651  -3.088  1.00  0.00           N
ATOM   4285  CA  VAL E  22      53.465  -8.946  -3.765  1.00  0.00           C
ATOM   4286  C   VAL E  22      54.684  -9.083  -4.655  1.00  0.00           C
ATOM   4287  O   VAL E  22      55.256  -8.074  -5.038  1.00  0.00           O
ATOM   4288  CB  VAL E  22      52.175  -9.220  -4.599  1.00  0.00           C
ATOM   4289  CG1 VAL E  22      50.897  -9.249  -3.714  1.00  0.00           C
ATOM   4290  CG2 VAL E  22      52.014  -8.196  -5.756  1.00  0.00           C
ATOM   4291  HA  VAL E  22      53.527  -9.717  -2.979  1.00  0.00           H
ATOM   4292  HB  VAL E  22      52.274 -10.223  -5.049  1.00  0.00           H
ATOM   4293 HG11 VAL E  22      50.038  -9.593  -4.310  1.00  0.00           H
ATOM   4294 HG12 VAL E  22      51.026  -9.946  -2.871  1.00  0.00           H
ATOM   4295 HG13 VAL E  22      50.658  -8.252  -3.318  1.00  0.00           H
ATOM   4296 HG21 VAL E  22      51.154  -8.469  -6.387  1.00  0.00           H
ATOM   4297 HG22 VAL E  22      51.858  -7.181  -5.366  1.00  0.00           H
ATOM   4298 HG23 VAL E  22      52.906  -8.178  -6.392  1.00  0.00           H
ATOM   4299  HN  VAL E  22      52.720  -7.017  -3.210  1.00  0.00           H
ATOM   4300  N   LEU E  23      55.090 -10.332  -4.988  1.00  0.00           N
ATOM   4301  CA  LEU E  23      56.241 -10.545  -5.868  1.00  0.00           C
ATOM   4302  C   LEU E  23      57.482  -9.828  -5.375  1.00  0.00           C
ATOM   4303  O   LEU E  23      58.320  -9.489  -6.196  1.00  0.00           O
ATOM   4304  CB  LEU E  23      55.897 -10.132  -7.329  1.00  0.00           C
ATOM   4305  CG  LEU E  23      54.528 -10.668  -7.843  1.00  0.00           C
ATOM   4306  CD1 LEU E  23      54.246 -10.118  -9.270  1.00  0.00           C
ATOM   4307  CD2 LEU E  23      54.468 -12.220  -7.847  1.00  0.00           C
ATOM   4308  HA  LEU E  23      56.516 -11.613  -5.864  1.00  0.00           H
ATOM   4309  HB2 LEU E  23      55.864  -9.034  -7.373  1.00  0.00           H
ATOM   4310  HB3 LEU E  23      56.698 -10.470  -8.006  1.00  0.00           H
ATOM   4311  HG  LEU E  23      53.726 -10.302  -7.184  1.00  0.00           H
ATOM   4312 HD21 LEU E  23      53.512 -12.561  -8.271  1.00  0.00           H
ATOM   4313 HD22 LEU E  23      55.289 -12.633  -8.452  1.00  0.00           H
ATOM   4314 HD23 LEU E  23      54.543 -12.623  -6.826  1.00  0.00           H
ATOM   4315 HD11 LEU E  23      53.255 -10.447  -9.623  1.00  0.00           H
ATOM   4316 HD12 LEU E  23      54.258  -9.018  -9.276  1.00  0.00           H
ATOM   4317 HD13 LEU E  23      55.007 -10.478  -9.977  1.00  0.00           H
ATOM   4318  HN  LEU E  23      54.600 -11.139  -4.652  1.00  0.00           H
ATOM   4319  N   GLY E  24      57.624  -9.579  -4.051  1.00  0.00           N
ATOM   4320  CA  GLY E  24      58.790  -8.849  -3.556  1.00  0.00           C
ATOM   4321  C   GLY E  24      59.127  -7.633  -4.388  1.00  0.00           C
ATOM   4322  O   GLY E  24      60.296  -7.286  -4.459  1.00  0.00           O
ATOM   4323  HA3 GLY E  24      59.650  -9.538  -3.538  1.00  0.00           H
ATOM   4324  HA2 GLY E  24      58.615  -8.493  -2.527  1.00  0.00           H
ATOM   4325  HN  GLY E  24      56.955  -9.903  -3.378  1.00  0.00           H
ATOM   4326  N   LEU E  25      58.123  -6.970  -5.010  1.00  0.00           N
ATOM   4327  CA  LEU E  25      58.412  -5.803  -5.844  1.00  0.00           C
ATOM   4328  C   LEU E  25      57.138  -5.055  -6.183  1.00  0.00           C
ATOM   4329  O   LEU E  25      57.097  -3.865  -5.926  1.00  0.00           O
ATOM   4330  CB  LEU E  25      59.136  -6.213  -7.160  1.00  0.00           C
ATOM   4331  CG  LEU E  25      59.590  -5.005  -8.040  1.00  0.00           C
ATOM   4332  CD1 LEU E  25      60.775  -4.227  -7.400  1.00  0.00           C
ATOM   4333  CD2 LEU E  25      60.011  -5.503  -9.452  1.00  0.00           C
ATOM   4334  HA  LEU E  25      59.058  -5.135  -5.253  1.00  0.00           H
ATOM   4335  HB2 LEU E  25      60.020  -6.825  -6.930  1.00  0.00           H
ATOM   4336  HB3 LEU E  25      58.447  -6.852  -7.734  1.00  0.00           H
ATOM   4337  HG  LEU E  25      58.753  -4.300  -8.176  1.00  0.00           H
ATOM   4338 HD21 LEU E  25      60.300  -4.654 -10.093  1.00  0.00           H
ATOM   4339 HD22 LEU E  25      60.868  -6.189  -9.373  1.00  0.00           H
ATOM   4340 HD23 LEU E  25      59.182  -6.032  -9.946  1.00  0.00           H
ATOM   4341 HD11 LEU E  25      61.130  -3.455  -8.096  1.00  0.00           H
ATOM   4342 HD12 LEU E  25      60.482  -3.725  -6.468  1.00  0.00           H
ATOM   4343 HD13 LEU E  25      61.614  -4.906  -7.185  1.00  0.00           H
ATOM   4344  HN  LEU E  25      57.176  -7.270  -4.903  1.00  0.00           H
ATOM   4345  N   ILE E  26      56.102  -5.710  -6.762  1.00  0.00           N
ATOM   4346  CA  ILE E  26      54.870  -5.006  -7.136  1.00  0.00           C
ATOM   4347  C   ILE E  26      54.032  -4.772  -5.898  1.00  0.00           C
ATOM   4348  O   ILE E  26      54.150  -5.544  -4.960  1.00  0.00           O
ATOM   4349  CB  ILE E  26      54.053  -5.785  -8.223  1.00  0.00           C
ATOM   4350  CG1 ILE E  26      54.628  -5.587  -9.659  1.00  0.00           C
ATOM   4351  CG2 ILE E  26      52.534  -5.439  -8.253  1.00  0.00           C
ATOM   4352  HA  ILE E  26      55.144  -4.027  -7.554  1.00  0.00           H
ATOM   4353  HB  ILE E  26      54.102  -6.857  -7.980  1.00  0.00           H
ATOM   4354  CD  ILE E  26      56.119  -5.988  -9.793  1.00  0.00           C
ATOM   4355  HD3 ILE E  26      56.278  -7.019  -9.444  1.00  0.00           H
ATOM   4356  HD2 ILE E  26      56.751  -5.304  -9.211  1.00  0.00           H
ATOM   4357  HD1 ILE E  26      56.433  -5.927 -10.847  1.00  0.00           H
ATOM   4358 HG12 ILE E  26      54.051  -6.206 -10.367  1.00  0.00           H
ATOM   4359 HG13 ILE E  26      54.509  -4.534  -9.959  1.00  0.00           H
ATOM   4360 HG21 ILE E  26      52.017  -6.088  -8.973  1.00  0.00           H
ATOM   4361 HG22 ILE E  26      52.044  -5.594  -7.282  1.00  0.00           H
ATOM   4362 HG23 ILE E  26      52.382  -4.396  -8.562  1.00  0.00           H
ATOM   4363  HN  ILE E  26      56.157  -6.692  -6.924  1.00  0.00           H
ATOM   4364  N   GLY E  27      53.174  -3.721  -5.907  1.00  0.00           N
ATOM   4365  CA  GLY E  27      52.209  -3.495  -4.832  1.00  0.00           C
ATOM   4366  C   GLY E  27      50.848  -3.396  -5.482  1.00  0.00           C
ATOM   4367  O   GLY E  27      50.758  -2.666  -6.457  1.00  0.00           O
ATOM   4368  HA3 GLY E  27      52.428  -2.538  -4.336  1.00  0.00           H
ATOM   4369  HA2 GLY E  27      52.235  -4.288  -4.071  1.00  0.00           H
ATOM   4370  HN  GLY E  27      53.144  -3.084  -6.680  1.00  0.00           H
ATOM   4371  N   LEU E  28      49.799  -4.103  -4.994  1.00  0.00           N
ATOM   4372  CA  LEU E  28      48.502  -4.074  -5.676  1.00  0.00           C
ATOM   4373  C   LEU E  28      47.601  -3.029  -5.059  1.00  0.00           C
ATOM   4374  O   LEU E  28      47.803  -2.692  -3.903  1.00  0.00           O
ATOM   4375  CB  LEU E  28      47.772  -5.445  -5.600  1.00  0.00           C
ATOM   4376  CG  LEU E  28      48.571  -6.624  -6.234  1.00  0.00           C
ATOM   4377  CD1 LEU E  28      47.910  -7.981  -5.875  1.00  0.00           C
ATOM   4378  CD2 LEU E  28      48.698  -6.505  -7.777  1.00  0.00           C
ATOM   4379  HA  LEU E  28      48.642  -3.820  -6.736  1.00  0.00           H
ATOM   4380  HB2 LEU E  28      47.587  -5.664  -4.536  1.00  0.00           H
ATOM   4381  HB3 LEU E  28      46.795  -5.377  -6.104  1.00  0.00           H
ATOM   4382  HG  LEU E  28      49.581  -6.619  -5.801  1.00  0.00           H
ATOM   4383 HD21 LEU E  28      49.165  -7.405  -8.206  1.00  0.00           H
ATOM   4384 HD22 LEU E  28      47.709  -6.370  -8.240  1.00  0.00           H
ATOM   4385 HD23 LEU E  28      49.335  -5.655  -8.040  1.00  0.00           H
ATOM   4386 HD11 LEU E  28      48.429  -8.821  -6.361  1.00  0.00           H
ATOM   4387 HD12 LEU E  28      47.969  -8.137  -4.790  1.00  0.00           H
ATOM   4388 HD13 LEU E  28      46.854  -7.994  -6.184  1.00  0.00           H
ATOM   4389  HN  LEU E  28      49.880  -4.648  -4.157  1.00  0.00           H
ATOM   4390  N   ASP E  29      46.597  -2.528  -5.819  1.00  0.00           N
ATOM   4391  CA  ASP E  29      45.624  -1.589  -5.258  1.00  0.00           C
ATOM   4392  C   ASP E  29      46.350  -0.453  -4.574  1.00  0.00           C
ATOM   4393  O   ASP E  29      46.164  -0.246  -3.385  1.00  0.00           O
ATOM   4394  CB  ASP E  29      44.669  -2.329  -4.284  1.00  0.00           C
ATOM   4395  CG  ASP E  29      43.900  -3.444  -4.943  1.00  0.00           C
ATOM   4396  OD1 ASP E  29      44.515  -4.510  -5.214  1.00  0.00           O
ATOM   4397  OD2 ASP E  29      42.674  -3.272  -5.186  1.00  0.00           O
ATOM   4398  HA  ASP E  29      45.012  -1.147  -6.063  1.00  0.00           H
ATOM   4399  HB2 ASP E  29      45.251  -2.765  -3.461  1.00  0.00           H
ATOM   4400  HB3 ASP E  29      43.958  -1.601  -3.866  1.00  0.00           H
ATOM   4401  HN  ASP E  29      46.484  -2.812  -6.772  1.00  0.00           H
ATOM   4402  N   CYS E  30      47.198   0.292  -5.318  1.00  0.00           N
ATOM   4403  CA  CYS E  30      47.977   1.349  -4.677  1.00  0.00           C
ATOM   4404  C   CYS E  30      47.017   2.435  -4.231  1.00  0.00           C
ATOM   4405  O   CYS E  30      46.549   3.171  -5.084  1.00  0.00           O
ATOM   4406  CB  CYS E  30      49.101   1.875  -5.609  1.00  0.00           C
ATOM   4407  SG  CYS E  30      50.147   0.479  -6.137  1.00  0.00           S
ATOM   4408  HA  CYS E  30      48.493   0.913  -3.809  1.00  0.00           H
ATOM   4409  HB2 CYS E  30      48.687   2.365  -6.501  1.00  0.00           H
ATOM   4410  HB3 CYS E  30      49.739   2.592  -5.076  1.00  0.00           H
ATOM   4411  HN  CYS E  30      47.301   0.128  -6.301  1.00  0.00           H
ATOM   4412  N   LYS E  31      46.706   2.530  -2.912  1.00  0.00           N
ATOM   4413  CA  LYS E  31      45.734   3.505  -2.406  1.00  0.00           C
ATOM   4414  C   LYS E  31      46.484   4.527  -1.577  1.00  0.00           C
ATOM   4415  O   LYS E  31      46.949   4.137  -0.517  1.00  0.00           O
ATOM   4416  CB  LYS E  31      44.684   2.734  -1.548  1.00  0.00           C
ATOM   4417  CG  LYS E  31      43.702   3.668  -0.788  1.00  0.00           C
ATOM   4418  CD  LYS E  31      42.634   2.901   0.050  1.00  0.00           C
ATOM   4419  CE  LYS E  31      41.370   2.489  -0.755  1.00  0.00           C
ATOM   4420  NZ  LYS E  31      40.417   3.616  -0.911  1.00  0.00           N
ATOM   4421  HA  LYS E  31      45.188   4.009  -3.218  1.00  0.00           H
ATOM   4422  HB2 LYS E  31      44.120   2.059  -2.212  1.00  0.00           H
ATOM   4423  HB3 LYS E  31      45.208   2.120  -0.798  1.00  0.00           H
ATOM   4424  HG2 LYS E  31      44.290   4.284  -0.091  1.00  0.00           H
ATOM   4425  HG3 LYS E  31      43.221   4.334  -1.516  1.00  0.00           H
ATOM   4426  HD2 LYS E  31      43.106   1.998   0.467  1.00  0.00           H
ATOM   4427  HD3 LYS E  31      42.296   3.522   0.897  1.00  0.00           H
ATOM   4428  HE2 LYS E  31      40.852   1.677  -0.218  1.00  0.00           H
ATOM   4429  HE3 LYS E  31      41.679   2.084  -1.730  1.00  0.00           H
ATOM   4430  HZ1 LYS E  31      39.664   3.407  -1.656  1.00  0.00           H
ATOM   4431  HZ2 LYS E  31      39.898   3.841   0.013  1.00  0.00           H
ATOM   4432  HZ3 LYS E  31      40.880   4.541  -1.211  1.00  0.00           H
ATOM   4433  HN  LYS E  31      47.137   1.928  -2.237  1.00  0.00           H
ATOM   4434  N   VAL E  32      46.629   5.808  -2.007  1.00  0.00           N
ATOM   4435  CA  VAL E  32      47.370   6.782  -1.192  1.00  0.00           C
ATOM   4436  C   VAL E  32      46.839   6.775   0.230  1.00  0.00           C
ATOM   4437  O   VAL E  32      45.697   6.373   0.385  1.00  0.00           O
ATOM   4438  CB  VAL E  32      47.495   8.251  -1.727  1.00  0.00           C
ATOM   4439  CG1 VAL E  32      48.642   8.417  -2.762  1.00  0.00           C
ATOM   4440  CG2 VAL E  32      46.174   8.816  -2.303  1.00  0.00           C
ATOM   4441  HA  VAL E  32      48.376   6.357  -1.171  1.00  0.00           H
ATOM   4442  HB  VAL E  32      47.757   8.912  -0.884  1.00  0.00           H
ATOM   4443 HG11 VAL E  32      48.673   9.448  -3.146  1.00  0.00           H
ATOM   4444 HG12 VAL E  32      49.613   8.213  -2.288  1.00  0.00           H
ATOM   4445 HG13 VAL E  32      48.495   7.732  -3.610  1.00  0.00           H
ATOM   4446 HG21 VAL E  32      46.275   9.891  -2.522  1.00  0.00           H
ATOM   4447 HG22 VAL E  32      45.889   8.302  -3.229  1.00  0.00           H
ATOM   4448 HG23 VAL E  32      45.376   8.696  -1.565  1.00  0.00           H
ATOM   4449  HN  VAL E  32      46.276   6.082  -2.900  1.00  0.00           H
ATOM   4450  N   PRO E  33      47.569   7.165   1.309  1.00  0.00           N
ATOM   4451  CA  PRO E  33      47.027   6.995   2.649  1.00  0.00           C
ATOM   4452  C   PRO E  33      45.914   7.969   2.947  1.00  0.00           C
ATOM   4453  O   PRO E  33      45.635   8.834   2.132  1.00  0.00           O
ATOM   4454  CB  PRO E  33      48.281   7.302   3.514  1.00  0.00           C
ATOM   4455  CG  PRO E  33      49.463   7.135   2.533  1.00  0.00           C
ATOM   4456  CD  PRO E  33      48.906   7.731   1.226  1.00  0.00           C
ATOM   4457  HA  PRO E  33      46.694   5.954   2.788  1.00  0.00           H
ATOM   4458  HD3 PRO E  33      49.537   7.456   0.374  1.00  0.00           H
ATOM   4459  HD2 PRO E  33      48.829   8.825   1.307  1.00  0.00           H
ATOM   4460  HG3 PRO E  33      49.661   6.064   2.369  1.00  0.00           H
ATOM   4461  HG2 PRO E  33      50.389   7.622   2.871  1.00  0.00           H
ATOM   4462  HB2 PRO E  33      48.266   8.349   3.858  1.00  0.00           H
ATOM   4463  HB3 PRO E  33      48.386   6.645   4.390  1.00  0.00           H
ATOM   4464  N   SER E  34      45.284   7.835   4.134  1.00  0.00           N
ATOM   4465  CA  SER E  34      44.247   8.782   4.525  1.00  0.00           C
ATOM   4466  C   SER E  34      44.819  10.169   4.697  1.00  0.00           C
ATOM   4467  O   SER E  34      44.205  11.123   4.246  1.00  0.00           O
ATOM   4468  CB  SER E  34      43.645   8.409   5.906  1.00  0.00           C
ATOM   4469  OG  SER E  34      44.672   8.468   6.911  1.00  0.00           O
ATOM   4470  HA  SER E  34      43.448   8.770   3.764  1.00  0.00           H
ATOM   4471  HB2 SER E  34      42.826   9.105   6.157  1.00  0.00           H
ATOM   4472  HB3 SER E  34      43.238   7.390   5.862  1.00  0.00           H
ATOM   4473  HG1 SER E  34      44.350   8.253   7.781  1.00  0.00           H
ATOM   4474  HN  SER E  34      45.529   7.097   4.765  1.00  0.00           H
ATOM   4475  N   GLN E  35      45.976  10.288   5.389  1.00  0.00           N
ATOM   4476  CA  GLN E  35      46.408  11.586   5.909  1.00  0.00           C
ATOM   4477  C   GLN E  35      47.914  11.680   5.867  1.00  0.00           C
ATOM   4478  O   GLN E  35      48.531  10.789   5.306  1.00  0.00           O
ATOM   4479  CB  GLN E  35      45.846  11.681   7.360  1.00  0.00           C
ATOM   4480  CG  GLN E  35      46.678  10.851   8.380  1.00  0.00           C
ATOM   4481  CD  GLN E  35      46.010  10.650   9.720  1.00  0.00           C
ATOM   4482  OE1 GLN E  35      44.850  10.994   9.880  1.00  0.00           O
ATOM   4483  NE2 GLN E  35      46.734  10.078  10.708  1.00  0.00           N
ATOM   4484  HA  GLN E  35      46.003  12.411   5.302  1.00  0.00           H
ATOM   4485  HB2 GLN E  35      45.823  12.728   7.703  1.00  0.00           H
ATOM   4486  HB3 GLN E  35      44.805  11.318   7.341  1.00  0.00           H
ATOM   4487  HG2 GLN E  35      46.879   9.849   7.977  1.00  0.00           H
ATOM   4488  HG3 GLN E  35      47.639  11.356   8.560  1.00  0.00           H
ATOM   4489 HE22 GLN E  35      46.317   9.919  11.604  1.00  0.00           H
ATOM   4490 HE21 GLN E  35      47.688   9.810  10.564  1.00  0.00           H
ATOM   4491  HN  GLN E  35      46.487   9.475   5.671  1.00  0.00           H
ATOM   4492  N   ASN E  36      48.521  12.736   6.458  1.00  0.00           N
ATOM   4493  CA  ASN E  36      49.981  12.815   6.524  1.00  0.00           C
ATOM   4494  C   ASN E  36      50.595  11.530   7.037  1.00  0.00           C
ATOM   4495  O   ASN E  36      49.905  10.731   7.647  1.00  0.00           O
ATOM   4496  CB  ASN E  36      50.444  13.989   7.434  1.00  0.00           C
ATOM   4497  CG  ASN E  36      49.721  13.976   8.760  1.00  0.00           C
ATOM   4498  OD1 ASN E  36      48.863  14.819   8.968  1.00  0.00           O
ATOM   4499  ND2 ASN E  36      50.030  13.033   9.675  1.00  0.00           N
ATOM   4500  HA  ASN E  36      50.352  12.989   5.499  1.00  0.00           H
ATOM   4501  HB2 ASN E  36      51.528  13.951   7.625  1.00  0.00           H
ATOM   4502  HB3 ASN E  36      50.223  14.941   6.923  1.00  0.00           H
ATOM   4503 HD22 ASN E  36      49.529  13.007  10.541  1.00  0.00           H
ATOM   4504 HD21 ASN E  36      50.749  12.357   9.514  1.00  0.00           H
ATOM   4505  HN  ASN E  36      47.978  13.485   6.842  1.00  0.00           H
ATOM   4506  N   VAL E  37      51.912  11.331   6.798  1.00  0.00           N
ATOM   4507  CA  VAL E  37      52.588  10.110   7.226  1.00  0.00           C
ATOM   4508  C   VAL E  37      53.970  10.496   7.720  1.00  0.00           C
ATOM   4509  O   VAL E  37      54.961  10.048   7.168  1.00  0.00           O
ATOM   4510  CB  VAL E  37      52.564   9.055   6.081  1.00  0.00           C
ATOM   4511  CG1 VAL E  37      51.133   8.483   5.866  1.00  0.00           C
ATOM   4512  CG2 VAL E  37      53.109   9.597   4.731  1.00  0.00           C
ATOM   4513  HA  VAL E  37      52.088   9.664   8.096  1.00  0.00           H
ATOM   4514  HB  VAL E  37      53.208   8.229   6.409  1.00  0.00           H
ATOM   4515 HG11 VAL E  37      51.176   7.597   5.214  1.00  0.00           H
ATOM   4516 HG12 VAL E  37      50.663   8.185   6.816  1.00  0.00           H
ATOM   4517 HG13 VAL E  37      50.491   9.232   5.384  1.00  0.00           H
ATOM   4518 HG21 VAL E  37      53.142   8.784   3.988  1.00  0.00           H
ATOM   4519 HG22 VAL E  37      52.457  10.392   4.342  1.00  0.00           H
ATOM   4520 HG23 VAL E  37      54.125  10.001   4.834  1.00  0.00           H
ATOM   4521  HN  VAL E  37      52.449  12.010   6.301  1.00  0.00           H
ATOM   4522  N   TYR E  38      54.023  11.357   8.768  1.00  0.00           N
ATOM   4523  CA  TYR E  38      55.285  11.952   9.214  1.00  0.00           C
ATOM   4524  C   TYR E  38      56.470  11.014   9.116  1.00  0.00           C
ATOM   4525  O   TYR E  38      57.402  11.322   8.387  1.00  0.00           O
ATOM   4526  CB  TYR E  38      55.190  12.521  10.657  1.00  0.00           C
ATOM   4527  CG  TYR E  38      54.133  13.633  10.748  1.00  0.00           C
ATOM   4528  CD1 TYR E  38      54.359  14.858  10.110  1.00  0.00           C
ATOM   4529  CD2 TYR E  38      52.945  13.446  11.464  1.00  0.00           C
ATOM   4530  CE1 TYR E  38      53.390  15.865  10.151  1.00  0.00           C
ATOM   4531  CE2 TYR E  38      51.987  14.463  11.524  1.00  0.00           C
ATOM   4532  CZ  TYR E  38      52.191  15.668  10.842  1.00  0.00           C
ATOM   4533  OH  TYR E  38      51.226  16.682  10.840  1.00  0.00           O
ATOM   4534  HA  TYR E  38      55.481  12.809   8.555  1.00  0.00           H
ATOM   4535  HB3 TYR E  38      56.163  12.949  10.950  1.00  0.00           H
ATOM   4536  HB2 TYR E  38      54.953  11.715  11.368  1.00  0.00           H
ATOM   4537  HD2 TYR E  38      52.760  12.509  11.980  1.00  0.00           H
ATOM   4538  HE2 TYR E  38      51.086  14.305  12.107  1.00  0.00           H
ATOM   4539  HE1 TYR E  38      53.564  16.809   9.647  1.00  0.00           H
ATOM   4540  HD1 TYR E  38      55.291  15.031   9.583  1.00  0.00           H
ATOM   4541  HH  TYR E  38      50.428  16.459  11.307  1.00  0.00           H
ATOM   4542  HN  TYR E  38      53.177  11.676   9.196  1.00  0.00           H
ATOM   4543  N   ASP E  39      56.443   9.875   9.845  1.00  0.00           N
ATOM   4544  CA  ASP E  39      57.573   8.949   9.869  1.00  0.00           C
ATOM   4545  C   ASP E  39      57.073   7.558   9.548  1.00  0.00           C
ATOM   4546  O   ASP E  39      55.891   7.412   9.280  1.00  0.00           O
ATOM   4547  CB  ASP E  39      58.224   9.035  11.275  1.00  0.00           C
ATOM   4548  CG  ASP E  39      57.329   8.459  12.341  1.00  0.00           C
ATOM   4549  OD1 ASP E  39      56.094   8.710  12.291  1.00  0.00           O
ATOM   4550  OD2 ASP E  39      57.853   7.745  13.239  1.00  0.00           O
ATOM   4551  HA  ASP E  39      58.334   9.212   9.119  1.00  0.00           H
ATOM   4552  HB2 ASP E  39      59.191   8.508  11.282  1.00  0.00           H
ATOM   4553  HB3 ASP E  39      58.419  10.093  11.514  1.00  0.00           H
ATOM   4554  HN  ASP E  39      55.663   9.649  10.424  1.00  0.00           H
ATOM   4555  N   GLY E  40      57.948   6.525   9.566  1.00  0.00           N
ATOM   4556  CA  GLY E  40      57.486   5.179   9.247  1.00  0.00           C
ATOM   4557  C   GLY E  40      56.400   4.746  10.195  1.00  0.00           C
ATOM   4558  O   GLY E  40      55.497   4.049   9.762  1.00  0.00           O
ATOM   4559  HA3 GLY E  40      58.299   4.445   9.345  1.00  0.00           H
ATOM   4560  HA2 GLY E  40      57.126   5.156   8.205  1.00  0.00           H
ATOM   4561  HN  GLY E  40      58.919   6.657   9.780  1.00  0.00           H
ATOM   4562  N   THR E  41      56.469   5.130  11.489  1.00  0.00           N
ATOM   4563  CA  THR E  41      55.418   4.734  12.422  1.00  0.00           C
ATOM   4564  C   THR E  41      54.092   5.306  11.981  1.00  0.00           C
ATOM   4565  O   THR E  41      53.121   4.567  11.941  1.00  0.00           O
ATOM   4566  CB  THR E  41      55.759   5.193  13.865  1.00  0.00           C
ATOM   4567  OG1 THR E  41      57.074   4.695  14.167  1.00  0.00           O
ATOM   4568  CG2 THR E  41      54.725   4.663  14.893  1.00  0.00           C
ATOM   4569  HA  THR E  41      55.359   3.634  12.420  1.00  0.00           H
ATOM   4570  HB  THR E  41      55.764   6.296  13.898  1.00  0.00           H
ATOM   4571  HG1 THR E  41      57.382   4.961  15.027  1.00  0.00           H
ATOM   4572 HG23 THR E  41      54.701   3.564  14.873  1.00  0.00           H
ATOM   4573 HG21 THR E  41      54.999   4.989  15.908  1.00  0.00           H
ATOM   4574 HG22 THR E  41      53.718   5.049  14.667  1.00  0.00           H
ATOM   4575  HN  THR E  41      57.236   5.677  11.830  1.00  0.00           H
ATOM   4576  N   ASP E  42      54.024   6.616  11.647  1.00  0.00           N
ATOM   4577  CA  ASP E  42      52.744   7.190  11.235  1.00  0.00           C
ATOM   4578  C   ASP E  42      52.272   6.471   9.992  1.00  0.00           C
ATOM   4579  O   ASP E  42      51.103   6.125   9.920  1.00  0.00           O
ATOM   4580  CB  ASP E  42      52.850   8.713  10.950  1.00  0.00           C
ATOM   4581  CG  ASP E  42      51.527   9.401  10.719  1.00  0.00           C
ATOM   4582  OD1 ASP E  42      51.544  10.636  10.464  1.00  0.00           O
ATOM   4583  OD2 ASP E  42      50.463   8.731  10.786  1.00  0.00           O
ATOM   4584  HA  ASP E  42      52.025   7.043  12.059  1.00  0.00           H
ATOM   4585  HB2 ASP E  42      53.333   9.211  11.806  1.00  0.00           H
ATOM   4586  HB3 ASP E  42      53.475   8.862  10.058  1.00  0.00           H
ATOM   4587  HN  ASP E  42      54.837   7.199  11.670  1.00  0.00           H
ATOM   4588  N   PHE E  43      53.164   6.233   9.003  1.00  0.00           N
ATOM   4589  CA  PHE E  43      52.732   5.553   7.781  1.00  0.00           C
ATOM   4590  C   PHE E  43      52.183   4.195   8.152  1.00  0.00           C
ATOM   4591  O   PHE E  43      51.082   3.857   7.755  1.00  0.00           O
ATOM   4592  CB  PHE E  43      53.900   5.385   6.763  1.00  0.00           C
ATOM   4593  CG  PHE E  43      53.531   5.030   5.309  1.00  0.00           C
ATOM   4594  CD1 PHE E  43      52.224   4.805   4.853  1.00  0.00           C
ATOM   4595  CD2 PHE E  43      54.583   4.926   4.388  1.00  0.00           C
ATOM   4596  CE1 PHE E  43      51.987   4.426   3.530  1.00  0.00           C
ATOM   4597  CE2 PHE E  43      54.342   4.585   3.055  1.00  0.00           C
ATOM   4598  CZ  PHE E  43      53.041   4.324   2.623  1.00  0.00           C
ATOM   4599  HA  PHE E  43      51.948   6.184   7.341  1.00  0.00           H
ATOM   4600  HB2 PHE E  43      54.455   6.328   6.713  1.00  0.00           H
ATOM   4601  HB3 PHE E  43      54.605   4.621   7.128  1.00  0.00           H
ATOM   4602  HD2 PHE E  43      55.603   5.108   4.707  1.00  0.00           H
ATOM   4603  HE2 PHE E  43      55.155   4.528   2.345  1.00  0.00           H
ATOM   4604  HZ  PHE E  43      52.853   4.044   1.593  1.00  0.00           H
ATOM   4605  HE1 PHE E  43      50.983   4.200   3.195  1.00  0.00           H
ATOM   4606  HD1 PHE E  43      51.368   4.918   5.505  1.00  0.00           H
ATOM   4607  HN  PHE E  43      54.121   6.518   9.091  1.00  0.00           H
ATOM   4608  N   ARG E  44      52.959   3.410   8.928  1.00  0.00           N
ATOM   4609  CA  ARG E  44      52.567   2.040   9.258  1.00  0.00           C
ATOM   4610  C   ARG E  44      51.281   2.000  10.050  1.00  0.00           C
ATOM   4611  O   ARG E  44      50.488   1.095   9.842  1.00  0.00           O
ATOM   4612  CB  ARG E  44      53.722   1.370  10.053  1.00  0.00           C
ATOM   4613  CG  ARG E  44      53.445  -0.107  10.429  1.00  0.00           C
ATOM   4614  CD  ARG E  44      54.681  -0.770  11.100  1.00  0.00           C
ATOM   4615  NE  ARG E  44      55.049  -0.062  12.335  1.00  0.00           N
ATOM   4616  CZ  ARG E  44      56.006   0.840  12.453  1.00  0.00           C
ATOM   4617  NH1 ARG E  44      56.760   1.267  11.463  1.00  0.00           N
ATOM   4618  NH2 ARG E  44      56.227   1.357  13.644  1.00  0.00           N
ATOM   4619  HA  ARG E  44      52.428   1.493   8.312  1.00  0.00           H
ATOM   4620  HB2 ARG E  44      54.620   1.410   9.418  1.00  0.00           H
ATOM   4621  HB3 ARG E  44      53.909   1.949  10.971  1.00  0.00           H
ATOM   4622  HG2 ARG E  44      52.594  -0.148  11.128  1.00  0.00           H
ATOM   4623  HG3 ARG E  44      53.175  -0.673   9.521  1.00  0.00           H
ATOM   4624  HD2 ARG E  44      54.377  -1.792  11.388  1.00  0.00           H
ATOM   4625  HD3 ARG E  44      55.496  -0.916  10.379  1.00  0.00           H
ATOM   4626  HE  ARG E  44      54.516  -0.329  13.180  1.00  0.00           H
ATOM   4627 HH12 ARG E  44      57.489   1.980  11.622  1.00  0.00           H
ATOM   4628 HH11 ARG E  44      56.654   0.919  10.507  1.00  0.00           H
ATOM   4629 HH22 ARG E  44      56.962   2.065  13.793  1.00  0.00           H
ATOM   4630 HH21 ARG E  44      55.673   1.070  14.464  1.00  0.00           H
ATOM   4631  HN  ARG E  44      53.825   3.762   9.278  1.00  0.00           H
ATOM   4632  N   ASN E  45      51.048   2.970  10.960  1.00  0.00           N
ATOM   4633  CA  ASN E  45      49.800   2.975  11.721  1.00  0.00           C
ATOM   4634  C   ASN E  45      48.675   3.321  10.772  1.00  0.00           C
ATOM   4635  O   ASN E  45      47.644   2.669  10.807  1.00  0.00           O
ATOM   4636  CB  ASN E  45      49.821   3.968  12.918  1.00  0.00           C
ATOM   4637  CG  ASN E  45      50.505   3.378  14.133  1.00  0.00           C
ATOM   4638  OD1 ASN E  45      49.849   3.220  15.152  1.00  0.00           O
ATOM   4639  ND2 ASN E  45      51.811   3.034  14.082  1.00  0.00           N
ATOM   4640  HA  ASN E  45      49.612   1.965  12.127  1.00  0.00           H
ATOM   4641  HB2 ASN E  45      50.299   4.919  12.634  1.00  0.00           H
ATOM   4642  HB3 ASN E  45      48.778   4.196  13.195  1.00  0.00           H
ATOM   4643 HD22 ASN E  45      52.244   2.633  14.891  1.00  0.00           H
ATOM   4644 HD21 ASN E  45      52.363   3.166  13.262  1.00  0.00           H
ATOM   4645  HN  ASN E  45      51.695   3.724  11.076  1.00  0.00           H
ATOM   4646  N   VAL E  46      48.851   4.341   9.903  1.00  0.00           N
ATOM   4647  CA  VAL E  46      47.802   4.665   8.939  1.00  0.00           C
ATOM   4648  C   VAL E  46      47.600   3.488   8.008  1.00  0.00           C
ATOM   4649  O   VAL E  46      46.478   3.250   7.592  1.00  0.00           O
ATOM   4650  CB  VAL E  46      48.116   5.978   8.165  1.00  0.00           C
ATOM   4651  CG1 VAL E  46      47.095   6.211   7.019  1.00  0.00           C
ATOM   4652  CG2 VAL E  46      48.085   7.196   9.132  1.00  0.00           C
ATOM   4653  HA  VAL E  46      46.864   4.828   9.491  1.00  0.00           H
ATOM   4654  HB  VAL E  46      49.123   5.890   7.720  1.00  0.00           H
ATOM   4655 HG11 VAL E  46      47.279   7.194   6.560  1.00  0.00           H
ATOM   4656 HG12 VAL E  46      47.188   5.439   6.240  1.00  0.00           H
ATOM   4657 HG13 VAL E  46      46.067   6.191   7.410  1.00  0.00           H
ATOM   4658 HG21 VAL E  46      48.500   8.083   8.631  1.00  0.00           H
ATOM   4659 HG22 VAL E  46      47.050   7.414   9.440  1.00  0.00           H
ATOM   4660 HG23 VAL E  46      48.671   7.010  10.041  1.00  0.00           H
ATOM   4661  HN  VAL E  46      49.714   4.848   9.880  1.00  0.00           H
ATOM   4662  N   CYS E  47      48.657   2.716   7.672  1.00  0.00           N
ATOM   4663  CA  CYS E  47      48.447   1.529   6.852  1.00  0.00           C
ATOM   4664  C   CYS E  47      47.563   0.567   7.613  1.00  0.00           C
ATOM   4665  O   CYS E  47      46.666   0.000   7.011  1.00  0.00           O
ATOM   4666  CB  CYS E  47      49.775   0.838   6.462  1.00  0.00           C
ATOM   4667  SG  CYS E  47      50.790   1.990   5.503  1.00  0.00           S
ATOM   4668  HA  CYS E  47      47.943   1.833   5.921  1.00  0.00           H
ATOM   4669  HB2 CYS E  47      50.330   0.487   7.343  1.00  0.00           H
ATOM   4670  HB3 CYS E  47      49.577  -0.013   5.806  1.00  0.00           H
ATOM   4671  HN  CYS E  47      49.577   2.912   8.007  1.00  0.00           H
ATOM   4672  N   ALA E  48      47.776   0.380   8.936  1.00  0.00           N
ATOM   4673  CA  ALA E  48      46.869  -0.474   9.703  1.00  0.00           C
ATOM   4674  C   ALA E  48      45.462   0.084   9.652  1.00  0.00           C
ATOM   4675  O   ALA E  48      44.532  -0.703   9.586  1.00  0.00           O
ATOM   4676  CB  ALA E  48      47.306  -0.628  11.183  1.00  0.00           C
ATOM   4677  HA  ALA E  48      46.879  -1.478   9.245  1.00  0.00           H
ATOM   4678  HB1 ALA E  48      46.636  -1.333  11.702  1.00  0.00           H
ATOM   4679  HB2 ALA E  48      48.334  -1.016  11.234  1.00  0.00           H
ATOM   4680  HB3 ALA E  48      47.266   0.338  11.706  1.00  0.00           H
ATOM   4681  HN  ALA E  48      48.530   0.835   9.413  1.00  0.00           H
ATOM   4682  N   LYS E  49      45.265   1.423   9.665  1.00  0.00           N
ATOM   4683  CA  LYS E  49      43.908   1.958   9.520  1.00  0.00           C
ATOM   4684  C   LYS E  49      43.314   1.490   8.206  1.00  0.00           C
ATOM   4685  O   LYS E  49      42.110   1.300   8.162  1.00  0.00           O
ATOM   4686  CB  LYS E  49      43.826   3.510   9.564  1.00  0.00           C
ATOM   4687  CG  LYS E  49      44.253   4.116  10.929  1.00  0.00           C
ATOM   4688  CD  LYS E  49      44.141   5.666  10.900  1.00  0.00           C
ATOM   4689  CE  LYS E  49      44.762   6.341  12.155  1.00  0.00           C
ATOM   4690  NZ  LYS E  49      44.107   5.936  13.420  1.00  0.00           N
ATOM   4691  HA  LYS E  49      43.293   1.561  10.345  1.00  0.00           H
ATOM   4692  HB2 LYS E  49      44.437   3.934   8.755  1.00  0.00           H
ATOM   4693  HB3 LYS E  49      42.783   3.811   9.386  1.00  0.00           H
ATOM   4694  HG2 LYS E  49      43.599   3.707  11.715  1.00  0.00           H
ATOM   4695  HG3 LYS E  49      45.288   3.831  11.166  1.00  0.00           H
ATOM   4696  HD2 LYS E  49      44.667   6.055  10.012  1.00  0.00           H
ATOM   4697  HD3 LYS E  49      43.080   5.953  10.813  1.00  0.00           H
ATOM   4698  HE2 LYS E  49      45.839   6.105  12.202  1.00  0.00           H
ATOM   4699  HE3 LYS E  49      44.666   7.436  12.036  1.00  0.00           H
ATOM   4700  HZ1 LYS E  49      44.472   6.523  14.253  1.00  0.00           H
ATOM   4701  HZ2 LYS E  49      43.035   6.073  13.379  1.00  0.00           H
ATOM   4702  HZ3 LYS E  49      44.304   4.906  13.681  1.00  0.00           H
ATOM   4703  HN  LYS E  49      46.035   2.057   9.733  1.00  0.00           H
ATOM   4704  N   THR E  50      44.131   1.300   7.142  1.00  0.00           N
ATOM   4705  CA  THR E  50      43.642   0.757   5.870  1.00  0.00           C
ATOM   4706  C   THR E  50      44.148  -0.660   5.675  1.00  0.00           C
ATOM   4707  O   THR E  50      44.319  -1.063   4.538  1.00  0.00           O
ATOM   4708  CB  THR E  50      44.079   1.799   4.796  1.00  0.00           C
ATOM   4709  OG1 THR E  50      45.449   2.147   5.047  1.00  0.00           O
ATOM   4710  CG2 THR E  50      43.878   1.402   3.310  1.00  0.00           C
ATOM   4711  HA  THR E  50      42.545   0.692   5.838  1.00  0.00           H
ATOM   4712  HB  THR E  50      43.455   2.690   4.968  1.00  0.00           H
ATOM   4713  HG1 THR E  50      45.731   2.895   4.530  1.00  0.00           H
ATOM   4714 HG23 THR E  50      42.872   0.983   3.149  1.00  0.00           H
ATOM   4715 HG21 THR E  50      43.990   2.306   2.692  1.00  0.00           H
ATOM   4716 HG22 THR E  50      44.637   0.684   2.968  1.00  0.00           H
ATOM   4717  HN  THR E  50      45.108   1.510   7.194  1.00  0.00           H
ATOM   4718  N   GLY E  51      44.377  -1.442   6.761  1.00  0.00           N
ATOM   4719  CA  GLY E  51      44.924  -2.800   6.646  1.00  0.00           C
ATOM   4720  C   GLY E  51      45.860  -2.943   5.470  1.00  0.00           C
ATOM   4721  O   GLY E  51      45.445  -3.420   4.425  1.00  0.00           O
ATOM   4722  HA3 GLY E  51      44.109  -3.534   6.583  1.00  0.00           H
ATOM   4723  HA2 GLY E  51      45.493  -3.051   7.555  1.00  0.00           H
ATOM   4724  HN  GLY E  51      44.146  -1.121   7.679  1.00  0.00           H
ATOM   4725  N   ALA E  52      47.131  -2.510   5.632  1.00  0.00           N
ATOM   4726  CA  ALA E  52      48.051  -2.439   4.498  1.00  0.00           C
ATOM   4727  C   ALA E  52      49.476  -2.431   5.006  1.00  0.00           C
ATOM   4728  O   ALA E  52      49.638  -2.512   6.214  1.00  0.00           O
ATOM   4729  CB  ALA E  52      47.690  -1.106   3.785  1.00  0.00           C
ATOM   4730  HA  ALA E  52      47.937  -3.299   3.819  1.00  0.00           H
ATOM   4731  HB1 ALA E  52      48.507  -0.733   3.154  1.00  0.00           H
ATOM   4732  HB2 ALA E  52      46.791  -1.238   3.163  1.00  0.00           H
ATOM   4733  HB3 ALA E  52      47.475  -0.331   4.533  1.00  0.00           H
ATOM   4734  HN  ALA E  52      47.438  -2.127   6.507  1.00  0.00           H
ATOM   4735  N   GLN E  53      50.499  -2.314   4.122  1.00  0.00           N
ATOM   4736  CA  GLN E  53      51.875  -2.078   4.574  1.00  0.00           C
ATOM   4737  C   GLN E  53      52.345  -0.744   4.030  1.00  0.00           C
ATOM   4738  O   GLN E  53      51.821  -0.345   3.001  1.00  0.00           O
ATOM   4739  CB  GLN E  53      52.851  -3.188   4.087  1.00  0.00           C
ATOM   4740  CG  GLN E  53      52.933  -4.381   5.077  1.00  0.00           C
ATOM   4741  CD  GLN E  53      51.597  -5.069   5.189  1.00  0.00           C
ATOM   4742  OE1 GLN E  53      50.916  -4.905   6.189  1.00  0.00           O
ATOM   4743  NE2 GLN E  53      51.206  -5.849   4.162  1.00  0.00           N
ATOM   4744  HA  GLN E  53      51.907  -2.025   5.671  1.00  0.00           H
ATOM   4745  HB2 GLN E  53      52.547  -3.530   3.085  1.00  0.00           H
ATOM   4746  HB3 GLN E  53      53.873  -2.786   3.997  1.00  0.00           H
ATOM   4747  HG2 GLN E  53      53.680  -5.107   4.720  1.00  0.00           H
ATOM   4748  HG3 GLN E  53      53.263  -4.030   6.068  1.00  0.00           H
ATOM   4749 HE22 GLN E  53      50.321  -6.308   4.197  1.00  0.00           H
ATOM   4750 HE21 GLN E  53      51.796  -5.988   3.368  1.00  0.00           H
ATOM   4751  HN  GLN E  53      50.332  -2.321   3.134  1.00  0.00           H
ATOM   4752  N   PRO E  54      53.316  -0.025   4.656  1.00  0.00           N
ATOM   4753  CA  PRO E  54      53.781   1.232   4.083  1.00  0.00           C
ATOM   4754  C   PRO E  54      54.634   0.943   2.870  1.00  0.00           C
ATOM   4755  O   PRO E  54      55.809   0.668   3.045  1.00  0.00           O
ATOM   4756  CB  PRO E  54      54.575   1.788   5.295  1.00  0.00           C
ATOM   4757  CG  PRO E  54      55.096   0.535   6.029  1.00  0.00           C
ATOM   4758  CD  PRO E  54      53.907  -0.444   5.924  1.00  0.00           C
ATOM   4759  HA  PRO E  54      52.957   1.906   3.818  1.00  0.00           H
ATOM   4760  HD3 PRO E  54      53.191  -0.264   6.741  1.00  0.00           H
ATOM   4761  HD2 PRO E  54      54.262  -1.485   5.959  1.00  0.00           H
ATOM   4762  HG3 PRO E  54      55.396   0.738   7.070  1.00  0.00           H
ATOM   4763  HG2 PRO E  54      55.965   0.124   5.490  1.00  0.00           H
ATOM   4764  HB2 PRO E  54      55.390   2.470   5.013  1.00  0.00           H
ATOM   4765  HB3 PRO E  54      53.882   2.317   5.973  1.00  0.00           H
ATOM   4766  N   LEU E  55      54.062   0.991   1.639  1.00  0.00           N
ATOM   4767  CA  LEU E  55      54.845   0.691   0.440  1.00  0.00           C
ATOM   4768  C   LEU E  55      55.116   1.915  -0.399  1.00  0.00           C
ATOM   4769  O   LEU E  55      54.489   2.936  -0.182  1.00  0.00           O
ATOM   4770  CB  LEU E  55      54.105  -0.276  -0.520  1.00  0.00           C
ATOM   4771  CG  LEU E  55      53.710  -1.643   0.092  1.00  0.00           C
ATOM   4772  CD1 LEU E  55      53.499  -2.624  -1.093  1.00  0.00           C
ATOM   4773  CD2 LEU E  55      54.777  -2.232   1.056  1.00  0.00           C
ATOM   4774  HA  LEU E  55      55.821   0.253   0.699  1.00  0.00           H
ATOM   4775  HB2 LEU E  55      53.194   0.220  -0.897  1.00  0.00           H
ATOM   4776  HB3 LEU E  55      54.745  -0.481  -1.392  1.00  0.00           H
ATOM   4777  HG  LEU E  55      52.770  -1.520   0.659  1.00  0.00           H
ATOM   4778 HD21 LEU E  55      54.496  -3.256   1.349  1.00  0.00           H
ATOM   4779 HD22 LEU E  55      55.763  -2.264   0.571  1.00  0.00           H
ATOM   4780 HD23 LEU E  55      54.855  -1.632   1.973  1.00  0.00           H
ATOM   4781 HD11 LEU E  55      52.946  -3.491  -0.728  1.00  0.00           H
ATOM   4782 HD12 LEU E  55      52.944  -2.175  -1.926  1.00  0.00           H
ATOM   4783 HD13 LEU E  55      54.468  -2.944  -1.498  1.00  0.00           H
ATOM   4784  HN  LEU E  55      53.097   1.232   1.514  1.00  0.00           H
ATOM   4785  N   CYS E  56      56.041   1.756  -1.376  1.00  0.00           N
ATOM   4786  CA  CYS E  56      56.348   2.781  -2.370  1.00  0.00           C
ATOM   4787  C   CYS E  56      55.616   2.469  -3.652  1.00  0.00           C
ATOM   4788  O   CYS E  56      55.234   1.322  -3.799  1.00  0.00           O
ATOM   4789  CB  CYS E  56      57.867   2.735  -2.663  1.00  0.00           C
ATOM   4790  SG  CYS E  56      58.714   2.418  -1.085  1.00  0.00           S
ATOM   4791  HA  CYS E  56      56.093   3.778  -1.999  1.00  0.00           H
ATOM   4792  HB2 CYS E  56      58.109   1.885  -3.314  1.00  0.00           H
ATOM   4793  HB3 CYS E  56      58.213   3.656  -3.158  1.00  0.00           H
ATOM   4794  HN  CYS E  56      56.530   0.891  -1.462  1.00  0.00           H
ATOM   4795  N   CYS E  57      55.426   3.432  -4.586  1.00  0.00           N
ATOM   4796  CA  CYS E  57      54.775   3.125  -5.863  1.00  0.00           C
ATOM   4797  C   CYS E  57      55.187   4.108  -6.938  1.00  0.00           C
ATOM   4798  O   CYS E  57      55.748   5.127  -6.574  1.00  0.00           O
ATOM   4799  CB  CYS E  57      53.237   3.209  -5.724  1.00  0.00           C
ATOM   4800  SG  CYS E  57      52.608   2.201  -4.355  1.00  0.00           S
ATOM   4801  HA  CYS E  57      55.067   2.119  -6.198  1.00  0.00           H
ATOM   4802  HB2 CYS E  57      52.949   4.250  -5.537  1.00  0.00           H
ATOM   4803  HB3 CYS E  57      52.754   2.863  -6.646  1.00  0.00           H
ATOM   4804  HN  CYS E  57      55.710   4.373  -4.410  1.00  0.00           H
ATOM   4805  N   VAL E  58      54.920   3.849  -8.242  1.00  0.00           N
ATOM   4806  CA  VAL E  58      55.268   4.814  -9.292  1.00  0.00           C
ATOM   4807  C   VAL E  58      54.140   5.826  -9.433  1.00  0.00           C
ATOM   4808  O   VAL E  58      54.167   6.811  -8.712  1.00  0.00           O
ATOM   4809  CB  VAL E  58      55.813   4.219 -10.641  1.00  0.00           C
ATOM   4810  CG1 VAL E  58      57.365   4.103 -10.639  1.00  0.00           C
ATOM   4811  CG2 VAL E  58      55.248   2.821 -11.015  1.00  0.00           C
ATOM   4812  HA  VAL E  58      56.112   5.422  -8.933  1.00  0.00           H
ATOM   4813  HB  VAL E  58      55.558   4.920 -11.456  1.00  0.00           H
ATOM   4814 HG11 VAL E  58      57.725   3.611 -11.555  1.00  0.00           H
ATOM   4815 HG12 VAL E  58      57.817   5.105 -10.601  1.00  0.00           H
ATOM   4816 HG13 VAL E  58      57.706   3.517  -9.770  1.00  0.00           H
ATOM   4817 HG21 VAL E  58      55.585   2.521 -12.019  1.00  0.00           H
ATOM   4818 HG22 VAL E  58      55.607   2.068 -10.300  1.00  0.00           H
ATOM   4819 HG23 VAL E  58      54.154   2.818 -11.026  1.00  0.00           H
ATOM   4820  HN  VAL E  58      54.421   3.024  -8.489  1.00  0.00           H
ATOM   4821  N   ALA E  59      53.145   5.656 -10.334  1.00  0.00           N
ATOM   4822  CA  ALA E  59      52.143   6.707 -10.549  1.00  0.00           C
ATOM   4823  C   ALA E  59      51.284   6.935  -9.319  1.00  0.00           C
ATOM   4824  O   ALA E  59      51.123   5.978  -8.578  1.00  0.00           O
ATOM   4825  CB  ALA E  59      51.220   6.321 -11.740  1.00  0.00           C
ATOM   4826  HA  ALA E  59      52.693   7.621 -10.817  1.00  0.00           H
ATOM   4827  HB1 ALA E  59      50.461   7.088 -11.942  1.00  0.00           H
ATOM   4828  HB2 ALA E  59      51.824   6.187 -12.651  1.00  0.00           H
ATOM   4829  HB3 ALA E  59      50.702   5.375 -11.518  1.00  0.00           H
ATOM   4830  HN  ALA E  59      53.102   4.841 -10.906  1.00  0.00           H
ATOM   4831  N   PRO E  60      50.709   8.139  -9.048  1.00  0.00           N
ATOM   4832  CA  PRO E  60      49.860   8.300  -7.873  1.00  0.00           C
ATOM   4833  C   PRO E  60      48.457   7.766  -8.074  1.00  0.00           C
ATOM   4834  O   PRO E  60      47.806   7.500  -7.076  1.00  0.00           O
ATOM   4835  CB  PRO E  60      49.796   9.847  -7.797  1.00  0.00           C
ATOM   4836  CG  PRO E  60      49.888  10.301  -9.270  1.00  0.00           C
ATOM   4837  CD  PRO E  60      50.925   9.324  -9.875  1.00  0.00           C
ATOM   4838  HA  PRO E  60      50.315   7.875  -6.962  1.00  0.00           H
ATOM   4839  HD3 PRO E  60      51.945   9.709  -9.720  1.00  0.00           H
ATOM   4840  HD2 PRO E  60      50.740   9.186 -10.950  1.00  0.00           H
ATOM   4841  HG3 PRO E  60      50.182  11.358  -9.376  1.00  0.00           H
ATOM   4842  HG2 PRO E  60      48.904  10.165  -9.748  1.00  0.00           H
ATOM   4843  HB2 PRO E  60      48.899  10.223  -7.280  1.00  0.00           H
ATOM   4844  HB3 PRO E  60      50.685  10.236  -7.278  1.00  0.00           H
ATOM   4845  N   VAL E  61      47.954   7.622  -9.324  1.00  0.00           N
ATOM   4846  CA  VAL E  61      46.549   7.252  -9.509  1.00  0.00           C
ATOM   4847  C   VAL E  61      46.307   5.875  -8.943  1.00  0.00           C
ATOM   4848  O   VAL E  61      47.278   5.171  -8.704  1.00  0.00           O
ATOM   4849  CB  VAL E  61      46.054   7.304 -10.991  1.00  0.00           C
ATOM   4850  CG1 VAL E  61      46.181   8.734 -11.587  1.00  0.00           C
ATOM   4851  CG2 VAL E  61      46.768   6.261 -11.898  1.00  0.00           C
ATOM   4852  HA  VAL E  61      45.942   7.964  -8.927  1.00  0.00           H
ATOM   4853  HB  VAL E  61      44.978   7.053 -11.001  1.00  0.00           H
ATOM   4854 HG11 VAL E  61      45.726   8.769 -12.589  1.00  0.00           H
ATOM   4855 HG12 VAL E  61      45.658   9.463 -10.948  1.00  0.00           H
ATOM   4856 HG13 VAL E  61      47.232   9.041 -11.680  1.00  0.00           H
ATOM   4857 HG21 VAL E  61      46.339   6.289 -12.912  1.00  0.00           H
ATOM   4858 HG22 VAL E  61      47.846   6.466 -11.980  1.00  0.00           H
ATOM   4859 HG23 VAL E  61      46.640   5.241 -11.505  1.00  0.00           H
ATOM   4860  HN  VAL E  61      48.523   7.778 -10.128  1.00  0.00           H
ATOM   4861  N   ALA E  62      45.033   5.459  -8.734  1.00  0.00           N
ATOM   4862  CA  ALA E  62      44.800   4.087  -8.297  1.00  0.00           C
ATOM   4863  C   ALA E  62      45.475   3.210  -9.321  1.00  0.00           C
ATOM   4864  O   ALA E  62      45.081   3.274 -10.474  1.00  0.00           O
ATOM   4865  CB  ALA E  62      43.311   3.671  -8.254  1.00  0.00           C
ATOM   4866  HA  ALA E  62      45.220   3.972  -7.285  1.00  0.00           H
ATOM   4867  HB1 ALA E  62      43.204   2.652  -7.849  1.00  0.00           H
ATOM   4868  HB2 ALA E  62      42.737   4.368  -7.631  1.00  0.00           H
ATOM   4869  HB3 ALA E  62      42.895   3.681  -9.268  1.00  0.00           H
ATOM   4870  HN  ALA E  62      44.244   6.056  -8.893  1.00  0.00           H
ATOM   4871  N   GLY E  63      46.493   2.417  -8.928  1.00  0.00           N
ATOM   4872  CA  GLY E  63      47.221   1.610  -9.898  1.00  0.00           C
ATOM   4873  C   GLY E  63      46.977   0.162  -9.566  1.00  0.00           C
ATOM   4874  O   GLY E  63      46.958  -0.163  -8.389  1.00  0.00           O
ATOM   4875  HA3 GLY E  63      48.282   1.844  -9.796  1.00  0.00           H
ATOM   4876  HA2 GLY E  63      46.944   1.838 -10.938  1.00  0.00           H
ATOM   4877  HN  GLY E  63      46.778   2.360  -7.970  1.00  0.00           H
ATOM   4878  N   GLN E  64      46.779  -0.713 -10.578  1.00  0.00           N
ATOM   4879  CA  GLN E  64      46.401  -2.089 -10.281  1.00  0.00           C
ATOM   4880  C   GLN E  64      47.610  -2.902  -9.891  1.00  0.00           C
ATOM   4881  O   GLN E  64      47.488  -3.730  -9.002  1.00  0.00           O
ATOM   4882  CB  GLN E  64      45.676  -2.772 -11.474  1.00  0.00           C
ATOM   4883  CG  GLN E  64      44.454  -1.945 -11.968  1.00  0.00           C
ATOM   4884  CD  GLN E  64      43.549  -2.774 -12.850  1.00  0.00           C
ATOM   4885  OE1 GLN E  64      42.405  -3.000 -12.483  1.00  0.00           O
ATOM   4886  NE2 GLN E  64      44.028  -3.242 -14.024  1.00  0.00           N
ATOM   4887  HA  GLN E  64      45.710  -2.072  -9.425  1.00  0.00           H
ATOM   4888  HB2 GLN E  64      46.390  -2.912 -12.301  1.00  0.00           H
ATOM   4889  HB3 GLN E  64      45.334  -3.769 -11.149  1.00  0.00           H
ATOM   4890  HG2 GLN E  64      43.876  -1.578 -11.106  1.00  0.00           H
ATOM   4891  HG3 GLN E  64      44.782  -1.066 -12.542  1.00  0.00           H
ATOM   4892 HE22 GLN E  64      43.440  -3.797 -14.613  1.00  0.00           H
ATOM   4893 HE21 GLN E  64      44.961  -3.041 -14.323  1.00  0.00           H
ATOM   4894  HN  GLN E  64      46.884  -0.437 -11.535  1.00  0.00           H
ATOM   4895  N   ALA E  65      48.774  -2.688 -10.549  1.00  0.00           N
ATOM   4896  CA  ALA E  65      49.952  -3.494 -10.249  1.00  0.00           C
ATOM   4897  C   ALA E  65      51.191  -2.678 -10.532  1.00  0.00           C
ATOM   4898  O   ALA E  65      51.900  -2.960 -11.484  1.00  0.00           O
ATOM   4899  CB  ALA E  65      49.869  -4.785 -11.103  1.00  0.00           C
ATOM   4900  HA  ALA E  65      49.992  -3.752  -9.181  1.00  0.00           H
ATOM   4901  HB1 ALA E  65      50.764  -5.407 -10.960  1.00  0.00           H
ATOM   4902  HB2 ALA E  65      48.982  -5.371 -10.817  1.00  0.00           H
ATOM   4903  HB3 ALA E  65      49.789  -4.524 -12.169  1.00  0.00           H
ATOM   4904  HN  ALA E  65      48.838  -2.021 -11.293  1.00  0.00           H
ATOM   4905  N   LEU E  66      51.445  -1.644  -9.697  1.00  0.00           N
ATOM   4906  CA  LEU E  66      52.573  -0.755  -9.953  1.00  0.00           C
ATOM   4907  C   LEU E  66      53.843  -1.349  -9.401  1.00  0.00           C
ATOM   4908  O   LEU E  66      53.761  -2.151  -8.486  1.00  0.00           O
ATOM   4909  CB  LEU E  66      52.373   0.639  -9.299  1.00  0.00           C
ATOM   4910  CG  LEU E  66      51.083   1.380  -9.756  1.00  0.00           C
ATOM   4911  CD1 LEU E  66      50.994   2.781  -9.082  1.00  0.00           C
ATOM   4912  CD2 LEU E  66      50.981   1.531 -11.301  1.00  0.00           C
ATOM   4913  HA  LEU E  66      52.708  -0.625 -11.039  1.00  0.00           H
ATOM   4914  HB2 LEU E  66      52.350   0.518  -8.203  1.00  0.00           H
ATOM   4915  HB3 LEU E  66      53.249   1.250  -9.542  1.00  0.00           H
ATOM   4916  HG  LEU E  66      50.232   0.772  -9.413  1.00  0.00           H
ATOM   4917 HD21 LEU E  66      50.118   2.156 -11.576  1.00  0.00           H
ATOM   4918 HD22 LEU E  66      51.889   2.003 -11.702  1.00  0.00           H
ATOM   4919 HD23 LEU E  66      50.838   0.554 -11.788  1.00  0.00           H
ATOM   4920 HD11 LEU E  66      50.148   3.372  -9.467  1.00  0.00           H
ATOM   4921 HD12 LEU E  66      50.850   2.673  -7.999  1.00  0.00           H
ATOM   4922 HD13 LEU E  66      51.915   3.354  -9.262  1.00  0.00           H
ATOM   4923  HN  LEU E  66      50.881  -1.486  -8.883  1.00  0.00           H
ATOM   4924  N   LEU E  67      55.021  -0.943  -9.935  1.00  0.00           N
ATOM   4925  CA  LEU E  67      56.278  -1.391  -9.348  1.00  0.00           C
ATOM   4926  C   LEU E  67      56.371  -0.721  -7.996  1.00  0.00           C
ATOM   4927  O   LEU E  67      55.940   0.417  -7.899  1.00  0.00           O
ATOM   4928  CB  LEU E  67      57.529  -1.033 -10.199  1.00  0.00           C
ATOM   4929  CG  LEU E  67      57.490  -1.545 -11.672  1.00  0.00           C
ATOM   4930  CD1 LEU E  67      58.818  -1.167 -12.388  1.00  0.00           C
ATOM   4931  CD2 LEU E  67      57.256  -3.079 -11.756  1.00  0.00           C
ATOM   4932  HA  LEU E  67      56.243  -2.483  -9.213  1.00  0.00           H
ATOM   4933  HB2 LEU E  67      57.644   0.063 -10.207  1.00  0.00           H
ATOM   4934  HB3 LEU E  67      58.411  -1.467  -9.705  1.00  0.00           H
ATOM   4935  HG  LEU E  67      56.674  -1.046 -12.221  1.00  0.00           H
ATOM   4936 HD21 LEU E  67      57.363  -3.430 -12.794  1.00  0.00           H
ATOM   4937 HD22 LEU E  67      57.983  -3.615 -11.128  1.00  0.00           H
ATOM   4938 HD23 LEU E  67      56.238  -3.333 -11.427  1.00  0.00           H
ATOM   4939 HD11 LEU E  67      58.797  -1.486 -13.441  1.00  0.00           H
ATOM   4940 HD12 LEU E  67      58.967  -0.077 -12.364  1.00  0.00           H
ATOM   4941 HD13 LEU E  67      59.675  -1.652 -11.894  1.00  0.00           H
ATOM   4942  HN  LEU E  67      55.047  -0.278 -10.680  1.00  0.00           H
ATOM   4943  N   CYS E  68      56.899  -1.402  -6.952  1.00  0.00           N
ATOM   4944  CA  CYS E  68      56.825  -0.876  -5.588  1.00  0.00           C
ATOM   4945  C   CYS E  68      58.054  -1.297  -4.805  1.00  0.00           C
ATOM   4946  O   CYS E  68      58.925  -1.947  -5.361  1.00  0.00           O
ATOM   4947  CB  CYS E  68      55.487  -1.371  -4.961  1.00  0.00           C
ATOM   4948  SG  CYS E  68      54.076  -0.578  -5.793  1.00  0.00           S
ATOM   4949  HA  CYS E  68      56.840   0.226  -5.586  1.00  0.00           H
ATOM   4950  HB2 CYS E  68      55.372  -2.455  -5.070  1.00  0.00           H
ATOM   4951  HB3 CYS E  68      55.396  -1.146  -3.891  1.00  0.00           H
ATOM   4952  HN  CYS E  68      57.279  -2.320  -7.073  1.00  0.00           H
ATOM   4953  N   GLN E  69      58.149  -0.912  -3.513  1.00  0.00           N
ATOM   4954  CA  GLN E  69      59.333  -1.198  -2.700  1.00  0.00           C
ATOM   4955  C   GLN E  69      58.965  -1.019  -1.238  1.00  0.00           C
ATOM   4956  O   GLN E  69      57.817  -0.691  -0.983  1.00  0.00           O
ATOM   4957  CB  GLN E  69      60.478  -0.212  -3.082  1.00  0.00           C
ATOM   4958  CG  GLN E  69      61.862  -0.898  -3.260  1.00  0.00           C
ATOM   4959  CD  GLN E  69      62.974   0.121  -3.166  1.00  0.00           C
ATOM   4960  OE1 GLN E  69      63.549   0.473  -4.184  1.00  0.00           O
ATOM   4961  NE2 GLN E  69      63.299   0.614  -1.949  1.00  0.00           N
ATOM   4962  HA  GLN E  69      59.633  -2.247  -2.863  1.00  0.00           H
ATOM   4963  HB2 GLN E  69      60.240   0.293  -4.030  1.00  0.00           H
ATOM   4964  HB3 GLN E  69      60.548   0.574  -2.315  1.00  0.00           H
ATOM   4965  HG2 GLN E  69      62.040  -1.653  -2.481  1.00  0.00           H
ATOM   4966  HG3 GLN E  69      61.891  -1.418  -4.231  1.00  0.00           H
ATOM   4967 HE22 GLN E  69      64.036   1.285  -1.864  1.00  0.00           H
ATOM   4968 HE21 GLN E  69      62.820   0.317  -1.121  1.00  0.00           H
ATOM   4969  HN  GLN E  69      57.419  -0.375  -3.103  1.00  0.00           H
ATOM   4970  N   THR E  70      59.892  -1.205  -0.267  1.00  0.00           N
ATOM   4971  CA  THR E  70      59.549  -0.934   1.126  1.00  0.00           C
ATOM   4972  C   THR E  70      59.662   0.552   1.361  1.00  0.00           C
ATOM   4973  O   THR E  70      60.663   1.118   0.947  1.00  0.00           O
ATOM   4974  CB  THR E  70      60.513  -1.589   2.156  1.00  0.00           C
ATOM   4975  OG1 THR E  70      61.843  -1.088   1.925  1.00  0.00           O
ATOM   4976  CG2 THR E  70      60.509  -3.137   2.074  1.00  0.00           C
ATOM   4977  HA  THR E  70      58.531  -1.307   1.336  1.00  0.00           H
ATOM   4978  HB  THR E  70      60.181  -1.290   3.167  1.00  0.00           H
ATOM   4979  HG1 THR E  70      62.476  -1.411   2.557  1.00  0.00           H
ATOM   4980 HG23 THR E  70      60.986  -3.466   1.139  1.00  0.00           H
ATOM   4981 HG21 THR E  70      61.084  -3.558   2.914  1.00  0.00           H
ATOM   4982 HG22 THR E  70      59.482  -3.532   2.119  1.00  0.00           H
ATOM   4983  HN  THR E  70      60.832  -1.466  -0.475  1.00  0.00           H
ATOM   4984  N   ALA E  71      58.681   1.188   2.044  1.00  0.00           N
ATOM   4985  CA  ALA E  71      58.906   2.522   2.599  1.00  0.00           C
ATOM   4986  C   ALA E  71      59.171   2.296   4.067  1.00  0.00           C
ATOM   4987  O   ALA E  71      58.616   1.342   4.588  1.00  0.00           O
ATOM   4988  CB  ALA E  71      57.669   3.431   2.443  1.00  0.00           C
ATOM   4989  HA  ALA E  71      59.763   3.030   2.126  1.00  0.00           H
ATOM   4990  HB1 ALA E  71      57.852   4.405   2.918  1.00  0.00           H
ATOM   4991  HB2 ALA E  71      57.429   3.585   1.380  1.00  0.00           H
ATOM   4992  HB3 ALA E  71      56.812   2.961   2.941  1.00  0.00           H
ATOM   4993  HN  ALA E  71      57.841   0.715   2.321  1.00  0.00           H
ATOM   4994  N   VAL E  72      60.008   3.120   4.741  1.00  0.00           N
ATOM   4995  CA  VAL E  72      60.385   2.814   6.122  1.00  0.00           C
ATOM   4996  C   VAL E  72      60.531   4.095   6.902  1.00  0.00           C
ATOM   4997  CB  VAL E  72      61.702   1.979   6.165  1.00  0.00           C
ATOM   4998  CG1 VAL E  72      61.657   0.781   5.175  1.00  0.00           C
ATOM   4999  CG2 VAL E  72      62.941   2.868   5.871  1.00  0.00           C
ATOM   5000  HA  VAL E  72      59.584   2.240   6.619  1.00  0.00           H
ATOM   5001  OT2 VAL E  72      60.512   3.980   8.225  1.00  0.00           O
ATOM   5002  OT1 VAL E  72      60.665   5.180   6.360  1.00  0.00           O
ATOM   5003  HB  VAL E  72      61.831   1.554   7.177  1.00  0.00           H
ATOM   5004 HG11 VAL E  72      62.560   0.160   5.286  1.00  0.00           H
ATOM   5005 HG12 VAL E  72      60.783   0.147   5.380  1.00  0.00           H
ATOM   5006 HG13 VAL E  72      61.614   1.133   4.133  1.00  0.00           H
ATOM   5007 HG21 VAL E  72      63.826   2.237   5.718  1.00  0.00           H
ATOM   5008 HG22 VAL E  72      62.780   3.467   4.964  1.00  0.00           H
ATOM   5009 HG23 VAL E  72      63.147   3.542   6.717  1.00  0.00           H
ATOM   5010  HN  VAL E  72      60.426   3.913   4.293  1.00  0.00           H
TER
ATOM   5011  N   ASN F   1      26.410  -1.073  -0.134  1.00  0.00           N
ATOM   5012  H3  ASN F   1      25.847  -0.588  -0.919  1.00  0.00           H
ATOM   5013  H1  ASN F   1      27.359  -1.353  -0.572  1.00  0.00           H
ATOM   5014  H2  ASN F   1      25.858  -1.970   0.103  1.00  0.00           H
ATOM   5015  CA  ASN F   1      26.589  -0.173   1.030  1.00  0.00           C
ATOM   5016  C   ASN F   1      27.173   1.141   0.564  1.00  0.00           C
ATOM   5017  O   ASN F   1      27.613   1.214  -0.573  1.00  0.00           O
ATOM   5018  CB  ASN F   1      27.433  -0.815   2.167  1.00  0.00           C
ATOM   5019  CG  ASN F   1      26.594  -1.805   2.943  1.00  0.00           C
ATOM   5020  OD1 ASN F   1      26.000  -1.417   3.938  1.00  0.00           O
ATOM   5021  ND2 ASN F   1      26.503  -3.085   2.522  1.00  0.00           N
ATOM   5022  HA  ASN F   1      25.590   0.072   1.434  1.00  0.00           H
ATOM   5023  HB2 ASN F   1      28.335  -1.290   1.754  1.00  0.00           H
ATOM   5024  HB3 ASN F   1      27.777  -0.043   2.872  1.00  0.00           H
ATOM   5025 HD22 ASN F   1      25.946  -3.742   3.032  1.00  0.00           H
ATOM   5026 HD21 ASN F   1      26.978  -3.396   1.702  1.00  0.00           H
ATOM   5027  N   GLY F   2      27.148   2.188   1.423  1.00  0.00           N
ATOM   5028  CA  GLY F   2      27.483   3.528   0.958  1.00  0.00           C
ATOM   5029  C   GLY F   2      26.197   4.106   0.431  1.00  0.00           C
ATOM   5030  O   GLY F   2      25.790   3.682  -0.639  1.00  0.00           O
ATOM   5031  HA3 GLY F   2      28.214   3.527   0.134  1.00  0.00           H
ATOM   5032  HA2 GLY F   2      27.900   4.134   1.777  1.00  0.00           H
ATOM   5033  HN  GLY F   2      26.798   2.097   2.359  1.00  0.00           H
ATOM   5034  N   ASN F   3      25.545   5.048   1.155  1.00  0.00           N
ATOM   5035  CA  ASN F   3      24.285   5.608   0.679  1.00  0.00           C
ATOM   5036  C   ASN F   3      24.137   7.046   1.127  1.00  0.00           C
ATOM   5037  O   ASN F   3      24.499   7.329   2.258  1.00  0.00           O
ATOM   5038  CB  ASN F   3      23.107   4.745   1.200  1.00  0.00           C
ATOM   5039  CG  ASN F   3      23.122   4.676   2.705  1.00  0.00           C
ATOM   5040  OD1 ASN F   3      22.379   5.414   3.333  1.00  0.00           O
ATOM   5041  ND2 ASN F   3      23.963   3.810   3.313  1.00  0.00           N
ATOM   5042  HA  ASN F   3      24.292   5.578  -0.417  1.00  0.00           H
ATOM   5043  HB2 ASN F   3      22.142   5.157   0.869  1.00  0.00           H
ATOM   5044  HB3 ASN F   3      23.198   3.726   0.798  1.00  0.00           H
ATOM   5045 HD22 ASN F   3      23.991   3.773   4.309  1.00  0.00           H
ATOM   5046 HD21 ASN F   3      24.554   3.193   2.794  1.00  0.00           H
ATOM   5047  HN  ASN F   3      25.887   5.364   2.040  1.00  0.00           H
ATOM   5048  N   GLY F   4      23.618   7.971   0.283  1.00  0.00           N
ATOM   5049  CA  GLY F   4      23.474   9.373   0.652  1.00  0.00           C
ATOM   5050  C   GLY F   4      22.544   9.708   1.784  1.00  0.00           C
ATOM   5051  O   GLY F   4      22.137  10.857   1.853  1.00  0.00           O
ATOM   5052  HA3 GLY F   4      23.194   9.985  -0.222  1.00  0.00           H
ATOM   5053  HA2 GLY F   4      24.453   9.715   0.996  1.00  0.00           H
ATOM   5054  HN  GLY F   4      23.388   7.760  -0.654  1.00  0.00           H
ATOM   5055  N   ASN F   5      22.262   8.792   2.738  1.00  0.00           N
ATOM   5056  CA  ASN F   5      21.901   9.280   4.058  1.00  0.00           C
ATOM   5057  C   ASN F   5      22.943  10.302   4.463  1.00  0.00           C
ATOM   5058  O   ASN F   5      22.594  11.204   5.207  1.00  0.00           O
ATOM   5059  CB  ASN F   5      21.761   8.147   5.106  1.00  0.00           C
ATOM   5060  CG  ASN F   5      23.001   7.313   5.288  1.00  0.00           C
ATOM   5061  OD1 ASN F   5      24.063   7.669   4.809  1.00  0.00           O
ATOM   5062  ND2 ASN F   5      22.874   6.167   5.985  1.00  0.00           N
[truncated: 312,541 more chars]
