# Supplementary material for: Hydrophobin Film Structure for HFBI and HFBII and Mechanism for Accelerated Film Formation
Source: PLoS Comput Biol. 2014 Jul 31;10(7):e1003745. doi: 10.1371/journal.pcbi.1003745 (PMC4117420; doi:10.1371/journal.pcbi.1003745)
Supplement: Dataset S1 — A .zip file, “Dataset_S1.zip” containing files: “HFBI_A_raw.pdb” P6 hexamer structure α for HFBI raw fit, “HFBI_A_exfit.pdb” P6 hexamer structure α for HFBI fit to experimental lattice parameters, “HFBI_B_raw.pdb” P6 hexamer structure β for HFBI raw fit, “HFBI_B_exfit.pdb” P6 hexamer structure β for HFBI fit to experimental lattice parameters, “HFBII_raw.pdb” P6 hexamer structure for HFBII raw fit, “HFBII_exfit.pdb” P6 hexamer structure for HFBII fit to experimental lattice parameters, “HFBI_3_trimer.pdb” Low density P3 trimer structure for HFBI, “HFBII_3_trimer.pdb” Low density P3 trimer structure for HFBII. (ZIP) [file pcbi.1003745.s001.zip › PDB_structures/HFBI_A_exfit.pdb]

 18mer minimized HFB 1B final
 number proteins =            6
ATOM      1  N   ASN A   1      -8.035  14.716   7.645  1.00  0.00           N
ATOM      2  H3  ASN A   1      -8.825  15.393   7.924  1.00  0.00           H
ATOM      3  H1  ASN A   1      -8.543  13.883   7.200  1.00  0.00           H
ATOM      4  H2  ASN A   1      -7.650  14.280   8.555  1.00  0.00           H
ATOM      5  CA  ASN A   1      -6.954  15.222   6.767  1.00  0.00           C
ATOM      6  C   ASN A   1      -7.341  16.399   5.893  1.00  0.00           C
ATOM      7  O   ASN A   1      -7.048  16.366   4.708  1.00  0.00           O
ATOM      8  CB  ASN A   1      -6.358  14.026   5.963  1.00  0.00           C
ATOM      9  CG  ASN A   1      -6.014  12.849   6.848  1.00  0.00           C
ATOM     10  OD1 ASN A   1      -5.815  13.036   8.038  1.00  0.00           O
ATOM     11  ND2 ASN A   1      -5.935  11.620   6.293  1.00  0.00           N
ATOM     12  HA  ASN A   1      -6.159  15.633   7.403  1.00  0.00           H
ATOM     13  HB2 ASN A   1      -7.088  13.703   5.208  1.00  0.00           H
ATOM     14  HB3 ASN A   1      -5.443  14.323   5.440  1.00  0.00           H
ATOM     15 HD22 ASN A   1      -5.702  10.831   6.863  1.00  0.00           H
ATOM     16 HD21 ASN A   1      -6.109  11.476   5.319  1.00  0.00           H
ATOM     17  N   GLY A   2      -7.961  17.470   6.450  1.00  0.00           N
ATOM     18  CA  GLY A   2      -8.222  18.674   5.662  1.00  0.00           C
ATOM     19  C   GLY A   2      -9.276  18.472   4.595  1.00  0.00           C
ATOM     20  O   GLY A   2      -9.152  17.536   3.822  1.00  0.00           O
ATOM     21  HA3 GLY A   2      -7.284  18.981   5.178  1.00  0.00           H
ATOM     22  HA2 GLY A   2      -8.511  19.495   6.335  1.00  0.00           H
ATOM     23  HN  GLY A   2      -8.186  17.502   7.425  1.00  0.00           H
ATOM     24  N   ASN A   3     -10.304  19.351   4.499  1.00  0.00           N
ATOM     25  CA  ASN A   3     -11.349  19.161   3.494  1.00  0.00           C
ATOM     26  C   ASN A   3     -11.942  20.481   3.047  1.00  0.00           C
ATOM     27  O   ASN A   3     -13.154  20.598   2.982  1.00  0.00           O
ATOM     28  CB  ASN A   3     -12.429  18.229   4.096  1.00  0.00           C
ATOM     29  CG  ASN A   3     -13.051  18.851   5.325  1.00  0.00           C
ATOM     30  OD1 ASN A   3     -14.128  19.415   5.217  1.00  0.00           O
ATOM     31  ND2 ASN A   3     -12.403  18.771   6.510  1.00  0.00           N
ATOM     32  HA  ASN A   3     -10.935  18.698   2.584  1.00  0.00           H
ATOM     33  HB2 ASN A   3     -13.191  18.007   3.332  1.00  0.00           H
ATOM     34  HB3 ASN A   3     -11.967  17.277   4.382  1.00  0.00           H
ATOM     35 HD22 ASN A   3     -12.808  19.192   7.323  1.00  0.00           H
ATOM     36 HD21 ASN A   3     -11.530  18.291   6.600  1.00  0.00           H
ATOM     37  HN  ASN A   3     -10.398  20.126   5.125  1.00  0.00           H
ATOM     38  N   GLY A   4     -11.101  21.495   2.737  1.00  0.00           N
ATOM     39  CA  GLY A   4     -11.614  22.802   2.343  1.00  0.00           C
ATOM     40  C   GLY A   4     -11.644  23.721   3.543  1.00  0.00           C
ATOM     41  O   GLY A   4     -11.477  24.918   3.367  1.00  0.00           O
ATOM     42  HA3 GLY A   4     -12.602  22.707   1.881  1.00  0.00           H
ATOM     43  HA2 GLY A   4     -10.946  23.233   1.577  1.00  0.00           H
ATOM     44  HN  GLY A   4     -10.114  21.402   2.826  1.00  0.00           H
ATOM     45  N   ASN A   5     -11.838  23.200   4.778  1.00  0.00           N
ATOM     46  CA  ASN A   5     -11.652  24.030   5.968  1.00  0.00           C
ATOM     47  C   ASN A   5     -10.388  24.860   5.857  1.00  0.00           C
ATOM     48  O   ASN A   5     -10.421  26.031   6.200  1.00  0.00           O
ATOM     49  CB  ASN A   5     -11.572  23.151   7.253  1.00  0.00           C
ATOM     50  CG  ASN A   5     -10.618  21.982   7.176  1.00  0.00           C
ATOM     51  OD1 ASN A   5      -9.950  21.803   6.171  1.00  0.00           O
ATOM     52  ND2 ASN A   5     -10.554  21.150   8.239  1.00  0.00           N
ATOM     53  HA  ASN A   5     -12.512  24.715   6.048  1.00  0.00           H
ATOM     54  HB2 ASN A   5     -11.309  23.783   8.117  1.00  0.00           H
ATOM     55  HB3 ASN A   5     -12.554  22.700   7.446  1.00  0.00           H
ATOM     56 HD22 ASN A   5      -9.934  20.364   8.227  1.00  0.00           H
ATOM     57 HD21 ASN A   5     -11.130  21.298   9.044  1.00  0.00           H
ATOM     58  HN  ASN A   5     -12.078  22.240   4.910  1.00  0.00           H
ATOM     59  N   VAL A   6      -9.276  24.254   5.376  1.00  0.00           N
ATOM     60  CA  VAL A   6      -7.994  24.956   5.267  1.00  0.00           C
ATOM     61  C   VAL A   6      -7.749  25.485   3.865  1.00  0.00           C
ATOM     62  O   VAL A   6      -7.228  26.583   3.748  1.00  0.00           O
ATOM     63  CB  VAL A   6      -6.819  24.066   5.787  1.00  0.00           C
ATOM     64  CG1 VAL A   6      -7.074  23.661   7.264  1.00  0.00           C
ATOM     65  CG2 VAL A   6      -6.552  22.795   4.932  1.00  0.00           C
ATOM     66  HA  VAL A   6      -8.008  25.840   5.929  1.00  0.00           H
ATOM     67  HB  VAL A   6      -5.899  24.677   5.762  1.00  0.00           H
ATOM     68 HG11 VAL A   6      -6.227  23.102   7.688  1.00  0.00           H
ATOM     69 HG12 VAL A   6      -7.216  24.569   7.863  1.00  0.00           H
ATOM     70 HG13 VAL A   6      -7.973  23.036   7.353  1.00  0.00           H
ATOM     71 HG21 VAL A   6      -5.713  22.224   5.352  1.00  0.00           H
ATOM     72 HG22 VAL A   6      -7.412  22.116   4.917  1.00  0.00           H
ATOM     73 HG23 VAL A   6      -6.293  23.078   3.902  1.00  0.00           H
ATOM     74  HN  VAL A   6      -9.331  23.301   5.087  1.00  0.00           H
ATOM     75  N   CYS A   7      -8.104  24.743   2.788  1.00  0.00           N
ATOM     76  CA  CYS A   7      -7.846  25.218   1.422  1.00  0.00           C
ATOM     77  C   CYS A   7      -8.991  26.076   0.936  1.00  0.00           C
ATOM     78  O   CYS A   7     -10.076  25.884   1.459  1.00  0.00           O
ATOM     79  CB  CYS A   7      -7.662  23.998   0.485  1.00  0.00           C
ATOM     80  SG  CYS A   7      -6.065  23.239   0.868  1.00  0.00           S
ATOM     81  HA  CYS A   7      -6.919  25.810   1.401  1.00  0.00           H
ATOM     82  HB2 CYS A   7      -8.469  23.260   0.604  1.00  0.00           H
ATOM     83  HB3 CYS A   7      -7.623  24.293  -0.565  1.00  0.00           H
ATOM     84  HN  CYS A   7      -8.575  23.868   2.906  1.00  0.00           H
ATOM     85  N   PRO A   8      -8.850  27.031  -0.023  1.00  0.00           N
ATOM     86  CA  PRO A   8      -9.971  27.897  -0.334  1.00  0.00           C
ATOM     87  C   PRO A   8     -11.039  27.196  -1.142  1.00  0.00           C
ATOM     88  O   PRO A   8     -10.641  26.407  -1.980  1.00  0.00           O
ATOM     89  CB  PRO A   8      -9.266  28.985  -1.186  1.00  0.00           C
ATOM     90  CG  PRO A   8      -8.072  28.252  -1.832  1.00  0.00           C
ATOM     91  CD  PRO A   8      -7.593  27.314  -0.701  1.00  0.00           C
ATOM     92  HA  PRO A   8     -10.343  28.315   0.605  1.00  0.00           H
ATOM     93  HD3 PRO A   8      -6.899  27.836  -0.022  1.00  0.00           H
ATOM     94  HD2 PRO A   8      -7.115  26.439  -1.145  1.00  0.00           H
ATOM     95  HG3 PRO A   8      -7.282  28.939  -2.176  1.00  0.00           H
ATOM     96  HG2 PRO A   8      -8.436  27.671  -2.694  1.00  0.00           H
ATOM     97  HB2 PRO A   8      -9.924  29.467  -1.921  1.00  0.00           H
ATOM     98  HB3 PRO A   8      -8.832  29.765  -0.548  1.00  0.00           H
ATOM     99  N   PRO A   9     -12.360  27.454  -0.946  1.00  0.00           N
ATOM    100  CA  PRO A   9     -13.389  26.964  -1.864  1.00  0.00           C
ATOM    101  C   PRO A   9     -13.161  26.937  -3.366  1.00  0.00           C
ATOM    102  O   PRO A   9     -12.058  27.149  -3.843  1.00  0.00           O
ATOM    103  CB  PRO A   9     -14.464  28.018  -1.503  1.00  0.00           C
ATOM    104  CG  PRO A   9     -14.355  28.144   0.029  1.00  0.00           C
ATOM    105  CD  PRO A   9     -12.827  28.155   0.250  1.00  0.00           C
ATOM    106  HA  PRO A   9     -13.697  25.962  -1.528  1.00  0.00           H
ATOM    107  HD3 PRO A   9     -12.569  27.608   1.171  1.00  0.00           H
ATOM    108  HD2 PRO A   9     -12.466  29.190   0.316  1.00  0.00           H
ATOM    109  HG3 PRO A   9     -14.798  27.241   0.478  1.00  0.00           H
ATOM    110  HG2 PRO A   9     -14.862  29.034   0.436  1.00  0.00           H
ATOM    111  HB2 PRO A   9     -14.187  28.966  -1.984  1.00  0.00           H
ATOM    112  HB3 PRO A   9     -15.486  27.769  -1.806  1.00  0.00           H
ATOM    113  N   GLY A  10     -14.245  26.651  -4.130  1.00  0.00           N
ATOM    114  CA  GLY A  10     -14.148  26.411  -5.569  1.00  0.00           C
ATOM    115  C   GLY A  10     -13.024  25.478  -5.952  1.00  0.00           C
ATOM    116  O   GLY A  10     -12.796  24.517  -5.235  1.00  0.00           O
ATOM    117  HA3 GLY A  10     -14.155  27.358  -6.121  1.00  0.00           H
ATOM    118  HA2 GLY A  10     -15.045  25.868  -5.907  1.00  0.00           H
ATOM    119  HN  GLY A  10     -15.147  26.521  -3.716  1.00  0.00           H
ATOM    120  N   LEU A  11     -12.351  25.708  -7.103  1.00  0.00           N
ATOM    121  CA  LEU A  11     -11.536  24.647  -7.696  1.00  0.00           C
ATOM    122  C   LEU A  11     -10.452  24.132  -6.771  1.00  0.00           C
ATOM    123  O   LEU A  11     -10.470  22.948  -6.473  1.00  0.00           O
ATOM    124  CB  LEU A  11     -10.941  25.091  -9.063  1.00  0.00           C
ATOM    125  CG  LEU A  11     -10.286  23.946  -9.890  1.00  0.00           C
ATOM    126  CD1 LEU A  11     -11.328  22.937 -10.454  1.00  0.00           C
ATOM    127  CD2 LEU A  11      -9.469  24.563 -11.062  1.00  0.00           C
ATOM    128  HA  LEU A  11     -12.244  23.827  -7.893  1.00  0.00           H
ATOM    129  HB2 LEU A  11     -11.734  25.538  -9.684  1.00  0.00           H
ATOM    130  HB3 LEU A  11     -10.188  25.868  -8.858  1.00  0.00           H
ATOM    131  HG  LEU A  11      -9.601  23.396  -9.228  1.00  0.00           H
ATOM    132 HD21 LEU A  11      -9.020  23.775 -11.685  1.00  0.00           H
ATOM    133 HD22 LEU A  11     -10.122  25.177 -11.701  1.00  0.00           H
ATOM    134 HD23 LEU A  11      -8.656  25.201 -10.678  1.00  0.00           H
ATOM    135 HD11 LEU A  11     -10.829  22.192 -11.092  1.00  0.00           H
ATOM    136 HD12 LEU A  11     -11.842  22.386  -9.654  1.00  0.00           H
ATOM    137 HD13 LEU A  11     -12.081  23.462 -11.062  1.00  0.00           H
ATOM    138  HN  LEU A  11     -12.511  26.545  -7.628  1.00  0.00           H
ATOM    139  N   PHE A  12      -9.490  24.967  -6.309  1.00  0.00           N
ATOM    140  CA  PHE A  12      -8.408  24.433  -5.480  1.00  0.00           C
ATOM    141  C   PHE A  12      -8.908  24.257  -4.067  1.00  0.00           C
ATOM    142  O   PHE A  12      -8.748  25.169  -3.272  1.00  0.00           O
ATOM    143  CB  PHE A  12      -7.154  25.343  -5.430  1.00  0.00           C
ATOM    144  CG  PHE A  12      -6.560  25.597  -6.812  1.00  0.00           C
ATOM    145  CD1 PHE A  12      -5.767  24.633  -7.442  1.00  0.00           C
ATOM    146  CD2 PHE A  12      -6.798  26.821  -7.442  1.00  0.00           C
ATOM    147  CE1 PHE A  12      -5.221  24.897  -8.702  1.00  0.00           C
ATOM    148  CE2 PHE A  12      -6.308  27.050  -8.725  1.00  0.00           C
ATOM    149  CZ  PHE A  12      -5.610  26.042  -9.396  1.00  0.00           C
ATOM    150  HA  PHE A  12      -8.069  23.466  -5.887  1.00  0.00           H
ATOM    151  HB2 PHE A  12      -7.384  26.301  -4.940  1.00  0.00           H
ATOM    152  HB3 PHE A  12      -6.382  24.838  -4.841  1.00  0.00           H
ATOM    153  HD2 PHE A  12      -7.357  27.600  -6.937  1.00  0.00           H
ATOM    154  HE2 PHE A  12      -6.473  28.015  -9.181  1.00  0.00           H
ATOM    155  HZ  PHE A  12      -5.366  26.136 -10.446  1.00  0.00           H
ATOM    156  HE1 PHE A  12      -4.503  24.222  -9.151  1.00  0.00           H
ATOM    157  HD1 PHE A  12      -5.576  23.683  -6.959  1.00  0.00           H
ATOM    158  HN  PHE A  12      -9.509  25.949  -6.507  1.00  0.00           H
ATOM    159  N   SER A  13      -9.510  23.100  -3.719  1.00  0.00           N
ATOM    160  CA  SER A  13     -10.017  22.925  -2.360  1.00  0.00           C
ATOM    161  C   SER A  13      -9.752  21.534  -1.837  1.00  0.00           C
ATOM    162  O   SER A  13     -10.559  21.071  -1.048  1.00  0.00           O
ATOM    163  CB  SER A  13     -11.523  23.250  -2.429  1.00  0.00           C
ATOM    164  OG  SER A  13     -12.030  22.354  -3.417  1.00  0.00           O
ATOM    165  HA  SER A  13      -9.568  23.618  -1.638  1.00  0.00           H
ATOM    166  HB2 SER A  13     -12.017  23.119  -1.452  1.00  0.00           H
ATOM    167  HB3 SER A  13     -11.666  24.288  -2.765  1.00  0.00           H
ATOM    168  HG1 SER A  13     -12.962  22.441  -3.552  1.00  0.00           H
ATOM    169  HN  SER A  13      -9.675  22.371  -4.387  1.00  0.00           H
ATOM    170  N   ASN A  14      -8.640  20.870  -2.245  1.00  0.00           N
ATOM    171  CA  ASN A  14      -8.330  19.525  -1.761  1.00  0.00           C
ATOM    172  C   ASN A  14      -7.030  19.607  -0.986  1.00  0.00           C
ATOM    173  O   ASN A  14      -5.992  19.544  -1.626  1.00  0.00           O
ATOM    174  CB  ASN A  14      -8.167  18.535  -2.946  1.00  0.00           C
ATOM    175  CG  ASN A  14      -9.409  18.415  -3.796  1.00  0.00           C
ATOM    176  OD1 ASN A  14     -10.269  17.610  -3.477  1.00  0.00           O
ATOM    177  ND2 ASN A  14      -9.534  19.191  -4.893  1.00  0.00           N
ATOM    178  HA  ASN A  14      -9.128  19.098  -1.135  1.00  0.00           H
ATOM    179  HB2 ASN A  14      -7.338  18.850  -3.592  1.00  0.00           H
ATOM    180  HB3 ASN A  14      -7.910  17.542  -2.542  1.00  0.00           H
ATOM    181 HD22 ASN A  14     -10.324  19.071  -5.492  1.00  0.00           H
ATOM    182 HD21 ASN A  14      -8.845  19.873  -5.138  1.00  0.00           H
ATOM    183  HN  ASN A  14      -7.981  21.293  -2.870  1.00  0.00           H
ATOM    184  N   PRO A  15      -6.997  19.751   0.364  1.00  0.00           N
ATOM    185  CA  PRO A  15      -5.718  19.770   1.053  1.00  0.00           C
ATOM    186  C   PRO A  15      -4.921  18.525   0.765  1.00  0.00           C
ATOM    187  O   PRO A  15      -5.333  17.459   1.196  1.00  0.00           O
ATOM    188  CB  PRO A  15      -6.171  19.824   2.534  1.00  0.00           C
ATOM    189  CG  PRO A  15      -7.562  20.483   2.453  1.00  0.00           C
ATOM    190  CD  PRO A  15      -8.194  19.885   1.177  1.00  0.00           C
ATOM    191  HA  PRO A  15      -5.172  20.685   0.789  1.00  0.00           H
ATOM    192  HD3 PRO A  15      -8.948  20.568   0.764  1.00  0.00           H
ATOM    193  HD2 PRO A  15      -8.632  18.893   1.372  1.00  0.00           H
ATOM    194  HG3 PRO A  15      -7.455  21.564   2.327  1.00  0.00           H
ATOM    195  HG2 PRO A  15      -8.148  20.321   3.358  1.00  0.00           H
ATOM    196  HB2 PRO A  15      -6.308  18.811   2.944  1.00  0.00           H
ATOM    197  HB3 PRO A  15      -5.471  20.373   3.186  1.00  0.00           H
ATOM    198  N   GLN A  16      -3.778  18.648   0.052  1.00  0.00           N
ATOM    199  CA  GLN A  16      -2.852  17.528  -0.036  1.00  0.00           C
ATOM    200  C   GLN A  16      -1.497  18.027   0.419  1.00  0.00           C
ATOM    201  O   GLN A  16      -1.073  19.063  -0.070  1.00  0.00           O
ATOM    202  CB  GLN A  16      -2.840  16.881  -1.441  1.00  0.00           C
ATOM    203  CG  GLN A  16      -4.174  16.152  -1.772  1.00  0.00           C
ATOM    204  CD  GLN A  16      -3.982  15.146  -2.886  1.00  0.00           C
ATOM    205  OE1 GLN A  16      -3.688  13.997  -2.594  1.00  0.00           O
ATOM    206  NE2 GLN A  16      -4.130  15.535  -4.171  1.00  0.00           N
ATOM    207  HA  GLN A  16      -3.150  16.726   0.643  1.00  0.00           H
ATOM    208  HB2 GLN A  16      -2.631  17.656  -2.187  1.00  0.00           H
ATOM    209  HB3 GLN A  16      -2.025  16.145  -1.460  1.00  0.00           H
ATOM    210  HG2 GLN A  16      -4.530  15.591  -0.895  1.00  0.00           H
ATOM    211  HG3 GLN A  16      -4.952  16.889  -2.027  1.00  0.00           H
ATOM    212 HE22 GLN A  16      -4.006  14.875  -4.911  1.00  0.00           H
ATOM    213 HE21 GLN A  16      -4.354  16.478  -4.402  1.00  0.00           H
ATOM    214  HN  GLN A  16      -3.506  19.507  -0.386  1.00  0.00           H
ATOM    215  N   CYS A  17      -0.817  17.321   1.356  1.00  0.00           N
ATOM    216  CA  CYS A  17       0.513  17.734   1.788  1.00  0.00           C
ATOM    217  C   CYS A  17       1.453  17.408   0.652  1.00  0.00           C
ATOM    218  O   CYS A  17       2.134  16.397   0.712  1.00  0.00           O
ATOM    219  CB  CYS A  17       0.942  16.957   3.060  1.00  0.00           C
ATOM    220  SG  CYS A  17      -0.160  17.313   4.456  1.00  0.00           S
ATOM    221  HA  CYS A  17       0.534  18.813   2.014  1.00  0.00           H
ATOM    222  HB2 CYS A  17       0.925  15.870   2.885  1.00  0.00           H
ATOM    223  HB3 CYS A  17       1.956  17.259   3.347  1.00  0.00           H
ATOM    224  HN  CYS A  17      -1.181  16.471   1.739  1.00  0.00           H
ATOM    225  N   CYS A  18       1.494  18.250  -0.404  1.00  0.00           N
ATOM    226  CA  CYS A  18       2.356  17.942  -1.541  1.00  0.00           C
ATOM    227  C   CYS A  18       3.704  18.537  -1.240  1.00  0.00           C
ATOM    228  O   CYS A  18       3.752  19.528  -0.529  1.00  0.00           O
ATOM    229  CB  CYS A  18       1.851  18.553  -2.870  1.00  0.00           C
ATOM    230  SG  CYS A  18       0.036  18.523  -2.935  1.00  0.00           S
ATOM    231  HA  CYS A  18       2.426  16.850  -1.677  1.00  0.00           H
ATOM    232  HB2 CYS A  18       2.173  19.597  -2.908  1.00  0.00           H
ATOM    233  HB3 CYS A  18       2.271  18.036  -3.746  1.00  0.00           H
ATOM    234  HN  CYS A  18       0.983  19.112  -0.405  1.00  0.00           H
ATOM    235  N   ALA A  19       4.802  17.968  -1.775  1.00  0.00           N
ATOM    236  CA  ALA A  19       6.103  18.535  -1.456  1.00  0.00           C
ATOM    237  C   ALA A  19       6.277  19.840  -2.197  1.00  0.00           C
ATOM    238  O   ALA A  19       6.625  20.822  -1.564  1.00  0.00           O
ATOM    239  CB  ALA A  19       7.256  17.557  -1.791  1.00  0.00           C
ATOM    240  HA  ALA A  19       6.149  18.712  -0.371  1.00  0.00           H
ATOM    241  HB1 ALA A  19       8.196  17.855  -1.306  1.00  0.00           H
ATOM    242  HB2 ALA A  19       7.005  16.541  -1.452  1.00  0.00           H
ATOM    243  HB3 ALA A  19       7.412  17.555  -2.876  1.00  0.00           H
ATOM    244  HN  ALA A  19       4.744  17.182  -2.394  1.00  0.00           H
ATOM    245  N   THR A  20       6.055  19.872  -3.532  1.00  0.00           N
ATOM    246  CA  THR A  20       6.497  21.016  -4.333  1.00  0.00           C
ATOM    247  C   THR A  20       5.445  21.502  -5.290  1.00  0.00           C
ATOM    248  O   THR A  20       4.548  20.736  -5.601  1.00  0.00           O
ATOM    249  CB  THR A  20       7.737  20.619  -5.179  1.00  0.00           C
ATOM    250  OG1 THR A  20       8.237  21.745  -5.928  1.00  0.00           O
ATOM    251  CG2 THR A  20       7.473  19.433  -6.142  1.00  0.00           C
ATOM    252  HA  THR A  20       6.797  21.863  -3.698  1.00  0.00           H
ATOM    253  HB  THR A  20       8.518  20.295  -4.476  1.00  0.00           H
ATOM    254  HG1 THR A  20       7.731  21.952  -6.706  1.00  0.00           H
ATOM    255 HG23 THR A  20       6.609  19.658  -6.779  1.00  0.00           H
ATOM    256 HG21 THR A  20       8.351  19.255  -6.781  1.00  0.00           H
ATOM    257 HG22 THR A  20       7.263  18.515  -5.584  1.00  0.00           H
ATOM    258  HN  THR A  20       5.649  19.088  -4.004  1.00  0.00           H
ATOM    259  N   GLN A  21       5.595  22.757  -5.786  1.00  0.00           N
ATOM    260  CA  GLN A  21       4.811  23.210  -6.929  1.00  0.00           C
ATOM    261  C   GLN A  21       5.742  23.821  -7.953  1.00  0.00           C
ATOM    262  O   GLN A  21       6.829  24.209  -7.557  1.00  0.00           O
ATOM    263  CB  GLN A  21       3.716  24.181  -6.421  1.00  0.00           C
ATOM    264  CG  GLN A  21       2.569  24.398  -7.438  1.00  0.00           C
ATOM    265  CD  GLN A  21       1.516  25.296  -6.835  1.00  0.00           C
ATOM    266  OE1 GLN A  21       0.541  24.784  -6.308  1.00  0.00           O
ATOM    267  NE2 GLN A  21       1.697  26.633  -6.888  1.00  0.00           N
ATOM    268  HA  GLN A  21       4.353  22.348  -7.416  1.00  0.00           H
ATOM    269  HB2 GLN A  21       3.281  23.762  -5.502  1.00  0.00           H
ATOM    270  HB3 GLN A  21       4.188  25.136  -6.157  1.00  0.00           H
ATOM    271  HG2 GLN A  21       2.962  24.861  -8.352  1.00  0.00           H
ATOM    272  HG3 GLN A  21       2.114  23.434  -7.706  1.00  0.00           H
ATOM    273 HE22 GLN A  21       1.021  27.253  -6.489  1.00  0.00           H
ATOM    274 HE21 GLN A  21       2.509  27.024  -7.319  1.00  0.00           H
ATOM    275  HN  GLN A  21       6.282  23.395  -5.428  1.00  0.00           H
ATOM    276  N   VAL A  22       5.358  23.896  -9.253  1.00  0.00           N
ATOM    277  CA  VAL A  22       6.214  24.519 -10.265  1.00  0.00           C
ATOM    278  C   VAL A  22       5.346  25.417 -11.128  1.00  0.00           C
ATOM    279  O   VAL A  22       4.161  25.137 -11.226  1.00  0.00           O
ATOM    280  CB  VAL A  22       7.003  23.453 -11.083  1.00  0.00           C
ATOM    281  CG1 VAL A  22       7.751  22.475 -10.134  1.00  0.00           C
ATOM    282  CG2 VAL A  22       6.086  22.632 -12.027  1.00  0.00           C
ATOM    283  HA  VAL A  22       6.979  25.145  -9.781  1.00  0.00           H
ATOM    284  HB  VAL A  22       7.744  23.982 -11.709  1.00  0.00           H
ATOM    285 HG11 VAL A  22       8.397  21.797 -10.711  1.00  0.00           H
ATOM    286 HG12 VAL A  22       8.379  23.027  -9.424  1.00  0.00           H
ATOM    287 HG13 VAL A  22       7.039  21.865  -9.556  1.00  0.00           H
ATOM    288 HG21 VAL A  22       6.686  21.936 -12.634  1.00  0.00           H
ATOM    289 HG22 VAL A  22       5.378  22.043 -11.428  1.00  0.00           H
ATOM    290 HG23 VAL A  22       5.530  23.289 -12.712  1.00  0.00           H
ATOM    291  HN  VAL A  22       4.489  23.511  -9.564  1.00  0.00           H
ATOM    292  N   LEU A  23       5.893  26.493 -11.748  1.00  0.00           N
ATOM    293  CA  LEU A  23       5.086  27.364 -12.612  1.00  0.00           C
ATOM    294  C   LEU A  23       3.799  27.815 -11.949  1.00  0.00           C
ATOM    295  O   LEU A  23       2.735  27.607 -12.508  1.00  0.00           O
ATOM    296  CB  LEU A  23       4.817  26.633 -13.956  1.00  0.00           C
ATOM    297  CG  LEU A  23       6.102  26.080 -14.641  1.00  0.00           C
ATOM    298  CD1 LEU A  23       5.709  25.300 -15.927  1.00  0.00           C
ATOM    299  CD2 LEU A  23       7.114  27.208 -14.991  1.00  0.00           C
ATOM    300  HA  LEU A  23       5.634  28.297 -12.820  1.00  0.00           H
ATOM    301  HB2 LEU A  23       4.140  25.786 -13.757  1.00  0.00           H
ATOM    302  HB3 LEU A  23       4.303  27.322 -14.646  1.00  0.00           H
ATOM    303  HG  LEU A  23       6.600  25.368 -13.961  1.00  0.00           H
ATOM    304 HD21 LEU A  23       7.959  26.797 -15.565  1.00  0.00           H
ATOM    305 HD22 LEU A  23       6.626  27.986 -15.597  1.00  0.00           H
ATOM    306 HD23 LEU A  23       7.529  27.673 -14.085  1.00  0.00           H
ATOM    307 HD11 LEU A  23       6.601  24.867 -16.406  1.00  0.00           H
ATOM    308 HD12 LEU A  23       5.017  24.476 -15.686  1.00  0.00           H
ATOM    309 HD13 LEU A  23       5.216  25.971 -16.648  1.00  0.00           H
ATOM    310  HN  LEU A  23       6.873  26.688 -11.660  1.00  0.00           H
ATOM    311  N   GLY A  24       3.889  28.438 -10.750  1.00  0.00           N
ATOM    312  CA  GLY A  24       2.718  28.862  -9.987  1.00  0.00           C
ATOM    313  C   GLY A  24       1.534  27.933 -10.081  1.00  0.00           C
ATOM    314  O   GLY A  24       0.426  28.438  -9.970  1.00  0.00           O
ATOM    315  HA3 GLY A  24       2.424  29.856 -10.356  1.00  0.00           H
ATOM    316  HA2 GLY A  24       2.975  28.961  -8.919  1.00  0.00           H
ATOM    317  HN  GLY A  24       4.774  28.693 -10.384  1.00  0.00           H
ATOM    318  N   LEU A  25       1.712  26.604 -10.289  1.00  0.00           N
ATOM    319  CA  LEU A  25       0.548  25.769 -10.580  1.00  0.00           C
ATOM    320  C   LEU A  25       0.786  24.276 -10.420  1.00  0.00           C
ATOM    321  O   LEU A  25       0.114  23.682  -9.594  1.00  0.00           O
ATOM    322  CB  LEU A  25       0.059  26.121 -12.018  1.00  0.00           C
ATOM    323  CG  LEU A  25      -1.350  25.576 -12.408  1.00  0.00           C
ATOM    324  CD1 LEU A  25      -2.502  26.278 -11.635  1.00  0.00           C
ATOM    325  CD2 LEU A  25      -1.581  25.801 -13.931  1.00  0.00           C
ATOM    326  HA  LEU A  25      -0.228  26.059  -9.859  1.00  0.00           H
ATOM    327  HB2 LEU A  25       0.023  27.214 -12.147  1.00  0.00           H
ATOM    328  HB3 LEU A  25       0.811  25.745 -12.726  1.00  0.00           H
ATOM    329  HG  LEU A  25      -1.397  24.496 -12.191  1.00  0.00           H
ATOM    330 HD21 LEU A  25      -2.572  25.431 -14.238  1.00  0.00           H
ATOM    331 HD22 LEU A  25      -1.528  26.874 -14.172  1.00  0.00           H
ATOM    332 HD23 LEU A  25      -0.821  25.277 -14.529  1.00  0.00           H
ATOM    333 HD11 LEU A  25      -3.471  25.906 -12.002  1.00  0.00           H
ATOM    334 HD12 LEU A  25      -2.462  26.081 -10.557  1.00  0.00           H
ATOM    335 HD13 LEU A  25      -2.465  27.366 -11.794  1.00  0.00           H
ATOM    336  HN  LEU A  25       2.622  26.192 -10.333  1.00  0.00           H
ATOM    337  N   ILE A  26       1.689  23.611 -11.183  1.00  0.00           N
ATOM    338  CA  ILE A  26       1.689  22.141 -11.192  1.00  0.00           C
ATOM    339  C   ILE A  26       2.241  21.601  -9.887  1.00  0.00           C
ATOM    340  O   ILE A  26       3.386  21.907  -9.605  1.00  0.00           O
ATOM    341  CB  ILE A  26       2.426  21.505 -12.418  1.00  0.00           C
ATOM    342  CG1 ILE A  26       1.593  21.546 -13.736  1.00  0.00           C
ATOM    343  CG2 ILE A  26       2.827  20.023 -12.151  1.00  0.00           C
ATOM    344  HA  ILE A  26       0.645  21.821 -11.298  1.00  0.00           H
ATOM    345  HB  ILE A  26       3.346  22.077 -12.596  1.00  0.00           H
ATOM    346  CD  ILE A  26       1.106  22.961 -14.133  1.00  0.00           C
ATOM    347  HD3 ILE A  26       1.953  23.659 -14.213  1.00  0.00           H
ATOM    348  HD2 ILE A  26       0.394  23.333 -13.385  1.00  0.00           H
ATOM    349  HD1 ILE A  26       0.590  22.924 -15.105  1.00  0.00           H
ATOM    350 HG12 ILE A  26       2.212  21.162 -14.565  1.00  0.00           H
ATOM    351 HG13 ILE A  26       0.723  20.879 -13.634  1.00  0.00           H
ATOM    352 HG21 ILE A  26       3.325  19.595 -13.035  1.00  0.00           H
ATOM    353 HG22 ILE A  26       3.529  19.930 -11.311  1.00  0.00           H
ATOM    354 HG23 ILE A  26       1.934  19.421 -11.927  1.00  0.00           H
ATOM    355  HN  ILE A  26       2.330  24.106 -11.772  1.00  0.00           H
ATOM    356  N   GLY A  27       1.476  20.792  -9.107  1.00  0.00           N
ATOM    357  CA  GLY A  27       2.010  20.136  -7.909  1.00  0.00           C
ATOM    358  C   GLY A  27       2.508  18.749  -8.237  1.00  0.00           C
ATOM    359  O   GLY A  27       2.144  18.258  -9.293  1.00  0.00           O
ATOM    360  HA3 GLY A  27       1.224  20.026  -7.147  1.00  0.00           H
ATOM    361  HA2 GLY A  27       2.811  20.721  -7.453  1.00  0.00           H
ATOM    362  HN  GLY A  27       0.537  20.561  -9.363  1.00  0.00           H
ATOM    363  N   LEU A  28       3.317  18.106  -7.353  1.00  0.00           N
ATOM    364  CA  LEU A  28       3.788  16.740  -7.607  1.00  0.00           C
ATOM    365  C   LEU A  28       3.670  15.888  -6.352  1.00  0.00           C
ATOM    366  O   LEU A  28       3.691  16.447  -5.267  1.00  0.00           O
ATOM    367  CB  LEU A  28       5.262  16.690  -8.109  1.00  0.00           C
ATOM    368  CG  LEU A  28       5.506  17.316  -9.521  1.00  0.00           C
ATOM    369  CD1 LEU A  28       5.768  18.849  -9.479  1.00  0.00           C
ATOM    370  CD2 LEU A  28       6.713  16.627 -10.221  1.00  0.00           C
ATOM    371  HA  LEU A  28       3.142  16.260  -8.358  1.00  0.00           H
ATOM    372  HB2 LEU A  28       5.916  17.173  -7.368  1.00  0.00           H
ATOM    373  HB3 LEU A  28       5.543  15.624  -8.147  1.00  0.00           H
ATOM    374  HG  LEU A  28       4.616  17.146 -10.147  1.00  0.00           H
ATOM    375 HD21 LEU A  28       6.893  17.074 -11.211  1.00  0.00           H
ATOM    376 HD22 LEU A  28       7.624  16.741  -9.612  1.00  0.00           H
ATOM    377 HD23 LEU A  28       6.524  15.552 -10.365  1.00  0.00           H
ATOM    378 HD11 LEU A  28       5.786  19.260 -10.500  1.00  0.00           H
ATOM    379 HD12 LEU A  28       5.000  19.385  -8.905  1.00  0.00           H
ATOM    380 HD13 LEU A  28       6.751  19.050  -9.030  1.00  0.00           H
ATOM    381  HN  LEU A  28       3.616  18.550  -6.505  1.00  0.00           H
ATOM    382  N   ASP A  29       3.545  14.542  -6.489  1.00  0.00           N
ATOM    383  CA  ASP A  29       3.392  13.647  -5.333  1.00  0.00           C
ATOM    384  C   ASP A  29       2.441  14.208  -4.310  1.00  0.00           C
ATOM    385  O   ASP A  29       2.790  14.350  -3.147  1.00  0.00           O
ATOM    386  CB  ASP A  29       4.749  13.328  -4.670  1.00  0.00           C
ATOM    387  CG  ASP A  29       4.658  12.208  -3.668  1.00  0.00           C
ATOM    388  OD1 ASP A  29       4.361  11.058  -4.095  1.00  0.00           O
ATOM    389  OD2 ASP A  29       4.883  12.464  -2.454  1.00  0.00           O
ATOM    390  HA  ASP A  29       2.952  12.695  -5.678  1.00  0.00           H
ATOM    391  HB2 ASP A  29       5.441  13.020  -5.460  1.00  0.00           H
ATOM    392  HB3 ASP A  29       5.129  14.236  -4.179  1.00  0.00           H
ATOM    393  HN  ASP A  29       3.565  14.119  -7.399  1.00  0.00           H
ATOM    394  N   CYS A  30       1.212  14.538  -4.746  1.00  0.00           N
ATOM    395  CA  CYS A  30       0.253  15.084  -3.798  1.00  0.00           C
ATOM    396  C   CYS A  30      -0.173  13.972  -2.864  1.00  0.00           C
ATOM    397  O   CYS A  30      -0.458  12.900  -3.368  1.00  0.00           O
ATOM    398  CB  CYS A  30      -0.928  15.721  -4.571  1.00  0.00           C
ATOM    399  SG  CYS A  30      -0.281  16.993  -5.710  1.00  0.00           S
ATOM    400  HA  CYS A  30       0.746  15.883  -3.227  1.00  0.00           H
ATOM    401  HB2 CYS A  30      -1.462  14.949  -5.141  1.00  0.00           H
ATOM    402  HB3 CYS A  30      -1.627  16.206  -3.883  1.00  0.00           H
ATOM    403  HN  CYS A  30       0.946  14.393  -5.701  1.00  0.00           H
ATOM    404  N   LYS A  31      -0.210  14.173  -1.523  1.00  0.00           N
ATOM    405  CA  LYS A  31      -0.674  13.122  -0.611  1.00  0.00           C
ATOM    406  C   LYS A  31      -1.604  13.730   0.415  1.00  0.00           C
ATOM    407  O   LYS A  31      -1.373  14.870   0.779  1.00  0.00           O
ATOM    408  CB  LYS A  31       0.514  12.475   0.149  1.00  0.00           C
ATOM    409  CG  LYS A  31       1.387  11.566  -0.758  1.00  0.00           C
ATOM    410  CD  LYS A  31       2.570  10.961   0.051  1.00  0.00           C
ATOM    411  CE  LYS A  31       3.335   9.872  -0.751  1.00  0.00           C
ATOM    412  NZ  LYS A  31       4.520   9.383  -0.008  1.00  0.00           N
ATOM    413  HA  LYS A  31      -1.232  12.339  -1.151  1.00  0.00           H
ATOM    414  HB2 LYS A  31       1.133  13.275   0.588  1.00  0.00           H
ATOM    415  HB3 LYS A  31       0.116  11.860   0.974  1.00  0.00           H
ATOM    416  HG2 LYS A  31       0.759  10.752  -1.157  1.00  0.00           H
ATOM    417  HG3 LYS A  31       1.780  12.146  -1.609  1.00  0.00           H
ATOM    418  HD2 LYS A  31       3.263  11.770   0.329  1.00  0.00           H
ATOM    419  HD3 LYS A  31       2.191  10.498   0.977  1.00  0.00           H
ATOM    420  HE2 LYS A  31       2.656   9.028  -0.959  1.00  0.00           H
ATOM    421  HE3 LYS A  31       3.657  10.289  -1.716  1.00  0.00           H
ATOM    422  HZ1 LYS A  31       5.049   8.618  -0.563  1.00  0.00           H
ATOM    423  HZ2 LYS A  31       5.229  10.176   0.186  1.00  0.00           H
ATOM    424  HZ3 LYS A  31       4.247   8.951   0.946  1.00  0.00           H
ATOM    425  HN  LYS A  31       0.095  15.036  -1.113  1.00  0.00           H
ATOM    426  N   VAL A  32      -2.639  13.006   0.905  1.00  0.00           N
ATOM    427  CA  VAL A  32      -3.549  13.596   1.892  1.00  0.00           C
ATOM    428  C   VAL A  32      -2.827  13.723   3.221  1.00  0.00           C
ATOM    429  O   VAL A  32      -2.026  12.838   3.474  1.00  0.00           O
ATOM    430  CB  VAL A  32      -4.899  12.826   2.058  1.00  0.00           C
ATOM    431  CG1 VAL A  32      -5.697  12.803   0.722  1.00  0.00           C
ATOM    432  CG2 VAL A  32      -4.726  11.380   2.605  1.00  0.00           C
ATOM    433  HA  VAL A  32      -3.825  14.588   1.511  1.00  0.00           H
ATOM    434  HB  VAL A  32      -5.513  13.372   2.797  1.00  0.00           H
ATOM    435 HG11 VAL A  32      -6.665  12.297   0.862  1.00  0.00           H
ATOM    436 HG12 VAL A  32      -5.898  13.826   0.372  1.00  0.00           H
ATOM    437 HG13 VAL A  32      -5.139  12.269  -0.062  1.00  0.00           H
ATOM    438 HG21 VAL A  32      -5.715  10.924   2.774  1.00  0.00           H
ATOM    439 HG22 VAL A  32      -4.181  10.735   1.903  1.00  0.00           H
ATOM    440 HG23 VAL A  32      -4.188  11.384   3.563  1.00  0.00           H
ATOM    441  HN  VAL A  32      -2.776  12.060   0.616  1.00  0.00           H
ATOM    442  N   PRO A  33      -3.034  14.745   4.100  1.00  0.00           N
ATOM    443  CA  PRO A  33      -2.364  14.746   5.393  1.00  0.00           C
ATOM    444  C   PRO A  33      -2.539  13.494   6.222  1.00  0.00           C
ATOM    445  O   PRO A  33      -3.290  12.610   5.842  1.00  0.00           O
ATOM    446  CB  PRO A  33      -3.045  15.936   6.118  1.00  0.00           C
ATOM    447  CG  PRO A  33      -3.656  16.827   5.010  1.00  0.00           C
ATOM    448  CD  PRO A  33      -3.840  15.912   3.771  1.00  0.00           C
ATOM    449  HA  PRO A  33      -1.291  14.926   5.227  1.00  0.00           H
ATOM    450  HD3 PRO A  33      -3.444  16.442   2.897  1.00  0.00           H
ATOM    451  HD2 PRO A  33      -4.890  15.651   3.585  1.00  0.00           H
ATOM    452  HG3 PRO A  33      -2.939  17.628   4.784  1.00  0.00           H
ATOM    453  HG2 PRO A  33      -4.598  17.309   5.320  1.00  0.00           H
ATOM    454  HB2 PRO A  33      -3.857  15.568   6.761  1.00  0.00           H
ATOM    455  HB3 PRO A  33      -2.346  16.495   6.758  1.00  0.00           H
ATOM    456  N   SER A  34      -1.840  13.436   7.379  1.00  0.00           N
ATOM    457  CA  SER A  34      -1.961  12.290   8.277  1.00  0.00           C
ATOM    458  C   SER A  34      -3.107  12.429   9.257  1.00  0.00           C
ATOM    459  O   SER A  34      -3.546  11.397   9.740  1.00  0.00           O
ATOM    460  CB  SER A  34      -0.655  12.160   9.102  1.00  0.00           C
ATOM    461  OG  SER A  34      -0.491  13.350   9.891  1.00  0.00           O
ATOM    462  HA  SER A  34      -2.089  11.363   7.692  1.00  0.00           H
ATOM    463  HB2 SER A  34      -0.710  11.274   9.758  1.00  0.00           H
ATOM    464  HB3 SER A  34       0.201  12.038   8.416  1.00  0.00           H
ATOM    465  HG1 SER A  34       0.301  13.333  10.421  1.00  0.00           H
ATOM    466  HN  SER A  34      -1.237  14.187   7.653  1.00  0.00           H
ATOM    467  N   GLN A  35      -3.595  13.649   9.593  1.00  0.00           N
ATOM    468  CA  GLN A  35      -4.575  13.776  10.677  1.00  0.00           C
ATOM    469  C   GLN A  35      -5.491  14.967  10.492  1.00  0.00           C
ATOM    470  O   GLN A  35      -5.209  15.782   9.632  1.00  0.00           O
ATOM    471  CB  GLN A  35      -3.807  13.870  12.025  1.00  0.00           C
ATOM    472  CG  GLN A  35      -2.969  15.173  12.139  1.00  0.00           C
ATOM    473  CD  GLN A  35      -2.197  15.246  13.437  1.00  0.00           C
ATOM    474  OE1 GLN A  35      -1.837  14.209  13.972  1.00  0.00           O
ATOM    475  NE2 GLN A  35      -1.912  16.456  13.971  1.00  0.00           N
ATOM    476  HA  GLN A  35      -5.229  12.888  10.699  1.00  0.00           H
ATOM    477  HB2 GLN A  35      -4.516  13.836  12.868  1.00  0.00           H
ATOM    478  HB3 GLN A  35      -3.143  12.993  12.103  1.00  0.00           H
ATOM    479  HG2 GLN A  35      -2.234  15.209  11.322  1.00  0.00           H
ATOM    480  HG3 GLN A  35      -3.639  16.044  12.049  1.00  0.00           H
ATOM    481 HE22 GLN A  35      -1.391  16.509  14.824  1.00  0.00           H
ATOM    482 HE21 GLN A  35      -2.214  17.307  13.540  1.00  0.00           H
ATOM    483  HN  GLN A  35      -3.254  14.490   9.172  1.00  0.00           H
ATOM    484  N   ASN A  36      -6.584  15.071  11.286  1.00  0.00           N
ATOM    485  CA  ASN A  36      -7.552  16.164  11.132  1.00  0.00           C
ATOM    486  C   ASN A  36      -6.941  17.552  11.180  1.00  0.00           C
ATOM    487  O   ASN A  36      -6.989  18.180  12.225  1.00  0.00           O
ATOM    488  CB  ASN A  36      -8.714  16.027  12.163  1.00  0.00           C
ATOM    489  CG  ASN A  36      -8.296  15.693  13.581  1.00  0.00           C
ATOM    490  OD1 ASN A  36      -8.944  14.856  14.190  1.00  0.00           O
ATOM    491  ND2 ASN A  36      -7.239  16.305  14.159  1.00  0.00           N
ATOM    492  HA  ASN A  36      -8.023  16.082  10.141  1.00  0.00           H
ATOM    493  HB2 ASN A  36      -9.331  16.939  12.160  1.00  0.00           H
ATOM    494  HB3 ASN A  36      -9.359  15.198  11.823  1.00  0.00           H
ATOM    495 HD22 ASN A  36      -6.983  16.066  15.096  1.00  0.00           H
ATOM    496 HD21 ASN A  36      -6.699  16.995  13.682  1.00  0.00           H
ATOM    497  HN  ASN A  36      -6.772  14.358  11.963  1.00  0.00           H
ATOM    498  N   VAL A  37      -6.386  18.073  10.059  1.00  0.00           N
ATOM    499  CA  VAL A  37      -5.888  19.448  10.062  1.00  0.00           C
ATOM    500  C   VAL A  37      -7.094  20.365  10.092  1.00  0.00           C
ATOM    501  O   VAL A  37      -7.935  20.222   9.220  1.00  0.00           O
ATOM    502  CB  VAL A  37      -4.896  19.782   8.903  1.00  0.00           C
ATOM    503  CG1 VAL A  37      -3.635  18.881   9.031  1.00  0.00           C
ATOM    504  CG2 VAL A  37      -5.487  19.673   7.470  1.00  0.00           C
ATOM    505  HA  VAL A  37      -5.302  19.580  10.988  1.00  0.00           H
ATOM    506  HB  VAL A  37      -4.594  20.839   9.023  1.00  0.00           H
ATOM    507 HG11 VAL A  37      -3.048  18.848   8.103  1.00  0.00           H
ATOM    508 HG12 VAL A  37      -3.008  19.280   9.840  1.00  0.00           H
ATOM    509 HG13 VAL A  37      -3.896  17.844   9.273  1.00  0.00           H
ATOM    510 HG21 VAL A  37      -4.738  19.987   6.726  1.00  0.00           H
ATOM    511 HG22 VAL A  37      -5.767  18.637   7.242  1.00  0.00           H
ATOM    512 HG23 VAL A  37      -6.360  20.328   7.348  1.00  0.00           H
ATOM    513  HN  VAL A  37      -6.357  17.541   9.215  1.00  0.00           H
ATOM    514  N   TYR A  38      -7.216  21.283  11.084  1.00  0.00           N
ATOM    515  CA  TYR A  38      -8.379  22.171  11.156  1.00  0.00           C
ATOM    516  C   TYR A  38      -8.071  23.535  10.585  1.00  0.00           C
ATOM    517  O   TYR A  38      -8.844  23.991   9.757  1.00  0.00           O
ATOM    518  CB  TYR A  38      -8.867  22.328  12.618  1.00  0.00           C
ATOM    519  CG  TYR A  38      -9.307  20.963  13.166  1.00  0.00           C
ATOM    520  CD1 TYR A  38     -10.538  20.422  12.778  1.00  0.00           C
ATOM    521  CD2 TYR A  38      -8.497  20.249  14.055  1.00  0.00           C
ATOM    522  CE1 TYR A  38     -10.967  19.199  13.298  1.00  0.00           C
ATOM    523  CE2 TYR A  38      -8.939  19.039  14.599  1.00  0.00           C
ATOM    524  CZ  TYR A  38     -10.180  18.510  14.226  1.00  0.00           C
ATOM    525  OH  TYR A  38     -10.651  17.305  14.758  1.00  0.00           O
ATOM    526  HA  TYR A  38      -9.224  21.743  10.594  1.00  0.00           H
ATOM    527  HB3 TYR A  38      -9.727  23.016  12.653  1.00  0.00           H
ATOM    528  HB2 TYR A  38      -8.074  22.761  13.246  1.00  0.00           H
ATOM    529  HD2 TYR A  38      -7.519  20.631  14.331  1.00  0.00           H
ATOM    530  HE2 TYR A  38      -8.310  18.519  15.313  1.00  0.00           H
ATOM    531  HE1 TYR A  38     -11.918  18.780  12.984  1.00  0.00           H
ATOM    532  HD1 TYR A  38     -11.168  20.952  12.070  1.00  0.00           H
ATOM    533  HH  TYR A  38     -10.104  16.942  15.446  1.00  0.00           H
ATOM    534  HN  TYR A  38      -6.521  21.377  11.798  1.00  0.00           H
ATOM    535  N   ASP A  39      -6.970  24.199  11.020  1.00  0.00           N
ATOM    536  CA  ASP A  39      -6.638  25.536  10.524  1.00  0.00           C
ATOM    537  C   ASP A  39      -5.354  25.476   9.726  1.00  0.00           C
ATOM    538  O   ASP A  39      -4.666  24.470   9.776  1.00  0.00           O
ATOM    539  CB  ASP A  39      -6.527  26.535  11.708  1.00  0.00           C
ATOM    540  CG  ASP A  39      -5.385  26.242  12.645  1.00  0.00           C
ATOM    541  OD1 ASP A  39      -4.835  25.111  12.597  1.00  0.00           O
ATOM    542  OD2 ASP A  39      -5.031  27.150  13.445  1.00  0.00           O
ATOM    543  HA  ASP A  39      -7.431  25.928   9.866  1.00  0.00           H
ATOM    544  HB2 ASP A  39      -6.400  27.558  11.323  1.00  0.00           H
ATOM    545  HB3 ASP A  39      -7.463  26.502  12.288  1.00  0.00           H
ATOM    546  HN  ASP A  39      -6.350  23.798  11.694  1.00  0.00           H
ATOM    547  N   GLY A  40      -5.025  26.554   8.978  1.00  0.00           N
ATOM    548  CA  GLY A  40      -3.802  26.569   8.180  1.00  0.00           C
ATOM    549  C   GLY A  40      -2.591  26.249   9.022  1.00  0.00           C
ATOM    550  O   GLY A  40      -1.708  25.560   8.537  1.00  0.00           O
ATOM    551  HA3 GLY A  40      -3.640  27.561   7.730  1.00  0.00           H
ATOM    552  HA2 GLY A  40      -3.909  25.838   7.364  1.00  0.00           H
ATOM    553  HN  GLY A  40      -5.628  27.349   8.941  1.00  0.00           H
ATOM    554  N   THR A  41      -2.525  26.746  10.278  1.00  0.00           N
ATOM    555  CA  THR A  41      -1.380  26.429  11.129  1.00  0.00           C
ATOM    556  C   THR A  41      -1.217  24.928  11.217  1.00  0.00           C
ATOM    557  O   THR A  41      -0.126  24.435  10.973  1.00  0.00           O
ATOM    558  CB  THR A  41      -1.551  27.055  12.540  1.00  0.00           C
ATOM    559  OG1 THR A  41      -1.698  28.476  12.358  1.00  0.00           O
ATOM    560  CG2 THR A  41      -0.347  26.740  13.466  1.00  0.00           C
ATOM    561  HA  THR A  41      -0.479  26.868  10.667  1.00  0.00           H
ATOM    562  HB  THR A  41      -2.466  26.652  13.005  1.00  0.00           H
ATOM    563  HG1 THR A  41      -1.846  28.940  13.176  1.00  0.00           H
ATOM    564 HG23 THR A  41       0.590  27.084  13.003  1.00  0.00           H
ATOM    565 HG21 THR A  41      -0.466  27.250  14.434  1.00  0.00           H
ATOM    566 HG22 THR A  41      -0.277  25.658  13.657  1.00  0.00           H
ATOM    567  HN  THR A  41      -3.247  27.340  10.640  1.00  0.00           H
ATOM    568  N   ASP A  42      -2.293  24.182  11.557  1.00  0.00           N
ATOM    569  CA  ASP A  42      -2.169  22.730  11.649  1.00  0.00           C
ATOM    570  C   ASP A  42      -1.745  22.177  10.310  1.00  0.00           C
ATOM    571  O   ASP A  42      -0.868  21.330  10.274  1.00  0.00           O
ATOM    572  CB  ASP A  42      -3.505  22.037  12.031  1.00  0.00           C
ATOM    573  CG  ASP A  42      -4.065  22.505  13.349  1.00  0.00           C
ATOM    574  OD1 ASP A  42      -5.288  22.297  13.576  1.00  0.00           O
ATOM    575  OD2 ASP A  42      -3.299  23.086  14.166  1.00  0.00           O
ATOM    576  HA  ASP A  42      -1.409  22.485  12.411  1.00  0.00           H
ATOM    577  HB2 ASP A  42      -4.248  22.233  11.243  1.00  0.00           H
ATOM    578  HB3 ASP A  42      -3.349  20.948  12.095  1.00  0.00           H
ATOM    579  HN  ASP A  42      -3.183  24.604  11.734  1.00  0.00           H
ATOM    580  N   PHE A  43      -2.368  22.638   9.202  1.00  0.00           N
ATOM    581  CA  PHE A  43      -2.046  22.062   7.898  1.00  0.00           C
ATOM    582  C   PHE A  43      -0.565  22.182   7.655  1.00  0.00           C
ATOM    583  O   PHE A  43       0.068  21.199   7.304  1.00  0.00           O
ATOM    584  CB  PHE A  43      -2.879  22.718   6.762  1.00  0.00           C
ATOM    585  CG  PHE A  43      -2.825  22.079   5.360  1.00  0.00           C
ATOM    586  CD1 PHE A  43      -2.301  20.808   5.087  1.00  0.00           C
ATOM    587  CD2 PHE A  43      -3.342  22.830   4.295  1.00  0.00           C
ATOM    588  CE1 PHE A  43      -2.249  20.330   3.773  1.00  0.00           C
ATOM    589  CE2 PHE A  43      -3.303  22.347   2.984  1.00  0.00           C
ATOM    590  CZ  PHE A  43      -2.753  21.094   2.721  1.00  0.00           C
ATOM    591  HA  PHE A  43      -2.315  21.006   7.963  1.00  0.00           H
ATOM    592  HB2 PHE A  43      -3.935  22.700   7.062  1.00  0.00           H
ATOM    593  HB3 PHE A  43      -2.566  23.770   6.676  1.00  0.00           H
ATOM    594  HD2 PHE A  43      -3.772  23.809   4.480  1.00  0.00           H
ATOM    595  HE2 PHE A  43      -3.682  22.953   2.171  1.00  0.00           H
ATOM    596  HZ  PHE A  43      -2.710  20.711   1.709  1.00  0.00           H
ATOM    597  HE1 PHE A  43      -1.813  19.365   3.553  1.00  0.00           H
ATOM    598  HD1 PHE A  43      -1.926  20.168   5.874  1.00  0.00           H
ATOM    599  HN  PHE A  43      -3.073  23.347   9.260  1.00  0.00           H
ATOM    600  N   ARG A  44       0.007  23.388   7.858  1.00  0.00           N
ATOM    601  CA  ARG A  44       1.427  23.576   7.588  1.00  0.00           C
ATOM    602  C   ARG A  44       2.276  22.645   8.424  1.00  0.00           C
ATOM    603  O   ARG A  44       3.132  21.971   7.872  1.00  0.00           O
ATOM    604  CB  ARG A  44       1.843  25.050   7.852  1.00  0.00           C
ATOM    605  CG  ARG A  44       3.333  25.292   7.505  1.00  0.00           C
ATOM    606  CD  ARG A  44       3.749  26.759   7.777  1.00  0.00           C
ATOM    607  NE  ARG A  44       3.652  27.062   9.211  1.00  0.00           N
ATOM    608  CZ  ARG A  44       2.708  27.782   9.788  1.00  0.00           C
ATOM    609  NH1 ARG A  44       1.655  28.271   9.169  1.00  0.00           N
ATOM    610  NH2 ARG A  44       2.819  28.029  11.076  1.00  0.00           N
ATOM    611  HA  ARG A  44       1.591  23.345   6.525  1.00  0.00           H
ATOM    612  HB2 ARG A  44       1.219  25.715   7.234  1.00  0.00           H
ATOM    613  HB3 ARG A  44       1.662  25.295   8.910  1.00  0.00           H
ATOM    614  HG2 ARG A  44       3.973  24.634   8.116  1.00  0.00           H
ATOM    615  HG3 ARG A  44       3.509  25.052   6.443  1.00  0.00           H
ATOM    616  HD2 ARG A  44       4.809  26.838   7.485  1.00  0.00           H
ATOM    617  HD3 ARG A  44       3.222  27.447   7.107  1.00  0.00           H
ATOM    618  HE  ARG A  44       4.418  26.694   9.797  1.00  0.00           H
ATOM    619 HH12 ARG A  44       0.960  28.840   9.677  1.00  0.00           H
ATOM    620 HH11 ARG A  44       1.472  28.095   8.178  1.00  0.00           H
ATOM    621 HH22 ARG A  44       2.113  28.591  11.575  1.00  0.00           H
ATOM    622 HH21 ARG A  44       3.618  27.677  11.624  1.00  0.00           H
ATOM    623  HN  ARG A  44      -0.535  24.166   8.178  1.00  0.00           H
ATOM    624  N   ASN A  45       2.073  22.598   9.758  1.00  0.00           N
ATOM    625  CA  ASN A  45       2.940  21.768  10.592  1.00  0.00           C
ATOM    626  C   ASN A  45       2.774  20.313  10.221  1.00  0.00           C
ATOM    627  O   ASN A  45       3.769  19.616  10.106  1.00  0.00           O
ATOM    628  CB  ASN A  45       2.672  21.944  12.110  1.00  0.00           C
ATOM    629  CG  ASN A  45       3.122  23.316  12.558  1.00  0.00           C
ATOM    630  OD1 ASN A  45       4.293  23.470  12.870  1.00  0.00           O
ATOM    631  ND2 ASN A  45       2.236  24.335  12.596  1.00  0.00           N
ATOM    632  HA  ASN A  45       3.987  22.059  10.401  1.00  0.00           H
ATOM    633  HB2 ASN A  45       1.605  21.776  12.328  1.00  0.00           H
ATOM    634  HB3 ASN A  45       3.249  21.189  12.671  1.00  0.00           H
ATOM    635 HD22 ASN A  45       2.540  25.246  12.880  1.00  0.00           H
ATOM    636 HD21 ASN A  45       1.278  24.199  12.352  1.00  0.00           H
ATOM    637  HN  ASN A  45       1.336  23.125  10.182  1.00  0.00           H
ATOM    638  N   VAL A  46       1.530  19.828  10.023  1.00  0.00           N
ATOM    639  CA  VAL A  46       1.354  18.428   9.647  1.00  0.00           C
ATOM    640  C   VAL A  46       2.032  18.173   8.321  1.00  0.00           C
ATOM    641  O   VAL A  46       2.582  17.098   8.143  1.00  0.00           O
ATOM    642  CB  VAL A  46      -0.140  18.002   9.631  1.00  0.00           C
ATOM    643  CG1 VAL A  46      -0.319  16.593   9.004  1.00  0.00           C
ATOM    644  CG2 VAL A  46      -0.706  17.999  11.081  1.00  0.00           C
ATOM    645  HA  VAL A  46       1.860  17.806  10.399  1.00  0.00           H
ATOM    646  HB  VAL A  46      -0.693  18.724   9.008  1.00  0.00           H
ATOM    647 HG11 VAL A  46      -1.372  16.284   9.079  1.00  0.00           H
ATOM    648 HG12 VAL A  46      -0.038  16.590   7.939  1.00  0.00           H
ATOM    649 HG13 VAL A  46       0.305  15.859   9.536  1.00  0.00           H
ATOM    650 HG21 VAL A  46      -1.764  17.706  11.078  1.00  0.00           H
ATOM    651 HG22 VAL A  46      -0.161  17.279  11.709  1.00  0.00           H
ATOM    652 HG23 VAL A  46      -0.628  18.992  11.549  1.00  0.00           H
ATOM    653  HN  VAL A  46       0.731  20.425  10.103  1.00  0.00           H
ATOM    654  N   CYS A  47       2.036  19.133   7.372  1.00  0.00           N
ATOM    655  CA  CYS A  47       2.783  18.896   6.141  1.00  0.00           C
ATOM    656  C   CYS A  47       4.240  18.696   6.492  1.00  0.00           C
ATOM    657  O   CYS A  47       4.846  17.773   5.970  1.00  0.00           O
ATOM    658  CB  CYS A  47       2.638  20.039   5.112  1.00  0.00           C
ATOM    659  SG  CYS A  47       0.897  20.305   4.706  1.00  0.00           S
ATOM    660  HA  CYS A  47       2.391  17.977   5.680  1.00  0.00           H
ATOM    661  HB2 CYS A  47       3.060  20.976   5.499  1.00  0.00           H
ATOM    662  HB3 CYS A  47       3.134  19.760   4.174  1.00  0.00           H
ATOM    663  HN  CYS A  47       1.574  20.011   7.505  1.00  0.00           H
ATOM    664  N   ALA A  48       4.818  19.534   7.385  1.00  0.00           N
ATOM    665  CA  ALA A  48       6.203  19.316   7.802  1.00  0.00           C
ATOM    666  C   ALA A  48       6.357  17.941   8.419  1.00  0.00           C
ATOM    667  O   ALA A  48       7.382  17.317   8.186  1.00  0.00           O
ATOM    668  CB  ALA A  48       6.700  20.397   8.799  1.00  0.00           C
ATOM    669  HA  ALA A  48       6.845  19.388   6.908  1.00  0.00           H
ATOM    670  HB1 ALA A  48       7.767  20.241   9.024  1.00  0.00           H
ATOM    671  HB2 ALA A  48       6.576  21.399   8.361  1.00  0.00           H
ATOM    672  HB3 ALA A  48       6.137  20.350   9.742  1.00  0.00           H
ATOM    673  HN  ALA A  48       4.306  20.297   7.787  1.00  0.00           H
ATOM    674  N   LYS A  49       5.363  17.429   9.186  1.00  0.00           N
ATOM    675  CA  LYS A  49       5.477  16.070   9.720  1.00  0.00           C
ATOM    676  C   LYS A  49       5.591  15.080   8.582  1.00  0.00           C
ATOM    677  O   LYS A  49       6.378  14.155   8.704  1.00  0.00           O
ATOM    678  CB  LYS A  49       4.269  15.592  10.574  1.00  0.00           C
ATOM    679  CG  LYS A  49       4.068  16.400  11.884  1.00  0.00           C
ATOM    680  CD  LYS A  49       2.820  15.880  12.653  1.00  0.00           C
ATOM    681  CE  LYS A  49       2.395  16.807  13.825  1.00  0.00           C
ATOM    682  NZ  LYS A  49       3.441  16.939  14.865  1.00  0.00           N
ATOM    683  HA  LYS A  49       6.383  16.017  10.345  1.00  0.00           H
ATOM    684  HB2 LYS A  49       3.355  15.637   9.964  1.00  0.00           H
ATOM    685  HB3 LYS A  49       4.427  14.536  10.852  1.00  0.00           H
ATOM    686  HG2 LYS A  49       4.968  16.294  12.510  1.00  0.00           H
ATOM    687  HG3 LYS A  49       3.940  17.467  11.656  1.00  0.00           H
ATOM    688  HD2 LYS A  49       1.966  15.803  11.959  1.00  0.00           H
ATOM    689  HD3 LYS A  49       3.025  14.867  13.038  1.00  0.00           H
ATOM    690  HE2 LYS A  49       2.136  17.804  13.427  1.00  0.00           H
ATOM    691  HE3 LYS A  49       1.484  16.384  14.284  1.00  0.00           H
ATOM    692  HZ1 LYS A  49       3.070  17.488  15.721  1.00  0.00           H
ATOM    693  HZ2 LYS A  49       3.771  15.974  15.226  1.00  0.00           H
ATOM    694  HZ3 LYS A  49       4.307  17.484  14.518  1.00  0.00           H
ATOM    695  HN  LYS A  49       4.535  17.956   9.372  1.00  0.00           H
ATOM    696  N   THR A  50       4.815  15.248   7.484  1.00  0.00           N
ATOM    697  CA  THR A  50       4.906  14.327   6.350  1.00  0.00           C
ATOM    698  C   THR A  50       5.904  14.792   5.307  1.00  0.00           C
ATOM    699  O   THR A  50       5.954  14.195   4.243  1.00  0.00           O
ATOM    700  CB  THR A  50       3.486  14.118   5.761  1.00  0.00           C
ATOM    701  OG1 THR A  50       2.988  15.411   5.385  1.00  0.00           O
ATOM    702  CG2 THR A  50       2.542  13.464   6.808  1.00  0.00           C
ATOM    703  HA  THR A  50       5.263  13.335   6.679  1.00  0.00           H
ATOM    704  HB  THR A  50       3.543  13.463   4.873  1.00  0.00           H
ATOM    705  HG1 THR A  50       2.103  15.359   5.040  1.00  0.00           H
ATOM    706 HG23 THR A  50       2.433  14.111   7.691  1.00  0.00           H
ATOM    707 HG21 THR A  50       1.545  13.302   6.371  1.00  0.00           H
ATOM    708 HG22 THR A  50       2.942  12.489   7.132  1.00  0.00           H
ATOM    709  HN  THR A  50       4.186  16.025   7.405  1.00  0.00           H
ATOM    710  N   GLY A  51       6.738  15.822   5.588  1.00  0.00           N
ATOM    711  CA  GLY A  51       7.860  16.137   4.712  1.00  0.00           C
ATOM    712  C   GLY A  51       7.390  16.935   3.532  1.00  0.00           C
ATOM    713  O   GLY A  51       7.679  16.572   2.402  1.00  0.00           O
ATOM    714  HA3 GLY A  51       8.337  15.217   4.348  1.00  0.00           H
ATOM    715  HA2 GLY A  51       8.610  16.714   5.275  1.00  0.00           H
ATOM    716  HN  GLY A  51       6.642  16.370   6.415  1.00  0.00           H
ATOM    717  N   ALA A  52       6.647  18.029   3.798  1.00  0.00           N
ATOM    718  CA  ALA A  52       5.990  18.737   2.711  1.00  0.00           C
ATOM    719  C   ALA A  52       5.482  20.080   3.176  1.00  0.00           C
ATOM    720  O   ALA A  52       5.707  20.424   4.326  1.00  0.00           O
ATOM    721  CB  ALA A  52       4.819  17.804   2.298  1.00  0.00           C
ATOM    722  HA  ALA A  52       6.699  18.918   1.890  1.00  0.00           H
ATOM    723  HB1 ALA A  52       4.098  18.286   1.628  1.00  0.00           H
ATOM    724  HB2 ALA A  52       5.194  16.900   1.796  1.00  0.00           H
ATOM    725  HB3 ALA A  52       4.287  17.495   3.208  1.00  0.00           H
ATOM    726  HN  ALA A  52       6.449  18.312   4.737  1.00  0.00           H
ATOM    727  N   GLN A  53       4.787  20.826   2.284  1.00  0.00           N
ATOM    728  CA  GLN A  53       4.144  22.088   2.658  1.00  0.00           C
ATOM    729  C   GLN A  53       2.688  21.972   2.245  1.00  0.00           C
ATOM    730  O   GLN A  53       2.382  21.032   1.527  1.00  0.00           O
ATOM    731  CB  GLN A  53       4.896  23.259   1.965  1.00  0.00           C
ATOM    732  CG  GLN A  53       5.618  24.261   2.918  1.00  0.00           C
ATOM    733  CD  GLN A  53       6.334  23.603   4.073  1.00  0.00           C
ATOM    734  OE1 GLN A  53       6.011  23.890   5.216  1.00  0.00           O
ATOM    735  NE2 GLN A  53       7.311  22.713   3.814  1.00  0.00           N
ATOM    736  HA  GLN A  53       4.175  22.218   3.746  1.00  0.00           H
ATOM    737  HB2 GLN A  53       5.651  22.792   1.321  1.00  0.00           H
ATOM    738  HB3 GLN A  53       4.211  23.812   1.303  1.00  0.00           H
ATOM    739  HG2 GLN A  53       6.345  24.861   2.348  1.00  0.00           H
ATOM    740  HG3 GLN A  53       4.900  24.973   3.344  1.00  0.00           H
ATOM    741 HE22 GLN A  53       7.781  22.275   4.579  1.00  0.00           H
ATOM    742 HE21 GLN A  53       7.570  22.482   2.878  1.00  0.00           H
ATOM    743  HN  GLN A  53       4.683  20.529   1.331  1.00  0.00           H
ATOM    744  N   PRO A  54       1.750  22.857   2.666  1.00  0.00           N
ATOM    745  CA  PRO A  54       0.350  22.656   2.330  1.00  0.00           C
ATOM    746  C   PRO A  54       0.025  23.235   0.970  1.00  0.00           C
ATOM    747  O   PRO A  54       0.106  24.445   0.835  1.00  0.00           O
ATOM    748  CB  PRO A  54      -0.268  23.469   3.497  1.00  0.00           C
ATOM    749  CG  PRO A  54       0.706  24.630   3.786  1.00  0.00           C
ATOM    750  CD  PRO A  54       2.090  24.021   3.468  1.00  0.00           C
ATOM    751  HA  PRO A  54       0.034  21.603   2.395  1.00  0.00           H
ATOM    752  HD3 PRO A  54       2.613  23.754   4.396  1.00  0.00           H
ATOM    753  HD2 PRO A  54       2.677  24.734   2.880  1.00  0.00           H
ATOM    754  HG3 PRO A  54       0.622  25.015   4.814  1.00  0.00           H
ATOM    755  HG2 PRO A  54       0.488  25.461   3.103  1.00  0.00           H
ATOM    756  HB2 PRO A  54      -1.265  23.853   3.257  1.00  0.00           H
ATOM    757  HB3 PRO A  54      -0.329  22.845   4.402  1.00  0.00           H
ATOM    758  N   LEU A  55      -0.359  22.406  -0.036  1.00  0.00           N
ATOM    759  CA  LEU A  55      -0.905  22.947  -1.283  1.00  0.00           C
ATOM    760  C   LEU A  55      -2.397  22.706  -1.298  1.00  0.00           C
ATOM    761  O   LEU A  55      -2.895  21.902  -0.527  1.00  0.00           O
ATOM    762  CB  LEU A  55      -0.365  22.283  -2.582  1.00  0.00           C
ATOM    763  CG  LEU A  55       1.172  22.352  -2.806  1.00  0.00           C
ATOM    764  CD1 LEU A  55       1.482  21.819  -4.238  1.00  0.00           C
ATOM    765  CD2 LEU A  55       1.760  23.782  -2.672  1.00  0.00           C
ATOM    766  HA  LEU A  55      -0.746  24.033  -1.355  1.00  0.00           H
ATOM    767  HB2 LEU A  55      -0.670  21.225  -2.567  1.00  0.00           H
ATOM    768  HB3 LEU A  55      -0.837  22.746  -3.461  1.00  0.00           H
ATOM    769  HG  LEU A  55       1.654  21.725  -2.037  1.00  0.00           H
ATOM    770 HD21 LEU A  55       2.841  23.768  -2.875  1.00  0.00           H
ATOM    771 HD22 LEU A  55       1.279  24.449  -3.403  1.00  0.00           H
ATOM    772 HD23 LEU A  55       1.617  24.182  -1.658  1.00  0.00           H
ATOM    773 HD11 LEU A  55       2.564  21.662  -4.351  1.00  0.00           H
ATOM    774 HD12 LEU A  55       0.966  20.873  -4.452  1.00  0.00           H
ATOM    775 HD13 LEU A  55       1.152  22.539  -5.001  1.00  0.00           H
ATOM    776  HN  LEU A  55      -0.375  21.411   0.074  1.00  0.00           H
ATOM    777  N   CYS A  56      -3.102  23.402  -2.215  1.00  0.00           N
ATOM    778  CA  CYS A  56      -4.522  23.191  -2.444  1.00  0.00           C
ATOM    779  C   CYS A  56      -4.604  22.598  -3.831  1.00  0.00           C
ATOM    780  O   CYS A  56      -4.283  23.320  -4.762  1.00  0.00           O
ATOM    781  CB  CYS A  56      -5.167  24.596  -2.378  1.00  0.00           C
ATOM    782  SG  CYS A  56      -4.659  25.404  -0.838  1.00  0.00           S
ATOM    783  HA  CYS A  56      -4.987  22.537  -1.691  1.00  0.00           H
ATOM    784  HB2 CYS A  56      -4.788  25.258  -3.167  1.00  0.00           H
ATOM    785  HB3 CYS A  56      -6.259  24.521  -2.460  1.00  0.00           H
ATOM    786  HN  CYS A  56      -2.657  24.075  -2.802  1.00  0.00           H
ATOM    787  N   CYS A  57      -4.981  21.311  -4.008  1.00  0.00           N
ATOM    788  CA  CYS A  57      -4.940  20.715  -5.344  1.00  0.00           C
ATOM    789  C   CYS A  57      -6.264  20.860  -6.052  1.00  0.00           C
ATOM    790  O   CYS A  57      -7.270  20.981  -5.370  1.00  0.00           O
ATOM    791  CB  CYS A  57      -4.522  19.229  -5.294  1.00  0.00           C
ATOM    792  SG  CYS A  57      -2.886  19.133  -4.508  1.00  0.00           S
ATOM    793  HA  CYS A  57      -4.155  21.197  -5.935  1.00  0.00           H
ATOM    794  HB2 CYS A  57      -5.247  18.657  -4.703  1.00  0.00           H
ATOM    795  HB3 CYS A  57      -4.453  18.795  -6.304  1.00  0.00           H
ATOM    796  HN  CYS A  57      -5.281  20.739  -3.241  1.00  0.00           H
ATOM    797  N   VAL A  58      -6.288  20.834  -7.409  1.00  0.00           N
ATOM    798  CA  VAL A  58      -7.571  20.825  -8.113  1.00  0.00           C
ATOM    799  C   VAL A  58      -8.197  19.475  -7.884  1.00  0.00           C
ATOM    800  O   VAL A  58      -9.394  19.428  -7.643  1.00  0.00           O
ATOM    801  CB  VAL A  58      -7.538  21.111  -9.648  1.00  0.00           C
ATOM    802  CG1 VAL A  58      -6.816  22.452  -9.931  1.00  0.00           C
ATOM    803  CG2 VAL A  58      -6.919  19.972 -10.507  1.00  0.00           C
ATOM    804  HA  VAL A  58      -8.212  21.601  -7.660  1.00  0.00           H
ATOM    805  HB  VAL A  58      -8.584  21.216  -9.989  1.00  0.00           H
ATOM    806 HG11 VAL A  58      -6.884  22.726 -10.995  1.00  0.00           H
ATOM    807 HG12 VAL A  58      -7.250  23.265  -9.334  1.00  0.00           H
ATOM    808 HG13 VAL A  58      -5.761  22.348  -9.666  1.00  0.00           H
ATOM    809 HG21 VAL A  58      -6.915  20.261 -11.569  1.00  0.00           H
ATOM    810 HG22 VAL A  58      -5.884  19.759 -10.202  1.00  0.00           H
ATOM    811 HG23 VAL A  58      -7.511  19.049 -10.428  1.00  0.00           H
ATOM    812  HN  VAL A  58      -5.442  20.740  -7.936  1.00  0.00           H
ATOM    813  N   ALA A  59      -7.394  18.384  -7.965  1.00  0.00           N
ATOM    814  CA  ALA A  59      -7.929  17.037  -7.815  1.00  0.00           C
ATOM    815  C   ALA A  59      -7.342  16.429  -6.560  1.00  0.00           C
ATOM    816  O   ALA A  59      -6.169  16.664  -6.321  1.00  0.00           O
ATOM    817  CB  ALA A  59      -7.532  16.152  -9.025  1.00  0.00           C
ATOM    818  HA  ALA A  59      -9.027  17.088  -7.802  1.00  0.00           H
ATOM    819  HB1 ALA A  59      -7.936  15.135  -8.910  1.00  0.00           H
ATOM    820  HB2 ALA A  59      -7.932  16.580  -9.957  1.00  0.00           H
ATOM    821  HB3 ALA A  59      -6.436  16.087  -9.111  1.00  0.00           H
ATOM    822  HN  ALA A  59      -6.409  18.455  -8.130  1.00  0.00           H
ATOM    823  N   PRO A  60      -8.082  15.639  -5.744  1.00  0.00           N
ATOM    824  CA  PRO A  60      -7.474  15.013  -4.572  1.00  0.00           C
ATOM    825  C   PRO A  60      -6.646  13.789  -4.885  1.00  0.00           C
ATOM    826  O   PRO A  60      -6.089  13.233  -3.951  1.00  0.00           O
ATOM    827  CB  PRO A  60      -8.756  14.524  -3.860  1.00  0.00           C
ATOM    828  CG  PRO A  60      -9.702  14.204  -5.042  1.00  0.00           C
ATOM    829  CD  PRO A  60      -9.495  15.389  -5.997  1.00  0.00           C
ATOM    830  HA  PRO A  60      -6.902  15.724  -3.954  1.00  0.00           H
ATOM    831  HD3 PRO A  60     -10.086  16.266  -5.696  1.00  0.00           H
ATOM    832  HD2 PRO A  60      -9.743  15.085  -7.027  1.00  0.00           H
ATOM    833  HG3 PRO A  60     -10.746  14.013  -4.759  1.00  0.00           H
ATOM    834  HG2 PRO A  60      -9.333  13.334  -5.596  1.00  0.00           H
ATOM    835  HB2 PRO A  60      -8.601  13.665  -3.187  1.00  0.00           H
ATOM    836  HB3 PRO A  60      -9.161  15.357  -3.270  1.00  0.00           H
ATOM    837  N   VAL A  61      -6.553  13.329  -6.152  1.00  0.00           N
ATOM    838  CA  VAL A  61      -5.836  12.083  -6.415  1.00  0.00           C
ATOM    839  C   VAL A  61      -4.391  12.274  -6.048  1.00  0.00           C
ATOM    840  O   VAL A  61      -3.916  13.393  -6.159  1.00  0.00           O
ATOM    841  CB  VAL A  61      -5.927  11.576  -7.887  1.00  0.00           C
ATOM    842  CG1 VAL A  61      -7.402  11.378  -8.334  1.00  0.00           C
ATOM    843  CG2 VAL A  61      -5.172  12.496  -8.886  1.00  0.00           C
ATOM    844  HA  VAL A  61      -6.252  11.302  -5.760  1.00  0.00           H
ATOM    845  HB  VAL A  61      -5.437  10.585  -7.938  1.00  0.00           H
ATOM    846 HG11 VAL A  61      -7.419  11.067  -9.387  1.00  0.00           H
ATOM    847 HG12 VAL A  61      -7.873  10.592  -7.724  1.00  0.00           H
ATOM    848 HG13 VAL A  61      -8.007  12.291  -8.255  1.00  0.00           H
ATOM    849 HG21 VAL A  61      -5.298  12.139  -9.920  1.00  0.00           H
ATOM    850 HG22 VAL A  61      -5.533  13.533  -8.830  1.00  0.00           H
ATOM    851 HG23 VAL A  61      -4.095  12.481  -8.667  1.00  0.00           H
ATOM    852  HN  VAL A  61      -6.966  13.823  -6.912  1.00  0.00           H
ATOM    853  N   ALA A  62      -3.677  11.203  -5.633  1.00  0.00           N
ATOM    854  CA  ALA A  62      -2.228  11.310  -5.537  1.00  0.00           C
ATOM    855  C   ALA A  62      -1.746  11.102  -6.950  1.00  0.00           C
ATOM    856  O   ALA A  62      -2.332  10.285  -7.641  1.00  0.00           O
ATOM    857  CB  ALA A  62      -1.598  10.272  -4.576  1.00  0.00           C
ATOM    858  HA  ALA A  62      -1.955  12.316  -5.184  1.00  0.00           H
ATOM    859  HB1 ALA A  62      -0.503  10.388  -4.558  1.00  0.00           H
ATOM    860  HB2 ALA A  62      -1.989  10.422  -3.557  1.00  0.00           H
ATOM    861  HB3 ALA A  62      -1.839   9.249  -4.903  1.00  0.00           H
ATOM    862  HN  ALA A  62      -4.094  10.300  -5.518  1.00  0.00           H
ATOM    863  N   GLY A  63      -0.706  11.829  -7.414  1.00  0.00           N
ATOM    864  CA  GLY A  63      -0.299  11.683  -8.806  1.00  0.00           C
ATOM    865  C   GLY A  63       1.049  12.306  -9.049  1.00  0.00           C
ATOM    866  O   GLY A  63       1.524  13.044  -8.198  1.00  0.00           O
ATOM    867  HA3 GLY A  63      -1.037  12.162  -9.466  1.00  0.00           H
ATOM    868  HA2 GLY A  63      -0.231  10.614  -9.064  1.00  0.00           H
ATOM    869  HN  GLY A  63      -0.232  12.498  -6.839  1.00  0.00           H
ATOM    870  N   GLN A  64       1.673  12.008 -10.210  1.00  0.00           N
ATOM    871  CA  GLN A  64       3.015  12.521 -10.455  1.00  0.00           C
ATOM    872  C   GLN A  64       2.970  13.995 -10.768  1.00  0.00           C
ATOM    873  O   GLN A  64       3.861  14.700 -10.322  1.00  0.00           O
ATOM    874  CB  GLN A  64       3.757  11.765 -11.591  1.00  0.00           C
ATOM    875  CG  GLN A  64       3.940  10.257 -11.261  1.00  0.00           C
ATOM    876  CD  GLN A  64       4.857   9.605 -12.269  1.00  0.00           C
ATOM    877  OE1 GLN A  64       5.976   9.263 -11.919  1.00  0.00           O
ATOM    878  NE2 GLN A  64       4.412   9.426 -13.532  1.00  0.00           N
ATOM    879  HA  GLN A  64       3.587  12.388  -9.527  1.00  0.00           H
ATOM    880  HB2 GLN A  64       3.200  11.885 -12.533  1.00  0.00           H
ATOM    881  HB3 GLN A  64       4.753  12.220 -11.723  1.00  0.00           H
ATOM    882  HG2 GLN A  64       4.370  10.138 -10.254  1.00  0.00           H
ATOM    883  HG3 GLN A  64       2.969   9.737 -11.271  1.00  0.00           H
ATOM    884 HE22 GLN A  64       5.010   9.001 -14.214  1.00  0.00           H
ATOM    885 HE21 GLN A  64       3.491   9.706 -13.803  1.00  0.00           H
ATOM    886  HN  GLN A  64       1.231  11.446 -10.912  1.00  0.00           H
ATOM    887  N   ALA A  65       1.955  14.471 -11.528  1.00  0.00           N
ATOM    888  CA  ALA A  65       1.878  15.890 -11.870  1.00  0.00           C
ATOM    889  C   ALA A  65       0.423  16.305 -11.926  1.00  0.00           C
ATOM    890  O   ALA A  65      -0.291  15.742 -12.740  1.00  0.00           O
ATOM    891  CB  ALA A  65       2.563  16.110 -13.240  1.00  0.00           C
ATOM    892  HA  ALA A  65       2.412  16.503 -11.128  1.00  0.00           H
ATOM    893  HB1 ALA A  65       2.488  17.165 -13.543  1.00  0.00           H
ATOM    894  HB2 ALA A  65       3.627  15.835 -13.175  1.00  0.00           H
ATOM    895  HB3 ALA A  65       2.087  15.485 -14.011  1.00  0.00           H
ATOM    896  HN  ALA A  65       1.258  13.860 -11.907  1.00  0.00           H
ATOM    897  N   LEU A  66      -0.032  17.259 -11.077  1.00  0.00           N
ATOM    898  CA  LEU A  66      -1.441  17.657 -11.055  1.00  0.00           C
ATOM    899  C   LEU A  66      -1.511  19.164 -11.007  1.00  0.00           C
ATOM    900  O   LEU A  66      -0.516  19.755 -10.624  1.00  0.00           O
ATOM    901  CB  LEU A  66      -2.104  17.086  -9.772  1.00  0.00           C
ATOM    902  CG  LEU A  66      -2.051  15.530  -9.689  1.00  0.00           C
ATOM    903  CD1 LEU A  66      -2.402  15.066  -8.250  1.00  0.00           C
ATOM    904  CD2 LEU A  66      -3.017  14.857 -10.703  1.00  0.00           C
ATOM    905  HA  LEU A  66      -1.979  17.336 -11.959  1.00  0.00           H
ATOM    906  HB2 LEU A  66      -1.553  17.508  -8.916  1.00  0.00           H
ATOM    907  HB3 LEU A  66      -3.149  17.426  -9.697  1.00  0.00           H
ATOM    908  HG  LEU A  66      -1.023  15.186  -9.895  1.00  0.00           H
ATOM    909 HD21 LEU A  66      -2.964  13.762 -10.611  1.00  0.00           H
ATOM    910 HD22 LEU A  66      -4.055  15.173 -10.510  1.00  0.00           H
ATOM    911 HD23 LEU A  66      -2.759  15.116 -11.738  1.00  0.00           H
ATOM    912 HD11 LEU A  66      -2.308  13.976  -8.162  1.00  0.00           H
ATOM    913 HD12 LEU A  66      -1.701  15.510  -7.534  1.00  0.00           H
ATOM    914 HD13 LEU A  66      -3.424  15.367  -7.977  1.00  0.00           H
ATOM    915  HN  LEU A  66       0.571  17.699 -10.406  1.00  0.00           H
ATOM    916  N   LEU A  67      -2.646  19.808 -11.370  1.00  0.00           N
ATOM    917  CA  LEU A  67      -2.711  21.264 -11.262  1.00  0.00           C
ATOM    918  C   LEU A  67      -2.930  21.578  -9.799  1.00  0.00           C
ATOM    919  O   LEU A  67      -3.696  20.856  -9.179  1.00  0.00           O
ATOM    920  CB  LEU A  67      -3.835  21.905 -12.120  1.00  0.00           C
ATOM    921  CG  LEU A  67      -3.807  21.534 -13.634  1.00  0.00           C
ATOM    922  CD1 LEU A  67      -4.982  22.245 -14.362  1.00  0.00           C
ATOM    923  CD2 LEU A  67      -2.459  21.902 -14.311  1.00  0.00           C
ATOM    924  HA  LEU A  67      -1.759  21.707 -11.592  1.00  0.00           H
ATOM    925  HB2 LEU A  67      -4.792  21.549 -11.722  1.00  0.00           H
ATOM    926  HB3 LEU A  67      -3.797  23.000 -11.998  1.00  0.00           H
ATOM    927  HG  LEU A  67      -3.955  20.447 -13.750  1.00  0.00           H
ATOM    928 HD21 LEU A  67      -2.511  21.738 -15.398  1.00  0.00           H
ATOM    929 HD22 LEU A  67      -2.215  22.957 -14.130  1.00  0.00           H
ATOM    930 HD23 LEU A  67      -1.648  21.275 -13.919  1.00  0.00           H
ATOM    931 HD11 LEU A  67      -5.010  21.960 -15.425  1.00  0.00           H
ATOM    932 HD12 LEU A  67      -5.944  21.964 -13.907  1.00  0.00           H
ATOM    933 HD13 LEU A  67      -4.870  23.339 -14.296  1.00  0.00           H
ATOM    934  HN  LEU A  67      -3.465  19.302 -11.642  1.00  0.00           H
ATOM    935  N   CYS A  68      -2.272  22.615  -9.226  1.00  0.00           N
ATOM    936  CA  CYS A  68      -2.353  22.849  -7.784  1.00  0.00           C
ATOM    937  C   CYS A  68      -2.123  24.305  -7.445  1.00  0.00           C
ATOM    938  O   CYS A  68      -1.872  25.076  -8.352  1.00  0.00           O
ATOM    939  CB  CYS A  68      -1.319  21.951  -7.049  1.00  0.00           C
ATOM    940  SG  CYS A  68      -1.604  20.184  -7.378  1.00  0.00           S
ATOM    941  HA  CYS A  68      -3.374  22.638  -7.449  1.00  0.00           H
ATOM    942  HB2 CYS A  68      -0.303  22.210  -7.380  1.00  0.00           H
ATOM    943  HB3 CYS A  68      -1.373  22.070  -5.958  1.00  0.00           H
ATOM    944  HN  CYS A  68      -1.673  23.209  -9.762  1.00  0.00           H
ATOM    945  N   GLN A  69      -2.214  24.708  -6.156  1.00  0.00           N
ATOM    946  CA  GLN A  69      -2.027  26.114  -5.789  1.00  0.00           C
ATOM    947  C   GLN A  69      -1.476  26.177  -4.379  1.00  0.00           C
ATOM    948  O   GLN A  69      -1.707  25.216  -3.668  1.00  0.00           O
ATOM    949  CB  GLN A  69      -3.425  26.764  -5.920  1.00  0.00           C
ATOM    950  CG  GLN A  69      -3.441  28.264  -5.547  1.00  0.00           C
ATOM    951  CD  GLN A  69      -4.869  28.738  -5.639  1.00  0.00           C
ATOM    952  OE1 GLN A  69      -5.222  29.328  -6.646  1.00  0.00           O
ATOM    953  NE2 GLN A  69      -5.708  28.471  -4.613  1.00  0.00           N
ATOM    954  HA  GLN A  69      -1.331  26.623  -6.472  1.00  0.00           H
ATOM    955  HB2 GLN A  69      -3.766  26.662  -6.963  1.00  0.00           H
ATOM    956  HB3 GLN A  69      -4.126  26.214  -5.277  1.00  0.00           H
ATOM    957  HG2 GLN A  69      -3.073  28.410  -4.522  1.00  0.00           H
ATOM    958  HG3 GLN A  69      -2.795  28.838  -6.229  1.00  0.00           H
ATOM    959 HE22 GLN A  69      -6.661  28.773  -4.655  1.00  0.00           H
ATOM    960 HE21 GLN A  69      -5.400  27.968  -3.805  1.00  0.00           H
ATOM    961  HN  GLN A  69      -2.482  24.070  -5.432  1.00  0.00           H
ATOM    962  N   THR A  70      -0.756  27.230  -3.920  1.00  0.00           N
ATOM    963  CA  THR A  70      -0.262  27.215  -2.539  1.00  0.00           C
ATOM    964  C   THR A  70      -1.389  27.495  -1.574  1.00  0.00           C
ATOM    965  O   THR A  70      -2.371  28.092  -1.986  1.00  0.00           O
ATOM    966  CB  THR A  70       0.918  28.194  -2.296  1.00  0.00           C
ATOM    967  OG1 THR A  70       0.511  29.509  -2.711  1.00  0.00           O
ATOM    968  CG2 THR A  70       2.184  27.733  -3.067  1.00  0.00           C
ATOM    969  HA  THR A  70       0.110  26.209  -2.301  1.00  0.00           H
ATOM    970  HB  THR A  70       1.155  28.209  -1.217  1.00  0.00           H
ATOM    971  HG1 THR A  70       1.189  30.163  -2.568  1.00  0.00           H
ATOM    972 HG23 THR A  70       2.010  27.775  -4.152  1.00  0.00           H
ATOM    973 HG21 THR A  70       3.029  28.389  -2.817  1.00  0.00           H
ATOM    974 HG22 THR A  70       2.467  26.707  -2.792  1.00  0.00           H
ATOM    975  HN  THR A  70      -0.575  28.034  -4.489  1.00  0.00           H
ATOM    976  N   ALA A  71      -1.261  27.067  -0.294  1.00  0.00           N
ATOM    977  CA  ALA A  71      -2.313  27.310   0.694  1.00  0.00           C
ATOM    978  C   ALA A  71      -1.948  28.554   1.471  1.00  0.00           C
ATOM    979  O   ALA A  71      -1.323  29.420   0.881  1.00  0.00           O
ATOM    980  CB  ALA A  71      -2.496  26.027   1.548  1.00  0.00           C
ATOM    981  HA  ALA A  71      -3.275  27.533   0.209  1.00  0.00           H
ATOM    982  HB1 ALA A  71      -3.457  26.024   2.087  1.00  0.00           H
ATOM    983  HB2 ALA A  71      -2.462  25.128   0.914  1.00  0.00           H
ATOM    984  HB3 ALA A  71      -1.679  25.976   2.277  1.00  0.00           H
ATOM    985  HN  ALA A  71      -0.432  26.598   0.018  1.00  0.00           H
ATOM    986  N   VAL A  72      -2.340  28.687   2.762  1.00  0.00           N
ATOM    987  CA  VAL A  72      -2.165  29.950   3.473  1.00  0.00           C
ATOM    988  C   VAL A  72      -1.779  29.680   4.908  1.00  0.00           C
ATOM    989  CB  VAL A  72      -3.497  30.749   3.373  1.00  0.00           C
ATOM    990  CG1 VAL A  72      -3.797  31.131   1.895  1.00  0.00           C
ATOM    991  CG2 VAL A  72      -4.683  29.939   3.969  1.00  0.00           C
ATOM    992  HA  VAL A  72      -1.347  30.551   3.048  1.00  0.00           H
ATOM    993  OT2 VAL A  72      -1.627  30.746   5.690  1.00  0.00           O
ATOM    994  OT1 VAL A  72      -1.615  28.549   5.339  1.00  0.00           O
ATOM    995  HB  VAL A  72      -3.376  31.682   3.954  1.00  0.00           H
ATOM    996 HG11 VAL A  72      -4.719  31.719   1.814  1.00  0.00           H
ATOM    997 HG12 VAL A  72      -2.971  31.727   1.482  1.00  0.00           H
ATOM    998 HG13 VAL A  72      -3.932  30.237   1.269  1.00  0.00           H
ATOM    999 HG21 VAL A  72      -5.526  30.609   4.184  1.00  0.00           H
ATOM   1000 HG22 VAL A  72      -5.025  29.160   3.270  1.00  0.00           H
ATOM   1001 HG23 VAL A  72      -4.397  29.448   4.909  1.00  0.00           H
ATOM   1002  HN  VAL A  72      -2.830  27.966   3.249  1.00  0.00           H
TER
ATOM   1003  N   ASN B   1      18.273  32.449   7.645  1.00  0.00           N
ATOM   1004  H3  ASN B   1      18.082  31.426   7.924  1.00  0.00           H
ATOM   1005  H1  ASN B   1      19.248  32.425   7.200  1.00  0.00           H
ATOM   1006  H2  ASN B   1      18.458  33.000   8.555  1.00  0.00           H
ATOM   1007  CA  ASN B   1      17.294  33.133   6.767  1.00  0.00           C
ATOM   1008  C   ASN B   1      16.467  32.208   5.893  1.00  0.00           C
ATOM   1009  O   ASN B   1      16.351  32.479   4.708  1.00  0.00           O
ATOM   1010  CB  ASN B   1      18.032  34.246   5.963  1.00  0.00           C
ATOM   1011  CG  ASN B   1      18.879  35.133   6.848  1.00  0.00           C
ATOM   1012  OD1 ASN B   1      18.618  35.211   8.038  1.00  0.00           O
ATOM   1013  ND2 ASN B   1      19.904  35.815   6.293  1.00  0.00           N
ATOM   1014  HA  ASN B   1      16.541  33.615   7.403  1.00  0.00           H
ATOM   1015  HB2 ASN B   1      18.677  33.776   5.208  1.00  0.00           H
ATOM   1016  HB3 ASN B   1      17.317  34.891   5.440  1.00  0.00           H
ATOM   1017 HD22 ASN B   1      20.471  36.412   6.863  1.00  0.00           H
ATOM   1018 HD21 ASN B   1      20.116  35.737   5.319  1.00  0.00           H
ATOM   1019  N   GLY B   2      15.851  31.137   6.450  1.00  0.00           N
ATOM   1020  CA  GLY B   2      14.939  30.309   5.662  1.00  0.00           C
ATOM   1021  C   GLY B   2      15.641  29.496   4.595  1.00  0.00           C
ATOM   1022  O   GLY B   2      16.389  30.071   3.822  1.00  0.00           O
ATOM   1023  HA3 GLY B   2      14.204  30.967   5.178  1.00  0.00           H
ATOM   1024  HA2 GLY B   2      14.372  29.648   6.335  1.00  0.00           H
ATOM   1025  HN  GLY B   2      15.936  30.925   7.425  1.00  0.00           H
ATOM   1026  N   ASN B   3      15.394  28.167   4.499  1.00  0.00           N
ATOM   1027  CA  ASN B   3      16.080  27.357   3.494  1.00  0.00           C
ATOM   1028  C   ASN B   3      15.234  26.184   3.047  1.00  0.00           C
ATOM   1029  O   ASN B   3      15.739  25.075   2.982  1.00  0.00           O
ATOM   1030  CB  ASN B   3      17.428  26.887   4.096  1.00  0.00           C
ATOM   1031  CG  ASN B   3      17.200  26.037   5.325  1.00  0.00           C
ATOM   1032  OD1 ASN B   3      17.250  24.822   5.217  1.00  0.00           O
ATOM   1033  ND2 ASN B   3      16.946  26.639   6.510  1.00  0.00           N
ATOM   1034  HA  ASN B   3      16.275  27.947   2.584  1.00  0.00           H
ATOM   1035  HB2 ASN B   3      18.001  26.338   3.332  1.00  0.00           H
ATOM   1036  HB3 ASN B   3      18.021  27.764   4.382  1.00  0.00           H
ATOM   1037 HD22 ASN B   3      16.783  26.077   7.323  1.00  0.00           H
ATOM   1038 HD21 ASN B   3      16.925  27.635   6.600  1.00  0.00           H
ATOM   1039  HN  ASN B   3      14.769  27.697   5.125  1.00  0.00           H
ATOM   1040  N   GLY B   4      13.935  26.405   2.737  1.00  0.00           N
ATOM   1041  CA  GLY B   4      13.060  25.306   2.343  1.00  0.00           C
ATOM   1042  C   GLY B   4      12.279  24.821   3.543  1.00  0.00           C
ATOM   1043  O   GLY B   4      11.159  24.367   3.367  1.00  0.00           O
ATOM   1044  HA3 GLY B   4      13.636  24.498   1.881  1.00  0.00           H
ATOM   1045  HA2 GLY B   4      12.353  25.670   1.577  1.00  0.00           H
ATOM   1046  HN  GLY B   4      13.522  27.305   2.826  1.00  0.00           H
ATOM   1047  N   ASN B   5      12.827  24.913   4.778  1.00  0.00           N
ATOM   1048  CA  ASN B   5      12.016  24.660   5.968  1.00  0.00           C
ATOM   1049  C   ASN B   5      10.665  25.340   5.857  1.00  0.00           C
ATOM   1050  O   ASN B   5       9.667  24.726   6.200  1.00  0.00           O
ATOM   1051  CB  ASN B   5      12.737  25.169   7.253  1.00  0.00           C
ATOM   1052  CG  ASN B   5      13.272  26.579   7.176  1.00  0.00           C
ATOM   1053  OD1 ASN B   5      13.093  27.247   6.171  1.00  0.00           O
ATOM   1054  ND2 ASN B   5      13.961  27.051   8.239  1.00  0.00           N
ATOM   1055  HA  ASN B   5      11.852  23.573   6.048  1.00  0.00           H
ATOM   1056  HB2 ASN B   5      12.058  25.080   8.117  1.00  0.00           H
ATOM   1057  HB3 ASN B   5      13.618  24.543   7.446  1.00  0.00           H
ATOM   1058 HD22 ASN B   5      14.331  27.980   8.227  1.00  0.00           H
ATOM   1059 HD21 ASN B   5      14.121  26.478   9.044  1.00  0.00           H
ATOM   1060  HN  ASN B   5      13.779  25.186   4.910  1.00  0.00           H
ATOM   1061  N   VAL B   6      10.633  26.606   5.376  1.00  0.00           N
ATOM   1062  CA  VAL B   6       9.384  27.364   5.267  1.00  0.00           C
ATOM   1063  C   VAL B   6       8.804  27.312   3.865  1.00  0.00           C
ATOM   1064  O   VAL B   6       7.593  27.215   3.748  1.00  0.00           O
ATOM   1065  CB  VAL B   6       9.567  28.827   5.787  1.00  0.00           C
ATOM   1066  CG1 VAL B   6      10.046  28.809   7.264  1.00  0.00           C
ATOM   1067  CG2 VAL B   6      10.535  29.694   4.932  1.00  0.00           C
ATOM   1068  HA  VAL B   6       8.626  26.910   5.929  1.00  0.00           H
ATOM   1069  HB  VAL B   6       8.579  29.319   5.762  1.00  0.00           H
ATOM   1070 HG11 VAL B   6      10.107  29.822   7.688  1.00  0.00           H
ATOM   1071 HG12 VAL B   6       9.331  28.232   7.863  1.00  0.00           H
ATOM   1072 HG13 VAL B   6      11.037  28.343   7.353  1.00  0.00           H
ATOM   1073 HG21 VAL B   6      10.610  30.707   5.352  1.00  0.00           H
ATOM   1074 HG22 VAL B   6      11.553  29.288   4.917  1.00  0.00           H
ATOM   1075 HG23 VAL B   6      10.161  29.777   3.902  1.00  0.00           H
ATOM   1076  HN  VAL B   6      11.486  27.035   5.087  1.00  0.00           H
ATOM   1077  N   CYS B   7       9.624  27.376   2.788  1.00  0.00           N
ATOM   1078  CA  CYS B   7       9.084  27.362   1.422  1.00  0.00           C
ATOM   1079  C   CYS B   7       8.914  25.941   0.936  1.00  0.00           C
ATOM   1080  O   CYS B   7       9.622  25.098   1.459  1.00  0.00           O
ATOM   1081  CB  CYS B   7      10.048  28.132   0.485  1.00  0.00           C
ATOM   1082  SG  CYS B   7       9.907  29.893   0.868  1.00  0.00           S
ATOM   1083  HA  CYS B   7       8.107  27.868   1.401  1.00  0.00           H
ATOM   1084  HB2 CYS B   7      11.091  27.801   0.604  1.00  0.00           H
ATOM   1085  HB3 CYS B   7       9.773  28.017  -0.565  1.00  0.00           H
ATOM   1086  HN  CYS B   7      10.617  27.405   2.906  1.00  0.00           H
ATOM   1087  N   PRO B   8       8.015  25.585  -0.023  1.00  0.00           N
ATOM   1088  CA  PRO B   8       7.826  24.182  -0.334  1.00  0.00           C
ATOM   1089  C   PRO B   8       8.967  23.607  -1.142  1.00  0.00           C
ATOM   1090  O   PRO B   8       9.452  24.347  -1.980  1.00  0.00           O
ATOM   1091  CB  PRO B   8       6.531  24.248  -1.186  1.00  0.00           C
ATOM   1092  CG  PRO B   8       6.569  25.649  -1.832  1.00  0.00           C
ATOM   1093  CD  PRO B   8       7.142  26.533  -0.701  1.00  0.00           C
ATOM   1094  HA  PRO B   8       7.650  23.650   0.605  1.00  0.00           H
ATOM   1095  HD3 PRO B   8       6.343  26.873  -0.022  1.00  0.00           H
ATOM   1096  HD2 PRO B   8       7.661  27.385  -1.145  1.00  0.00           H
ATOM   1097  HG3 PRO B   8       5.579  25.989  -2.176  1.00  0.00           H
ATOM   1098  HG2 PRO B   8       7.254  25.625  -2.694  1.00  0.00           H
ATOM   1099  HB2 PRO B   8       6.443  23.438  -1.921  1.00  0.00           H
ATOM   1100  HB3 PRO B   8       5.639  24.234  -0.548  1.00  0.00           H
ATOM   1101  N   PRO B   9       9.404  22.334  -0.946  1.00  0.00           N
ATOM   1102  CA  PRO B   9      10.343  21.688  -1.864  1.00  0.00           C
ATOM   1103  C   PRO B   9      10.252  21.900  -3.366  1.00  0.00           C
ATOM   1104  O   PRO B   9       9.517  22.748  -3.843  1.00  0.00           O
ATOM   1105  CB  PRO B   9       9.968  20.231  -1.503  1.00  0.00           C
ATOM   1106  CG  PRO B   9       9.804  20.261   0.029  1.00  0.00           C
ATOM   1107  CD  PRO B   9       9.031  21.580   0.250  1.00  0.00           C
ATOM   1108  HA  PRO B   9      11.365  21.923  -1.528  1.00  0.00           H
ATOM   1109  HD3 PRO B   9       9.375  22.076   1.171  1.00  0.00           H
ATOM   1110  HD2 PRO B   9       7.954  21.375   0.316  1.00  0.00           H
ATOM   1111  HG3 PRO B   9      10.808  20.330   0.478  1.00  0.00           H
ATOM   1112  HG2 PRO B   9       9.287  19.378   0.436  1.00  0.00           H
ATOM   1113  HB2 PRO B   9       9.008  19.997  -1.984  1.00  0.00           H
ATOM   1114  HB3 PRO B   9      10.694  19.469  -1.806  1.00  0.00           H
ATOM   1115  N   GLY B  10      11.042  21.103  -4.130  1.00  0.00           N
ATOM   1116  CA  GLY B  10      11.201  21.307  -5.569  1.00  0.00           C
ATOM   1117  C   GLY B  10      11.448  22.748  -5.952  1.00  0.00           C
ATOM   1118  O   GLY B  10      12.166  23.426  -5.235  1.00  0.00           O
ATOM   1119  HA3 GLY B  10      10.386  20.829  -6.121  1.00  0.00           H
ATOM   1120  HA2 GLY B  10      12.121  20.802  -5.907  1.00  0.00           H
ATOM   1121  HN  GLY B  10      11.606  20.388  -3.716  1.00  0.00           H
ATOM   1122  N   LEU B  11      10.912  23.215  -7.103  1.00  0.00           N
ATOM   1123  CA  LEU B  11      11.423  24.451  -7.696  1.00  0.00           C
ATOM   1124  C   LEU B  11      11.327  25.647  -6.771  1.00  0.00           C
ATOM   1125  O   LEU B  11      12.361  26.225  -6.473  1.00  0.00           O
ATOM   1126  CB  LEU B  11      10.741  24.744  -9.063  1.00  0.00           C
ATOM   1127  CG  LEU B  11      11.405  25.884  -9.890  1.00  0.00           C
ATOM   1128  CD1 LEU B  11      12.800  25.486 -10.454  1.00  0.00           C
ATOM   1129  CD2 LEU B  11      10.462  26.283 -11.062  1.00  0.00           C
ATOM   1130  HA  LEU B  11      12.487  24.248  -7.893  1.00  0.00           H
ATOM   1131  HB2 LEU B  11      10.750  23.834  -9.684  1.00  0.00           H
ATOM   1132  HB3 LEU B  11       9.692  25.009  -8.858  1.00  0.00           H
ATOM   1133  HG  LEU B  11      11.539  26.753  -9.228  1.00  0.00           H
ATOM   1134 HD21 LEU B  11      10.920  27.066 -11.685  1.00  0.00           H
ATOM   1135 HD22 LEU B  11      10.258  25.411 -11.701  1.00  0.00           H
ATOM   1136 HD23 LEU B  11       9.503  26.668 -10.678  1.00  0.00           H
ATOM   1137 HD11 LEU B  11      13.196  26.292 -11.092  1.00  0.00           H
ATOM   1138 HD12 LEU B  11      13.535  25.317  -9.654  1.00  0.00           H
ATOM   1139 HD13 LEU B  11      12.722  24.573 -11.062  1.00  0.00           H
ATOM   1140  HN  LEU B  11      10.267  22.658  -7.628  1.00  0.00           H
ATOM   1141  N   PHE B  12      10.123  26.063  -6.309  1.00  0.00           N
ATOM   1142  CA  PHE B  12      10.044  27.267  -5.480  1.00  0.00           C
ATOM   1143  C   PHE B  12      10.447  26.922  -4.067  1.00  0.00           C
ATOM   1144  O   PHE B  12       9.577  26.605  -3.272  1.00  0.00           O
ATOM   1145  CB  PHE B  12       8.629  27.898  -5.430  1.00  0.00           C
ATOM   1146  CG  PHE B  12       8.112  28.285  -6.812  1.00  0.00           C
ATOM   1147  CD1 PHE B  12       8.551  29.455  -7.442  1.00  0.00           C
ATOM   1148  CD2 PHE B  12       7.171  27.467  -7.442  1.00  0.00           C
ATOM   1149  CE1 PHE B  12       8.049  29.795  -8.702  1.00  0.00           C
ATOM   1150  CE2 PHE B  12       6.728  27.777  -8.725  1.00  0.00           C
ATOM   1151  CZ  PHE B  12       7.252  28.887  -9.396  1.00  0.00           C
ATOM   1152  HA  PHE B  12      10.712  28.044  -5.887  1.00  0.00           H
ATOM   1153  HB2 PHE B  12       7.915  27.221  -4.940  1.00  0.00           H
ATOM   1154  HB3 PHE B  12       8.681  28.820  -4.841  1.00  0.00           H
ATOM   1155  HD2 PHE B  12       6.776  26.595  -6.937  1.00  0.00           H
ATOM   1156  HE2 PHE B  12       5.975  27.152  -9.181  1.00  0.00           H
ATOM   1157  HZ  PHE B  12       7.049  29.051 -10.446  1.00  0.00           H
ATOM   1158  HE1 PHE B  12       8.275  30.755  -9.151  1.00  0.00           H
ATOM   1159  HD1 PHE B  12       9.278  30.096  -6.959  1.00  0.00           H
ATOM   1160  HN  PHE B  12       9.282  25.557  -6.507  1.00  0.00           H
ATOM   1161  N   SER B  13      11.750  26.980  -3.719  1.00  0.00           N
ATOM   1162  CA  SER B  13      12.155  26.629  -2.360  1.00  0.00           C
ATOM   1163  C   SER B  13      13.227  27.554  -1.837  1.00  0.00           C
ATOM   1164  O   SER B  13      14.030  27.086  -1.048  1.00  0.00           O
ATOM   1165  CB  SER B  13      12.627  25.162  -2.429  1.00  0.00           C
ATOM   1166  OG  SER B  13      13.656  25.170  -3.417  1.00  0.00           O
ATOM   1167  HA  SER B  13      11.330  26.670  -1.638  1.00  0.00           H
ATOM   1168  HB2 SER B  13      12.987  24.800  -1.452  1.00  0.00           H
ATOM   1169  HB3 SER B  13      11.799  24.518  -2.765  1.00  0.00           H
ATOM   1170  HG1 SER B  13      14.046  24.319  -3.552  1.00  0.00           H
ATOM   1171  HN  SER B  13      12.464  27.202  -4.387  1.00  0.00           H
ATOM   1172  N   ASN B  14      13.246  28.848  -2.245  1.00  0.00           N
ATOM   1173  CA  ASN B  14      14.256  29.790  -1.761  1.00  0.00           C
ATOM   1174  C   ASN B  14      13.535  30.874  -0.986  1.00  0.00           C
ATOM   1175  O   ASN B  14      13.071  31.805  -1.626  1.00  0.00           O
ATOM   1176  CB  ASN B  14      15.032  30.425  -2.946  1.00  0.00           C
ATOM   1177  CG  ASN B  14      15.757  29.410  -3.796  1.00  0.00           C
ATOM   1178  OD1 ASN B  14      16.884  29.067  -3.477  1.00  0.00           O
ATOM   1179  ND2 ASN B  14      15.147  28.913  -4.893  1.00  0.00           N
ATOM   1180  HA  ASN B  14      15.025  29.312  -1.135  1.00  0.00           H
ATOM   1181  HB2 ASN B  14      14.344  30.985  -3.592  1.00  0.00           H
ATOM   1182  HB3 ASN B  14      15.763  31.145  -2.542  1.00  0.00           H
ATOM   1183 HD22 ASN B  14      15.646  28.290  -5.492  1.00  0.00           H
ATOM   1184 HD21 ASN B  14      14.212  29.170  -5.138  1.00  0.00           H
ATOM   1185  HN  ASN B  14      12.550  29.208  -2.870  1.00  0.00           H
ATOM   1186  N   PRO B  15      13.394  30.831   0.364  1.00  0.00           N
ATOM   1187  CA  PRO B  15      12.738  31.929   1.053  1.00  0.00           C
ATOM   1188  C   PRO B  15      13.418  33.242   0.765  1.00  0.00           C
ATOM   1189  O   PRO B  15      14.546  33.418   1.196  1.00  0.00           O
ATOM   1190  CB  PRO B  15      12.917  31.510   2.534  1.00  0.00           C
ATOM   1191  CG  PRO B  15      13.042  29.976   2.453  1.00  0.00           C
ATOM   1192  CD  PRO B  15      13.876  29.726   1.177  1.00  0.00           C
ATOM   1193  HA  PRO B  15      11.672  31.943   0.789  1.00  0.00           H
ATOM   1194  HD3 PRO B  15      13.662  28.733   0.764  1.00  0.00           H
ATOM   1195  HD2 PRO B  15      14.954  29.843   1.372  1.00  0.00           H
ATOM   1196  HG3 PRO B  15      12.053  29.528   2.327  1.00  0.00           H
ATOM   1197  HG2 PRO B  15      13.474  29.549   3.358  1.00  0.00           H
ATOM   1198  HB2 PRO B  15      13.863  31.897   2.944  1.00  0.00           H
ATOM   1199  HB3 PRO B  15      12.092  31.841   3.186  1.00  0.00           H
ATOM   1200  N   GLN B  16      12.740  34.170   0.052  1.00  0.00           N
ATOM   1201  CA  GLN B  16      13.246  35.531  -0.036  1.00  0.00           C
ATOM   1202  C   GLN B  16      12.137  36.456   0.419  1.00  0.00           C
ATOM   1203  O   GLN B  16      11.028  36.305  -0.070  1.00  0.00           O
ATOM   1204  CB  GLN B  16      13.801  35.866  -1.441  1.00  0.00           C
ATOM   1205  CG  GLN B  16      15.099  35.075  -1.772  1.00  0.00           C
ATOM   1206  CD  GLN B  16      15.875  35.743  -2.886  1.00  0.00           C
ATOM   1207  OE1 GLN B  16      16.722  36.574  -2.594  1.00  0.00           O
ATOM   1208  NE2 GLN B  16      15.611  35.422  -4.171  1.00  0.00           N
ATOM   1209  HA  GLN B  16      14.090  35.675   0.643  1.00  0.00           H
ATOM   1210  HB2 GLN B  16      13.025  35.659  -2.187  1.00  0.00           H
ATOM   1211  HB3 GLN B  16      14.031  36.940  -1.460  1.00  0.00           H
ATOM   1212  HG2 GLN B  16      15.763  35.047  -0.895  1.00  0.00           H
ATOM   1213  HG3 GLN B  16      14.850  34.033  -2.027  1.00  0.00           H
ATOM   1214 HE22 GLN B  16      16.121  35.859  -4.911  1.00  0.00           H
ATOM   1215 HE21 GLN B  16      14.907  34.756  -4.402  1.00  0.00           H
ATOM   1216  HN  GLN B  16      11.860  33.976  -0.386  1.00  0.00           H
ATOM   1217  N   CYS B  17      12.408  37.397   1.356  1.00  0.00           N
ATOM   1218  CA  CYS B  17      11.385  38.343   1.788  1.00  0.00           C
ATOM   1219  C   CYS B  17      11.198  39.320   0.652  1.00  0.00           C
ATOM   1220  O   CYS B  17      11.733  40.415   0.712  1.00  0.00           O
ATOM   1221  CB  CYS B  17      11.844  39.103   3.060  1.00  0.00           C
ATOM   1222  SG  CYS B  17      12.087  37.971   4.456  1.00  0.00           S
ATOM   1223  HA  CYS B  17      10.440  37.821   2.014  1.00  0.00           H
ATOM   1224  HB2 CYS B  17      12.794  39.632   2.885  1.00  0.00           H
ATOM   1225  HB3 CYS B  17      11.075  39.830   3.347  1.00  0.00           H
ATOM   1226  HN  CYS B  17      13.326  37.508   1.739  1.00  0.00           H
ATOM   1227  N   CYS B  18      10.448  38.934  -0.404  1.00  0.00           N
ATOM   1228  CA  CYS B  18      10.284  39.835  -1.541  1.00  0.00           C
ATOM   1229  C   CYS B  18       9.095  40.705  -1.240  1.00  0.00           C
ATOM   1230  O   CYS B  18       8.212  40.250  -0.529  1.00  0.00           O
ATOM   1231  CB  CYS B  18      10.007  39.093  -2.870  1.00  0.00           C
ATOM   1232  SG  CYS B  18      10.941  37.536  -2.935  1.00  0.00           S
ATOM   1233  HA  CYS B  18      11.195  40.442  -1.677  1.00  0.00           H
ATOM   1234  HB2 CYS B  18       8.942  38.849  -2.908  1.00  0.00           H
ATOM   1235  HB3 CYS B  18      10.245  39.714  -3.746  1.00  0.00           H
ATOM   1236  HN  CYS B  18       9.957  38.061  -0.405  1.00  0.00           H
ATOM   1237  N   ALA B  19       9.038  41.941  -1.775  1.00  0.00           N
ATOM   1238  CA  ALA B  19       7.897  42.784  -1.456  1.00  0.00           C
ATOM   1239  C   ALA B  19       6.680  42.282  -2.197  1.00  0.00           C
ATOM   1240  O   ALA B  19       5.655  42.091  -1.564  1.00  0.00           O
ATOM   1241  CB  ALA B  19       8.167  44.270  -1.791  1.00  0.00           C
ATOM   1242  HA  ALA B  19       7.721  42.735  -0.371  1.00  0.00           H
ATOM   1243  HB1 ALA B  19       7.439  44.935  -1.306  1.00  0.00           H
ATOM   1244  HB2 ALA B  19       9.173  44.562  -1.452  1.00  0.00           H
ATOM   1245  HB3 ALA B  19       8.091  44.407  -2.876  1.00  0.00           H
ATOM   1246  HN  ALA B  19       9.748  42.284  -2.394  1.00  0.00           H
ATOM   1247  N   THR B  20       6.763  42.073  -3.532  1.00  0.00           N
ATOM   1248  CA  THR B  20       5.552  41.884  -4.333  1.00  0.00           C
ATOM   1249  C   THR B  20       5.656  40.730  -5.290  1.00  0.00           C
ATOM   1250  O   THR B  20       6.768  40.336  -5.601  1.00  0.00           O
ATOM   1251  CB  THR B  20       5.275  43.156  -5.179  1.00  0.00           C
ATOM   1252  OG1 THR B  20       4.050  43.027  -5.928  1.00  0.00           O
ATOM   1253  CG2 THR B  20       6.434  43.521  -6.142  1.00  0.00           C
ATOM   1254  HA  THR B  20       4.668  41.721  -3.698  1.00  0.00           H
ATOM   1255  HB  THR B  20       5.165  43.995  -4.476  1.00  0.00           H
ATOM   1256  HG1 THR B  20       4.124  42.485  -6.706  1.00  0.00           H
ATOM   1257 HG23 THR B  20       6.671  42.661  -6.779  1.00  0.00           H
ATOM   1258 HG21 THR B  20       6.149  44.370  -6.781  1.00  0.00           H
ATOM   1259 HG22 THR B  20       7.334  43.798  -5.584  1.00  0.00           H
ATOM   1260  HN  THR B  20       7.645  42.114  -4.004  1.00  0.00           H
ATOM   1261  N   GLN B  21       4.494  40.232  -5.786  1.00  0.00           N
ATOM   1262  CA  GLN B  21       4.494  39.327  -6.929  1.00  0.00           C
ATOM   1263  C   GLN B  21       3.500  39.828  -7.953  1.00  0.00           C
ATOM   1264  O   GLN B  21       2.620  40.575  -7.557  1.00  0.00           O
ATOM   1265  CB  GLN B  21       4.201  37.894  -6.421  1.00  0.00           C
ATOM   1266  CG  GLN B  21       4.586  36.791  -7.438  1.00  0.00           C
ATOM   1267  CD  GLN B  21       4.335  35.430  -6.835  1.00  0.00           C
ATOM   1268  OE1 GLN B  21       5.266  34.843  -6.308  1.00  0.00           O
ATOM   1269  NE2 GLN B  21       3.087  34.919  -6.888  1.00  0.00           N
ATOM   1270  HA  GLN B  21       5.470  39.362  -7.416  1.00  0.00           H
ATOM   1271  HB2 GLN B  21       4.781  37.727  -5.502  1.00  0.00           H
ATOM   1272  HB3 GLN B  21       3.138  37.825  -6.157  1.00  0.00           H
ATOM   1273  HG2 GLN B  21       3.989  36.900  -8.352  1.00  0.00           H
ATOM   1274  HG3 GLN B  21       5.649  36.880  -7.706  1.00  0.00           H
ATOM   1275 HE22 GLN B  21       2.888  34.023  -6.489  1.00  0.00           H
ATOM   1276 HE21 GLN B  21       2.342  35.426  -7.319  1.00  0.00           H
ATOM   1277  HN  GLN B  21       3.598  40.508  -5.428  1.00  0.00           H
ATOM   1278  N   VAL B  22       3.626  39.458  -9.253  1.00  0.00           N
ATOM   1279  CA  VAL B  22       2.659  39.887 -10.265  1.00  0.00           C
ATOM   1280  C   VAL B  22       2.315  38.686 -11.128  1.00  0.00           C
ATOM   1281  O   VAL B  22       3.150  37.800 -11.226  1.00  0.00           O
ATOM   1282  CB  VAL B  22       3.188  41.104 -11.083  1.00  0.00           C
ATOM   1283  CG1 VAL B  22       3.661  42.241 -10.134  1.00  0.00           C
ATOM   1284  CG2 VAL B  22       4.358  40.720 -12.027  1.00  0.00           C
ATOM   1285  HA  VAL B  22       1.734  40.237  -9.781  1.00  0.00           H
ATOM   1286  HB  VAL B  22       2.359  41.481 -11.709  1.00  0.00           H
ATOM   1287 HG11 VAL B  22       3.924  43.139 -10.711  1.00  0.00           H
ATOM   1288 HG12 VAL B  22       2.869  42.509  -9.424  1.00  0.00           H
ATOM   1289 HG13 VAL B  22       4.545  41.930  -9.556  1.00  0.00           H
ATOM   1290 HG21 VAL B  22       4.660  41.588 -12.634  1.00  0.00           H
ATOM   1291 HG22 VAL B  22       5.221  40.401 -11.428  1.00  0.00           H
ATOM   1292 HG23 VAL B  22       4.067  39.910 -12.712  1.00  0.00           H
ATOM   1293  HN  VAL B  22       4.395  38.898  -9.564  1.00  0.00           H
ATOM   1294  N   LEU B  23       1.110  38.622 -11.748  1.00  0.00           N
ATOM   1295  CA  LEU B  23       0.759  37.489 -12.612  1.00  0.00           C
ATOM   1296  C   LEU B  23       1.012  36.149 -11.949  1.00  0.00           C
ATOM   1297  O   LEU B  23       1.724  35.330 -12.508  1.00  0.00           O
ATOM   1298  CB  LEU B  23       1.527  37.621 -13.956  1.00  0.00           C
ATOM   1299  CG  LEU B  23       1.363  39.011 -14.641  1.00  0.00           C
ATOM   1300  CD1 LEU B  23       2.235  39.059 -15.927  1.00  0.00           C
ATOM   1301  CD2 LEU B  23      -0.120  39.322 -14.991  1.00  0.00           C
ATOM   1302  HA  LEU B  23      -0.323  37.496 -12.820  1.00  0.00           H
ATOM   1303  HB2 LEU B  23       2.599  37.458 -13.757  1.00  0.00           H
ATOM   1304  HB3 LEU B  23       1.187  36.831 -14.646  1.00  0.00           H
ATOM   1305  HG  LEU B  23       1.731  39.798 -13.961  1.00  0.00           H
ATOM   1306 HD21 LEU B  23      -0.186  40.260 -15.565  1.00  0.00           H
ATOM   1307 HD22 LEU B  23      -0.550  38.511 -15.597  1.00  0.00           H
ATOM   1308 HD23 LEU B  23      -0.730  39.449 -14.085  1.00  0.00           H
ATOM   1309 HD11 LEU B  23       2.164  40.048 -16.406  1.00  0.00           H
ATOM   1310 HD12 LEU B  23       3.294  38.873 -15.686  1.00  0.00           H
ATOM   1311 HD13 LEU B  23       1.900  38.298 -16.648  1.00  0.00           H
ATOM   1312  HN  LEU B  23       0.451  39.373 -11.660  1.00  0.00           H
ATOM   1313  N   GLY B  24       0.428  35.915 -10.750  1.00  0.00           N
ATOM   1314  CA  GLY B  24       0.646  34.688  -9.987  1.00  0.00           C
ATOM   1315  C   GLY B  24       2.042  34.127 -10.081  1.00  0.00           C
ATOM   1316  O   GLY B  24       2.159  32.915  -9.970  1.00  0.00           O
ATOM   1317  HA3 GLY B  24      -0.068  33.937 -10.356  1.00  0.00           H
ATOM   1318  HA2 GLY B  24       0.432  34.862  -8.919  1.00  0.00           H
ATOM   1319  HN  GLY B  24      -0.236  36.553 -10.384  1.00  0.00           H
ATOM   1320  N   LEU B  25       3.104  34.947 -10.289  1.00  0.00           N
ATOM   1321  CA  LEU B  25       4.409  34.355 -10.580  1.00  0.00           C
ATOM   1322  C   LEU B  25       5.583  35.309 -10.420  1.00  0.00           C
ATOM   1323  O   LEU B  25       6.434  35.023  -9.594  1.00  0.00           O
ATOM   1324  CB  LEU B  25       4.350  33.756 -12.018  1.00  0.00           C
ATOM   1325  CG  LEU B  25       5.526  32.809 -12.408  1.00  0.00           C
ATOM   1326  CD1 LEU B  25       5.494  31.460 -11.635  1.00  0.00           C
ATOM   1327  CD2 LEU B  25       5.446  32.495 -13.931  1.00  0.00           C
ATOM   1328  HA  LEU B  25       4.546  33.538  -9.859  1.00  0.00           H
ATOM   1329  HB2 LEU B  25       3.421  33.179 -12.147  1.00  0.00           H
ATOM   1330  HB3 LEU B  25       4.299  34.596 -12.726  1.00  0.00           H
ATOM   1331  HG  LEU B  25       6.484  33.307 -12.191  1.00  0.00           H
ATOM   1332 HD21 LEU B  25       6.262  31.822 -14.238  1.00  0.00           H
ATOM   1333 HD22 LEU B  25       4.490  32.006 -14.172  1.00  0.00           H
ATOM   1334 HD23 LEU B  25       5.520  33.417 -14.529  1.00  0.00           H
ATOM   1335 HD11 LEU B  25       6.300  30.806 -12.002  1.00  0.00           H
ATOM   1336 HD12 LEU B  25       5.644  31.592 -10.557  1.00  0.00           H
ATOM   1337 HD13 LEU B  25       4.533  30.948 -11.794  1.00  0.00           H
ATOM   1338  HN  LEU B  25       3.006  35.940 -10.333  1.00  0.00           H
ATOM   1339  N   ILE B  26       5.708  36.423 -11.183  1.00  0.00           N
ATOM   1340  CA  ILE B  26       6.981  37.158 -11.192  1.00  0.00           C
ATOM   1341  C   ILE B  26       7.173  37.906  -9.887  1.00  0.00           C
ATOM   1342  O   ILE B  26       6.335  38.744  -9.605  1.00  0.00           O
ATOM   1343  CB  ILE B  26       7.163  38.114 -12.418  1.00  0.00           C
ATOM   1344  CG1 ILE B  26       7.544  37.373 -13.736  1.00  0.00           C
ATOM   1345  CG2 ILE B  26       8.246  39.202 -12.151  1.00  0.00           C
ATOM   1346  HA  ILE B  26       7.780  36.413 -11.298  1.00  0.00           H
ATOM   1347  HB  ILE B  26       6.208  38.625 -12.596  1.00  0.00           H
ATOM   1348  CD  ILE B  26       6.562  36.242 -14.133  1.00  0.00           C
ATOM   1349  HD3 ILE B  26       5.534  36.627 -14.213  1.00  0.00           H
ATOM   1350  HD2 ILE B  26       6.596  35.440 -13.385  1.00  0.00           H
ATOM   1351  HD1 ILE B  26       6.852  35.814 -15.105  1.00  0.00           H
ATOM   1352 HG12 ILE B  26       7.567  38.100 -14.565  1.00  0.00           H
ATOM   1353 HG13 ILE B  26       8.557  36.952 -13.634  1.00  0.00           H
ATOM   1354 HG21 ILE B  26       8.368  39.848 -13.035  1.00  0.00           H
ATOM   1355 HG22 ILE B  26       7.976  39.857 -11.311  1.00  0.00           H
ATOM   1356 HG23 ILE B  26       9.214  38.730 -11.927  1.00  0.00           H
ATOM   1357  HN  ILE B  26       4.959  36.731 -11.772  1.00  0.00           H
ATOM   1358  N   GLY B  27       8.256  37.648  -9.107  1.00  0.00           N
ATOM   1359  CA  GLY B  27       8.557  38.438  -7.909  1.00  0.00           C
ATOM   1360  C   GLY B  27       9.509  39.564  -8.237  1.00  0.00           C
ATOM   1361  O   GLY B  27      10.116  39.493  -9.293  1.00  0.00           O
ATOM   1362  HA3 GLY B  27       9.045  37.812  -7.147  1.00  0.00           H
ATOM   1363  HA2 GLY B  27       7.650  38.840  -7.453  1.00  0.00           H
ATOM   1364  HN  GLY B  27       8.925  36.951  -9.363  1.00  0.00           H
ATOM   1365  N   LEU B  28       9.661  40.586  -7.353  1.00  0.00           N
ATOM   1366  CA  LEU B  28      10.608  41.676  -7.607  1.00  0.00           C
ATOM   1367  C   LEU B  28      11.406  42.000  -6.352  1.00  0.00           C
ATOM   1368  O   LEU B  28      10.911  41.738  -5.267  1.00  0.00           O
ATOM   1369  CB  LEU B  28       9.915  42.977  -8.109  1.00  0.00           C
ATOM   1370  CG  LEU B  28       9.251  42.876  -9.521  1.00  0.00           C
ATOM   1371  CD1 LEU B  28       7.792  42.337  -9.479  1.00  0.00           C
ATOM   1372  CD2 LEU B  28       9.244  44.265 -10.221  1.00  0.00           C
ATOM   1373  HA  LEU B  28      11.348  41.357  -8.358  1.00  0.00           H
ATOM   1374  HB2 LEU B  28       9.170  43.303  -7.368  1.00  0.00           H
ATOM   1375  HB3 LEU B  28      10.698  43.754  -8.147  1.00  0.00           H
ATOM   1376  HG  LEU B  28       9.844  42.190 -10.147  1.00  0.00           H
ATOM   1377 HD21 LEU B  28       8.767  44.199 -11.211  1.00  0.00           H
ATOM   1378 HD22 LEU B  28       8.690  44.998  -9.612  1.00  0.00           H
ATOM   1379 HD23 LEU B  28      10.270  44.640 -10.365  1.00  0.00           H
ATOM   1380 HD11 LEU B  28       7.427  42.146 -10.500  1.00  0.00           H
ATOM   1381 HD12 LEU B  28       7.712  41.404  -8.905  1.00  0.00           H
ATOM   1382 HD13 LEU B  28       7.126  43.087  -9.030  1.00  0.00           H
ATOM   1383  HN  LEU B  28       9.127  40.622  -6.505  1.00  0.00           H
ATOM   1384  N   ASP B  29      12.634  42.565  -6.489  1.00  0.00           N
ATOM   1385  CA  ASP B  29      13.485  42.879  -5.333  1.00  0.00           C
ATOM   1386  C   ASP B  29      13.475  41.775  -4.310  1.00  0.00           C
ATOM   1387  O   ASP B  29      13.178  42.007  -3.147  1.00  0.00           O
ATOM   1388  CB  ASP B  29      13.083  44.214  -4.670  1.00  0.00           C
ATOM   1389  CG  ASP B  29      14.099  44.696  -3.668  1.00  0.00           C
ATOM   1390  OD1 ASP B  29      15.243  45.013  -4.095  1.00  0.00           O
ATOM   1391  OD2 ASP B  29      13.765  44.763  -2.454  1.00  0.00           O
ATOM   1392  HA  ASP B  29      14.530  42.975  -5.678  1.00  0.00           H
ATOM   1393  HB2 ASP B  29      13.004  44.968  -5.460  1.00  0.00           H
ATOM   1394  HB3 ASP B  29      12.107  44.089  -4.179  1.00  0.00           H
ATOM   1395  HN  ASP B  29      12.990  42.793  -7.399  1.00  0.00           H
ATOM   1396  N   CYS B  30      13.804  40.546  -4.746  1.00  0.00           N
ATOM   1397  CA  CYS B  30      13.810  39.442  -3.798  1.00  0.00           C
ATOM   1398  C   CYS B  30      14.985  39.630  -2.864  1.00  0.00           C
ATOM   1399  O   CYS B  30      16.057  39.918  -3.368  1.00  0.00           O
ATOM   1400  CB  CYS B  30      13.849  38.101  -4.571  1.00  0.00           C
ATOM   1401  SG  CYS B  30      12.424  38.025  -5.710  1.00  0.00           S
ATOM   1402  HA  CYS B  30      12.872  39.471  -3.227  1.00  0.00           H
ATOM   1403  HB2 CYS B  30      14.785  38.025  -5.141  1.00  0.00           H
ATOM   1404  HB3 CYS B  30      13.779  37.254  -3.883  1.00  0.00           H
ATOM   1405  HN  CYS B  30      14.062  40.389  -5.701  1.00  0.00           H
ATOM   1406  N   LYS B  31      14.831  39.497  -1.523  1.00  0.00           N
ATOM   1407  CA  LYS B  31      15.973  39.621  -0.611  1.00  0.00           C
ATOM   1408  C   LYS B  31      15.912  38.512   0.415  1.00  0.00           C
ATOM   1409  O   LYS B  31      14.809  38.142   0.779  1.00  0.00           O
ATOM   1410  CB  LYS B  31      15.939  40.974   0.149  1.00  0.00           C
ATOM   1411  CG  LYS B  31      16.290  42.183  -0.758  1.00  0.00           C
ATOM   1412  CD  LYS B  31      16.223  43.511   0.051  1.00  0.00           C
ATOM   1413  CE  LYS B  31      16.783  44.717  -0.751  1.00  0.00           C
ATOM   1414  NZ  LYS B  31      16.614  45.988  -0.008  1.00  0.00           N
ATOM   1415  HA  LYS B  31      16.930  39.530  -1.151  1.00  0.00           H
ATOM   1416  HB2 LYS B  31      14.937  41.109   0.588  1.00  0.00           H
ATOM   1417  HB3 LYS B  31      16.671  40.936   0.974  1.00  0.00           H
ATOM   1418  HG2 LYS B  31      17.309  42.047  -1.157  1.00  0.00           H
ATOM   1419  HG3 LYS B  31      15.591  42.234  -1.609  1.00  0.00           H
ATOM   1420  HD2 LYS B  31      15.176  43.707   0.329  1.00  0.00           H
ATOM   1421  HD3 LYS B  31      16.813  43.415   0.977  1.00  0.00           H
ATOM   1422  HE2 LYS B  31      17.854  44.552  -0.959  1.00  0.00           H
ATOM   1423  HE3 LYS B  31      16.261  44.788  -1.716  1.00  0.00           H
ATOM   1424  HZ1 LYS B  31      17.013  46.829  -0.563  1.00  0.00           H
ATOM   1425  HZ2 LYS B  31      15.573  46.207   0.186  1.00  0.00           H
ATOM   1426  HZ3 LYS B  31      17.124  45.968   0.946  1.00  0.00           H
ATOM   1427  HN  LYS B  31      13.931  39.330  -1.113  1.00  0.00           H
ATOM   1428  N   VAL B  32      17.056  37.977   0.905  1.00  0.00           N
ATOM   1429  CA  VAL B  32      17.000  36.894   1.892  1.00  0.00           C
ATOM   1430  C   VAL B  32      16.529  37.455   3.221  1.00  0.00           C
ATOM   1431  O   VAL B  32      16.895  38.593   3.474  1.00  0.00           O
ATOM   1432  CB  VAL B  32      18.342  36.110   2.058  1.00  0.00           C
ATOM   1433  CG1 VAL B  32      18.761  35.430   0.722  1.00  0.00           C
ATOM   1434  CG2 VAL B  32      19.508  36.983   2.605  1.00  0.00           C
ATOM   1435  HA  VAL B  32      16.279  36.160   1.511  1.00  0.00           H
ATOM   1436  HB  VAL B  32      18.176  35.306   2.797  1.00  0.00           H
ATOM   1437 HG11 VAL B  32      19.683  34.845   0.862  1.00  0.00           H
ATOM   1438 HG12 VAL B  32      17.975  34.744   0.372  1.00  0.00           H
ATOM   1439 HG13 VAL B  32      18.944  36.180  -0.062  1.00  0.00           H
ATOM   1440 HG21 VAL B  32      20.397  36.355   2.774  1.00  0.00           H
ATOM   1441 HG22 VAL B  32      19.794  37.777   1.903  1.00  0.00           H
ATOM   1442 HG23 VAL B  32      19.235  37.446   3.563  1.00  0.00           H
ATOM   1443  HN  VAL B  32      17.944  38.332   0.616  1.00  0.00           H
ATOM   1444  N   PRO B  33      15.748  36.766   4.100  1.00  0.00           N
ATOM   1445  CA  PRO B  33      15.412  37.346   5.393  1.00  0.00           C
ATOM   1446  C   PRO B  33      16.583  37.819   6.222  1.00  0.00           C
ATOM   1447  O   PRO B  33      17.725  37.612   5.842  1.00  0.00           O
ATOM   1448  CB  PRO B  33      14.722  36.161   6.118  1.00  0.00           C
ATOM   1449  CG  PRO B  33      14.255  35.186   5.010  1.00  0.00           C
ATOM   1450  CD  PRO B  33      15.140  35.484   3.771  1.00  0.00           C
ATOM   1451  HA  PRO B  33      14.719  38.184   5.227  1.00  0.00           H
ATOM   1452  HD3 PRO B  33      14.483  35.563   2.897  1.00  0.00           H
ATOM   1453  HD2 PRO B  33      15.891  34.705   3.585  1.00  0.00           H
ATOM   1454  HG3 PRO B  33      13.203  35.407   4.784  1.00  0.00           H
ATOM   1455  HG2 PRO B  33      14.309  34.130   5.320  1.00  0.00           H
ATOM   1456  HB2 PRO B  33      15.446  35.642   6.761  1.00  0.00           H
ATOM   1457  HB3 PRO B  33      13.888  36.486   6.758  1.00  0.00           H
ATOM   1458  N   SER B  34      16.284  38.455   7.379  1.00  0.00           N
ATOM   1459  CA  SER B  34      17.337  38.922   8.277  1.00  0.00           C
ATOM   1460  C   SER B  34      17.790  37.861   9.257  1.00  0.00           C
ATOM   1461  O   SER B  34      18.903  37.997   9.740  1.00  0.00           O
ATOM   1462  CB  SER B  34      16.797  40.119   9.102  1.00  0.00           C
ATOM   1463  OG  SER B  34      15.684  39.665   9.891  1.00  0.00           O
ATOM   1464  HA  SER B  34      18.204  39.276   7.692  1.00  0.00           H
ATOM   1465  HB2 SER B  34      17.592  40.514   9.758  1.00  0.00           H
ATOM   1466  HB3 SER B  34      16.474  40.920   8.416  1.00  0.00           H
ATOM   1467  HG1 SER B  34      15.303  40.360  10.421  1.00  0.00           H
ATOM   1468  HN  SER B  34      15.332  38.600   7.653  1.00  0.00           H
ATOM   1469  N   GLN B  35      16.977  36.827   9.593  1.00  0.00           N
ATOM   1470  CA  GLN B  35      17.357  35.915  10.677  1.00  0.00           C
ATOM   1471  C   GLN B  35      16.784  34.527  10.492  1.00  0.00           C
ATOM   1472  O   GLN B  35      15.937  34.363   9.632  1.00  0.00           O
ATOM   1473  CB  GLN B  35      16.892  36.534  12.025  1.00  0.00           C
ATOM   1474  CG  GLN B  35      15.344  36.607  12.139  1.00  0.00           C
ATOM   1475  CD  GLN B  35      14.895  37.239  13.437  1.00  0.00           C
ATOM   1476  OE1 GLN B  35      15.613  38.070  13.972  1.00  0.00           O
ATOM   1477  NE2 GLN B  35      13.705  36.882  13.971  1.00  0.00           N
ATOM   1478  HA  GLN B  35      18.454  35.793  10.699  1.00  0.00           H
ATOM   1479  HB2 GLN B  35      17.276  35.937  12.868  1.00  0.00           H
ATOM   1480  HB3 GLN B  35      17.319  37.548  12.103  1.00  0.00           H
ATOM   1481  HG2 GLN B  35      14.945  37.227  11.322  1.00  0.00           H
ATOM   1482  HG3 GLN B  35      14.925  35.593  12.049  1.00  0.00           H
ATOM   1483 HE22 GLN B  35      13.398  37.306  14.824  1.00  0.00           H
ATOM   1484 HE21 GLN B  35      13.119  36.195  13.540  1.00  0.00           H
ATOM   1485  HN  GLN B  35      16.078  36.702   9.172  1.00  0.00           H
ATOM   1486  N   ASN B  36      17.241  33.528  11.286  1.00  0.00           N
ATOM   1487  CA  ASN B  36      16.778  32.144  11.132  1.00  0.00           C
ATOM   1488  C   ASN B  36      15.270  31.978  11.180  1.00  0.00           C
ATOM   1489  O   ASN B  36      14.750  31.622  12.225  1.00  0.00           O
ATOM   1490  CB  ASN B  36      17.477  31.205  12.163  1.00  0.00           C
ATOM   1491  CG  ASN B  36      17.558  31.735  13.581  1.00  0.00           C
ATOM   1492  OD1 ASN B  36      18.606  31.591  14.190  1.00  0.00           O
ATOM   1493  ND2 ASN B  36      16.499  32.344  14.159  1.00  0.00           N
ATOM   1494  HA  ASN B  36      17.084  31.776  10.141  1.00  0.00           H
ATOM   1495  HB2 ASN B  36      16.996  30.216  12.160  1.00  0.00           H
ATOM   1496  HB3 ASN B  36      18.517  31.062  11.823  1.00  0.00           H
ATOM   1497 HD22 ASN B  36      16.578  32.686  15.096  1.00  0.00           H
ATOM   1498 HD21 ASN B  36      15.631  32.466  13.682  1.00  0.00           H
ATOM   1499  HN  ASN B  36      17.952  33.722  11.963  1.00  0.00           H
ATOM   1500  N   VAL B  37      14.541  32.198  10.059  1.00  0.00           N
ATOM   1501  CA  VAL B  37      13.102  31.943  10.062  1.00  0.00           C
ATOM   1502  C   VAL B  37      12.910  30.439  10.092  1.00  0.00           C
ATOM   1503  O   VAL B  37      13.455  29.783   9.220  1.00  0.00           O
ATOM   1504  CB  VAL B  37      12.316  32.634   8.903  1.00  0.00           C
ATOM   1505  CG1 VAL B  37      12.466  34.177   9.031  1.00  0.00           C
ATOM   1506  CG2 VAL B  37      12.706  32.178   7.470  1.00  0.00           C
ATOM   1507  HA  VAL B  37      12.694  32.383  10.988  1.00  0.00           H
ATOM   1508  HB  VAL B  37      11.250  32.367   9.023  1.00  0.00           H
ATOM   1509 HG11 VAL B  37      12.201  34.701   8.103  1.00  0.00           H
ATOM   1510 HG12 VAL B  37      11.807  34.520   9.840  1.00  0.00           H
ATOM   1511 HG13 VAL B  37      13.495  34.470   9.273  1.00  0.00           H
ATOM   1512 HG21 VAL B  37      12.060  32.669   6.726  1.00  0.00           H
ATOM   1513 HG22 VAL B  37      13.744  32.453   7.242  1.00  0.00           H
ATOM   1514 HG23 VAL B  37      12.576  31.094   7.348  1.00  0.00           H
ATOM   1515  HN  VAL B  37      14.988  32.490   9.215  1.00  0.00           H
ATOM   1516  N   TYR B  38      12.176  29.874  11.084  1.00  0.00           N
ATOM   1517  CA  TYR B  38      11.989  28.424  11.156  1.00  0.00           C
ATOM   1518  C   TYR B  38      10.654  28.009  10.585  1.00  0.00           C
ATOM   1519  O   TYR B  38      10.645  27.110   9.757  1.00  0.00           O
ATOM   1520  CB  TYR B  38      12.097  27.922  12.618  1.00  0.00           C
ATOM   1521  CG  TYR B  38      13.499  28.224  13.166  1.00  0.00           C
ATOM   1522  CD1 TYR B  38      14.583  27.428  12.778  1.00  0.00           C
ATOM   1523  CD2 TYR B  38      13.713  29.283  14.055  1.00  0.00           C
ATOM   1524  CE1 TYR B  38      15.857  27.669  13.298  1.00  0.00           C
ATOM   1525  CE2 TYR B  38      14.981  29.504  14.599  1.00  0.00           C
ATOM   1526  CZ  TYR B  38      16.060  28.694  14.226  1.00  0.00           C
ATOM   1527  OH  TYR B  38      17.339  28.890  14.758  1.00  0.00           O
ATOM   1528  HA  TYR B  38      12.782  27.906  10.594  1.00  0.00           H
ATOM   1529  HB3 TYR B  38      11.931  26.833  12.653  1.00  0.00           H
ATOM   1530  HB2 TYR B  38      11.325  28.392  13.246  1.00  0.00           H
ATOM   1531  HD2 TYR B  38      12.893  29.939  14.331  1.00  0.00           H
ATOM   1532  HE2 TYR B  38      15.117  30.309  15.313  1.00  0.00           H
ATOM   1533  HE1 TYR B  38      16.695  27.055  12.984  1.00  0.00           H
ATOM   1534  HD1 TYR B  38      14.439  26.617  12.070  1.00  0.00           H
ATOM   1535  HH  TYR B  38      17.380  29.544  15.446  1.00  0.00           H
ATOM   1536  HN  TYR B  38      11.748  30.430  11.798  1.00  0.00           H
ATOM   1537  N   ASP B  39       9.528  28.629  11.020  1.00  0.00           N
ATOM   1538  CA  ASP B  39       8.204  28.248  10.524  1.00  0.00           C
ATOM   1539  C   ASP B  39       7.614  29.390   9.726  1.00  0.00           C
ATOM   1540  O   ASP B  39       8.141  30.489   9.776  1.00  0.00           O
ATOM   1541  CB  ASP B  39       7.284  27.846  11.708  1.00  0.00           C
ATOM   1542  CG  ASP B  39       6.967  28.980  12.645  1.00  0.00           C
ATOM   1543  OD1 ASP B  39       7.671  30.023  12.597  1.00  0.00           O
ATOM   1544  OD2 ASP B  39       6.003  28.833  13.445  1.00  0.00           O
ATOM   1545  HA  ASP B  39       8.262  27.365   9.866  1.00  0.00           H
ATOM   1546  HB2 ASP B  39       6.334  27.444  11.323  1.00  0.00           H
ATOM   1547  HB3 ASP B  39       7.780  27.051  12.288  1.00  0.00           H
ATOM   1548  HN  ASP B  39       9.565  29.368  11.694  1.00  0.00           H
ATOM   1549  N   GLY B  40       6.516  29.136   8.978  1.00  0.00           N
ATOM   1550  CA  GLY B  40       5.892  30.189   8.180  1.00  0.00           C
ATOM   1551  C   GLY B  40       5.563  31.397   9.022  1.00  0.00           C
ATOM   1552  O   GLY B  40       5.719  32.507   8.537  1.00  0.00           O
ATOM   1553  HA3 GLY B  40       4.951  29.833   7.730  1.00  0.00           H
ATOM   1554  HA2 GLY B  40       6.578  30.462   7.364  1.00  0.00           H
ATOM   1555  HN  GLY B  40       6.129  28.218   8.941  1.00  0.00           H
ATOM   1556  N   THR B  41       5.100  31.206  10.278  1.00  0.00           N
ATOM   1557  CA  THR B  41       4.802  32.357  11.129  1.00  0.00           C
ATOM   1558  C   THR B  41       6.020  33.247  11.217  1.00  0.00           C
ATOM   1559  O   THR B  41       5.902  34.439  10.973  1.00  0.00           O
ATOM   1560  CB  THR B  41       4.345  31.894  12.540  1.00  0.00           C
ATOM   1561  OG1 THR B  41       3.188  31.058  12.358  1.00  0.00           O
ATOM   1562  CG2 THR B  41       4.016  33.096  13.466  1.00  0.00           C
ATOM   1563  HA  THR B  41       3.971  32.916  10.667  1.00  0.00           H
ATOM   1564  HB  THR B  41       5.152  31.304  13.005  1.00  0.00           H
ATOM   1565  HG1 THR B  41       2.860  30.696  13.176  1.00  0.00           H
ATOM   1566 HG23 THR B  41       3.250  33.735  13.003  1.00  0.00           H
ATOM   1567 HG21 THR B  41       3.634  32.737  14.434  1.00  0.00           H
ATOM   1568 HG22 THR B  41       4.918  33.696  13.657  1.00  0.00           H
ATOM   1569  HN  THR B  41       4.946  30.283  10.640  1.00  0.00           H
ATOM   1570  N   ASP B  42       7.204  32.688  11.557  1.00  0.00           N
ATOM   1571  CA  ASP B  42       8.400  33.522  11.649  1.00  0.00           C
ATOM   1572  C   ASP B  42       8.667  34.166  10.310  1.00  0.00           C
ATOM   1573  O   ASP B  42       8.962  35.349  10.274  1.00  0.00           O
ATOM   1574  CB  ASP B  42       9.668  32.712  12.031  1.00  0.00           C
ATOM   1575  CG  ASP B  42       9.543  31.993  13.349  1.00  0.00           C
ATOM   1576  OD1 ASP B  42      10.334  31.037  13.576  1.00  0.00           O
ATOM   1577  OD2 ASP B  42       8.657  32.366  14.166  1.00  0.00           O
ATOM   1578  HA  ASP B  42       8.232  34.303  12.411  1.00  0.00           H
ATOM   1579  HB2 ASP B  42       9.870  31.970  11.243  1.00  0.00           H
ATOM   1580  HB3 ASP B  42      10.533  33.391  12.095  1.00  0.00           H
ATOM   1581  HN  ASP B  42       7.284  31.708  11.734  1.00  0.00           H
ATOM   1582  N   PHE B  43       8.579  33.396   9.202  1.00  0.00           N
ATOM   1583  CA  PHE B  43       8.917  33.963   7.898  1.00  0.00           C
ATOM   1584  C   PHE B  43       8.072  35.186   7.655  1.00  0.00           C
ATOM   1585  O   PHE B  43       8.607  36.224   7.304  1.00  0.00           O
ATOM   1586  CB  PHE B  43       8.765  32.914   6.762  1.00  0.00           C
ATOM   1587  CG  PHE B  43       9.292  33.280   5.360  1.00  0.00           C
ATOM   1588  CD1 PHE B  43      10.130  34.368   5.087  1.00  0.00           C
ATOM   1589  CD2 PHE B  43       8.900  32.457   4.295  1.00  0.00           C
ATOM   1590  CE1 PHE B  43      10.518  34.652   3.773  1.00  0.00           C
ATOM   1591  CE2 PHE B  43       9.298  32.731   2.984  1.00  0.00           C
ATOM   1592  CZ  PHE B  43      10.109  33.835   2.721  1.00  0.00           C
ATOM   1593  HA  PHE B  43       9.966  34.258   7.963  1.00  0.00           H
ATOM   1594  HB2 PHE B  43       9.309  32.008   7.062  1.00  0.00           H
ATOM   1595  HB3 PHE B  43       7.698  32.659   6.676  1.00  0.00           H
ATOM   1596  HD2 PHE B  43       8.267  31.594   4.480  1.00  0.00           H
ATOM   1597  HE2 PHE B  43       8.963  32.100   2.171  1.00  0.00           H
ATOM   1598  HZ  PHE B  43      10.419  34.063   1.709  1.00  0.00           H
ATOM   1599  HE1 PHE B  43      11.136  35.513   3.553  1.00  0.00           H
ATOM   1600  HD1 PHE B  43      10.497  35.013   5.874  1.00  0.00           H
ATOM   1601  HN  PHE B  43       8.317  32.430   9.260  1.00  0.00           H
ATOM   1602  N   ARG B  44       6.742  35.077   7.858  1.00  0.00           N
ATOM   1603  CA  ARG B  44       5.869  36.213   7.588  1.00  0.00           C
ATOM   1604  C   ARG B  44       6.251  37.414   8.424  1.00  0.00           C
ATOM   1605  O   ARG B  44       6.407  38.493   7.872  1.00  0.00           O
ATOM   1606  CB  ARG B  44       4.385  35.837   7.852  1.00  0.00           C
ATOM   1607  CG  ARG B  44       3.430  37.007   7.505  1.00  0.00           C
ATOM   1608  CD  ARG B  44       1.952  36.633   7.777  1.00  0.00           C
ATOM   1609  NE  ARG B  44       1.738  36.398   9.211  1.00  0.00           N
ATOM   1610  CZ  ARG B  44       1.586  35.219   9.788  1.00  0.00           C
ATOM   1611  NH1 ARG B  44       1.689  34.063   9.169  1.00  0.00           N
ATOM   1612  NH2 ARG B  44       1.316  35.193  11.076  1.00  0.00           N
ATOM   1613  HA  ARG B  44       5.987  36.470   6.525  1.00  0.00           H
ATOM   1614  HB2 ARG B  44       4.121  34.964   7.234  1.00  0.00           H
ATOM   1615  HB3 ARG B  44       4.263  35.557   8.910  1.00  0.00           H
ATOM   1616  HG2 ARG B  44       3.680  37.889   8.116  1.00  0.00           H
ATOM   1617  HG3 ARG B  44       3.550  37.278   6.443  1.00  0.00           H
ATOM   1618  HD2 ARG B  44       1.353  37.511   7.485  1.00  0.00           H
ATOM   1619  HD3 ARG B  44       1.619  35.832   7.107  1.00  0.00           H
ATOM   1620  HE  ARG B  44       1.673  37.244   9.797  1.00  0.00           H
ATOM   1621 HH12 ARG B  44       1.544  33.178   9.677  1.00  0.00           H
ATOM   1622 HH11 ARG B  44       1.933  33.993   8.178  1.00  0.00           H
ATOM   1623 HH22 ARG B  44       1.183  34.301  11.575  1.00  0.00           H
ATOM   1624 HH21 ARG B  44       1.222  36.060  11.624  1.00  0.00           H
ATOM   1625  HN  ARG B  44       6.339  34.220   8.178  1.00  0.00           H
ATOM   1626  N   ASN B  45       6.393  37.261   9.758  1.00  0.00           N
ATOM   1627  CA  ASN B  45       6.679  38.428  10.592  1.00  0.00           C
ATOM   1628  C   ASN B  45       8.022  39.012  10.221  1.00  0.00           C
ATOM   1629  O   ASN B  45       8.128  40.222  10.106  1.00  0.00           O
ATOM   1630  CB  ASN B  45       6.660  38.107  12.110  1.00  0.00           C
ATOM   1631  CG  ASN B  45       5.247  37.811  12.558  1.00  0.00           C
ATOM   1632  OD1 ASN B  45       4.528  38.748  12.870  1.00  0.00           O
ATOM   1633  ND2 ASN B  45       4.807  36.534  12.596  1.00  0.00           N
ATOM   1634  HA  ASN B  45       5.903  39.190  10.401  1.00  0.00           H
ATOM   1635  HB2 ASN B  45       7.339  37.267  12.328  1.00  0.00           H
ATOM   1636  HB3 ASN B  45       7.025  38.984  12.671  1.00  0.00           H
ATOM   1637 HD22 ASN B  45       3.866  36.343  12.880  1.00  0.00           H
ATOM   1638 HD21 ASN B  45       5.404  35.772  12.352  1.00  0.00           H
ATOM   1639  HN  ASN B  45       6.306  36.359  10.182  1.00  0.00           H
ATOM   1640  N   VAL B  46       9.063  38.176  10.023  1.00  0.00           N
ATOM   1641  CA  VAL B  46      10.364  38.724   9.647  1.00  0.00           C
ATOM   1642  C   VAL B  46      10.246  39.439   8.321  1.00  0.00           C
ATOM   1643  O   VAL B  46      10.902  40.453   8.143  1.00  0.00           O
ATOM   1644  CB  VAL B  46      11.480  37.643   9.631  1.00  0.00           C
ATOM   1645  CG1 VAL B  46      12.790  38.193   9.004  1.00  0.00           C
ATOM   1646  CG2 VAL B  46      11.765  37.154  11.081  1.00  0.00           C
ATOM   1647  HA  VAL B  46      10.650  39.474  10.399  1.00  0.00           H
ATOM   1648  HB  VAL B  46      11.131  36.803   9.008  1.00  0.00           H
ATOM   1649 HG11 VAL B  46      13.584  37.436   9.079  1.00  0.00           H
ATOM   1650 HG12 VAL B  46      12.652  38.438   7.939  1.00  0.00           H
ATOM   1651 HG13 VAL B  46      13.113  39.100   9.536  1.00  0.00           H
ATOM   1652 HG21 VAL B  46      12.548  36.384  11.078  1.00  0.00           H
ATOM   1653 HG22 VAL B  46      12.117  37.987  11.709  1.00  0.00           H
ATOM   1654 HG23 VAL B  46      10.867  36.726  11.549  1.00  0.00           H
ATOM   1655  HN  VAL B  46       8.946  37.187  10.103  1.00  0.00           H
ATOM   1656  N   CYS B  47       9.412  38.963   7.372  1.00  0.00           N
ATOM   1657  CA  CYS B  47       9.244  39.727   6.141  1.00  0.00           C
ATOM   1658  C   CYS B  47       8.689  41.090   6.492  1.00  0.00           C
ATOM   1659  O   CYS B  47       9.185  42.075   5.970  1.00  0.00           O
ATOM   1660  CB  CYS B  47       8.327  39.031   5.112  1.00  0.00           C
ATOM   1661  SG  CYS B  47       8.967  37.390   4.706  1.00  0.00           S
ATOM   1662  HA  CYS B  47      10.236  39.847   5.680  1.00  0.00           H
ATOM   1663  HB2 CYS B  47       7.304  38.927   5.499  1.00  0.00           H
ATOM   1664  HB3 CYS B  47       8.320  39.599   4.174  1.00  0.00           H
ATOM   1665  HN  CYS B  47       8.883  38.123   7.505  1.00  0.00           H
ATOM   1666  N   ALA B  48       7.674  41.171   7.385  1.00  0.00           N
ATOM   1667  CA  ALA B  48       7.170  42.479   7.802  1.00  0.00           C
ATOM   1668  C   ALA B  48       8.284  43.300   8.419  1.00  0.00           C
ATOM   1669  O   ALA B  48       8.312  44.500   8.186  1.00  0.00           O
ATOM   1670  CB  ALA B  48       5.986  42.370   8.799  1.00  0.00           C
ATOM   1671  HA  ALA B  48       6.787  42.999   6.908  1.00  0.00           H
ATOM   1672  HB1 ALA B  48       5.587  43.371   9.024  1.00  0.00           H
ATOM   1673  HB2 ALA B  48       5.180  41.761   8.361  1.00  0.00           H
ATOM   1674  HB3 ALA B  48       6.308  41.905   9.742  1.00  0.00           H
ATOM   1675  HN  ALA B  48       7.269  40.347   7.787  1.00  0.00           H
ATOM   1676  N   LYS B  49       9.223  42.695   9.186  1.00  0.00           N
ATOM   1677  CA  LYS B  49      10.345  43.474   9.720  1.00  0.00           C
ATOM   1678  C   LYS B  49      11.145  44.067   8.582  1.00  0.00           C
ATOM   1679  O   LYS B  49      11.552  45.211   8.704  1.00  0.00           O
ATOM   1680  CB  LYS B  49      11.363  42.667  10.574  1.00  0.00           C
ATOM   1681  CG  LYS B  49      10.763  42.088  11.884  1.00  0.00           C
ATOM   1682  CD  LYS B  49      11.838  41.268  12.653  1.00  0.00           C
ATOM   1683  CE  LYS B  49      11.247  40.437  13.825  1.00  0.00           C
ATOM   1684  NZ  LYS B  49      10.610  41.276  14.865  1.00  0.00           N
ATOM   1685  HA  LYS B  49       9.937  44.285  10.345  1.00  0.00           H
ATOM   1686  HB2 LYS B  49      11.781  41.853   9.964  1.00  0.00           H
ATOM   1687  HB3 LYS B  49      12.198  43.331  10.852  1.00  0.00           H
ATOM   1688  HG2 LYS B  49      10.405  42.922  12.510  1.00  0.00           H
ATOM   1689  HG3 LYS B  49       9.903  41.444  11.656  1.00  0.00           H
ATOM   1690  HD2 LYS B  49      12.331  40.566  11.959  1.00  0.00           H
ATOM   1691  HD3 LYS B  49      12.612  41.951  13.038  1.00  0.00           H
ATOM   1692  HE2 LYS B  49      10.513  39.713  13.427  1.00  0.00           H
ATOM   1693  HE3 LYS B  49      12.069  39.858  14.284  1.00  0.00           H
ATOM   1694  HZ1 LYS B  49      10.320  40.680  15.721  1.00  0.00           H
ATOM   1695  HZ2 LYS B  49      11.281  42.045  15.226  1.00  0.00           H
ATOM   1696  HZ3 LYS B  49       9.705  41.753  14.518  1.00  0.00           H
ATOM   1697  HN  LYS B  49       9.182  41.714   9.372  1.00  0.00           H
ATOM   1698  N   THR B  50      11.387  43.311   7.484  1.00  0.00           N
ATOM   1699  CA  THR B  50      12.140  43.851   6.350  1.00  0.00           C
ATOM   1700  C   THR B  50      11.238  44.483   5.307  1.00  0.00           C
ATOM   1701  O   THR B  50      11.730  44.824   4.243  1.00  0.00           O
ATOM   1702  CB  THR B  50      13.030  42.725   5.761  1.00  0.00           C
ATOM   1703  OG1 THR B  50      12.160  41.648   5.385  1.00  0.00           O
ATOM   1704  CG2 THR B  50      14.069  42.236   6.808  1.00  0.00           C
ATOM   1705  HA  THR B  50      12.820  44.656   6.679  1.00  0.00           H
ATOM   1706  HB  THR B  50      13.569  43.102   4.873  1.00  0.00           H
ATOM   1707  HG1 THR B  50      12.647  40.908   5.040  1.00  0.00           H
ATOM   1708 HG23 THR B  50      13.563  41.817   7.691  1.00  0.00           H
ATOM   1709 HG21 THR B  50      14.708  41.453   6.371  1.00  0.00           H
ATOM   1710 HG22 THR B  50      14.713  43.068   7.132  1.00  0.00           H
ATOM   1711  HN  THR B  50      11.029  42.378   7.405  1.00  0.00           H
ATOM   1712  N   GLY B  51       9.929  44.690   5.588  1.00  0.00           N
ATOM   1713  CA  GLY B  51       9.095  45.504   4.712  1.00  0.00           C
ATOM   1714  C   GLY B  51       8.639  44.698   3.532  1.00  0.00           C
ATOM   1715  O   GLY B  51       8.809  45.130   2.402  1.00  0.00           O
ATOM   1716  HA3 GLY B  51       9.653  46.377   4.348  1.00  0.00           H
ATOM   1717  HA2 GLY B  51       8.220  45.865   5.275  1.00  0.00           H
ATOM   1718  HN  GLY B  51       9.502  44.332   6.415  1.00  0.00           H
ATOM   1719  N   ALA B  52       8.063  43.507   3.798  1.00  0.00           N
ATOM   1720  CA  ALA B  52       7.778  42.584   2.711  1.00  0.00           C
ATOM   1721  C   ALA B  52       6.869  41.474   3.176  1.00  0.00           C
ATOM   1722  O   ALA B  52       6.459  41.497   4.326  1.00  0.00           O
ATOM   1723  CB  ALA B  52       9.172  42.037   2.298  1.00  0.00           C
ATOM   1724  HA  ALA B  52       7.267  43.109   1.890  1.00  0.00           H
ATOM   1725  HB1 ALA B  52       9.115  41.171   1.628  1.00  0.00           H
ATOM   1726  HB2 ALA B  52       9.767  42.813   1.796  1.00  0.00           H
ATOM   1727  HB3 ALA B  52       9.706  41.731   3.208  1.00  0.00           H
ATOM   1728  HN  ALA B  52       7.917  43.195   4.737  1.00  0.00           H
ATOM   1729  N   GLN B  53       6.571  40.499   2.284  1.00  0.00           N
ATOM   1730  CA  GLN B  53       5.799  39.310   2.658  1.00  0.00           C
ATOM   1731  C   GLN B  53       6.628  38.108   2.245  1.00  0.00           C
ATOM   1732  O   GLN B  53       7.595  38.313   1.527  1.00  0.00           O
ATOM   1733  CB  GLN B  53       4.409  39.377   1.965  1.00  0.00           C
ATOM   1734  CG  GLN B  53       3.180  39.500   2.918  1.00  0.00           C
ATOM   1735  CD  GLN B  53       3.392  40.449   4.073  1.00  0.00           C
ATOM   1736  OE1 GLN B  53       3.305  40.027   5.216  1.00  0.00           O
ATOM   1737  NE2 GLN B  53       3.674  41.740   3.814  1.00  0.00           N
ATOM   1738  HA  GLN B  53       5.671  39.273   3.746  1.00  0.00           H
ATOM   1739  HB2 GLN B  53       4.436  40.263   1.321  1.00  0.00           H
ATOM   1740  HB3 GLN B  53       4.273  38.507   1.303  1.00  0.00           H
ATOM   1741  HG2 GLN B  53       2.297  39.829   2.348  1.00  0.00           H
ATOM   1742  HG3 GLN B  53       2.923  38.523   3.344  1.00  0.00           H
ATOM   1743 HE22 GLN B  53       3.819  42.367   4.579  1.00  0.00           H
ATOM   1744 HE21 GLN B  53       3.745  42.080   2.878  1.00  0.00           H
ATOM   1745  HN  GLN B  53       6.880  40.557   1.331  1.00  0.00           H
ATOM   1746  N   PRO B  54       6.330  36.852   2.666  1.00  0.00           N
ATOM   1747  CA  PRO B  54       7.204  35.740   2.330  1.00  0.00           C
ATOM   1748  C   PRO B  54       6.866  35.170   0.970  1.00  0.00           C
ATOM   1749  O   PRO B  54       5.777  34.635   0.835  1.00  0.00           O
ATOM   1750  CB  PRO B  54       6.809  34.798   3.497  1.00  0.00           C
ATOM   1751  CG  PRO B  54       5.317  35.063   3.786  1.00  0.00           C
ATOM   1752  CD  PRO B  54       5.153  36.564   3.468  1.00  0.00           C
ATOM   1753  HA  PRO B  54       8.274  35.993   2.395  1.00  0.00           H
ATOM   1754  HD3 PRO B  54       5.122  37.151   4.396  1.00  0.00           H
ATOM   1755  HD2 PRO B  54       4.241  36.716   2.880  1.00  0.00           H
ATOM   1756  HG3 PRO B  54       5.026  34.797   4.814  1.00  0.00           H
ATOM   1757  HG2 PRO B  54       4.706  34.457   3.103  1.00  0.00           H
ATOM   1758  HB2 PRO B  54       6.975  33.743   3.257  1.00  0.00           H
ATOM   1759  HB3 PRO B  54       7.380  35.059   4.402  1.00  0.00           H
ATOM   1760  N   LEU B  55       7.775  35.251  -0.036  1.00  0.00           N
ATOM   1761  CA  LEU B  55       7.580  34.508  -1.283  1.00  0.00           C
ATOM   1762  C   LEU B  55       8.535  33.337  -1.298  1.00  0.00           C
ATOM   1763  O   LEU B  55       9.480  33.307  -0.527  1.00  0.00           O
ATOM   1764  CB  LEU B  55       7.885  35.309  -2.582  1.00  0.00           C
ATOM   1765  CG  LEU B  55       7.057  36.605  -2.806  1.00  0.00           C
ATOM   1766  CD1 LEU B  55       7.363  37.139  -4.238  1.00  0.00           C
ATOM   1767  CD2 LEU B  55       5.524  36.398  -2.672  1.00  0.00           C
ATOM   1768  HA  LEU B  55       6.560  34.103  -1.355  1.00  0.00           H
ATOM   1769  HB2 LEU B  55       8.954  35.573  -2.567  1.00  0.00           H
ATOM   1770  HB3 LEU B  55       7.720  34.668  -3.461  1.00  0.00           H
ATOM   1771  HG  LEU B  55       7.359  37.336  -2.037  1.00  0.00           H
ATOM   1772 HD21 LEU B  55       4.996  37.343  -2.875  1.00  0.00           H
ATOM   1773 HD22 LEU B  55       5.187  35.648  -3.403  1.00  0.00           H
ATOM   1774 HD23 LEU B  55       5.249  36.074  -1.658  1.00  0.00           H
ATOM   1775 HD11 LEU B  55       6.959  38.154  -4.351  1.00  0.00           H
ATOM   1776 HD12 LEU B  55       8.441  37.166  -4.452  1.00  0.00           H
ATOM   1777 HD13 LEU B  55       6.905  36.494  -5.001  1.00  0.00           H
ATOM   1778  HN  LEU B  55       8.645  35.735   0.074  1.00  0.00           H
ATOM   1779  N   CYS B  56       8.284  32.379  -2.215  1.00  0.00           N
ATOM   1780  CA  CYS B  56       9.177  31.254  -2.444  1.00  0.00           C
ATOM   1781  C   CYS B  56       9.732  31.480  -3.831  1.00  0.00           C
ATOM   1782  O   CYS B  56       8.946  31.396  -4.762  1.00  0.00           O
ATOM   1783  CB  CYS B  56       8.283  29.993  -2.378  1.00  0.00           C
ATOM   1784  SG  CYS B  56       7.329  30.028  -0.838  1.00  0.00           S
ATOM   1785  HA  CYS B  56       9.976  31.178  -1.691  1.00  0.00           H
ATOM   1786  HB2 CYS B  56       7.520  29.990  -3.167  1.00  0.00           H
ATOM   1787  HB3 CYS B  56       8.894  29.085  -2.460  1.00  0.00           H
ATOM   1788  HN  CYS B  56       7.479  32.428  -2.802  1.00  0.00           H
ATOM   1789  N   CYS B  57      11.035  31.797  -4.008  1.00  0.00           N
ATOM   1790  CA  CYS B  57      11.530  32.129  -5.344  1.00  0.00           C
ATOM   1791  C   CYS B  57      12.067  30.911  -6.052  1.00  0.00           C
ATOM   1792  O   CYS B  57      12.465  29.980  -5.370  1.00  0.00           O
ATOM   1793  CB  CYS B  57      12.608  33.234  -5.294  1.00  0.00           C
ATOM   1794  SG  CYS B  57      11.874  34.700  -4.508  1.00  0.00           S
ATOM   1795  HA  CYS B  57      10.720  32.568  -5.935  1.00  0.00           H
ATOM   1796  HB2 CYS B  57      13.466  32.893  -4.703  1.00  0.00           H
ATOM   1797  HB3 CYS B  57      12.950  33.512  -6.304  1.00  0.00           H
ATOM   1798  HN  CYS B  57      11.680  31.822  -3.241  1.00  0.00           H
ATOM   1799  N   VAL B  58      12.101  30.902  -7.409  1.00  0.00           N
ATOM   1800  CA  VAL B  58      12.751  29.797  -8.113  1.00  0.00           C
ATOM   1801  C   VAL B  58      14.233  29.930  -7.884  1.00  0.00           C
ATOM   1802  O   VAL B  58      14.872  28.917  -7.643  1.00  0.00           O
ATOM   1803  CB  VAL B  58      12.486  29.682  -9.648  1.00  0.00           C
ATOM   1804  CG1 VAL B  58      10.964  29.636  -9.931  1.00  0.00           C
ATOM   1805  CG2 VAL B  58      13.163  30.787 -10.507  1.00  0.00           C
ATOM   1806  HA  VAL B  58      12.399  28.853  -7.660  1.00  0.00           H
ATOM   1807  HB  VAL B  58      12.919  28.724  -9.989  1.00  0.00           H
ATOM   1808 HG11 VAL B  58      10.761  29.441 -10.995  1.00  0.00           H
ATOM   1809 HG12 VAL B  58      10.477  28.854  -9.334  1.00  0.00           H
ATOM   1810 HG13 VAL B  58      10.527  30.603  -9.666  1.00  0.00           H
ATOM   1811 HG21 VAL B  58      12.911  30.646 -11.569  1.00  0.00           H
ATOM   1812 HG22 VAL B  58      12.830  31.790 -10.202  1.00  0.00           H
ATOM   1813 HG23 VAL B  58      14.259  30.737 -10.428  1.00  0.00           H
ATOM   1814  HN  VAL B  58      11.760  31.683  -7.936  1.00  0.00           H
ATOM   1815  N   ALA B  59      14.776  31.171  -7.965  1.00  0.00           N
ATOM   1816  CA  ALA B  59      16.210  31.380  -7.815  1.00  0.00           C
ATOM   1817  C   ALA B  59      16.443  32.192  -6.560  1.00  0.00           C
ATOM   1818  O   ALA B  59      15.653  33.092  -6.321  1.00  0.00           O
ATOM   1819  CB  ALA B  59      16.778  32.166  -9.025  1.00  0.00           C
ATOM   1820  HA  ALA B  59      16.715  30.405  -7.802  1.00  0.00           H
ATOM   1821  HB1 ALA B  59      17.861  32.325  -8.910  1.00  0.00           H
ATOM   1822  HB2 ALA B  59      16.607  31.607  -9.957  1.00  0.00           H
ATOM   1823  HB3 ALA B  59      16.286  33.149  -9.111  1.00  0.00           H
ATOM   1824  HN  ALA B  59      14.222  31.987  -8.130  1.00  0.00           H
ATOM   1825  N   PRO B  60      17.497  31.946  -5.744  1.00  0.00           N
ATOM   1826  CA  PRO B  60      17.736  32.787  -4.572  1.00  0.00           C
ATOM   1827  C   PRO B  60      18.382  34.116  -4.885  1.00  0.00           C
ATOM   1828  O   PRO B  60      18.584  34.876  -3.951  1.00  0.00           O
ATOM   1829  CB  PRO B  60      18.800  31.921  -3.860  1.00  0.00           C
ATOM   1830  CG  PRO B  60      19.550  31.261  -5.042  1.00  0.00           C
ATOM   1831  CD  PRO B  60      18.420  30.848  -5.997  1.00  0.00           C
ATOM   1832  HA  PRO B  60      16.834  32.927  -3.954  1.00  0.00           H
ATOM   1833  HD3 PRO B  60      17.956  29.897  -5.696  1.00  0.00           H
ATOM   1834  HD2 PRO B  60      18.808  30.786  -7.027  1.00  0.00           H
ATOM   1835  HG3 PRO B  60      20.237  30.452  -4.759  1.00  0.00           H
ATOM   1836  HG2 PRO B  60      20.119  32.016  -5.596  1.00  0.00           H
ATOM   1837  HB2 PRO B  60      19.466  32.485  -3.187  1.00  0.00           H
ATOM   1838  HB3 PRO B  60      18.281  31.153  -3.270  1.00  0.00           H
ATOM   1839  N   VAL B  61      18.734  34.425  -6.152  1.00  0.00           N
ATOM   1840  CA  VAL B  61      19.454  35.670  -6.415  1.00  0.00           C
ATOM   1841  C   VAL B  61      18.566  36.826  -6.048  1.00  0.00           C
ATOM   1842  O   VAL B  61      17.359  36.677  -6.159  1.00  0.00           O
ATOM   1843  CB  VAL B  61      19.939  35.845  -7.887  1.00  0.00           C
ATOM   1844  CG1 VAL B  61      20.847  34.667  -8.334  1.00  0.00           C
ATOM   1845  CG2 VAL B  61      18.764  36.038  -8.886  1.00  0.00           C
ATOM   1846  HA  VAL B  61      20.338  35.701  -5.760  1.00  0.00           H
ATOM   1847  HB  VAL B  61      20.551  36.765  -7.938  1.00  0.00           H
ATOM   1848 HG11 VAL B  61      21.125  34.806  -9.387  1.00  0.00           H
ATOM   1849 HG12 VAL B  61      21.764  34.652  -7.724  1.00  0.00           H
ATOM   1850 HG13 VAL B  61      20.359  33.685  -8.255  1.00  0.00           H
ATOM   1851 HG21 VAL B  61      19.136  36.107  -9.920  1.00  0.00           H
ATOM   1852 HG22 VAL B  61      18.047  35.208  -8.830  1.00  0.00           H
ATOM   1853 HG23 VAL B  61      18.239  36.979  -8.667  1.00  0.00           H
ATOM   1854  HN  VAL B  61      18.512  33.821  -6.912  1.00  0.00           H
ATOM   1855  N   ALA B  62      19.135  37.980  -5.633  1.00  0.00           N
ATOM   1856  CA  ALA B  62      18.319  39.181  -5.537  1.00  0.00           C
ATOM   1857  C   ALA B  62      18.258  39.702  -6.950  1.00  0.00           C
ATOM   1858  O   ALA B  62      19.259  39.603  -7.641  1.00  0.00           O
ATOM   1859  CB  ALA B  62      18.903  40.245  -4.576  1.00  0.00           C
ATOM   1860  HA  ALA B  62      17.312  38.915  -5.184  1.00  0.00           H
ATOM   1861  HB1 ALA B  62      18.255  41.135  -4.558  1.00  0.00           H
ATOM   1862  HB2 ALA B  62      18.969  39.833  -3.557  1.00  0.00           H
ATOM   1863  HB3 ALA B  62      19.910  40.549  -4.903  1.00  0.00           H
ATOM   1864  HN  ALA B  62      20.127  38.071  -5.518  1.00  0.00           H
ATOM   1865  N   GLY B  63      17.109  40.240  -7.414  1.00  0.00           N
ATOM   1866  CA  GLY B  63      17.031  40.665  -8.806  1.00  0.00           C
ATOM   1867  C   GLY B  63      15.818  41.520  -9.049  1.00  0.00           C
ATOM   1868  O   GLY B  63      14.942  41.564  -8.198  1.00  0.00           O
ATOM   1869  HA3 GLY B  63      16.986  39.786  -9.466  1.00  0.00           H
ATOM   1870  HA2 GLY B  63      17.924  41.259  -9.064  1.00  0.00           H
ATOM   1871  HN  GLY B  63      16.292  40.315  -6.839  1.00  0.00           H
ATOM   1872  N   GLN B  64      15.764  42.210 -10.210  1.00  0.00           N
ATOM   1873  CA  GLN B  64      14.649  43.117 -10.455  1.00  0.00           C
ATOM   1874  C   GLN B  64      13.395  42.341 -10.768  1.00  0.00           C
ATOM   1875  O   GLN B  64      12.339  42.759 -10.322  1.00  0.00           O
ATOM   1876  CB  GLN B  64      14.933  44.137 -11.591  1.00  0.00           C
ATOM   1877  CG  GLN B  64      16.147  45.049 -11.261  1.00  0.00           C
ATOM   1878  CD  GLN B  64      16.253  46.170 -12.269  1.00  0.00           C
ATOM   1879  OE1 GLN B  64      15.990  47.309 -11.919  1.00  0.00           O
ATOM   1880  NE2 GLN B  64      16.631  45.873 -13.532  1.00  0.00           N
ATOM   1881  HA  GLN B  64      14.478  43.677  -9.527  1.00  0.00           H
ATOM   1882  HB2 GLN B  64      15.107  43.595 -12.533  1.00  0.00           H
ATOM   1883  HB3 GLN B  64      14.041  44.772 -11.723  1.00  0.00           H
ATOM   1884  HG2 GLN B  64      16.035  45.481 -10.254  1.00  0.00           H
ATOM   1885  HG3 GLN B  64      17.083  44.468 -11.271  1.00  0.00           H
ATOM   1886 HE22 GLN B  64      16.700  46.604 -14.214  1.00  0.00           H
ATOM   1887 HE21 GLN B  64      16.849  44.936 -13.803  1.00  0.00           H
ATOM   1888  HN  GLN B  64      16.472  42.108 -10.912  1.00  0.00           H
ATOM   1889  N   ALA B  65      13.490  41.224 -11.528  1.00  0.00           N
ATOM   1890  CA  ALA B  65      12.300  40.448 -11.870  1.00  0.00           C
ATOM   1891  C   ALA B  65      12.668  38.979 -11.926  1.00  0.00           C
ATOM   1892  O   ALA B  65      13.511  38.642 -12.740  1.00  0.00           O
ATOM   1893  CB  ALA B  65      11.767  40.930 -13.240  1.00  0.00           C
ATOM   1894  HA  ALA B  65      11.502  40.603 -11.128  1.00  0.00           H
ATOM   1895  HB1 ALA B  65      10.891  40.338 -13.543  1.00  0.00           H
ATOM   1896  HB2 ALA B  65      11.473  41.990 -13.175  1.00  0.00           H
ATOM   1897  HB3 ALA B  65      12.546  40.830 -14.011  1.00  0.00           H
ATOM   1898  HN  ALA B  65      14.368  40.925 -11.907  1.00  0.00           H
ATOM   1899  N   LEU B  66      12.069  38.109 -11.077  1.00  0.00           N
ATOM   1900  CA  LEU B  66      12.430  36.689 -11.055  1.00  0.00           C
ATOM   1901  C   LEU B  66      11.159  35.876 -11.007  1.00  0.00           C
ATOM   1902  O   LEU B  66      10.150  36.441 -10.624  1.00  0.00           O
ATOM   1903  CB  LEU B  66      13.255  36.400  -9.772  1.00  0.00           C
ATOM   1904  CG  LEU B  66      14.576  37.224  -9.689  1.00  0.00           C
ATOM   1905  CD1 LEU B  66      15.154  37.153  -8.250  1.00  0.00           C
ATOM   1906  CD2 LEU B  66      15.642  36.724 -10.703  1.00  0.00           C
ATOM   1907  HA  LEU B  66      12.976  36.383 -11.959  1.00  0.00           H
ATOM   1908  HB2 LEU B  66      12.614  36.666  -8.916  1.00  0.00           H
ATOM   1909  HB3 LEU B  66      13.483  35.325  -9.697  1.00  0.00           H
ATOM   1910  HG  LEU B  66      14.360  38.286  -9.895  1.00  0.00           H
ATOM   1911 HD21 LEU B  66      16.564  37.318 -10.611  1.00  0.00           H
ATOM   1912 HD22 LEU B  66      15.887  35.668 -10.510  1.00  0.00           H
ATOM   1913 HD23 LEU B  66      15.289  36.818 -11.738  1.00  0.00           H
ATOM   1914 HD11 LEU B  66      16.051  37.779  -8.162  1.00  0.00           H
ATOM   1915 HD12 LEU B  66      14.419  37.538  -7.534  1.00  0.00           H
ATOM   1916 HD13 LEU B  66      15.404  36.117  -7.977  1.00  0.00           H
ATOM   1917  HN  LEU B  66      11.387  38.411 -10.406  1.00  0.00           H
ATOM   1918  N   LEU B  67      11.169  34.571 -11.370  1.00  0.00           N
ATOM   1919  CA  LEU B  67       9.940  33.785 -11.262  1.00  0.00           C
ATOM   1920  C   LEU B  67       9.778  33.440  -9.799  1.00  0.00           C
ATOM   1921  O   LEU B  67      10.786  33.136  -9.179  1.00  0.00           O
ATOM   1922  CB  LEU B  67       9.947  32.491 -12.120  1.00  0.00           C
ATOM   1923  CG  LEU B  67      10.254  32.701 -13.634  1.00  0.00           C
ATOM   1924  CD1 LEU B  67      10.226  31.328 -14.362  1.00  0.00           C
ATOM   1925  CD2 LEU B  67       9.262  33.685 -14.311  1.00  0.00           C
ATOM   1926  HA  LEU B  67       9.081  34.389 -11.592  1.00  0.00           H
ATOM   1927  HB2 LEU B  67      10.734  31.841 -11.722  1.00  0.00           H
ATOM   1928  HB3 LEU B  67       8.980  31.977 -11.998  1.00  0.00           H
ATOM   1929  HG  LEU B  67      11.270  33.117 -13.750  1.00  0.00           H
ATOM   1930 HD21 LEU B  67       9.430  33.722 -15.398  1.00  0.00           H
ATOM   1931 HD22 LEU B  67       8.226  33.368 -14.130  1.00  0.00           H
ATOM   1932 HD23 LEU B  67       9.399  34.700 -13.919  1.00  0.00           H
ATOM   1933 HD11 LEU B  67      10.487  31.446 -15.425  1.00  0.00           H
ATOM   1934 HD12 LEU B  67      10.951  30.636 -13.907  1.00  0.00           H
ATOM   1935 HD13 LEU B  67       9.223  30.878 -14.296  1.00  0.00           H
ATOM   1936  HN  LEU B  67      12.017  34.114 -11.642  1.00  0.00           H
ATOM   1937  N   CYS B  68       8.551  33.490  -9.226  1.00  0.00           N
ATOM   1938  CA  CYS B  68       8.389  33.304  -7.784  1.00  0.00           C
ATOM   1939  C   CYS B  68       7.013  32.775  -7.445  1.00  0.00           C
ATOM   1940  O   CYS B  68       6.220  32.607  -8.352  1.00  0.00           O
ATOM   1941  CB  CYS B  68       8.650  34.648  -7.049  1.00  0.00           C
ATOM   1942  SG  CYS B  68      10.322  35.284  -7.378  1.00  0.00           S
ATOM   1943  HA  CYS B  68       9.082  32.524  -7.449  1.00  0.00           H
ATOM   1944  HB2 CYS B  68       7.917  35.399  -7.380  1.00  0.00           H
ATOM   1945  HB3 CYS B  68       8.573  34.541  -5.958  1.00  0.00           H
ATOM   1946  HN  CYS B  68       7.737  33.712  -9.762  1.00  0.00           H
ATOM   1947  N   GLN B  69       6.709  32.495  -6.156  1.00  0.00           N
ATOM   1948  CA  GLN B  69       5.398  31.954  -5.789  1.00  0.00           C
ATOM   1949  C   GLN B  69       5.068  32.398  -4.379  1.00  0.00           C
ATOM   1950  O   GLN B  69       6.016  32.679  -3.668  1.00  0.00           O
ATOM   1951  CB  GLN B  69       5.534  30.417  -5.920  1.00  0.00           C
ATOM   1952  CG  GLN B  69       4.243  29.653  -5.547  1.00  0.00           C
ATOM   1953  CD  GLN B  69       4.547  28.180  -5.639  1.00  0.00           C
ATOM   1954  OE1 GLN B  69       4.213  27.579  -6.646  1.00  0.00           O
ATOM   1955  NE2 GLN B  69       5.197  27.586  -4.613  1.00  0.00           N
ATOM   1956  HA  GLN B  69       4.609  32.301  -6.472  1.00  0.00           H
ATOM   1957  HB2 GLN B  69       5.793  30.173  -6.963  1.00  0.00           H
ATOM   1958  HB3 GLN B  69       6.361  30.085  -5.277  1.00  0.00           H
ATOM   1959  HG2 GLN B  69       3.933  29.899  -4.522  1.00  0.00           H
ATOM   1960  HG3 GLN B  69       3.423  29.927  -6.229  1.00  0.00           H
ATOM   1961 HE22 GLN B  69       5.412  26.610  -4.655  1.00  0.00           H
ATOM   1962 HE21 GLN B  69       5.479  28.106  -3.805  1.00  0.00           H
ATOM   1963  HN  GLN B  69       7.395  32.581  -5.432  1.00  0.00           H
ATOM   1964  N   THR B  70       3.796  32.495  -3.920  1.00  0.00           N
ATOM   1965  CA  THR B  70       3.562  32.932  -2.539  1.00  0.00           C
ATOM   1966  C   THR B  70       3.884  31.815  -1.574  1.00  0.00           C
ATOM   1967  O   THR B  70       3.857  30.667  -1.986  1.00  0.00           O
ATOM   1968  CB  THR B  70       2.124  33.463  -2.296  1.00  0.00           C
ATOM   1969  OG1 THR B  70       1.189  32.453  -2.711  1.00  0.00           O
ATOM   1970  CG2 THR B  70       1.891  34.791  -3.067  1.00  0.00           C
ATOM   1971  HA  THR B  70       4.247  33.757  -2.301  1.00  0.00           H
ATOM   1972  HB  THR B  70       1.993  33.661  -1.217  1.00  0.00           H
ATOM   1973  HG1 THR B  70       0.284  32.714  -2.568  1.00  0.00           H
ATOM   1974 HG23 THR B  70       1.941  34.618  -4.152  1.00  0.00           H
ATOM   1975 HG21 THR B  70       0.900  35.194  -2.817  1.00  0.00           H
ATOM   1976 HG22 THR B  70       2.638  35.549  -2.792  1.00  0.00           H
ATOM   1977  HN  THR B  70       3.009  32.250  -4.489  1.00  0.00           H
ATOM   1978  N   ALA B  71       4.190  32.140  -0.294  1.00  0.00           N
ATOM   1979  CA  ALA B  71       4.505  31.107   0.694  1.00  0.00           C
ATOM   1980  C   ALA B  71       3.246  30.802   1.471  1.00  0.00           C
ATOM   1981  O   ALA B  71       2.183  30.909   0.881  1.00  0.00           O
ATOM   1982  CB  ALA B  71       5.708  31.590   1.548  1.00  0.00           C
ATOM   1983  HA  ALA B  71       4.793  30.162   0.209  1.00  0.00           H
ATOM   1984  HB1 ALA B  71       6.191  30.759   2.087  1.00  0.00           H
ATOM   1985  HB2 ALA B  71       6.470  32.070   0.914  1.00  0.00           H
ATOM   1986  HB3 ALA B  71       5.344  32.324   2.277  1.00  0.00           H
ATOM   1987  HN  ALA B  71       4.182  33.093   0.018  1.00  0.00           H
ATOM   1988  N   VAL B  72       3.326  30.395   2.762  1.00  0.00           N
ATOM   1989  CA  VAL B  72       2.145  29.915   3.473  1.00  0.00           C
ATOM   1990  C   VAL B  72       2.186  30.385   4.908  1.00  0.00           C
ATOM   1991  CB  VAL B  72       2.119  28.362   3.373  1.00  0.00           C
ATOM   1992  CG1 VAL B  72       1.938  27.911   1.895  1.00  0.00           C
ATOM   1993  CG2 VAL B  72       3.414  27.741   3.969  1.00  0.00           C
ATOM   1994  HA  VAL B  72       1.215  30.323   3.048  1.00  0.00           H
ATOM   1995  OT2 VAL B  72       1.187  29.984   5.690  1.00  0.00           O
ATOM   1996  OT1 VAL B  72       3.083  31.092   5.339  1.00  0.00           O
ATOM   1997  HB  VAL B  72       1.251  28.001   3.954  1.00  0.00           H
ATOM   1998 HG11 VAL B  72       1.890  26.819   1.814  1.00  0.00           H
ATOM   1999 HG12 VAL B  72       1.009  28.330   1.482  1.00  0.00           H
ATOM   2000 HG13 VAL B  72       2.780  28.242   1.269  1.00  0.00           H
ATOM   2001 HG21 VAL B  72       3.255  26.675   4.184  1.00  0.00           H
ATOM   2002 HG22 VAL B  72       4.259  27.833   3.270  1.00  0.00           H
ATOM   2003 HG23 VAL B  72       3.696  28.234   4.909  1.00  0.00           H
ATOM   2004  HN  VAL B  72       4.196  30.332   3.249  1.00  0.00           H
TER
ATOM   2005  N   ASN C   1     -10.238  46.366   7.645  1.00  0.00           N
ATOM   2006  H3  ASN C   1      -9.257  46.712   7.924  1.00  0.00           H
ATOM   2007  H1  ASN C   1     -10.705  47.222   7.200  1.00  0.00           H
ATOM   2008  H2  ASN C   1     -10.808  46.250   8.555  1.00  0.00           H
ATOM   2009  CA  ASN C   1     -10.341  45.176   6.767  1.00  0.00           C
ATOM   2010  C   ASN C   1      -9.127  44.923   5.893  1.00  0.00           C
ATOM   2011  O   ASN C   1      -9.303  44.686   4.708  1.00  0.00           O
ATOM   2012  CB  ASN C   1     -11.675  45.259   5.963  1.00  0.00           C
ATOM   2013  CG  ASN C   1     -12.865  45.549   6.848  1.00  0.00           C
ATOM   2014  OD1 ASN C   1     -12.804  45.284   8.038  1.00  0.00           O
ATOM   2015  ND2 ASN C   1     -13.969  46.095   6.293  1.00  0.00           N
ATOM   2016  HA  ASN C   1     -10.382  44.283   7.403  1.00  0.00           H
ATOM   2017  HB2 ASN C   1     -11.589  46.053   5.208  1.00  0.00           H
ATOM   2018  HB3 ASN C   1     -11.875  44.317   5.440  1.00  0.00           H
ATOM   2019 HD22 ASN C   1     -14.769  46.288   6.863  1.00  0.00           H
ATOM   2020 HD21 ASN C   1     -14.007  46.318   5.319  1.00  0.00           H
ATOM   2021  N   GLY C   2      -7.891  44.924   6.450  1.00  0.00           N
ATOM   2022  CA  GLY C   2      -6.717  44.549   5.662  1.00  0.00           C
ATOM   2023  C   GLY C   2      -6.365  45.563   4.595  1.00  0.00           C
ATOM   2024  O   GLY C   2      -7.237  45.923   3.822  1.00  0.00           O
ATOM   2025  HA3 GLY C   2      -6.920  43.583   5.178  1.00  0.00           H
ATOM   2026  HA2 GLY C   2      -5.862  44.388   6.335  1.00  0.00           H
ATOM   2027  HN  GLY C   2      -7.750  45.104   7.425  1.00  0.00           H
ATOM   2028  N   ASN C   3      -5.090  46.014   4.499  1.00  0.00           N
ATOM   2029  CA  ASN C   3      -4.731  47.013   3.494  1.00  0.00           C
ATOM   2030  C   ASN C   3      -3.293  46.866   3.047  1.00  0.00           C
ATOM   2031  O   ASN C   3      -2.585  47.858   2.982  1.00  0.00           O
ATOM   2032  CB  ASN C   3      -4.999  48.415   4.096  1.00  0.00           C
ATOM   2033  CG  ASN C   3      -4.150  48.643   5.325  1.00  0.00           C
ATOM   2034  OD1 ASN C   3      -3.122  49.293   5.217  1.00  0.00           O
ATOM   2035  ND2 ASN C   3      -4.543  48.121   6.510  1.00  0.00           N
ATOM   2036  HA  ASN C   3      -5.340  46.887   2.584  1.00  0.00           H
ATOM   2037  HB2 ASN C   3      -4.811  49.186   3.332  1.00  0.00           H
ATOM   2038  HB3 ASN C   3      -6.055  48.491   4.382  1.00  0.00           H
ATOM   2039 HD22 ASN C   3      -3.975  48.261   7.323  1.00  0.00           H
ATOM   2040 HD21 ASN C   3      -5.395  47.605   6.600  1.00  0.00           H
ATOM   2041  HN  ASN C   3      -4.371  45.707   5.125  1.00  0.00           H
ATOM   2042  N   GLY C   4      -2.834  45.631   2.737  1.00  0.00           N
ATOM   2043  CA  GLY C   4      -1.446  45.423   2.343  1.00  0.00           C
ATOM   2044  C   GLY C   4      -0.635  44.989   3.543  1.00  0.00           C
ATOM   2045  O   GLY C   4       0.318  44.246   3.367  1.00  0.00           O
ATOM   2046  HA3 GLY C   4      -1.035  46.326   1.881  1.00  0.00           H
ATOM   2047  HA2 GLY C   4      -1.407  44.629   1.577  1.00  0.00           H
ATOM   2048  HN  GLY C   4      -3.408  44.823   2.826  1.00  0.00           H
ATOM   2049  N   ASN C   5      -0.989  45.417   4.778  1.00  0.00           N
ATOM   2050  CA  ASN C   5      -0.364  44.842   5.968  1.00  0.00           C
ATOM   2051  C   ASN C   5      -0.277  43.332   5.857  1.00  0.00           C
ATOM   2052  O   ASN C   5       0.753  42.775   6.200  1.00  0.00           O
ATOM   2053  CB  ASN C   5      -1.165  45.210   7.253  1.00  0.00           C
ATOM   2054  CG  ASN C   5      -2.654  44.970   7.176  1.00  0.00           C
ATOM   2055  OD1 ASN C   5      -3.143  44.481   6.171  1.00  0.00           O
ATOM   2056  ND2 ASN C   5      -3.407  45.331   8.239  1.00  0.00           N
ATOM   2057  HA  ASN C   5       0.659  45.244   6.048  1.00  0.00           H
ATOM   2058  HB2 ASN C   5      -0.749  44.668   8.117  1.00  0.00           H
ATOM   2059  HB3 ASN C   5      -1.064  46.287   7.446  1.00  0.00           H
ATOM   2060 HD22 ASN C   5      -4.397  45.186   8.227  1.00  0.00           H
ATOM   2061 HD21 ASN C   5      -2.991  45.756   9.044  1.00  0.00           H
ATOM   2062  HN  ASN C   5      -1.701  46.106   4.910  1.00  0.00           H
ATOM   2063  N   VAL C   6      -1.358  42.671   5.376  1.00  0.00           N
ATOM   2064  CA  VAL C   6      -1.390  41.210   5.267  1.00  0.00           C
ATOM   2065  C   VAL C   6      -1.055  40.734   3.865  1.00  0.00           C
ATOM   2066  O   VAL C   6      -0.364  39.733   3.748  1.00  0.00           O
ATOM   2067  CB  VAL C   6      -2.749  40.638   5.787  1.00  0.00           C
ATOM   2068  CG1 VAL C   6      -2.972  41.061   7.264  1.00  0.00           C
ATOM   2069  CG2 VAL C   6      -3.983  41.042   4.932  1.00  0.00           C
ATOM   2070  HA  VAL C   6      -0.618  40.781   5.929  1.00  0.00           H
ATOM   2071  HB  VAL C   6      -2.680  39.535   5.762  1.00  0.00           H
ATOM   2072 HG11 VAL C   6      -3.880  40.607   7.688  1.00  0.00           H
ATOM   2073 HG12 VAL C   6      -2.115  40.730   7.863  1.00  0.00           H
ATOM   2074 HG13 VAL C   6      -3.064  42.153   7.353  1.00  0.00           H
ATOM   2075 HG21 VAL C   6      -4.898  40.600   5.352  1.00  0.00           H
ATOM   2076 HG22 VAL C   6      -4.142  42.127   4.917  1.00  0.00           H
ATOM   2077 HG23 VAL C   6      -3.868  40.677   3.902  1.00  0.00           H
ATOM   2078  HN  VAL C   6      -2.156  43.195   5.087  1.00  0.00           H
ATOM   2079  N   CYS C   7      -1.520  41.412   2.788  1.00  0.00           N
ATOM   2080  CA  CYS C   7      -1.238  40.952   1.422  1.00  0.00           C
ATOM   2081  C   CYS C   7       0.078  41.514   0.936  1.00  0.00           C
ATOM   2082  O   CYS C   7       0.454  42.550   1.459  1.00  0.00           O
ATOM   2083  CB  CYS C   7      -2.387  41.401   0.485  1.00  0.00           C
ATOM   2084  SG  CYS C   7      -3.842  40.399   0.868  1.00  0.00           S
ATOM   2085  HA  CYS C   7      -1.188  39.852   1.401  1.00  0.00           H
ATOM   2086  HB2 CYS C   7      -2.622  42.470   0.604  1.00  0.00           H
ATOM   2087  HB3 CYS C   7      -2.151  41.221  -0.565  1.00  0.00           H
ATOM   2088  HN  CYS C   7      -2.042  42.257   2.906  1.00  0.00           H
ATOM   2089  N   PRO C   8       0.835  40.914  -0.023  1.00  0.00           N
ATOM   2090  CA  PRO C   8       2.145  41.452  -0.334  1.00  0.00           C
ATOM   2091  C   PRO C   8       2.071  42.728  -1.142  1.00  0.00           C
ATOM   2092  O   PRO C   8       1.189  42.778  -1.980  1.00  0.00           O
ATOM   2093  CB  PRO C   8       2.735  40.297  -1.186  1.00  0.00           C
ATOM   2094  CG  PRO C   8       1.503  39.630  -1.832  1.00  0.00           C
ATOM   2095  CD  PRO C   8       0.451  39.684  -0.701  1.00  0.00           C
ATOM   2096  HA  PRO C   8       2.693  41.565   0.605  1.00  0.00           H
ATOM   2097  HD3 PRO C   8       0.556  38.822  -0.022  1.00  0.00           H
ATOM   2098  HD2 PRO C   8      -0.546  39.708  -1.145  1.00  0.00           H
ATOM   2099  HG3 PRO C   8       1.703  38.602  -2.176  1.00  0.00           H
ATOM   2100  HG2 PRO C   8       1.181  40.236  -2.694  1.00  0.00           H
ATOM   2101  HB2 PRO C   8       3.481  40.627  -1.921  1.00  0.00           H
ATOM   2102  HB3 PRO C   8       3.193  39.532  -0.548  1.00  0.00           H
ATOM   2103  N   PRO C   9       2.956  43.742  -0.946  1.00  0.00           N
ATOM   2104  CA  PRO C   9       3.045  44.879  -1.864  1.00  0.00           C
ATOM   2105  C   PRO C   9       2.908  44.694  -3.366  1.00  0.00           C
ATOM   2106  O   PRO C   9       2.541  43.633  -3.843  1.00  0.00           O
ATOM   2107  CB  PRO C   9       4.496  45.283  -1.503  1.00  0.00           C
ATOM   2108  CG  PRO C   9       4.551  45.125   0.029  1.00  0.00           C
ATOM   2109  CD  PRO C   9       3.796  43.797   0.250  1.00  0.00           C
ATOM   2110  HA  PRO C   9       2.332  45.647  -1.528  1.00  0.00           H
ATOM   2111  HD3 PRO C   9       3.194  43.846   1.171  1.00  0.00           H
ATOM   2112  HD2 PRO C   9       4.512  42.967   0.316  1.00  0.00           H
ATOM   2113  HG3 PRO C   9       3.990  45.961   0.478  1.00  0.00           H
ATOM   2114  HG2 PRO C   9       5.575  45.120   0.436  1.00  0.00           H
ATOM   2115  HB2 PRO C   9       5.178  44.569  -1.984  1.00  0.00           H
ATOM   2116  HB3 PRO C   9       4.792  46.292  -1.806  1.00  0.00           H
ATOM   2117  N   GLY C  10       3.202  45.777  -4.130  1.00  0.00           N
ATOM   2118  CA  GLY C  10       2.947  45.812  -5.569  1.00  0.00           C
ATOM   2119  C   GLY C  10       1.577  45.305  -5.952  1.00  0.00           C
ATOM   2120  O   GLY C  10       0.630  45.587  -5.235  1.00  0.00           O
ATOM   2121  HA3 GLY C  10       3.770  45.345  -6.121  1.00  0.00           H
ATOM   2122  HA2 GLY C  10       2.925  46.861  -5.907  1.00  0.00           H
ATOM   2123  HN  GLY C  10       3.541  46.623  -3.716  1.00  0.00           H
ATOM   2124  N   LEU C  11       1.439  44.608  -7.103  1.00  0.00           N
ATOM   2125  CA  LEU C  11       0.113  44.432  -7.696  1.00  0.00           C
ATOM   2126  C   LEU C  11      -0.875  43.751  -6.771  1.00  0.00           C
ATOM   2127  O   LEU C  11      -1.892  44.358  -6.473  1.00  0.00           O
ATOM   2128  CB  LEU C  11       0.200  43.695  -9.063  1.00  0.00           C
ATOM   2129  CG  LEU C  11      -1.119  43.700  -9.890  1.00  0.00           C
ATOM   2130  CD1 LEU C  11      -1.473  45.108 -10.454  1.00  0.00           C
ATOM   2131  CD2 LEU C  11      -0.993  42.684 -11.062  1.00  0.00           C
ATOM   2132  HA  LEU C  11      -0.243  45.455  -7.893  1.00  0.00           H
ATOM   2133  HB2 LEU C  11       0.984  44.158  -9.684  1.00  0.00           H
ATOM   2134  HB3 LEU C  11       0.496  42.655  -8.858  1.00  0.00           H
ATOM   2135  HG  LEU C  11      -1.938  43.382  -9.228  1.00  0.00           H
ATOM   2136 HD21 LEU C  11      -1.900  42.689 -11.685  1.00  0.00           H
ATOM   2137 HD22 LEU C  11      -0.135  42.943 -11.701  1.00  0.00           H
ATOM   2138 HD23 LEU C  11      -0.847  41.661 -10.678  1.00  0.00           H
ATOM   2139 HD11 LEU C  11      -2.367  45.048 -11.092  1.00  0.00           H
ATOM   2140 HD12 LEU C  11      -1.692  45.828  -9.654  1.00  0.00           H
ATOM   2141 HD13 LEU C  11      -0.641  45.497 -11.062  1.00  0.00           H
ATOM   2142  HN  LEU C  11       2.244  44.328  -7.628  1.00  0.00           H
ATOM   2143  N   PHE C  12      -0.633  42.501  -6.309  1.00  0.00           N
ATOM   2144  CA  PHE C  12      -1.636  41.830  -5.480  1.00  0.00           C
ATOM   2145  C   PHE C  12      -1.539  42.352  -4.067  1.00  0.00           C
ATOM   2146  O   PHE C  12      -0.829  41.757  -3.272  1.00  0.00           O
ATOM   2147  CB  PHE C  12      -1.475  40.289  -5.430  1.00  0.00           C
ATOM   2148  CG  PHE C  12      -1.552  39.648  -6.812  1.00  0.00           C
ATOM   2149  CD1 PHE C  12      -2.784  39.444  -7.442  1.00  0.00           C
ATOM   2150  CD2 PHE C  12      -0.373  39.242  -7.442  1.00  0.00           C
ATOM   2151  CE1 PHE C  12      -2.828  38.838  -8.702  1.00  0.00           C
ATOM   2152  CE2 PHE C  12      -0.420  38.703  -8.725  1.00  0.00           C
ATOM   2153  CZ  PHE C  12      -1.643  38.603  -9.396  1.00  0.00           C
ATOM   2154  HA  PHE C  12      -2.643  42.020  -5.887  1.00  0.00           H
ATOM   2155  HB2 PHE C  12      -0.531  40.010  -4.940  1.00  0.00           H
ATOM   2156  HB3 PHE C  12      -2.299  39.874  -4.841  1.00  0.00           H
ATOM   2157  HD2 PHE C  12       0.580  39.337  -6.937  1.00  0.00           H
ATOM   2158  HE2 PHE C  12       0.498  38.364  -9.181  1.00  0.00           H
ATOM   2159  HZ  PHE C  12      -1.683  38.345 -10.446  1.00  0.00           H
ATOM   2160  HE1 PHE C  12      -3.772  38.554  -9.151  1.00  0.00           H
ATOM   2161  HD1 PHE C  12      -3.702  39.753  -6.959  1.00  0.00           H
ATOM   2162  HN  PHE C  12       0.226  42.025  -6.507  1.00  0.00           H
ATOM   2163  N   SER C  13      -2.240  43.452  -3.719  1.00  0.00           N
ATOM   2164  CA  SER C  13      -2.138  43.978  -2.360  1.00  0.00           C
ATOM   2165  C   SER C  13      -3.476  44.443  -1.837  1.00  0.00           C
ATOM   2166  O   SER C  13      -3.472  45.374  -1.048  1.00  0.00           O
ATOM   2167  CB  SER C  13      -1.104  45.119  -2.429  1.00  0.00           C
ATOM   2168  OG  SER C  13      -1.626  46.007  -3.417  1.00  0.00           O
ATOM   2169  HA  SER C  13      -1.762  43.242  -1.638  1.00  0.00           H
ATOM   2170  HB2 SER C  13      -0.971  45.612  -1.452  1.00  0.00           H
ATOM   2171  HB3 SER C  13      -0.134  44.725  -2.765  1.00  0.00           H
ATOM   2172  HG1 SER C  13      -1.084  46.770  -3.552  1.00  0.00           H
ATOM   2173  HN  SER C  13      -2.789  43.959  -4.387  1.00  0.00           H
ATOM   2174  N   ASN C  14      -4.606  43.813  -2.245  1.00  0.00           N
ATOM   2175  CA  ASN C  14      -5.926  44.217  -1.761  1.00  0.00           C
ATOM   2176  C   ASN C  14      -6.505  43.050  -0.986  1.00  0.00           C
ATOM   2177  O   ASN C  14      -7.079  42.182  -1.626  1.00  0.00           O
ATOM   2178  CB  ASN C  14      -6.865  44.571  -2.946  1.00  0.00           C
ATOM   2179  CG  ASN C  14      -6.348  45.707  -3.796  1.00  0.00           C
ATOM   2180  OD1 ASN C  14      -6.615  46.854  -3.477  1.00  0.00           O
ATOM   2181  ND2 ASN C  14      -5.614  45.427  -4.893  1.00  0.00           N
ATOM   2182  HA  ASN C  14      -5.897  45.122  -1.135  1.00  0.00           H
ATOM   2183  HB2 ASN C  14      -7.006  43.695  -3.592  1.00  0.00           H
ATOM   2184  HB3 ASN C  14      -7.854  44.845  -2.542  1.00  0.00           H
ATOM   2185 HD22 ASN C  14      -5.323  46.171  -5.492  1.00  0.00           H
ATOM   2186 HD21 ASN C  14      -5.368  44.488  -5.138  1.00  0.00           H
ATOM   2187  HN  ASN C  14      -4.569  43.030  -2.870  1.00  0.00           H
ATOM   2188  N   PRO C  15      -6.397  42.950   0.364  1.00  0.00           N
ATOM   2189  CA  PRO C  15      -7.020  41.833   1.053  1.00  0.00           C
ATOM   2190  C   PRO C  15      -8.497  41.764   0.765  1.00  0.00           C
ATOM   2191  O   PRO C  15      -9.213  42.654   1.196  1.00  0.00           O
ATOM   2192  CB  PRO C  15      -6.747  42.197   2.534  1.00  0.00           C
ATOM   2193  CG  PRO C  15      -5.481  43.072   2.453  1.00  0.00           C
ATOM   2194  CD  PRO C  15      -5.682  43.919   1.177  1.00  0.00           C
ATOM   2195  HA  PRO C  15      -6.500  40.902   0.789  1.00  0.00           H
ATOM   2196  HD3 PRO C  15      -4.714  44.230   0.764  1.00  0.00           H
ATOM   2197  HD2 PRO C  15      -6.322  44.794   1.372  1.00  0.00           H
ATOM   2198  HG3 PRO C  15      -4.598  42.439   2.327  1.00  0.00           H
ATOM   2199  HG2 PRO C  15      -5.327  43.661   3.358  1.00  0.00           H
ATOM   2200  HB2 PRO C  15      -7.555  42.823   2.944  1.00  0.00           H
ATOM   2201  HB3 PRO C  15      -6.621  41.317   3.186  1.00  0.00           H
ATOM   2202  N   GLN C  16      -8.962  40.714   0.052  1.00  0.00           N
ATOM   2203  CA  GLN C  16     -10.394  40.471  -0.036  1.00  0.00           C
ATOM   2204  C   GLN C  16     -10.640  39.049   0.419  1.00  0.00           C
ATOM   2205  O   GLN C  16      -9.955  38.163  -0.070  1.00  0.00           O
ATOM   2206  CB  GLN C  16     -10.961  40.785  -1.441  1.00  0.00           C
ATOM   2207  CG  GLN C  16     -10.925  42.304  -1.772  1.00  0.00           C
ATOM   2208  CD  GLN C  16     -11.892  42.641  -2.886  1.00  0.00           C
ATOM   2209  OE1 GLN C  16     -13.035  42.960  -2.594  1.00  0.00           O
ATOM   2210  NE2 GLN C  16     -11.481  42.574  -4.171  1.00  0.00           N
ATOM   2211  HA  GLN C  16     -10.940  41.131   0.643  1.00  0.00           H
ATOM   2212  HB2 GLN C  16     -10.394  40.216  -2.187  1.00  0.00           H
ATOM   2213  HB3 GLN C  16     -12.006  40.446  -1.460  1.00  0.00           H
ATOM   2214  HG2 GLN C  16     -11.233  42.893  -0.895  1.00  0.00           H
ATOM   2215  HG3 GLN C  16      -9.898  42.610  -2.027  1.00  0.00           H
ATOM   2216 HE22 GLN C  16     -12.115  42.797  -4.911  1.00  0.00           H
ATOM   2217 HE21 GLN C  16     -10.553  42.297  -4.402  1.00  0.00           H
ATOM   2218  HN  GLN C  16      -8.354  40.048  -0.386  1.00  0.00           H
ATOM   2219  N   CYS C  17     -11.591  38.812   1.356  1.00  0.00           N
ATOM   2220  CA  CYS C  17     -11.898  37.454   1.788  1.00  0.00           C
ATOM   2221  C   CYS C  17     -12.651  36.803   0.652  1.00  0.00           C
ATOM   2222  O   CYS C  17     -13.867  36.719   0.712  1.00  0.00           O
ATOM   2223  CB  CYS C  17     -12.786  37.471   3.060  1.00  0.00           C
ATOM   2224  SG  CYS C  17     -11.927  38.248   4.456  1.00  0.00           S
ATOM   2225  HA  CYS C  17     -10.974  36.896   2.014  1.00  0.00           H
ATOM   2226  HB2 CYS C  17     -13.719  38.030   2.885  1.00  0.00           H
ATOM   2227  HB3 CYS C  17     -13.031  36.442   3.347  1.00  0.00           H
ATOM   2228  HN  CYS C  17     -12.145  39.552   1.739  1.00  0.00           H
ATOM   2229  N   CYS C  18     -11.943  36.347  -0.404  1.00  0.00           N
ATOM   2230  CA  CYS C  18     -12.640  35.754  -1.541  1.00  0.00           C
ATOM   2231  C   CYS C  18     -12.799  34.289  -1.240  1.00  0.00           C
ATOM   2232  O   CYS C  18     -11.964  33.752  -0.529  1.00  0.00           O
ATOM   2233  CB  CYS C  18     -11.859  35.885  -2.870  1.00  0.00           C
ATOM   2234  SG  CYS C  18     -10.977  37.473  -2.935  1.00  0.00           S
ATOM   2235  HA  CYS C  18     -13.621  36.240  -1.677  1.00  0.00           H
ATOM   2236  HB2 CYS C  18     -11.115  35.085  -2.908  1.00  0.00           H
ATOM   2237  HB3 CYS C  18     -12.516  35.781  -3.746  1.00  0.00           H
ATOM   2238  HN  CYS C  18     -10.940  36.358  -0.405  1.00  0.00           H
ATOM   2239  N   ALA C  19     -13.840  33.622  -1.775  1.00  0.00           N
ATOM   2240  CA  ALA C  19     -14.000  32.213  -1.456  1.00  0.00           C
ATOM   2241  C   ALA C  19     -12.957  31.410  -2.197  1.00  0.00           C
ATOM   2242  O   ALA C  19     -12.280  30.617  -1.564  1.00  0.00           O
ATOM   2243  CB  ALA C  19     -15.423  31.703  -1.791  1.00  0.00           C
ATOM   2244  HA  ALA C  19     -13.870  32.084  -0.371  1.00  0.00           H
ATOM   2245  HB1 ALA C  19     -15.635  30.740  -1.306  1.00  0.00           H
ATOM   2246  HB2 ALA C  19     -16.178  32.429  -1.452  1.00  0.00           H
ATOM   2247  HB3 ALA C  19     -15.503  31.569  -2.876  1.00  0.00           H
ATOM   2248  HN  ALA C  19     -14.493  34.065  -2.394  1.00  0.00           H
ATOM   2249  N   THR C  20     -12.818  31.586  -3.532  1.00  0.00           N
ATOM   2250  CA  THR C  20     -12.048  30.631  -4.333  1.00  0.00           C
ATOM   2251  C   THR C  20     -11.101  31.299  -5.290  1.00  0.00           C
ATOM   2252  O   THR C  20     -11.317  32.459  -5.601  1.00  0.00           O
ATOM   2253  CB  THR C  20     -13.012  29.756  -5.179  1.00  0.00           C
ATOM   2254  OG1 THR C  20     -12.287  28.760  -5.928  1.00  0.00           O
ATOM   2255  CG2 THR C  20     -13.907  30.577  -6.142  1.00  0.00           C
ATOM   2256  HA  THR C  20     -11.465  29.948  -3.698  1.00  0.00           H
ATOM   2257  HB  THR C  20     -13.683  29.241  -4.476  1.00  0.00           H
ATOM   2258  HG1 THR C  20     -11.855  29.094  -6.706  1.00  0.00           H
ATOM   2259 HG23 THR C  20     -13.281  31.212  -6.779  1.00  0.00           H
ATOM   2260 HG21 THR C  20     -14.500  29.906  -6.781  1.00  0.00           H
ATOM   2261 HG22 THR C  20     -14.597  31.218  -5.584  1.00  0.00           H
ATOM   2262  HN  THR C  20     -13.294  32.330  -4.004  1.00  0.00           H
ATOM   2263  N   GLN C  21     -10.089  30.541  -5.786  1.00  0.00           N
ATOM   2264  CA  GLN C  21      -9.305  30.994  -6.929  1.00  0.00           C
ATOM   2265  C   GLN C  21      -9.242  29.882  -7.953  1.00  0.00           C
ATOM   2266  O   GLN C  21      -9.449  28.747  -7.557  1.00  0.00           O
ATOM   2267  CB  GLN C  21      -7.917  31.457  -6.421  1.00  0.00           C
ATOM   2268  CG  GLN C  21      -7.155  32.341  -7.438  1.00  0.00           C
ATOM   2269  CD  GLN C  21      -5.852  32.805  -6.835  1.00  0.00           C
ATOM   2270  OE1 GLN C  21      -5.807  33.905  -6.308  1.00  0.00           O
ATOM   2271  NE2 GLN C  21      -4.784  31.980  -6.888  1.00  0.00           N
ATOM   2272  HA  GLN C  21      -9.823  31.821  -7.416  1.00  0.00           H
ATOM   2273  HB2 GLN C  21      -8.063  32.042  -5.502  1.00  0.00           H
ATOM   2274  HB3 GLN C  21      -7.326  30.571  -6.157  1.00  0.00           H
ATOM   2275  HG2 GLN C  21      -6.951  31.770  -8.352  1.00  0.00           H
ATOM   2276  HG3 GLN C  21      -7.763  33.218  -7.706  1.00  0.00           H
ATOM   2277 HE22 GLN C  21      -3.909  32.255  -6.489  1.00  0.00           H
ATOM   2278 HE21 GLN C  21      -4.852  31.081  -7.319  1.00  0.00           H
ATOM   2279  HN  GLN C  21      -9.880  29.627  -5.428  1.00  0.00           H
ATOM   2280  N   VAL C  22      -8.984  30.177  -9.253  1.00  0.00           N
ATOM   2281  CA  VAL C  22      -8.873  29.125 -10.265  1.00  0.00           C
ATOM   2282  C   VAL C  22      -7.661  29.427 -11.128  1.00  0.00           C
ATOM   2283  O   VAL C  22      -7.311  30.593 -11.226  1.00  0.00           O
ATOM   2284  CB  VAL C  22     -10.191  28.974 -11.083  1.00  0.00           C
ATOM   2285  CG1 VAL C  22     -11.412  28.816 -10.134  1.00  0.00           C
ATOM   2286  CG2 VAL C  22     -10.443  30.179 -12.027  1.00  0.00           C
ATOM   2287  HA  VAL C  22      -8.713  28.149  -9.781  1.00  0.00           H
ATOM   2288  HB  VAL C  22     -10.103  28.068 -11.709  1.00  0.00           H
ATOM   2289 HG11 VAL C  22     -12.322  28.595 -10.711  1.00  0.00           H
ATOM   2290 HG12 VAL C  22     -11.248  27.996  -9.424  1.00  0.00           H
ATOM   2291 HG13 VAL C  22     -11.585  29.736  -9.556  1.00  0.00           H
ATOM   2292 HG21 VAL C  22     -11.346  30.007 -12.634  1.00  0.00           H
ATOM   2293 HG22 VAL C  22     -10.599  31.086 -11.428  1.00  0.00           H
ATOM   2294 HG23 VAL C  22      -9.596  30.332 -12.712  1.00  0.00           H
ATOM   2295  HN  VAL C  22      -8.884  31.123  -9.564  1.00  0.00           H
ATOM   2296  N   LEU C  23      -7.003  28.416 -11.748  1.00  0.00           N
ATOM   2297  CA  LEU C  23      -5.846  28.679 -12.612  1.00  0.00           C
ATOM   2298  C   LEU C  23      -4.812  29.567 -11.949  1.00  0.00           C
ATOM   2299  O   LEU C  23      -4.459  30.593 -12.508  1.00  0.00           O
ATOM   2300  CB  LEU C  23      -6.344  29.278 -13.956  1.00  0.00           C
ATOM   2301  CG  LEU C  23      -7.466  28.440 -14.641  1.00  0.00           C
ATOM   2302  CD1 LEU C  23      -7.944  29.171 -15.927  1.00  0.00           C
ATOM   2303  CD2 LEU C  23      -6.994  27.000 -14.991  1.00  0.00           C
ATOM   2304  HA  LEU C  23      -5.312  27.738 -12.820  1.00  0.00           H
ATOM   2305  HB2 LEU C  23      -6.739  30.287 -13.757  1.00  0.00           H
ATOM   2306  HB3 LEU C  23      -5.490  29.378 -14.646  1.00  0.00           H
ATOM   2307  HG  LEU C  23      -8.331  28.366 -13.961  1.00  0.00           H
ATOM   2308 HD21 LEU C  23      -7.773  26.474 -15.565  1.00  0.00           H
ATOM   2309 HD22 LEU C  23      -6.076  27.034 -15.597  1.00  0.00           H
ATOM   2310 HD23 LEU C  23      -6.800  26.409 -14.085  1.00  0.00           H
ATOM   2311 HD11 LEU C  23      -8.765  28.615 -16.406  1.00  0.00           H
ATOM   2312 HD12 LEU C  23      -8.312  30.181 -15.686  1.00  0.00           H
ATOM   2313 HD13 LEU C  23      -7.117  29.262 -16.648  1.00  0.00           H
ATOM   2314  HN  LEU C  23      -7.324  27.469 -11.660  1.00  0.00           H
ATOM   2315  N   GLY C  24      -4.317  29.179 -10.750  1.00  0.00           N
ATOM   2316  CA  GLY C  24      -3.364  29.981  -9.987  1.00  0.00           C
ATOM   2317  C   GLY C  24      -3.576  31.470 -10.081  1.00  0.00           C
ATOM   2318  O   GLY C  24      -2.586  32.178  -9.970  1.00  0.00           O
ATOM   2319  HA3 GLY C  24      -2.356  29.738 -10.356  1.00  0.00           H
ATOM   2320  HA2 GLY C  24      -3.407  29.709  -8.919  1.00  0.00           H
ATOM   2321  HN  GLY C  24      -4.538  28.284 -10.384  1.00  0.00           H
ATOM   2322  N   LEU C  25      -4.816  31.980 -10.289  1.00  0.00           N
ATOM   2323  CA  LEU C  25      -4.957  33.406 -10.580  1.00  0.00           C
ATOM   2324  C   LEU C  25      -6.370  33.946 -10.420  1.00  0.00           C
ATOM   2325  O   LEU C  25      -6.548  34.826  -9.594  1.00  0.00           O
ATOM   2326  CB  LEU C  25      -4.408  33.654 -12.018  1.00  0.00           C
ATOM   2327  CG  LEU C  25      -4.175  35.146 -12.408  1.00  0.00           C
ATOM   2328  CD1 LEU C  25      -2.992  35.793 -11.635  1.00  0.00           C
ATOM   2329  CD2 LEU C  25      -3.865  35.234 -13.931  1.00  0.00           C
ATOM   2330  HA  LEU C  25      -4.318  33.933  -9.859  1.00  0.00           H
ATOM   2331  HB2 LEU C  25      -3.444  33.139 -12.147  1.00  0.00           H
ATOM   2332  HB3 LEU C  25      -5.110  33.191 -12.726  1.00  0.00           H
ATOM   2333  HG  LEU C  25      -5.087  35.727 -12.191  1.00  0.00           H
ATOM   2334 HD21 LEU C  25      -3.690  36.277 -14.238  1.00  0.00           H
ATOM   2335 HD22 LEU C  25      -2.963  34.651 -14.172  1.00  0.00           H
ATOM   2336 HD23 LEU C  25      -4.700  34.837 -14.529  1.00  0.00           H
ATOM   2337 HD11 LEU C  25      -2.829  36.818 -12.002  1.00  0.00           H
ATOM   2338 HD12 LEU C  25      -3.182  35.857 -10.557  1.00  0.00           H
ATOM   2339 HD13 LEU C  25      -2.068  35.217 -11.794  1.00  0.00           H
ATOM   2340  HN  LEU C  25      -5.629  31.399 -10.333  1.00  0.00           H
ATOM   2341  N   ILE C  26      -7.397  33.497 -11.183  1.00  0.00           N
ATOM   2342  CA  ILE C  26      -8.670  34.232 -11.192  1.00  0.00           C
ATOM   2343  C   ILE C  26      -9.414  34.024  -9.887  1.00  0.00           C
ATOM   2344  O   ILE C  26      -9.722  32.880  -9.605  1.00  0.00           O
ATOM   2345  CB  ILE C  26      -9.589  33.912 -12.418  1.00  0.00           C
ATOM   2346  CG1 ILE C  26      -9.138  34.612 -13.736  1.00  0.00           C
ATOM   2347  CG2 ILE C  26     -11.074  34.306 -12.151  1.00  0.00           C
ATOM   2348  HA  ILE C  26      -8.425  35.296 -11.298  1.00  0.00           H
ATOM   2349  HB  ILE C  26      -9.554  32.829 -12.596  1.00  0.00           H
ATOM   2350  CD  ILE C  26      -7.668  34.327 -14.133  1.00  0.00           C
ATOM   2351  HD3 ILE C  26      -7.487  33.244 -14.213  1.00  0.00           H
ATOM   2352  HD2 ILE C  26      -6.991  34.758 -13.385  1.00  0.00           H
ATOM   2353  HD1 ILE C  26      -7.442  34.792 -15.105  1.00  0.00           H
ATOM   2354 HG12 ILE C  26      -9.779  34.269 -14.565  1.00  0.00           H
ATOM   2355 HG13 ILE C  26      -9.280  35.700 -13.634  1.00  0.00           H
ATOM   2356 HG21 ILE C  26     -11.693  34.089 -13.035  1.00  0.00           H
ATOM   2357 HG22 ILE C  26     -11.505  33.744 -11.311  1.00  0.00           H
ATOM   2358 HG23 ILE C  26     -11.148  35.380 -11.927  1.00  0.00           H
ATOM   2359  HN  ILE C  26      -7.289  32.695 -11.772  1.00  0.00           H
ATOM   2360  N   GLY C  27      -9.732  35.091  -9.107  1.00  0.00           N
ATOM   2361  CA  GLY C  27     -10.567  34.957  -7.909  1.00  0.00           C
ATOM   2362  C   GLY C  27     -12.018  35.218  -8.237  1.00  0.00           C
ATOM   2363  O   GLY C  27     -12.261  35.780  -9.293  1.00  0.00           O
ATOM   2364  HA3 GLY C  27     -10.270  35.693  -7.147  1.00  0.00           H
ATOM   2365  HA2 GLY C  27     -10.461  33.971  -7.453  1.00  0.00           H
ATOM   2366  HN  GLY C  27      -9.463  36.019  -9.363  1.00  0.00           H
ATOM   2367  N   LEU C  28     -12.978  34.839  -7.353  1.00  0.00           N
ATOM   2368  CA  LEU C  28     -14.397  35.115  -7.607  1.00  0.00           C
ATOM   2369  C   LEU C  28     -15.076  35.643  -6.352  1.00  0.00           C
ATOM   2370  O   LEU C  28     -14.603  35.346  -5.267  1.00  0.00           O
ATOM   2371  CB  LEU C  28     -15.177  33.863  -8.109  1.00  0.00           C
ATOM   2372  CG  LEU C  28     -14.757  33.339  -9.521  1.00  0.00           C
ATOM   2373  CD1 LEU C  28     -13.560  32.345  -9.479  1.00  0.00           C
ATOM   2374  CD2 LEU C  28     -15.957  32.638 -10.221  1.00  0.00           C
ATOM   2375  HA  LEU C  28     -14.490  35.915  -8.358  1.00  0.00           H
ATOM   2376  HB2 LEU C  28     -15.086  33.056  -7.368  1.00  0.00           H
ATOM   2377  HB3 LEU C  28     -16.241  34.153  -8.147  1.00  0.00           H
ATOM   2378  HG  LEU C  28     -14.459  34.195 -10.147  1.00  0.00           H
ATOM   2379 HD21 LEU C  28     -15.661  32.258 -11.211  1.00  0.00           H
ATOM   2380 HD22 LEU C  28     -16.314  31.793  -9.612  1.00  0.00           H
ATOM   2381 HD23 LEU C  28     -16.794  33.340 -10.365  1.00  0.00           H
ATOM   2382 HD11 LEU C  28     -13.213  32.124 -10.500  1.00  0.00           H
ATOM   2383 HD12 LEU C  28     -12.713  32.742  -8.905  1.00  0.00           H
ATOM   2384 HD13 LEU C  28     -13.878  31.394  -9.030  1.00  0.00           H
ATOM   2385  HN  LEU C  28     -12.743  34.359  -6.505  1.00  0.00           H
ATOM   2386  N   ASP C  29     -16.179  36.425  -6.489  1.00  0.00           N
ATOM   2387  CA  ASP C  29     -16.877  37.004  -5.333  1.00  0.00           C
ATOM   2388  C   ASP C  29     -15.917  37.548  -4.310  1.00  0.00           C
ATOM   2389  O   ASP C  29     -15.968  37.174  -3.147  1.00  0.00           O
ATOM   2390  CB  ASP C  29     -17.833  35.989  -4.670  1.00  0.00           C
ATOM   2391  CG  ASP C  29     -18.757  36.628  -3.668  1.00  0.00           C
ATOM   2392  OD1 ASP C  29     -19.605  37.460  -4.095  1.00  0.00           O
ATOM   2393  OD2 ASP C  29     -18.648  36.304  -2.454  1.00  0.00           O
ATOM   2394  HA  ASP C  29     -17.482  37.862  -5.678  1.00  0.00           H
ATOM   2395  HB2 ASP C  29     -18.445  35.544  -5.460  1.00  0.00           H
ATOM   2396  HB3 ASP C  29     -17.236  35.206  -4.179  1.00  0.00           H
ATOM   2397  HN  ASP C  29     -16.555  36.618  -7.399  1.00  0.00           H
ATOM   2398  N   CYS C  30     -15.016  38.447  -4.746  1.00  0.00           N
ATOM   2399  CA  CYS C  30     -14.063  39.004  -3.798  1.00  0.00           C
ATOM   2400  C   CYS C  30     -14.813  39.929  -2.864  1.00  0.00           C
ATOM   2401  O   CYS C  30     -15.599  40.712  -3.368  1.00  0.00           O
ATOM   2402  CB  CYS C  30     -12.921  39.708  -4.571  1.00  0.00           C
ATOM   2403  SG  CYS C  30     -12.143  38.512  -5.710  1.00  0.00           S
ATOM   2404  HA  CYS C  30     -13.619  38.177  -3.227  1.00  0.00           H
ATOM   2405  HB2 CYS C  30     -13.323  40.557  -5.141  1.00  0.00           H
ATOM   2406  HB3 CYS C  30     -12.152  40.072  -3.883  1.00  0.00           H
ATOM   2407  HN  CYS C  30     -15.008  38.749  -5.701  1.00  0.00           H
ATOM   2408  N   LYS C  31     -14.621  39.861  -1.523  1.00  0.00           N
ATOM   2409  CA  LYS C  31     -15.299  40.788  -0.611  1.00  0.00           C
ATOM   2410  C   LYS C  31     -14.307  41.289   0.415  1.00  0.00           C
ATOM   2411  O   LYS C  31     -13.436  40.520   0.779  1.00  0.00           O
ATOM   2412  CB  LYS C  31     -16.454  40.082   0.149  1.00  0.00           C
ATOM   2413  CG  LYS C  31     -17.677  39.781  -0.758  1.00  0.00           C
ATOM   2414  CD  LYS C  31     -18.793  39.060   0.051  1.00  0.00           C
ATOM   2415  CE  LYS C  31     -20.118  38.941  -0.751  1.00  0.00           C
ATOM   2416  NZ  LYS C  31     -21.134  38.159  -0.008  1.00  0.00           N
ATOM   2417  HA  LYS C  31     -15.699  41.662  -1.151  1.00  0.00           H
ATOM   2418  HB2 LYS C  31     -16.071  39.147   0.588  1.00  0.00           H
ATOM   2419  HB3 LYS C  31     -16.787  40.735   0.974  1.00  0.00           H
ATOM   2420  HG2 LYS C  31     -18.068  40.732  -1.157  1.00  0.00           H
ATOM   2421  HG3 LYS C  31     -17.371  39.151  -1.609  1.00  0.00           H
ATOM   2422  HD2 LYS C  31     -18.439  38.053   0.329  1.00  0.00           H
ATOM   2423  HD3 LYS C  31     -19.005  39.618   0.977  1.00  0.00           H
ATOM   2424  HE2 LYS C  31     -20.510  39.952  -0.959  1.00  0.00           H
ATOM   2425  HE3 LYS C  31     -19.918  38.454  -1.716  1.00  0.00           H
ATOM   2426  HZ1 LYS C  31     -22.061  38.084  -0.563  1.00  0.00           H
ATOM   2427  HZ2 LYS C  31     -20.803  37.148   0.186  1.00  0.00           H
ATOM   2428  HZ3 LYS C  31     -21.372  38.612   0.946  1.00  0.00           H
ATOM   2429  HN  LYS C  31     -14.026  39.165  -1.113  1.00  0.00           H
ATOM   2430  N   VAL C  32     -14.417  42.548   0.905  1.00  0.00           N
ATOM   2431  CA  VAL C  32     -13.451  43.041   1.892  1.00  0.00           C
ATOM   2432  C   VAL C  32     -13.702  42.352   3.221  1.00  0.00           C
ATOM   2433  O   VAL C  32     -14.870  42.100   3.474  1.00  0.00           O
ATOM   2434  CB  VAL C  32     -13.443  44.595   2.058  1.00  0.00           C
ATOM   2435  CG1 VAL C  32     -13.064  45.298   0.722  1.00  0.00           C
ATOM   2436  CG2 VAL C  32     -14.782  45.169   2.605  1.00  0.00           C
ATOM   2437  HA  VAL C  32     -12.455  42.783   1.511  1.00  0.00           H
ATOM   2438  HB  VAL C  32     -12.664  44.853   2.797  1.00  0.00           H
ATOM   2439 HG11 VAL C  32     -13.018  46.389   0.862  1.00  0.00           H
ATOM   2440 HG12 VAL C  32     -12.077  44.960   0.372  1.00  0.00           H
ATOM   2441 HG13 VAL C  32     -13.805  45.081  -0.062  1.00  0.00           H
ATOM   2442 HG21 VAL C  32     -14.683  46.253   2.774  1.00  0.00           H
ATOM   2443 HG22 VAL C  32     -15.613  45.019   1.903  1.00  0.00           H
ATOM   2444 HG23 VAL C  32     -15.047  44.700   3.563  1.00  0.00           H
ATOM   2445  HN  VAL C  32     -15.168  43.140   0.616  1.00  0.00           H
ATOM   2446  N   PRO C  33     -12.714  42.021   4.100  1.00  0.00           N
ATOM   2447  CA  PRO C  33     -13.048  41.440   5.393  1.00  0.00           C
ATOM   2448  C   PRO C  33     -14.044  42.217   6.222  1.00  0.00           C
ATOM   2449  O   PRO C  33     -14.435  43.309   5.842  1.00  0.00           O
ATOM   2450  CB  PRO C  33     -11.676  41.434   6.118  1.00  0.00           C
ATOM   2451  CG  PRO C  33     -10.599  41.518   5.010  1.00  0.00           C
ATOM   2452  CD  PRO C  33     -11.299  42.135   3.771  1.00  0.00           C
ATOM   2453  HA  PRO C  33     -13.428  40.420   5.227  1.00  0.00           H
ATOM   2454  HD3 PRO C  33     -11.040  41.526   2.897  1.00  0.00           H
ATOM   2455  HD2 PRO C  33     -11.001  43.175   3.585  1.00  0.00           H
ATOM   2456  HG3 PRO C  33     -10.264  40.496   4.784  1.00  0.00           H
ATOM   2457  HG2 PRO C  33      -9.712  42.092   5.320  1.00  0.00           H
ATOM   2458  HB2 PRO C  33     -11.589  42.321   6.761  1.00  0.00           H
ATOM   2459  HB3 PRO C  33     -11.542  40.550   6.758  1.00  0.00           H
ATOM   2460  N   SER C  34     -14.445  41.640   7.379  1.00  0.00           N
ATOM   2461  CA  SER C  34     -15.377  42.319   8.277  1.00  0.00           C
ATOM   2462  C   SER C  34     -14.683  43.242   9.257  1.00  0.00           C
ATOM   2463  O   SER C  34     -15.358  44.137   9.740  1.00  0.00           O
ATOM   2464  CB  SER C  34     -16.142  41.253   9.102  1.00  0.00           C
ATOM   2465  OG  SER C  34     -15.194  40.516   9.891  1.00  0.00           O
ATOM   2466  HA  SER C  34     -16.116  42.892   7.692  1.00  0.00           H
ATOM   2467  HB2 SER C  34     -16.882  41.744   9.758  1.00  0.00           H
ATOM   2468  HB3 SER C  34     -16.675  40.572   8.416  1.00  0.00           H
ATOM   2469  HG1 SER C  34     -15.604  39.839  10.421  1.00  0.00           H
ATOM   2470  HN  SER C  34     -14.095  40.743   7.653  1.00  0.00           H
ATOM   2471  N   GLN C  35     -13.382  43.054   9.593  1.00  0.00           N
ATOM   2472  CA  GLN C  35     -12.782  43.839  10.677  1.00  0.00           C
ATOM   2473  C   GLN C  35     -11.293  44.038  10.492  1.00  0.00           C
ATOM   2474  O   GLN C  35     -10.728  43.386   9.632  1.00  0.00           O
ATOM   2475  CB  GLN C  35     -13.085  43.128  12.025  1.00  0.00           C
ATOM   2476  CG  GLN C  35     -12.375  41.750  12.139  1.00  0.00           C
ATOM   2477  CD  GLN C  35     -12.698  41.045  13.437  1.00  0.00           C
ATOM   2478  OE1 GLN C  35     -13.776  41.252  13.972  1.00  0.00           O
ATOM   2479  NE2 GLN C  35     -11.793  40.194  13.971  1.00  0.00           N
ATOM   2480  HA  GLN C  35     -13.224  44.850  10.699  1.00  0.00           H
ATOM   2481  HB2 GLN C  35     -12.760  43.759  12.868  1.00  0.00           H
ATOM   2482  HB3 GLN C  35     -14.177  42.990  12.103  1.00  0.00           H
ATOM   2483  HG2 GLN C  35     -12.712  41.095  11.322  1.00  0.00           H
ATOM   2484  HG3 GLN C  35     -11.287  41.894  12.049  1.00  0.00           H
ATOM   2485 HE22 GLN C  35     -12.007  39.715  14.824  1.00  0.00           H
ATOM   2486 HE21 GLN C  35     -10.905  40.030  13.540  1.00  0.00           H
ATOM   2487  HN  GLN C  35     -12.824  42.338   9.172  1.00  0.00           H
ATOM   2488  N   ASN C  36     -10.656  44.932  11.286  1.00  0.00           N
ATOM   2489  CA  ASN C  36      -9.226  45.223  11.132  1.00  0.00           C
ATOM   2490  C   ASN C  36      -8.330  44.001  11.180  1.00  0.00           C
ATOM   2491  O   ASN C  36      -7.761  43.728  12.225  1.00  0.00           O
ATOM   2492  CB  ASN C  36      -8.763  46.298  12.163  1.00  0.00           C
ATOM   2493  CG  ASN C  36      -9.261  46.103  13.581  1.00  0.00           C
ATOM   2494  OD1 ASN C  36      -9.662  47.083  14.190  1.00  0.00           O
ATOM   2495  ND2 ASN C  36      -9.260  44.882  14.159  1.00  0.00           N
ATOM   2496  HA  ASN C  36      -9.062  45.673  10.141  1.00  0.00           H
ATOM   2497  HB2 ASN C  36      -7.665  46.377  12.160  1.00  0.00           H
ATOM   2498  HB3 ASN C  36      -9.159  47.270  11.823  1.00  0.00           H
ATOM   2499 HD22 ASN C  36      -9.596  44.779  15.096  1.00  0.00           H
ATOM   2500 HD21 ASN C  36      -8.932  44.069  13.682  1.00  0.00           H
ATOM   2501  HN  ASN C  36     -11.180  45.451  11.963  1.00  0.00           H
ATOM   2502  N   VAL C  37      -8.155  43.259  10.059  1.00  0.00           N
ATOM   2503  CA  VAL C  37      -7.214  42.139  10.062  1.00  0.00           C
ATOM   2504  C   VAL C  37      -5.816  42.726  10.092  1.00  0.00           C
ATOM   2505  O   VAL C  37      -5.520  43.527   9.220  1.00  0.00           O
ATOM   2506  CB  VAL C  37      -7.420  41.114   8.903  1.00  0.00           C
ATOM   2507  CG1 VAL C  37      -8.831  40.473   9.031  1.00  0.00           C
ATOM   2508  CG2 VAL C  37      -7.220  41.680   7.470  1.00  0.00           C
ATOM   2509  HA  VAL C  37      -7.392  41.567  10.988  1.00  0.00           H
ATOM   2510  HB  VAL C  37      -6.656  40.325   9.023  1.00  0.00           H
ATOM   2511 HG11 VAL C  37      -9.153  39.981   8.103  1.00  0.00           H
ATOM   2512 HG12 VAL C  37      -8.799  39.730   9.840  1.00  0.00           H
ATOM   2513 HG13 VAL C  37      -9.599  41.218   9.273  1.00  0.00           H
ATOM   2514 HG21 VAL C  37      -7.322  40.875   6.726  1.00  0.00           H
ATOM   2515 HG22 VAL C  37      -7.977  42.442   7.242  1.00  0.00           H
ATOM   2516 HG23 VAL C  37      -6.216  42.110   7.348  1.00  0.00           H
ATOM   2517  HN  VAL C  37      -8.631  43.501   9.215  1.00  0.00           H
ATOM   2518  N   TYR C  38      -4.960  42.373  11.084  1.00  0.00           N
ATOM   2519  CA  TYR C  38      -3.610  42.937  11.156  1.00  0.00           C
ATOM   2520  C   TYR C  38      -2.583  41.987  10.585  1.00  0.00           C
ATOM   2521  O   TYR C  38      -1.801  42.429   9.757  1.00  0.00           O
ATOM   2522  CB  TYR C  38      -3.230  43.281  12.618  1.00  0.00           C
ATOM   2523  CG  TYR C  38      -4.192  44.344  13.166  1.00  0.00           C
ATOM   2524  CD1 TYR C  38      -4.046  45.681  12.778  1.00  0.00           C
ATOM   2525  CD2 TYR C  38      -5.215  43.999  14.055  1.00  0.00           C
ATOM   2526  CE1 TYR C  38      -4.890  46.664  13.298  1.00  0.00           C
ATOM   2527  CE2 TYR C  38      -6.042  44.987  14.599  1.00  0.00           C
ATOM   2528  CZ  TYR C  38      -5.880  46.327  14.226  1.00  0.00           C
ATOM   2529  OH  TYR C  38      -6.689  47.336  14.758  1.00  0.00           O
ATOM   2530  HA  TYR C  38      -3.558  43.882  10.594  1.00  0.00           H
ATOM   2531  HB3 TYR C  38      -2.204  43.681  12.653  1.00  0.00           H
ATOM   2532  HB2 TYR C  38      -3.251  42.377  13.246  1.00  0.00           H
ATOM   2533  HD2 TYR C  38      -5.374  42.962  14.331  1.00  0.00           H
ATOM   2534  HE2 TYR C  38      -6.808  44.703  15.313  1.00  0.00           H
ATOM   2535  HE1 TYR C  38      -4.778  47.697  12.984  1.00  0.00           H
ATOM   2536  HD1 TYR C  38      -3.271  45.961  12.070  1.00  0.00           H
ATOM   2537  HH  TYR C  38      -7.276  47.045  15.446  1.00  0.00           H
ATOM   2538  HN  TYR C  38      -5.227  41.725  11.798  1.00  0.00           H
ATOM   2539  N   ASP C  39      -2.558  40.702  11.020  1.00  0.00           N
ATOM   2540  CA  ASP C  39      -1.566  39.746  10.524  1.00  0.00           C
ATOM   2541  C   ASP C  39      -2.260  38.664   9.726  1.00  0.00           C
ATOM   2542  O   ASP C  39      -3.475  38.571   9.776  1.00  0.00           O
ATOM   2543  CB  ASP C  39      -0.757  39.151  11.708  1.00  0.00           C
ATOM   2544  CG  ASP C  39      -1.581  38.308  12.645  1.00  0.00           C
ATOM   2545  OD1 ASP C  39      -2.836  38.397  12.597  1.00  0.00           O
ATOM   2546  OD2 ASP C  39      -0.972  37.548  13.445  1.00  0.00           O
ATOM   2547  HA  ASP C  39      -0.830  40.237   9.866  1.00  0.00           H
ATOM   2548  HB2 ASP C  39       0.066  38.529  11.323  1.00  0.00           H
ATOM   2549  HB3 ASP C  39      -0.318  39.978  12.288  1.00  0.00           H
ATOM   2550  HN  ASP C  39      -3.216  40.365  11.694  1.00  0.00           H
ATOM   2551  N   GLY C  40      -1.491  37.840   8.978  1.00  0.00           N
ATOM   2552  CA  GLY C  40      -2.090  36.774   8.180  1.00  0.00           C
ATOM   2553  C   GLY C  40      -2.972  35.885   9.022  1.00  0.00           C
ATOM   2554  O   GLY C  40      -4.010  35.464   8.537  1.00  0.00           O
ATOM   2555  HA3 GLY C  40      -1.311  36.137   7.730  1.00  0.00           H
ATOM   2556  HA2 GLY C  40      -2.670  37.232   7.364  1.00  0.00           H
ATOM   2557  HN  GLY C  40      -0.502  37.964   8.941  1.00  0.00           H
ATOM   2558  N   THR C  41      -2.575  35.579  10.278  1.00  0.00           N
ATOM   2559  CA  THR C  41      -3.423  34.745  11.129  1.00  0.00           C
ATOM   2560  C   THR C  41      -4.803  35.355  11.217  1.00  0.00           C
ATOM   2561  O   THR C  41      -5.776  34.657  10.973  1.00  0.00           O
ATOM   2562  CB  THR C  41      -2.794  34.581  12.540  1.00  0.00           C
ATOM   2563  OG1 THR C  41      -1.491  33.997  12.358  1.00  0.00           O
ATOM   2564  CG2 THR C  41      -3.670  33.695  13.466  1.00  0.00           C
ATOM   2565  HA  THR C  41      -3.492  33.746  10.667  1.00  0.00           H
ATOM   2566  HB  THR C  41      -2.686  35.575  13.005  1.00  0.00           H
ATOM   2567  HG1 THR C  41      -1.014  33.894  13.176  1.00  0.00           H
ATOM   2568 HG23 THR C  41      -3.840  32.713  13.003  1.00  0.00           H
ATOM   2569 HG21 THR C  41      -3.167  33.544  14.434  1.00  0.00           H
ATOM   2570 HG22 THR C  41      -4.641  34.176  13.657  1.00  0.00           H
ATOM   2571  HN  THR C  41      -1.699  35.907  10.640  1.00  0.00           H
ATOM   2572  N   ASP C  42      -4.911  36.660  11.557  1.00  0.00           N
ATOM   2573  CA  ASP C  42      -6.231  37.279  11.649  1.00  0.00           C
ATOM   2574  C   ASP C  42      -6.922  37.188  10.310  1.00  0.00           C
ATOM   2575  O   ASP C  42      -8.094  36.852  10.274  1.00  0.00           O
ATOM   2576  CB  ASP C  42      -6.163  38.783  12.031  1.00  0.00           C
ATOM   2577  CG  ASP C  42      -5.478  39.034  13.349  1.00  0.00           C
ATOM   2578  OD1 ASP C  42      -5.046  40.196  13.576  1.00  0.00           O
ATOM   2579  OD2 ASP C  42      -5.358  38.080  14.166  1.00  0.00           O
ATOM   2580  HA  ASP C  42      -6.823  36.743  12.411  1.00  0.00           H
ATOM   2581  HB2 ASP C  42      -5.622  39.328  11.243  1.00  0.00           H
ATOM   2582  HB3 ASP C  42      -7.185  39.192  12.095  1.00  0.00           H
ATOM   2583  HN  ASP C  42      -4.102  37.219  11.734  1.00  0.00           H
ATOM   2584  N   PHE C  43      -6.211  37.497   9.202  1.00  0.00           N
ATOM   2585  CA  PHE C  43      -6.871  37.507   7.898  1.00  0.00           C
ATOM   2586  C   PHE C  43      -7.508  36.163   7.655  1.00  0.00           C
ATOM   2587  O   PHE C  43      -8.675  36.107   7.304  1.00  0.00           O
ATOM   2588  CB  PHE C  43      -5.887  37.900   6.762  1.00  0.00           C
ATOM   2589  CG  PHE C  43      -6.467  38.173   5.360  1.00  0.00           C
ATOM   2590  CD1 PHE C  43      -7.829  38.354   5.087  1.00  0.00           C
ATOM   2591  CD2 PHE C  43      -5.558  38.245   4.295  1.00  0.00           C
ATOM   2592  CE1 PHE C  43      -8.269  38.548   3.773  1.00  0.00           C
ATOM   2593  CE2 PHE C  43      -5.995  38.452   2.984  1.00  0.00           C
ATOM   2594  CZ  PHE C  43      -7.356  38.603   2.721  1.00  0.00           C
ATOM   2595  HA  PHE C  43      -7.651  38.268   7.963  1.00  0.00           H
ATOM   2596  HB2 PHE C  43      -5.374  38.823   7.062  1.00  0.00           H
ATOM   2597  HB3 PHE C  43      -5.132  37.103   6.676  1.00  0.00           H
ATOM   2598  HD2 PHE C  43      -4.495  38.128   4.480  1.00  0.00           H
ATOM   2599  HE2 PHE C  43      -5.282  38.478   2.171  1.00  0.00           H
ATOM   2600  HZ  PHE C  43      -7.709  38.757   1.709  1.00  0.00           H
ATOM   2601  HE1 PHE C  43      -9.323  38.653   3.553  1.00  0.00           H
ATOM   2602  HD1 PHE C  43      -8.572  38.350   5.874  1.00  0.00           H
ATOM   2603  HN  PHE C  43      -5.244  37.753   9.260  1.00  0.00           H
ATOM   2604  N   ARG C  44      -6.749  35.066   7.858  1.00  0.00           N
ATOM   2605  CA  ARG C  44      -7.297  33.742   7.588  1.00  0.00           C
ATOM   2606  C   ARG C  44      -8.527  33.472   8.424  1.00  0.00           C
ATOM   2607  O   ARG C  44      -9.539  33.068   7.872  1.00  0.00           O
ATOM   2608  CB  ARG C  44      -6.228  32.645   7.852  1.00  0.00           C
ATOM   2609  CG  ARG C  44      -6.764  31.232   7.505  1.00  0.00           C
ATOM   2610  CD  ARG C  44      -5.701  30.139   7.777  1.00  0.00           C
ATOM   2611  NE  ARG C  44      -5.390  30.072   9.211  1.00  0.00           N
ATOM   2612  CZ  ARG C  44      -4.294  30.529   9.788  1.00  0.00           C
ATOM   2613  NH1 ARG C  44      -3.345  31.197   9.169  1.00  0.00           N
ATOM   2614  NH2 ARG C  44      -4.136  30.308  11.076  1.00  0.00           N
ATOM   2615  HA  ARG C  44      -7.578  33.715   6.525  1.00  0.00           H
ATOM   2616  HB2 ARG C  44      -5.340  32.853   7.234  1.00  0.00           H
ATOM   2617  HB3 ARG C  44      -5.925  32.679   8.910  1.00  0.00           H
ATOM   2618  HG2 ARG C  44      -7.653  31.008   8.116  1.00  0.00           H
ATOM   2619  HG3 ARG C  44      -7.059  31.201   6.443  1.00  0.00           H
ATOM   2620  HD2 ARG C  44      -6.163  29.182   7.485  1.00  0.00           H
ATOM   2621  HD3 ARG C  44      -4.841  30.251   7.107  1.00  0.00           H
ATOM   2622  HE  ARG C  44      -6.091  29.592   9.797  1.00  0.00           H
ATOM   2623 HH12 ARG C  44      -2.505  31.513   9.677  1.00  0.00           H
ATOM   2624 HH11 ARG C  44      -3.405  31.443   8.178  1.00  0.00           H
ATOM   2625 HH22 ARG C  44      -3.297  30.639  11.575  1.00  0.00           H
ATOM   2626 HH21 ARG C  44      -4.841  29.794  11.624  1.00  0.00           H
ATOM   2627  HN  ARG C  44      -5.805  35.146   8.178  1.00  0.00           H
ATOM   2628  N   ASN C  45      -8.466  33.671   9.758  1.00  0.00           N
ATOM   2629  CA  ASN C  45      -9.619  33.336  10.592  1.00  0.00           C
ATOM   2630  C   ASN C  45     -10.795  34.206  10.221  1.00  0.00           C
ATOM   2631  O   ASN C  45     -11.897  33.694  10.106  1.00  0.00           O
ATOM   2632  CB  ASN C  45      -9.332  33.480  12.110  1.00  0.00           C
ATOM   2633  CG  ASN C  45      -8.369  32.404  12.558  1.00  0.00           C
ATOM   2634  OD1 ASN C  45      -8.821  31.313  12.870  1.00  0.00           O
ATOM   2635  ND2 ASN C  45      -7.043  32.661  12.596  1.00  0.00           N
ATOM   2636  HA  ASN C  45      -9.891  32.282  10.401  1.00  0.00           H
ATOM   2637  HB2 ASN C  45      -8.944  34.488  12.328  1.00  0.00           H
ATOM   2638  HB3 ASN C  45     -10.274  33.357  12.671  1.00  0.00           H
ATOM   2639 HD22 ASN C  45      -6.407  31.942  12.880  1.00  0.00           H
ATOM   2640 HD21 ASN C  45      -6.682  33.559  12.352  1.00  0.00           H
ATOM   2641  HN  ASN C  45      -7.641  34.046  10.182  1.00  0.00           H
ATOM   2642  N   VAL C  46     -10.593  35.526  10.023  1.00  0.00           N
ATOM   2643  CA  VAL C  46     -11.718  36.379   9.647  1.00  0.00           C
ATOM   2644  C   VAL C  46     -12.278  35.919   8.321  1.00  0.00           C
ATOM   2645  O   VAL C  46     -13.484  35.981   8.143  1.00  0.00           O
ATOM   2646  CB  VAL C  46     -11.340  37.886   9.631  1.00  0.00           C
ATOM   2647  CG1 VAL C  46     -12.471  38.745   9.004  1.00  0.00           C
ATOM   2648  CG2 VAL C  46     -11.059  38.377  11.081  1.00  0.00           C
ATOM   2649  HA  VAL C  46     -12.510  36.251  10.399  1.00  0.00           H
ATOM   2650  HB  VAL C  46     -10.439  38.004   9.008  1.00  0.00           H
ATOM   2651 HG11 VAL C  46     -12.212  39.812   9.079  1.00  0.00           H
ATOM   2652 HG12 VAL C  46     -12.614  38.504   7.939  1.00  0.00           H
ATOM   2653 HG13 VAL C  46     -13.418  38.572   9.536  1.00  0.00           H
ATOM   2654 HG21 VAL C  46     -10.784  39.440  11.078  1.00  0.00           H
ATOM   2655 HG22 VAL C  46     -11.956  38.266  11.709  1.00  0.00           H
ATOM   2656 HG23 VAL C  46     -10.239  37.814  11.549  1.00  0.00           H
ATOM   2657  HN  VAL C  46      -9.677  35.920  10.103  1.00  0.00           H
ATOM   2658  N   CYS C  47     -11.449  35.435   7.372  1.00  0.00           N
ATOM   2659  CA  CYS C  47     -12.027  34.907   6.141  1.00  0.00           C
ATOM   2660  C   CYS C  47     -12.929  33.746   6.492  1.00  0.00           C
ATOM   2661  O   CYS C  47     -14.031  33.682   5.970  1.00  0.00           O
ATOM   2662  CB  CYS C  47     -10.965  34.462   5.112  1.00  0.00           C
ATOM   2663  SG  CYS C  47      -9.864  35.836   4.706  1.00  0.00           S
ATOM   2664  HA  CYS C  47     -12.627  35.706   5.680  1.00  0.00           H
ATOM   2665  HB2 CYS C  47     -10.364  33.627   5.499  1.00  0.00           H
ATOM   2666  HB3 CYS C  47     -11.454  34.171   4.174  1.00  0.00           H
ATOM   2667  HN  CYS C  47     -10.458  35.397   7.505  1.00  0.00           H
ATOM   2668  N   ALA C  48     -12.492  32.826   7.385  1.00  0.00           N
ATOM   2669  CA  ALA C  48     -13.373  31.735   7.802  1.00  0.00           C
ATOM   2670  C   ALA C  48     -14.641  32.289   8.419  1.00  0.00           C
ATOM   2671  O   ALA C  48     -15.694  31.714   8.186  1.00  0.00           O
ATOM   2672  CB  ALA C  48     -12.686  30.765   8.799  1.00  0.00           C
ATOM   2673  HA  ALA C  48     -13.633  31.144   6.908  1.00  0.00           H
ATOM   2674  HB1 ALA C  48     -13.354  29.918   9.024  1.00  0.00           H
ATOM   2675  HB2 ALA C  48     -11.756  30.371   8.361  1.00  0.00           H
ATOM   2676  HB3 ALA C  48     -12.445  31.276   9.742  1.00  0.00           H
ATOM   2677  HN  ALA C  48     -11.575  32.887   7.787  1.00  0.00           H
ATOM   2678  N   LYS C  49     -14.587  33.406   9.186  1.00  0.00           N
ATOM   2679  CA  LYS C  49     -15.822  33.987   9.720  1.00  0.00           C
ATOM   2680  C   LYS C  49     -16.736  34.384   8.582  1.00  0.00           C
ATOM   2681  O   LYS C  49     -17.930  34.164   8.704  1.00  0.00           O
ATOM   2682  CB  LYS C  49     -15.632  35.273  10.574  1.00  0.00           C
ATOM   2683  CG  LYS C  49     -14.831  35.042  11.884  1.00  0.00           C
ATOM   2684  CD  LYS C  49     -14.658  36.383  12.653  1.00  0.00           C
ATOM   2685  CE  LYS C  49     -13.642  36.287  13.825  1.00  0.00           C
ATOM   2686  NZ  LYS C  49     -14.051  35.316  14.865  1.00  0.00           N
ATOM   2687  HA  LYS C  49     -16.320  33.229  10.345  1.00  0.00           H
ATOM   2688  HB2 LYS C  49     -15.136  36.042   9.964  1.00  0.00           H
ATOM   2689  HB3 LYS C  49     -16.625  35.664  10.852  1.00  0.00           H
ATOM   2690  HG2 LYS C  49     -15.374  34.315  12.510  1.00  0.00           H
ATOM   2691  HG3 LYS C  49     -13.843  34.620  11.656  1.00  0.00           H
ATOM   2692  HD2 LYS C  49     -14.297  37.161  11.959  1.00  0.00           H
ATOM   2693  HD3 LYS C  49     -15.637  36.712  13.038  1.00  0.00           H
ATOM   2694  HE2 LYS C  49     -12.649  36.013  13.427  1.00  0.00           H
ATOM   2695  HE3 LYS C  49     -13.553  37.288  14.284  1.00  0.00           H
ATOM   2696  HZ1 LYS C  49     -13.390  35.363  15.721  1.00  0.00           H
ATOM   2697  HZ2 LYS C  49     -15.052  35.512  15.226  1.00  0.00           H
ATOM   2698  HZ3 LYS C  49     -14.012  34.294  14.518  1.00  0.00           H
ATOM   2699  HN  LYS C  49     -13.717  33.860   9.372  1.00  0.00           H
ATOM   2700  N   THR C  50     -16.202  34.971   7.484  1.00  0.00           N
ATOM   2701  CA  THR C  50     -17.046  35.353   6.350  1.00  0.00           C
ATOM   2702  C   THR C  50     -17.142  34.257   5.307  1.00  0.00           C
ATOM   2703  O   THR C  50     -17.684  34.512   4.243  1.00  0.00           O
ATOM   2704  CB  THR C  50     -16.516  36.687   5.761  1.00  0.00           C
ATOM   2705  OG1 THR C  50     -15.148  36.473   5.385  1.00  0.00           O
ATOM   2706  CG2 THR C  50     -16.612  37.831   6.808  1.00  0.00           C
ATOM   2707  HA  THR C  50     -18.083  35.540   6.679  1.00  0.00           H
ATOM   2708  HB  THR C  50     -17.112  36.965   4.873  1.00  0.00           H
ATOM   2709  HG1 THR C  50     -14.750  37.264   5.040  1.00  0.00           H
ATOM   2710 HG23 THR C  50     -15.996  37.603   7.691  1.00  0.00           H
ATOM   2711 HG21 THR C  50     -16.253  38.777   6.371  1.00  0.00           H
ATOM   2712 HG22 THR C  50     -17.655  37.973   7.132  1.00  0.00           H
ATOM   2713  HN  THR C  50     -15.215  35.128   7.405  1.00  0.00           H
ATOM   2714  N   GLY C  51     -16.667  33.019   5.588  1.00  0.00           N
ATOM   2715  CA  GLY C  51     -16.955  31.890   4.712  1.00  0.00           C
ATOM   2716  C   GLY C  51     -16.029  31.898   3.532  1.00  0.00           C
ATOM   2717  O   GLY C  51     -16.488  31.829   2.402  1.00  0.00           O
ATOM   2718  HA3 GLY C  51     -17.990  31.937   4.348  1.00  0.00           H
ATOM   2719  HA2 GLY C  51     -16.830  30.952   5.275  1.00  0.00           H
ATOM   2720  HN  GLY C  51     -16.144  32.828   6.415  1.00  0.00           H
ATOM   2721  N   ALA C  52     -14.710  31.995   3.798  1.00  0.00           N
ATOM   2722  CA  ALA C  52     -13.768  32.209   2.711  1.00  0.00           C
ATOM   2723  C   ALA C  52     -12.352  31.977   3.176  1.00  0.00           C
ATOM   2724  O   ALA C  52     -12.167  31.610   4.326  1.00  0.00           O
ATOM   2725  CB  ALA C  52     -13.990  33.690   2.298  1.00  0.00           C
ATOM   2726  HA  ALA C  52     -13.967  31.504   1.890  1.00  0.00           H
ATOM   2727  HB1 ALA C  52     -13.213  34.074   1.628  1.00  0.00           H
ATOM   2728  HB2 ALA C  52     -14.961  33.817   1.796  1.00  0.00           H
ATOM   2729  HB3 ALA C  52     -13.993  34.306   3.208  1.00  0.00           H
ATOM   2730  HN  ALA C  52     -14.366  32.025   4.737  1.00  0.00           H
ATOM   2731  N   GLN C  53     -11.358  32.207   2.284  1.00  0.00           N
ATOM   2732  CA  GLN C  53      -9.943  32.132   2.658  1.00  0.00           C
ATOM   2733  C   GLN C  53      -9.316  33.452   2.245  1.00  0.00           C
ATOM   2734  O   GLN C  53      -9.977  34.187   1.527  1.00  0.00           O
ATOM   2735  CB  GLN C  53      -9.306  30.895   1.965  1.00  0.00           C
ATOM   2736  CG  GLN C  53      -8.798  29.769   2.918  1.00  0.00           C
ATOM   2737  CD  GLN C  53      -9.726  29.478   4.073  1.00  0.00           C
ATOM   2738  OE1 GLN C  53      -9.317  29.615   5.216  1.00  0.00           O
ATOM   2739  NE2 GLN C  53     -10.985  29.077   3.814  1.00  0.00           N
ATOM   2740  HA  GLN C  53      -9.847  32.041   3.746  1.00  0.00           H
ATOM   2741  HB2 GLN C  53     -10.087  30.475   1.321  1.00  0.00           H
ATOM   2742  HB3 GLN C  53      -8.484  31.213   1.303  1.00  0.00           H
ATOM   2743  HG2 GLN C  53      -8.642  28.840   2.348  1.00  0.00           H
ATOM   2744  HG3 GLN C  53      -7.823  30.036   3.344  1.00  0.00           H
ATOM   2745 HE22 GLN C  53     -11.600  28.890   4.579  1.00  0.00           H
ATOM   2746 HE21 GLN C  53     -11.316  28.969   2.878  1.00  0.00           H
ATOM   2747  HN  GLN C  53     -11.563  32.446   1.331  1.00  0.00           H
ATOM   2748  N   PRO C  54      -8.080  33.821   2.666  1.00  0.00           N
ATOM   2749  CA  PRO C  54      -7.554  35.134   2.330  1.00  0.00           C
ATOM   2750  C   PRO C  54      -6.891  35.127   0.970  1.00  0.00           C
ATOM   2751  O   PRO C  54      -5.883  34.451   0.835  1.00  0.00           O
ATOM   2752  CB  PRO C  54      -6.541  35.263   3.497  1.00  0.00           C
ATOM   2753  CG  PRO C  54      -6.024  33.838   3.786  1.00  0.00           C
ATOM   2754  CD  PRO C  54      -7.242  32.945   3.468  1.00  0.00           C
ATOM   2755  HA  PRO C  54      -8.308  35.934   2.395  1.00  0.00           H
ATOM   2756  HD3 PRO C  54      -7.735  32.626   4.396  1.00  0.00           H
ATOM   2757  HD2 PRO C  54      -6.918  32.080   2.880  1.00  0.00           H
ATOM   2758  HG3 PRO C  54      -5.648  33.720   4.814  1.00  0.00           H
ATOM   2759  HG2 PRO C  54      -5.194  33.612   3.103  1.00  0.00           H
ATOM   2760  HB2 PRO C  54      -5.710  35.934   3.257  1.00  0.00           H
ATOM   2761  HB3 PRO C  54      -7.052  35.627   4.402  1.00  0.00           H
ATOM   2762  N   LEU C  55      -7.416  35.873  -0.036  1.00  0.00           N
ATOM   2763  CA  LEU C  55      -6.675  36.076  -1.283  1.00  0.00           C
ATOM   2764  C   LEU C  55      -6.138  37.489  -1.298  1.00  0.00           C
ATOM   2765  O   LEU C  55      -6.585  38.322  -0.527  1.00  0.00           O
ATOM   2766  CB  LEU C  55      -7.521  35.939  -2.582  1.00  0.00           C
ATOM   2767  CG  LEU C  55      -8.229  34.575  -2.806  1.00  0.00           C
ATOM   2768  CD1 LEU C  55      -8.845  34.572  -4.238  1.00  0.00           C
ATOM   2769  CD2 LEU C  55      -7.284  33.350  -2.672  1.00  0.00           C
ATOM   2770  HA  LEU C  55      -5.813  35.395  -1.355  1.00  0.00           H
ATOM   2771  HB2 LEU C  55      -8.284  36.733  -2.567  1.00  0.00           H
ATOM   2772  HB3 LEU C  55      -6.883  36.118  -3.461  1.00  0.00           H
ATOM   2773  HG  LEU C  55      -9.013  34.471  -2.037  1.00  0.00           H
ATOM   2774 HD21 LEU C  55      -7.838  32.420  -2.875  1.00  0.00           H
ATOM   2775 HD22 LEU C  55      -6.466  33.433  -3.403  1.00  0.00           H
ATOM   2776 HD23 LEU C  55      -6.866  33.274  -1.658  1.00  0.00           H
ATOM   2777 HD11 LEU C  55      -9.522  33.714  -4.351  1.00  0.00           H
ATOM   2778 HD12 LEU C  55      -9.407  35.493  -4.452  1.00  0.00           H
ATOM   2779 HD13 LEU C  55      -8.057  34.499  -5.001  1.00  0.00           H
ATOM   2780  HN  LEU C  55      -8.271  36.385   0.074  1.00  0.00           H
ATOM   2781  N   CYS C  56      -5.182  37.750  -2.215  1.00  0.00           N
ATOM   2782  CA  CYS C  56      -4.655  39.086  -2.444  1.00  0.00           C
ATOM   2783  C   CYS C  56      -5.128  39.453  -3.831  1.00  0.00           C
ATOM   2784  O   CYS C  56      -4.663  38.815  -4.762  1.00  0.00           O
ATOM   2785  CB  CYS C  56      -3.116  38.942  -2.378  1.00  0.00           C
ATOM   2786  SG  CYS C  56      -2.670  38.098  -0.838  1.00  0.00           S
ATOM   2787  HA  CYS C  56      -4.989  39.816  -1.691  1.00  0.00           H
ATOM   2788  HB2 CYS C  56      -2.732  38.283  -3.167  1.00  0.00           H
ATOM   2789  HB3 CYS C  56      -2.635  39.926  -2.460  1.00  0.00           H
ATOM   2790  HN  CYS C  56      -4.823  37.028  -2.802  1.00  0.00           H
ATOM   2791  N   CYS C  57      -6.054  40.424  -4.008  1.00  0.00           N
ATOM   2792  CA  CYS C  57      -6.590  40.686  -5.344  1.00  0.00           C
ATOM   2793  C   CYS C  57      -5.803  41.760  -6.052  1.00  0.00           C
ATOM   2794  O   CYS C  57      -5.196  42.570  -5.370  1.00  0.00           O
ATOM   2795  CB  CYS C  57      -8.086  41.067  -5.294  1.00  0.00           C
ATOM   2796  SG  CYS C  57      -8.988  39.699  -4.508  1.00  0.00           S
ATOM   2797  HA  CYS C  57      -6.565  39.765  -5.935  1.00  0.00           H
ATOM   2798  HB2 CYS C  57      -8.219  41.981  -4.703  1.00  0.00           H
ATOM   2799  HB3 CYS C  57      -8.497  41.225  -6.304  1.00  0.00           H
ATOM   2800  HN  CYS C  57      -6.400  40.970  -3.241  1.00  0.00           H
ATOM   2801  N   VAL C  58      -5.813  41.794  -7.409  1.00  0.00           N
ATOM   2802  CA  VAL C  58      -5.180  42.908  -8.113  1.00  0.00           C
ATOM   2803  C   VAL C  58      -6.036  44.127  -7.884  1.00  0.00           C
ATOM   2804  O   VAL C  58      -5.478  45.187  -7.643  1.00  0.00           O
ATOM   2805  CB  VAL C  58      -4.948  42.738  -9.648  1.00  0.00           C
ATOM   2806  CG1 VAL C  58      -4.148  41.442  -9.931  1.00  0.00           C
ATOM   2807  CG2 VAL C  58      -6.244  42.771 -10.507  1.00  0.00           C
ATOM   2808  HA  VAL C  58      -4.188  43.077  -7.660  1.00  0.00           H
ATOM   2809  HB  VAL C  58      -4.335  43.592  -9.989  1.00  0.00           H
ATOM   2810 HG11 VAL C  58      -3.877  41.364 -10.995  1.00  0.00           H
ATOM   2811 HG12 VAL C  58      -3.227  41.412  -9.334  1.00  0.00           H
ATOM   2812 HG13 VAL C  58      -4.766  40.579  -9.666  1.00  0.00           H
ATOM   2813 HG21 VAL C  58      -5.997  42.624 -11.569  1.00  0.00           H
ATOM   2814 HG22 VAL C  58      -6.946  41.981 -10.202  1.00  0.00           H
ATOM   2815 HG23 VAL C  58      -6.748  43.745 -10.428  1.00  0.00           H
ATOM   2816  HN  VAL C  58      -6.318  41.109  -7.936  1.00  0.00           H
ATOM   2817  N   ALA C  59      -7.383  43.977  -7.965  1.00  0.00           N
ATOM   2818  CA  ALA C  59      -8.282  45.114  -7.815  1.00  0.00           C
ATOM   2819  C   ALA C  59      -9.101  44.909  -6.560  1.00  0.00           C
ATOM   2820  O   ALA C  59      -9.485  43.775  -6.321  1.00  0.00           O
ATOM   2821  CB  ALA C  59      -9.247  45.213  -9.025  1.00  0.00           C
ATOM   2822  HA  ALA C  59      -7.689  46.038  -7.802  1.00  0.00           H
ATOM   2823  HB1 ALA C  59      -9.925  46.071  -8.910  1.00  0.00           H
ATOM   2824  HB2 ALA C  59      -8.675  45.344  -9.957  1.00  0.00           H
ATOM   2825  HB3 ALA C  59      -9.850  44.295  -9.111  1.00  0.00           H
ATOM   2826  HN  ALA C  59      -7.813  43.088  -8.130  1.00  0.00           H
ATOM   2827  N   PRO C  60      -9.415  45.945  -5.744  1.00  0.00           N
ATOM   2828  CA  PRO C  60     -10.261  45.731  -4.572  1.00  0.00           C
ATOM   2829  C   PRO C  60     -11.735  45.626  -4.885  1.00  0.00           C
ATOM   2830  O   PRO C  60     -12.495  45.422  -3.951  1.00  0.00           O
ATOM   2831  CB  PRO C  60     -10.044  47.087  -3.860  1.00  0.00           C
ATOM   2832  CG  PRO C  60      -9.849  48.066  -5.042  1.00  0.00           C
ATOM   2833  CD  PRO C  60      -8.925  47.294  -5.997  1.00  0.00           C
ATOM   2834  HA  PRO C  60      -9.932  44.881  -3.954  1.00  0.00           H
ATOM   2835  HD3 PRO C  60      -7.870  47.367  -5.696  1.00  0.00           H
ATOM   2836  HD2 PRO C  60      -9.065  47.660  -7.027  1.00  0.00           H
ATOM   2837  HG3 PRO C  60      -9.491  49.065  -4.759  1.00  0.00           H
ATOM   2838  HG2 PRO C  60     -10.786  48.181  -5.596  1.00  0.00           H
ATOM   2839  HB2 PRO C  60     -10.865  47.381  -3.187  1.00  0.00           H
ATOM   2840  HB3 PRO C  60      -9.120  47.021  -3.270  1.00  0.00           H
ATOM   2841  N   VAL C  61     -12.180  45.776  -6.152  1.00  0.00           N
ATOM   2842  CA  VAL C  61     -13.618  45.778  -6.415  1.00  0.00           C
ATOM   2843  C   VAL C  61     -14.175  44.431  -6.048  1.00  0.00           C
ATOM   2844  O   VAL C  61     -13.443  43.460  -6.159  1.00  0.00           O
ATOM   2845  CB  VAL C  61     -14.012  46.111  -7.887  1.00  0.00           C
ATOM   2846  CG1 VAL C  61     -13.446  47.486  -8.334  1.00  0.00           C
ATOM   2847  CG2 VAL C  61     -13.592  44.996  -8.886  1.00  0.00           C
ATOM   2848  HA  VAL C  61     -14.087  46.528  -5.760  1.00  0.00           H
ATOM   2849  HB  VAL C  61     -15.115  46.180  -7.938  1.00  0.00           H
ATOM   2850 HG11 VAL C  61     -13.706  47.657  -9.387  1.00  0.00           H
ATOM   2851 HG12 VAL C  61     -13.891  48.287  -7.724  1.00  0.00           H
ATOM   2852 HG13 VAL C  61     -12.352  47.554  -8.255  1.00  0.00           H
ATOM   2853 HG21 VAL C  61     -13.838  45.284  -9.920  1.00  0.00           H
ATOM   2854 HG22 VAL C  61     -12.514  44.790  -8.830  1.00  0.00           H
ATOM   2855 HG23 VAL C  61     -14.144  44.072  -8.667  1.00  0.00           H
ATOM   2856  HN  VAL C  61     -11.546  45.887  -6.912  1.00  0.00           H
ATOM   2857  N   ALA C  62     -15.459  44.348  -5.633  1.00  0.00           N
ATOM   2858  CA  ALA C  62     -16.091  43.040  -5.537  1.00  0.00           C
ATOM   2859  C   ALA C  62     -16.512  42.726  -6.950  1.00  0.00           C
ATOM   2860  O   ALA C  62     -16.927  43.643  -7.641  1.00  0.00           O
ATOM   2861  CB  ALA C  62     -17.305  43.013  -4.576  1.00  0.00           C
ATOM   2862  HA  ALA C  62     -15.357  42.299  -5.184  1.00  0.00           H
ATOM   2863  HB1 ALA C  62     -17.752  42.007  -4.558  1.00  0.00           H
ATOM   2864  HB2 ALA C  62     -16.981  43.276  -3.557  1.00  0.00           H
ATOM   2865  HB3 ALA C  62     -18.071  43.734  -4.903  1.00  0.00           H
ATOM   2866  HN  ALA C  62     -16.034  45.160  -5.518  1.00  0.00           H
ATOM   2867  N   GLY C  63     -16.403  41.463  -7.414  1.00  0.00           N
ATOM   2868  CA  GLY C  63     -16.733  41.183  -8.806  1.00  0.00           C
ATOM   2869  C   GLY C  63     -16.867  39.704  -9.049  1.00  0.00           C
ATOM   2870  O   GLY C  63     -16.466  38.924  -8.198  1.00  0.00           O
ATOM   2871  HA3 GLY C  63     -15.949  41.583  -9.466  1.00  0.00           H
ATOM   2872  HA2 GLY C  63     -17.693  41.659  -9.064  1.00  0.00           H
ATOM   2873  HN  GLY C  63     -16.060  40.717  -6.839  1.00  0.00           H
ATOM   2874  N   GLN C  64     -17.437  39.312 -10.210  1.00  0.00           N
ATOM   2875  CA  GLN C  64     -17.665  37.893 -10.455  1.00  0.00           C
ATOM   2876  C   GLN C  64     -16.366  37.195 -10.768  1.00  0.00           C
ATOM   2877  O   GLN C  64     -16.200  36.072 -10.322  1.00  0.00           O
ATOM   2878  CB  GLN C  64     -18.690  37.630 -11.591  1.00  0.00           C
ATOM   2879  CG  GLN C  64     -20.087  38.225 -11.261  1.00  0.00           C
ATOM   2880  CD  GLN C  64     -21.111  37.756 -12.269  1.00  0.00           C
ATOM   2881  OE1 GLN C  64     -21.967  36.959 -11.919  1.00  0.00           O
ATOM   2882  NE2 GLN C  64     -21.043  38.232 -13.532  1.00  0.00           N
ATOM   2883  HA  GLN C  64     -18.065  37.465  -9.527  1.00  0.00           H
ATOM   2884  HB2 GLN C  64     -18.307  38.051 -12.533  1.00  0.00           H
ATOM   2885  HB3 GLN C  64     -18.794  36.539 -11.723  1.00  0.00           H
ATOM   2886  HG2 GLN C  64     -20.405  37.912 -10.254  1.00  0.00           H
ATOM   2887  HG3 GLN C  64     -20.053  39.326 -11.271  1.00  0.00           H
ATOM   2888 HE22 GLN C  64     -21.710  37.926 -14.214  1.00  0.00           H
ATOM   2889 HE21 GLN C  64     -20.340  38.889 -13.803  1.00  0.00           H
ATOM   2890  HN  GLN C  64     -17.703  39.976 -10.912  1.00  0.00           H
ATOM   2891  N   ALA C  65     -15.445  37.836 -11.528  1.00  0.00           N
ATOM   2892  CA  ALA C  65     -14.179  37.193 -11.870  1.00  0.00           C
ATOM   2893  C   ALA C  65     -13.091  38.247 -11.926  1.00  0.00           C
ATOM   2894  O   ALA C  65     -13.221  39.146 -12.740  1.00  0.00           O
ATOM   2895  CB  ALA C  65     -14.330  36.491 -13.240  1.00  0.00           C
ATOM   2896  HA  ALA C  65     -13.914  36.425 -11.128  1.00  0.00           H
ATOM   2897  HB1 ALA C  65     -13.379  36.029 -13.543  1.00  0.00           H
ATOM   2898  HB2 ALA C  65     -15.101  35.706 -13.175  1.00  0.00           H
ATOM   2899  HB3 ALA C  65     -14.633  37.215 -14.011  1.00  0.00           H
ATOM   2900  HN  ALA C  65     -15.626  38.746 -11.907  1.00  0.00           H
ATOM   2901  N   LEU C  66     -12.037  38.163 -11.077  1.00  0.00           N
ATOM   2902  CA  LEU C  66     -10.988  39.185 -11.055  1.00  0.00           C
ATOM   2903  C   LEU C  66      -9.649  38.491 -11.007  1.00  0.00           C
ATOM   2904  O   LEU C  66      -9.634  37.335 -10.624  1.00  0.00           O
ATOM   2905  CB  LEU C  66     -11.152  40.045  -9.772  1.00  0.00           C
ATOM   2906  CG  LEU C  66     -12.526  40.777  -9.689  1.00  0.00           C
ATOM   2907  CD1 LEU C  66     -12.752  41.312  -8.250  1.00  0.00           C
ATOM   2908  CD2 LEU C  66     -12.626  41.950 -10.703  1.00  0.00           C
ATOM   2909  HA  LEU C  66     -10.997  39.811 -11.959  1.00  0.00           H
ATOM   2910  HB2 LEU C  66     -11.061  39.356  -8.916  1.00  0.00           H
ATOM   2911  HB3 LEU C  66     -10.334  40.779  -9.697  1.00  0.00           H
ATOM   2912  HG  LEU C  66     -13.337  40.058  -9.895  1.00  0.00           H
ATOM   2913 HD21 LEU C  66     -13.600  42.452 -10.611  1.00  0.00           H
ATOM   2914 HD22 LEU C  66     -11.832  42.690 -10.510  1.00  0.00           H
ATOM   2915 HD23 LEU C  66     -12.530  41.597 -11.738  1.00  0.00           H
ATOM   2916 HD11 LEU C  66     -13.743  41.776  -8.162  1.00  0.00           H
ATOM   2917 HD12 LEU C  66     -12.717  40.483  -7.534  1.00  0.00           H
ATOM   2918 HD13 LEU C  66     -11.980  42.047  -7.977  1.00  0.00           H
ATOM   2919  HN  LEU C  66     -11.958  37.422 -10.406  1.00  0.00           H
ATOM   2920  N   LEU C  67      -8.523  39.153 -11.370  1.00  0.00           N
ATOM   2921  CA  LEU C  67      -7.229  38.481 -11.262  1.00  0.00           C
ATOM   2922  C   LEU C  67      -6.848  38.514  -9.799  1.00  0.00           C
ATOM   2923  O   LEU C  67      -7.090  39.538  -9.179  1.00  0.00           O
ATOM   2924  CB  LEU C  67      -6.112  39.134 -12.120  1.00  0.00           C
ATOM   2925  CG  LEU C  67      -6.447  39.295 -13.634  1.00  0.00           C
ATOM   2926  CD1 LEU C  67      -5.244  39.957 -14.362  1.00  0.00           C
ATOM   2927  CD2 LEU C  67      -6.802  37.944 -14.311  1.00  0.00           C
ATOM   2928  HA  LEU C  67      -7.322  37.436 -11.592  1.00  0.00           H
ATOM   2929  HB2 LEU C  67      -5.942  40.141 -11.722  1.00  0.00           H
ATOM   2930  HB3 LEU C  67      -5.183  38.554 -11.998  1.00  0.00           H
ATOM   2931  HG  LEU C  67      -7.315  39.967 -13.750  1.00  0.00           H
ATOM   2932 HD21 LEU C  67      -6.919  38.071 -15.398  1.00  0.00           H
ATOM   2933 HD22 LEU C  67      -6.011  37.205 -14.130  1.00  0.00           H
ATOM   2934 HD23 LEU C  67      -7.751  37.555 -13.919  1.00  0.00           H
ATOM   2935 HD11 LEU C  67      -5.477  40.124 -15.425  1.00  0.00           H
ATOM   2936 HD12 LEU C  67      -5.007  40.931 -13.907  1.00  0.00           H
ATOM   2937 HD13 LEU C  67      -4.353  39.314 -14.296  1.00  0.00           H
ATOM   2938  HN  LEU C  67      -8.552  40.115 -11.642  1.00  0.00           H
ATOM   2939  N   CYS C  68      -6.279  37.426  -9.226  1.00  0.00           N
ATOM   2940  CA  CYS C  68      -6.036  37.379  -7.784  1.00  0.00           C
ATOM   2941  C   CYS C  68      -4.890  36.452  -7.445  1.00  0.00           C
ATOM   2942  O   CYS C  68      -4.348  35.848  -8.352  1.00  0.00           O
ATOM   2943  CB  CYS C  68      -7.331  36.932  -7.049  1.00  0.00           C
ATOM   2944  SG  CYS C  68      -8.718  38.062  -7.378  1.00  0.00           S
ATOM   2945  HA  CYS C  68      -5.708  38.369  -7.449  1.00  0.00           H
ATOM   2946  HB2 CYS C  68      -7.615  35.922  -7.380  1.00  0.00           H
ATOM   2947  HB3 CYS C  68      -7.200  36.919  -5.958  1.00  0.00           H
ATOM   2948  HN  CYS C  68      -6.064  36.610  -9.762  1.00  0.00           H
ATOM   2949  N   GLN C  69      -4.495  36.328  -6.156  1.00  0.00           N
ATOM   2950  CA  GLN C  69      -3.372  35.463  -5.789  1.00  0.00           C
ATOM   2951  C   GLN C  69      -3.592  34.955  -4.379  1.00  0.00           C
ATOM   2952  O   GLN C  69      -4.309  35.636  -3.668  1.00  0.00           O
ATOM   2953  CB  GLN C  69      -2.109  36.349  -5.920  1.00  0.00           C
ATOM   2954  CG  GLN C  69      -0.802  35.613  -5.547  1.00  0.00           C
ATOM   2955  CD  GLN C  69       0.322  36.613  -5.639  1.00  0.00           C
ATOM   2956  OE1 GLN C  69       1.010  36.624  -6.646  1.00  0.00           O
ATOM   2957  NE2 GLN C  69       0.511  37.473  -4.613  1.00  0.00           N
ATOM   2958  HA  GLN C  69      -3.278  34.606  -6.472  1.00  0.00           H
ATOM   2959  HB2 GLN C  69      -2.027  36.696  -6.963  1.00  0.00           H
ATOM   2960  HB3 GLN C  69      -2.236  37.232  -5.277  1.00  0.00           H
ATOM   2961  HG2 GLN C  69      -0.860  35.222  -4.522  1.00  0.00           H
ATOM   2962  HG3 GLN C  69      -0.629  34.766  -6.229  1.00  0.00           H
ATOM   2963 HE22 GLN C  69       1.249  38.147  -4.655  1.00  0.00           H
ATOM   2964 HE21 GLN C  69      -0.080  37.457  -3.805  1.00  0.00           H
ATOM   2965  HN  GLN C  69      -4.914  36.880  -5.432  1.00  0.00           H
ATOM   2966  N   THR C  70      -3.040  33.805  -3.920  1.00  0.00           N
ATOM   2967  CA  THR C  70      -3.301  33.384  -2.539  1.00  0.00           C
ATOM   2968  C   THR C  70      -2.494  34.221  -1.574  1.00  0.00           C
ATOM   2969  O   THR C  70      -1.487  34.773  -1.986  1.00  0.00           O
ATOM   2970  CB  THR C  70      -3.042  31.873  -2.296  1.00  0.00           C
ATOM   2971  OG1 THR C  70      -1.701  31.569  -2.711  1.00  0.00           O
ATOM   2972  CG2 THR C  70      -4.074  31.007  -3.067  1.00  0.00           C
ATOM   2973  HA  THR C  70      -4.357  33.565  -2.301  1.00  0.00           H
ATOM   2974  HB  THR C  70      -3.148  31.661  -1.217  1.00  0.00           H
ATOM   2975  HG1 THR C  70      -1.473  30.654  -2.568  1.00  0.00           H
ATOM   2976 HG23 THR C  70      -3.951  31.137  -4.152  1.00  0.00           H
ATOM   2977 HG21 THR C  70      -3.929  29.948  -2.817  1.00  0.00           H
ATOM   2978 HG22 THR C  70      -5.105  31.276  -2.792  1.00  0.00           H
ATOM   2979  HN  THR C  70      -2.434  33.246  -4.489  1.00  0.00           H
ATOM   2980  N   ALA C  71      -2.928  34.324  -0.294  1.00  0.00           N
ATOM   2981  CA  ALA C  71      -2.192  35.113   0.694  1.00  0.00           C
ATOM   2982  C   ALA C  71      -1.298  34.176   1.471  1.00  0.00           C
ATOM   2983  O   ALA C  71      -0.860  33.201   0.881  1.00  0.00           O
ATOM   2984  CB  ALA C  71      -3.213  35.914   1.548  1.00  0.00           C
ATOM   2985  HA  ALA C  71      -1.518  35.835   0.209  1.00  0.00           H
ATOM   2986  HB1 ALA C  71      -2.734  36.747   2.087  1.00  0.00           H
ATOM   2987  HB2 ALA C  71      -4.008  36.332   0.914  1.00  0.00           H
ATOM   2988  HB3 ALA C  71      -3.665  35.232   2.277  1.00  0.00           H
ATOM   2989  HN  ALA C  71      -3.749  33.840   0.018  1.00  0.00           H
ATOM   2990  N   VAL C  72      -0.986  34.448   2.762  1.00  0.00           N
ATOM   2991  CA  VAL C  72       0.020  33.665   3.473  1.00  0.00           C
ATOM   2992  C   VAL C  72      -0.407  33.466   4.908  1.00  0.00           C
ATOM   2993  CB  VAL C  72       1.378  34.419   3.373  1.00  0.00           C
ATOM   2994  CG1 VAL C  72       1.859  34.488   1.895  1.00  0.00           C
ATOM   2995  CG2 VAL C  72       1.269  35.852   3.969  1.00  0.00           C
ATOM   2996  HA  VAL C  72       0.132  32.656   3.048  1.00  0.00           H
ATOM   2997  OT2 VAL C  72       0.440  32.802   5.690  1.00  0.00           O
ATOM   2998  OT1 VAL C  72      -1.468  33.889   5.339  1.00  0.00           O
ATOM   2999  HB  VAL C  72       2.125  33.848   3.954  1.00  0.00           H
ATOM   3000 HG11 VAL C  72       2.828  34.993   1.814  1.00  0.00           H
ATOM   3001 HG12 VAL C  72       1.961  33.474   1.482  1.00  0.00           H
ATOM   3002 HG13 VAL C  72       1.152  35.052   1.269  1.00  0.00           H
ATOM   3003 HG21 VAL C  72       2.271  36.247   4.184  1.00  0.00           H
ATOM   3004 HG22 VAL C  72       0.766  36.537   3.270  1.00  0.00           H
ATOM   3005 HG23 VAL C  72       0.701  35.850   4.909  1.00  0.00           H
ATOM   3006  HN  VAL C  72      -1.366  35.234   3.249  1.00  0.00           H
TER
ATOM   3007  N   ASN D   1      35.035  32.049   7.645  1.00  0.00           N
ATOM   3008  H3  ASN D   1      35.825  31.373   7.924  1.00  0.00           H
ATOM   3009  H1  ASN D   1      35.543  32.882   7.200  1.00  0.00           H
ATOM   3010  H2  ASN D   1      34.650  32.485   8.555  1.00  0.00           H
ATOM   3011  CA  ASN D   1      33.954  31.543   6.767  1.00  0.00           C
ATOM   3012  C   ASN D   1      34.341  30.366   5.893  1.00  0.00           C
ATOM   3013  O   ASN D   1      34.048  30.400   4.708  1.00  0.00           O
ATOM   3014  CB  ASN D   1      33.358  32.739   5.963  1.00  0.00           C
ATOM   3015  CG  ASN D   1      33.014  33.916   6.848  1.00  0.00           C
ATOM   3016  OD1 ASN D   1      32.815  33.729   8.038  1.00  0.00           O
ATOM   3017  ND2 ASN D   1      32.935  35.145   6.293  1.00  0.00           N
ATOM   3018  HA  ASN D   1      33.159  31.133   7.403  1.00  0.00           H
ATOM   3019  HB2 ASN D   1      34.088  33.062   5.208  1.00  0.00           H
ATOM   3020  HB3 ASN D   1      32.443  32.442   5.440  1.00  0.00           H
ATOM   3021 HD22 ASN D   1      32.702  35.934   6.863  1.00  0.00           H
ATOM   3022 HD21 ASN D   1      33.109  35.289   5.319  1.00  0.00           H
ATOM   3023  N   GLY D   2      34.961  29.296   6.450  1.00  0.00           N
ATOM   3024  CA  GLY D   2      35.222  28.092   5.662  1.00  0.00           C
ATOM   3025  C   GLY D   2      36.276  28.294   4.595  1.00  0.00           C
ATOM   3026  O   GLY D   2      36.152  29.229   3.822  1.00  0.00           O
ATOM   3027  HA3 GLY D   2      34.284  27.784   5.178  1.00  0.00           H
ATOM   3028  HA2 GLY D   2      35.511  27.270   6.335  1.00  0.00           H
ATOM   3029  HN  GLY D   2      35.186  29.264   7.425  1.00  0.00           H
ATOM   3030  N   ASN D   3      37.304  27.415   4.499  1.00  0.00           N
ATOM   3031  CA  ASN D   3      38.349  27.604   3.494  1.00  0.00           C
ATOM   3032  C   ASN D   3      38.942  26.285   3.047  1.00  0.00           C
ATOM   3033  O   ASN D   3      40.154  26.168   2.982  1.00  0.00           O
ATOM   3034  CB  ASN D   3      39.429  28.537   4.096  1.00  0.00           C
ATOM   3035  CG  ASN D   3      40.051  27.914   5.325  1.00  0.00           C
ATOM   3036  OD1 ASN D   3      41.128  27.350   5.217  1.00  0.00           O
ATOM   3037  ND2 ASN D   3      39.403  27.995   6.510  1.00  0.00           N
ATOM   3038  HA  ASN D   3      37.935  28.068   2.584  1.00  0.00           H
ATOM   3039  HB2 ASN D   3      40.191  28.759   3.332  1.00  0.00           H
ATOM   3040  HB3 ASN D   3      38.967  29.488   4.382  1.00  0.00           H
ATOM   3041 HD22 ASN D   3      39.808  27.573   7.323  1.00  0.00           H
ATOM   3042 HD21 ASN D   3      38.530  28.475   6.600  1.00  0.00           H
ATOM   3043  HN  ASN D   3      37.398  26.639   5.125  1.00  0.00           H
ATOM   3044  N   GLY D   4      38.101  25.270   2.737  1.00  0.00           N
ATOM   3045  CA  GLY D   4      38.614  23.963   2.343  1.00  0.00           C
ATOM   3046  C   GLY D   4      38.644  23.044   3.543  1.00  0.00           C
ATOM   3047  O   GLY D   4      38.477  21.848   3.367  1.00  0.00           O
ATOM   3048  HA3 GLY D   4      39.602  24.058   1.881  1.00  0.00           H
ATOM   3049  HA2 GLY D   4      37.946  23.533   1.577  1.00  0.00           H
ATOM   3050  HN  GLY D   4      37.114  25.363   2.826  1.00  0.00           H
ATOM   3051  N   ASN D   5      38.838  23.565   4.778  1.00  0.00           N
ATOM   3052  CA  ASN D   5      38.652  22.736   5.968  1.00  0.00           C
ATOM   3053  C   ASN D   5      37.388  21.906   5.857  1.00  0.00           C
ATOM   3054  O   ASN D   5      37.421  20.735   6.200  1.00  0.00           O
ATOM   3055  CB  ASN D   5      38.572  23.614   7.253  1.00  0.00           C
ATOM   3056  CG  ASN D   5      37.618  24.783   7.176  1.00  0.00           C
ATOM   3057  OD1 ASN D   5      36.950  24.962   6.171  1.00  0.00           O
ATOM   3058  ND2 ASN D   5      37.554  25.616   8.239  1.00  0.00           N
ATOM   3059  HA  ASN D   5      39.512  22.050   6.048  1.00  0.00           H
ATOM   3060  HB2 ASN D   5      38.309  22.983   8.117  1.00  0.00           H
ATOM   3061  HB3 ASN D   5      39.554  24.065   7.446  1.00  0.00           H
ATOM   3062 HD22 ASN D   5      36.934  26.401   8.227  1.00  0.00           H
ATOM   3063 HD21 ASN D   5      38.130  25.468   9.044  1.00  0.00           H
ATOM   3064  HN  ASN D   5      39.078  24.526   4.910  1.00  0.00           H
ATOM   3065  N   VAL D   6      36.276  22.511   5.376  1.00  0.00           N
ATOM   3066  CA  VAL D   6      34.994  21.809   5.267  1.00  0.00           C
ATOM   3067  C   VAL D   6      34.749  21.281   3.865  1.00  0.00           C
ATOM   3068  O   VAL D   6      34.228  20.182   3.748  1.00  0.00           O
ATOM   3069  CB  VAL D   6      33.819  22.700   5.787  1.00  0.00           C
ATOM   3070  CG1 VAL D   6      34.074  23.104   7.264  1.00  0.00           C
ATOM   3071  CG2 VAL D   6      33.552  23.970   4.932  1.00  0.00           C
ATOM   3072  HA  VAL D   6      35.008  20.926   5.929  1.00  0.00           H
ATOM   3073  HB  VAL D   6      32.899  22.088   5.762  1.00  0.00           H
ATOM   3074 HG11 VAL D   6      33.227  23.664   7.688  1.00  0.00           H
ATOM   3075 HG12 VAL D   6      34.216  22.197   7.863  1.00  0.00           H
ATOM   3076 HG13 VAL D   6      34.973  23.730   7.353  1.00  0.00           H
ATOM   3077 HG21 VAL D   6      32.713  24.542   5.352  1.00  0.00           H
ATOM   3078 HG22 VAL D   6      34.412  24.649   4.917  1.00  0.00           H
ATOM   3079 HG23 VAL D   6      33.293  23.688   3.902  1.00  0.00           H
ATOM   3080  HN  VAL D   6      36.331  23.464   5.087  1.00  0.00           H
ATOM   3081  N   CYS D   7      35.104  22.022   2.788  1.00  0.00           N
ATOM   3082  CA  CYS D   7      34.846  21.548   1.422  1.00  0.00           C
ATOM   3083  C   CYS D   7      35.991  20.689   0.936  1.00  0.00           C
ATOM   3084  O   CYS D   7      37.076  20.882   1.459  1.00  0.00           O
ATOM   3085  CB  CYS D   7      34.662  22.768   0.485  1.00  0.00           C
ATOM   3086  SG  CYS D   7      33.065  23.526   0.868  1.00  0.00           S
ATOM   3087  HA  CYS D   7      33.919  20.955   1.401  1.00  0.00           H
ATOM   3088  HB2 CYS D   7      35.469  23.506   0.604  1.00  0.00           H
ATOM   3089  HB3 CYS D   7      34.623  22.472  -0.565  1.00  0.00           H
ATOM   3090  HN  CYS D   7      35.575  22.897   2.906  1.00  0.00           H
ATOM   3091  N   PRO D   8      35.850  19.734  -0.023  1.00  0.00           N
ATOM   3092  CA  PRO D   8      36.971  18.868  -0.334  1.00  0.00           C
ATOM   3093  C   PRO D   8      38.039  19.569  -1.142  1.00  0.00           C
ATOM   3094  O   PRO D   8      37.641  20.359  -1.980  1.00  0.00           O
ATOM   3095  CB  PRO D   8      36.266  17.780  -1.186  1.00  0.00           C
ATOM   3096  CG  PRO D   8      35.072  18.513  -1.832  1.00  0.00           C
ATOM   3097  CD  PRO D   8      34.593  19.451  -0.701  1.00  0.00           C
ATOM   3098  HA  PRO D   8      37.343  18.450   0.605  1.00  0.00           H
ATOM   3099  HD3 PRO D   8      33.899  18.929  -0.022  1.00  0.00           H
ATOM   3100  HD2 PRO D   8      34.115  20.327  -1.145  1.00  0.00           H
ATOM   3101  HG3 PRO D   8      34.282  17.826  -2.176  1.00  0.00           H
ATOM   3102  HG2 PRO D   8      35.436  19.094  -2.694  1.00  0.00           H
ATOM   3103  HB2 PRO D   8      36.924  17.298  -1.921  1.00  0.00           H
ATOM   3104  HB3 PRO D   8      35.832  17.001  -0.548  1.00  0.00           H
ATOM   3105  N   PRO D   9      39.360  19.311  -0.946  1.00  0.00           N
ATOM   3106  CA  PRO D   9      40.389  19.801  -1.864  1.00  0.00           C
ATOM   3107  C   PRO D   9      40.161  19.828  -3.366  1.00  0.00           C
ATOM   3108  O   PRO D   9      39.058  19.616  -3.843  1.00  0.00           O
ATOM   3109  CB  PRO D   9      41.464  18.748  -1.503  1.00  0.00           C
ATOM   3110  CG  PRO D   9      41.355  18.621   0.029  1.00  0.00           C
ATOM   3111  CD  PRO D   9      39.827  18.611   0.250  1.00  0.00           C
ATOM   3112  HA  PRO D   9      40.697  20.804  -1.528  1.00  0.00           H
ATOM   3113  HD3 PRO D   9      39.569  19.157   1.171  1.00  0.00           H
ATOM   3114  HD2 PRO D   9      39.466  17.576   0.316  1.00  0.00           H
ATOM   3115  HG3 PRO D   9      41.798  19.525   0.478  1.00  0.00           H
ATOM   3116  HG2 PRO D   9      41.862  17.731   0.436  1.00  0.00           H
ATOM   3117  HB2 PRO D   9      41.187  17.799  -1.984  1.00  0.00           H
ATOM   3118  HB3 PRO D   9      42.486  18.996  -1.806  1.00  0.00           H
ATOM   3119  N   GLY D  10      41.245  20.114  -4.130  1.00  0.00           N
ATOM   3120  CA  GLY D  10      41.148  20.354  -5.569  1.00  0.00           C
ATOM   3121  C   GLY D  10      40.024  21.287  -5.952  1.00  0.00           C
ATOM   3122  O   GLY D  10      39.796  22.248  -5.235  1.00  0.00           O
ATOM   3123  HA3 GLY D  10      41.155  19.408  -6.121  1.00  0.00           H
ATOM   3124  HA2 GLY D  10      42.045  20.897  -5.907  1.00  0.00           H
ATOM   3125  HN  GLY D  10      42.147  20.245  -3.716  1.00  0.00           H
ATOM   3126  N   LEU D  11      39.351  21.058  -7.103  1.00  0.00           N
ATOM   3127  CA  LEU D  11      38.536  22.118  -7.696  1.00  0.00           C
ATOM   3128  C   LEU D  11      37.452  22.633  -6.771  1.00  0.00           C
ATOM   3129  O   LEU D  11      37.470  23.817  -6.473  1.00  0.00           O
ATOM   3130  CB  LEU D  11      37.941  21.674  -9.063  1.00  0.00           C
ATOM   3131  CG  LEU D  11      37.286  22.819  -9.890  1.00  0.00           C
ATOM   3132  CD1 LEU D  11      38.328  23.828 -10.454  1.00  0.00           C
ATOM   3133  CD2 LEU D  11      36.469  22.202 -11.062  1.00  0.00           C
ATOM   3134  HA  LEU D  11      39.244  22.938  -7.893  1.00  0.00           H
ATOM   3135  HB2 LEU D  11      38.734  21.227  -9.684  1.00  0.00           H
ATOM   3136  HB3 LEU D  11      37.188  20.898  -8.858  1.00  0.00           H
ATOM   3137  HG  LEU D  11      36.601  23.369  -9.228  1.00  0.00           H
ATOM   3138 HD21 LEU D  11      36.020  22.990 -11.685  1.00  0.00           H
ATOM   3139 HD22 LEU D  11      37.122  21.588 -11.701  1.00  0.00           H
ATOM   3140 HD23 LEU D  11      35.656  21.564 -10.678  1.00  0.00           H
ATOM   3141 HD11 LEU D  11      37.829  24.574 -11.092  1.00  0.00           H
ATOM   3142 HD12 LEU D  11      38.842  24.379  -9.654  1.00  0.00           H
ATOM   3143 HD13 LEU D  11      39.081  23.304 -11.062  1.00  0.00           H
ATOM   3144  HN  LEU D  11      39.511  20.221  -7.628  1.00  0.00           H
ATOM   3145  N   PHE D  12      36.490  21.798  -6.309  1.00  0.00           N
ATOM   3146  CA  PHE D  12      35.408  22.332  -5.480  1.00  0.00           C
ATOM   3147  C   PHE D  12      35.908  22.509  -4.067  1.00  0.00           C
ATOM   3148  O   PHE D  12      35.748  21.596  -3.272  1.00  0.00           O
ATOM   3149  CB  PHE D  12      34.154  21.422  -5.430  1.00  0.00           C
ATOM   3150  CG  PHE D  12      33.560  21.168  -6.812  1.00  0.00           C
ATOM   3151  CD1 PHE D  12      32.767  22.133  -7.442  1.00  0.00           C
ATOM   3152  CD2 PHE D  12      33.798  19.944  -7.442  1.00  0.00           C
ATOM   3153  CE1 PHE D  12      32.221  21.868  -8.702  1.00  0.00           C
ATOM   3154  CE2 PHE D  12      33.308  19.715  -8.725  1.00  0.00           C
ATOM   3155  CZ  PHE D  12      32.610  20.724  -9.396  1.00  0.00           C
ATOM   3156  HA  PHE D  12      35.069  23.299  -5.887  1.00  0.00           H
ATOM   3157  HB2 PHE D  12      34.384  20.465  -4.940  1.00  0.00           H
ATOM   3158  HB3 PHE D  12      33.382  21.928  -4.841  1.00  0.00           H
ATOM   3159  HD2 PHE D  12      34.357  19.165  -6.937  1.00  0.00           H
ATOM   3160  HE2 PHE D  12      33.473  18.751  -9.181  1.00  0.00           H
ATOM   3161  HZ  PHE D  12      32.366  20.630 -10.446  1.00  0.00           H
ATOM   3162  HE1 PHE D  12      31.503  22.544  -9.151  1.00  0.00           H
ATOM   3163  HD1 PHE D  12      32.576  23.083  -6.959  1.00  0.00           H
ATOM   3164  HN  PHE D  12      36.509  20.817  -6.507  1.00  0.00           H
ATOM   3165  N   SER D  13      36.510  23.665  -3.719  1.00  0.00           N
ATOM   3166  CA  SER D  13      37.017  23.841  -2.360  1.00  0.00           C
ATOM   3167  C   SER D  13      36.752  25.232  -1.837  1.00  0.00           C
ATOM   3168  O   SER D  13      37.559  25.694  -1.048  1.00  0.00           O
ATOM   3169  CB  SER D  13      38.523  23.515  -2.429  1.00  0.00           C
ATOM   3170  OG  SER D  13      39.030  24.412  -3.417  1.00  0.00           O
ATOM   3171  HA  SER D  13      36.568  23.147  -1.638  1.00  0.00           H
ATOM   3172  HB2 SER D  13      39.017  23.647  -1.452  1.00  0.00           H
ATOM   3173  HB3 SER D  13      38.666  22.477  -2.765  1.00  0.00           H
ATOM   3174  HG1 SER D  13      39.962  24.324  -3.552  1.00  0.00           H
ATOM   3175  HN  SER D  13      36.675  24.395  -4.387  1.00  0.00           H
ATOM   3176  N   ASN D  14      35.640  25.895  -2.245  1.00  0.00           N
ATOM   3177  CA  ASN D  14      35.330  27.241  -1.761  1.00  0.00           C
ATOM   3178  C   ASN D  14      34.030  27.158  -0.986  1.00  0.00           C
ATOM   3179  O   ASN D  14      32.992  27.221  -1.626  1.00  0.00           O
ATOM   3180  CB  ASN D  14      35.167  28.231  -2.946  1.00  0.00           C
ATOM   3181  CG  ASN D  14      36.409  28.351  -3.796  1.00  0.00           C
ATOM   3182  OD1 ASN D  14      37.269  29.156  -3.477  1.00  0.00           O
ATOM   3183  ND2 ASN D  14      36.534  27.574  -4.893  1.00  0.00           N
ATOM   3184  HA  ASN D  14      36.128  27.668  -1.135  1.00  0.00           H
ATOM   3185  HB2 ASN D  14      34.338  27.915  -3.592  1.00  0.00           H
ATOM   3186  HB3 ASN D  14      34.910  29.223  -2.542  1.00  0.00           H
ATOM   3187 HD22 ASN D  14      37.324  27.695  -5.492  1.00  0.00           H
ATOM   3188 HD21 ASN D  14      35.845  26.893  -5.138  1.00  0.00           H
ATOM   3189  HN  ASN D  14      34.981  25.472  -2.870  1.00  0.00           H
ATOM   3190  N   PRO D  15      33.997  27.015   0.364  1.00  0.00           N
ATOM   3191  CA  PRO D  15      32.718  26.996   1.053  1.00  0.00           C
ATOM   3192  C   PRO D  15      31.921  28.240   0.765  1.00  0.00           C
ATOM   3193  O   PRO D  15      32.333  29.306   1.196  1.00  0.00           O
ATOM   3194  CB  PRO D  15      33.171  26.941   2.534  1.00  0.00           C
ATOM   3195  CG  PRO D  15      34.562  26.282   2.453  1.00  0.00           C
ATOM   3196  CD  PRO D  15      35.194  26.880   1.177  1.00  0.00           C
ATOM   3197  HA  PRO D  15      32.172  26.080   0.789  1.00  0.00           H
ATOM   3198  HD3 PRO D  15      35.948  26.197   0.764  1.00  0.00           H
ATOM   3199  HD2 PRO D  15      35.632  27.872   1.372  1.00  0.00           H
ATOM   3200  HG3 PRO D  15      34.455  25.201   2.327  1.00  0.00           H
ATOM   3201  HG2 PRO D  15      35.148  26.444   3.358  1.00  0.00           H
ATOM   3202  HB2 PRO D  15      33.308  27.954   2.944  1.00  0.00           H
ATOM   3203  HB3 PRO D  15      32.471  26.392   3.186  1.00  0.00           H
ATOM   3204  N   GLN D  16      30.778  28.118   0.052  1.00  0.00           N
ATOM   3205  CA  GLN D  16      29.852  29.237  -0.036  1.00  0.00           C
ATOM   3206  C   GLN D  16      28.497  28.739   0.419  1.00  0.00           C
ATOM   3207  O   GLN D  16      28.073  27.703  -0.070  1.00  0.00           O
ATOM   3208  CB  GLN D  16      29.840  29.885  -1.441  1.00  0.00           C
ATOM   3209  CG  GLN D  16      31.174  30.613  -1.772  1.00  0.00           C
ATOM   3210  CD  GLN D  16      30.982  31.619  -2.886  1.00  0.00           C
ATOM   3211  OE1 GLN D  16      30.688  32.768  -2.594  1.00  0.00           O
ATOM   3212  NE2 GLN D  16      31.130  31.230  -4.171  1.00  0.00           N
ATOM   3213  HA  GLN D  16      30.150  30.039   0.643  1.00  0.00           H
ATOM   3214  HB2 GLN D  16      29.631  29.109  -2.187  1.00  0.00           H
ATOM   3215  HB3 GLN D  16      29.025  30.620  -1.460  1.00  0.00           H
ATOM   3216  HG2 GLN D  16      31.530  31.174  -0.895  1.00  0.00           H
ATOM   3217  HG3 GLN D  16      31.952  29.877  -2.027  1.00  0.00           H
ATOM   3218 HE22 GLN D  16      31.006  31.890  -4.911  1.00  0.00           H
ATOM   3219 HE21 GLN D  16      31.354  30.288  -4.402  1.00  0.00           H
ATOM   3220  HN  GLN D  16      30.506  27.259  -0.386  1.00  0.00           H
ATOM   3221  N   CYS D  17      27.817  29.444   1.356  1.00  0.00           N
ATOM   3222  CA  CYS D  17      26.487  29.031   1.788  1.00  0.00           C
ATOM   3223  C   CYS D  17      25.547  29.357   0.652  1.00  0.00           C
ATOM   3224  O   CYS D  17      24.866  30.369   0.712  1.00  0.00           O
ATOM   3225  CB  CYS D  17      26.058  29.808   3.060  1.00  0.00           C
ATOM   3226  SG  CYS D  17      27.160  29.453   4.456  1.00  0.00           S
ATOM   3227  HA  CYS D  17      26.466  27.952   2.014  1.00  0.00           H
ATOM   3228  HB2 CYS D  17      26.075  30.896   2.885  1.00  0.00           H
ATOM   3229  HB3 CYS D  17      25.044  29.506   3.347  1.00  0.00           H
ATOM   3230  HN  CYS D  17      28.181  30.294   1.739  1.00  0.00           H
ATOM   3231  N   CYS D  18      25.506  28.515  -0.404  1.00  0.00           N
ATOM   3232  CA  CYS D  18      24.644  28.823  -1.541  1.00  0.00           C
ATOM   3233  C   CYS D  18      23.296  28.229  -1.240  1.00  0.00           C
ATOM   3234  O   CYS D  18      23.248  27.237  -0.529  1.00  0.00           O
ATOM   3235  CB  CYS D  18      25.149  28.213  -2.870  1.00  0.00           C
ATOM   3236  SG  CYS D  18      26.964  28.243  -2.935  1.00  0.00           S
ATOM   3237  HA  CYS D  18      24.574  29.916  -1.677  1.00  0.00           H
ATOM   3238  HB2 CYS D  18      24.827  27.168  -2.908  1.00  0.00           H
ATOM   3239  HB3 CYS D  18      24.729  28.730  -3.746  1.00  0.00           H
ATOM   3240  HN  CYS D  18      26.017  27.653  -0.405  1.00  0.00           H
ATOM   3241  N   ALA D  19      22.198  28.797  -1.775  1.00  0.00           N
ATOM   3242  CA  ALA D  19      20.897  28.231  -1.456  1.00  0.00           C
ATOM   3243  C   ALA D  19      20.723  26.926  -2.197  1.00  0.00           C
ATOM   3244  O   ALA D  19      20.375  25.943  -1.564  1.00  0.00           O
ATOM   3245  CB  ALA D  19      19.744  29.208  -1.791  1.00  0.00           C
ATOM   3246  HA  ALA D  19      20.851  28.054  -0.371  1.00  0.00           H
ATOM   3247  HB1 ALA D  19      18.804  28.910  -1.306  1.00  0.00           H
ATOM   3248  HB2 ALA D  19      19.995  30.225  -1.452  1.00  0.00           H
ATOM   3249  HB3 ALA D  19      19.588  29.210  -2.876  1.00  0.00           H
ATOM   3250  HN  ALA D  19      22.256  29.584  -2.394  1.00  0.00           H
ATOM   3251  N   THR D  20      20.945  26.894  -3.532  1.00  0.00           N
ATOM   3252  CA  THR D  20      20.503  25.749  -4.333  1.00  0.00           C
ATOM   3253  C   THR D  20      21.555  25.263  -5.290  1.00  0.00           C
ATOM   3254  O   THR D  20      22.452  26.029  -5.601  1.00  0.00           O
ATOM   3255  CB  THR D  20      19.263  26.146  -5.179  1.00  0.00           C
ATOM   3256  OG1 THR D  20      18.763  25.021  -5.928  1.00  0.00           O
ATOM   3257  CG2 THR D  20      19.527  27.332  -6.142  1.00  0.00           C
ATOM   3258  HA  THR D  20      20.203  24.903  -3.698  1.00  0.00           H
ATOM   3259  HB  THR D  20      18.482  26.470  -4.476  1.00  0.00           H
ATOM   3260  HG1 THR D  20      19.269  24.814  -6.706  1.00  0.00           H
ATOM   3261 HG23 THR D  20      20.391  27.107  -6.779  1.00  0.00           H
ATOM   3262 HG21 THR D  20      18.649  27.510  -6.781  1.00  0.00           H
ATOM   3263 HG22 THR D  20      19.737  28.250  -5.584  1.00  0.00           H
ATOM   3264  HN  THR D  20      21.351  27.677  -4.004  1.00  0.00           H
ATOM   3265  N   GLN D  21      21.405  24.008  -5.786  1.00  0.00           N
ATOM   3266  CA  GLN D  21      22.189  23.555  -6.929  1.00  0.00           C
ATOM   3267  C   GLN D  21      21.258  22.945  -7.953  1.00  0.00           C
ATOM   3268  O   GLN D  21      20.171  22.557  -7.557  1.00  0.00           O
ATOM   3269  CB  GLN D  21      23.284  22.585  -6.421  1.00  0.00           C
ATOM   3270  CG  GLN D  21      24.431  22.367  -7.438  1.00  0.00           C
ATOM   3271  CD  GLN D  21      25.484  21.469  -6.835  1.00  0.00           C
ATOM   3272  OE1 GLN D  21      26.459  21.982  -6.308  1.00  0.00           O
ATOM   3273  NE2 GLN D  21      25.303  20.133  -6.888  1.00  0.00           N
ATOM   3274  HA  GLN D  21      22.647  24.417  -7.416  1.00  0.00           H
ATOM   3275  HB2 GLN D  21      23.719  23.004  -5.502  1.00  0.00           H
ATOM   3276  HB3 GLN D  21      22.812  21.630  -6.157  1.00  0.00           H
ATOM   3277  HG2 GLN D  21      24.038  21.905  -8.352  1.00  0.00           H
ATOM   3278  HG3 GLN D  21      24.886  23.332  -7.706  1.00  0.00           H
ATOM   3279 HE22 GLN D  21      25.979  19.513  -6.489  1.00  0.00           H
ATOM   3280 HE21 GLN D  21      24.491  19.741  -7.319  1.00  0.00           H
ATOM   3281  HN  GLN D  21      20.718  23.370  -5.428  1.00  0.00           H
ATOM   3282  N   VAL D  22      21.642  22.869  -9.253  1.00  0.00           N
ATOM   3283  CA  VAL D  22      20.786  22.246 -10.265  1.00  0.00           C
ATOM   3284  C   VAL D  22      21.654  21.348 -11.128  1.00  0.00           C
ATOM   3285  O   VAL D  22      22.839  21.628 -11.226  1.00  0.00           O
ATOM   3286  CB  VAL D  22      19.997  23.313 -11.083  1.00  0.00           C
ATOM   3287  CG1 VAL D  22      19.249  24.291 -10.134  1.00  0.00           C
ATOM   3288  CG2 VAL D  22      20.914  24.133 -12.027  1.00  0.00           C
ATOM   3289  HA  VAL D  22      20.021  21.620  -9.781  1.00  0.00           H
ATOM   3290  HB  VAL D  22      19.256  22.783 -11.709  1.00  0.00           H
ATOM   3291 HG11 VAL D  22      18.603  24.969 -10.711  1.00  0.00           H
ATOM   3292 HG12 VAL D  22      18.621  23.739  -9.424  1.00  0.00           H
ATOM   3293 HG13 VAL D  22      19.961  24.901  -9.556  1.00  0.00           H
ATOM   3294 HG21 VAL D  22      20.314  24.829 -12.634  1.00  0.00           H
ATOM   3295 HG22 VAL D  22      21.622  24.722 -11.428  1.00  0.00           H
ATOM   3296 HG23 VAL D  22      21.470  23.476 -12.712  1.00  0.00           H
ATOM   3297  HN  VAL D  22      22.511  23.255  -9.564  1.00  0.00           H
ATOM   3298  N   LEU D  23      21.107  20.272 -11.748  1.00  0.00           N
ATOM   3299  CA  LEU D  23      21.914  19.401 -12.612  1.00  0.00           C
ATOM   3300  C   LEU D  23      23.201  18.951 -11.949  1.00  0.00           C
ATOM   3301  O   LEU D  23      24.265  19.158 -12.508  1.00  0.00           O
ATOM   3302  CB  LEU D  23      22.183  20.133 -13.956  1.00  0.00           C
ATOM   3303  CG  LEU D  23      20.898  20.686 -14.641  1.00  0.00           C
ATOM   3304  CD1 LEU D  23      21.291  21.465 -15.927  1.00  0.00           C
ATOM   3305  CD2 LEU D  23      19.886  19.557 -14.991  1.00  0.00           C
ATOM   3306  HA  LEU D  23      21.366  18.468 -12.820  1.00  0.00           H
ATOM   3307  HB2 LEU D  23      22.860  20.979 -13.757  1.00  0.00           H
ATOM   3308  HB3 LEU D  23      22.697  19.443 -14.646  1.00  0.00           H
ATOM   3309  HG  LEU D  23      20.400  21.398 -13.961  1.00  0.00           H
ATOM   3310 HD21 LEU D  23      19.041  19.969 -15.565  1.00  0.00           H
ATOM   3311 HD22 LEU D  23      20.374  18.779 -15.597  1.00  0.00           H
ATOM   3312 HD23 LEU D  23      19.471  19.092 -14.085  1.00  0.00           H
ATOM   3313 HD11 LEU D  23      20.399  21.898 -16.406  1.00  0.00           H
ATOM   3314 HD12 LEU D  23      21.983  22.289 -15.686  1.00  0.00           H
ATOM   3315 HD13 LEU D  23      21.784  20.794 -16.648  1.00  0.00           H
ATOM   3316  HN  LEU D  23      20.127  20.077 -11.660  1.00  0.00           H
ATOM   3317  N   GLY D  24      23.111  18.328 -10.750  1.00  0.00           N
ATOM   3318  CA  GLY D  24      24.282  17.904  -9.987  1.00  0.00           C
ATOM   3319  C   GLY D  24      25.466  18.832 -10.081  1.00  0.00           C
ATOM   3320  O   GLY D  24      26.574  18.327  -9.970  1.00  0.00           O
ATOM   3321  HA3 GLY D  24      24.576  16.909 -10.356  1.00  0.00           H
ATOM   3322  HA2 GLY D  24      24.025  17.805  -8.919  1.00  0.00           H
ATOM   3323  HN  GLY D  24      22.226  18.072 -10.384  1.00  0.00           H
ATOM   3324  N   LEU D  25      25.288  20.161 -10.289  1.00  0.00           N
ATOM   3325  CA  LEU D  25      26.452  20.996 -10.580  1.00  0.00           C
ATOM   3326  C   LEU D  25      26.214  22.489 -10.420  1.00  0.00           C
ATOM   3327  O   LEU D  25      26.886  23.084  -9.594  1.00  0.00           O
ATOM   3328  CB  LEU D  25      26.941  20.644 -12.018  1.00  0.00           C
ATOM   3329  CG  LEU D  25      28.350  21.189 -12.408  1.00  0.00           C
ATOM   3330  CD1 LEU D  25      29.502  20.488 -11.635  1.00  0.00           C
ATOM   3331  CD2 LEU D  25      28.581  20.964 -13.931  1.00  0.00           C
ATOM   3332  HA  LEU D  25      27.228  20.706  -9.859  1.00  0.00           H
ATOM   3333  HB2 LEU D  25      26.977  19.552 -12.147  1.00  0.00           H
ATOM   3334  HB3 LEU D  25      26.189  21.021 -12.726  1.00  0.00           H
ATOM   3335  HG  LEU D  25      28.397  22.269 -12.191  1.00  0.00           H
ATOM   3336 HD21 LEU D  25      29.572  21.334 -14.238  1.00  0.00           H
ATOM   3337 HD22 LEU D  25      28.528  19.891 -14.172  1.00  0.00           H
ATOM   3338 HD23 LEU D  25      27.821  21.489 -14.529  1.00  0.00           H
ATOM   3339 HD11 LEU D  25      30.471  20.859 -12.002  1.00  0.00           H
ATOM   3340 HD12 LEU D  25      29.462  20.684 -10.557  1.00  0.00           H
ATOM   3341 HD13 LEU D  25      29.465  19.399 -11.794  1.00  0.00           H
ATOM   3342  HN  LEU D  25      24.378  20.573 -10.333  1.00  0.00           H
ATOM   3343  N   ILE D  26      25.311  23.154 -11.183  1.00  0.00           N
ATOM   3344  CA  ILE D  26      25.311  24.624 -11.192  1.00  0.00           C
ATOM   3345  C   ILE D  26      24.759  25.165  -9.887  1.00  0.00           C
ATOM   3346  O   ILE D  26      23.614  24.858  -9.605  1.00  0.00           O
ATOM   3347  CB  ILE D  26      24.574  25.260 -12.418  1.00  0.00           C
ATOM   3348  CG1 ILE D  26      25.407  25.219 -13.736  1.00  0.00           C
ATOM   3349  CG2 ILE D  26      24.173  26.742 -12.151  1.00  0.00           C
ATOM   3350  HA  ILE D  26      26.355  24.944 -11.298  1.00  0.00           H
ATOM   3351  HB  ILE D  26      23.654  24.688 -12.596  1.00  0.00           H
ATOM   3352  CD  ILE D  26      25.894  23.804 -14.133  1.00  0.00           C
ATOM   3353  HD3 ILE D  26      25.047  23.106 -14.213  1.00  0.00           H
ATOM   3354  HD2 ILE D  26      26.606  23.432 -13.385  1.00  0.00           H
ATOM   3355  HD1 ILE D  26      26.410  23.841 -15.105  1.00  0.00           H
ATOM   3356 HG12 ILE D  26      24.788  25.603 -14.565  1.00  0.00           H
ATOM   3357 HG13 ILE D  26      26.277  25.887 -13.634  1.00  0.00           H
ATOM   3358 HG21 ILE D  26      23.675  27.171 -13.035  1.00  0.00           H
ATOM   3359 HG22 ILE D  26      23.471  26.836 -11.311  1.00  0.00           H
ATOM   3360 HG23 ILE D  26      25.066  27.344 -11.927  1.00  0.00           H
ATOM   3361  HN  ILE D  26      24.670  22.660 -11.772  1.00  0.00           H
ATOM   3362  N   GLY D  27      25.524  25.974  -9.107  1.00  0.00           N
ATOM   3363  CA  GLY D  27      24.990  26.630  -7.909  1.00  0.00           C
ATOM   3364  C   GLY D  27      24.492  28.017  -8.237  1.00  0.00           C
ATOM   3365  O   GLY D  27      24.856  28.507  -9.293  1.00  0.00           O
ATOM   3366  HA3 GLY D  27      25.776  26.739  -7.147  1.00  0.00           H
ATOM   3367  HA2 GLY D  27      24.189  26.045  -7.453  1.00  0.00           H
ATOM   3368  HN  GLY D  27      26.463  26.204  -9.363  1.00  0.00           H
ATOM   3369  N   LEU D  28      23.683  28.659  -7.353  1.00  0.00           N
ATOM   3370  CA  LEU D  28      23.212  30.026  -7.607  1.00  0.00           C
ATOM   3371  C   LEU D  28      23.330  30.878  -6.352  1.00  0.00           C
ATOM   3372  O   LEU D  28      23.309  30.318  -5.267  1.00  0.00           O
ATOM   3373  CB  LEU D  28      21.738  30.075  -8.109  1.00  0.00           C
ATOM   3374  CG  LEU D  28      21.494  29.449  -9.521  1.00  0.00           C
ATOM   3375  CD1 LEU D  28      21.232  27.916  -9.479  1.00  0.00           C
ATOM   3376  CD2 LEU D  28      20.287  30.138 -10.221  1.00  0.00           C
ATOM   3377  HA  LEU D  28      23.858  30.506  -8.358  1.00  0.00           H
ATOM   3378  HB2 LEU D  28      21.084  29.593  -7.368  1.00  0.00           H
ATOM   3379  HB3 LEU D  28      21.457  31.141  -8.147  1.00  0.00           H
ATOM   3380  HG  LEU D  28      22.384  29.619 -10.147  1.00  0.00           H
ATOM   3381 HD21 LEU D  28      20.107  29.692 -11.211  1.00  0.00           H
ATOM   3382 HD22 LEU D  28      19.376  30.024  -9.612  1.00  0.00           H
ATOM   3383 HD23 LEU D  28      20.476  31.214 -10.365  1.00  0.00           H
ATOM   3384 HD11 LEU D  28      21.214  27.505 -10.500  1.00  0.00           H
ATOM   3385 HD12 LEU D  28      22.000  27.380  -8.905  1.00  0.00           H
ATOM   3386 HD13 LEU D  28      20.249  27.716  -9.030  1.00  0.00           H
ATOM   3387  HN  LEU D  28      23.384  28.215  -6.505  1.00  0.00           H
ATOM   3388  N   ASP D  29      23.455  32.224  -6.489  1.00  0.00           N
ATOM   3389  CA  ASP D  29      23.608  33.118  -5.333  1.00  0.00           C
ATOM   3390  C   ASP D  29      24.559  32.557  -4.310  1.00  0.00           C
ATOM   3391  O   ASP D  29      24.210  32.416  -3.147  1.00  0.00           O
ATOM   3392  CB  ASP D  29      22.251  33.437  -4.670  1.00  0.00           C
ATOM   3393  CG  ASP D  29      22.342  34.558  -3.668  1.00  0.00           C
ATOM   3394  OD1 ASP D  29      22.639  35.708  -4.095  1.00  0.00           O
ATOM   3395  OD2 ASP D  29      22.117  34.301  -2.454  1.00  0.00           O
ATOM   3396  HA  ASP D  29      24.048  34.071  -5.678  1.00  0.00           H
ATOM   3397  HB2 ASP D  29      21.559  33.745  -5.460  1.00  0.00           H
ATOM   3398  HB3 ASP D  29      21.871  32.530  -4.179  1.00  0.00           H
ATOM   3399  HN  ASP D  29      23.435  32.646  -7.399  1.00  0.00           H
ATOM   3400  N   CYS D  30      25.788  32.228  -4.746  1.00  0.00           N
ATOM   3401  CA  CYS D  30      26.747  31.681  -3.798  1.00  0.00           C
ATOM   3402  C   CYS D  30      27.173  32.793  -2.864  1.00  0.00           C
ATOM   3403  O   CYS D  30      27.458  33.865  -3.368  1.00  0.00           O
ATOM   3404  CB  CYS D  30      27.928  31.044  -4.571  1.00  0.00           C
ATOM   3405  SG  CYS D  30      27.281  29.772  -5.710  1.00  0.00           S
ATOM   3406  HA  CYS D  30      26.254  30.883  -3.227  1.00  0.00           H
ATOM   3407  HB2 CYS D  30      28.462  31.816  -5.141  1.00  0.00           H
ATOM   3408  HB3 CYS D  30      28.627  30.560  -3.883  1.00  0.00           H
ATOM   3409  HN  CYS D  30      26.054  32.372  -5.701  1.00  0.00           H
ATOM   3410  N   LYS D  31      27.210  32.593  -1.523  1.00  0.00           N
ATOM   3411  CA  LYS D  31      27.674  33.643  -0.611  1.00  0.00           C
ATOM   3412  C   LYS D  31      28.604  33.035   0.415  1.00  0.00           C
ATOM   3413  O   LYS D  31      28.373  31.896   0.779  1.00  0.00           O
ATOM   3414  CB  LYS D  31      26.486  34.290   0.149  1.00  0.00           C
ATOM   3415  CG  LYS D  31      25.613  35.199  -0.758  1.00  0.00           C
ATOM   3416  CD  LYS D  31      24.430  35.805   0.051  1.00  0.00           C
ATOM   3417  CE  LYS D  31      23.665  36.893  -0.751  1.00  0.00           C
ATOM   3418  NZ  LYS D  31      22.480  37.382  -0.008  1.00  0.00           N
ATOM   3419  HA  LYS D  31      28.232  34.426  -1.151  1.00  0.00           H
ATOM   3420  HB2 LYS D  31      25.867  33.491   0.588  1.00  0.00           H
ATOM   3421  HB3 LYS D  31      26.884  34.905   0.974  1.00  0.00           H
ATOM   3422  HG2 LYS D  31      26.241  36.013  -1.157  1.00  0.00           H
ATOM   3423  HG3 LYS D  31      25.220  34.619  -1.609  1.00  0.00           H
ATOM   3424  HD2 LYS D  31      23.737  34.995   0.329  1.00  0.00           H
ATOM   3425  HD3 LYS D  31      24.809  36.268   0.977  1.00  0.00           H
ATOM   3426  HE2 LYS D  31      24.344  37.738  -0.959  1.00  0.00           H
ATOM   3427  HE3 LYS D  31      23.343  36.476  -1.716  1.00  0.00           H
ATOM   3428  HZ1 LYS D  31      21.951  38.147  -0.563  1.00  0.00           H
ATOM   3429  HZ2 LYS D  31      21.771  36.590   0.186  1.00  0.00           H
ATOM   3430  HZ3 LYS D  31      22.753  37.815   0.946  1.00  0.00           H
ATOM   3431  HN  LYS D  31      26.905  31.729  -1.113  1.00  0.00           H
ATOM   3432  N   VAL D  32      29.639  33.759   0.905  1.00  0.00           N
ATOM   3433  CA  VAL D  32      30.549  33.169   1.892  1.00  0.00           C
ATOM   3434  C   VAL D  32      29.827  33.042   3.221  1.00  0.00           C
ATOM   3435  O   VAL D  32      29.026  33.928   3.474  1.00  0.00           O
ATOM   3436  CB  VAL D  32      31.899  33.939   2.058  1.00  0.00           C
ATOM   3437  CG1 VAL D  32      32.697  33.963   0.722  1.00  0.00           C
ATOM   3438  CG2 VAL D  32      31.726  35.386   2.605  1.00  0.00           C
ATOM   3439  HA  VAL D  32      30.825  32.178   1.511  1.00  0.00           H
ATOM   3440  HB  VAL D  32      32.513  33.394   2.797  1.00  0.00           H
ATOM   3441 HG11 VAL D  32      33.665  34.468   0.862  1.00  0.00           H
ATOM   3442 HG12 VAL D  32      32.898  32.939   0.372  1.00  0.00           H
ATOM   3443 HG13 VAL D  32      32.139  34.496  -0.062  1.00  0.00           H
ATOM   3444 HG21 VAL D  32      32.715  35.842   2.774  1.00  0.00           H
ATOM   3445 HG22 VAL D  32      31.181  36.031   1.903  1.00  0.00           H
ATOM   3446 HG23 VAL D  32      31.188  35.381   3.563  1.00  0.00           H
ATOM   3447  HN  VAL D  32      29.776  34.706   0.616  1.00  0.00           H
ATOM   3448  N   PRO D  33      30.034  32.021   4.100  1.00  0.00           N
ATOM   3449  CA  PRO D  33      29.364  32.020   5.393  1.00  0.00           C
ATOM   3450  C   PRO D  33      29.539  33.271   6.222  1.00  0.00           C
ATOM   3451  O   PRO D  33      30.290  34.155   5.842  1.00  0.00           O
ATOM   3452  CB  PRO D  33      30.045  30.829   6.118  1.00  0.00           C
ATOM   3453  CG  PRO D  33      30.656  29.938   5.010  1.00  0.00           C
ATOM   3454  CD  PRO D  33      30.840  30.853   3.771  1.00  0.00           C
ATOM   3455  HA  PRO D  33      28.291  31.839   5.227  1.00  0.00           H
ATOM   3456  HD3 PRO D  33      30.444  30.324   2.897  1.00  0.00           H
ATOM   3457  HD2 PRO D  33      31.890  31.115   3.585  1.00  0.00           H
ATOM   3458  HG3 PRO D  33      29.939  29.137   4.784  1.00  0.00           H
ATOM   3459  HG2 PRO D  33      31.598  29.457   5.320  1.00  0.00           H
ATOM   3460  HB2 PRO D  33      30.857  31.197   6.761  1.00  0.00           H
ATOM   3461  HB3 PRO D  33      29.346  30.271   6.758  1.00  0.00           H
ATOM   3462  N   SER D  34      28.840  33.330   7.379  1.00  0.00           N
ATOM   3463  CA  SER D  34      28.961  34.475   8.277  1.00  0.00           C
ATOM   3464  C   SER D  34      30.107  34.337   9.257  1.00  0.00           C
ATOM   3465  O   SER D  34      30.546  35.369   9.740  1.00  0.00           O
ATOM   3466  CB  SER D  34      27.655  34.606   9.102  1.00  0.00           C
ATOM   3467  OG  SER D  34      27.491  33.415   9.891  1.00  0.00           O
ATOM   3468  HA  SER D  34      29.089  35.403   7.692  1.00  0.00           H
ATOM   3469  HB2 SER D  34      27.710  35.492   9.758  1.00  0.00           H
ATOM   3470  HB3 SER D  34      26.799  34.727   8.416  1.00  0.00           H
ATOM   3471  HG1 SER D  34      26.699  33.432  10.421  1.00  0.00           H
ATOM   3472  HN  SER D  34      28.237  32.578   7.653  1.00  0.00           H
ATOM   3473  N   GLN D  35      30.595  33.116   9.593  1.00  0.00           N
ATOM   3474  CA  GLN D  35      31.575  32.989  10.677  1.00  0.00           C
ATOM   3475  C   GLN D  35      32.491  31.799  10.492  1.00  0.00           C
ATOM   3476  O   GLN D  35      32.209  30.984   9.632  1.00  0.00           O
ATOM   3477  CB  GLN D  35      30.807  32.896  12.025  1.00  0.00           C
ATOM   3478  CG  GLN D  35      29.969  31.592  12.139  1.00  0.00           C
ATOM   3479  CD  GLN D  35      29.197  31.519  13.437  1.00  0.00           C
ATOM   3480  OE1 GLN D  35      28.837  32.556  13.972  1.00  0.00           O
ATOM   3481  NE2 GLN D  35      28.912  30.310  13.971  1.00  0.00           N
ATOM   3482  HA  GLN D  35      32.229  33.877  10.699  1.00  0.00           H
ATOM   3483  HB2 GLN D  35      31.516  32.930  12.868  1.00  0.00           H
ATOM   3484  HB3 GLN D  35      30.143  33.772  12.103  1.00  0.00           H
ATOM   3485  HG2 GLN D  35      29.234  31.556  11.322  1.00  0.00           H
ATOM   3486  HG3 GLN D  35      30.639  30.722  12.049  1.00  0.00           H
ATOM   3487 HE22 GLN D  35      28.391  30.256  14.824  1.00  0.00           H
ATOM   3488 HE21 GLN D  35      29.214  29.459  13.540  1.00  0.00           H
ATOM   3489  HN  GLN D  35      30.254  32.275   9.172  1.00  0.00           H
ATOM   3490  N   ASN D  36      33.584  31.694  11.286  1.00  0.00           N
ATOM   3491  CA  ASN D  36      34.552  30.601  11.132  1.00  0.00           C
ATOM   3492  C   ASN D  36      33.941  29.213  11.180  1.00  0.00           C
ATOM   3493  O   ASN D  36      33.989  28.585  12.225  1.00  0.00           O
ATOM   3494  CB  ASN D  36      35.714  30.738  12.163  1.00  0.00           C
ATOM   3495  CG  ASN D  36      35.296  31.072  13.581  1.00  0.00           C
ATOM   3496  OD1 ASN D  36      35.944  31.909  14.190  1.00  0.00           O
ATOM   3497  ND2 ASN D  36      34.239  30.460  14.159  1.00  0.00           N
ATOM   3498  HA  ASN D  36      35.023  30.683  10.141  1.00  0.00           H
ATOM   3499  HB2 ASN D  36      36.331  29.827  12.160  1.00  0.00           H
ATOM   3500  HB3 ASN D  36      36.359  31.567  11.823  1.00  0.00           H
ATOM   3501 HD22 ASN D  36      33.983  30.700  15.096  1.00  0.00           H
ATOM   3502 HD21 ASN D  36      33.699  29.770  13.682  1.00  0.00           H
ATOM   3503  HN  ASN D  36      33.772  32.408  11.963  1.00  0.00           H
ATOM   3504  N   VAL D  37      33.386  28.692  10.059  1.00  0.00           N
ATOM   3505  CA  VAL D  37      32.888  27.317  10.062  1.00  0.00           C
ATOM   3506  C   VAL D  37      34.094  26.400  10.092  1.00  0.00           C
ATOM   3507  O   VAL D  37      34.935  26.544   9.220  1.00  0.00           O
ATOM   3508  CB  VAL D  37      31.896  26.983   8.903  1.00  0.00           C
ATOM   3509  CG1 VAL D  37      30.635  27.884   9.031  1.00  0.00           C
ATOM   3510  CG2 VAL D  37      32.487  27.092   7.470  1.00  0.00           C
ATOM   3511  HA  VAL D  37      32.302  27.185  10.988  1.00  0.00           H
ATOM   3512  HB  VAL D  37      31.594  25.926   9.023  1.00  0.00           H
ATOM   3513 HG11 VAL D  37      30.048  27.917   8.103  1.00  0.00           H
ATOM   3514 HG12 VAL D  37      30.008  27.485   9.840  1.00  0.00           H
ATOM   3515 HG13 VAL D  37      30.896  28.922   9.273  1.00  0.00           H
ATOM   3516 HG21 VAL D  37      31.738  26.778   6.726  1.00  0.00           H
ATOM   3517 HG22 VAL D  37      32.767  28.129   7.242  1.00  0.00           H
ATOM   3518 HG23 VAL D  37      33.360  26.438   7.348  1.00  0.00           H
ATOM   3519  HN  VAL D  37      33.357  29.225   9.215  1.00  0.00           H
ATOM   3520  N   TYR D  38      34.216  25.482  11.084  1.00  0.00           N
ATOM   3521  CA  TYR D  38      35.379  24.594  11.156  1.00  0.00           C
ATOM   3522  C   TYR D  38      35.071  23.230  10.585  1.00  0.00           C
ATOM   3523  O   TYR D  38      35.844  22.774   9.757  1.00  0.00           O
ATOM   3524  CB  TYR D  38      35.867  24.437  12.618  1.00  0.00           C
ATOM   3525  CG  TYR D  38      36.307  25.802  13.166  1.00  0.00           C
ATOM   3526  CD1 TYR D  38      37.538  26.343  12.778  1.00  0.00           C
ATOM   3527  CD2 TYR D  38      35.497  26.516  14.055  1.00  0.00           C
ATOM   3528  CE1 TYR D  38      37.967  27.567  13.298  1.00  0.00           C
ATOM   3529  CE2 TYR D  38      35.939  27.726  14.599  1.00  0.00           C
ATOM   3530  CZ  TYR D  38      37.180  28.256  14.226  1.00  0.00           C
ATOM   3531  OH  TYR D  38      37.651  29.461  14.758  1.00  0.00           O
ATOM   3532  HA  TYR D  38      36.224  25.022  10.594  1.00  0.00           H
ATOM   3533  HB3 TYR D  38      36.727  23.749  12.653  1.00  0.00           H
ATOM   3534  HB2 TYR D  38      35.074  24.004  13.246  1.00  0.00           H
ATOM   3535  HD2 TYR D  38      34.519  26.135  14.331  1.00  0.00           H
ATOM   3536  HE2 TYR D  38      35.310  28.246  15.313  1.00  0.00           H
ATOM   3537  HE1 TYR D  38      38.918  27.985  12.984  1.00  0.00           H
ATOM   3538  HD1 TYR D  38      38.168  25.813  12.070  1.00  0.00           H
ATOM   3539  HH  TYR D  38      37.104  29.824  15.446  1.00  0.00           H
ATOM   3540  HN  TYR D  38      33.521  25.389  11.798  1.00  0.00           H
ATOM   3541  N   ASP D  39      33.970  22.566  11.020  1.00  0.00           N
ATOM   3542  CA  ASP D  39      33.638  21.229  10.524  1.00  0.00           C
ATOM   3543  C   ASP D  39      32.354  21.289   9.726  1.00  0.00           C
ATOM   3544  O   ASP D  39      31.666  22.295   9.776  1.00  0.00           O
ATOM   3545  CB  ASP D  39      33.527  20.231  11.708  1.00  0.00           C
ATOM   3546  CG  ASP D  39      32.385  20.523  12.645  1.00  0.00           C
ATOM   3547  OD1 ASP D  39      31.835  21.654  12.597  1.00  0.00           O
ATOM   3548  OD2 ASP D  39      32.031  19.615  13.445  1.00  0.00           O
ATOM   3549  HA  ASP D  39      34.431  20.837   9.866  1.00  0.00           H
ATOM   3550  HB2 ASP D  39      33.400  19.207  11.323  1.00  0.00           H
ATOM   3551  HB3 ASP D  39      34.463  20.263  12.288  1.00  0.00           H
ATOM   3552  HN  ASP D  39      33.350  22.967  11.694  1.00  0.00           H
ATOM   3553  N   GLY D  40      32.025  20.211   8.978  1.00  0.00           N
ATOM   3554  CA  GLY D  40      30.802  20.197   8.180  1.00  0.00           C
ATOM   3555  C   GLY D  40      29.591  20.516   9.022  1.00  0.00           C
ATOM   3556  O   GLY D  40      28.708  21.205   8.537  1.00  0.00           O
ATOM   3557  HA3 GLY D  40      30.640  19.204   7.730  1.00  0.00           H
ATOM   3558  HA2 GLY D  40      30.909  20.927   7.364  1.00  0.00           H
ATOM   3559  HN  GLY D  40      32.628  19.417   8.941  1.00  0.00           H
ATOM   3560  N   THR D  41      29.525  20.019  10.278  1.00  0.00           N
ATOM   3561  CA  THR D  41      28.380  20.337  11.129  1.00  0.00           C
ATOM   3562  C   THR D  41      28.217  21.837  11.217  1.00  0.00           C
ATOM   3563  O   THR D  41      27.126  22.330  10.973  1.00  0.00           O
ATOM   3564  CB  THR D  41      28.551  19.710  12.540  1.00  0.00           C
ATOM   3565  OG1 THR D  41      28.698  18.290  12.358  1.00  0.00           O
ATOM   3566  CG2 THR D  41      27.347  20.026  13.466  1.00  0.00           C
ATOM   3567  HA  THR D  41      27.479  19.897  10.667  1.00  0.00           H
ATOM   3568  HB  THR D  41      29.466  20.113  13.005  1.00  0.00           H
ATOM   3569  HG1 THR D  41      28.846  17.825  13.176  1.00  0.00           H
ATOM   3570 HG23 THR D  41      26.410  19.682  13.003  1.00  0.00           H
ATOM   3571 HG21 THR D  41      27.466  19.515  14.434  1.00  0.00           H
ATOM   3572 HG22 THR D  41      27.277  21.107  13.657  1.00  0.00           H
ATOM   3573  HN  THR D  41      30.247  19.425  10.640  1.00  0.00           H
ATOM   3574  N   ASP D  42      29.293  22.583  11.557  1.00  0.00           N
ATOM   3575  CA  ASP D  42      29.169  24.036  11.649  1.00  0.00           C
ATOM   3576  C   ASP D  42      28.745  24.589  10.310  1.00  0.00           C
ATOM   3577  O   ASP D  42      27.868  25.436  10.274  1.00  0.00           O
ATOM   3578  CB  ASP D  42      30.505  24.728  12.031  1.00  0.00           C
ATOM   3579  CG  ASP D  42      31.065  24.261  13.349  1.00  0.00           C
ATOM   3580  OD1 ASP D  42      32.288  24.468  13.576  1.00  0.00           O
ATOM   3581  OD2 ASP D  42      30.299  23.680  14.166  1.00  0.00           O
ATOM   3582  HA  ASP D  42      28.409  24.280  12.411  1.00  0.00           H
ATOM   3583  HB2 ASP D  42      31.248  24.533  11.243  1.00  0.00           H
ATOM   3584  HB3 ASP D  42      30.349  25.818  12.095  1.00  0.00           H
ATOM   3585  HN  ASP D  42      30.183  22.162  11.734  1.00  0.00           H
ATOM   3586  N   PHE D  43      29.368  24.127   9.202  1.00  0.00           N
ATOM   3587  CA  PHE D  43      29.046  24.704   7.898  1.00  0.00           C
ATOM   3588  C   PHE D  43      27.565  24.583   7.655  1.00  0.00           C
ATOM   3589  O   PHE D  43      26.932  25.566   7.304  1.00  0.00           O
ATOM   3590  CB  PHE D  43      29.879  24.047   6.762  1.00  0.00           C
ATOM   3591  CG  PHE D  43      29.825  24.687   5.360  1.00  0.00           C
ATOM   3592  CD1 PHE D  43      29.301  25.957   5.087  1.00  0.00           C
ATOM   3593  CD2 PHE D  43      30.342  23.936   4.295  1.00  0.00           C
ATOM   3594  CE1 PHE D  43      29.249  26.435   3.773  1.00  0.00           C
ATOM   3595  CE2 PHE D  43      30.303  24.418   2.984  1.00  0.00           C
ATOM   3596  CZ  PHE D  43      29.753  25.672   2.721  1.00  0.00           C
ATOM   3597  HA  PHE D  43      29.315  25.759   7.963  1.00  0.00           H
ATOM   3598  HB2 PHE D  43      30.935  24.066   7.062  1.00  0.00           H
ATOM   3599  HB3 PHE D  43      29.566  22.996   6.676  1.00  0.00           H
ATOM   3600  HD2 PHE D  43      30.772  22.957   4.480  1.00  0.00           H
ATOM   3601  HE2 PHE D  43      30.682  23.812   2.171  1.00  0.00           H
ATOM   3602  HZ  PHE D  43      29.710  26.055   1.709  1.00  0.00           H
ATOM   3603  HE1 PHE D  43      28.813  27.400   3.553  1.00  0.00           H
ATOM   3604  HD1 PHE D  43      28.926  26.597   5.874  1.00  0.00           H
ATOM   3605  HN  PHE D  43      30.073  23.418   9.260  1.00  0.00           H
ATOM   3606  N   ARG D  44      26.993  23.377   7.858  1.00  0.00           N
ATOM   3607  CA  ARG D  44      25.573  23.189   7.588  1.00  0.00           C
ATOM   3608  C   ARG D  44      24.724  24.121   8.424  1.00  0.00           C
ATOM   3609  O   ARG D  44      23.868  24.795   7.872  1.00  0.00           O
ATOM   3610  CB  ARG D  44      25.157  21.716   7.852  1.00  0.00           C
ATOM   3611  CG  ARG D  44      23.667  21.474   7.505  1.00  0.00           C
ATOM   3612  CD  ARG D  44      23.251  20.007   7.777  1.00  0.00           C
ATOM   3613  NE  ARG D  44      23.348  19.704   9.211  1.00  0.00           N
ATOM   3614  CZ  ARG D  44      24.292  18.983   9.788  1.00  0.00           C
ATOM   3615  NH1 ARG D  44      25.345  18.494   9.169  1.00  0.00           N
ATOM   3616  NH2 ARG D  44      24.181  18.736  11.076  1.00  0.00           N
ATOM   3617  HA  ARG D  44      25.409  23.420   6.525  1.00  0.00           H
ATOM   3618  HB2 ARG D  44      25.781  21.051   7.234  1.00  0.00           H
ATOM   3619  HB3 ARG D  44      25.338  21.471   8.910  1.00  0.00           H
ATOM   3620  HG2 ARG D  44      23.027  22.132   8.116  1.00  0.00           H
ATOM   3621  HG3 ARG D  44      23.491  21.714   6.443  1.00  0.00           H
ATOM   3622  HD2 ARG D  44      22.191  19.927   7.485  1.00  0.00           H
ATOM   3623  HD3 ARG D  44      23.778  19.318   7.107  1.00  0.00           H
ATOM   3624  HE  ARG D  44      22.582  20.071   9.797  1.00  0.00           H
ATOM   3625 HH12 ARG D  44      26.040  17.926   9.677  1.00  0.00           H
ATOM   3626 HH11 ARG D  44      25.528  18.670   8.178  1.00  0.00           H
ATOM   3627 HH22 ARG D  44      24.887  18.175  11.575  1.00  0.00           H
ATOM   3628 HH21 ARG D  44      23.382  19.088  11.624  1.00  0.00           H
ATOM   3629  HN  ARG D  44      27.535  22.599   8.178  1.00  0.00           H
ATOM   3630  N   ASN D  45      24.927  24.167   9.758  1.00  0.00           N
ATOM   3631  CA  ASN D  45      24.060  24.998  10.592  1.00  0.00           C
ATOM   3632  C   ASN D  45      24.226  26.452  10.221  1.00  0.00           C
ATOM   3633  O   ASN D  45      23.231  27.150  10.106  1.00  0.00           O
ATOM   3634  CB  ASN D  45      24.328  24.821  12.110  1.00  0.00           C
ATOM   3635  CG  ASN D  45      23.878  23.450  12.558  1.00  0.00           C
ATOM   3636  OD1 ASN D  45      22.707  23.296  12.870  1.00  0.00           O
ATOM   3637  ND2 ASN D  45      24.764  22.430  12.596  1.00  0.00           N
ATOM   3638  HA  ASN D  45      23.013  24.707  10.401  1.00  0.00           H
ATOM   3639  HB2 ASN D  45      25.395  24.989  12.328  1.00  0.00           H
ATOM   3640  HB3 ASN D  45      23.751  25.576  12.671  1.00  0.00           H
ATOM   3641 HD22 ASN D  45      24.460  21.519  12.880  1.00  0.00           H
ATOM   3642 HD21 ASN D  45      25.722  22.566  12.352  1.00  0.00           H
ATOM   3643  HN  ASN D  45      25.664  23.640  10.182  1.00  0.00           H
ATOM   3644  N   VAL D  46      25.470  26.937  10.023  1.00  0.00           N
ATOM   3645  CA  VAL D  46      25.646  28.338   9.647  1.00  0.00           C
ATOM   3646  C   VAL D  46      24.968  28.592   8.321  1.00  0.00           C
ATOM   3647  O   VAL D  46      24.418  29.668   8.143  1.00  0.00           O
ATOM   3648  CB  VAL D  46      27.140  28.764   9.631  1.00  0.00           C
ATOM   3649  CG1 VAL D  46      27.319  30.173   9.004  1.00  0.00           C
ATOM   3650  CG2 VAL D  46      27.706  28.766  11.081  1.00  0.00           C
ATOM   3651  HA  VAL D  46      25.140  28.959  10.399  1.00  0.00           H
ATOM   3652  HB  VAL D  46      27.693  28.041   9.008  1.00  0.00           H
ATOM   3653 HG11 VAL D  46      28.372  30.482   9.079  1.00  0.00           H
ATOM   3654 HG12 VAL D  46      27.038  30.176   7.939  1.00  0.00           H
ATOM   3655 HG13 VAL D  46      26.695  30.906   9.536  1.00  0.00           H
ATOM   3656 HG21 VAL D  46      28.764  29.059  11.078  1.00  0.00           H
ATOM   3657 HG22 VAL D  46      27.161  29.487  11.709  1.00  0.00           H
ATOM   3658 HG23 VAL D  46      27.628  27.774  11.549  1.00  0.00           H
ATOM   3659  HN  VAL D  46      26.269  26.341  10.103  1.00  0.00           H
ATOM   3660  N   CYS D  47      24.964  27.632   7.372  1.00  0.00           N
ATOM   3661  CA  CYS D  47      24.217  27.869   6.141  1.00  0.00           C
ATOM   3662  C   CYS D  47      22.760  28.070   6.492  1.00  0.00           C
ATOM   3663  O   CYS D  47      22.154  28.992   5.970  1.00  0.00           O
ATOM   3664  CB  CYS D  47      24.362  26.727   5.112  1.00  0.00           C
ATOM   3665  SG  CYS D  47      26.103  26.460   4.706  1.00  0.00           S
ATOM   3666  HA  CYS D  47      24.609  28.788   5.680  1.00  0.00           H
ATOM   3667  HB2 CYS D  47      23.940  25.789   5.499  1.00  0.00           H
ATOM   3668  HB3 CYS D  47      23.866  27.005   4.174  1.00  0.00           H
ATOM   3669  HN  CYS D  47      25.426  26.755   7.505  1.00  0.00           H
ATOM   3670  N   ALA D  48      22.182  27.231   7.385  1.00  0.00           N
ATOM   3671  CA  ALA D  48      20.797  27.449   7.802  1.00  0.00           C
ATOM   3672  C   ALA D  48      20.643  28.824   8.419  1.00  0.00           C
ATOM   3673  O   ALA D  48      19.618  29.448   8.186  1.00  0.00           O
ATOM   3674  CB  ALA D  48      20.300  26.369   8.799  1.00  0.00           C
ATOM   3675  HA  ALA D  48      20.155  27.377   6.908  1.00  0.00           H
ATOM   3676  HB1 ALA D  48      19.233  26.524   9.024  1.00  0.00           H
ATOM   3677  HB2 ALA D  48      20.424  25.366   8.361  1.00  0.00           H
ATOM   3678  HB3 ALA D  48      20.863  26.416   9.742  1.00  0.00           H
ATOM   3679  HN  ALA D  48      22.694  26.468   7.787  1.00  0.00           H
ATOM   3680  N   LYS D  49      21.637  29.336   9.186  1.00  0.00           N
ATOM   3681  CA  LYS D  49      21.523  30.696   9.720  1.00  0.00           C
ATOM   3682  C   LYS D  49      21.409  31.686   8.582  1.00  0.00           C
ATOM   3683  O   LYS D  49      20.622  32.610   8.704  1.00  0.00           O
ATOM   3684  CB  LYS D  49      22.731  31.174  10.574  1.00  0.00           C
ATOM   3685  CG  LYS D  49      22.932  30.365  11.884  1.00  0.00           C
ATOM   3686  CD  LYS D  49      24.180  30.886  12.653  1.00  0.00           C
ATOM   3687  CE  LYS D  49      24.605  29.958  13.825  1.00  0.00           C
ATOM   3688  NZ  LYS D  49      23.559  29.826  14.865  1.00  0.00           N
ATOM   3689  HA  LYS D  49      20.617  30.748  10.345  1.00  0.00           H
ATOM   3690  HB2 LYS D  49      23.645  31.129   9.964  1.00  0.00           H
ATOM   3691  HB3 LYS D  49      22.573  32.229  10.852  1.00  0.00           H
ATOM   3692  HG2 LYS D  49      22.032  30.472  12.510  1.00  0.00           H
ATOM   3693  HG3 LYS D  49      23.060  29.298  11.656  1.00  0.00           H
ATOM   3694  HD2 LYS D  49      25.034  30.962  11.959  1.00  0.00           H
ATOM   3695  HD3 LYS D  49      23.975  31.898  13.038  1.00  0.00           H
ATOM   3696  HE2 LYS D  49      24.864  28.961  13.427  1.00  0.00           H
ATOM   3697  HE3 LYS D  49      25.516  30.381  14.284  1.00  0.00           H
ATOM   3698  HZ1 LYS D  49      23.930  29.278  15.721  1.00  0.00           H
ATOM   3699  HZ2 LYS D  49      23.229  30.791  15.226  1.00  0.00           H
ATOM   3700  HZ3 LYS D  49      22.693  29.281  14.518  1.00  0.00           H
ATOM   3701  HN  LYS D  49      22.465  28.809   9.372  1.00  0.00           H
ATOM   3702  N   THR D  50      22.185  31.517   7.484  1.00  0.00           N
ATOM   3703  CA  THR D  50      22.094  32.439   6.350  1.00  0.00           C
ATOM   3704  C   THR D  50      21.096  31.974   5.307  1.00  0.00           C
ATOM   3705  O   THR D  50      21.046  32.571   4.243  1.00  0.00           O
ATOM   3706  CB  THR D  50      23.514  32.647   5.761  1.00  0.00           C
ATOM   3707  OG1 THR D  50      24.012  31.355   5.385  1.00  0.00           O
ATOM   3708  CG2 THR D  50      24.458  33.302   6.808  1.00  0.00           C
ATOM   3709  HA  THR D  50      21.737  33.430   6.679  1.00  0.00           H
ATOM   3710  HB  THR D  50      23.457  33.302   4.873  1.00  0.00           H
ATOM   3711  HG1 THR D  50      24.897  31.406   5.040  1.00  0.00           H
ATOM   3712 HG23 THR D  50      24.567  32.654   7.691  1.00  0.00           H
ATOM   3713 HG21 THR D  50      25.455  33.464   6.371  1.00  0.00           H
ATOM   3714 HG22 THR D  50      24.058  34.276   7.132  1.00  0.00           H
ATOM   3715  HN  THR D  50      22.814  30.741   7.405  1.00  0.00           H
ATOM   3716  N   GLY D  51      20.262  30.943   5.588  1.00  0.00           N
ATOM   3717  CA  GLY D  51      19.140  30.628   4.712  1.00  0.00           C
ATOM   3718  C   GLY D  51      19.610  29.830   3.532  1.00  0.00           C
ATOM   3719  O   GLY D  51      19.321  30.194   2.402  1.00  0.00           O
ATOM   3720  HA3 GLY D  51      18.663  31.548   4.348  1.00  0.00           H
ATOM   3721  HA2 GLY D  51      18.390  30.051   5.275  1.00  0.00           H
ATOM   3722  HN  GLY D  51      20.358  30.395   6.415  1.00  0.00           H
ATOM   3723  N   ALA D  52      20.353  28.736   3.798  1.00  0.00           N
ATOM   3724  CA  ALA D  52      21.010  28.028   2.711  1.00  0.00           C
ATOM   3725  C   ALA D  52      21.518  26.685   3.176  1.00  0.00           C
ATOM   3726  O   ALA D  52      21.293  26.342   4.326  1.00  0.00           O
ATOM   3727  CB  ALA D  52      22.181  28.961   2.298  1.00  0.00           C
ATOM   3728  HA  ALA D  52      20.301  27.848   1.890  1.00  0.00           H
ATOM   3729  HB1 ALA D  52      22.902  28.480   1.628  1.00  0.00           H
ATOM   3730  HB2 ALA D  52      21.806  29.865   1.796  1.00  0.00           H
ATOM   3731  HB3 ALA D  52      22.713  29.271   3.208  1.00  0.00           H
ATOM   3732  HN  ALA D  52      20.551  28.454   4.737  1.00  0.00           H
ATOM   3733  N   GLN D  53      22.213  25.940   2.284  1.00  0.00           N
ATOM   3734  CA  GLN D  53      22.856  24.677   2.658  1.00  0.00           C
ATOM   3735  C   GLN D  53      24.312  24.794   2.245  1.00  0.00           C
ATOM   3736  O   GLN D  53      24.618  25.734   1.527  1.00  0.00           O
ATOM   3737  CB  GLN D  53      22.104  23.506   1.965  1.00  0.00           C
ATOM   3738  CG  GLN D  53      21.382  22.504   2.918  1.00  0.00           C
ATOM   3739  CD  GLN D  53      20.666  23.162   4.073  1.00  0.00           C
ATOM   3740  OE1 GLN D  53      20.989  22.875   5.216  1.00  0.00           O
ATOM   3741  NE2 GLN D  53      19.689  24.052   3.814  1.00  0.00           N
ATOM   3742  HA  GLN D  53      22.825  24.547   3.746  1.00  0.00           H
ATOM   3743  HB2 GLN D  53      21.349  23.973   1.321  1.00  0.00           H
ATOM   3744  HB3 GLN D  53      22.789  22.954   1.303  1.00  0.00           H
ATOM   3745  HG2 GLN D  53      20.655  21.904   2.348  1.00  0.00           H
ATOM   3746  HG3 GLN D  53      22.100  21.793   3.344  1.00  0.00           H
ATOM   3747 HE22 GLN D  53      19.219  24.491   4.579  1.00  0.00           H
ATOM   3748 HE21 GLN D  53      19.430  24.283   2.878  1.00  0.00           H
ATOM   3749  HN  GLN D  53      22.317  26.236   1.331  1.00  0.00           H
ATOM   3750  N   PRO D  54      25.250  23.908   2.666  1.00  0.00           N
ATOM   3751  CA  PRO D  54      26.650  24.109   2.330  1.00  0.00           C
ATOM   3752  C   PRO D  54      26.975  23.531   0.970  1.00  0.00           C
ATOM   3753  O   PRO D  54      26.894  22.320   0.835  1.00  0.00           O
ATOM   3754  CB  PRO D  54      27.268  23.296   3.497  1.00  0.00           C
ATOM   3755  CG  PRO D  54      26.294  22.136   3.786  1.00  0.00           C
ATOM   3756  CD  PRO D  54      24.910  22.744   3.468  1.00  0.00           C
ATOM   3757  HA  PRO D  54      26.966  25.162   2.395  1.00  0.00           H
ATOM   3758  HD3 PRO D  54      24.387  23.011   4.396  1.00  0.00           H
ATOM   3759  HD2 PRO D  54      24.323  22.031   2.880  1.00  0.00           H
ATOM   3760  HG3 PRO D  54      26.378  21.751   4.814  1.00  0.00           H
ATOM   3761  HG2 PRO D  54      26.512  21.304   3.103  1.00  0.00           H
ATOM   3762  HB2 PRO D  54      28.265  22.912   3.257  1.00  0.00           H
ATOM   3763  HB3 PRO D  54      27.329  23.920   4.402  1.00  0.00           H
ATOM   3764  N   LEU D  55      27.359  24.359  -0.036  1.00  0.00           N
ATOM   3765  CA  LEU D  55      27.905  23.819  -1.283  1.00  0.00           C
ATOM   3766  C   LEU D  55      29.397  24.060  -1.298  1.00  0.00           C
ATOM   3767  O   LEU D  55      29.895  24.864  -0.527  1.00  0.00           O
ATOM   3768  CB  LEU D  55      27.365  24.483  -2.582  1.00  0.00           C
ATOM   3769  CG  LEU D  55      25.828  24.414  -2.806  1.00  0.00           C
ATOM   3770  CD1 LEU D  55      25.518  24.946  -4.238  1.00  0.00           C
ATOM   3771  CD2 LEU D  55      25.240  22.983  -2.672  1.00  0.00           C
ATOM   3772  HA  LEU D  55      27.746  22.732  -1.355  1.00  0.00           H
ATOM   3773  HB2 LEU D  55      27.670  25.541  -2.567  1.00  0.00           H
ATOM   3774  HB3 LEU D  55      27.837  24.019  -3.461  1.00  0.00           H
ATOM   3775  HG  LEU D  55      25.346  25.041  -2.037  1.00  0.00           H
ATOM   3776 HD21 LEU D  55      24.159  22.998  -2.875  1.00  0.00           H
ATOM   3777 HD22 LEU D  55      25.721  22.316  -3.403  1.00  0.00           H
ATOM   3778 HD23 LEU D  55      25.383  22.583  -1.658  1.00  0.00           H
ATOM   3779 HD11 LEU D  55      24.436  25.103  -4.351  1.00  0.00           H
ATOM   3780 HD12 LEU D  55      26.034  25.893  -4.452  1.00  0.00           H
ATOM   3781 HD13 LEU D  55      25.848  24.227  -5.001  1.00  0.00           H
ATOM   3782  HN  LEU D  55      27.375  25.354   0.074  1.00  0.00           H
ATOM   3783  N   CYS D  56      30.102  23.363  -2.215  1.00  0.00           N
ATOM   3784  CA  CYS D  56      31.522  23.574  -2.444  1.00  0.00           C
ATOM   3785  C   CYS D  56      31.604  24.167  -3.831  1.00  0.00           C
ATOM   3786  O   CYS D  56      31.283  23.446  -4.762  1.00  0.00           O
ATOM   3787  CB  CYS D  56      32.167  22.169  -2.378  1.00  0.00           C
ATOM   3788  SG  CYS D  56      31.659  21.361  -0.838  1.00  0.00           S
ATOM   3789  HA  CYS D  56      31.987  24.229  -1.691  1.00  0.00           H
ATOM   3790  HB2 CYS D  56      31.788  21.507  -3.167  1.00  0.00           H
ATOM   3791  HB3 CYS D  56      33.259  22.245  -2.460  1.00  0.00           H
ATOM   3792  HN  CYS D  56      29.657  22.691  -2.802  1.00  0.00           H
ATOM   3793  N   CYS D  57      31.981  25.455  -4.008  1.00  0.00           N
ATOM   3794  CA  CYS D  57      31.940  26.050  -5.344  1.00  0.00           C
ATOM   3795  C   CYS D  57      33.264  25.906  -6.052  1.00  0.00           C
ATOM   3796  O   CYS D  57      34.270  25.785  -5.370  1.00  0.00           O
ATOM   3797  CB  CYS D  57      31.522  27.536  -5.294  1.00  0.00           C
ATOM   3798  SG  CYS D  57      29.886  27.633  -4.508  1.00  0.00           S
ATOM   3799  HA  CYS D  57      31.155  25.568  -5.935  1.00  0.00           H
ATOM   3800  HB2 CYS D  57      32.247  28.108  -4.703  1.00  0.00           H
ATOM   3801  HB3 CYS D  57      31.453  27.971  -6.304  1.00  0.00           H
ATOM   3802  HN  CYS D  57      32.281  26.026  -3.241  1.00  0.00           H
ATOM   3803  N   VAL D  58      33.288  25.931  -7.409  1.00  0.00           N
ATOM   3804  CA  VAL D  58      34.571  25.940  -8.113  1.00  0.00           C
ATOM   3805  C   VAL D  58      35.197  27.291  -7.884  1.00  0.00           C
ATOM   3806  O   VAL D  58      36.394  27.338  -7.643  1.00  0.00           O
ATOM   3807  CB  VAL D  58      34.538  25.654  -9.648  1.00  0.00           C
ATOM   3808  CG1 VAL D  58      33.816  24.313  -9.931  1.00  0.00           C
ATOM   3809  CG2 VAL D  58      33.919  26.793 -10.507  1.00  0.00           C
ATOM   3810  HA  VAL D  58      35.212  25.165  -7.660  1.00  0.00           H
ATOM   3811  HB  VAL D  58      35.584  25.550  -9.989  1.00  0.00           H
ATOM   3812 HG11 VAL D  58      33.884  24.039 -10.995  1.00  0.00           H
ATOM   3813 HG12 VAL D  58      34.250  23.501  -9.334  1.00  0.00           H
ATOM   3814 HG13 VAL D  58      32.761  24.417  -9.666  1.00  0.00           H
ATOM   3815 HG21 VAL D  58      33.915  26.504 -11.569  1.00  0.00           H
ATOM   3816 HG22 VAL D  58      32.884  27.006 -10.202  1.00  0.00           H
ATOM   3817 HG23 VAL D  58      34.511  27.716 -10.428  1.00  0.00           H
ATOM   3818  HN  VAL D  58      32.442  26.026  -7.936  1.00  0.00           H
ATOM   3819  N   ALA D  59      34.394  28.382  -7.965  1.00  0.00           N
ATOM   3820  CA  ALA D  59      34.929  29.728  -7.815  1.00  0.00           C
ATOM   3821  C   ALA D  59      34.342  30.336  -6.560  1.00  0.00           C
ATOM   3822  O   ALA D  59      33.169  30.102  -6.321  1.00  0.00           O
ATOM   3823  CB  ALA D  59      34.532  30.613  -9.025  1.00  0.00           C
ATOM   3824  HA  ALA D  59      36.027  29.678  -7.802  1.00  0.00           H
ATOM   3825  HB1 ALA D  59      34.936  31.631  -8.910  1.00  0.00           H
ATOM   3826  HB2 ALA D  59      34.932  30.185  -9.957  1.00  0.00           H
ATOM   3827  HB3 ALA D  59      33.436  30.678  -9.111  1.00  0.00           H
ATOM   3828  HN  ALA D  59      33.409  28.310  -8.130  1.00  0.00           H
ATOM   3829  N   PRO D  60      35.082  31.126  -5.744  1.00  0.00           N
ATOM   3830  CA  PRO D  60      34.474  31.752  -4.572  1.00  0.00           C
ATOM   3831  C   PRO D  60      33.646  32.976  -4.885  1.00  0.00           C
ATOM   3832  O   PRO D  60      33.089  33.532  -3.951  1.00  0.00           O
ATOM   3833  CB  PRO D  60      35.756  32.241  -3.860  1.00  0.00           C
ATOM   3834  CG  PRO D  60      36.702  32.561  -5.042  1.00  0.00           C
ATOM   3835  CD  PRO D  60      36.495  31.376  -5.997  1.00  0.00           C
ATOM   3836  HA  PRO D  60      33.902  31.042  -3.954  1.00  0.00           H
ATOM   3837  HD3 PRO D  60      37.086  30.499  -5.696  1.00  0.00           H
ATOM   3838  HD2 PRO D  60      36.743  31.680  -7.027  1.00  0.00           H
ATOM   3839  HG3 PRO D  60      37.746  32.752  -4.759  1.00  0.00           H
ATOM   3840  HG2 PRO D  60      36.333  33.431  -5.596  1.00  0.00           H
ATOM   3841  HB2 PRO D  60      35.601  33.100  -3.187  1.00  0.00           H
ATOM   3842  HB3 PRO D  60      36.161  31.408  -3.270  1.00  0.00           H
ATOM   3843  N   VAL D  61      33.553  33.436  -6.152  1.00  0.00           N
ATOM   3844  CA  VAL D  61      32.836  34.682  -6.415  1.00  0.00           C
ATOM   3845  C   VAL D  61      31.391  34.491  -6.048  1.00  0.00           C
ATOM   3846  O   VAL D  61      30.916  33.372  -6.159  1.00  0.00           O
ATOM   3847  CB  VAL D  61      32.927  35.190  -7.887  1.00  0.00           C
ATOM   3848  CG1 VAL D  61      34.402  35.387  -8.334  1.00  0.00           C
ATOM   3849  CG2 VAL D  61      32.172  34.269  -8.886  1.00  0.00           C
ATOM   3850  HA  VAL D  61      33.252  35.463  -5.760  1.00  0.00           H
ATOM   3851  HB  VAL D  61      32.437  36.180  -7.938  1.00  0.00           H
ATOM   3852 HG11 VAL D  61      34.419  35.698  -9.387  1.00  0.00           H
ATOM   3853 HG12 VAL D  61      34.873  36.173  -7.724  1.00  0.00           H
ATOM   3854 HG13 VAL D  61      35.007  34.474  -8.255  1.00  0.00           H
ATOM   3855 HG21 VAL D  61      32.298  34.626  -9.920  1.00  0.00           H
ATOM   3856 HG22 VAL D  61      32.533  33.232  -8.830  1.00  0.00           H
ATOM   3857 HG23 VAL D  61      31.095  34.285  -8.667  1.00  0.00           H
ATOM   3858  HN  VAL D  61      33.966  32.943  -6.912  1.00  0.00           H
ATOM   3859  N   ALA D  62      30.677  35.562  -5.633  1.00  0.00           N
ATOM   3860  CA  ALA D  62      29.228  35.455  -5.537  1.00  0.00           C
ATOM   3861  C   ALA D  62      28.746  35.663  -6.950  1.00  0.00           C
ATOM   3862  O   ALA D  62      29.332  36.480  -7.641  1.00  0.00           O
ATOM   3863  CB  ALA D  62      28.598  36.493  -4.576  1.00  0.00           C
ATOM   3864  HA  ALA D  62      28.955  34.449  -5.184  1.00  0.00           H
ATOM   3865  HB1 ALA D  62      27.503  36.377  -4.558  1.00  0.00           H
ATOM   3866  HB2 ALA D  62      28.989  36.344  -3.557  1.00  0.00           H
ATOM   3867  HB3 ALA D  62      28.839  37.517  -4.903  1.00  0.00           H
ATOM   3868  HN  ALA D  62      31.094  36.466  -5.518  1.00  0.00           H
ATOM   3869  N   GLY D  63      27.706  34.937  -7.414  1.00  0.00           N
ATOM   3870  CA  GLY D  63      27.299  35.083  -8.806  1.00  0.00           C
ATOM   3871  C   GLY D  63      25.951  34.459  -9.049  1.00  0.00           C
ATOM   3872  O   GLY D  63      25.476  33.722  -8.198  1.00  0.00           O
ATOM   3873  HA3 GLY D  63      28.037  34.603  -9.466  1.00  0.00           H
ATOM   3874  HA2 GLY D  63      27.231  36.152  -9.064  1.00  0.00           H
ATOM   3875  HN  GLY D  63      27.232  34.267  -6.839  1.00  0.00           H
ATOM   3876  N   GLN D  64      25.327  34.757 -10.210  1.00  0.00           N
ATOM   3877  CA  GLN D  64      23.985  34.245 -10.455  1.00  0.00           C
ATOM   3878  C   GLN D  64      24.030  32.771 -10.768  1.00  0.00           C
ATOM   3879  O   GLN D  64      23.139  32.066 -10.322  1.00  0.00           O
ATOM   3880  CB  GLN D  64      23.243  35.001 -11.591  1.00  0.00           C
ATOM   3881  CG  GLN D  64      23.060  36.508 -11.261  1.00  0.00           C
ATOM   3882  CD  GLN D  64      22.143  37.160 -12.269  1.00  0.00           C
ATOM   3883  OE1 GLN D  64      21.024  37.502 -11.919  1.00  0.00           O
ATOM   3884  NE2 GLN D  64      22.588  37.340 -13.532  1.00  0.00           N
ATOM   3885  HA  GLN D  64      23.413  34.377  -9.527  1.00  0.00           H
ATOM   3886  HB2 GLN D  64      23.800  34.880 -12.533  1.00  0.00           H
ATOM   3887  HB3 GLN D  64      22.247  34.546 -11.723  1.00  0.00           H
ATOM   3888  HG2 GLN D  64      22.630  36.627 -10.254  1.00  0.00           H
ATOM   3889  HG3 GLN D  64      24.031  37.028 -11.271  1.00  0.00           H
ATOM   3890 HE22 GLN D  64      21.990  37.764 -14.214  1.00  0.00           H
ATOM   3891 HE21 GLN D  64      23.509  37.059 -13.803  1.00  0.00           H
ATOM   3892  HN  GLN D  64      25.769  35.319 -10.912  1.00  0.00           H
ATOM   3893  N   ALA D  65      25.045  32.294 -11.528  1.00  0.00           N
ATOM   3894  CA  ALA D  65      25.122  30.876 -11.870  1.00  0.00           C
ATOM   3895  C   ALA D  65      26.577  30.460 -11.926  1.00  0.00           C
ATOM   3896  O   ALA D  65      27.291  31.023 -12.740  1.00  0.00           O
ATOM   3897  CB  ALA D  65      24.437  30.656 -13.240  1.00  0.00           C
ATOM   3898  HA  ALA D  65      24.588  30.262 -11.128  1.00  0.00           H
ATOM   3899  HB1 ALA D  65      24.512  29.601 -13.543  1.00  0.00           H
ATOM   3900  HB2 ALA D  65      23.373  30.931 -13.175  1.00  0.00           H
ATOM   3901  HB3 ALA D  65      24.913  31.280 -14.011  1.00  0.00           H
ATOM   3902  HN  ALA D  65      25.742  32.905 -11.907  1.00  0.00           H
ATOM   3903  N   LEU D  66      27.032  29.506 -11.077  1.00  0.00           N
ATOM   3904  CA  LEU D  66      28.441  29.108 -11.055  1.00  0.00           C
ATOM   3905  C   LEU D  66      28.511  27.602 -11.007  1.00  0.00           C
ATOM   3906  O   LEU D  66      27.516  27.011 -10.624  1.00  0.00           O
ATOM   3907  CB  LEU D  66      29.104  29.679  -9.772  1.00  0.00           C
ATOM   3908  CG  LEU D  66      29.051  31.235  -9.689  1.00  0.00           C
ATOM   3909  CD1 LEU D  66      29.402  31.699  -8.250  1.00  0.00           C
ATOM   3910  CD2 LEU D  66      30.017  31.909 -10.703  1.00  0.00           C
ATOM   3911  HA  LEU D  66      28.979  29.429 -11.959  1.00  0.00           H
ATOM   3912  HB2 LEU D  66      28.553  29.257  -8.916  1.00  0.00           H
ATOM   3913  HB3 LEU D  66      30.149  29.339  -9.697  1.00  0.00           H
ATOM   3914  HG  LEU D  66      28.023  31.579  -9.895  1.00  0.00           H
ATOM   3915 HD21 LEU D  66      29.964  33.004 -10.611  1.00  0.00           H
ATOM   3916 HD22 LEU D  66      31.055  31.592 -10.510  1.00  0.00           H
ATOM   3917 HD23 LEU D  66      29.759  31.650 -11.738  1.00  0.00           H
ATOM   3918 HD11 LEU D  66      29.308  32.790  -8.162  1.00  0.00           H
ATOM   3919 HD12 LEU D  66      28.701  31.255  -7.534  1.00  0.00           H
ATOM   3920 HD13 LEU D  66      30.424  31.398  -7.977  1.00  0.00           H
ATOM   3921  HN  LEU D  66      26.429  29.067 -10.406  1.00  0.00           H
ATOM   3922  N   LEU D  67      29.646  26.958 -11.370  1.00  0.00           N
ATOM   3923  CA  LEU D  67      29.711  25.501 -11.262  1.00  0.00           C
ATOM   3924  C   LEU D  67      29.930  25.188  -9.799  1.00  0.00           C
ATOM   3925  O   LEU D  67      30.696  25.909  -9.179  1.00  0.00           O
ATOM   3926  CB  LEU D  67      30.835  24.860 -12.120  1.00  0.00           C
ATOM   3927  CG  LEU D  67      30.807  25.231 -13.634  1.00  0.00           C
ATOM   3928  CD1 LEU D  67      31.982  24.520 -14.362  1.00  0.00           C
ATOM   3929  CD2 LEU D  67      29.459  24.863 -14.311  1.00  0.00           C
ATOM   3930  HA  LEU D  67      28.759  25.059 -11.592  1.00  0.00           H
ATOM   3931  HB2 LEU D  67      31.792  25.216 -11.722  1.00  0.00           H
ATOM   3932  HB3 LEU D  67      30.797  23.766 -11.998  1.00  0.00           H
ATOM   3933  HG  LEU D  67      30.955  26.318 -13.750  1.00  0.00           H
ATOM   3934 HD21 LEU D  67      29.511  25.027 -15.398  1.00  0.00           H
ATOM   3935 HD22 LEU D  67      29.215  23.808 -14.130  1.00  0.00           H
ATOM   3936 HD23 LEU D  67      28.648  25.490 -13.919  1.00  0.00           H
ATOM   3937 HD11 LEU D  67      32.010  24.805 -15.425  1.00  0.00           H
ATOM   3938 HD12 LEU D  67      32.944  24.802 -13.907  1.00  0.00           H
ATOM   3939 HD13 LEU D  67      31.870  23.427 -14.296  1.00  0.00           H
ATOM   3940  HN  LEU D  67      30.465  27.464 -11.642  1.00  0.00           H
ATOM   3941  N   CYS D  68      29.272  24.151  -9.226  1.00  0.00           N
ATOM   3942  CA  CYS D  68      29.353  23.917  -7.784  1.00  0.00           C
ATOM   3943  C   CYS D  68      29.123  22.461  -7.445  1.00  0.00           C
ATOM   3944  O   CYS D  68      28.872  21.689  -8.352  1.00  0.00           O
ATOM   3945  CB  CYS D  68      28.319  24.815  -7.049  1.00  0.00           C
ATOM   3946  SG  CYS D  68      28.604  26.581  -7.378  1.00  0.00           S
ATOM   3947  HA  CYS D  68      30.374  24.127  -7.449  1.00  0.00           H
ATOM   3948  HB2 CYS D  68      27.303  24.556  -7.380  1.00  0.00           H
ATOM   3949  HB3 CYS D  68      28.373  24.695  -5.958  1.00  0.00           H
ATOM   3950  HN  CYS D  68      28.673  23.557  -9.762  1.00  0.00           H
ATOM   3951  N   GLN D  69      29.214  22.057  -6.156  1.00  0.00           N
ATOM   3952  CA  GLN D  69      29.027  20.651  -5.789  1.00  0.00           C
ATOM   3953  C   GLN D  69      28.476  20.588  -4.379  1.00  0.00           C
ATOM   3954  O   GLN D  69      28.707  21.550  -3.668  1.00  0.00           O
ATOM   3955  CB  GLN D  69      30.425  20.001  -5.920  1.00  0.00           C
ATOM   3956  CG  GLN D  69      30.441  18.501  -5.547  1.00  0.00           C
ATOM   3957  CD  GLN D  69      31.869  18.028  -5.639  1.00  0.00           C
ATOM   3958  OE1 GLN D  69      32.222  17.437  -6.646  1.00  0.00           O
ATOM   3959  NE2 GLN D  69      32.708  18.294  -4.613  1.00  0.00           N
ATOM   3960  HA  GLN D  69      28.331  20.142  -6.472  1.00  0.00           H
ATOM   3961  HB2 GLN D  69      30.766  20.103  -6.963  1.00  0.00           H
ATOM   3962  HB3 GLN D  69      31.126  20.551  -5.277  1.00  0.00           H
ATOM   3963  HG2 GLN D  69      30.073  18.356  -4.522  1.00  0.00           H
ATOM   3964  HG3 GLN D  69      29.795  17.928  -6.229  1.00  0.00           H
ATOM   3965 HE22 GLN D  69      33.661  17.992  -4.655  1.00  0.00           H
ATOM   3966 HE21 GLN D  69      32.400  18.798  -3.805  1.00  0.00           H
ATOM   3967  HN  GLN D  69      29.482  22.696  -5.432  1.00  0.00           H
ATOM   3968  N   THR D  70      27.756  19.535  -3.920  1.00  0.00           N
ATOM   3969  CA  THR D  70      27.262  19.550  -2.539  1.00  0.00           C
ATOM   3970  C   THR D  70      28.389  19.270  -1.574  1.00  0.00           C
ATOM   3971  O   THR D  70      29.371  18.673  -1.986  1.00  0.00           O
ATOM   3972  CB  THR D  70      26.082  18.571  -2.296  1.00  0.00           C
ATOM   3973  OG1 THR D  70      26.489  17.256  -2.711  1.00  0.00           O
ATOM   3974  CG2 THR D  70      24.816  19.032  -3.067  1.00  0.00           C
ATOM   3975  HA  THR D  70      26.890  20.556  -2.301  1.00  0.00           H
ATOM   3976  HB  THR D  70      25.845  18.557  -1.217  1.00  0.00           H
ATOM   3977  HG1 THR D  70      25.811  16.603  -2.568  1.00  0.00           H
ATOM   3978 HG23 THR D  70      24.990  18.990  -4.152  1.00  0.00           H
ATOM   3979 HG21 THR D  70      23.971  18.377  -2.817  1.00  0.00           H
ATOM   3980 HG22 THR D  70      24.533  20.059  -2.792  1.00  0.00           H
ATOM   3981  HN  THR D  70      27.575  18.731  -4.489  1.00  0.00           H
ATOM   3982  N   ALA D  71      28.261  19.698  -0.294  1.00  0.00           N
ATOM   3983  CA  ALA D  71      29.313  19.455   0.694  1.00  0.00           C
ATOM   3984  C   ALA D  71      28.948  18.212   1.471  1.00  0.00           C
ATOM   3985  O   ALA D  71      28.323  17.345   0.881  1.00  0.00           O
ATOM   3986  CB  ALA D  71      29.496  20.738   1.548  1.00  0.00           C
ATOM   3987  HA  ALA D  71      30.275  19.232   0.209  1.00  0.00           H
ATOM   3988  HB1 ALA D  71      30.457  20.741   2.087  1.00  0.00           H
ATOM   3989  HB2 ALA D  71      29.462  21.637   0.914  1.00  0.00           H
ATOM   3990  HB3 ALA D  71      28.679  20.790   2.277  1.00  0.00           H
ATOM   3991  HN  ALA D  71      27.432  20.167   0.018  1.00  0.00           H
ATOM   3992  N   VAL D  72      29.340  18.078   2.762  1.00  0.00           N
ATOM   3993  CA  VAL D  72      29.165  16.815   3.473  1.00  0.00           C
ATOM   3994  C   VAL D  72      28.779  17.085   4.908  1.00  0.00           C
ATOM   3995  CB  VAL D  72      30.497  16.016   3.373  1.00  0.00           C
ATOM   3996  CG1 VAL D  72      30.797  15.634   1.895  1.00  0.00           C
ATOM   3997  CG2 VAL D  72      31.683  16.827   3.969  1.00  0.00           C
ATOM   3998  HA  VAL D  72      28.347  16.214   3.048  1.00  0.00           H
ATOM   3999  OT2 VAL D  72      28.627  16.020   5.690  1.00  0.00           O
ATOM   4000  OT1 VAL D  72      28.615  18.216   5.339  1.00  0.00           O
ATOM   4001  HB  VAL D  72      30.376  15.084   3.954  1.00  0.00           H
ATOM   4002 HG11 VAL D  72      31.719  15.046   1.814  1.00  0.00           H
ATOM   4003 HG12 VAL D  72      29.971  15.039   1.482  1.00  0.00           H
ATOM   4004 HG13 VAL D  72      30.932  16.528   1.269  1.00  0.00           H
ATOM   4005 HG21 VAL D  72      32.526  16.157   4.184  1.00  0.00           H
ATOM   4006 HG22 VAL D  72      32.025  17.605   3.270  1.00  0.00           H
ATOM   4007 HG23 VAL D  72      31.397  17.318   4.909  1.00  0.00           H
ATOM   4008  HN  VAL D  72      29.830  18.800   3.249  1.00  0.00           H
TER
ATOM   4009  N   ASN E   1       8.727  14.317   7.645  1.00  0.00           N
ATOM   4010  H3  ASN E   1       8.918  15.339   7.924  1.00  0.00           H
ATOM   4011  H1  ASN E   1       7.752  14.340   7.200  1.00  0.00           H
ATOM   4012  H2  ASN E   1       8.542  13.765   8.555  1.00  0.00           H
ATOM   4013  CA  ASN E   1       9.706  13.633   6.767  1.00  0.00           C
ATOM   4014  C   ASN E   1      10.533  14.557   5.893  1.00  0.00           C
ATOM   4015  O   ASN E   1      10.649  14.287   4.708  1.00  0.00           O
ATOM   4016  CB  ASN E   1       8.968  12.519   5.963  1.00  0.00           C
ATOM   4017  CG  ASN E   1       8.121  11.633   6.848  1.00  0.00           C
ATOM   4018  OD1 ASN E   1       8.382  11.554   8.038  1.00  0.00           O
ATOM   4019  ND2 ASN E   1       7.096  10.950   6.293  1.00  0.00           N
ATOM   4020  HA  ASN E   1      10.459  13.150   7.403  1.00  0.00           H
ATOM   4021  HB2 ASN E   1       8.323  12.990   5.208  1.00  0.00           H
ATOM   4022  HB3 ASN E   1       9.683  11.875   5.440  1.00  0.00           H
ATOM   4023 HD22 ASN E   1       6.529  10.354   6.863  1.00  0.00           H
ATOM   4024 HD21 ASN E   1       6.884  11.029   5.319  1.00  0.00           H
ATOM   4025  N   GLY E   2      11.149  15.628   6.450  1.00  0.00           N
ATOM   4026  CA  GLY E   2      12.061  16.456   5.662  1.00  0.00           C
ATOM   4027  C   GLY E   2      11.359  17.269   4.595  1.00  0.00           C
ATOM   4028  O   GLY E   2      10.611  16.694   3.822  1.00  0.00           O
ATOM   4029  HA3 GLY E   2      12.796  15.799   5.178  1.00  0.00           H
ATOM   4030  HA2 GLY E   2      12.628  17.118   6.335  1.00  0.00           H
ATOM   4031  HN  GLY E   2      11.064  15.840   7.425  1.00  0.00           H
ATOM   4032  N   ASN E   3      11.606  18.599   4.499  1.00  0.00           N
ATOM   4033  CA  ASN E   3      10.920  19.408   3.494  1.00  0.00           C
ATOM   4034  C   ASN E   3      11.766  20.581   3.047  1.00  0.00           C
ATOM   4035  O   ASN E   3      11.261  21.691   2.982  1.00  0.00           O
ATOM   4036  CB  ASN E   3       9.572  19.878   4.096  1.00  0.00           C
ATOM   4037  CG  ASN E   3       9.800  20.728   5.325  1.00  0.00           C
ATOM   4038  OD1 ASN E   3       9.750  21.943   5.217  1.00  0.00           O
ATOM   4039  ND2 ASN E   3      10.054  20.126   6.510  1.00  0.00           N
ATOM   4040  HA  ASN E   3      10.725  18.819   2.584  1.00  0.00           H
ATOM   4041  HB2 ASN E   3       8.999  20.427   3.332  1.00  0.00           H
ATOM   4042  HB3 ASN E   3       8.979  19.001   4.382  1.00  0.00           H
ATOM   4043 HD22 ASN E   3      10.217  20.688   7.323  1.00  0.00           H
ATOM   4044 HD21 ASN E   3      10.075  19.130   6.600  1.00  0.00           H
ATOM   4045  HN  ASN E   3      12.231  19.068   5.125  1.00  0.00           H
ATOM   4046  N   GLY E   4      13.065  20.361   2.737  1.00  0.00           N
ATOM   4047  CA  GLY E   4      13.940  21.459   2.343  1.00  0.00           C
ATOM   4048  C   GLY E   4      14.721  21.945   3.543  1.00  0.00           C
ATOM   4049  O   GLY E   4      15.841  22.398   3.367  1.00  0.00           O
ATOM   4050  HA3 GLY E   4      13.364  22.267   1.881  1.00  0.00           H
ATOM   4051  HA2 GLY E   4      14.647  21.096   1.577  1.00  0.00           H
ATOM   4052  HN  GLY E   4      13.478  19.460   2.826  1.00  0.00           H
ATOM   4053  N   ASN E   5      14.173  21.852   4.778  1.00  0.00           N
ATOM   4054  CA  ASN E   5      14.984  22.105   5.968  1.00  0.00           C
ATOM   4055  C   ASN E   5      16.335  21.426   5.857  1.00  0.00           C
ATOM   4056  O   ASN E   5      17.333  22.039   6.200  1.00  0.00           O
ATOM   4057  CB  ASN E   5      14.263  21.597   7.253  1.00  0.00           C
ATOM   4058  CG  ASN E   5      13.728  20.187   7.176  1.00  0.00           C
ATOM   4059  OD1 ASN E   5      13.907  19.519   6.171  1.00  0.00           O
ATOM   4060  ND2 ASN E   5      13.039  19.715   8.239  1.00  0.00           N
ATOM   4061  HA  ASN E   5      15.148  23.192   6.048  1.00  0.00           H
ATOM   4062  HB2 ASN E   5      14.942  21.685   8.117  1.00  0.00           H
ATOM   4063  HB3 ASN E   5      13.382  22.222   7.446  1.00  0.00           H
ATOM   4064 HD22 ASN E   5      12.669  18.785   8.227  1.00  0.00           H
ATOM   4065 HD21 ASN E   5      12.879  20.287   9.044  1.00  0.00           H
ATOM   4066  HN  ASN E   5      13.221  21.580   4.910  1.00  0.00           H
ATOM   4067  N   VAL E   6      16.367  20.160   5.376  1.00  0.00           N
ATOM   4068  CA  VAL E   6      17.616  19.401   5.267  1.00  0.00           C
ATOM   4069  C   VAL E   6      18.196  19.453   3.865  1.00  0.00           C
ATOM   4070  O   VAL E   6      19.407  19.551   3.748  1.00  0.00           O
ATOM   4071  CB  VAL E   6      17.433  17.938   5.787  1.00  0.00           C
ATOM   4072  CG1 VAL E   6      16.954  17.957   7.264  1.00  0.00           C
ATOM   4073  CG2 VAL E   6      16.465  17.072   4.932  1.00  0.00           C
ATOM   4074  HA  VAL E   6      18.374  19.855   5.929  1.00  0.00           H
ATOM   4075  HB  VAL E   6      18.421  17.447   5.762  1.00  0.00           H
ATOM   4076 HG11 VAL E   6      16.893  16.944   7.688  1.00  0.00           H
ATOM   4077 HG12 VAL E   6      17.669  18.534   7.863  1.00  0.00           H
ATOM   4078 HG13 VAL E   6      15.963  18.423   7.353  1.00  0.00           H
ATOM   4079 HG21 VAL E   6      16.390  16.058   5.352  1.00  0.00           H
ATOM   4080 HG22 VAL E   6      15.447  17.477   4.917  1.00  0.00           H
ATOM   4081 HG23 VAL E   6      16.839  16.988   3.902  1.00  0.00           H
ATOM   4082  HN  VAL E   6      15.514  19.731   5.087  1.00  0.00           H
ATOM   4083  N   CYS E   7      17.376  19.390   2.788  1.00  0.00           N
ATOM   4084  CA  CYS E   7      17.916  19.404   1.422  1.00  0.00           C
ATOM   4085  C   CYS E   7      18.086  20.825   0.936  1.00  0.00           C
ATOM   4086  O   CYS E   7      17.378  21.668   1.459  1.00  0.00           O
ATOM   4087  CB  CYS E   7      16.952  18.633   0.485  1.00  0.00           C
ATOM   4088  SG  CYS E   7      17.093  16.872   0.868  1.00  0.00           S
ATOM   4089  HA  CYS E   7      18.893  18.897   1.401  1.00  0.00           H
ATOM   4090  HB2 CYS E   7      15.909  18.964   0.604  1.00  0.00           H
ATOM   4091  HB3 CYS E   7      17.227  18.748  -0.565  1.00  0.00           H
ATOM   4092  HN  CYS E   7      16.383  19.360   2.906  1.00  0.00           H
ATOM   4093  N   PRO E   8      18.985  21.180  -0.023  1.00  0.00           N
ATOM   4094  CA  PRO E   8      19.174  22.584  -0.334  1.00  0.00           C
ATOM   4095  C   PRO E   8      18.033  23.158  -1.142  1.00  0.00           C
ATOM   4096  O   PRO E   8      17.548  22.418  -1.980  1.00  0.00           O
ATOM   4097  CB  PRO E   8      20.469  22.517  -1.186  1.00  0.00           C
ATOM   4098  CG  PRO E   8      20.431  21.117  -1.832  1.00  0.00           C
ATOM   4099  CD  PRO E   8      19.858  20.233  -0.701  1.00  0.00           C
ATOM   4100  HA  PRO E   8      19.350  23.115   0.605  1.00  0.00           H
ATOM   4101  HD3 PRO E   8      20.657  19.893  -0.022  1.00  0.00           H
ATOM   4102  HD2 PRO E   8      19.339  19.381  -1.145  1.00  0.00           H
ATOM   4103  HG3 PRO E   8      21.421  20.776  -2.176  1.00  0.00           H
ATOM   4104  HG2 PRO E   8      19.746  21.140  -2.694  1.00  0.00           H
ATOM   4105  HB2 PRO E   8      20.557  23.328  -1.921  1.00  0.00           H
ATOM   4106  HB3 PRO E   8      21.361  22.531  -0.548  1.00  0.00           H
ATOM   4107  N   PRO E   9      17.596  24.431  -0.946  1.00  0.00           N
ATOM   4108  CA  PRO E   9      16.657  25.077  -1.864  1.00  0.00           C
ATOM   4109  C   PRO E   9      16.748  24.866  -3.366  1.00  0.00           C
ATOM   4110  O   PRO E   9      17.483  24.017  -3.843  1.00  0.00           O
ATOM   4111  CB  PRO E   9      17.032  26.535  -1.503  1.00  0.00           C
ATOM   4112  CG  PRO E   9      17.196  26.504   0.029  1.00  0.00           C
ATOM   4113  CD  PRO E   9      17.969  25.186   0.250  1.00  0.00           C
ATOM   4114  HA  PRO E   9      15.635  24.843  -1.528  1.00  0.00           H
ATOM   4115  HD3 PRO E   9      17.625  24.689   1.171  1.00  0.00           H
ATOM   4116  HD2 PRO E   9      19.046  25.391   0.316  1.00  0.00           H
ATOM   4117  HG3 PRO E   9      16.192  26.436   0.478  1.00  0.00           H
ATOM   4118  HG2 PRO E   9      17.713  27.388   0.436  1.00  0.00           H
ATOM   4119  HB2 PRO E   9      17.992  26.768  -1.984  1.00  0.00           H
ATOM   4120  HB3 PRO E   9      16.306  27.296  -1.806  1.00  0.00           H
ATOM   4121  N   GLY E  10      15.958  25.662  -4.130  1.00  0.00           N
ATOM   4122  CA  GLY E  10      15.799  25.458  -5.569  1.00  0.00           C
ATOM   4123  C   GLY E  10      15.552  24.018  -5.952  1.00  0.00           C
ATOM   4124  O   GLY E  10      14.834  23.340  -5.235  1.00  0.00           O
ATOM   4125  HA3 GLY E  10      16.614  25.937  -6.121  1.00  0.00           H
ATOM   4126  HA2 GLY E  10      14.879  25.964  -5.907  1.00  0.00           H
ATOM   4127  HN  GLY E  10      15.394  26.378  -3.716  1.00  0.00           H
ATOM   4128  N   LEU E  11      16.088  23.550  -7.103  1.00  0.00           N
ATOM   4129  CA  LEU E  11      15.577  22.314  -7.696  1.00  0.00           C
ATOM   4130  C   LEU E  11      15.673  21.118  -6.771  1.00  0.00           C
ATOM   4131  O   LEU E  11      14.639  20.541  -6.473  1.00  0.00           O
ATOM   4132  CB  LEU E  11      16.259  22.021  -9.063  1.00  0.00           C
ATOM   4133  CG  LEU E  11      15.595  20.881  -9.890  1.00  0.00           C
ATOM   4134  CD1 LEU E  11      14.200  21.279 -10.454  1.00  0.00           C
ATOM   4135  CD2 LEU E  11      16.538  20.482 -11.062  1.00  0.00           C
ATOM   4136  HA  LEU E  11      14.513  22.517  -7.893  1.00  0.00           H
ATOM   4137  HB2 LEU E  11      16.250  22.931  -9.684  1.00  0.00           H
ATOM   4138  HB3 LEU E  11      17.308  21.757  -8.858  1.00  0.00           H
ATOM   4139  HG  LEU E  11      15.461  20.013  -9.228  1.00  0.00           H
ATOM   4140 HD21 LEU E  11      16.080  19.699 -11.685  1.00  0.00           H
ATOM   4141 HD22 LEU E  11      16.742  21.355 -11.701  1.00  0.00           H
ATOM   4142 HD23 LEU E  11      17.497  20.097 -10.678  1.00  0.00           H
ATOM   4143 HD11 LEU E  11      13.804  20.474 -11.092  1.00  0.00           H
ATOM   4144 HD12 LEU E  11      13.465  21.449  -9.654  1.00  0.00           H
ATOM   4145 HD13 LEU E  11      14.278  22.192 -11.062  1.00  0.00           H
ATOM   4146  HN  LEU E  11      16.733  24.107  -7.628  1.00  0.00           H
ATOM   4147  N   PHE E  12      16.877  20.702  -6.309  1.00  0.00           N
ATOM   4148  CA  PHE E  12      16.956  19.498  -5.480  1.00  0.00           C
ATOM   4149  C   PHE E  12      16.553  19.843  -4.067  1.00  0.00           C
ATOM   4150  O   PHE E  12      17.423  20.161  -3.272  1.00  0.00           O
ATOM   4151  CB  PHE E  12      18.371  18.867  -5.430  1.00  0.00           C
ATOM   4152  CG  PHE E  12      18.888  18.480  -6.812  1.00  0.00           C
ATOM   4153  CD1 PHE E  12      18.449  17.311  -7.442  1.00  0.00           C
ATOM   4154  CD2 PHE E  12      19.829  19.298  -7.442  1.00  0.00           C
ATOM   4155  CE1 PHE E  12      18.951  16.970  -8.702  1.00  0.00           C
ATOM   4156  CE2 PHE E  12      20.272  18.988  -8.725  1.00  0.00           C
ATOM   4157  CZ  PHE E  12      19.748  17.878  -9.396  1.00  0.00           C
ATOM   4158  HA  PHE E  12      16.288  18.721  -5.887  1.00  0.00           H
ATOM   4159  HB2 PHE E  12      19.085  19.545  -4.940  1.00  0.00           H
ATOM   4160  HB3 PHE E  12      18.319  17.946  -4.841  1.00  0.00           H
ATOM   4161  HD2 PHE E  12      20.224  20.170  -6.937  1.00  0.00           H
ATOM   4162  HE2 PHE E  12      21.025  19.613  -9.181  1.00  0.00           H
ATOM   4163  HZ  PHE E  12      19.951  17.715 -10.446  1.00  0.00           H
ATOM   4164  HE1 PHE E  12      18.725  16.011  -9.151  1.00  0.00           H
ATOM   4165  HD1 PHE E  12      17.722  16.669  -6.959  1.00  0.00           H
ATOM   4166  HN  PHE E  12      17.718  21.208  -6.507  1.00  0.00           H
ATOM   4167  N   SER E  13      15.250  19.786  -3.719  1.00  0.00           N
ATOM   4168  CA  SER E  13      14.845  20.136  -2.360  1.00  0.00           C
ATOM   4169  C   SER E  13      13.773  19.211  -1.837  1.00  0.00           C
ATOM   4170  O   SER E  13      12.970  19.680  -1.048  1.00  0.00           O
ATOM   4171  CB  SER E  13      14.373  21.604  -2.429  1.00  0.00           C
ATOM   4172  OG  SER E  13      13.344  21.595  -3.417  1.00  0.00           O
ATOM   4173  HA  SER E  13      15.670  20.095  -1.638  1.00  0.00           H
ATOM   4174  HB2 SER E  13      14.013  21.965  -1.452  1.00  0.00           H
ATOM   4175  HB3 SER E  13      15.201  22.247  -2.765  1.00  0.00           H
ATOM   4176  HG1 SER E  13      12.954  22.446  -3.552  1.00  0.00           H
ATOM   4177  HN  SER E  13      14.536  19.564  -4.387  1.00  0.00           H
ATOM   4178  N   ASN E  14      13.754  17.918  -2.245  1.00  0.00           N
ATOM   4179  CA  ASN E  14      12.744  16.975  -1.761  1.00  0.00           C
ATOM   4180  C   ASN E  14      13.465  15.892  -0.986  1.00  0.00           C
ATOM   4181  O   ASN E  14      13.929  14.961  -1.626  1.00  0.00           O
ATOM   4182  CB  ASN E  14      11.968  16.340  -2.946  1.00  0.00           C
ATOM   4183  CG  ASN E  14      11.243  17.356  -3.796  1.00  0.00           C
ATOM   4184  OD1 ASN E  14      10.116  17.698  -3.477  1.00  0.00           O
ATOM   4185  ND2 ASN E  14      11.853  17.852  -4.893  1.00  0.00           N
ATOM   4186  HA  ASN E  14      11.975  17.454  -1.135  1.00  0.00           H
ATOM   4187  HB2 ASN E  14      12.656  15.780  -3.592  1.00  0.00           H
ATOM   4188  HB3 ASN E  14      11.237  15.620  -2.542  1.00  0.00           H
ATOM   4189 HD22 ASN E  14      11.354  18.475  -5.492  1.00  0.00           H
ATOM   4190 HD21 ASN E  14      12.788  17.595  -5.138  1.00  0.00           H
ATOM   4191  HN  ASN E  14      14.450  17.557  -2.870  1.00  0.00           H
ATOM   4192  N   PRO E  15      13.606  15.935   0.364  1.00  0.00           N
ATOM   4193  CA  PRO E  15      14.262  14.837   1.053  1.00  0.00           C
ATOM   4194  C   PRO E  15      13.582  13.524   0.765  1.00  0.00           C
ATOM   4195  O   PRO E  15      12.454  13.347   1.196  1.00  0.00           O
ATOM   4196  CB  PRO E  15      14.083  15.256   2.534  1.00  0.00           C
ATOM   4197  CG  PRO E  15      13.958  16.790   2.453  1.00  0.00           C
ATOM   4198  CD  PRO E  15      13.124  17.039   1.177  1.00  0.00           C
ATOM   4199  HA  PRO E  15      15.328  14.822   0.789  1.00  0.00           H
ATOM   4200  HD3 PRO E  15      13.338  18.033   0.764  1.00  0.00           H
ATOM   4201  HD2 PRO E  15      12.046  16.922   1.372  1.00  0.00           H
ATOM   4202  HG3 PRO E  15      14.947  17.238   2.327  1.00  0.00           H
ATOM   4203  HG2 PRO E  15      13.526  17.217   3.358  1.00  0.00           H
ATOM   4204  HB2 PRO E  15      13.137  14.868   2.944  1.00  0.00           H
ATOM   4205  HB3 PRO E  15      14.908  14.925   3.186  1.00  0.00           H
ATOM   4206  N   GLN E  16      14.260  12.595   0.052  1.00  0.00           N
ATOM   4207  CA  GLN E  16      13.754  11.234  -0.036  1.00  0.00           C
ATOM   4208  C   GLN E  16      14.863  10.310   0.419  1.00  0.00           C
ATOM   4209  O   GLN E  16      15.972  10.460  -0.070  1.00  0.00           O
ATOM   4210  CB  GLN E  16      13.199  10.900  -1.441  1.00  0.00           C
ATOM   4211  CG  GLN E  16      11.901  11.691  -1.772  1.00  0.00           C
ATOM   4212  CD  GLN E  16      11.125  11.022  -2.886  1.00  0.00           C
ATOM   4213  OE1 GLN E  16      10.278  10.192  -2.594  1.00  0.00           O
ATOM   4214  NE2 GLN E  16      11.389  11.343  -4.171  1.00  0.00           N
ATOM   4215  HA  GLN E  16      12.910  11.091   0.643  1.00  0.00           H
ATOM   4216  HB2 GLN E  16      13.975  11.107  -2.187  1.00  0.00           H
ATOM   4217  HB3 GLN E  16      12.969   9.826  -1.460  1.00  0.00           H
ATOM   4218  HG2 GLN E  16      11.237  11.719  -0.895  1.00  0.00           H
ATOM   4219  HG3 GLN E  16      12.150  12.733  -2.027  1.00  0.00           H
ATOM   4220 HE22 GLN E  16      10.879  10.907  -4.911  1.00  0.00           H
ATOM   4221 HE21 GLN E  16      12.093  12.010  -4.402  1.00  0.00           H
ATOM   4222  HN  GLN E  16      15.140  12.789  -0.386  1.00  0.00           H
ATOM   4223  N   CYS E  17      14.592   9.368   1.356  1.00  0.00           N
ATOM   4224  CA  CYS E  17      15.615   8.423   1.788  1.00  0.00           C
ATOM   4225  C   CYS E  17      15.802   7.446   0.652  1.00  0.00           C
ATOM   4226  O   CYS E  17      15.267   6.350   0.712  1.00  0.00           O
ATOM   4227  CB  CYS E  17      15.156   7.663   3.060  1.00  0.00           C
ATOM   4228  SG  CYS E  17      14.913   8.795   4.456  1.00  0.00           S
ATOM   4229  HA  CYS E  17      16.560   8.944   2.014  1.00  0.00           H
ATOM   4230  HB2 CYS E  17      14.206   7.134   2.885  1.00  0.00           H
ATOM   4231  HB3 CYS E  17      15.925   6.936   3.347  1.00  0.00           H
ATOM   4232  HN  CYS E  17      13.674   9.257   1.739  1.00  0.00           H
ATOM   4233  N   CYS E  18      16.552   7.831  -0.404  1.00  0.00           N
ATOM   4234  CA  CYS E  18      16.716   6.931  -1.541  1.00  0.00           C
ATOM   4235  C   CYS E  18      17.905   6.060  -1.240  1.00  0.00           C
ATOM   4236  O   CYS E  18      18.788   6.515  -0.529  1.00  0.00           O
ATOM   4237  CB  CYS E  18      16.993   7.672  -2.870  1.00  0.00           C
ATOM   4238  SG  CYS E  18      16.059   9.230  -2.935  1.00  0.00           S
ATOM   4239  HA  CYS E  18      15.805   6.324  -1.677  1.00  0.00           H
ATOM   4240  HB2 CYS E  18      18.058   7.917  -2.908  1.00  0.00           H
ATOM   4241  HB3 CYS E  18      16.755   7.051  -3.746  1.00  0.00           H
ATOM   4242  HN  CYS E  18      17.043   8.705  -0.405  1.00  0.00           H
ATOM   4243  N   ALA E  19      17.962   4.825  -1.775  1.00  0.00           N
ATOM   4244  CA  ALA E  19      19.103   3.982  -1.456  1.00  0.00           C
ATOM   4245  C   ALA E  19      20.320   4.484  -2.197  1.00  0.00           C
ATOM   4246  O   ALA E  19      21.345   4.674  -1.564  1.00  0.00           O
ATOM   4247  CB  ALA E  19      18.833   2.495  -1.791  1.00  0.00           C
ATOM   4248  HA  ALA E  19      19.279   4.030  -0.371  1.00  0.00           H
ATOM   4249  HB1 ALA E  19      19.561   1.830  -1.306  1.00  0.00           H
ATOM   4250  HB2 ALA E  19      17.827   2.204  -1.452  1.00  0.00           H
ATOM   4251  HB3 ALA E  19      18.909   2.359  -2.876  1.00  0.00           H
ATOM   4252  HN  ALA E  19      17.252   4.481  -2.394  1.00  0.00           H
ATOM   4253  N   THR E  20      20.237   4.692  -3.532  1.00  0.00           N
ATOM   4254  CA  THR E  20      21.448   4.882  -4.333  1.00  0.00           C
ATOM   4255  C   THR E  20      21.344   6.035  -5.290  1.00  0.00           C
ATOM   4256  O   THR E  20      20.232   6.429  -5.601  1.00  0.00           O
ATOM   4257  CB  THR E  20      21.725   3.609  -5.179  1.00  0.00           C
ATOM   4258  OG1 THR E  20      22.950   3.739  -5.928  1.00  0.00           O
ATOM   4259  CG2 THR E  20      20.566   3.245  -6.142  1.00  0.00           C
ATOM   4260  HA  THR E  20      22.332   5.045  -3.698  1.00  0.00           H
ATOM   4261  HB  THR E  20      21.835   2.771  -4.476  1.00  0.00           H
ATOM   4262  HG1 THR E  20      22.876   4.280  -6.706  1.00  0.00           H
ATOM   4263 HG23 THR E  20      20.329   4.105  -6.779  1.00  0.00           H
ATOM   4264 HG21 THR E  20      20.851   2.395  -6.781  1.00  0.00           H
ATOM   4265 HG22 THR E  20      19.666   2.968  -5.584  1.00  0.00           H
ATOM   4266  HN  THR E  20      19.355   4.652  -4.004  1.00  0.00           H
ATOM   4267  N   GLN E  21      22.506   6.533  -5.786  1.00  0.00           N
ATOM   4268  CA  GLN E  21      22.506   7.439  -6.929  1.00  0.00           C
ATOM   4269  C   GLN E  21      23.500   6.937  -7.953  1.00  0.00           C
ATOM   4270  O   GLN E  21      24.380   6.190  -7.557  1.00  0.00           O
ATOM   4271  CB  GLN E  21      22.799   8.872  -6.421  1.00  0.00           C
ATOM   4272  CG  GLN E  21      22.414   9.974  -7.438  1.00  0.00           C
ATOM   4273  CD  GLN E  21      22.665  11.335  -6.835  1.00  0.00           C
ATOM   4274  OE1 GLN E  21      21.734  11.922  -6.308  1.00  0.00           O
ATOM   4275  NE2 GLN E  21      23.913  11.847  -6.888  1.00  0.00           N
ATOM   4276  HA  GLN E  21      21.530   7.404  -7.416  1.00  0.00           H
ATOM   4277  HB2 GLN E  21      22.219   9.038  -5.502  1.00  0.00           H
ATOM   4278  HB3 GLN E  21      23.862   8.941  -6.157  1.00  0.00           H
ATOM   4279  HG2 GLN E  21      23.011   9.865  -8.352  1.00  0.00           H
ATOM   4280  HG3 GLN E  21      21.351   9.886  -7.706  1.00  0.00           H
ATOM   4281 HE22 GLN E  21      24.112  12.742  -6.489  1.00  0.00           H
ATOM   4282 HE21 GLN E  21      24.658  11.339  -7.319  1.00  0.00           H
ATOM   4283  HN  GLN E  21      23.402   6.257  -5.428  1.00  0.00           H
ATOM   4284  N   VAL E  22      23.374   7.308  -9.253  1.00  0.00           N
ATOM   4285  CA  VAL E  22      24.341   6.878 -10.265  1.00  0.00           C
ATOM   4286  C   VAL E  22      24.685   8.079 -11.128  1.00  0.00           C
ATOM   4287  O   VAL E  22      23.850   8.965 -11.226  1.00  0.00           O
ATOM   4288  CB  VAL E  22      23.812   5.662 -11.083  1.00  0.00           C
ATOM   4289  CG1 VAL E  22      23.339   4.525 -10.134  1.00  0.00           C
ATOM   4290  CG2 VAL E  22      22.642   6.046 -12.027  1.00  0.00           C
ATOM   4291  HA  VAL E  22      25.266   6.529  -9.781  1.00  0.00           H
ATOM   4292  HB  VAL E  22      24.641   5.285 -11.709  1.00  0.00           H
ATOM   4293 HG11 VAL E  22      23.076   3.626 -10.711  1.00  0.00           H
ATOM   4294 HG12 VAL E  22      24.131   4.257  -9.424  1.00  0.00           H
ATOM   4295 HG13 VAL E  22      22.455   4.835  -9.556  1.00  0.00           H
ATOM   4296 HG21 VAL E  22      22.340   5.178 -12.634  1.00  0.00           H
ATOM   4297 HG22 VAL E  22      21.779   6.364 -11.428  1.00  0.00           H
ATOM   4298 HG23 VAL E  22      22.933   6.856 -12.712  1.00  0.00           H
ATOM   4299  HN  VAL E  22      22.605   7.867  -9.564  1.00  0.00           H
ATOM   4300  N   LEU E  23      25.890   8.143 -11.748  1.00  0.00           N
ATOM   4301  CA  LEU E  23      26.241   9.276 -12.612  1.00  0.00           C
ATOM   4302  C   LEU E  23      25.988  10.616 -11.949  1.00  0.00           C
ATOM   4303  O   LEU E  23      25.276  11.435 -12.508  1.00  0.00           O
ATOM   4304  CB  LEU E  23      25.473   9.145 -13.956  1.00  0.00           C
ATOM   4305  CG  LEU E  23      25.637   7.754 -14.641  1.00  0.00           C
ATOM   4306  CD1 LEU E  23      24.765   7.706 -15.927  1.00  0.00           C
ATOM   4307  CD2 LEU E  23      27.120   7.443 -14.991  1.00  0.00           C
ATOM   4308  HA  LEU E  23      27.323   9.269 -12.820  1.00  0.00           H
ATOM   4309  HB2 LEU E  23      24.401   9.308 -13.757  1.00  0.00           H
ATOM   4310  HB3 LEU E  23      25.813   9.935 -14.646  1.00  0.00           H
ATOM   4311  HG  LEU E  23      25.269   6.968 -13.961  1.00  0.00           H
ATOM   4312 HD21 LEU E  23      27.186   6.506 -15.565  1.00  0.00           H
ATOM   4313 HD22 LEU E  23      27.550   8.255 -15.597  1.00  0.00           H
ATOM   4314 HD23 LEU E  23      27.730   7.316 -14.085  1.00  0.00           H
ATOM   4315 HD11 LEU E  23      24.836   6.717 -16.406  1.00  0.00           H
ATOM   4316 HD12 LEU E  23      23.706   7.892 -15.686  1.00  0.00           H
ATOM   4317 HD13 LEU E  23      25.100   8.468 -16.648  1.00  0.00           H
ATOM   4318  HN  LEU E  23      26.549   7.392 -11.660  1.00  0.00           H
ATOM   4319  N   GLY E  24      26.572  10.851 -10.750  1.00  0.00           N
ATOM   4320  CA  GLY E  24      26.354  12.077  -9.987  1.00  0.00           C
ATOM   4321  C   GLY E  24      24.958  12.638 -10.081  1.00  0.00           C
ATOM   4322  O   GLY E  24      24.841  13.850  -9.970  1.00  0.00           O
ATOM   4323  HA3 GLY E  24      27.068  12.829 -10.356  1.00  0.00           H
ATOM   4324  HA2 GLY E  24      26.568  11.904  -8.919  1.00  0.00           H
ATOM   4325  HN  GLY E  24      27.236  10.212 -10.384  1.00  0.00           H
ATOM   4326  N   LEU E  25      23.896  11.819 -10.289  1.00  0.00           N
ATOM   4327  CA  LEU E  25      22.591  12.410 -10.580  1.00  0.00           C
ATOM   4328  C   LEU E  25      21.417  11.457 -10.420  1.00  0.00           C
ATOM   4329  O   LEU E  25      20.566  11.742  -9.594  1.00  0.00           O
ATOM   4330  CB  LEU E  25      22.650  13.010 -12.018  1.00  0.00           C
ATOM   4331  CG  LEU E  25      21.474  13.957 -12.408  1.00  0.00           C
ATOM   4332  CD1 LEU E  25      21.506  15.306 -11.635  1.00  0.00           C
ATOM   4333  CD2 LEU E  25      21.554  14.270 -13.931  1.00  0.00           C
ATOM   4334  HA  LEU E  25      22.454  13.227  -9.859  1.00  0.00           H
ATOM   4335  HB2 LEU E  25      23.579  13.587 -12.147  1.00  0.00           H
ATOM   4336  HB3 LEU E  25      22.701  12.170 -12.726  1.00  0.00           H
ATOM   4337  HG  LEU E  25      20.516  13.458 -12.191  1.00  0.00           H
ATOM   4338 HD21 LEU E  25      20.738  14.943 -14.238  1.00  0.00           H
ATOM   4339 HD22 LEU E  25      22.510  14.760 -14.172  1.00  0.00           H
ATOM   4340 HD23 LEU E  25      21.480  13.348 -14.529  1.00  0.00           H
ATOM   4341 HD11 LEU E  25      20.700  15.959 -12.002  1.00  0.00           H
ATOM   4342 HD12 LEU E  25      21.356  15.173 -10.557  1.00  0.00           H
ATOM   4343 HD13 LEU E  25      22.467  15.818 -11.794  1.00  0.00           H
ATOM   4344  HN  LEU E  25      23.994  10.825 -10.333  1.00  0.00           H
ATOM   4345  N   ILE E  26      21.292  10.343 -11.183  1.00  0.00           N
ATOM   4346  CA  ILE E  26      20.019   9.608 -11.192  1.00  0.00           C
ATOM   4347  C   ILE E  26      19.827   8.859  -9.887  1.00  0.00           C
ATOM   4348  O   ILE E  26      20.665   8.021  -9.605  1.00  0.00           O
ATOM   4349  CB  ILE E  26      19.837   8.652 -12.418  1.00  0.00           C
ATOM   4350  CG1 ILE E  26      19.456   9.392 -13.736  1.00  0.00           C
ATOM   4351  CG2 ILE E  26      18.754   7.563 -12.151  1.00  0.00           C
ATOM   4352  HA  ILE E  26      19.220  10.352 -11.298  1.00  0.00           H
ATOM   4353  HB  ILE E  26      20.792   8.141 -12.596  1.00  0.00           H
ATOM   4354  CD  ILE E  26      20.438  10.523 -14.133  1.00  0.00           C
ATOM   4355  HD3 ILE E  26      21.466  10.138 -14.213  1.00  0.00           H
ATOM   4356  HD2 ILE E  26      20.404  11.325 -13.385  1.00  0.00           H
ATOM   4357  HD1 ILE E  26      20.148  10.951 -15.105  1.00  0.00           H
ATOM   4358 HG12 ILE E  26      19.433   8.665 -14.565  1.00  0.00           H
ATOM   4359 HG13 ILE E  26      18.443   9.813 -13.634  1.00  0.00           H
ATOM   4360 HG21 ILE E  26      18.632   6.918 -13.035  1.00  0.00           H
ATOM   4361 HG22 ILE E  26      19.024   6.909 -11.311  1.00  0.00           H
ATOM   4362 HG23 ILE E  26      17.786   8.036 -11.927  1.00  0.00           H
ATOM   4363  HN  ILE E  26      22.041  10.035 -11.772  1.00  0.00           H
ATOM   4364  N   GLY E  27      18.744   9.118  -9.107  1.00  0.00           N
ATOM   4365  CA  GLY E  27      18.443   8.327  -7.909  1.00  0.00           C
ATOM   4366  C   GLY E  27      17.491   7.201  -8.237  1.00  0.00           C
ATOM   4367  O   GLY E  27      16.884   7.272  -9.293  1.00  0.00           O
ATOM   4368  HA3 GLY E  27      17.955   8.953  -7.147  1.00  0.00           H
ATOM   4369  HA2 GLY E  27      19.350   7.926  -7.453  1.00  0.00           H
ATOM   4370  HN  GLY E  27      18.075   9.814  -9.363  1.00  0.00           H
ATOM   4371  N   LEU E  28      17.339   6.180  -7.353  1.00  0.00           N
ATOM   4372  CA  LEU E  28      16.392   5.089  -7.607  1.00  0.00           C
ATOM   4373  C   LEU E  28      15.594   4.765  -6.352  1.00  0.00           C
ATOM   4374  O   LEU E  28      16.089   5.027  -5.267  1.00  0.00           O
ATOM   4375  CB  LEU E  28      17.085   3.788  -8.109  1.00  0.00           C
ATOM   4376  CG  LEU E  28      17.749   3.890  -9.521  1.00  0.00           C
ATOM   4377  CD1 LEU E  28      19.208   4.429  -9.479  1.00  0.00           C
ATOM   4378  CD2 LEU E  28      17.756   2.500 -10.221  1.00  0.00           C
ATOM   4379  HA  LEU E  28      15.652   5.408  -8.358  1.00  0.00           H
ATOM   4380  HB2 LEU E  28      17.830   3.463  -7.368  1.00  0.00           H
ATOM   4381  HB3 LEU E  28      16.302   3.012  -8.147  1.00  0.00           H
ATOM   4382  HG  LEU E  28      17.156   4.576 -10.147  1.00  0.00           H
ATOM   4383 HD21 LEU E  28      18.233   2.566 -11.211  1.00  0.00           H
ATOM   4384 HD22 LEU E  28      18.310   1.768  -9.612  1.00  0.00           H
ATOM   4385 HD23 LEU E  28      16.730   2.126 -10.365  1.00  0.00           H
ATOM   4386 HD11 LEU E  28      19.573   4.619 -10.500  1.00  0.00           H
ATOM   4387 HD12 LEU E  28      19.288   5.361  -8.905  1.00  0.00           H
ATOM   4388 HD13 LEU E  28      19.874   3.678  -9.030  1.00  0.00           H
ATOM   4389  HN  LEU E  28      17.873   6.143  -6.505  1.00  0.00           H
ATOM   4390  N   ASP E  29      14.366   4.201  -6.489  1.00  0.00           N
ATOM   4391  CA  ASP E  29      13.515   3.886  -5.333  1.00  0.00           C
ATOM   4392  C   ASP E  29      13.525   4.990  -4.310  1.00  0.00           C
ATOM   4393  O   ASP E  29      13.822   4.758  -3.147  1.00  0.00           O
ATOM   4394  CB  ASP E  29      13.917   2.551  -4.670  1.00  0.00           C
ATOM   4395  CG  ASP E  29      12.901   2.070  -3.668  1.00  0.00           C
ATOM   4396  OD1 ASP E  29      11.757   1.752  -4.095  1.00  0.00           O
ATOM   4397  OD2 ASP E  29      13.235   2.003  -2.454  1.00  0.00           O
ATOM   4398  HA  ASP E  29      12.470   3.791  -5.678  1.00  0.00           H
ATOM   4399  HB2 ASP E  29      13.996   1.798  -5.460  1.00  0.00           H
ATOM   4400  HB3 ASP E  29      14.893   2.676  -4.179  1.00  0.00           H
ATOM   4401  HN  ASP E  29      14.010   3.972  -7.399  1.00  0.00           H
ATOM   4402  N   CYS E  30      13.196   6.219  -4.746  1.00  0.00           N
ATOM   4403  CA  CYS E  30      13.190   7.323  -3.798  1.00  0.00           C
ATOM   4404  C   CYS E  30      12.015   7.136  -2.864  1.00  0.00           C
ATOM   4405  O   CYS E  30      10.943   6.847  -3.368  1.00  0.00           O
ATOM   4406  CB  CYS E  30      13.151   8.664  -4.571  1.00  0.00           C
ATOM   4407  SG  CYS E  30      14.576   8.740  -5.710  1.00  0.00           S
ATOM   4408  HA  CYS E  30      14.128   7.294  -3.227  1.00  0.00           H
ATOM   4409  HB2 CYS E  30      12.215   8.741  -5.141  1.00  0.00           H
ATOM   4410  HB3 CYS E  30      13.221   9.512  -3.883  1.00  0.00           H
ATOM   4411  HN  CYS E  30      12.938   6.377  -5.701  1.00  0.00           H
ATOM   4412  N   LYS E  31      12.169   7.268  -1.523  1.00  0.00           N
ATOM   4413  CA  LYS E  31      11.027   7.145  -0.611  1.00  0.00           C
ATOM   4414  C   LYS E  31      11.088   8.254   0.415  1.00  0.00           C
ATOM   4415  O   LYS E  31      12.191   8.624   0.779  1.00  0.00           O
ATOM   4416  CB  LYS E  31      11.061   5.792   0.149  1.00  0.00           C
ATOM   4417  CG  LYS E  31      10.710   4.582  -0.758  1.00  0.00           C
ATOM   4418  CD  LYS E  31      10.777   3.254   0.051  1.00  0.00           C
ATOM   4419  CE  LYS E  31      10.217   2.048  -0.751  1.00  0.00           C
ATOM   4420  NZ  LYS E  31      10.386   0.777  -0.008  1.00  0.00           N
ATOM   4421  HA  LYS E  31      10.070   7.235  -1.151  1.00  0.00           H
ATOM   4422  HB2 LYS E  31      12.063   5.656   0.588  1.00  0.00           H
ATOM   4423  HB3 LYS E  31      10.329   5.830   0.974  1.00  0.00           H
ATOM   4424  HG2 LYS E  31       9.691   4.719  -1.157  1.00  0.00           H
ATOM   4425  HG3 LYS E  31      11.409   4.531  -1.609  1.00  0.00           H
ATOM   4426  HD2 LYS E  31      11.824   3.059   0.329  1.00  0.00           H
ATOM   4427  HD3 LYS E  31      10.187   3.350   0.977  1.00  0.00           H
ATOM   4428  HE2 LYS E  31       9.146   2.214  -0.959  1.00  0.00           H
ATOM   4429  HE3 LYS E  31      10.739   1.978  -1.716  1.00  0.00           H
ATOM   4430  HZ1 LYS E  31       9.987  -0.063  -0.563  1.00  0.00           H
ATOM   4431  HZ2 LYS E  31      11.427   0.558   0.186  1.00  0.00           H
ATOM   4432  HZ3 LYS E  31       9.876   0.797   0.946  1.00  0.00           H
ATOM   4433  HN  LYS E  31      13.069   7.436  -1.113  1.00  0.00           H
ATOM   4434  N   VAL E  32       9.944   8.789   0.905  1.00  0.00           N
ATOM   4435  CA  VAL E  32      10.000   9.872   1.892  1.00  0.00           C
ATOM   4436  C   VAL E  32      10.471   9.310   3.221  1.00  0.00           C
ATOM   4437  O   VAL E  32      10.105   8.172   3.474  1.00  0.00           O
ATOM   4438  CB  VAL E  32       8.658  10.656   2.058  1.00  0.00           C
ATOM   4439  CG1 VAL E  32       8.239  11.335   0.722  1.00  0.00           C
ATOM   4440  CG2 VAL E  32       7.492   9.783   2.605  1.00  0.00           C
ATOM   4441  HA  VAL E  32      10.721  10.605   1.511  1.00  0.00           H
ATOM   4442  HB  VAL E  32       8.824  11.459   2.797  1.00  0.00           H
ATOM   4443 HG11 VAL E  32       7.317  11.921   0.862  1.00  0.00           H
ATOM   4444 HG12 VAL E  32       9.025  12.021   0.372  1.00  0.00           H
ATOM   4445 HG13 VAL E  32       8.056  10.585  -0.062  1.00  0.00           H
ATOM   4446 HG21 VAL E  32       6.603  10.410   2.774  1.00  0.00           H
ATOM   4447 HG22 VAL E  32       7.206   8.988   1.903  1.00  0.00           H
ATOM   4448 HG23 VAL E  32       7.765   9.319   3.563  1.00  0.00           H
ATOM   4449  HN  VAL E  32       9.056   8.434   0.616  1.00  0.00           H
ATOM   4450  N   PRO E  33      11.252  10.000   4.100  1.00  0.00           N
ATOM   4451  CA  PRO E  33      11.588   9.420   5.393  1.00  0.00           C
ATOM   4452  C   PRO E  33      10.417   8.946   6.222  1.00  0.00           C
ATOM   4453  O   PRO E  33       9.275   9.154   5.842  1.00  0.00           O
ATOM   4454  CB  PRO E  33      12.278  10.605   6.118  1.00  0.00           C
ATOM   4455  CG  PRO E  33      12.745  11.580   5.010  1.00  0.00           C
ATOM   4456  CD  PRO E  33      11.860  11.282   3.771  1.00  0.00           C
ATOM   4457  HA  PRO E  33      12.281   8.581   5.227  1.00  0.00           H
ATOM   4458  HD3 PRO E  33      12.517  11.202   2.897  1.00  0.00           H
ATOM   4459  HD2 PRO E  33      11.109  12.060   3.585  1.00  0.00           H
ATOM   4460  HG3 PRO E  33      13.797  11.358   4.784  1.00  0.00           H
ATOM   4461  HG2 PRO E  33      12.691  12.635   5.320  1.00  0.00           H
ATOM   4462  HB2 PRO E  33      11.554  11.123   6.761  1.00  0.00           H
ATOM   4463  HB3 PRO E  33      13.112  10.279   6.758  1.00  0.00           H
ATOM   4464  N   SER E  34      10.716   8.310   7.379  1.00  0.00           N
ATOM   4465  CA  SER E  34       9.663   7.843   8.277  1.00  0.00           C
ATOM   4466  C   SER E  34       9.210   8.905   9.257  1.00  0.00           C
ATOM   4467  O   SER E  34       8.097   8.768   9.740  1.00  0.00           O
ATOM   4468  CB  SER E  34      10.203   6.647   9.102  1.00  0.00           C
ATOM   4469  OG  SER E  34      11.316   7.100   9.891  1.00  0.00           O
ATOM   4470  HA  SER E  34       8.796   7.489   7.692  1.00  0.00           H
ATOM   4471  HB2 SER E  34       9.408   6.251   9.758  1.00  0.00           H
ATOM   4472  HB3 SER E  34      10.526   5.845   8.416  1.00  0.00           H
ATOM   4473  HG1 SER E  34      11.697   6.406  10.421  1.00  0.00           H
ATOM   4474  HN  SER E  34      11.668   8.165   7.653  1.00  0.00           H
ATOM   4475  N   GLN E  35      10.023   9.938   9.593  1.00  0.00           N
ATOM   4476  CA  GLN E  35       9.643  10.850  10.677  1.00  0.00           C
ATOM   4477  C   GLN E  35      10.216  12.239  10.492  1.00  0.00           C
ATOM   4478  O   GLN E  35      11.063  12.402   9.632  1.00  0.00           O
ATOM   4479  CB  GLN E  35      10.108  10.232  12.025  1.00  0.00           C
ATOM   4480  CG  GLN E  35      11.656  10.158  12.139  1.00  0.00           C
ATOM   4481  CD  GLN E  35      12.105   9.526  13.437  1.00  0.00           C
ATOM   4482  OE1 GLN E  35      11.387   8.695  13.972  1.00  0.00           O
ATOM   4483  NE2 GLN E  35      13.295   9.884  13.971  1.00  0.00           N
ATOM   4484  HA  GLN E  35       8.546  10.973  10.699  1.00  0.00           H
ATOM   4485  HB2 GLN E  35       9.724  10.829  12.868  1.00  0.00           H
ATOM   4486  HB3 GLN E  35       9.681   9.218  12.103  1.00  0.00           H
ATOM   4487  HG2 GLN E  35      12.055   9.538  11.322  1.00  0.00           H
ATOM   4488  HG3 GLN E  35      12.075  11.172  12.049  1.00  0.00           H
ATOM   4489 HE22 GLN E  35      13.602   9.459  14.824  1.00  0.00           H
ATOM   4490 HE21 GLN E  35      13.881  10.571  13.540  1.00  0.00           H
ATOM   4491  HN  GLN E  35      10.922  10.063   9.172  1.00  0.00           H
ATOM   4492  N   ASN E  36       9.759  13.238  11.286  1.00  0.00           N
ATOM   4493  CA  ASN E  36      10.222  14.622  11.132  1.00  0.00           C
ATOM   4494  C   ASN E  36      11.730  14.787  11.180  1.00  0.00           C
ATOM   4495  O   ASN E  36      12.250  15.143  12.225  1.00  0.00           O
ATOM   4496  CB  ASN E  36       9.523  15.560  12.163  1.00  0.00           C
ATOM   4497  CG  ASN E  36       9.442  15.031  13.581  1.00  0.00           C
ATOM   4498  OD1 ASN E  36       8.394  15.174  14.190  1.00  0.00           O
ATOM   4499  ND2 ASN E  36      10.501  14.422  14.159  1.00  0.00           N
ATOM   4500  HA  ASN E  36       9.916  14.989  10.141  1.00  0.00           H
ATOM   4501  HB2 ASN E  36      10.004  16.549  12.160  1.00  0.00           H
ATOM   4502  HB3 ASN E  36       8.483  15.703  11.823  1.00  0.00           H
ATOM   4503 HD22 ASN E  36      10.422  14.079  15.096  1.00  0.00           H
ATOM   4504 HD21 ASN E  36      11.369  14.299  13.682  1.00  0.00           H
ATOM   4505  HN  ASN E  36       9.048  13.044  11.963  1.00  0.00           H
ATOM   4506  N   VAL E  37      12.459  14.567  10.059  1.00  0.00           N
ATOM   4507  CA  VAL E  37      13.898  14.823  10.062  1.00  0.00           C
ATOM   4508  C   VAL E  37      14.090  16.326  10.092  1.00  0.00           C
ATOM   4509  O   VAL E  37      13.545  16.983   9.220  1.00  0.00           O
ATOM   4510  CB  VAL E  37      14.684  14.131   8.903  1.00  0.00           C
ATOM   4511  CG1 VAL E  37      14.534  12.589   9.031  1.00  0.00           C
ATOM   4512  CG2 VAL E  37      14.294  14.587   7.470  1.00  0.00           C
ATOM   4513  HA  VAL E  37      14.306  14.382  10.988  1.00  0.00           H
ATOM   4514  HB  VAL E  37      15.750  14.398   9.023  1.00  0.00           H
ATOM   4515 HG11 VAL E  37      14.799  12.064   8.103  1.00  0.00           H
ATOM   4516 HG12 VAL E  37      15.193  12.245   9.840  1.00  0.00           H
ATOM   4517 HG13 VAL E  37      13.505  12.296   9.273  1.00  0.00           H
ATOM   4518 HG21 VAL E  37      14.940  14.097   6.726  1.00  0.00           H
ATOM   4519 HG22 VAL E  37      13.256  14.312   7.242  1.00  0.00           H
ATOM   4520 HG23 VAL E  37      14.424  15.671   7.348  1.00  0.00           H
ATOM   4521  HN  VAL E  37      12.012  14.276   9.215  1.00  0.00           H
ATOM   4522  N   TYR E  38      14.824  16.891  11.084  1.00  0.00           N
ATOM   4523  CA  TYR E  38      15.011  18.342  11.156  1.00  0.00           C
ATOM   4524  C   TYR E  38      16.346  18.757  10.585  1.00  0.00           C
ATOM   4525  O   TYR E  38      16.355  19.655   9.757  1.00  0.00           O
ATOM   4526  CB  TYR E  38      14.903  18.843  12.618  1.00  0.00           C
ATOM   4527  CG  TYR E  38      13.501  18.542  13.166  1.00  0.00           C
ATOM   4528  CD1 TYR E  38      12.417  19.337  12.778  1.00  0.00           C
ATOM   4529  CD2 TYR E  38      13.287  17.482  14.055  1.00  0.00           C
ATOM   4530  CE1 TYR E  38      11.143  19.097  13.298  1.00  0.00           C
ATOM   4531  CE2 TYR E  38      12.019  17.261  14.599  1.00  0.00           C
ATOM   4532  CZ  TYR E  38      10.940  18.071  14.226  1.00  0.00           C
ATOM   4533  OH  TYR E  38       9.661  17.875  14.758  1.00  0.00           O
ATOM   4534  HA  TYR E  38      14.218  18.860  10.594  1.00  0.00           H
ATOM   4535  HB3 TYR E  38      15.069  19.932  12.653  1.00  0.00           H
ATOM   4536  HB2 TYR E  38      15.675  18.373  13.246  1.00  0.00           H
ATOM   4537  HD2 TYR E  38      14.107  16.827  14.331  1.00  0.00           H
ATOM   4538  HE2 TYR E  38      11.883  16.456  15.313  1.00  0.00           H
ATOM   4539  HE1 TYR E  38      10.305  19.710  12.984  1.00  0.00           H
ATOM   4540  HD1 TYR E  38      12.561  20.148  12.070  1.00  0.00           H
ATOM   4541  HH  TYR E  38       9.620  17.221  15.446  1.00  0.00           H
ATOM   4542  HN  TYR E  38      15.252  16.335  11.798  1.00  0.00           H
ATOM   4543  N   ASP E  39      17.472  18.136  11.020  1.00  0.00           N
ATOM   4544  CA  ASP E  39      18.796  18.517  10.524  1.00  0.00           C
ATOM   4545  C   ASP E  39      19.386  17.375   9.726  1.00  0.00           C
ATOM   4546  O   ASP E  39      18.859  16.276   9.776  1.00  0.00           O
ATOM   4547  CB  ASP E  39      19.716  18.920  11.708  1.00  0.00           C
ATOM   4548  CG  ASP E  39      20.033  17.785  12.645  1.00  0.00           C
ATOM   4549  OD1 ASP E  39      19.329  16.743  12.597  1.00  0.00           O
ATOM   4550  OD2 ASP E  39      20.997  17.932  13.445  1.00  0.00           O
ATOM   4551  HA  ASP E  39      18.738  19.400   9.866  1.00  0.00           H
ATOM   4552  HB2 ASP E  39      20.666  19.322  11.323  1.00  0.00           H
ATOM   4553  HB3 ASP E  39      19.220  19.714  12.288  1.00  0.00           H
ATOM   4554  HN  ASP E  39      17.435  17.398  11.694  1.00  0.00           H
ATOM   4555  N   GLY E  40      20.484  17.629   8.978  1.00  0.00           N
ATOM   4556  CA  GLY E  40      21.108  16.577   8.180  1.00  0.00           C
ATOM   4557  C   GLY E  40      21.437  15.368   9.022  1.00  0.00           C
ATOM   4558  O   GLY E  40      21.281  14.259   8.537  1.00  0.00           O
ATOM   4559  HA3 GLY E  40      22.049  16.933   7.730  1.00  0.00           H
ATOM   4560  HA2 GLY E  40      20.422  16.303   7.364  1.00  0.00           H
ATOM   4561  HN  GLY E  40      20.871  18.547   8.941  1.00  0.00           H
ATOM   4562  N   THR E  41      21.900  15.560  10.278  1.00  0.00           N
ATOM   4563  CA  THR E  41      22.198  14.408  11.129  1.00  0.00           C
ATOM   4564  C   THR E  41      20.980  13.518  11.217  1.00  0.00           C
ATOM   4565  O   THR E  41      21.098  12.327  10.973  1.00  0.00           O
ATOM   4566  CB  THR E  41      22.655  14.871  12.540  1.00  0.00           C
ATOM   4567  OG1 THR E  41      23.812  15.707  12.358  1.00  0.00           O
ATOM   4568  CG2 THR E  41      22.984  13.669  13.466  1.00  0.00           C
ATOM   4569  HA  THR E  41      23.029  13.849  10.667  1.00  0.00           H
ATOM   4570  HB  THR E  41      21.848  15.462  13.005  1.00  0.00           H
ATOM   4571  HG1 THR E  41      24.140  16.069  13.176  1.00  0.00           H
ATOM   4572 HG23 THR E  41      23.750  13.031  13.003  1.00  0.00           H
ATOM   4573 HG21 THR E  41      23.366  14.029  14.434  1.00  0.00           H
ATOM   4574 HG22 THR E  41      22.082  13.069  13.657  1.00  0.00           H
ATOM   4575  HN  THR E  41      22.054  16.482  10.640  1.00  0.00           H
ATOM   4576  N   ASP E  42      19.796  14.077  11.557  1.00  0.00           N
ATOM   4577  CA  ASP E  42      18.600  13.243  11.649  1.00  0.00           C
ATOM   4578  C   ASP E  42      18.333  12.600  10.310  1.00  0.00           C
ATOM   4579  O   ASP E  42      18.038  11.417  10.274  1.00  0.00           O
ATOM   4580  CB  ASP E  42      17.332  14.054  12.031  1.00  0.00           C
ATOM   4581  CG  ASP E  42      17.457  14.773  13.349  1.00  0.00           C
ATOM   4582  OD1 ASP E  42      16.666  15.728  13.576  1.00  0.00           O
ATOM   4583  OD2 ASP E  42      18.343  14.400  14.166  1.00  0.00           O
ATOM   4584  HA  ASP E  42      18.768  12.463  12.411  1.00  0.00           H
ATOM   4585  HB2 ASP E  42      17.130  14.795  11.243  1.00  0.00           H
ATOM   4586  HB3 ASP E  42      16.467  13.374  12.095  1.00  0.00           H
ATOM   4587  HN  ASP E  42      19.716  15.057  11.734  1.00  0.00           H
ATOM   4588  N   PHE E  43      18.421  13.370   9.202  1.00  0.00           N
ATOM   4589  CA  PHE E  43      18.083  12.803   7.898  1.00  0.00           C
ATOM   4590  C   PHE E  43      18.928  11.580   7.655  1.00  0.00           C
ATOM   4591  O   PHE E  43      18.393  10.541   7.304  1.00  0.00           O
ATOM   4592  CB  PHE E  43      18.235  13.851   6.762  1.00  0.00           C
ATOM   4593  CG  PHE E  43      17.708  13.486   5.360  1.00  0.00           C
ATOM   4594  CD1 PHE E  43      16.870  12.397   5.087  1.00  0.00           C
ATOM   4595  CD2 PHE E  43      18.100  14.309   4.295  1.00  0.00           C
ATOM   4596  CE1 PHE E  43      16.482  12.113   3.773  1.00  0.00           C
ATOM   4597  CE2 PHE E  43      17.702  14.034   2.984  1.00  0.00           C
ATOM   4598  CZ  PHE E  43      16.891  12.931   2.721  1.00  0.00           C
ATOM   4599  HA  PHE E  43      17.034  12.508   7.963  1.00  0.00           H
ATOM   4600  HB2 PHE E  43      17.691  14.758   7.062  1.00  0.00           H
ATOM   4601  HB3 PHE E  43      19.302  14.107   6.676  1.00  0.00           H
ATOM   4602  HD2 PHE E  43      18.733  15.171   4.480  1.00  0.00           H
ATOM   4603  HE2 PHE E  43      18.037  14.665   2.171  1.00  0.00           H
ATOM   4604  HZ  PHE E  43      16.581  12.702   1.709  1.00  0.00           H
ATOM   4605  HE1 PHE E  43      15.864  11.253   3.553  1.00  0.00           H
ATOM   4606  HD1 PHE E  43      16.503  11.752   5.874  1.00  0.00           H
ATOM   4607  HN  PHE E  43      18.683  14.335   9.260  1.00  0.00           H
ATOM   4608  N   ARG E  44      20.258  11.688   7.858  1.00  0.00           N
ATOM   4609  CA  ARG E  44      21.131  10.552   7.588  1.00  0.00           C
ATOM   4610  C   ARG E  44      20.749   9.351   8.424  1.00  0.00           C
ATOM   4611  O   ARG E  44      20.593   8.273   7.872  1.00  0.00           O
ATOM   4612  CB  ARG E  44      22.615  10.929   7.852  1.00  0.00           C
ATOM   4613  CG  ARG E  44      23.570   9.758   7.505  1.00  0.00           C
ATOM   4614  CD  ARG E  44      25.048  10.132   7.777  1.00  0.00           C
ATOM   4615  NE  ARG E  44      25.262  10.368   9.211  1.00  0.00           N
ATOM   4616  CZ  ARG E  44      25.414  11.546   9.788  1.00  0.00           C
ATOM   4617  NH1 ARG E  44      25.311  12.702   9.169  1.00  0.00           N
ATOM   4618  NH2 ARG E  44      25.684  11.572  11.076  1.00  0.00           N
ATOM   4619  HA  ARG E  44      21.013  10.295   6.525  1.00  0.00           H
ATOM   4620  HB2 ARG E  44      22.879  11.802   7.234  1.00  0.00           H
ATOM   4621  HB3 ARG E  44      22.737  11.208   8.910  1.00  0.00           H
ATOM   4622  HG2 ARG E  44      23.320   8.876   8.116  1.00  0.00           H
ATOM   4623  HG3 ARG E  44      23.450   9.487   6.443  1.00  0.00           H
ATOM   4624  HD2 ARG E  44      25.647   9.254   7.485  1.00  0.00           H
ATOM   4625  HD3 ARG E  44      25.381  10.933   7.107  1.00  0.00           H
ATOM   4626  HE  ARG E  44      25.327   9.521   9.797  1.00  0.00           H
ATOM   4627 HH12 ARG E  44      25.456  13.587   9.677  1.00  0.00           H
ATOM   4628 HH11 ARG E  44      25.067  12.773   8.178  1.00  0.00           H
ATOM   4629 HH22 ARG E  44      25.817  12.464  11.575  1.00  0.00           H
ATOM   4630 HH21 ARG E  44      25.778  10.705  11.624  1.00  0.00           H
ATOM   4631  HN  ARG E  44      20.661  12.545   8.178  1.00  0.00           H
ATOM   4632  N   ASN E  45      20.607   9.504   9.758  1.00  0.00           N
ATOM   4633  CA  ASN E  45      20.321   8.337  10.592  1.00  0.00           C
ATOM   4634  C   ASN E  45      18.978   7.754  10.221  1.00  0.00           C
ATOM   4635  O   ASN E  45      18.872   6.544  10.106  1.00  0.00           O
ATOM   4636  CB  ASN E  45      20.340   8.658  12.110  1.00  0.00           C
ATOM   4637  CG  ASN E  45      21.753   8.954  12.558  1.00  0.00           C
ATOM   4638  OD1 ASN E  45      22.472   8.017  12.870  1.00  0.00           O
ATOM   4639  ND2 ASN E  45      22.193  10.231  12.596  1.00  0.00           N
ATOM   4640  HA  ASN E  45      21.097   7.575  10.401  1.00  0.00           H
ATOM   4641  HB2 ASN E  45      19.661   9.498  12.328  1.00  0.00           H
ATOM   4642  HB3 ASN E  45      19.975   7.781  12.671  1.00  0.00           H
ATOM   4643 HD22 ASN E  45      23.134  10.423  12.880  1.00  0.00           H
ATOM   4644 HD21 ASN E  45      21.596  10.993  12.352  1.00  0.00           H
ATOM   4645  HN  ASN E  45      20.694  10.406  10.182  1.00  0.00           H
ATOM   4646  N   VAL E  46      17.937   8.589  10.023  1.00  0.00           N
ATOM   4647  CA  VAL E  46      16.636   8.041   9.647  1.00  0.00           C
ATOM   4648  C   VAL E  46      16.754   7.327   8.321  1.00  0.00           C
ATOM   4649  O   VAL E  46      16.098   6.313   8.143  1.00  0.00           O
ATOM   4650  CB  VAL E  46      15.520   9.122   9.631  1.00  0.00           C
ATOM   4651  CG1 VAL E  46      14.210   8.572   9.004  1.00  0.00           C
ATOM   4652  CG2 VAL E  46      15.235   9.611  11.081  1.00  0.00           C
ATOM   4653  HA  VAL E  46      16.350   7.292  10.399  1.00  0.00           H
ATOM   4654  HB  VAL E  46      15.869   9.962   9.008  1.00  0.00           H
ATOM   4655 HG11 VAL E  46      13.416   9.330   9.079  1.00  0.00           H
ATOM   4656 HG12 VAL E  46      14.348   8.328   7.939  1.00  0.00           H
ATOM   4657 HG13 VAL E  46      13.887   7.665   9.536  1.00  0.00           H
ATOM   4658 HG21 VAL E  46      14.452  10.381  11.078  1.00  0.00           H
ATOM   4659 HG22 VAL E  46      14.883   8.778  11.709  1.00  0.00           H
ATOM   4660 HG23 VAL E  46      16.133  10.039  11.549  1.00  0.00           H
ATOM   4661  HN  VAL E  46      18.054   9.578  10.103  1.00  0.00           H
ATOM   4662  N   CYS E  47      17.588   7.803   7.372  1.00  0.00           N
ATOM   4663  CA  CYS E  47      17.756   7.038   6.141  1.00  0.00           C
ATOM   4664  C   CYS E  47      18.311   5.676   6.492  1.00  0.00           C
ATOM   4665  O   CYS E  47      17.815   4.690   5.970  1.00  0.00           O
ATOM   4666  CB  CYS E  47      18.673   7.735   5.112  1.00  0.00           C
ATOM   4667  SG  CYS E  47      18.033   9.376   4.706  1.00  0.00           S
ATOM   4668  HA  CYS E  47      16.764   6.918   5.680  1.00  0.00           H
ATOM   4669  HB2 CYS E  47      19.696   7.838   5.499  1.00  0.00           H
ATOM   4670  HB3 CYS E  47      18.680   7.166   4.174  1.00  0.00           H
ATOM   4671  HN  CYS E  47      18.117   8.642   7.505  1.00  0.00           H
ATOM   4672  N   ALA E  48      19.326   5.595   7.385  1.00  0.00           N
ATOM   4673  CA  ALA E  48      19.830   4.286   7.802  1.00  0.00           C
ATOM   4674  C   ALA E  48      18.716   3.465   8.419  1.00  0.00           C
ATOM   4675  O   ALA E  48      18.688   2.266   8.186  1.00  0.00           O
ATOM   4676  CB  ALA E  48      21.014   4.396   8.799  1.00  0.00           C
ATOM   4677  HA  ALA E  48      20.213   3.766   6.908  1.00  0.00           H
ATOM   4678  HB1 ALA E  48      21.413   3.394   9.024  1.00  0.00           H
ATOM   4679  HB2 ALA E  48      21.820   5.005   8.361  1.00  0.00           H
ATOM   4680  HB3 ALA E  48      20.692   4.860   9.742  1.00  0.00           H
ATOM   4681  HN  ALA E  48      19.731   6.419   7.787  1.00  0.00           H
ATOM   4682  N   LYS E  49      17.777   4.070   9.186  1.00  0.00           N
ATOM   4683  CA  LYS E  49      16.655   3.291   9.720  1.00  0.00           C
ATOM   4684  C   LYS E  49      15.855   2.698   8.582  1.00  0.00           C
ATOM   4685  O   LYS E  49      15.448   1.554   8.704  1.00  0.00           O
ATOM   4686  CB  LYS E  49      15.637   4.098  10.574  1.00  0.00           C
ATOM   4687  CG  LYS E  49      16.237   4.677  11.884  1.00  0.00           C
ATOM   4688  CD  LYS E  49      15.162   5.497  12.653  1.00  0.00           C
ATOM   4689  CE  LYS E  49      15.753   6.329  13.825  1.00  0.00           C
ATOM   4690  NZ  LYS E  49      16.390   5.490  14.865  1.00  0.00           N
ATOM   4691  HA  LYS E  49      17.063   2.481  10.345  1.00  0.00           H
ATOM   4692  HB2 LYS E  49      15.219   4.913   9.964  1.00  0.00           H
ATOM   4693  HB3 LYS E  49      14.802   3.434  10.852  1.00  0.00           H
ATOM   4694  HG2 LYS E  49      16.595   3.843  12.510  1.00  0.00           H
ATOM   4695  HG3 LYS E  49      17.097   5.321  11.656  1.00  0.00           H
ATOM   4696  HD2 LYS E  49      14.669   6.199  11.959  1.00  0.00           H
ATOM   4697  HD3 LYS E  49      14.388   4.814  13.038  1.00  0.00           H
ATOM   4698  HE2 LYS E  49      16.487   7.052  13.427  1.00  0.00           H
ATOM   4699  HE3 LYS E  49      14.931   6.907  14.284  1.00  0.00           H
ATOM   4700  HZ1 LYS E  49      16.680   6.085  15.721  1.00  0.00           H
ATOM   4701  HZ2 LYS E  49      15.719   4.721  15.226  1.00  0.00           H
ATOM   4702  HZ3 LYS E  49      17.295   5.012  14.518  1.00  0.00           H
ATOM   4703  HN  LYS E  49      17.818   5.051   9.372  1.00  0.00           H
ATOM   4704  N   THR E  50      15.613   3.454   7.484  1.00  0.00           N
ATOM   4705  CA  THR E  50      14.860   2.914   6.350  1.00  0.00           C
ATOM   4706  C   THR E  50      15.762   2.283   5.307  1.00  0.00           C
ATOM   4707  O   THR E  50      15.270   1.941   4.243  1.00  0.00           O
ATOM   4708  CB  THR E  50      13.970   4.040   5.761  1.00  0.00           C
ATOM   4709  OG1 THR E  50      14.840   5.118   5.385  1.00  0.00           O
ATOM   4710  CG2 THR E  50      12.931   4.529   6.808  1.00  0.00           C
ATOM   4711  HA  THR E  50      14.180   2.110   6.679  1.00  0.00           H
ATOM   4712  HB  THR E  50      13.431   3.663   4.873  1.00  0.00           H
ATOM   4713  HG1 THR E  50      14.353   5.857   5.040  1.00  0.00           H
ATOM   4714 HG23 THR E  50      13.437   4.949   7.691  1.00  0.00           H
ATOM   4715 HG21 THR E  50      12.292   5.313   6.371  1.00  0.00           H
ATOM   4716 HG22 THR E  50      12.287   3.697   7.132  1.00  0.00           H
ATOM   4717  HN  THR E  50      15.971   4.387   7.405  1.00  0.00           H
ATOM   4718  N   GLY E  51      17.071   2.076   5.588  1.00  0.00           N
ATOM   4719  CA  GLY E  51      17.905   1.262   4.712  1.00  0.00           C
ATOM   4720  C   GLY E  51      18.361   2.068   3.532  1.00  0.00           C
ATOM   4721  O   GLY E  51      18.191   1.636   2.402  1.00  0.00           O
ATOM   4722  HA3 GLY E  51      17.347   0.388   4.348  1.00  0.00           H
ATOM   4723  HA2 GLY E  51      18.780   0.900   5.275  1.00  0.00           H
ATOM   4724  HN  GLY E  51      17.498   2.433   6.415  1.00  0.00           H
ATOM   4725  N   ALA E  52      18.937   3.258   3.798  1.00  0.00           N
ATOM   4726  CA  ALA E  52      19.222   4.181   2.711  1.00  0.00           C
ATOM   4727  C   ALA E  52      20.131   5.292   3.176  1.00  0.00           C
ATOM   4728  O   ALA E  52      20.541   5.268   4.326  1.00  0.00           O
ATOM   4729  CB  ALA E  52      17.828   4.729   2.298  1.00  0.00           C
ATOM   4730  HA  ALA E  52      19.733   3.656   1.890  1.00  0.00           H
ATOM   4731  HB1 ALA E  52      17.885   5.594   1.628  1.00  0.00           H
ATOM   4732  HB2 ALA E  52      17.233   3.952   1.796  1.00  0.00           H
ATOM   4733  HB3 ALA E  52      17.294   5.034   3.208  1.00  0.00           H
ATOM   4734  HN  ALA E  52      19.083   3.571   4.737  1.00  0.00           H
ATOM   4735  N   GLN E  53      20.429   6.267   2.284  1.00  0.00           N
ATOM   4736  CA  GLN E  53      21.201   7.455   2.658  1.00  0.00           C
ATOM   4737  C   GLN E  53      20.372   8.658   2.245  1.00  0.00           C
ATOM   4738  O   GLN E  53      19.405   8.453   1.527  1.00  0.00           O
ATOM   4739  CB  GLN E  53      22.591   7.388   1.965  1.00  0.00           C
ATOM   4740  CG  GLN E  53      23.820   7.265   2.918  1.00  0.00           C
ATOM   4741  CD  GLN E  53      23.608   6.316   4.073  1.00  0.00           C
ATOM   4742  OE1 GLN E  53      23.695   6.738   5.216  1.00  0.00           O
ATOM   4743  NE2 GLN E  53      23.326   5.025   3.814  1.00  0.00           N
ATOM   4744  HA  GLN E  53      21.329   7.492   3.746  1.00  0.00           H
ATOM   4745  HB2 GLN E  53      22.564   6.502   1.321  1.00  0.00           H
ATOM   4746  HB3 GLN E  53      22.727   8.259   1.303  1.00  0.00           H
ATOM   4747  HG2 GLN E  53      24.703   6.936   2.348  1.00  0.00           H
ATOM   4748  HG3 GLN E  53      24.077   8.243   3.344  1.00  0.00           H
ATOM   4749 HE22 GLN E  53      23.181   4.399   4.579  1.00  0.00           H
ATOM   4750 HE21 GLN E  53      23.255   4.685   2.878  1.00  0.00           H
ATOM   4751  HN  GLN E  53      20.120   6.209   1.331  1.00  0.00           H
ATOM   4752  N   PRO E  54      20.670   9.913   2.666  1.00  0.00           N
ATOM   4753  CA  PRO E  54      19.796  11.025   2.330  1.00  0.00           C
ATOM   4754  C   PRO E  54      20.134  11.595   0.970  1.00  0.00           C
ATOM   4755  O   PRO E  54      21.223  12.131   0.835  1.00  0.00           O
ATOM   4756  CB  PRO E  54      20.191  11.967   3.497  1.00  0.00           C
ATOM   4757  CG  PRO E  54      21.683  11.702   3.786  1.00  0.00           C
ATOM   4758  CD  PRO E  54      21.847  10.201   3.468  1.00  0.00           C
ATOM   4759  HA  PRO E  54      18.726  10.772   2.395  1.00  0.00           H
ATOM   4760  HD3 PRO E  54      21.878   9.614   4.396  1.00  0.00           H
ATOM   4761  HD2 PRO E  54      22.759  10.049   2.880  1.00  0.00           H
ATOM   4762  HG3 PRO E  54      21.974  11.968   4.814  1.00  0.00           H
ATOM   4763  HG2 PRO E  54      22.294  12.308   3.103  1.00  0.00           H
ATOM   4764  HB2 PRO E  54      20.025  13.022   3.257  1.00  0.00           H
ATOM   4765  HB3 PRO E  54      19.620  11.706   4.402  1.00  0.00           H
ATOM   4766  N   LEU E  55      19.225  11.514  -0.036  1.00  0.00           N
ATOM   4767  CA  LEU E  55      19.420  12.257  -1.283  1.00  0.00           C
ATOM   4768  C   LEU E  55      18.465  13.429  -1.298  1.00  0.00           C
ATOM   4769  O   LEU E  55      17.520  13.458  -0.527  1.00  0.00           O
ATOM   4770  CB  LEU E  55      19.115  11.456  -2.582  1.00  0.00           C
ATOM   4771  CG  LEU E  55      19.943  10.161  -2.806  1.00  0.00           C
ATOM   4772  CD1 LEU E  55      19.637   9.626  -4.238  1.00  0.00           C
ATOM   4773  CD2 LEU E  55      21.476  10.367  -2.672  1.00  0.00           C
ATOM   4774  HA  LEU E  55      20.440  12.663  -1.355  1.00  0.00           H
ATOM   4775  HB2 LEU E  55      18.046  11.193  -2.567  1.00  0.00           H
ATOM   4776  HB3 LEU E  55      19.280  12.098  -3.461  1.00  0.00           H
ATOM   4777  HG  LEU E  55      19.641   9.430  -2.037  1.00  0.00           H
ATOM   4778 HD21 LEU E  55      22.004   9.422  -2.875  1.00  0.00           H
ATOM   4779 HD22 LEU E  55      21.813  11.117  -3.403  1.00  0.00           H
ATOM   4780 HD23 LEU E  55      21.751  10.691  -1.658  1.00  0.00           H
ATOM   4781 HD11 LEU E  55      20.041   8.611  -4.351  1.00  0.00           H
ATOM   4782 HD12 LEU E  55      18.559   9.599  -4.452  1.00  0.00           H
ATOM   4783 HD13 LEU E  55      20.095  10.272  -5.001  1.00  0.00           H
ATOM   4784  HN  LEU E  55      18.355  11.030   0.074  1.00  0.00           H
ATOM   4785  N   CYS E  56      18.716  14.387  -2.215  1.00  0.00           N
ATOM   4786  CA  CYS E  56      17.823  15.512  -2.444  1.00  0.00           C
ATOM   4787  C   CYS E  56      17.268  15.286  -3.831  1.00  0.00           C
ATOM   4788  O   CYS E  56      18.054  15.369  -4.762  1.00  0.00           O
ATOM   4789  CB  CYS E  56      18.717  16.773  -2.378  1.00  0.00           C
ATOM   4790  SG  CYS E  56      19.671  16.737  -0.838  1.00  0.00           S
ATOM   4791  HA  CYS E  56      17.024  15.587  -1.691  1.00  0.00           H
ATOM   4792  HB2 CYS E  56      19.480  16.776  -3.167  1.00  0.00           H
ATOM   4793  HB3 CYS E  56      18.106  17.681  -2.460  1.00  0.00           H
ATOM   4794  HN  CYS E  56      19.521  14.337  -2.802  1.00  0.00           H
ATOM   4795  N   CYS E  57      15.965  14.969  -4.008  1.00  0.00           N
ATOM   4796  CA  CYS E  57      15.470  14.636  -5.344  1.00  0.00           C
ATOM   4797  C   CYS E  57      14.933  15.855  -6.052  1.00  0.00           C
ATOM   4798  O   CYS E  57      14.535  16.785  -5.370  1.00  0.00           O
ATOM   4799  CB  CYS E  57      14.392  13.531  -5.294  1.00  0.00           C
ATOM   4800  SG  CYS E  57      15.126  12.065  -4.508  1.00  0.00           S
ATOM   4801  HA  CYS E  57      16.280  14.197  -5.935  1.00  0.00           H
ATOM   4802  HB2 CYS E  57      13.534  13.873  -4.703  1.00  0.00           H
ATOM   4803  HB3 CYS E  57      14.050  13.254  -6.304  1.00  0.00           H
ATOM   4804  HN  CYS E  57      15.320  14.943  -3.241  1.00  0.00           H
ATOM   4805  N   VAL E  58      14.899  15.863  -7.409  1.00  0.00           N
ATOM   4806  CA  VAL E  58      14.249  16.969  -8.113  1.00  0.00           C
ATOM   4807  C   VAL E  58      12.767  16.836  -7.884  1.00  0.00           C
ATOM   4808  O   VAL E  58      12.128  17.848  -7.643  1.00  0.00           O
ATOM   4809  CB  VAL E  58      14.514  17.084  -9.648  1.00  0.00           C
ATOM   4810  CG1 VAL E  58      16.036  17.129  -9.931  1.00  0.00           C
ATOM   4811  CG2 VAL E  58      13.837  15.978 -10.507  1.00  0.00           C
ATOM   4812  HA  VAL E  58      14.601  17.912  -7.660  1.00  0.00           H
ATOM   4813  HB  VAL E  58      14.081  18.041  -9.989  1.00  0.00           H
ATOM   4814 HG11 VAL E  58      16.239  17.325 -10.995  1.00  0.00           H
ATOM   4815 HG12 VAL E  58      16.523  17.911  -9.334  1.00  0.00           H
ATOM   4816 HG13 VAL E  58      16.473  16.163  -9.666  1.00  0.00           H
ATOM   4817 HG21 VAL E  58      14.089  16.119 -11.569  1.00  0.00           H
ATOM   4818 HG22 VAL E  58      14.170  14.975 -10.202  1.00  0.00           H
ATOM   4819 HG23 VAL E  58      12.741  16.029 -10.428  1.00  0.00           H
ATOM   4820  HN  VAL E  58      15.240  15.083  -7.936  1.00  0.00           H
ATOM   4821  N   ALA E  59      12.224  15.594  -7.965  1.00  0.00           N
ATOM   4822  CA  ALA E  59      10.790  15.385  -7.815  1.00  0.00           C
ATOM   4823  C   ALA E  59      10.557  14.573  -6.560  1.00  0.00           C
ATOM   4824  O   ALA E  59      11.347  13.673  -6.321  1.00  0.00           O
ATOM   4825  CB  ALA E  59      10.222  14.599  -9.025  1.00  0.00           C
ATOM   4826  HA  ALA E  59      10.285  16.360  -7.802  1.00  0.00           H
ATOM   4827  HB1 ALA E  59       9.139  14.440  -8.910  1.00  0.00           H
ATOM   4828  HB2 ALA E  59      10.393  15.159  -9.957  1.00  0.00           H
ATOM   4829  HB3 ALA E  59      10.714  13.616  -9.111  1.00  0.00           H
ATOM   4830  HN  ALA E  59      12.778  14.778  -8.130  1.00  0.00           H
ATOM   4831  N   PRO E  60       9.503  14.819  -5.744  1.00  0.00           N
ATOM   4832  CA  PRO E  60       9.264  13.979  -4.572  1.00  0.00           C
ATOM   4833  C   PRO E  60       8.618  12.650  -4.885  1.00  0.00           C
ATOM   4834  O   PRO E  60       8.416  11.890  -3.951  1.00  0.00           O
ATOM   4835  CB  PRO E  60       8.200  14.845  -3.860  1.00  0.00           C
ATOM   4836  CG  PRO E  60       7.450  15.504  -5.042  1.00  0.00           C
ATOM   4837  CD  PRO E  60       8.580  15.917  -5.997  1.00  0.00           C
ATOM   4838  HA  PRO E  60      10.166  13.839  -3.954  1.00  0.00           H
ATOM   4839  HD3 PRO E  60       9.044  16.868  -5.696  1.00  0.00           H
ATOM   4840  HD2 PRO E  60       8.192  15.980  -7.027  1.00  0.00           H
ATOM   4841  HG3 PRO E  60       6.763  16.313  -4.759  1.00  0.00           H
ATOM   4842  HG2 PRO E  60       6.881  14.750  -5.596  1.00  0.00           H
ATOM   4843  HB2 PRO E  60       7.534  14.280  -3.187  1.00  0.00           H
ATOM   4844  HB3 PRO E  60       8.719  15.612  -3.270  1.00  0.00           H
ATOM   4845  N   VAL E  61       8.266  12.340  -6.152  1.00  0.00           N
ATOM   4846  CA  VAL E  61       7.546  11.096  -6.415  1.00  0.00           C
ATOM   4847  C   VAL E  61       8.434   9.940  -6.048  1.00  0.00           C
ATOM   4848  O   VAL E  61       9.641  10.088  -6.159  1.00  0.00           O
ATOM   4849  CB  VAL E  61       7.061  10.920  -7.887  1.00  0.00           C
ATOM   4850  CG1 VAL E  61       6.153  12.099  -8.334  1.00  0.00           C
ATOM   4851  CG2 VAL E  61       8.236  10.727  -8.886  1.00  0.00           C
ATOM   4852  HA  VAL E  61       6.662  11.064  -5.760  1.00  0.00           H
ATOM   4853  HB  VAL E  61       6.449  10.000  -7.938  1.00  0.00           H
ATOM   4854 HG11 VAL E  61       5.875  11.959  -9.387  1.00  0.00           H
ATOM   4855 HG12 VAL E  61       5.236  12.114  -7.724  1.00  0.00           H
ATOM   4856 HG13 VAL E  61       6.641  13.080  -8.255  1.00  0.00           H
ATOM   4857 HG21 VAL E  61       7.864  10.658  -9.920  1.00  0.00           H
ATOM   4858 HG22 VAL E  61       8.953  11.558  -8.830  1.00  0.00           H
ATOM   4859 HG23 VAL E  61       8.761   9.787  -8.667  1.00  0.00           H
ATOM   4860  HN  VAL E  61       8.488  12.944  -6.912  1.00  0.00           H
ATOM   4861  N   ALA E  62       7.865   8.786  -5.633  1.00  0.00           N
ATOM   4862  CA  ALA E  62       8.681   7.584  -5.537  1.00  0.00           C
ATOM   4863  C   ALA E  62       8.742   7.063  -6.950  1.00  0.00           C
ATOM   4864  O   ALA E  62       7.741   7.162  -7.641  1.00  0.00           O
ATOM   4865  CB  ALA E  62       8.097   6.520  -4.576  1.00  0.00           C
ATOM   4866  HA  ALA E  62       9.688   7.851  -5.184  1.00  0.00           H
ATOM   4867  HB1 ALA E  62       8.745   5.630  -4.558  1.00  0.00           H
ATOM   4868  HB2 ALA E  62       8.031   6.932  -3.557  1.00  0.00           H
ATOM   4869  HB3 ALA E  62       7.090   6.217  -4.903  1.00  0.00           H
ATOM   4870  HN  ALA E  62       6.873   8.694  -5.518  1.00  0.00           H
ATOM   4871  N   GLY E  63       9.891   6.526  -7.414  1.00  0.00           N
ATOM   4872  CA  GLY E  63       9.969   6.100  -8.806  1.00  0.00           C
ATOM   4873  C   GLY E  63      11.182   5.245  -9.049  1.00  0.00           C
ATOM   4874  O   GLY E  63      12.058   5.202  -8.198  1.00  0.00           O
ATOM   4875  HA3 GLY E  63      10.014   6.979  -9.466  1.00  0.00           H
ATOM   4876  HA2 GLY E  63       9.076   5.507  -9.064  1.00  0.00           H
ATOM   4877  HN  GLY E  63      10.708   6.450  -6.839  1.00  0.00           H
ATOM   4878  N   GLN E  64      11.236   4.555 -10.210  1.00  0.00           N
ATOM   4879  CA  GLN E  64      12.351   3.648 -10.455  1.00  0.00           C
ATOM   4880  C   GLN E  64      13.605   4.424 -10.768  1.00  0.00           C
ATOM   4881  O   GLN E  64      14.661   4.006 -10.322  1.00  0.00           O
ATOM   4882  CB  GLN E  64      12.067   2.629 -11.591  1.00  0.00           C
ATOM   4883  CG  GLN E  64      10.853   1.716 -11.261  1.00  0.00           C
ATOM   4884  CD  GLN E  64      10.747   0.596 -12.269  1.00  0.00           C
ATOM   4885  OE1 GLN E  64      11.010  -0.544 -11.919  1.00  0.00           O
ATOM   4886  NE2 GLN E  64      10.369   0.892 -13.532  1.00  0.00           N
ATOM   4887  HA  GLN E  64      12.522   3.088  -9.527  1.00  0.00           H
ATOM   4888  HB2 GLN E  64      11.893   3.170 -12.533  1.00  0.00           H
ATOM   4889  HB3 GLN E  64      12.959   1.994 -11.723  1.00  0.00           H
ATOM   4890  HG2 GLN E  64      10.965   1.284 -10.254  1.00  0.00           H
ATOM   4891  HG3 GLN E  64       9.917   2.297 -11.271  1.00  0.00           H
ATOM   4892 HE22 GLN E  64      10.300   0.162 -14.214  1.00  0.00           H
ATOM   4893 HE21 GLN E  64      10.151   1.830 -13.803  1.00  0.00           H
ATOM   4894  HN  GLN E  64      10.528   4.657 -10.912  1.00  0.00           H
ATOM   4895  N   ALA E  65      13.510   5.542 -11.528  1.00  0.00           N
ATOM   4896  CA  ALA E  65      14.700   6.317 -11.870  1.00  0.00           C
ATOM   4897  C   ALA E  65      14.332   7.786 -11.926  1.00  0.00           C
ATOM   4898  O   ALA E  65      13.489   8.123 -12.740  1.00  0.00           O
ATOM   4899  CB  ALA E  65      15.233   5.835 -13.240  1.00  0.00           C
ATOM   4900  HA  ALA E  65      15.498   6.163 -11.128  1.00  0.00           H
ATOM   4901  HB1 ALA E  65      16.109   6.428 -13.543  1.00  0.00           H
ATOM   4902  HB2 ALA E  65      15.527   4.775 -13.175  1.00  0.00           H
ATOM   4903  HB3 ALA E  65      14.454   5.935 -14.011  1.00  0.00           H
ATOM   4904  HN  ALA E  65      12.632   5.841 -11.907  1.00  0.00           H
ATOM   4905  N   LEU E  66      14.931   8.656 -11.077  1.00  0.00           N
ATOM   4906  CA  LEU E  66      14.570  10.077 -11.055  1.00  0.00           C
ATOM   4907  C   LEU E  66      15.841  10.889 -11.007  1.00  0.00           C
ATOM   4908  O   LEU E  66      16.850  10.324 -10.624  1.00  0.00           O
ATOM   4909  CB  LEU E  66      13.745  10.365  -9.772  1.00  0.00           C
ATOM   4910  CG  LEU E  66      12.424   9.541  -9.689  1.00  0.00           C
ATOM   4911  CD1 LEU E  66      11.846   9.613  -8.250  1.00  0.00           C
ATOM   4912  CD2 LEU E  66      11.358  10.041 -10.703  1.00  0.00           C
ATOM   4913  HA  LEU E  66      14.024  10.382 -11.959  1.00  0.00           H
ATOM   4914  HB2 LEU E  66      14.386  10.099  -8.916  1.00  0.00           H
ATOM   4915  HB3 LEU E  66      13.517  11.440  -9.697  1.00  0.00           H
ATOM   4916  HG  LEU E  66      12.640   8.479  -9.895  1.00  0.00           H
ATOM   4917 HD21 LEU E  66      10.436   9.448 -10.611  1.00  0.00           H
ATOM   4918 HD22 LEU E  66      11.113  11.098 -10.510  1.00  0.00           H
ATOM   4919 HD23 LEU E  66      11.711   9.947 -11.738  1.00  0.00           H
ATOM   4920 HD11 LEU E  66      10.949   8.986  -8.162  1.00  0.00           H
ATOM   4921 HD12 LEU E  66      12.581   9.228  -7.534  1.00  0.00           H
ATOM   4922 HD13 LEU E  66      11.596  10.649  -7.977  1.00  0.00           H
ATOM   4923  HN  LEU E  66      15.613   8.355 -10.406  1.00  0.00           H
ATOM   4924  N   LEU E  67      15.831  12.194 -11.370  1.00  0.00           N
ATOM   4925  CA  LEU E  67      17.060  12.980 -11.262  1.00  0.00           C
ATOM   4926  C   LEU E  67      17.222  13.325  -9.799  1.00  0.00           C
ATOM   4927  O   LEU E  67      16.214  13.629  -9.179  1.00  0.00           O
ATOM   4928  CB  LEU E  67      17.053  14.274 -12.120  1.00  0.00           C
ATOM   4929  CG  LEU E  67      16.746  14.064 -13.634  1.00  0.00           C
ATOM   4930  CD1 LEU E  67      16.774  15.437 -14.362  1.00  0.00           C
ATOM   4931  CD2 LEU E  67      17.738  13.081 -14.311  1.00  0.00           C
ATOM   4932  HA  LEU E  67      17.919  12.377 -11.592  1.00  0.00           H
ATOM   4933  HB2 LEU E  67      16.266  14.925 -11.722  1.00  0.00           H
ATOM   4934  HB3 LEU E  67      18.020  14.788 -11.998  1.00  0.00           H
ATOM   4935  HG  LEU E  67      15.730  13.649 -13.750  1.00  0.00           H
ATOM   4936 HD21 LEU E  67      17.570  13.044 -15.398  1.00  0.00           H
ATOM   4937 HD22 LEU E  67      18.774  13.397 -14.130  1.00  0.00           H
ATOM   4938 HD23 LEU E  67      17.601  12.065 -13.919  1.00  0.00           H
ATOM   4939 HD11 LEU E  67      16.513  15.319 -15.425  1.00  0.00           H
ATOM   4940 HD12 LEU E  67      16.049  16.129 -13.907  1.00  0.00           H
ATOM   4941 HD13 LEU E  67      17.777  15.887 -14.296  1.00  0.00           H
ATOM   4942  HN  LEU E  67      14.983  12.651 -11.642  1.00  0.00           H
ATOM   4943  N   CYS E  68      18.449  13.275  -9.226  1.00  0.00           N
ATOM   4944  CA  CYS E  68      18.611  13.462  -7.784  1.00  0.00           C
ATOM   4945  C   CYS E  68      19.987  13.991  -7.445  1.00  0.00           C
ATOM   4946  O   CYS E  68      20.780  14.159  -8.352  1.00  0.00           O
ATOM   4947  CB  CYS E  68      18.350  12.117  -7.049  1.00  0.00           C
ATOM   4948  SG  CYS E  68      16.678  11.481  -7.378  1.00  0.00           S
ATOM   4949  HA  CYS E  68      17.918  14.241  -7.449  1.00  0.00           H
ATOM   4950  HB2 CYS E  68      19.083  11.366  -7.380  1.00  0.00           H
ATOM   4951  HB3 CYS E  68      18.427  12.224  -5.958  1.00  0.00           H
ATOM   4952  HN  CYS E  68      19.263  13.053  -9.762  1.00  0.00           H
ATOM   4953  N   GLN E  69      20.291  14.271  -6.156  1.00  0.00           N
ATOM   4954  CA  GLN E  69      21.602  14.811  -5.789  1.00  0.00           C
ATOM   4955  C   GLN E  69      21.932  14.367  -4.379  1.00  0.00           C
ATOM   4956  O   GLN E  69      20.984  14.086  -3.668  1.00  0.00           O
ATOM   4957  CB  GLN E  69      21.466  16.348  -5.920  1.00  0.00           C
ATOM   4958  CG  GLN E  69      22.757  17.112  -5.547  1.00  0.00           C
ATOM   4959  CD  GLN E  69      22.453  18.586  -5.639  1.00  0.00           C
ATOM   4960  OE1 GLN E  69      22.787  19.187  -6.646  1.00  0.00           O
ATOM   4961  NE2 GLN E  69      21.803  19.179  -4.613  1.00  0.00           N
ATOM   4962  HA  GLN E  69      22.391  14.464  -6.472  1.00  0.00           H
ATOM   4963  HB2 GLN E  69      21.207  16.593  -6.963  1.00  0.00           H
ATOM   4964  HB3 GLN E  69      20.639  16.680  -5.277  1.00  0.00           H
ATOM   4965  HG2 GLN E  69      23.067  16.866  -4.522  1.00  0.00           H
ATOM   4966  HG3 GLN E  69      23.577  16.838  -6.229  1.00  0.00           H
ATOM   4967 HE22 GLN E  69      21.588  20.155  -4.655  1.00  0.00           H
ATOM   4968 HE21 GLN E  69      21.521  18.659  -3.805  1.00  0.00           H
ATOM   4969  HN  GLN E  69      19.605  14.184  -5.432  1.00  0.00           H
ATOM   4970  N   THR E  70      23.204  14.270  -3.920  1.00  0.00           N
ATOM   4971  CA  THR E  70      23.438  13.833  -2.539  1.00  0.00           C
ATOM   4972  C   THR E  70      23.116  14.951  -1.574  1.00  0.00           C
ATOM   4973  O   THR E  70      23.143  16.098  -1.986  1.00  0.00           O
ATOM   4974  CB  THR E  70      24.876  13.302  -2.296  1.00  0.00           C
ATOM   4975  OG1 THR E  70      25.811  14.312  -2.711  1.00  0.00           O
ATOM   4976  CG2 THR E  70      25.109  11.975  -3.067  1.00  0.00           C
ATOM   4977  HA  THR E  70      22.753  13.009  -2.301  1.00  0.00           H
ATOM   4978  HB  THR E  70      25.007  13.104  -1.217  1.00  0.00           H
ATOM   4979  HG1 THR E  70      26.716  14.052  -2.568  1.00  0.00           H
ATOM   4980 HG23 THR E  70      25.059  12.147  -4.152  1.00  0.00           H
ATOM   4981 HG21 THR E  70      26.100  11.571  -2.817  1.00  0.00           H
ATOM   4982 HG22 THR E  70      24.362  11.217  -2.792  1.00  0.00           H
ATOM   4983  HN  THR E  70      23.991  14.515  -4.489  1.00  0.00           H
ATOM   4984  N   ALA E  71      22.810  14.626  -0.294  1.00  0.00           N
ATOM   4985  CA  ALA E  71      22.495  15.658   0.694  1.00  0.00           C
ATOM   4986  C   ALA E  71      23.754  15.964   1.471  1.00  0.00           C
ATOM   4987  O   ALA E  71      24.817  15.856   0.881  1.00  0.00           O
ATOM   4988  CB  ALA E  71      21.292  15.175   1.548  1.00  0.00           C
ATOM   4989  HA  ALA E  71      22.207  16.603   0.209  1.00  0.00           H
ATOM   4990  HB1 ALA E  71      20.809  16.006   2.087  1.00  0.00           H
ATOM   4991  HB2 ALA E  71      20.530  14.696   0.914  1.00  0.00           H
ATOM   4992  HB3 ALA E  71      21.656  14.442   2.277  1.00  0.00           H
ATOM   4993  HN  ALA E  71      22.818  13.673   0.018  1.00  0.00           H
ATOM   4994  N   VAL E  72      23.674  16.370   2.762  1.00  0.00           N
ATOM   4995  CA  VAL E  72      24.855  16.850   3.473  1.00  0.00           C
ATOM   4996  C   VAL E  72      24.814  16.381   4.908  1.00  0.00           C
ATOM   4997  CB  VAL E  72      24.881  18.403   3.373  1.00  0.00           C
ATOM   4998  CG1 VAL E  72      25.062  18.854   1.895  1.00  0.00           C
ATOM   4999  CG2 VAL E  72      23.586  19.025   3.969  1.00  0.00           C
ATOM   5000  HA  VAL E  72      25.785  16.443   3.048  1.00  0.00           H
ATOM   5001  OT2 VAL E  72      25.813  16.782   5.690  1.00  0.00           O
ATOM   5002  OT1 VAL E  72      23.917  15.673   5.339  1.00  0.00           O
ATOM   5003  HB  VAL E  72      25.749  18.764   3.954  1.00  0.00           H
ATOM   5004 HG11 VAL E  72      25.110  19.946   1.814  1.00  0.00           H
ATOM   5005 HG12 VAL E  72      25.991  18.435   1.482  1.00  0.00           H
ATOM   5006 HG13 VAL E  72      24.220  18.524   1.269  1.00  0.00           H
ATOM   5007 HG21 VAL E  72      23.745  20.090   4.184  1.00  0.00           H
ATOM   5008 HG22 VAL E  72      22.741  18.932   3.270  1.00  0.00           H
ATOM   5009 HG23 VAL E  72      23.304  18.532   4.909  1.00  0.00           H
ATOM   5010  HN  VAL E  72      22.804  16.434   3.249  1.00  0.00           H
TER
ATOM   5011  N   ASN F   1      37.238   0.400   7.645  1.00  0.00           N
ATOM   5012  H3  ASN F   1      36.257   0.054   7.924  1.00  0.00           H
ATOM   5013  H1  ASN F   1      37.705  -0.457   7.200  1.00  0.00           H
ATOM   5014  H2  ASN F   1      37.808   0.515   8.555  1.00  0.00           H
ATOM   5015  CA  ASN F   1      37.341   1.590   6.767  1.00  0.00           C
ATOM   5016  C   ASN F   1      36.127   1.842   5.893  1.00  0.00           C
ATOM   5017  O   ASN F   1      36.303   2.079   4.708  1.00  0.00           O
ATOM   5018  CB  ASN F   1      38.675   1.506   5.963  1.00  0.00           C
ATOM   5019  CG  ASN F   1      39.865   1.216   6.848  1.00  0.00           C
ATOM   5020  OD1 ASN F   1      39.804   1.482   8.038  1.00  0.00           O
ATOM   5021  ND2 ASN F   1      40.969   0.670   6.293  1.00  0.00           N
ATOM   5022  HA  ASN F   1      37.382   2.482   7.403  1.00  0.00           H
ATOM   5023  HB2 ASN F   1      38.589   0.713   5.208  1.00  0.00           H
ATOM   5024  HB3 ASN F   1      38.875   2.449   5.440  1.00  0.00           H
ATOM   5025 HD22 ASN F   1      41.769   0.478   6.863  1.00  0.00           H
ATOM   5026 HD21 ASN F   1      41.007   0.448   5.319  1.00  0.00           H
ATOM   5027  N   GLY F   2      34.891   1.841   6.450  1.00  0.00           N
ATOM   5028  CA  GLY F   2      33.717   2.216   5.662  1.00  0.00           C
ATOM   5029  C   GLY F   2      33.365   1.202   4.595  1.00  0.00           C
ATOM   5030  O   GLY F   2      34.237   0.842   3.822  1.00  0.00           O
ATOM   5031  HA3 GLY F   2      33.920   3.183   5.178  1.00  0.00           H
ATOM   5032  HA2 GLY F   2      32.862   2.378   6.335  1.00  0.00           H
ATOM   5033  HN  GLY F   2      34.750   1.661   7.425  1.00  0.00           H
ATOM   5034  N   ASN F   3      32.090   0.752   4.499  1.00  0.00           N
ATOM   5035  CA  ASN F   3      31.731  -0.248   3.494  1.00  0.00           C
ATOM   5036  C   ASN F   3      30.293  -0.101   3.047  1.00  0.00           C
ATOM   5037  O   ASN F   3      29.585  -1.093   2.982  1.00  0.00           O
ATOM   5038  CB  ASN F   3      31.999  -1.650   4.096  1.00  0.00           C
ATOM   5039  CG  ASN F   3      31.150  -1.877   5.325  1.00  0.00           C
ATOM   5040  OD1 ASN F   3      30.122  -2.528   5.217  1.00  0.00           O
ATOM   5041  ND2 ASN F   3      31.543  -1.356   6.510  1.00  0.00           N
ATOM   5042  HA  ASN F   3      32.340  -0.121   2.584  1.00  0.00           H
ATOM   5043  HB2 ASN F   3      31.811  -2.421   3.332  1.00  0.00           H
ATOM   5044  HB3 ASN F   3      33.055  -1.726   4.382  1.00  0.00           H
ATOM   5045 HD22 ASN F   3      30.975  -1.496   7.323  1.00  0.00           H
ATOM   5046 HD21 ASN F   3      32.395  -0.840   6.600  1.00  0.00           H
ATOM   5047  HN  ASN F   3      31.371   1.058   5.125  1.00  0.00           H
ATOM   5048  N   GLY F   4      29.834   1.134   2.737  1.00  0.00           N
ATOM   5049  CA  GLY F   4      28.446   1.343   2.343  1.00  0.00           C
ATOM   5050  C   GLY F   4      27.635   1.777   3.543  1.00  0.00           C
ATOM   5051  O   GLY F   4      26.682   2.519   3.367  1.00  0.00           O
ATOM   5052  HA3 GLY F   4      28.035   0.440   1.881  1.00  0.00           H
ATOM   5053  HA2 GLY F   4      28.407   2.137   1.577  1.00  0.00           H
ATOM   5054  HN  GLY F   4      30.408   1.942   2.826  1.00  0.00           H
ATOM   5055  N   ASN F   5      27.989   1.348   4.778  1.00  0.00           N
ATOM   5056  CA  ASN F   5      27.364   1.924   5.968  1.00  0.00           C
ATOM   5057  C   ASN F   5      27.277   3.433   5.857  1.00  0.00           C
ATOM   5058  O   ASN F   5      26.247   3.990   6.200  1.00  0.00           O
ATOM   5059  CB  ASN F   5      28.165   1.555   7.253  1.00  0.00           C
ATOM   5060  CG  ASN F   5      29.654   1.796   7.176  1.00  0.00           C
ATOM   5061  OD1 ASN F   5      30.143   2.285   6.171  1.00  0.00           O
ATOM   5062  ND2 ASN F   5      30.407   1.435   8.239  1.00  0.00           N
[truncated: 75,055 more chars]
