# Supplementary material for: Hydrophobin Film Structure for HFBI and HFBII and Mechanism for Accelerated Film Formation
Source: PLoS Comput Biol. 2014 Jul 31;10(7):e1003745. doi: 10.1371/journal.pcbi.1003745 (PMC4117420; doi:10.1371/journal.pcbi.1003745)
Supplement: Dataset S1 — A .zip file, “Dataset_S1.zip” containing files: “HFBI_A_raw.pdb” P6 hexamer structure α for HFBI raw fit, “HFBI_A_exfit.pdb” P6 hexamer structure α for HFBI fit to experimental lattice parameters, “HFBI_B_raw.pdb” P6 hexamer structure β for HFBI raw fit, “HFBI_B_exfit.pdb” P6 hexamer structure β for HFBI fit to experimental lattice parameters, “HFBII_raw.pdb” P6 hexamer structure for HFBII raw fit, “HFBII_exfit.pdb” P6 hexamer structure for HFBII fit to experimental lattice parameters, “HFBI_3_trimer.pdb” Low density P3 trimer structure for HFBI, “HFBII_3_trimer.pdb” Low density P3 trimer structure for HFBII. (ZIP) [file pcbi.1003745.s001.zip › PDB_structures/HFBI_A_raw.pdb]

 18mer minimized HFB 1A 54 mxfinal
 number proteins =            6
ATOM      1  N   ASN A   1      -8.179  15.082   7.493  1.00  0.00           N
ATOM      2  H3  ASN A   1      -8.992  15.743   7.734  1.00  0.00           H
ATOM      3  H1  ASN A   1      -8.663  14.253   7.023  1.00  0.00           H
ATOM      4  H2  ASN A   1      -7.824  14.611   8.398  1.00  0.00           H
ATOM      5  CA  ASN A   1      -7.093  15.612   6.633  1.00  0.00           C
ATOM      6  C   ASN A   1      -7.479  16.805   5.770  1.00  0.00           C
ATOM      7  O   ASN A   1      -7.202  16.794   4.580  1.00  0.00           O
ATOM      8  CB  ASN A   1      -6.475  14.438   5.799  1.00  0.00           C
ATOM      9  CG  ASN A   1      -6.114  13.254   6.664  1.00  0.00           C
ATOM     10  OD1 ASN A   1      -5.858  13.436   7.844  1.00  0.00           O
ATOM     11  ND2 ASN A   1      -6.082  12.027   6.100  1.00  0.00           N
ATOM     12  HA  ASN A   1      -6.295  16.022   7.276  1.00  0.00           H
ATOM     13  HB2 ASN A   1      -7.200  14.128   5.031  1.00  0.00           H
ATOM     14  HB3 ASN A   1      -5.556  14.755   5.291  1.00  0.00           H
ATOM     15 HD22 ASN A   1      -5.835  11.231   6.655  1.00  0.00           H
ATOM     16 HD21 ASN A   1      -6.305  11.892   5.134  1.00  0.00           H
ATOM     17  N   GLY A   2      -8.076  17.869   6.364  1.00  0.00           N
ATOM     18  CA  GLY A   2      -8.370  19.080   5.600  1.00  0.00           C
ATOM     19  C   GLY A   2      -9.438  18.890   4.539  1.00  0.00           C
ATOM     20  O   GLY A   2      -9.336  17.941   3.780  1.00  0.00           O
ATOM     21  HA3 GLY A   2      -7.437  19.405   5.118  1.00  0.00           H
ATOM     22  HA2 GLY A   2      -8.659  19.887   6.290  1.00  0.00           H
ATOM     23  HN  GLY A   2      -8.276  17.881   7.346  1.00  0.00           H
ATOM     24  N   ASN A   3     -10.451  19.784   4.441  1.00  0.00           N
ATOM     25  CA  ASN A   3     -11.474  19.625   3.410  1.00  0.00           C
ATOM     26  C   ASN A   3     -12.042  20.960   2.973  1.00  0.00           C
ATOM     27  O   ASN A   3     -13.252  21.094   2.876  1.00  0.00           O
ATOM     28  CB  ASN A   3     -12.591  18.686   3.934  1.00  0.00           C
ATOM     29  CG  ASN A   3     -13.286  19.279   5.137  1.00  0.00           C
ATOM     30  OD1 ASN A   3     -14.384  19.795   4.986  1.00  0.00           O
ATOM     31  ND2 ASN A   3     -12.683  19.226   6.345  1.00  0.00           N
ATOM     32  HA  ASN A   3     -11.038  19.184   2.496  1.00  0.00           H
ATOM     33  HB2 ASN A   3     -13.312  18.491   3.124  1.00  0.00           H
ATOM     34  HB3 ASN A   3     -12.156  17.720   4.217  1.00  0.00           H
ATOM     35 HD22 ASN A   3     -13.135  19.628   7.143  1.00  0.00           H
ATOM     36 HD21 ASN A   3     -11.795  18.782   6.467  1.00  0.00           H
ATOM     37  HN  ASN A   3     -10.536  20.556   5.068  1.00  0.00           H
ATOM     38  N   GLY A   4     -11.182  21.970   2.705  1.00  0.00           N
ATOM     39  CA  GLY A   4     -11.670  23.296   2.340  1.00  0.00           C
ATOM     40  C   GLY A   4     -11.722  24.182   3.564  1.00  0.00           C
ATOM     41  O   GLY A   4     -11.558  25.384   3.423  1.00  0.00           O
ATOM     42  HA3 GLY A   4     -12.648  23.239   1.852  1.00  0.00           H
ATOM     43  HA2 GLY A   4     -10.980  23.738   1.605  1.00  0.00           H
ATOM     44  HN  GLY A   4     -10.197  21.858   2.809  1.00  0.00           H
ATOM     45  N   ASN A   5     -11.929  23.627   4.782  1.00  0.00           N
ATOM     46  CA  ASN A   5     -11.752  24.427   5.993  1.00  0.00           C
ATOM     47  C   ASN A   5     -10.478  25.245   5.902  1.00  0.00           C
ATOM     48  O   ASN A   5     -10.502  26.412   6.263  1.00  0.00           O
ATOM     49  CB  ASN A   5     -11.701  23.523   7.261  1.00  0.00           C
ATOM     50  CG  ASN A   5     -10.741  22.358   7.186  1.00  0.00           C
ATOM     51  OD1 ASN A   5     -10.054  22.197   6.190  1.00  0.00           O
ATOM     52  ND2 ASN A   5     -10.692  21.511   8.238  1.00  0.00           N
ATOM     53  HA  ASN A   5     -12.611  25.113   6.080  1.00  0.00           H
ATOM     54  HB2 ASN A   5     -11.460  24.138   8.144  1.00  0.00           H
ATOM     55  HB3 ASN A   5     -12.689  23.069   7.416  1.00  0.00           H
ATOM     56 HD22 ASN A   5     -10.068  20.729   8.225  1.00  0.00           H
ATOM     57 HD21 ASN A   5     -11.281  21.648   9.036  1.00  0.00           H
ATOM     58  HN  ASN A   5     -12.171  22.664   4.889  1.00  0.00           H
ATOM     59  N   VAL A   6      -9.369  24.638   5.413  1.00  0.00           N
ATOM     60  CA  VAL A   6      -8.089  25.343   5.286  1.00  0.00           C
ATOM     61  C   VAL A   6      -7.876  25.888   3.884  1.00  0.00           C
ATOM     62  O   VAL A   6      -7.371  26.994   3.769  1.00  0.00           O
ATOM     63  CB  VAL A   6      -6.897  24.450   5.763  1.00  0.00           C
ATOM     64  CG1 VAL A   6      -7.112  24.020   7.239  1.00  0.00           C
ATOM     65  CG2 VAL A   6      -6.636  23.196   4.883  1.00  0.00           C
ATOM     66  HA  VAL A   6      -8.091  26.217   5.961  1.00  0.00           H
ATOM     67  HB  VAL A   6      -5.980  25.068   5.727  1.00  0.00           H
ATOM     68 HG11 VAL A   6      -6.264  23.437   7.624  1.00  0.00           H
ATOM     69 HG12 VAL A   6      -7.212  24.920   7.858  1.00  0.00           H
ATOM     70 HG13 VAL A   6      -8.021  23.411   7.347  1.00  0.00           H
ATOM     71 HG21 VAL A   6      -5.784  22.625   5.279  1.00  0.00           H
ATOM     72 HG22 VAL A   6      -7.494  22.512   4.871  1.00  0.00           H
ATOM     73 HG23 VAL A   6      -6.396  23.495   3.853  1.00  0.00           H
ATOM     74  HN  VAL A   6      -9.425  23.687   5.118  1.00  0.00           H
ATOM     75  N   CYS A   7      -8.240  25.152   2.805  1.00  0.00           N
ATOM     76  CA  CYS A   7      -7.990  25.631   1.439  1.00  0.00           C
ATOM     77  C   CYS A   7      -9.137  26.481   0.939  1.00  0.00           C
ATOM     78  O   CYS A   7     -10.226  26.296   1.454  1.00  0.00           O
ATOM     79  CB  CYS A   7      -7.795  24.416   0.494  1.00  0.00           C
ATOM     80  SG  CYS A   7      -6.176  23.690   0.851  1.00  0.00           S
ATOM     81  HA  CYS A   7      -7.067  26.231   1.422  1.00  0.00           H
ATOM     82  HB2 CYS A   7      -8.584  23.661   0.625  1.00  0.00           H
ATOM     83  HB3 CYS A   7      -7.787  24.710  -0.558  1.00  0.00           H
ATOM     84  HN  CYS A   7      -8.700  24.272   2.924  1.00  0.00           H
ATOM     85  N   PRO A   8      -8.986  27.420  -0.033  1.00  0.00           N
ATOM     86  CA  PRO A   8     -10.114  28.259  -0.399  1.00  0.00           C
ATOM     87  C   PRO A   8     -11.159  27.517  -1.202  1.00  0.00           C
ATOM     88  O   PRO A   8     -10.734  26.732  -2.031  1.00  0.00           O
ATOM     89  CB  PRO A   8      -9.400  29.321  -1.277  1.00  0.00           C
ATOM     90  CG  PRO A   8      -8.175  28.588  -1.858  1.00  0.00           C
ATOM     91  CD  PRO A   8      -7.710  27.713  -0.673  1.00  0.00           C
ATOM     92  HA  PRO A   8     -10.510  28.722   0.509  1.00  0.00           H
ATOM     93  HD3 PRO A   8      -7.067  28.290   0.011  1.00  0.00           H
ATOM     94  HD2 PRO A   8      -7.175  26.842  -1.057  1.00  0.00           H
ATOM     95  HG3 PRO A   8      -7.390  29.278  -2.208  1.00  0.00           H
ATOM     96  HG2 PRO A   8      -8.500  27.958  -2.702  1.00  0.00           H
ATOM     97  HB2 PRO A   8     -10.046  29.758  -2.049  1.00  0.00           H
ATOM     98  HB3 PRO A   8      -8.995  30.138  -0.666  1.00  0.00           H
ATOM     99  N   PRO A   9     -12.490  27.734  -1.016  1.00  0.00           N
ATOM    100  CA  PRO A   9     -13.502  27.224  -1.947  1.00  0.00           C
ATOM    101  C   PRO A   9     -13.258  27.200  -3.448  1.00  0.00           C
ATOM    102  O   PRO A   9     -12.149  27.409  -3.912  1.00  0.00           O
ATOM    103  CB  PRO A   9     -14.606  28.249  -1.580  1.00  0.00           C
ATOM    104  CG  PRO A   9     -14.513  28.353  -0.046  1.00  0.00           C
ATOM    105  CD  PRO A   9     -12.988  28.414   0.180  1.00  0.00           C
ATOM    106  HA  PRO A   9     -13.790  26.214  -1.619  1.00  0.00           H
ATOM    107  HD3 PRO A   9     -12.706  27.880   1.102  1.00  0.00           H
ATOM    108  HD2 PRO A   9     -12.671  29.464   0.242  1.00  0.00           H
ATOM    109  HG3 PRO A   9     -14.926  27.429   0.392  1.00  0.00           H
ATOM    110  HG2 PRO A   9     -15.055  29.220   0.367  1.00  0.00           H
ATOM    111  HB2 PRO A   9     -14.355  29.219  -2.030  1.00  0.00           H
ATOM    112  HB3 PRO A   9     -15.621  27.981  -1.896  1.00  0.00           H
ATOM    113  N   GLY A  10     -14.332  26.922  -4.229  1.00  0.00           N
ATOM    114  CA  GLY A  10     -14.220  26.693  -5.669  1.00  0.00           C
ATOM    115  C   GLY A  10     -13.095  25.759  -6.053  1.00  0.00           C
ATOM    116  O   GLY A  10     -12.885  24.782  -5.352  1.00  0.00           O
ATOM    117  HA3 GLY A  10     -14.212  27.646  -6.208  1.00  0.00           H
ATOM    118  HA2 GLY A  10     -15.118  26.161  -6.023  1.00  0.00           H
ATOM    119  HN  GLY A  10     -15.243  26.803  -3.829  1.00  0.00           H
ATOM    120  N   LEU A  11     -12.400  26.008  -7.187  1.00  0.00           N
ATOM    121  CA  LEU A  11     -11.568  24.964  -7.786  1.00  0.00           C
ATOM    122  C   LEU A  11     -10.504  24.434  -6.843  1.00  0.00           C
ATOM    123  O   LEU A  11     -10.535  23.246  -6.559  1.00  0.00           O
ATOM    124  CB  LEU A  11     -10.935  25.444  -9.126  1.00  0.00           C
ATOM    125  CG  LEU A  11     -10.246  24.329  -9.967  1.00  0.00           C
ATOM    126  CD1 LEU A  11     -11.266  23.350 -10.619  1.00  0.00           C
ATOM    127  CD2 LEU A  11      -9.373  24.984 -11.076  1.00  0.00           C
ATOM    128  HA  LEU A  11     -12.265  24.146  -8.023  1.00  0.00           H
ATOM    129  HB2 LEU A  11     -11.711  25.904  -9.759  1.00  0.00           H
ATOM    130  HB3 LEU A  11     -10.191  26.218  -8.881  1.00  0.00           H
ATOM    131  HG  LEU A  11      -9.596  23.747  -9.297  1.00  0.00           H
ATOM    132 HD21 LEU A  11      -8.905  24.217 -11.711  1.00  0.00           H
ATOM    133 HD22 LEU A  11      -9.992  25.630 -11.718  1.00  0.00           H
ATOM    134 HD23 LEU A  11      -8.572  25.596 -10.632  1.00  0.00           H
ATOM    135 HD11 LEU A  11     -10.739  22.615 -11.246  1.00  0.00           H
ATOM    136 HD12 LEU A  11     -11.836  22.790  -9.864  1.00  0.00           H
ATOM    137 HD13 LEU A  11     -11.974  23.902 -11.257  1.00  0.00           H
ATOM    138  HN  LEU A  11     -12.552  26.856  -7.700  1.00  0.00           H
ATOM    139  N   PHE A  12      -9.550  25.261  -6.353  1.00  0.00           N
ATOM    140  CA  PHE A  12      -8.487  24.718  -5.506  1.00  0.00           C
ATOM    141  C   PHE A  12      -9.009  24.554  -4.100  1.00  0.00           C
ATOM    142  O   PHE A  12      -8.843  25.462  -3.302  1.00  0.00           O
ATOM    143  CB  PHE A  12      -7.220  25.607  -5.432  1.00  0.00           C
ATOM    144  CG  PHE A  12      -6.612  25.880  -6.804  1.00  0.00           C
ATOM    145  CD1 PHE A  12      -5.808  24.926  -7.438  1.00  0.00           C
ATOM    146  CD2 PHE A  12      -6.846  27.110  -7.418  1.00  0.00           C
ATOM    147  CE1 PHE A  12      -5.244  25.209  -8.683  1.00  0.00           C
ATOM    148  CE2 PHE A  12      -6.326  27.364  -8.686  1.00  0.00           C
ATOM    149  CZ  PHE A  12      -5.612  26.374  -9.360  1.00  0.00           C
ATOM    150  HA  PHE A  12      -8.153  23.746  -5.905  1.00  0.00           H
ATOM    151  HB2 PHE A  12      -7.439  26.561  -4.933  1.00  0.00           H
ATOM    152  HB3 PHE A  12      -6.463  25.080  -4.840  1.00  0.00           H
ATOM    153  HD2 PHE A  12      -7.426  27.876  -6.918  1.00  0.00           H
ATOM    154  HE2 PHE A  12      -6.483  28.341  -9.121  1.00  0.00           H
ATOM    155  HZ  PHE A  12      -5.336  26.492 -10.401  1.00  0.00           H
ATOM    156  HE1 PHE A  12      -4.525  24.538  -9.138  1.00  0.00           H
ATOM    157  HD1 PHE A  12      -5.627  23.968  -6.967  1.00  0.00           H
ATOM    158  HN  PHE A  12      -9.563  26.245  -6.538  1.00  0.00           H
ATOM    159  N   SER A  13      -9.639  23.411  -3.761  1.00  0.00           N
ATOM    160  CA  SER A  13     -10.156  23.243  -2.406  1.00  0.00           C
ATOM    161  C   SER A  13      -9.890  21.854  -1.878  1.00  0.00           C
ATOM    162  O   SER A  13     -10.690  21.401  -1.076  1.00  0.00           O
ATOM    163  CB  SER A  13     -11.661  23.569  -2.493  1.00  0.00           C
ATOM    164  OG  SER A  13     -12.164  22.676  -3.488  1.00  0.00           O
ATOM    165  HA  SER A  13      -9.706  23.932  -1.680  1.00  0.00           H
ATOM    166  HB2 SER A  13     -12.166  23.438  -1.522  1.00  0.00           H
ATOM    167  HB3 SER A  13     -11.799  24.608  -2.830  1.00  0.00           H
ATOM    168  HG1 SER A  13     -13.090  22.789  -3.644  1.00  0.00           H
ATOM    169  HN  SER A  13      -9.816  22.686  -4.433  1.00  0.00           H
ATOM    170  N   ASN A  14      -8.785  21.186  -2.297  1.00  0.00           N
ATOM    171  CA  ASN A  14      -8.468  19.846  -1.805  1.00  0.00           C
ATOM    172  C   ASN A  14      -7.153  19.946  -1.053  1.00  0.00           C
ATOM    173  O   ASN A  14      -6.127  19.870  -1.711  1.00  0.00           O
ATOM    174  CB  ASN A  14      -8.330  18.844  -2.985  1.00  0.00           C
ATOM    175  CG  ASN A  14      -9.583  18.745  -3.822  1.00  0.00           C
ATOM    176  OD1 ASN A  14     -10.444  17.937  -3.508  1.00  0.00           O
ATOM    177  ND2 ASN A  14      -9.717  19.545  -4.901  1.00  0.00           N
ATOM    178  HA  ASN A  14      -9.257  19.428  -1.162  1.00  0.00           H
ATOM    179  HB2 ASN A  14      -7.500  19.133  -3.643  1.00  0.00           H
ATOM    180  HB3 ASN A  14      -8.092  17.853  -2.569  1.00  0.00           H
ATOM    181 HD22 ASN A  14     -10.521  19.451  -5.488  1.00  0.00           H
ATOM    182 HD21 ASN A  14      -9.022  20.221  -5.145  1.00  0.00           H
ATOM    183  HN  ASN A  14      -8.132  21.601  -2.934  1.00  0.00           H
ATOM    184  N   PRO A  15      -7.097  20.121   0.290  1.00  0.00           N
ATOM    185  CA  PRO A  15      -5.806  20.184   0.956  1.00  0.00           C
ATOM    186  C   PRO A  15      -4.972  18.961   0.676  1.00  0.00           C
ATOM    187  O   PRO A  15      -5.396  17.882   1.057  1.00  0.00           O
ATOM    188  CB  PRO A  15      -6.239  20.240   2.444  1.00  0.00           C
ATOM    189  CG  PRO A  15      -7.644  20.872   2.383  1.00  0.00           C
ATOM    190  CD  PRO A  15      -8.284  20.256   1.120  1.00  0.00           C
ATOM    191  HA  PRO A  15      -5.294  21.115   0.671  1.00  0.00           H
ATOM    192  HD3 PRO A  15      -9.049  20.930   0.712  1.00  0.00           H
ATOM    193  HD2 PRO A  15      -8.710  19.262   1.330  1.00  0.00           H
ATOM    194  HG3 PRO A  15      -7.558  21.955   2.253  1.00  0.00           H
ATOM    195  HG2 PRO A  15      -8.222  20.704   3.295  1.00  0.00           H
ATOM    196  HB2 PRO A  15      -6.350  19.228   2.864  1.00  0.00           H
ATOM    197  HB3 PRO A  15      -5.541  20.807   3.080  1.00  0.00           H
ATOM    198  N   GLN A  16      -3.791  19.108   0.029  1.00  0.00           N
ATOM    199  CA  GLN A  16      -2.857  17.994  -0.054  1.00  0.00           C
ATOM    200  C   GLN A  16      -1.501  18.471   0.427  1.00  0.00           C
ATOM    201  O   GLN A  16      -1.055  19.507  -0.041  1.00  0.00           O
ATOM    202  CB  GLN A  16      -2.823  17.342  -1.456  1.00  0.00           C
ATOM    203  CG  GLN A  16      -4.162  16.639  -1.823  1.00  0.00           C
ATOM    204  CD  GLN A  16      -3.948  15.598  -2.900  1.00  0.00           C
ATOM    205  OE1 GLN A  16      -3.642  14.465  -2.562  1.00  0.00           O
ATOM    206  NE2 GLN A  16      -4.090  15.936  -4.199  1.00  0.00           N
ATOM    207  HA  GLN A  16      -3.169  17.184   0.606  1.00  0.00           H
ATOM    208  HB2 GLN A  16      -2.573  18.110  -2.197  1.00  0.00           H
ATOM    209  HB3 GLN A  16      -2.022  16.591  -1.447  1.00  0.00           H
ATOM    210  HG2 GLN A  16      -4.570  16.108  -0.950  1.00  0.00           H
ATOM    211  HG3 GLN A  16      -4.910  17.388  -2.129  1.00  0.00           H
ATOM    212 HE22 GLN A  16      -3.950  15.249  -4.911  1.00  0.00           H
ATOM    213 HE21 GLN A  16      -4.329  16.864  -4.471  1.00  0.00           H
ATOM    214  HN  GLN A  16      -3.503  19.981  -0.370  1.00  0.00           H
ATOM    215  N   CYS A  17      -0.840  17.742   1.362  1.00  0.00           N
ATOM    216  CA  CYS A  17       0.498  18.121   1.802  1.00  0.00           C
ATOM    217  C   CYS A  17       1.434  17.764   0.672  1.00  0.00           C
ATOM    218  O   CYS A  17       2.002  16.683   0.692  1.00  0.00           O
ATOM    219  CB  CYS A  17       0.906  17.335   3.076  1.00  0.00           C
ATOM    220  SG  CYS A  17      -0.174  17.747   4.476  1.00  0.00           S
ATOM    221  HA  CYS A  17       0.545  19.198   2.031  1.00  0.00           H
ATOM    222  HB2 CYS A  17       0.842  16.249   2.912  1.00  0.00           H
ATOM    223  HB3 CYS A  17       1.936  17.599   3.347  1.00  0.00           H
ATOM    224  HN  CYS A  17      -1.220  16.893   1.731  1.00  0.00           H
ATOM    225  N   CYS A  18       1.599  18.655  -0.332  1.00  0.00           N
ATOM    226  CA  CYS A  18       2.450  18.323  -1.471  1.00  0.00           C
ATOM    227  C   CYS A  18       3.826  18.865  -1.195  1.00  0.00           C
ATOM    228  O   CYS A  18       3.926  19.842  -0.469  1.00  0.00           O
ATOM    229  CB  CYS A  18       1.938  18.972  -2.778  1.00  0.00           C
ATOM    230  SG  CYS A  18       0.121  18.923  -2.830  1.00  0.00           S
ATOM    231  HA  CYS A  18       2.486  17.233  -1.625  1.00  0.00           H
ATOM    232  HB2 CYS A  18       2.249  20.021  -2.780  1.00  0.00           H
ATOM    233  HB3 CYS A  18       2.357  18.488  -3.672  1.00  0.00           H
ATOM    234  HN  CYS A  18       1.172  19.562  -0.300  1.00  0.00           H
ATOM    235  N   ALA A  19       4.895  18.270  -1.767  1.00  0.00           N
ATOM    236  CA  ALA A  19       6.220  18.800  -1.484  1.00  0.00           C
ATOM    237  C   ALA A  19       6.407  20.110  -2.210  1.00  0.00           C
ATOM    238  O   ALA A  19       6.789  21.075  -1.570  1.00  0.00           O
ATOM    239  CB  ALA A  19       7.352  17.818  -1.868  1.00  0.00           C
ATOM    240  HA  ALA A  19       6.305  18.957  -0.400  1.00  0.00           H
ATOM    241  HB1 ALA A  19       8.320  18.144  -1.455  1.00  0.00           H
ATOM    242  HB2 ALA A  19       7.132  16.810  -1.484  1.00  0.00           H
ATOM    243  HB3 ALA A  19       7.437  17.784  -2.959  1.00  0.00           H
ATOM    244  HN  ALA A  19       4.799  17.492  -2.392  1.00  0.00           H
ATOM    245  N   THR A  20       6.159  20.167  -3.539  1.00  0.00           N
ATOM    246  CA  THR A  20       6.605  21.319  -4.324  1.00  0.00           C
ATOM    247  C   THR A  20       5.567  21.806  -5.297  1.00  0.00           C
ATOM    248  O   THR A  20       4.661  21.052  -5.613  1.00  0.00           O
ATOM    249  CB  THR A  20       7.883  20.952  -5.126  1.00  0.00           C
ATOM    250  OG1 THR A  20       8.347  22.071  -5.908  1.00  0.00           O
ATOM    251  CG2 THR A  20       7.689  19.716  -6.037  1.00  0.00           C
ATOM    252  HA  THR A  20       6.871  22.166  -3.678  1.00  0.00           H
ATOM    253  HB  THR A  20       8.666  20.691  -4.402  1.00  0.00           H
ATOM    254  HG1 THR A  20       7.854  22.216  -6.709  1.00  0.00           H
ATOM    255 HG23 THR A  20       6.814  19.882  -6.675  1.00  0.00           H
ATOM    256 HG21 THR A  20       8.575  19.559  -6.672  1.00  0.00           H
ATOM    257 HG22 THR A  20       7.526  18.812  -5.439  1.00  0.00           H
ATOM    258  HN  THR A  20       5.735  19.398  -4.021  1.00  0.00           H
ATOM    259  N   GLN A  21       5.737  23.058  -5.791  1.00  0.00           N
ATOM    260  CA  GLN A  21       4.948  23.535  -6.920  1.00  0.00           C
ATOM    261  C   GLN A  21       5.859  24.214  -7.916  1.00  0.00           C
ATOM    262  O   GLN A  21       6.937  24.619  -7.512  1.00  0.00           O
ATOM    263  CB  GLN A  21       3.828  24.450  -6.371  1.00  0.00           C
ATOM    264  CG  GLN A  21       2.854  24.946  -7.467  1.00  0.00           C
ATOM    265  CD  GLN A  21       1.621  25.553  -6.848  1.00  0.00           C
ATOM    266  OE1 GLN A  21       0.548  24.987  -6.972  1.00  0.00           O
ATOM    267  NE2 GLN A  21       1.741  26.707  -6.163  1.00  0.00           N
ATOM    268  HA  GLN A  21       4.527  22.677  -7.451  1.00  0.00           H
ATOM    269  HB2 GLN A  21       3.261  23.870  -5.632  1.00  0.00           H
ATOM    270  HB3 GLN A  21       4.285  25.302  -5.847  1.00  0.00           H
ATOM    271  HG2 GLN A  21       3.363  25.693  -8.094  1.00  0.00           H
ATOM    272  HG3 GLN A  21       2.541  24.105  -8.100  1.00  0.00           H
ATOM    273 HE22 GLN A  21       0.939  27.116  -5.737  1.00  0.00           H
ATOM    274 HE21 GLN A  21       2.622  27.160  -6.075  1.00  0.00           H
ATOM    275  HN  GLN A  21       6.433  23.685  -5.430  1.00  0.00           H
ATOM    276  N   VAL A  22       5.455  24.322  -9.207  1.00  0.00           N
ATOM    277  CA  VAL A  22       6.290  24.976 -10.214  1.00  0.00           C
ATOM    278  C   VAL A  22       5.394  25.879 -11.044  1.00  0.00           C
ATOM    279  O   VAL A  22       4.210  25.587 -11.119  1.00  0.00           O
ATOM    280  CB  VAL A  22       7.079  23.932 -11.058  1.00  0.00           C
ATOM    281  CG1 VAL A  22       7.836  22.938 -10.131  1.00  0.00           C
ATOM    282  CG2 VAL A  22       6.163  23.123 -12.012  1.00  0.00           C
ATOM    283  HA  VAL A  22       7.053  25.602  -9.727  1.00  0.00           H
ATOM    284  HB  VAL A  22       7.814  24.478 -11.677  1.00  0.00           H
ATOM    285 HG11 VAL A  22       8.492  22.283 -10.724  1.00  0.00           H
ATOM    286 HG12 VAL A  22       8.453  23.477  -9.403  1.00  0.00           H
ATOM    287 HG13 VAL A  22       7.129  22.305  -9.572  1.00  0.00           H
ATOM    288 HG21 VAL A  22       6.767  22.450 -12.641  1.00  0.00           H
ATOM    289 HG22 VAL A  22       5.470  22.511 -11.420  1.00  0.00           H
ATOM    290 HG23 VAL A  22       5.591  23.788 -12.676  1.00  0.00           H
ATOM    291  HN  VAL A  22       4.585  23.937  -9.517  1.00  0.00           H
ATOM    292  N   LEU A  23       5.914  26.969 -11.659  1.00  0.00           N
ATOM    293  CA  LEU A  23       5.075  27.845 -12.485  1.00  0.00           C
ATOM    294  C   LEU A  23       3.805  28.269 -11.772  1.00  0.00           C
ATOM    295  O   LEU A  23       2.728  28.057 -12.304  1.00  0.00           O
ATOM    296  CB  LEU A  23       4.773  27.123 -13.829  1.00  0.00           C
ATOM    297  CG  LEU A  23       6.043  26.577 -14.547  1.00  0.00           C
ATOM    298  CD1 LEU A  23       5.622  25.793 -15.822  1.00  0.00           C
ATOM    299  CD2 LEU A  23       7.042  27.708 -14.922  1.00  0.00           C
ATOM    300  HA  LEU A  23       5.607  28.785 -12.701  1.00  0.00           H
ATOM    301  HB2 LEU A  23       4.103  26.274 -13.620  1.00  0.00           H
ATOM    302  HB3 LEU A  23       4.240  27.817 -14.500  1.00  0.00           H
ATOM    303  HG  LEU A  23       6.564  25.867 -13.882  1.00  0.00           H
ATOM    304 HD21 LEU A  23       7.876  27.300 -15.512  1.00  0.00           H
ATOM    305 HD22 LEU A  23       6.536  28.483 -15.519  1.00  0.00           H
ATOM    306 HD23 LEU A  23       7.472  28.178 -14.025  1.00  0.00           H
ATOM    307 HD11 LEU A  23       6.504  25.364 -16.323  1.00  0.00           H
ATOM    308 HD12 LEU A  23       4.942  24.967 -15.561  1.00  0.00           H
ATOM    309 HD13 LEU A  23       5.107  26.461 -16.529  1.00  0.00           H
ATOM    310  HN  LEU A  23       6.893  27.174 -11.594  1.00  0.00           H
ATOM    311  N   GLY A  24       3.923  28.868 -10.563  1.00  0.00           N
ATOM    312  CA  GLY A  24       2.776  29.222  -9.729  1.00  0.00           C
ATOM    313  C   GLY A  24       1.578  28.317  -9.865  1.00  0.00           C
ATOM    314  O   GLY A  24       0.477  28.831  -9.739  1.00  0.00           O
ATOM    315  HA3 GLY A  24       2.488  30.257  -9.977  1.00  0.00           H
ATOM    316  HA2 GLY A  24       3.066  29.198  -8.666  1.00  0.00           H
ATOM    317  HN  GLY A  24       4.813  29.150 -10.231  1.00  0.00           H
ATOM    318  N   LEU A  25       1.739  26.994 -10.122  1.00  0.00           N
ATOM    319  CA  LEU A  25       0.566  26.187 -10.455  1.00  0.00           C
ATOM    320  C   LEU A  25       0.792  24.688 -10.351  1.00  0.00           C
ATOM    321  O   LEU A  25       0.075  24.060  -9.589  1.00  0.00           O
ATOM    322  CB  LEU A  25       0.114  26.607 -11.886  1.00  0.00           C
ATOM    323  CG  LEU A  25      -1.295  26.114 -12.335  1.00  0.00           C
ATOM    324  CD1 LEU A  25      -2.448  26.804 -11.554  1.00  0.00           C
ATOM    325  CD2 LEU A  25      -1.478  26.425 -13.850  1.00  0.00           C
ATOM    326  HA  LEU A  25      -0.218  26.455  -9.734  1.00  0.00           H
ATOM    327  HB2 LEU A  25       0.101  27.704 -11.971  1.00  0.00           H
ATOM    328  HB3 LEU A  25       0.875  26.244 -12.592  1.00  0.00           H
ATOM    329  HG  LEU A  25      -1.370  25.027 -12.172  1.00  0.00           H
ATOM    330 HD21 LEU A  25      -2.480  26.136 -14.199  1.00  0.00           H
ATOM    331 HD22 LEU A  25      -1.355  27.505 -14.036  1.00  0.00           H
ATOM    332 HD23 LEU A  25      -0.735  25.884 -14.455  1.00  0.00           H
ATOM    333 HD11 LEU A  25      -3.415  26.461 -11.950  1.00  0.00           H
ATOM    334 HD12 LEU A  25      -2.429  26.565 -10.484  1.00  0.00           H
ATOM    335 HD13 LEU A  25      -2.392  27.897 -11.670  1.00  0.00           H
ATOM    336  HN  LEU A  25       2.644  26.575 -10.185  1.00  0.00           H
ATOM    337  N   ILE A  26       1.734  24.053 -11.089  1.00  0.00           N
ATOM    338  CA  ILE A  26       1.749  22.583 -11.141  1.00  0.00           C
ATOM    339  C   ILE A  26       2.312  22.013  -9.851  1.00  0.00           C
ATOM    340  O   ILE A  26       3.495  22.206  -9.625  1.00  0.00           O
ATOM    341  CB  ILE A  26       2.487  22.001 -12.393  1.00  0.00           C
ATOM    342  CG1 ILE A  26       1.666  22.118 -13.715  1.00  0.00           C
ATOM    343  CG2 ILE A  26       2.861  20.502 -12.195  1.00  0.00           C
ATOM    344  HA  ILE A  26       0.711  22.248 -11.262  1.00  0.00           H
ATOM    345  HB  ILE A  26       3.417  22.567 -12.537  1.00  0.00           H
ATOM    346  CD  ILE A  26       1.212  23.558 -14.056  1.00  0.00           C
ATOM    347  HD3 ILE A  26       2.071  24.246 -14.086  1.00  0.00           H
ATOM    348  HD2 ILE A  26       0.489  23.904 -13.308  1.00  0.00           H
ATOM    349  HD1 ILE A  26       0.715  23.577 -15.040  1.00  0.00           H
ATOM    350 HG12 ILE A  26       2.287  21.762 -14.555  1.00  0.00           H
ATOM    351 HG13 ILE A  26       0.782  21.465 -13.654  1.00  0.00           H
ATOM    352 HG21 ILE A  26       3.346  20.105 -13.100  1.00  0.00           H
ATOM    353 HG22 ILE A  26       3.563  20.353 -11.364  1.00  0.00           H
ATOM    354 HG23 ILE A  26       1.955  19.911 -11.994  1.00  0.00           H
ATOM    355  HN  ILE A  26       2.402  24.567 -11.627  1.00  0.00           H
ATOM    356  N   GLY A  27       1.512  21.302  -9.013  1.00  0.00           N
ATOM    357  CA  GLY A  27       2.042  20.632  -7.820  1.00  0.00           C
ATOM    358  C   GLY A  27       2.625  19.282  -8.168  1.00  0.00           C
ATOM    359  O   GLY A  27       2.362  18.837  -9.272  1.00  0.00           O
ATOM    360  HA3 GLY A  27       1.235  20.447  -7.094  1.00  0.00           H
ATOM    361  HA2 GLY A  27       2.777  21.262  -7.312  1.00  0.00           H
ATOM    362  HN  GLY A  27       0.546  21.159  -9.224  1.00  0.00           H
ATOM    363  N   LEU A  28       3.388  18.616  -7.259  1.00  0.00           N
ATOM    364  CA  LEU A  28       3.887  17.260  -7.531  1.00  0.00           C
ATOM    365  C   LEU A  28       3.768  16.376  -6.298  1.00  0.00           C
ATOM    366  O   LEU A  28       3.742  16.913  -5.202  1.00  0.00           O
ATOM    367  CB  LEU A  28       5.363  17.208  -8.030  1.00  0.00           C
ATOM    368  CG  LEU A  28       5.615  17.839  -9.438  1.00  0.00           C
ATOM    369  CD1 LEU A  28       5.847  19.377  -9.400  1.00  0.00           C
ATOM    370  CD2 LEU A  28       6.844  17.169 -10.119  1.00  0.00           C
ATOM    371  HA  LEU A  28       3.239  16.788  -8.284  1.00  0.00           H
ATOM    372  HB2 LEU A  28       6.020  17.674  -7.283  1.00  0.00           H
ATOM    373  HB3 LEU A  28       5.643  16.143  -8.078  1.00  0.00           H
ATOM    374  HG  LEU A  28       4.738  17.641 -10.075  1.00  0.00           H
ATOM    375 HD21 LEU A  28       7.035  17.623 -11.104  1.00  0.00           H
ATOM    376 HD22 LEU A  28       7.744  17.294  -9.495  1.00  0.00           H
ATOM    377 HD23 LEU A  28       6.674  16.091 -10.269  1.00  0.00           H
ATOM    378 HD11 LEU A  28       5.822  19.788 -10.421  1.00  0.00           H
ATOM    379 HD12 LEU A  28       5.087  19.897  -8.801  1.00  0.00           H
ATOM    380 HD13 LEU A  28       6.837  19.603  -8.983  1.00  0.00           H
ATOM    381  HN  LEU A  28       3.617  19.031  -6.376  1.00  0.00           H
ATOM    382  N   ASP A  29       3.694  15.028  -6.468  1.00  0.00           N
ATOM    383  CA  ASP A  29       3.512  14.101  -5.342  1.00  0.00           C
ATOM    384  C   ASP A  29       2.558  14.653  -4.315  1.00  0.00           C
ATOM    385  O   ASP A  29       2.900  14.766  -3.148  1.00  0.00           O
ATOM    386  CB  ASP A  29       4.850  13.709  -4.677  1.00  0.00           C
ATOM    387  CG  ASP A  29       4.687  12.622  -3.646  1.00  0.00           C
ATOM    388  OD1 ASP A  29       4.263  11.499  -4.035  1.00  0.00           O
ATOM    389  OD2 ASP A  29       4.982  12.879  -2.447  1.00  0.00           O
ATOM    390  HA  ASP A  29       3.049  13.172  -5.717  1.00  0.00           H
ATOM    391  HB2 ASP A  29       5.525  13.324  -5.450  1.00  0.00           H
ATOM    392  HB3 ASP A  29       5.284  14.604  -4.208  1.00  0.00           H
ATOM    393  HN  ASP A  29       3.764  14.624  -7.383  1.00  0.00           H
ATOM    394  N   CYS A  30       1.335  15.005  -4.754  1.00  0.00           N
ATOM    395  CA  CYS A  30       0.368  15.520  -3.797  1.00  0.00           C
ATOM    396  C   CYS A  30      -0.035  14.391  -2.875  1.00  0.00           C
ATOM    397  O   CYS A  30      -0.237  13.301  -3.385  1.00  0.00           O
ATOM    398  CB  CYS A  30      -0.842  16.139  -4.538  1.00  0.00           C
ATOM    399  SG  CYS A  30      -0.261  17.460  -5.655  1.00  0.00           S
ATOM    400  HA  CYS A  30       0.852  16.317  -3.219  1.00  0.00           H
ATOM    401  HB2 CYS A  30      -1.365  15.364  -5.116  1.00  0.00           H
ATOM    402  HB3 CYS A  30      -1.546  16.585  -3.829  1.00  0.00           H
ATOM    403  HN  CYS A  30       1.076  14.896  -5.716  1.00  0.00           H
ATOM    404  N   LYS A  31      -0.145  14.601  -1.539  1.00  0.00           N
ATOM    405  CA  LYS A  31      -0.619  13.543  -0.642  1.00  0.00           C
ATOM    406  C   LYS A  31      -1.582  14.143   0.359  1.00  0.00           C
ATOM    407  O   LYS A  31      -1.376  15.287   0.724  1.00  0.00           O
ATOM    408  CB  LYS A  31       0.551  12.895   0.148  1.00  0.00           C
ATOM    409  CG  LYS A  31       1.452  11.989  -0.737  1.00  0.00           C
ATOM    410  CD  LYS A  31       2.583  11.341   0.115  1.00  0.00           C
ATOM    411  CE  LYS A  31       3.386  10.276  -0.680  1.00  0.00           C
ATOM    412  NZ  LYS A  31       4.498   9.716   0.123  1.00  0.00           N
ATOM    413  HA  LYS A  31      -1.160  12.761  -1.202  1.00  0.00           H
ATOM    414  HB2 LYS A  31       1.156  13.692   0.608  1.00  0.00           H
ATOM    415  HB3 LYS A  31       0.127  12.275   0.956  1.00  0.00           H
ATOM    416  HG2 LYS A  31       0.832  11.195  -1.184  1.00  0.00           H
ATOM    417  HG3 LYS A  31       1.897  12.581  -1.553  1.00  0.00           H
ATOM    418  HD2 LYS A  31       3.266  12.131   0.466  1.00  0.00           H
ATOM    419  HD3 LYS A  31       2.145  10.848   0.998  1.00  0.00           H
ATOM    420  HE2 LYS A  31       2.706   9.461  -0.986  1.00  0.00           H
ATOM    421  HE3 LYS A  31       3.792  10.734  -1.593  1.00  0.00           H
ATOM    422  HZ1 LYS A  31       5.050   8.969  -0.432  1.00  0.00           H
ATOM    423  HZ2 LYS A  31       5.207  10.478   0.416  1.00  0.00           H
ATOM    424  HZ3 LYS A  31       4.142   9.238   1.026  1.00  0.00           H
ATOM    425  HN  LYS A  31       0.103  15.479  -1.127  1.00  0.00           H
ATOM    426  N   VAL A  32      -2.622  13.410   0.823  1.00  0.00           N
ATOM    427  CA  VAL A  32      -3.566  13.995   1.780  1.00  0.00           C
ATOM    428  C   VAL A  32      -2.875  14.140   3.123  1.00  0.00           C
ATOM    429  O   VAL A  32      -2.065  13.268   3.393  1.00  0.00           O
ATOM    430  CB  VAL A  32      -4.906  13.201   1.916  1.00  0.00           C
ATOM    431  CG1 VAL A  32      -5.648  13.117   0.551  1.00  0.00           C
ATOM    432  CG2 VAL A  32      -4.723  11.777   2.516  1.00  0.00           C
ATOM    433  HA  VAL A  32      -3.846  14.980   1.384  1.00  0.00           H
ATOM    434  HB  VAL A  32      -5.558  13.758   2.612  1.00  0.00           H
ATOM    435 HG11 VAL A  32      -6.622  12.617   0.677  1.00  0.00           H
ATOM    436 HG12 VAL A  32      -5.834  14.123   0.146  1.00  0.00           H
ATOM    437 HG13 VAL A  32      -5.063  12.547  -0.186  1.00  0.00           H
ATOM    438 HG21 VAL A  32      -5.706  11.299   2.645  1.00  0.00           H
ATOM    439 HG22 VAL A  32      -4.120  11.130   1.864  1.00  0.00           H
ATOM    440 HG23 VAL A  32      -4.240  11.824   3.503  1.00  0.00           H
ATOM    441  HN  VAL A  32      -2.734  12.458   0.538  1.00  0.00           H
ATOM    442  N   PRO A  33      -3.113  15.162   3.993  1.00  0.00           N
ATOM    443  CA  PRO A  33      -2.453  15.185   5.291  1.00  0.00           C
ATOM    444  C   PRO A  33      -2.609  13.937   6.125  1.00  0.00           C
ATOM    445  O   PRO A  33      -3.365  13.050   5.761  1.00  0.00           O
ATOM    446  CB  PRO A  33      -3.153  16.372   6.001  1.00  0.00           C
ATOM    447  CG  PRO A  33      -3.748  17.251   4.875  1.00  0.00           C
ATOM    448  CD  PRO A  33      -3.935  16.316   3.652  1.00  0.00           C
ATOM    449  HA  PRO A  33      -1.384  15.383   5.123  1.00  0.00           H
ATOM    450  HD3 PRO A  33      -3.547  16.841   2.776  1.00  0.00           H
ATOM    451  HD2 PRO A  33      -4.982  16.042   3.467  1.00  0.00           H
ATOM    452  HG3 PRO A  33      -3.018  18.040   4.639  1.00  0.00           H
ATOM    453  HG2 PRO A  33      -4.687  17.746   5.173  1.00  0.00           H
ATOM    454  HB2 PRO A  33      -3.977  16.001   6.628  1.00  0.00           H
ATOM    455  HB3 PRO A  33      -2.468  16.935   6.654  1.00  0.00           H
ATOM    456  N   SER A  34      -1.886  13.881   7.268  1.00  0.00           N
ATOM    457  CA  SER A  34      -1.988  12.733   8.166  1.00  0.00           C
ATOM    458  C   SER A  34      -3.119  12.871   9.163  1.00  0.00           C
ATOM    459  O   SER A  34      -3.526  11.844   9.682  1.00  0.00           O
ATOM    460  CB  SER A  34      -0.664  12.604   8.965  1.00  0.00           C
ATOM    461  OG  SER A  34      -0.493  13.789   9.761  1.00  0.00           O
ATOM    462  HA  SER A  34      -2.125  11.807   7.580  1.00  0.00           H
ATOM    463  HB2 SER A  34      -0.701  11.712   9.614  1.00  0.00           H
ATOM    464  HB3 SER A  34       0.177  12.495   8.260  1.00  0.00           H
ATOM    465  HG1 SER A  34       0.308  13.772  10.276  1.00  0.00           H
ATOM    466  HN  SER A  34      -1.282  14.635   7.532  1.00  0.00           H
ATOM    467  N   GLN A  35      -3.633  14.089   9.472  1.00  0.00           N
ATOM    468  CA  GLN A  35      -4.609  14.223  10.559  1.00  0.00           C
ATOM    469  C   GLN A  35      -5.544  15.392  10.346  1.00  0.00           C
ATOM    470  O   GLN A  35      -5.265  16.195   9.474  1.00  0.00           O
ATOM    471  CB  GLN A  35      -3.836  14.358  11.901  1.00  0.00           C
ATOM    472  CG  GLN A  35      -2.996  15.663  11.967  1.00  0.00           C
ATOM    473  CD  GLN A  35      -2.223  15.781  13.262  1.00  0.00           C
ATOM    474  OE1 GLN A  35      -1.759  14.769  13.764  1.00  0.00           O
ATOM    475  NE2 GLN A  35      -2.051  16.996  13.829  1.00  0.00           N
ATOM    476  HA  GLN A  35      -5.248  13.324  10.601  1.00  0.00           H
ATOM    477  HB2 GLN A  35      -4.539  14.354  12.748  1.00  0.00           H
ATOM    478  HB3 GLN A  35      -3.171  13.486  12.007  1.00  0.00           H
ATOM    479  HG2 GLN A  35      -2.257  15.665  11.152  1.00  0.00           H
ATOM    480  HG3 GLN A  35      -3.663  16.530  11.837  1.00  0.00           H
ATOM    481 HE22 GLN A  35      -1.529  17.076  14.680  1.00  0.00           H
ATOM    482 HE21 GLN A  35      -2.435  17.828  13.426  1.00  0.00           H
ATOM    483  HN  GLN A  35      -3.316  14.926   9.027  1.00  0.00           H
ATOM    484  N   ASN A  36      -6.646  15.491  11.126  1.00  0.00           N
ATOM    485  CA  ASN A  36      -7.630  16.560  10.941  1.00  0.00           C
ATOM    486  C   ASN A  36      -7.041  17.954  11.040  1.00  0.00           C
ATOM    487  O   ASN A  36      -7.141  18.569  12.090  1.00  0.00           O
ATOM    488  CB  ASN A  36      -8.859  16.381  11.880  1.00  0.00           C
ATOM    489  CG  ASN A  36      -8.538  16.017  13.312  1.00  0.00           C
ATOM    490  OD1 ASN A  36      -9.212  15.155  13.855  1.00  0.00           O
ATOM    491  ND2 ASN A  36      -7.536  16.629  13.977  1.00  0.00           N
ATOM    492  HA  ASN A  36      -8.033  16.493   9.925  1.00  0.00           H
ATOM    493  HB2 ASN A  36      -9.486  17.286  11.856  1.00  0.00           H
ATOM    494  HB3 ASN A  36      -9.470  15.559  11.477  1.00  0.00           H
ATOM    495 HD22 ASN A  36      -7.343  16.369  14.923  1.00  0.00           H
ATOM    496 HD21 ASN A  36      -6.972  17.336  13.559  1.00  0.00           H
ATOM    497  HN  ASN A  36      -6.820  14.789  11.816  1.00  0.00           H
ATOM    498  N   VAL A  37      -6.445  18.494   9.952  1.00  0.00           N
ATOM    499  CA  VAL A  37      -5.955  19.870   9.988  1.00  0.00           C
ATOM    500  C   VAL A  37      -7.159  20.791  10.009  1.00  0.00           C
ATOM    501  O   VAL A  37      -8.011  20.621   9.152  1.00  0.00           O
ATOM    502  CB  VAL A  37      -4.952  20.219   8.843  1.00  0.00           C
ATOM    503  CG1 VAL A  37      -3.685  19.328   8.986  1.00  0.00           C
ATOM    504  CG2 VAL A  37      -5.530  20.107   7.403  1.00  0.00           C
ATOM    505  HA  VAL A  37      -5.389  19.988  10.927  1.00  0.00           H
ATOM    506  HB  VAL A  37      -4.660  21.277   8.970  1.00  0.00           H
ATOM    507 HG11 VAL A  37      -3.093  19.290   8.060  1.00  0.00           H
ATOM    508 HG12 VAL A  37      -3.062  19.738   9.794  1.00  0.00           H
ATOM    509 HG13 VAL A  37      -3.938  18.292   9.239  1.00  0.00           H
ATOM    510 HG21 VAL A  37      -4.780  20.445   6.670  1.00  0.00           H
ATOM    511 HG22 VAL A  37      -5.791  19.070   7.153  1.00  0.00           H
ATOM    512 HG23 VAL A  37      -6.417  20.742   7.278  1.00  0.00           H
ATOM    513  HN  VAL A  37      -6.374  17.974   9.107  1.00  0.00           H
ATOM    514  N   TYR A  38      -7.265  21.741  10.972  1.00  0.00           N
ATOM    515  CA  TYR A  38      -8.422  22.636  11.035  1.00  0.00           C
ATOM    516  C   TYR A  38      -8.098  24.018  10.510  1.00  0.00           C
ATOM    517  O   TYR A  38      -8.882  24.516   9.717  1.00  0.00           O
ATOM    518  CB  TYR A  38      -8.940  22.756  12.491  1.00  0.00           C
ATOM    519  CG  TYR A  38      -9.384  21.376  12.997  1.00  0.00           C
ATOM    520  CD1 TYR A  38     -10.587  20.825  12.544  1.00  0.00           C
ATOM    521  CD2 TYR A  38      -8.605  20.657  13.912  1.00  0.00           C
ATOM    522  CE1 TYR A  38     -11.020  19.584  13.023  1.00  0.00           C
ATOM    523  CE2 TYR A  38      -9.057  19.437  14.420  1.00  0.00           C
ATOM    524  CZ  TYR A  38     -10.273  18.895  13.979  1.00  0.00           C
ATOM    525  OH  TYR A  38     -10.753  17.679  14.477  1.00  0.00           O
ATOM    526  HA  TYR A  38      -9.258  22.235  10.439  1.00  0.00           H
ATOM    527  HB3 TYR A  38      -9.804  23.439  12.529  1.00  0.00           H
ATOM    528  HB2 TYR A  38      -8.157  23.176  13.140  1.00  0.00           H
ATOM    529  HD2 TYR A  38      -7.645  21.046  14.236  1.00  0.00           H
ATOM    530  HE2 TYR A  38      -8.456  18.915  15.158  1.00  0.00           H
ATOM    531  HE1 TYR A  38     -11.945  19.154  12.652  1.00  0.00           H
ATOM    532  HD1 TYR A  38     -11.194  21.357  11.820  1.00  0.00           H
ATOM    533  HH  TYR A  38     -10.254  17.333  15.209  1.00  0.00           H
ATOM    534  HN  TYR A  38      -6.564  21.847  11.676  1.00  0.00           H
ATOM    535  N   ASP A  39      -6.979  24.649  10.943  1.00  0.00           N
ATOM    536  CA  ASP A  39      -6.625  25.988  10.469  1.00  0.00           C
ATOM    537  C   ASP A  39      -5.323  25.928   9.700  1.00  0.00           C
ATOM    538  O   ASP A  39      -4.662  24.903   9.725  1.00  0.00           O
ATOM    539  CB  ASP A  39      -6.536  26.970  11.669  1.00  0.00           C
ATOM    540  CG  ASP A  39      -5.361  26.702  12.573  1.00  0.00           C
ATOM    541  OD1 ASP A  39      -4.867  25.544  12.596  1.00  0.00           O
ATOM    542  OD2 ASP A  39      -4.923  27.656  13.272  1.00  0.00           O
ATOM    543  HA  ASP A  39      -7.399  26.393   9.794  1.00  0.00           H
ATOM    544  HB2 ASP A  39      -6.456  28.005  11.301  1.00  0.00           H
ATOM    545  HB3 ASP A  39      -7.458  26.892  12.265  1.00  0.00           H
ATOM    546  HN  ASP A  39      -6.356  24.225  11.602  1.00  0.00           H
ATOM    547  N   GLY A  40      -4.949  27.026   9.007  1.00  0.00           N
ATOM    548  CA  GLY A  40      -3.712  27.040   8.231  1.00  0.00           C
ATOM    549  C   GLY A  40      -2.520  26.682   9.083  1.00  0.00           C
ATOM    550  O   GLY A  40      -1.645  25.983   8.598  1.00  0.00           O
ATOM    551  HA3 GLY A  40      -3.526  28.042   7.810  1.00  0.00           H
ATOM    552  HA2 GLY A  40      -3.816  26.334   7.393  1.00  0.00           H
ATOM    553  HN  GLY A  40      -5.527  27.839   8.992  1.00  0.00           H
ATOM    554  N   THR A  41      -2.457  27.156  10.349  1.00  0.00           N
ATOM    555  CA  THR A  41      -1.319  26.811  11.200  1.00  0.00           C
ATOM    556  C   THR A  41      -1.185  25.307  11.276  1.00  0.00           C
ATOM    557  O   THR A  41      -0.101  24.797  11.039  1.00  0.00           O
ATOM    558  CB  THR A  41      -1.483  27.427  12.617  1.00  0.00           C
ATOM    559  OG1 THR A  41      -1.637  28.847  12.446  1.00  0.00           O
ATOM    560  CG2 THR A  41      -0.269  27.110  13.530  1.00  0.00           C
ATOM    561  HA  THR A  41      -0.411  27.239  10.745  1.00  0.00           H
ATOM    562  HB  THR A  41      -2.393  27.016  13.086  1.00  0.00           H
ATOM    563  HG1 THR A  41      -1.784  29.306  13.267  1.00  0.00           H
ATOM    564 HG23 THR A  41       0.662  27.467  13.066  1.00  0.00           H
ATOM    565 HG21 THR A  41      -0.386  27.609  14.505  1.00  0.00           H
ATOM    566 HG22 THR A  41      -0.190  26.028  13.709  1.00  0.00           H
ATOM    567  HN  THR A  41      -3.173  27.755  10.715  1.00  0.00           H
ATOM    568  N   ASP A  42      -2.278  24.578  11.598  1.00  0.00           N
ATOM    569  CA  ASP A  42      -2.184  23.122  11.673  1.00  0.00           C
ATOM    570  C   ASP A  42      -1.755  22.581  10.331  1.00  0.00           C
ATOM    571  O   ASP A  42      -0.885  21.726  10.290  1.00  0.00           O
ATOM    572  CB  ASP A  42      -3.539  22.450  12.026  1.00  0.00           C
ATOM    573  CG  ASP A  42      -4.114  22.918  13.337  1.00  0.00           C
ATOM    574  OD1 ASP A  42      -5.343  22.719  13.545  1.00  0.00           O
ATOM    575  OD2 ASP A  42      -3.357  23.488  14.168  1.00  0.00           O
ATOM    576  HA  ASP A  42      -1.440  22.852  12.442  1.00  0.00           H
ATOM    577  HB2 ASP A  42      -4.263  22.666  11.227  1.00  0.00           H
ATOM    578  HB3 ASP A  42      -3.404  21.358  12.082  1.00  0.00           H
ATOM    579  HN  ASP A  42      -3.162  25.015  11.772  1.00  0.00           H
ATOM    580  N   PHE A  43      -2.367  23.061   9.225  1.00  0.00           N
ATOM    581  CA  PHE A  43      -2.052  22.495   7.916  1.00  0.00           C
ATOM    582  C   PHE A  43      -0.567  22.596   7.677  1.00  0.00           C
ATOM    583  O   PHE A  43       0.053  21.610   7.315  1.00  0.00           O
ATOM    584  CB  PHE A  43      -2.869  23.178   6.784  1.00  0.00           C
ATOM    585  CG  PHE A  43      -2.835  22.540   5.382  1.00  0.00           C
ATOM    586  CD1 PHE A  43      -2.299  21.277   5.099  1.00  0.00           C
ATOM    587  CD2 PHE A  43      -3.382  23.284   4.328  1.00  0.00           C
ATOM    588  CE1 PHE A  43      -2.267  20.798   3.784  1.00  0.00           C
ATOM    589  CE2 PHE A  43      -3.378  22.796   3.020  1.00  0.00           C
ATOM    590  CZ  PHE A  43      -2.816  21.549   2.745  1.00  0.00           C
ATOM    591  HA  PHE A  43      -2.340  21.444   7.969  1.00  0.00           H
ATOM    592  HB2 PHE A  43      -3.928  23.185   7.081  1.00  0.00           H
ATOM    593  HB3 PHE A  43      -2.531  24.222   6.699  1.00  0.00           H
ATOM    594  HD2 PHE A  43      -3.811  24.263   4.521  1.00  0.00           H
ATOM    595  HE2 PHE A  43      -3.799  23.388   2.217  1.00  0.00           H
ATOM    596  HZ  PHE A  43      -2.799  21.162   1.735  1.00  0.00           H
ATOM    597  HE1 PHE A  43      -1.812  19.843   3.556  1.00  0.00           H
ATOM    598  HD1 PHE A  43      -1.898  20.642   5.877  1.00  0.00           H
ATOM    599  HN  PHE A  43      -3.063  23.781   9.289  1.00  0.00           H
ATOM    600  N   ARG A  44       0.017  23.792   7.894  1.00  0.00           N
ATOM    601  CA  ARG A  44       1.434  23.973   7.605  1.00  0.00           C
ATOM    602  C   ARG A  44       2.290  23.029   8.417  1.00  0.00           C
ATOM    603  O   ARG A  44       3.122  22.343   7.842  1.00  0.00           O
ATOM    604  CB  ARG A  44       1.860  25.444   7.863  1.00  0.00           C
ATOM    605  CG  ARG A  44       3.348  25.676   7.498  1.00  0.00           C
ATOM    606  CD  ARG A  44       3.771  27.141   7.771  1.00  0.00           C
ATOM    607  NE  ARG A  44       3.663  27.437   9.207  1.00  0.00           N
ATOM    608  CZ  ARG A  44       2.729  28.172   9.778  1.00  0.00           C
ATOM    609  NH1 ARG A  44       1.692  28.687   9.152  1.00  0.00           N
ATOM    610  NH2 ARG A  44       2.831  28.410  11.069  1.00  0.00           N
ATOM    611  HA  ARG A  44       1.576  23.748   6.538  1.00  0.00           H
ATOM    612  HB2 ARG A  44       1.233  26.113   7.253  1.00  0.00           H
ATOM    613  HB3 ARG A  44       1.693  25.688   8.924  1.00  0.00           H
ATOM    614  HG2 ARG A  44       3.990  25.013   8.102  1.00  0.00           H
ATOM    615  HG3 ARG A  44       3.511  25.437   6.434  1.00  0.00           H
ATOM    616  HD2 ARG A  44       4.834  27.215   7.489  1.00  0.00           H
ATOM    617  HD3 ARG A  44       3.252  27.831   7.097  1.00  0.00           H
ATOM    618  HE  ARG A  44       4.415  27.047   9.799  1.00  0.00           H
ATOM    619 HH12 ARG A  44       1.002  29.264   9.658  1.00  0.00           H
ATOM    620 HH11 ARG A  44       1.515  28.522   8.158  1.00  0.00           H
ATOM    621 HH22 ARG A  44       2.132  28.982  11.565  1.00  0.00           H
ATOM    622 HH21 ARG A  44       3.617  28.038  11.623  1.00  0.00           H
ATOM    623  HN  ARG A  44      -0.514  24.571   8.228  1.00  0.00           H
ATOM    624  N   ASN A  45       2.119  22.982   9.756  1.00  0.00           N
ATOM    625  CA  ASN A  45       2.990  22.131  10.565  1.00  0.00           C
ATOM    626  C   ASN A  45       2.800  20.683  10.179  1.00  0.00           C
ATOM    627  O   ASN A  45       3.781  19.970  10.051  1.00  0.00           O
ATOM    628  CB  ASN A  45       2.744  22.293  12.089  1.00  0.00           C
ATOM    629  CG  ASN A  45       3.193  23.664  12.541  1.00  0.00           C
ATOM    630  OD1 ASN A  45       4.370  23.827  12.819  1.00  0.00           O
ATOM    631  ND2 ASN A  45       2.297  24.673  12.620  1.00  0.00           N
ATOM    632  HA  ASN A  45       4.037  22.413  10.361  1.00  0.00           H
ATOM    633  HB2 ASN A  45       1.682  22.117  12.320  1.00  0.00           H
ATOM    634  HB3 ASN A  45       3.333  21.538  12.635  1.00  0.00           H
ATOM    635 HD22 ASN A  45       2.599  25.583  12.907  1.00  0.00           H
ATOM    636 HD21 ASN A  45       1.333  24.529  12.404  1.00  0.00           H
ATOM    637  HN  ASN A  45       1.402  23.521  10.199  1.00  0.00           H
ATOM    638  N   VAL A  46       1.546  20.224   9.982  1.00  0.00           N
ATOM    639  CA  VAL A  46       1.341  18.831   9.587  1.00  0.00           C
ATOM    640  C   VAL A  46       2.026  18.570   8.266  1.00  0.00           C
ATOM    641  O   VAL A  46       2.550  17.483   8.084  1.00  0.00           O
ATOM    642  CB  VAL A  46      -0.165  18.449   9.558  1.00  0.00           C
ATOM    643  CG1 VAL A  46      -0.390  17.072   8.876  1.00  0.00           C
ATOM    644  CG2 VAL A  46      -0.723  18.408  11.010  1.00  0.00           C
ATOM    645  HA  VAL A  46       1.829  18.190  10.336  1.00  0.00           H
ATOM    646  HB  VAL A  46      -0.702  19.208   8.967  1.00  0.00           H
ATOM    647 HG11 VAL A  46      -1.451  16.789   8.946  1.00  0.00           H
ATOM    648 HG12 VAL A  46      -0.116  17.106   7.810  1.00  0.00           H
ATOM    649 HG13 VAL A  46       0.215  16.301   9.374  1.00  0.00           H
ATOM    650 HG21 VAL A  46      -1.793  18.165  11.002  1.00  0.00           H
ATOM    651 HG22 VAL A  46      -0.208  17.636  11.602  1.00  0.00           H
ATOM    652 HG23 VAL A  46      -0.596  19.374  11.520  1.00  0.00           H
ATOM    653  HN  VAL A  46       0.758  20.832  10.077  1.00  0.00           H
ATOM    654  N   CYS A  47       2.065  19.536   7.324  1.00  0.00           N
ATOM    655  CA  CYS A  47       2.815  19.288   6.097  1.00  0.00           C
ATOM    656  C   CYS A  47       4.274  19.100   6.448  1.00  0.00           C
ATOM    657  O   CYS A  47       4.888  18.177   5.937  1.00  0.00           O
ATOM    658  CB  CYS A  47       2.661  20.425   5.061  1.00  0.00           C
ATOM    659  SG  CYS A  47       0.913  20.709   4.705  1.00  0.00           S
ATOM    660  HA  CYS A  47       2.431  18.361   5.643  1.00  0.00           H
ATOM    661  HB2 CYS A  47       3.104  21.361   5.429  1.00  0.00           H
ATOM    662  HB3 CYS A  47       3.127  20.135   4.111  1.00  0.00           H
ATOM    663  HN  CYS A  47       1.625  20.425   7.463  1.00  0.00           H
ATOM    664  N   ALA A  48       4.842  19.953   7.332  1.00  0.00           N
ATOM    665  CA  ALA A  48       6.232  19.756   7.747  1.00  0.00           C
ATOM    666  C   ALA A  48       6.416  18.371   8.331  1.00  0.00           C
ATOM    667  O   ALA A  48       7.464  17.787   8.105  1.00  0.00           O
ATOM    668  CB  ALA A  48       6.702  20.819   8.774  1.00  0.00           C
ATOM    669  HA  ALA A  48       6.872  19.865   6.856  1.00  0.00           H
ATOM    670  HB1 ALA A  48       7.773  20.686   8.993  1.00  0.00           H
ATOM    671  HB2 ALA A  48       6.551  21.831   8.366  1.00  0.00           H
ATOM    672  HB3 ALA A  48       6.143  20.731   9.716  1.00  0.00           H
ATOM    673  HN  ALA A  48       4.325  20.715   7.725  1.00  0.00           H
ATOM    674  N   LYS A  49       5.424  17.811   9.066  1.00  0.00           N
ATOM    675  CA  LYS A  49       5.574  16.447   9.581  1.00  0.00           C
ATOM    676  C   LYS A  49       5.767  15.484   8.433  1.00  0.00           C
ATOM    677  O   LYS A  49       6.617  14.615   8.543  1.00  0.00           O
ATOM    678  CB  LYS A  49       4.358  15.906  10.384  1.00  0.00           C
ATOM    679  CG  LYS A  49       4.093  16.677  11.704  1.00  0.00           C
ATOM    680  CD  LYS A  49       2.827  16.115  12.413  1.00  0.00           C
ATOM    681  CE  LYS A  49       2.364  16.992  13.609  1.00  0.00           C
ATOM    682  NZ  LYS A  49       3.383  17.093  14.680  1.00  0.00           N
ATOM    683  HA  LYS A  49       6.461  16.421  10.236  1.00  0.00           H
ATOM    684  HB2 LYS A  49       3.462  15.936   9.747  1.00  0.00           H
ATOM    685  HB3 LYS A  49       4.544  14.850  10.643  1.00  0.00           H
ATOM    686  HG2 LYS A  49       4.973  16.570  12.359  1.00  0.00           H
ATOM    687  HG3 LYS A  49       3.951  17.748  11.499  1.00  0.00           H
ATOM    688  HD2 LYS A  49       1.994  16.062  11.693  1.00  0.00           H
ATOM    689  HD3 LYS A  49       3.032  15.090  12.762  1.00  0.00           H
ATOM    690  HE2 LYS A  49       2.106  18.001  13.245  1.00  0.00           H
ATOM    691  HE3 LYS A  49       1.445  16.543  14.027  1.00  0.00           H
ATOM    692  HZ1 LYS A  49       2.982  17.595  15.551  1.00  0.00           H
ATOM    693  HZ2 LYS A  49       3.721  16.118  15.004  1.00  0.00           H
ATOM    694  HZ3 LYS A  49       4.248  17.667  14.380  1.00  0.00           H
ATOM    695  HN  LYS A  49       4.575  18.306   9.247  1.00  0.00           H
ATOM    696  N   THR A  50       4.985  15.616   7.334  1.00  0.00           N
ATOM    697  CA  THR A  50       5.136  14.711   6.195  1.00  0.00           C
ATOM    698  C   THR A  50       6.133  15.237   5.180  1.00  0.00           C
ATOM    699  O   THR A  50       6.163  14.723   4.073  1.00  0.00           O
ATOM    700  CB  THR A  50       3.737  14.441   5.578  1.00  0.00           C
ATOM    701  OG1 THR A  50       3.168  15.712   5.231  1.00  0.00           O
ATOM    702  CG2 THR A  50       2.822  13.703   6.595  1.00  0.00           C
ATOM    703  HA  THR A  50       5.527  13.733   6.524  1.00  0.00           H
ATOM    704  HB  THR A  50       3.839  13.814   4.674  1.00  0.00           H
ATOM    705  HG1 THR A  50       2.294  15.621   4.868  1.00  0.00           H
ATOM    706 HG23 THR A  50       2.670  14.318   7.495  1.00  0.00           H
ATOM    707 HG21 THR A  50       1.840  13.495   6.145  1.00  0.00           H
ATOM    708 HG22 THR A  50       3.275  12.745   6.895  1.00  0.00           H
ATOM    709  HN  THR A  50       4.310  16.354   7.257  1.00  0.00           H
ATOM    710  N   GLY A  51       6.985  16.231   5.528  1.00  0.00           N
ATOM    711  CA  GLY A  51       8.088  16.601   4.651  1.00  0.00           C
ATOM    712  C   GLY A  51       7.543  17.374   3.486  1.00  0.00           C
ATOM    713  O   GLY A  51       7.811  17.021   2.347  1.00  0.00           O
ATOM    714  HA3 GLY A  51       8.606  15.702   4.289  1.00  0.00           H
ATOM    715  HA2 GLY A  51       8.816  17.216   5.203  1.00  0.00           H
ATOM    716  HN  GLY A  51       6.910  16.724   6.393  1.00  0.00           H
ATOM    717  N   ALA A  52       6.750  18.430   3.774  1.00  0.00           N
ATOM    718  CA  ALA A  52       6.013  19.088   2.707  1.00  0.00           C
ATOM    719  C   ALA A  52       5.488  20.433   3.143  1.00  0.00           C
ATOM    720  O   ALA A  52       5.704  20.801   4.287  1.00  0.00           O
ATOM    721  CB  ALA A  52       4.848  18.121   2.364  1.00  0.00           C
ATOM    722  HA  ALA A  52       6.682  19.269   1.851  1.00  0.00           H
ATOM    723  HB1 ALA A  52       4.110  18.561   1.683  1.00  0.00           H
ATOM    724  HB2 ALA A  52       5.232  17.199   1.900  1.00  0.00           H
ATOM    725  HB3 ALA A  52       4.333  17.847   3.296  1.00  0.00           H
ATOM    726  HN  ALA A  52       6.571  18.709   4.717  1.00  0.00           H
ATOM    727  N   GLN A  53       4.791  21.152   2.231  1.00  0.00           N
ATOM    728  CA  GLN A  53       4.166  22.436   2.562  1.00  0.00           C
ATOM    729  C   GLN A  53       2.704  22.330   2.161  1.00  0.00           C
ATOM    730  O   GLN A  53       2.393  21.419   1.409  1.00  0.00           O
ATOM    731  CB  GLN A  53       4.924  23.573   1.820  1.00  0.00           C
ATOM    732  CG  GLN A  53       5.729  24.545   2.738  1.00  0.00           C
ATOM    733  CD  GLN A  53       6.493  23.867   3.850  1.00  0.00           C
ATOM    734  OE1 GLN A  53       6.314  24.236   5.001  1.00  0.00           O
ATOM    735  NE2 GLN A  53       7.354  22.872   3.554  1.00  0.00           N
ATOM    736  HA  GLN A  53       4.211  22.608   3.643  1.00  0.00           H
ATOM    737  HB2 GLN A  53       5.624  23.081   1.131  1.00  0.00           H
ATOM    738  HB3 GLN A  53       4.225  24.160   1.202  1.00  0.00           H
ATOM    739  HG2 GLN A  53       6.432  25.142   2.138  1.00  0.00           H
ATOM    740  HG3 GLN A  53       5.043  25.261   3.206  1.00  0.00           H
ATOM    741 HE22 GLN A  53       7.845  22.422   4.298  1.00  0.00           H
ATOM    742 HE21 GLN A  53       7.501  22.566   2.617  1.00  0.00           H
ATOM    743  HN  GLN A  53       4.678  20.824   1.289  1.00  0.00           H
ATOM    744  N   PRO A  54       1.769  23.196   2.628  1.00  0.00           N
ATOM    745  CA  PRO A  54       0.364  23.002   2.309  1.00  0.00           C
ATOM    746  C   PRO A  54       0.019  23.585   0.955  1.00  0.00           C
ATOM    747  O   PRO A  54       0.134  24.792   0.811  1.00  0.00           O
ATOM    748  CB  PRO A  54      -0.245  23.816   3.480  1.00  0.00           C
ATOM    749  CG  PRO A  54       0.743  24.970   3.753  1.00  0.00           C
ATOM    750  CD  PRO A  54       2.117  24.321   3.483  1.00  0.00           C
ATOM    751  HA  PRO A  54       0.046  21.950   2.376  1.00  0.00           H
ATOM    752  HD3 PRO A  54       2.573  23.988   4.424  1.00  0.00           H
ATOM    753  HD2 PRO A  54       2.773  25.025   2.964  1.00  0.00           H
ATOM    754  HG3 PRO A  54       0.649  25.389   4.768  1.00  0.00           H
ATOM    755  HG2 PRO A  54       0.556  25.782   3.038  1.00  0.00           H
ATOM    756  HB2 PRO A  54      -1.245  24.192   3.250  1.00  0.00           H
ATOM    757  HB3 PRO A  54      -0.297  23.199   4.391  1.00  0.00           H
ATOM    758  N   LEU A  55      -0.419  22.766  -0.036  1.00  0.00           N
ATOM    759  CA  LEU A  55      -0.967  23.317  -1.276  1.00  0.00           C
ATOM    760  C   LEU A  55      -2.459  23.074  -1.298  1.00  0.00           C
ATOM    761  O   LEU A  55      -2.953  22.255  -0.540  1.00  0.00           O
ATOM    762  CB  LEU A  55      -0.418  22.662  -2.575  1.00  0.00           C
ATOM    763  CG  LEU A  55       1.121  22.739  -2.783  1.00  0.00           C
ATOM    764  CD1 LEU A  55       1.455  22.164  -4.193  1.00  0.00           C
ATOM    765  CD2 LEU A  55       1.687  24.182  -2.685  1.00  0.00           C
ATOM    766  HA  LEU A  55      -0.811  24.404  -1.339  1.00  0.00           H
ATOM    767  HB2 LEU A  55      -0.721  21.603  -2.565  1.00  0.00           H
ATOM    768  HB3 LEU A  55      -0.887  23.128  -3.454  1.00  0.00           H
ATOM    769  HG  LEU A  55       1.598  22.140  -1.989  1.00  0.00           H
ATOM    770 HD21 LEU A  55       2.766  24.181  -2.903  1.00  0.00           H
ATOM    771 HD22 LEU A  55       1.186  24.832  -3.418  1.00  0.00           H
ATOM    772 HD23 LEU A  55       1.553  24.597  -1.675  1.00  0.00           H
ATOM    773 HD11 LEU A  55       2.539  22.006  -4.289  1.00  0.00           H
ATOM    774 HD12 LEU A  55       0.947  21.207  -4.381  1.00  0.00           H
ATOM    775 HD13 LEU A  55       1.126  22.860  -4.979  1.00  0.00           H
ATOM    776  HN  LEU A  55      -0.465  21.771   0.080  1.00  0.00           H
ATOM    777  N   CYS A  56      -3.165  23.785  -2.203  1.00  0.00           N
ATOM    778  CA  CYS A  56      -4.586  23.573  -2.429  1.00  0.00           C
ATOM    779  C   CYS A  56      -4.662  22.974  -3.814  1.00  0.00           C
ATOM    780  O   CYS A  56      -4.290  23.675  -4.742  1.00  0.00           O
ATOM    781  CB  CYS A  56      -5.237  24.977  -2.362  1.00  0.00           C
ATOM    782  SG  CYS A  56      -4.689  25.809  -0.847  1.00  0.00           S
ATOM    783  HA  CYS A  56      -5.047  22.920  -1.673  1.00  0.00           H
ATOM    784  HB2 CYS A  56      -4.882  25.628  -3.171  1.00  0.00           H
ATOM    785  HB3 CYS A  56      -6.331  24.902  -2.412  1.00  0.00           H
ATOM    786  HN  CYS A  56      -2.722  24.465  -2.782  1.00  0.00           H
ATOM    787  N   CYS A  57      -5.089  21.700  -3.990  1.00  0.00           N
ATOM    788  CA  CYS A  57      -5.030  21.082  -5.316  1.00  0.00           C
ATOM    789  C   CYS A  57      -6.347  21.191  -6.044  1.00  0.00           C
ATOM    790  O   CYS A  57      -7.366  21.288  -5.378  1.00  0.00           O
ATOM    791  CB  CYS A  57      -4.586  19.605  -5.226  1.00  0.00           C
ATOM    792  SG  CYS A  57      -2.934  19.565  -4.467  1.00  0.00           S
ATOM    793  HA  CYS A  57      -4.249  21.560  -5.916  1.00  0.00           H
ATOM    794  HB2 CYS A  57      -5.293  19.039  -4.604  1.00  0.00           H
ATOM    795  HB3 CYS A  57      -4.525  19.140  -6.222  1.00  0.00           H
ATOM    796  HN  CYS A  57      -5.433  21.150  -3.227  1.00  0.00           H
ATOM    797  N   VAL A  58      -6.346  21.161  -7.401  1.00  0.00           N
ATOM    798  CA  VAL A  58      -7.613  21.151  -8.130  1.00  0.00           C
ATOM    799  C   VAL A  58      -8.258  19.810  -7.897  1.00  0.00           C
ATOM    800  O   VAL A  58      -9.458  19.778  -7.672  1.00  0.00           O
ATOM    801  CB  VAL A  58      -7.546  21.420  -9.668  1.00  0.00           C
ATOM    802  CG1 VAL A  58      -6.814  22.754  -9.954  1.00  0.00           C
ATOM    803  CG2 VAL A  58      -6.908  20.269 -10.498  1.00  0.00           C
ATOM    804  HA  VAL A  58      -8.256  21.938  -7.700  1.00  0.00           H
ATOM    805  HB  VAL A  58      -8.583  21.523 -10.033  1.00  0.00           H
ATOM    806 HG11 VAL A  58      -6.860  23.013 -11.022  1.00  0.00           H
ATOM    807 HG12 VAL A  58      -7.254  23.576  -9.375  1.00  0.00           H
ATOM    808 HG13 VAL A  58      -5.762  22.653  -9.670  1.00  0.00           H
ATOM    809 HG21 VAL A  58      -6.883  20.542 -11.564  1.00  0.00           H
ATOM    810 HG22 VAL A  58      -5.881  20.060 -10.169  1.00  0.00           H
ATOM    811 HG23 VAL A  58      -7.502  19.347 -10.420  1.00  0.00           H
ATOM    812  HN  VAL A  58      -5.490  21.072  -7.914  1.00  0.00           H
ATOM    813  N   ALA A  59      -7.465  18.711  -7.957  1.00  0.00           N
ATOM    814  CA  ALA A  59      -8.017  17.371  -7.802  1.00  0.00           C
ATOM    815  C   ALA A  59      -7.438  16.764  -6.543  1.00  0.00           C
ATOM    816  O   ALA A  59      -6.273  17.019  -6.281  1.00  0.00           O
ATOM    817  CB  ALA A  59      -7.634  16.475  -9.008  1.00  0.00           C
ATOM    818  HA  ALA A  59      -9.114  17.432  -7.782  1.00  0.00           H
ATOM    819  HB1 ALA A  59      -8.041  15.459  -8.886  1.00  0.00           H
ATOM    820  HB2 ALA A  59      -8.037  16.901  -9.940  1.00  0.00           H
ATOM    821  HB3 ALA A  59      -6.540  16.406  -9.098  1.00  0.00           H
ATOM    822  HN  ALA A  59      -6.476  18.771  -8.106  1.00  0.00           H
ATOM    823  N   PRO A  60      -8.181  15.958  -5.747  1.00  0.00           N
ATOM    824  CA  PRO A  60      -7.592  15.355  -4.554  1.00  0.00           C
ATOM    825  C   PRO A  60      -6.712  14.161  -4.831  1.00  0.00           C
ATOM    826  O   PRO A  60      -6.078  13.703  -3.893  1.00  0.00           O
ATOM    827  CB  PRO A  60      -8.882  14.832  -3.882  1.00  0.00           C
ATOM    828  CG  PRO A  60      -9.782  14.486  -5.090  1.00  0.00           C
ATOM    829  CD  PRO A  60      -9.582  15.680  -6.034  1.00  0.00           C
ATOM    830  HA  PRO A  60      -7.055  16.086  -3.927  1.00  0.00           H
ATOM    831  HD3 PRO A  60     -10.197  16.542  -5.738  1.00  0.00           H
ATOM    832  HD2 PRO A  60      -9.807  15.376  -7.070  1.00  0.00           H
ATOM    833  HG3 PRO A  60     -10.832  14.270  -4.849  1.00  0.00           H
ATOM    834  HG2 PRO A  60      -9.370  13.624  -5.627  1.00  0.00           H
ATOM    835  HB2 PRO A  60      -8.720  13.977  -3.205  1.00  0.00           H
ATOM    836  HB3 PRO A  60      -9.330  15.653  -3.305  1.00  0.00           H
ATOM    837  N   VAL A  61      -6.660  13.619  -6.068  1.00  0.00           N
ATOM    838  CA  VAL A  61      -5.898  12.390  -6.280  1.00  0.00           C
ATOM    839  C   VAL A  61      -4.457  12.644  -5.925  1.00  0.00           C
ATOM    840  O   VAL A  61      -4.015  13.770  -6.096  1.00  0.00           O
ATOM    841  CB  VAL A  61      -5.945  11.823  -7.732  1.00  0.00           C
ATOM    842  CG1 VAL A  61      -7.393  11.462  -8.158  1.00  0.00           C
ATOM    843  CG2 VAL A  61      -5.290  12.778  -8.771  1.00  0.00           C
ATOM    844  HA  VAL A  61      -6.305  11.624  -5.600  1.00  0.00           H
ATOM    845  HB  VAL A  61      -5.360  10.886  -7.750  1.00  0.00           H
ATOM    846 HG11 VAL A  61      -7.383  11.125  -9.202  1.00  0.00           H
ATOM    847 HG12 VAL A  61      -7.778  10.645  -7.529  1.00  0.00           H
ATOM    848 HG13 VAL A  61      -8.084  12.314  -8.091  1.00  0.00           H
ATOM    849 HG21 VAL A  61      -5.357  12.351  -9.784  1.00  0.00           H
ATOM    850 HG22 VAL A  61      -5.777  13.762  -8.779  1.00  0.00           H
ATOM    851 HG23 VAL A  61      -4.223  12.913  -8.546  1.00  0.00           H
ATOM    852  HN  VAL A  61      -7.151  14.028  -6.834  1.00  0.00           H
ATOM    853  N   ALA A  62      -3.705  11.621  -5.461  1.00  0.00           N
ATOM    854  CA  ALA A  62      -2.259  11.788  -5.381  1.00  0.00           C
ATOM    855  C   ALA A  62      -1.772  11.641  -6.801  1.00  0.00           C
ATOM    856  O   ALA A  62      -2.413  10.927  -7.557  1.00  0.00           O
ATOM    857  CB  ALA A  62      -1.575  10.745  -4.462  1.00  0.00           C
ATOM    858  HA  ALA A  62      -2.025  12.795  -5.001  1.00  0.00           H
ATOM    859  HB1 ALA A  62      -0.483  10.887  -4.466  1.00  0.00           H
ATOM    860  HB2 ALA A  62      -1.944  10.854  -3.431  1.00  0.00           H
ATOM    861  HB3 ALA A  62      -1.794   9.725  -4.812  1.00  0.00           H
ATOM    862  HN  ALA A  62      -4.091  10.712  -5.298  1.00  0.00           H
ATOM    863  N   GLY A  63      -0.664  12.300  -7.205  1.00  0.00           N
ATOM    864  CA  GLY A  63      -0.240  12.184  -8.596  1.00  0.00           C
ATOM    865  C   GLY A  63       1.129  12.768  -8.823  1.00  0.00           C
ATOM    866  O   GLY A  63       1.606  13.510  -7.979  1.00  0.00           O
ATOM    867  HA3 GLY A  63      -0.954  12.705  -9.252  1.00  0.00           H
ATOM    868  HA2 GLY A  63      -0.212  11.120  -8.879  1.00  0.00           H
ATOM    869  HN  GLY A  63      -0.142  12.885  -6.581  1.00  0.00           H
ATOM    870  N   GLN A  64       1.765  12.432  -9.969  1.00  0.00           N
ATOM    871  CA  GLN A  64       3.118  12.915 -10.213  1.00  0.00           C
ATOM    872  C   GLN A  64       3.092  14.394 -10.504  1.00  0.00           C
ATOM    873  O   GLN A  64       3.984  15.087 -10.041  1.00  0.00           O
ATOM    874  CB  GLN A  64       3.831  12.187 -11.386  1.00  0.00           C
ATOM    875  CG  GLN A  64       3.925  10.653 -11.164  1.00  0.00           C
ATOM    876  CD  GLN A  64       4.903  10.044 -12.142  1.00  0.00           C
ATOM    877  OE1 GLN A  64       5.962   9.600 -11.726  1.00  0.00           O
ATOM    878  NE2 GLN A  64       4.577  10.016 -13.453  1.00  0.00           N
ATOM    879  HA  GLN A  64       3.699  12.749  -9.294  1.00  0.00           H
ATOM    880  HB2 GLN A  64       3.297  12.398 -12.326  1.00  0.00           H
ATOM    881  HB3 GLN A  64       4.850  12.599 -11.475  1.00  0.00           H
ATOM    882  HG2 GLN A  64       4.258  10.435 -10.137  1.00  0.00           H
ATOM    883  HG3 GLN A  64       2.942  10.176 -11.300  1.00  0.00           H
ATOM    884 HE22 GLN A  64       5.217   9.625 -14.116  1.00  0.00           H
ATOM    885 HE21 GLN A  64       3.704  10.379 -13.780  1.00  0.00           H
ATOM    886  HN  GLN A  64       1.318  11.868 -10.664  1.00  0.00           H
ATOM    887  N   ALA A  65       2.087  14.880 -11.270  1.00  0.00           N
ATOM    888  CA  ALA A  65       2.013  16.303 -11.592  1.00  0.00           C
ATOM    889  C   ALA A  65       0.558  16.713 -11.677  1.00  0.00           C
ATOM    890  O   ALA A  65      -0.161  16.077 -12.430  1.00  0.00           O
ATOM    891  CB  ALA A  65       2.741  16.556 -12.933  1.00  0.00           C
ATOM    892  HA  ALA A  65       2.518  16.895 -10.817  1.00  0.00           H
ATOM    893  HB1 ALA A  65       2.672  17.618 -13.211  1.00  0.00           H
ATOM    894  HB2 ALA A  65       3.805  16.282 -12.839  1.00  0.00           H
ATOM    895  HB3 ALA A  65       2.289  15.949 -13.732  1.00  0.00           H
ATOM    896  HN  ALA A  65       1.394  14.276 -11.667  1.00  0.00           H
ATOM    897  N   LEU A  66       0.106  17.740 -10.915  1.00  0.00           N
ATOM    898  CA  LEU A  66      -1.311  18.110 -10.897  1.00  0.00           C
ATOM    899  C   LEU A  66      -1.418  19.615 -10.872  1.00  0.00           C
ATOM    900  O   LEU A  66      -0.455  20.237 -10.458  1.00  0.00           O
ATOM    901  CB  LEU A  66      -1.956  17.552  -9.597  1.00  0.00           C
ATOM    902  CG  LEU A  66      -2.052  15.996  -9.568  1.00  0.00           C
ATOM    903  CD1 LEU A  66      -2.237  15.501  -8.108  1.00  0.00           C
ATOM    904  CD2 LEU A  66      -3.218  15.475 -10.454  1.00  0.00           C
ATOM    905  HA  LEU A  66      -1.838  17.760 -11.796  1.00  0.00           H
ATOM    906  HB2 LEU A  66      -1.328  17.896  -8.759  1.00  0.00           H
ATOM    907  HB3 LEU A  66      -2.961  17.981  -9.454  1.00  0.00           H
ATOM    908  HG  LEU A  66      -1.109  15.558  -9.934  1.00  0.00           H
ATOM    909 HD21 LEU A  66      -3.246  14.375 -10.436  1.00  0.00           H
ATOM    910 HD22 LEU A  66      -4.179  15.855 -10.079  1.00  0.00           H
ATOM    911 HD23 LEU A  66      -3.101  15.789 -11.500  1.00  0.00           H
ATOM    912 HD11 LEU A  66      -2.371  14.412  -8.073  1.00  0.00           H
ATOM    913 HD12 LEU A  66      -1.334  15.739  -7.531  1.00  0.00           H
ATOM    914 HD13 LEU A  66      -3.107  15.983  -7.634  1.00  0.00           H
ATOM    915  HN  LEU A  66       0.715  18.247 -10.301  1.00  0.00           H
ATOM    916  N   LEU A  67      -2.555  20.221 -11.288  1.00  0.00           N
ATOM    917  CA  LEU A  67      -2.675  21.675 -11.191  1.00  0.00           C
ATOM    918  C   LEU A  67      -2.924  21.978  -9.731  1.00  0.00           C
ATOM    919  O   LEU A  67      -3.689  21.243  -9.126  1.00  0.00           O
ATOM    920  CB  LEU A  67      -3.822  22.259 -12.058  1.00  0.00           C
ATOM    921  CG  LEU A  67      -3.722  21.955 -13.583  1.00  0.00           C
ATOM    922  CD1 LEU A  67      -5.018  22.441 -14.294  1.00  0.00           C
ATOM    923  CD2 LEU A  67      -2.484  22.619 -14.240  1.00  0.00           C
ATOM    924  HA  LEU A  67      -1.735  22.149 -11.510  1.00  0.00           H
ATOM    925  HB2 LEU A  67      -4.752  21.805 -11.695  1.00  0.00           H
ATOM    926  HB3 LEU A  67      -3.885  23.349 -11.895  1.00  0.00           H
ATOM    927  HG  LEU A  67      -3.645  20.864 -13.735  1.00  0.00           H
ATOM    928 HD21 LEU A  67      -2.482  22.447 -15.328  1.00  0.00           H
ATOM    929 HD22 LEU A  67      -2.500  23.702 -14.060  1.00  0.00           H
ATOM    930 HD23 LEU A  67      -1.550  22.207 -13.837  1.00  0.00           H
ATOM    931 HD11 LEU A  67      -4.976  22.217 -15.371  1.00  0.00           H
ATOM    932 HD12 LEU A  67      -5.903  21.939 -13.875  1.00  0.00           H
ATOM    933 HD13 LEU A  67      -5.140  23.528 -14.167  1.00  0.00           H
ATOM    934  HN  LEU A  67      -3.346  19.687 -11.588  1.00  0.00           H
ATOM    935  N   CYS A  68      -2.290  23.024  -9.148  1.00  0.00           N
ATOM    936  CA  CYS A  68      -2.382  23.248  -7.705  1.00  0.00           C
ATOM    937  C   CYS A  68      -2.171  24.709  -7.368  1.00  0.00           C
ATOM    938  O   CYS A  68      -1.971  25.487  -8.283  1.00  0.00           O
ATOM    939  CB  CYS A  68      -1.350  22.344  -6.974  1.00  0.00           C
ATOM    940  SG  CYS A  68      -1.621  20.576  -7.313  1.00  0.00           S
ATOM    941  HA  CYS A  68      -3.401  23.024  -7.374  1.00  0.00           H
ATOM    942  HB2 CYS A  68      -0.333  22.603  -7.299  1.00  0.00           H
ATOM    943  HB3 CYS A  68      -1.407  22.450  -5.882  1.00  0.00           H
ATOM    944  HN  CYS A  68      -1.699  23.633  -9.676  1.00  0.00           H
ATOM    945  N   GLN A  69      -2.220  25.109  -6.076  1.00  0.00           N
ATOM    946  CA  GLN A  69      -2.063  26.521  -5.710  1.00  0.00           C
ATOM    947  C   GLN A  69      -1.523  26.594  -4.294  1.00  0.00           C
ATOM    948  O   GLN A  69      -1.720  25.613  -3.599  1.00  0.00           O
ATOM    949  CB  GLN A  69      -3.478  27.131  -5.860  1.00  0.00           C
ATOM    950  CG  GLN A  69      -3.558  28.615  -5.436  1.00  0.00           C
ATOM    951  CD  GLN A  69      -4.997  29.052  -5.554  1.00  0.00           C
ATOM    952  OE1 GLN A  69      -5.342  29.679  -6.543  1.00  0.00           O
ATOM    953  NE2 GLN A  69      -5.858  28.727  -4.567  1.00  0.00           N
ATOM    954  HA  GLN A  69      -1.369  27.039  -6.389  1.00  0.00           H
ATOM    955  HB2 GLN A  69      -3.794  27.053  -6.913  1.00  0.00           H
ATOM    956  HB3 GLN A  69      -4.179  26.539  -5.254  1.00  0.00           H
ATOM    957  HG2 GLN A  69      -3.231  28.734  -4.394  1.00  0.00           H
ATOM    958  HG3 GLN A  69      -2.907  29.232  -6.075  1.00  0.00           H
ATOM    959 HE22 GLN A  69      -6.815  29.010  -4.635  1.00  0.00           H
ATOM    960 HE21 GLN A  69      -5.562  28.206  -3.766  1.00  0.00           H
ATOM    961  HN  GLN A  69      -2.447  24.463  -5.345  1.00  0.00           H
ATOM    962  N   THR A  70      -0.846  27.665  -3.808  1.00  0.00           N
ATOM    963  CA  THR A  70      -0.337  27.628  -2.431  1.00  0.00           C
ATOM    964  C   THR A  70      -1.465  27.869  -1.457  1.00  0.00           C
ATOM    965  O   THR A  70      -2.471  28.426  -1.863  1.00  0.00           O
ATOM    966  CB  THR A  70       0.837  28.605  -2.141  1.00  0.00           C
ATOM    967  OG1 THR A  70       0.395  29.956  -2.352  1.00  0.00           O
ATOM    968  CG2 THR A  70       2.073  28.294  -3.029  1.00  0.00           C
ATOM    969  HA  THR A  70       0.054  26.621  -2.224  1.00  0.00           H
ATOM    970  HB  THR A  70       1.136  28.486  -1.083  1.00  0.00           H
ATOM    971  HG1 THR A  70       1.082  30.589  -2.165  1.00  0.00           H
ATOM    972 HG23 THR A  70       1.879  28.619  -4.060  1.00  0.00           H
ATOM    973 HG21 THR A  70       2.950  28.838  -2.653  1.00  0.00           H
ATOM    974 HG22 THR A  70       2.314  27.221  -3.025  1.00  0.00           H
ATOM    975  HN  THR A  70      -0.703  28.493  -4.353  1.00  0.00           H
ATOM    976  N   ALA A  71      -1.313  27.452  -0.175  1.00  0.00           N
ATOM    977  CA  ALA A  71      -2.365  27.663   0.819  1.00  0.00           C
ATOM    978  C   ALA A  71      -2.025  28.896   1.625  1.00  0.00           C
ATOM    979  O   ALA A  71      -1.347  29.755   1.084  1.00  0.00           O
ATOM    980  CB  ALA A  71      -2.521  26.361   1.648  1.00  0.00           C
ATOM    981  HA  ALA A  71      -3.335  27.880   0.344  1.00  0.00           H
ATOM    982  HB1 ALA A  71      -3.482  26.320   2.185  1.00  0.00           H
ATOM    983  HB2 ALA A  71      -2.464  25.477   0.995  1.00  0.00           H
ATOM    984  HB3 ALA A  71      -1.703  26.320   2.378  1.00  0.00           H
ATOM    985  HN  ALA A  71      -0.468  27.010   0.134  1.00  0.00           H
ATOM    986  N   VAL A  72      -2.498  29.025   2.889  1.00  0.00           N
ATOM    987  CA  VAL A  72      -2.376  30.285   3.617  1.00  0.00           C
ATOM    988  C   VAL A  72      -2.048  30.012   5.065  1.00  0.00           C
ATOM    989  CB  VAL A  72      -3.725  31.052   3.474  1.00  0.00           C
ATOM    990  CG1 VAL A  72      -3.961  31.470   1.993  1.00  0.00           C
ATOM    991  CG2 VAL A  72      -4.922  30.197   3.985  1.00  0.00           C
ATOM    992  HA  VAL A  72      -1.551  30.908   3.234  1.00  0.00           H
ATOM    993  OT2 VAL A  72      -1.896  31.076   5.849  1.00  0.00           O
ATOM    994  OT1 VAL A  72      -1.930  28.878   5.504  1.00  0.00           O
ATOM    995  HB  VAL A  72      -3.663  31.968   4.087  1.00  0.00           H
ATOM    996 HG11 VAL A  72      -4.912  32.005   1.879  1.00  0.00           H
ATOM    997 HG12 VAL A  72      -3.148  32.129   1.650  1.00  0.00           H
ATOM    998 HG13 VAL A  72      -4.005  30.593   1.332  1.00  0.00           H
ATOM    999 HG21 VAL A  72      -5.787  30.843   4.182  1.00  0.00           H
ATOM   1000 HG22 VAL A  72      -5.218  29.439   3.243  1.00  0.00           H
ATOM   1001 HG23 VAL A  72      -4.674  29.676   4.920  1.00  0.00           H
ATOM   1002  HN  VAL A  72      -3.019  28.299   3.339  1.00  0.00           H
TER
ATOM   1003  N   ASN B   1      18.390  32.768   7.493  1.00  0.00           N
ATOM   1004  H3  ASN B   1      18.224  31.732   7.734  1.00  0.00           H
ATOM   1005  H1  ASN B   1      19.350  32.763   7.023  1.00  0.00           H
ATOM   1006  H2  ASN B   1      18.620  33.311   8.398  1.00  0.00           H
ATOM   1007  CA  ASN B   1      17.388  33.443   6.633  1.00  0.00           C
ATOM   1008  C   ASN B   1      16.548  32.512   5.770  1.00  0.00           C
ATOM   1009  O   ASN B   1      16.418  32.757   4.580  1.00  0.00           O
ATOM   1010  CB  ASN B   1      18.096  34.566   5.799  1.00  0.00           C
ATOM   1011  CG  ASN B   1      18.940  35.470   6.664  1.00  0.00           C
ATOM   1012  OD1 ASN B   1      18.655  35.601   7.844  1.00  0.00           O
ATOM   1013  ND2 ASN B   1      19.987  36.110   6.100  1.00  0.00           N
ATOM   1014  HA  ASN B   1      16.634  33.929   7.276  1.00  0.00           H
ATOM   1015  HB2 ASN B   1      18.727  34.093   5.031  1.00  0.00           H
ATOM   1016  HB3 ASN B   1      17.361  35.203   5.291  1.00  0.00           H
ATOM   1017 HD22 ASN B   1      20.553  36.722   6.655  1.00  0.00           H
ATOM   1018 HD21 ASN B   1      20.215  35.986   5.134  1.00  0.00           H
ATOM   1019  N   GLY B   2      15.925  31.463   6.364  1.00  0.00           N
ATOM   1020  CA  GLY B   2      15.023  30.602   5.600  1.00  0.00           C
ATOM   1021  C   GLY B   2      15.722  29.774   4.539  1.00  0.00           C
ATOM   1022  O   GLY B   2      16.493  30.336   3.780  1.00  0.00           O
ATOM   1023  HA3 GLY B   2      14.275  31.249   5.118  1.00  0.00           H
ATOM   1024  HA2 GLY B   2      14.469  29.950   6.290  1.00  0.00           H
ATOM   1025  HN  GLY B   2      16.015  31.284   7.346  1.00  0.00           H
ATOM   1026  N   ASN B   3      15.454  28.449   4.441  1.00  0.00           N
ATOM   1027  CA  ASN B   3      16.103  27.643   3.410  1.00  0.00           C
ATOM   1028  C   ASN B   3      15.231  26.483   2.973  1.00  0.00           C
ATOM   1029  O   ASN B   3      15.720  25.368   2.876  1.00  0.00           O
ATOM   1030  CB  ASN B   3      17.474  27.144   3.934  1.00  0.00           C
ATOM   1031  CG  ASN B   3      17.309  26.246   5.137  1.00  0.00           C
ATOM   1032  OD1 ASN B   3      17.411  25.038   4.986  1.00  0.00           O
ATOM   1033  ND2 ASN B   3      17.053  26.794   6.345  1.00  0.00           N
ATOM   1034  HA  ASN B   3      16.267  28.241   2.496  1.00  0.00           H
ATOM   1035  HB2 ASN B   3      18.004  26.618   3.124  1.00  0.00           H
ATOM   1036  HB3 ASN B   3      18.094  28.005   4.217  1.00  0.00           H
ATOM   1037 HD22 ASN B   3      16.931  26.203   7.143  1.00  0.00           H
ATOM   1038 HD21 ASN B   3      16.994  27.786   6.467  1.00  0.00           H
ATOM   1039  HN  ASN B   3      14.828  27.990   5.068  1.00  0.00           H
ATOM   1040  N   GLY B   4      13.926  26.722   2.705  1.00  0.00           N
ATOM   1041  CA  GLY B   4      13.022  25.638   2.340  1.00  0.00           C
ATOM   1042  C   GLY B   4      12.281  25.150   3.564  1.00  0.00           C
ATOM   1043  O   GLY B   4      11.157  24.691   3.423  1.00  0.00           O
ATOM   1044  HA3 GLY B   4      13.560  24.819   1.852  1.00  0.00           H
ATOM   1045  HA2 GLY B   4      12.294  26.013   1.605  1.00  0.00           H
ATOM   1046  HN  GLY B   4      13.531  27.632   2.809  1.00  0.00           H
ATOM   1047  N   ASN B   5      12.865  25.248   4.782  1.00  0.00           N
ATOM   1048  CA  ASN B   5      12.083  25.001   5.993  1.00  0.00           C
ATOM   1049  C   ASN B   5      10.738  25.694   5.902  1.00  0.00           C
ATOM   1050  O   ASN B   5       9.739  25.091   6.263  1.00  0.00           O
ATOM   1051  CB  ASN B   5      12.841  25.497   7.261  1.00  0.00           C
ATOM   1052  CG  ASN B   5      13.369  26.911   7.186  1.00  0.00           C
ATOM   1053  OD1 ASN B   5      13.165  27.587   6.190  1.00  0.00           O
ATOM   1054  ND2 ASN B   5      14.078  27.377   8.238  1.00  0.00           N
ATOM   1055  HA  ASN B   5      11.919  23.914   6.080  1.00  0.00           H
ATOM   1056  HB2 ASN B   5      12.188  25.398   8.144  1.00  0.00           H
ATOM   1057  HB3 ASN B   5      13.728  24.868   7.416  1.00  0.00           H
ATOM   1058 HD22 ASN B   5      14.444  28.308   8.225  1.00  0.00           H
ATOM   1059 HD21 ASN B   5      14.255  26.798   9.036  1.00  0.00           H
ATOM   1060  HN  ASN B   5      13.820  25.520   4.889  1.00  0.00           H
ATOM   1061  N   VAL B   6      10.709  26.958   5.413  1.00  0.00           N
ATOM   1062  CA  VAL B   6       9.459  27.715   5.286  1.00  0.00           C
ATOM   1063  C   VAL B   6       8.880  27.626   3.884  1.00  0.00           C
ATOM   1064  O   VAL B   6       7.670  27.511   3.769  1.00  0.00           O
ATOM   1065  CB  VAL B   6       9.636  29.193   5.763  1.00  0.00           C
ATOM   1066  CG1 VAL B   6      10.116  29.223   7.239  1.00  0.00           C
ATOM   1067  CG2 VAL B   6      10.591  30.047   4.883  1.00  0.00           C
ATOM   1068  HA  VAL B   6       8.703  27.277   5.961  1.00  0.00           H
ATOM   1069  HB  VAL B   6       8.642  29.679   5.727  1.00  0.00           H
ATOM   1070 HG11 VAL B   6      10.197  30.249   7.624  1.00  0.00           H
ATOM   1071 HG12 VAL B   6       9.387  28.686   7.858  1.00  0.00           H
ATOM   1072 HG13 VAL B   6      11.098  28.740   7.347  1.00  0.00           H
ATOM   1073 HG21 VAL B   6      10.660  31.070   5.279  1.00  0.00           H
ATOM   1074 HG22 VAL B   6      11.613  29.645   4.871  1.00  0.00           H
ATOM   1075 HG23 VAL B   6      10.213  30.105   3.853  1.00  0.00           H
ATOM   1076  HN  VAL B   6      11.561  27.386   5.118  1.00  0.00           H
ATOM   1077  N   CYS B   7       9.699  27.680   2.805  1.00  0.00           N
ATOM   1078  CA  CYS B   7       9.159  27.657   1.439  1.00  0.00           C
ATOM   1079  C   CYS B   7       8.997  26.239   0.939  1.00  0.00           C
ATOM   1080  O   CYS B   7       9.702  25.388   1.454  1.00  0.00           O
ATOM   1081  CB  CYS B   7      10.115  28.433   0.494  1.00  0.00           C
ATOM   1082  SG  CYS B   7       9.934  30.198   0.851  1.00  0.00           S
ATOM   1083  HA  CYS B   7       8.179  28.156   1.422  1.00  0.00           H
ATOM   1084  HB2 CYS B   7      11.163  28.127   0.625  1.00  0.00           H
ATOM   1085  HB3 CYS B   7       9.856  28.293  -0.558  1.00  0.00           H
ATOM   1086  HN  CYS B   7      10.692  27.722   2.924  1.00  0.00           H
ATOM   1087  N   PRO B   8       8.108  25.900  -0.033  1.00  0.00           N
ATOM   1088  CA  PRO B   8       7.946  24.504  -0.399  1.00  0.00           C
ATOM   1089  C   PRO B   8       9.111  23.969  -1.202  1.00  0.00           C
ATOM   1090  O   PRO B   8       9.579  24.730  -2.031  1.00  0.00           O
ATOM   1091  CB  PRO B   8       6.669  24.591  -1.277  1.00  0.00           C
ATOM   1092  CG  PRO B   8       6.691  26.018  -1.858  1.00  0.00           C
ATOM   1093  CD  PRO B   8       7.217  26.858  -0.673  1.00  0.00           C
ATOM   1094  HA  PRO B   8       7.743  23.929   0.509  1.00  0.00           H
ATOM   1095  HD3 PRO B   8       6.395  27.127   0.011  1.00  0.00           H
ATOM   1096  HD2 PRO B   8       7.704  27.757  -1.057  1.00  0.00           H
ATOM   1097  HG3 PRO B   8       5.701  26.353  -2.208  1.00  0.00           H
ATOM   1098  HG2 PRO B   8       7.399  26.052  -2.702  1.00  0.00           H
ATOM   1099  HB2 PRO B   8       6.613  23.813  -2.049  1.00  0.00           H
ATOM   1100  HB3 PRO B   8       5.759  24.532  -0.666  1.00  0.00           H
ATOM   1101  N   PRO B   9       9.589  22.708  -1.016  1.00  0.00           N
ATOM   1102  CA  PRO B   9      10.536  22.087  -1.947  1.00  0.00           C
ATOM   1103  C   PRO B   9      10.435  22.310  -3.448  1.00  0.00           C
ATOM   1104  O   PRO B   9       9.699  23.166  -3.912  1.00  0.00           O
ATOM   1105  CB  PRO B   9      10.201  20.618  -1.580  1.00  0.00           C
ATOM   1106  CG  PRO B   9      10.064  20.647  -0.046  1.00  0.00           C
ATOM   1107  CD  PRO B   9       9.248  21.937   0.180  1.00  0.00           C
ATOM   1108  HA  PRO B   9      11.555  22.343  -1.619  1.00  0.00           H
ATOM   1109  HD3 PRO B   9       9.570  22.447   1.102  1.00  0.00           H
ATOM   1110  HD2 PRO B   9       8.181  21.687   0.242  1.00  0.00           H
ATOM   1111  HG3 PRO B   9      11.071  20.751   0.392  1.00  0.00           H
ATOM   1112  HG2 PRO B   9       9.584  19.743   0.367  1.00  0.00           H
ATOM   1113  HB2 PRO B   9       9.235  20.351  -2.030  1.00  0.00           H
ATOM   1114  HB3 PRO B   9      10.940  19.872  -1.896  1.00  0.00           H
ATOM   1115  N   GLY B  10      11.213  21.519  -4.229  1.00  0.00           N
ATOM   1116  CA  GLY B  10      11.355  21.731  -5.669  1.00  0.00           C
ATOM   1117  C   GLY B  10      11.602  23.171  -6.053  1.00  0.00           C
ATOM   1118  O   GLY B  10      12.343  23.842  -5.352  1.00  0.00           O
ATOM   1119  HA3 GLY B  10      10.525  21.261  -6.208  1.00  0.00           H
ATOM   1120  HA2 GLY B  10      12.264  21.219  -6.023  1.00  0.00           H
ATOM   1121  HN  GLY B  10      11.771  20.790  -3.829  1.00  0.00           H
ATOM   1122  N   LEU B  11      11.038  23.648  -7.187  1.00  0.00           N
ATOM   1123  CA  LEU B  11      11.526  24.892  -7.786  1.00  0.00           C
ATOM   1124  C   LEU B  11      11.454  26.078  -6.843  1.00  0.00           C
ATOM   1125  O   LEU B  11      12.498  26.645  -6.559  1.00  0.00           O
ATOM   1126  CB  LEU B  11      10.794  25.200  -9.126  1.00  0.00           C
ATOM   1127  CG  LEU B  11      11.415  26.354  -9.967  1.00  0.00           C
ATOM   1128  CD1 LEU B  11      12.773  25.959 -10.619  1.00  0.00           C
ATOM   1129  CD2 LEU B  11      10.411  26.783 -11.076  1.00  0.00           C
ATOM   1130  HA  LEU B  11      12.583  24.696  -8.023  1.00  0.00           H
ATOM   1131  HB2 LEU B  11      10.783  24.298  -9.759  1.00  0.00           H
ATOM   1132  HB3 LEU B  11       9.752  25.457  -8.881  1.00  0.00           H
ATOM   1133  HG  LEU B  11      11.594  27.208  -9.297  1.00  0.00           H
ATOM   1134 HD21 LEU B  11      10.842  27.572 -11.711  1.00  0.00           H
ATOM   1135 HD22 LEU B  11      10.162  25.924 -11.718  1.00  0.00           H
ATOM   1136 HD23 LEU B  11       9.481  27.170 -10.632  1.00  0.00           H
ATOM   1137 HD11 LEU B  11      13.146  26.783 -11.246  1.00  0.00           H
ATOM   1138 HD12 LEU B  11      13.543  25.747  -9.864  1.00  0.00           H
ATOM   1139 HD13 LEU B  11      12.649  25.070 -11.257  1.00  0.00           H
ATOM   1140  HN  LEU B  11      10.380  23.094  -7.700  1.00  0.00           H
ATOM   1141  N   PHE B  12      10.260  26.491  -6.353  1.00  0.00           N
ATOM   1142  CA  PHE B  12      10.199  27.682  -5.506  1.00  0.00           C
ATOM   1143  C   PHE B  12      10.602  27.312  -4.100  1.00  0.00           C
ATOM   1144  O   PHE B  12       9.732  27.003  -3.302  1.00  0.00           O
ATOM   1145  CB  PHE B  12       8.795  28.336  -5.432  1.00  0.00           C
ATOM   1146  CG  PHE B  12       8.255  28.726  -6.804  1.00  0.00           C
ATOM   1147  CD1 PHE B  12       8.679  29.899  -7.438  1.00  0.00           C
ATOM   1148  CD2 PHE B  12       7.307  27.908  -7.418  1.00  0.00           C
ATOM   1149  CE1 PHE B  12       8.152  30.245  -8.683  1.00  0.00           C
ATOM   1150  CE2 PHE B  12       6.827  28.231  -8.686  1.00  0.00           C
ATOM   1151  CZ  PHE B  12       7.327  29.345  -9.360  1.00  0.00           C
ATOM   1152  HA  PHE B  12      10.874  28.458  -5.905  1.00  0.00           H
ATOM   1153  HB2 PHE B  12       8.079  27.669  -4.933  1.00  0.00           H
ATOM   1154  HB3 PHE B  12       8.873  29.255  -4.840  1.00  0.00           H
ATOM   1155  HD2 PHE B  12       6.933  27.023  -6.918  1.00  0.00           H
ATOM   1156  HE2 PHE B  12       6.059  27.607  -9.121  1.00  0.00           H
ATOM   1157  HZ  PHE B  12       7.087  29.525 -10.401  1.00  0.00           H
ATOM   1158  HE1 PHE B  12       8.374  31.204  -9.138  1.00  0.00           H
ATOM   1159  HD1 PHE B  12       9.418  30.535  -6.967  1.00  0.00           H
ATOM   1160  HN  PHE B  12       9.415  25.987  -6.538  1.00  0.00           H
ATOM   1161  N   SER B  13      11.906  27.338  -3.761  1.00  0.00           N
ATOM   1162  CA  SER B  13      12.311  26.975  -2.406  1.00  0.00           C
ATOM   1163  C   SER B  13      13.380  27.900  -1.878  1.00  0.00           C
ATOM   1164  O   SER B  13      14.173  27.434  -1.076  1.00  0.00           O
ATOM   1165  CB  SER B  13      12.781  25.509  -2.493  1.00  0.00           C
ATOM   1166  OG  SER B  13      13.806  25.520  -3.488  1.00  0.00           O
ATOM   1167  HA  SER B  13      11.489  27.019  -1.680  1.00  0.00           H
ATOM   1168  HB2 SER B  13      13.146  25.136  -1.522  1.00  0.00           H
ATOM   1169  HB3 SER B  13      11.950  24.870  -2.830  1.00  0.00           H
ATOM   1170  HG1 SER B  13      14.171  24.660  -3.644  1.00  0.00           H
ATOM   1171  HN  SER B  13      12.623  27.547  -4.433  1.00  0.00           H
ATOM   1172  N   ASN B  14      13.406  29.191  -2.297  1.00  0.00           N
ATOM   1173  CA  ASN B  14      14.408  30.136  -1.805  1.00  0.00           C
ATOM   1174  C   ASN B  14      13.665  31.224  -1.053  1.00  0.00           C
ATOM   1175  O   ASN B  14      13.218  32.150  -1.711  1.00  0.00           O
ATOM   1176  CB  ASN B  14      15.207  30.756  -2.985  1.00  0.00           C
ATOM   1177  CG  ASN B  14      15.920  29.720  -3.822  1.00  0.00           C
ATOM   1178  OD1 ASN B  14      17.050  29.379  -3.508  1.00  0.00           O
ATOM   1179  ND2 ASN B  14      15.294  29.204  -4.901  1.00  0.00           N
ATOM   1180  HA  ASN B  14      15.166  29.661  -1.162  1.00  0.00           H
ATOM   1181  HB2 ASN B  14      14.542  31.329  -3.643  1.00  0.00           H
ATOM   1182  HB3 ASN B  14      15.947  31.458  -2.569  1.00  0.00           H
ATOM   1183 HD22 ASN B  14      15.778  28.555  -5.488  1.00  0.00           H
ATOM   1184 HD21 ASN B  14      14.361  29.468  -5.145  1.00  0.00           H
ATOM   1185  HN  ASN B  14      12.720  29.549  -2.934  1.00  0.00           H
ATOM   1186  N   PRO B  15      13.485  31.184   0.290  1.00  0.00           N
ATOM   1187  CA  PRO B  15      12.785  32.272   0.956  1.00  0.00           C
ATOM   1188  C   PRO B  15      13.427  33.606   0.676  1.00  0.00           C
ATOM   1189  O   PRO B  15      14.573  33.778   1.057  1.00  0.00           O
ATOM   1190  CB  PRO B  15      12.953  31.869   2.444  1.00  0.00           C
ATOM   1191  CG  PRO B  15      13.108  30.335   2.383  1.00  0.00           C
ATOM   1192  CD  PRO B  15      13.961  30.090   1.120  1.00  0.00           C
ATOM   1193  HA  PRO B  15      11.723  32.250   0.671  1.00  0.00           H
ATOM   1194  HD3 PRO B  15      13.761  29.090   0.712  1.00  0.00           H
ATOM   1195  HD2 PRO B  15      15.035  30.218   1.330  1.00  0.00           H
ATOM   1196  HG3 PRO B  15      12.127  29.868   2.253  1.00  0.00           H
ATOM   1197  HG2 PRO B  15      13.543  29.920   3.295  1.00  0.00           H
ATOM   1198  HB2 PRO B  15      13.885  32.279   2.864  1.00  0.00           H
ATOM   1199  HB3 PRO B  15      12.113  32.190   3.080  1.00  0.00           H
ATOM   1200  N   GLN B  16      12.709  34.555   0.029  1.00  0.00           N
ATOM   1201  CA  GLN B  16      13.207  35.921  -0.054  1.00  0.00           C
ATOM   1202  C   GLN B  16      12.116  36.857   0.427  1.00  0.00           C
ATOM   1203  O   GLN B  16      10.995  36.724  -0.041  1.00  0.00           O
ATOM   1204  CB  GLN B  16      13.755  36.276  -1.456  1.00  0.00           C
ATOM   1205  CG  GLN B  16      15.033  35.467  -1.823  1.00  0.00           C
ATOM   1206  CD  GLN B  16      15.827  36.174  -2.900  1.00  0.00           C
ATOM   1207  OE1 GLN B  16      16.655  37.006  -2.562  1.00  0.00           O
ATOM   1208  NE2 GLN B  16      15.605  35.881  -4.199  1.00  0.00           N
ATOM   1209  HA  GLN B  16      14.065  36.056   0.606  1.00  0.00           H
ATOM   1210  HB2 GLN B  16      12.964  36.109  -2.197  1.00  0.00           H
ATOM   1211  HB3 GLN B  16      14.005  37.346  -1.447  1.00  0.00           H
ATOM   1212  HG2 GLN B  16      15.697  35.380  -0.950  1.00  0.00           H
ATOM   1213  HG3 GLN B  16      14.758  34.446  -2.129  1.00  0.00           H
ATOM   1214 HE22 GLN B  16      16.131  36.347  -4.911  1.00  0.00           H
ATOM   1215 HE21 GLN B  16      14.921  35.211  -4.471  1.00  0.00           H
ATOM   1216  HN  GLN B  16      11.809  34.368  -0.370  1.00  0.00           H
ATOM   1217  N   CYS B  17      12.417  37.793   1.362  1.00  0.00           N
ATOM   1218  CA  CYS B  17      11.419  38.763   1.802  1.00  0.00           C
ATOM   1219  C   CYS B  17      11.260  39.752   0.672  1.00  0.00           C
ATOM   1220  O   CYS B  17      11.913  40.784   0.692  1.00  0.00           O
ATOM   1221  CB  CYS B  17      11.896  39.508   3.076  1.00  0.00           C
ATOM   1222  SG  CYS B  17      12.079  38.368   4.476  1.00  0.00           S
ATOM   1223  HA  CYS B  17      10.463  38.265   2.031  1.00  0.00           H
ATOM   1224  HB2 CYS B  17      12.869  39.997   2.912  1.00  0.00           H
ATOM   1225  HB3 CYS B  17      11.153  40.269   3.347  1.00  0.00           H
ATOM   1226  HN  CYS B  17      13.342  37.889   1.731  1.00  0.00           H
ATOM   1227  N   CYS B  18      10.407  39.449  -0.332  1.00  0.00           N
ATOM   1228  CA  CYS B  18      10.269  40.352  -1.471  1.00  0.00           C
ATOM   1229  C   CYS B  18       9.111  41.273  -1.195  1.00  0.00           C
ATOM   1230  O   CYS B  18       8.215  40.871  -0.469  1.00  0.00           O
ATOM   1231  CB  CYS B  18       9.963  39.584  -2.778  1.00  0.00           C
ATOM   1232  SG  CYS B  18      10.914  38.035  -2.830  1.00  0.00           S
ATOM   1233  HA  CYS B  18      11.195  40.928  -1.625  1.00  0.00           H
ATOM   1234  HB2 CYS B  18       8.899  39.329  -2.780  1.00  0.00           H
ATOM   1235  HB3 CYS B  18      10.172  40.189  -3.672  1.00  0.00           H
ATOM   1236  HN  CYS B  18       9.834  38.626  -0.300  1.00  0.00           H
ATOM   1237  N   ALA B  19       9.092  42.495  -1.767  1.00  0.00           N
ATOM   1238  CA  ALA B  19       7.971  43.379  -1.484  1.00  0.00           C
ATOM   1239  C   ALA B  19       6.743  42.886  -2.210  1.00  0.00           C
ATOM   1240  O   ALA B  19       5.715  42.733  -1.570  1.00  0.00           O
ATOM   1241  CB  ALA B  19       8.255  44.849  -1.868  1.00  0.00           C
ATOM   1242  HA  ALA B  19       7.792  43.374  -0.400  1.00  0.00           H
ATOM   1243  HB1 ALA B  19       7.489  45.525  -1.455  1.00  0.00           H
ATOM   1244  HB2 ALA B  19       9.238  45.163  -1.484  1.00  0.00           H
ATOM   1245  HB3 ALA B  19       8.242  44.941  -2.959  1.00  0.00           H
ATOM   1246  HN  ALA B  19       9.814  42.802  -2.392  1.00  0.00           H
ATOM   1247  N   THR B  20       6.817  42.641  -3.539  1.00  0.00           N
ATOM   1248  CA  THR B  20       5.597  42.453  -4.324  1.00  0.00           C
ATOM   1249  C   THR B  20       5.694  41.310  -5.297  1.00  0.00           C
ATOM   1250  O   THR B  20       6.800  40.903  -5.613  1.00  0.00           O
ATOM   1251  CB  THR B  20       5.276  43.742  -5.126  1.00  0.00           C
ATOM   1252  OG1 THR B  20       4.074  43.585  -5.908  1.00  0.00           O
ATOM   1253  CG2 THR B  20       6.442  44.192  -6.037  1.00  0.00           C
ATOM   1254  HA  THR B  20       4.730  42.259  -3.678  1.00  0.00           H
ATOM   1255  HB  THR B  20       5.110  44.551  -4.402  1.00  0.00           H
ATOM   1256  HG1 THR B  20       4.195  43.086  -6.709  1.00  0.00           H
ATOM   1257 HG23 THR B  20       6.736  43.352  -6.675  1.00  0.00           H
ATOM   1258 HG21 THR B  20       6.136  45.039  -6.672  1.00  0.00           H
ATOM   1259 HG22 THR B  20       7.307  44.504  -5.439  1.00  0.00           H
ATOM   1260  HN  THR B  20       7.695  42.660  -4.021  1.00  0.00           H
ATOM   1261  N   GLN B  21       4.525  40.831  -5.791  1.00  0.00           N
ATOM   1262  CA  GLN B  21       4.506  39.910  -6.920  1.00  0.00           C
ATOM   1263  C   GLN B  21       3.462  40.359  -7.916  1.00  0.00           C
ATOM   1264  O   GLN B  21       2.573  41.090  -7.512  1.00  0.00           O
ATOM   1265  CB  GLN B  21       4.273  38.482  -6.371  1.00  0.00           C
ATOM   1266  CG  GLN B  21       4.331  37.391  -7.467  1.00  0.00           C
ATOM   1267  CD  GLN B  21       4.422  36.019  -6.848  1.00  0.00           C
ATOM   1268  OE1 GLN B  21       5.448  35.373  -6.972  1.00  0.00           O
ATOM   1269  NE2 GLN B  21       3.362  35.546  -6.163  1.00  0.00           N
ATOM   1270  HA  GLN B  21       5.459  39.974  -7.451  1.00  0.00           H
ATOM   1271  HB2 GLN B  21       5.059  38.281  -5.632  1.00  0.00           H
ATOM   1272  HB3 GLN B  21       3.307  38.452  -5.847  1.00  0.00           H
ATOM   1273  HG2 GLN B  21       3.429  37.458  -8.094  1.00  0.00           H
ATOM   1274  HG3 GLN B  21       5.216  37.540  -8.100  1.00  0.00           H
ATOM   1275 HE22 GLN B  21       3.409  34.646  -5.737  1.00  0.00           H
ATOM   1276 HE21 GLN B  21       2.530  36.083  -6.075  1.00  0.00           H
ATOM   1277  HN  GLN B  21       3.634  41.121  -5.430  1.00  0.00           H
ATOM   1278  N   VAL B  22       3.571  39.955  -9.207  1.00  0.00           N
ATOM   1279  CA  VAL B  22       2.587  40.351 -10.214  1.00  0.00           C
ATOM   1280  C   VAL B  22       2.253  39.124 -11.044  1.00  0.00           C
ATOM   1281  O   VAL B  22       3.098  38.245 -11.119  1.00  0.00           O
ATOM   1282  CB  VAL B  22       3.097  41.557 -11.058  1.00  0.00           C
ATOM   1283  CG1 VAL B  22       3.579  42.709 -10.131  1.00  0.00           C
ATOM   1284  CG2 VAL B  22       4.255  41.168 -12.012  1.00  0.00           C
ATOM   1285  HA  VAL B  22       1.663  40.699  -9.727  1.00  0.00           H
ATOM   1286  HB  VAL B  22       2.257  41.920 -11.677  1.00  0.00           H
ATOM   1287 HG11 VAL B  22       3.818  43.605 -10.724  1.00  0.00           H
ATOM   1288 HG12 VAL B  22       2.803  42.974  -9.403  1.00  0.00           H
ATOM   1289 HG13 VAL B  22       4.481  42.414  -9.572  1.00  0.00           H
ATOM   1290 HG21 VAL B  22       4.536  42.027 -12.641  1.00  0.00           H
ATOM   1291 HG22 VAL B  22       5.132  40.874 -11.420  1.00  0.00           H
ATOM   1292 HG23 VAL B  22       3.965  40.340 -12.676  1.00  0.00           H
ATOM   1293  HN  VAL B  22       4.339  39.394  -9.517  1.00  0.00           H
ATOM   1294  N   LEU B  23       1.049  39.028 -11.659  1.00  0.00           N
ATOM   1295  CA  LEU B  23       0.710  37.865 -12.485  1.00  0.00           C
ATOM   1296  C   LEU B  23       0.978  36.553 -11.772  1.00  0.00           C
ATOM   1297  O   LEU B  23       1.699  35.726 -12.304  1.00  0.00           O
ATOM   1298  CB  LEU B  23       1.486  37.964 -13.829  1.00  0.00           C
ATOM   1299  CG  LEU B  23       1.324  39.337 -14.547  1.00  0.00           C
ATOM   1300  CD1 LEU B  23       2.214  39.364 -15.822  1.00  0.00           C
ATOM   1301  CD2 LEU B  23      -0.155  39.636 -14.922  1.00  0.00           C
ATOM   1302  HA  LEU B  23      -0.370  37.855 -12.701  1.00  0.00           H
ATOM   1303  HB2 LEU B  23       2.557  37.808 -13.620  1.00  0.00           H
ATOM   1304  HB3 LEU B  23       1.152  37.156 -14.500  1.00  0.00           H
ATOM   1305  HG  LEU B  23       1.678  40.143 -13.882  1.00  0.00           H
ATOM   1306 HD21 LEU B  23      -0.219  40.563 -15.512  1.00  0.00           H
ATOM   1307 HD22 LEU B  23      -0.573  38.811 -15.519  1.00  0.00           H
ATOM   1308 HD23 LEU B  23      -0.777  39.774 -14.025  1.00  0.00           H
ATOM   1309 HD11 LEU B  23       2.144  40.342 -16.323  1.00  0.00           H
ATOM   1310 HD12 LEU B  23       3.268  39.189 -15.561  1.00  0.00           H
ATOM   1311 HD13 LEU B  23       1.893  38.584 -16.529  1.00  0.00           H
ATOM   1312  HN  LEU B  23       0.382  39.775 -11.594  1.00  0.00           H
ATOM   1313  N   GLY B  24       0.400  36.355 -10.563  1.00  0.00           N
ATOM   1314  CA  GLY B  24       0.667  35.185  -9.729  1.00  0.00           C
ATOM   1315  C   GLY B  24       2.049  34.600  -9.865  1.00  0.00           C
ATOM   1316  O   GLY B  24       2.155  33.389  -9.739  1.00  0.00           O
ATOM   1317  HA3 GLY B  24      -0.086  34.418  -9.977  1.00  0.00           H
ATOM   1318  HA2 GLY B  24       0.543  35.448  -8.666  1.00  0.00           H
ATOM   1319  HN  GLY B  24      -0.289  36.985 -10.231  1.00  0.00           H
ATOM   1320  N   LEU B  25       3.115  35.401 -10.122  1.00  0.00           N
ATOM   1321  CA  LEU B  25       4.400  34.789 -10.455  1.00  0.00           C
ATOM   1322  C   LEU B  25       5.586  35.733 -10.351  1.00  0.00           C
ATOM   1323  O   LEU B  25       6.487  35.427  -9.589  1.00  0.00           O
ATOM   1324  CB  LEU B  25       4.263  34.187 -11.886  1.00  0.00           C
ATOM   1325  CG  LEU B  25       5.394  33.214 -12.335  1.00  0.00           C
ATOM   1326  CD1 LEU B  25       5.373  31.869 -11.554  1.00  0.00           C
ATOM   1327  CD2 LEU B  25       5.216  32.899 -13.850  1.00  0.00           C
ATOM   1328  HA  LEU B  25       4.560  33.976  -9.734  1.00  0.00           H
ATOM   1329  HB2 LEU B  25       3.319  33.627 -11.971  1.00  0.00           H
ATOM   1330  HB3 LEU B  25       4.196  35.028 -12.592  1.00  0.00           H
ATOM   1331  HG  LEU B  25       6.373  33.692 -12.172  1.00  0.00           H
ATOM   1332 HD21 LEU B  25       5.968  32.176 -14.199  1.00  0.00           H
ATOM   1333 HD22 LEU B  25       4.220  32.465 -14.036  1.00  0.00           H
ATOM   1334 HD23 LEU B  25       5.313  33.812 -14.455  1.00  0.00           H
ATOM   1335 HD11 LEU B  25       6.153  31.204 -11.950  1.00  0.00           H
ATOM   1336 HD12 LEU B  25       5.571  32.005 -10.484  1.00  0.00           H
ATOM   1337 HD13 LEU B  25       4.399  31.371 -11.670  1.00  0.00           H
ATOM   1338  HN  LEU B  25       3.025  36.393 -10.185  1.00  0.00           H
ATOM   1339  N   ILE B  26       5.664  36.867 -11.089  1.00  0.00           N
ATOM   1340  CA  ILE B  26       6.930  37.615 -11.141  1.00  0.00           C
ATOM   1341  C   ILE B  26       7.142  38.388  -9.851  1.00  0.00           C
ATOM   1342  O   ILE B  26       6.383  39.316  -9.625  1.00  0.00           O
ATOM   1343  CB  ILE B  26       7.065  38.545 -12.393  1.00  0.00           C
ATOM   1344  CG1 ILE B  26       7.374  37.776 -13.715  1.00  0.00           C
ATOM   1345  CG2 ILE B  26       8.176  39.619 -12.195  1.00  0.00           C
ATOM   1346  HA  ILE B  26       7.739  36.884 -11.262  1.00  0.00           H
ATOM   1347  HB  ILE B  26       6.110  39.068 -12.537  1.00  0.00           H
ATOM   1348  CD  ILE B  26       6.354  36.662 -14.056  1.00  0.00           C
ATOM   1349  HD3 ILE B  26       5.329  37.063 -14.086  1.00  0.00           H
ATOM   1350  HD2 ILE B  26       6.416  35.863 -13.308  1.00  0.00           H
ATOM   1351  HD1 ILE B  26       6.586  36.223 -15.040  1.00  0.00           H
ATOM   1352 HG12 ILE B  26       7.372  38.491 -14.555  1.00  0.00           H
ATOM   1353 HG13 ILE B  26       8.381  37.337 -13.654  1.00  0.00           H
ATOM   1354 HG21 ILE B  26       8.277  40.237 -13.100  1.00  0.00           H
ATOM   1355 HG22 ILE B  26       7.954  40.300 -11.364  1.00  0.00           H
ATOM   1356 HG23 ILE B  26       9.141  39.129 -11.994  1.00  0.00           H
ATOM   1357  HN  ILE B  26       4.885  37.189 -11.627  1.00  0.00           H
ATOM   1358  N   GLY B  27       8.157  38.051  -9.013  1.00  0.00           N
ATOM   1359  CA  GLY B  27       8.473  38.844  -7.820  1.00  0.00           C
ATOM   1360  C   GLY B  27       9.351  40.024  -8.168  1.00  0.00           C
ATOM   1361  O   GLY B  27       9.867  40.019  -9.272  1.00  0.00           O
ATOM   1362  HA3 GLY B  27       9.036  38.238  -7.094  1.00  0.00           H
ATOM   1363  HA2 GLY B  27       7.559  39.165  -7.312  1.00  0.00           H
ATOM   1364  HN  GLY B  27       8.765  37.285  -9.224  1.00  0.00           H
ATOM   1365  N   LEU B  28       9.546  41.017  -7.259  1.00  0.00           N
ATOM   1366  CA  LEU B  28      10.471  42.128  -7.531  1.00  0.00           C
ATOM   1367  C   LEU B  28      11.296  42.467  -6.298  1.00  0.00           C
ATOM   1368  O   LEU B  28      10.844  42.176  -5.202  1.00  0.00           O
ATOM   1369  CB  LEU B  28       9.778  43.432  -8.030  1.00  0.00           C
ATOM   1370  CG  LEU B  28       9.105  43.335  -9.438  1.00  0.00           C
ATOM   1371  CD1 LEU B  28       7.657  42.767  -9.400  1.00  0.00           C
ATOM   1372  CD2 LEU B  28       9.071  44.735 -10.119  1.00  0.00           C
ATOM   1373  HA  LEU B  28      11.203  41.803  -8.284  1.00  0.00           H
ATOM   1374  HB2 LEU B  28       9.046  43.768  -7.283  1.00  0.00           H
ATOM   1375  HB3 LEU B  28      10.560  44.207  -8.078  1.00  0.00           H
ATOM   1376  HG  LEU B  28       9.715  42.675 -10.075  1.00  0.00           H
ATOM   1377 HD21 LEU B  28       8.583  44.672 -11.104  1.00  0.00           H
ATOM   1378 HD22 LEU B  28       8.513  45.451  -9.495  1.00  0.00           H
ATOM   1379 HD23 LEU B  28      10.090  45.126 -10.269  1.00  0.00           H
ATOM   1380 HD11 LEU B  28       7.314  42.539 -10.421  1.00  0.00           H
ATOM   1381 HD12 LEU B  28       7.587  41.849  -8.801  1.00  0.00           H
ATOM   1382 HD13 LEU B  28       6.967  43.512  -8.983  1.00  0.00           H
ATOM   1383  HN  LEU B  28       9.072  41.009  -6.376  1.00  0.00           H
ATOM   1384  N   ASP B  29      12.501  43.077  -6.468  1.00  0.00           N
ATOM   1385  CA  ASP B  29      13.394  43.382  -5.342  1.00  0.00           C
ATOM   1386  C   ASP B  29      13.393  42.281  -4.315  1.00  0.00           C
ATOM   1387  O   ASP B  29      13.124  42.520  -3.148  1.00  0.00           O
ATOM   1388  CB  ASP B  29      13.065  44.737  -4.677  1.00  0.00           C
ATOM   1389  CG  ASP B  29      14.087  45.140  -3.646  1.00  0.00           C
ATOM   1390  OD1 ASP B  29      15.272  45.334  -4.035  1.00  0.00           O
ATOM   1391  OD2 ASP B  29      13.717  45.267  -2.447  1.00  0.00           O
ATOM   1392  HA  ASP B  29      14.430  43.446  -5.717  1.00  0.00           H
ATOM   1393  HB2 ASP B  29      13.060  45.515  -5.450  1.00  0.00           H
ATOM   1394  HB3 ASP B  29      12.072  44.666  -4.208  1.00  0.00           H
ATOM   1395  HN  ASP B  29      12.815  43.340  -7.383  1.00  0.00           H
ATOM   1396  N   CYS B  30      13.700  41.046  -4.754  1.00  0.00           N
ATOM   1397  CA  CYS B  30      13.737  39.951  -3.797  1.00  0.00           C
ATOM   1398  C   CYS B  30      14.916  40.166  -2.875  1.00  0.00           C
ATOM   1399  O   CYS B  30      15.961  40.536  -3.385  1.00  0.00           O
ATOM   1400  CB  CYS B  30      13.806  38.592  -4.538  1.00  0.00           C
ATOM   1401  SG  CYS B  30      12.371  38.436  -5.655  1.00  0.00           S
ATOM   1402  HA  CYS B  30      12.805  39.971  -3.219  1.00  0.00           H
ATOM   1403  HB2 CYS B  30      14.738  38.528  -5.116  1.00  0.00           H
ATOM   1404  HB3 CYS B  30      13.772  37.761  -3.829  1.00  0.00           H
ATOM   1405  HN  CYS B  30      13.923  40.876  -5.716  1.00  0.00           H
ATOM   1406  N   LYS B  31      14.789  39.966  -1.539  1.00  0.00           N
ATOM   1407  CA  LYS B  31      15.942  40.085  -0.642  1.00  0.00           C
ATOM   1408  C   LYS B  31      15.905  38.951   0.359  1.00  0.00           C
ATOM   1409  O   LYS B  31      14.811  38.557   0.724  1.00  0.00           O
ATOM   1410  CB  LYS B  31      15.919  41.422   0.148  1.00  0.00           C
ATOM   1411  CG  LYS B  31      16.253  42.655  -0.737  1.00  0.00           C
ATOM   1412  CD  LYS B  31      16.249  43.958   0.115  1.00  0.00           C
ATOM   1413  CE  LYS B  31      16.770  45.186  -0.680  1.00  0.00           C
ATOM   1414  NZ  LYS B  31      16.699  46.429   0.123  1.00  0.00           N
ATOM   1415  HA  LYS B  31      16.890  40.007  -1.202  1.00  0.00           H
ATOM   1416  HB2 LYS B  31      14.926  41.546   0.608  1.00  0.00           H
ATOM   1417  HB3 LYS B  31      16.668  41.364   0.956  1.00  0.00           H
ATOM   1418  HG2 LYS B  31      17.250  42.515  -1.184  1.00  0.00           H
ATOM   1419  HG3 LYS B  31      15.518  42.744  -1.553  1.00  0.00           H
ATOM   1420  HD2 LYS B  31      15.223  44.155   0.466  1.00  0.00           H
ATOM   1421  HD3 LYS B  31      16.895  43.826   0.998  1.00  0.00           H
ATOM   1422  HE2 LYS B  31      17.815  45.005  -0.986  1.00  0.00           H
ATOM   1423  HE3 LYS B  31      16.170  45.308  -1.593  1.00  0.00           H
ATOM   1424  HZ1 LYS B  31      17.069  47.281  -0.432  1.00  0.00           H
ATOM   1425  HZ2 LYS B  31      15.684  46.661   0.416  1.00  0.00           H
ATOM   1426  HZ3 LYS B  31      17.290  46.360   1.026  1.00  0.00           H
ATOM   1427  HN  LYS B  31      13.905  39.742  -1.127  1.00  0.00           H
ATOM   1428  N   VAL B  32      17.060  38.416   0.823  1.00  0.00           N
ATOM   1429  CA  VAL B  32      17.025  37.306   1.780  1.00  0.00           C
ATOM   1430  C   VAL B  32      16.554  37.832   3.123  1.00  0.00           C
ATOM   1431  O   VAL B  32      16.904  38.970   3.393  1.00  0.00           O
ATOM   1432  CB  VAL B  32      18.382  36.543   1.916  1.00  0.00           C
ATOM   1433  CG1 VAL B  32      18.827  35.942   0.551  1.00  0.00           C
ATOM   1434  CG2 VAL B  32      19.524  37.412   2.516  1.00  0.00           C
ATOM   1435  HA  VAL B  32      16.312  36.571   1.384  1.00  0.00           H
ATOM   1436  HB  VAL B  32      18.226  35.700   2.612  1.00  0.00           H
ATOM   1437 HG11 VAL B  32      19.746  35.349   0.677  1.00  0.00           H
ATOM   1438 HG12 VAL B  32      18.048  35.277   0.146  1.00  0.00           H
ATOM   1439 HG13 VAL B  32      19.027  36.734  -0.186  1.00  0.00           H
ATOM   1440 HG21 VAL B  32      20.429  36.801   2.645  1.00  0.00           H
ATOM   1441 HG22 VAL B  32      19.783  38.258   1.864  1.00  0.00           H
ATOM   1442 HG23 VAL B  32      19.242  37.807   3.503  1.00  0.00           H
ATOM   1443  HN  VAL B  32      17.940  38.795   0.538  1.00  0.00           H
ATOM   1444  N   PRO B  33      15.787  37.115   3.993  1.00  0.00           N
ATOM   1445  CA  PRO B  33      15.438  37.675   5.291  1.00  0.00           C
ATOM   1446  C   PRO B  33      16.596  38.164   6.125  1.00  0.00           C
ATOM   1447  O   PRO B  33      17.742  37.953   5.761  1.00  0.00           O
ATOM   1448  CB  PRO B  33      14.760  36.475   6.001  1.00  0.00           C
ATOM   1449  CG  PRO B  33      14.296  35.520   4.875  1.00  0.00           C
ATOM   1450  CD  PRO B  33      15.199  35.826   3.652  1.00  0.00           C
ATOM   1451  HA  PRO B  33      14.731  38.502   5.123  1.00  0.00           H
ATOM   1452  HD3 PRO B  33      14.550  35.900   2.776  1.00  0.00           H
ATOM   1453  HD2 PRO B  33      15.960  35.056   3.467  1.00  0.00           H
ATOM   1454  HG3 PRO B  33      13.248  35.758   4.639  1.00  0.00           H
ATOM   1455  HG2 PRO B  33      14.336  34.459   5.173  1.00  0.00           H
ATOM   1456  HB2 PRO B  33      15.493  35.946   6.628  1.00  0.00           H
ATOM   1457  HB3 PRO B  33      13.930  36.787   6.654  1.00  0.00           H
ATOM   1458  N   SER B  34      16.284  38.818   7.268  1.00  0.00           N
ATOM   1459  CA  SER B  34      17.328  39.304   8.166  1.00  0.00           C
ATOM   1460  C   SER B  34      17.775  38.255   9.163  1.00  0.00           C
ATOM   1461  O   SER B  34      18.868  38.416   9.682  1.00  0.00           O
ATOM   1462  CB  SER B  34      16.778  40.515   8.965  1.00  0.00           C
ATOM   1463  OG  SER B  34      15.667  40.071   9.761  1.00  0.00           O
ATOM   1464  HA  SER B  34      18.199  39.647   7.580  1.00  0.00           H
ATOM   1465  HB2 SER B  34      17.569  40.929   9.614  1.00  0.00           H
ATOM   1466  HB3 SER B  34      16.452  41.298   8.260  1.00  0.00           H
ATOM   1467  HG1 SER B  34      15.281  40.773  10.276  1.00  0.00           H
ATOM   1468  HN  SER B  34      15.329  38.964   7.532  1.00  0.00           H
ATOM   1469  N   GLN B  35      16.977  37.201   9.472  1.00  0.00           N
ATOM   1470  CA  GLN B  35      17.349  36.288  10.559  1.00  0.00           C
ATOM   1471  C   GLN B  35      16.804  34.895  10.346  1.00  0.00           C
ATOM   1472  O   GLN B  35      15.969  34.735   9.474  1.00  0.00           O
ATOM   1473  CB  GLN B  35      16.845  36.891  11.901  1.00  0.00           C
ATOM   1474  CG  GLN B  35      15.295  36.966  11.967  1.00  0.00           C
ATOM   1475  CD  GLN B  35      14.807  37.576  13.262  1.00  0.00           C
ATOM   1476  OE1 GLN B  35      15.451  38.483  13.764  1.00  0.00           O
ATOM   1477  NE2 GLN B  35      13.668  37.118  13.829  1.00  0.00           N
ATOM   1478  HA  GLN B  35      18.447  36.184  10.601  1.00  0.00           H
ATOM   1479  HB2 GLN B  35      17.200  36.284  12.748  1.00  0.00           H
ATOM   1480  HB3 GLN B  35      17.268  37.903  12.007  1.00  0.00           H
ATOM   1481  HG2 GLN B  35      14.924  37.605  11.152  1.00  0.00           H
ATOM   1482  HG3 GLN B  35      14.878  35.955  11.837  1.00  0.00           H
ATOM   1483 HE22 GLN B  35      13.338  37.530  14.680  1.00  0.00           H
ATOM   1484 HE21 GLN B  35      13.140  36.369  13.426  1.00  0.00           H
ATOM   1485  HN  GLN B  35      16.094  37.057   9.027  1.00  0.00           H
ATOM   1486  N   ASN B  36      17.269  33.891  11.126  1.00  0.00           N
ATOM   1487  CA  ASN B  36      16.836  32.504  10.941  1.00  0.00           C
ATOM   1488  C   ASN B  36      15.334  32.317  11.040  1.00  0.00           C
ATOM   1489  O   ASN B  36      14.851  31.922  12.090  1.00  0.00           O
ATOM   1490  CB  ASN B  36      17.605  31.529  11.880  1.00  0.00           C
ATOM   1491  CG  ASN B  36      17.760  31.989  13.312  1.00  0.00           C
ATOM   1492  OD1 ASN B  36      18.843  31.837  13.855  1.00  0.00           O
ATOM   1493  ND2 ASN B  36      16.729  32.551  13.977  1.00  0.00           N
ATOM   1494  HA  ASN B  36      17.095  32.189   9.925  1.00  0.00           H
ATOM   1495  HB2 ASN B  36      17.134  30.534  11.856  1.00  0.00           H
ATOM   1496  HB3 ASN B  36      18.622  31.411  11.477  1.00  0.00           H
ATOM   1497 HD22 ASN B  36      16.858  32.848  14.923  1.00  0.00           H
ATOM   1498 HD21 ASN B  36      15.834  32.686  13.559  1.00  0.00           H
ATOM   1499  HN  ASN B  36      17.964  34.090  11.816  1.00  0.00           H
ATOM   1500  N   VAL B  37      14.568  32.563   9.952  1.00  0.00           N
ATOM   1501  CA  VAL B  37      13.132  32.299   9.988  1.00  0.00           C
ATOM   1502  C   VAL B  37      12.936  30.797  10.009  1.00  0.00           C
ATOM   1503  O   VAL B  37      13.509  30.144   9.152  1.00  0.00           O
ATOM   1504  CB  VAL B  37      12.327  32.994   8.843  1.00  0.00           C
ATOM   1505  CG1 VAL B  37      12.466  34.537   8.986  1.00  0.00           C
ATOM   1506  CG2 VAL B  37      12.714  32.550   7.403  1.00  0.00           C
ATOM   1507  HA  VAL B  37      12.746  32.731  10.927  1.00  0.00           H
ATOM   1508  HB  VAL B  37      11.265  32.718   8.970  1.00  0.00           H
ATOM   1509 HG11 VAL B  37      12.203  35.068   8.060  1.00  0.00           H
ATOM   1510 HG12 VAL B  37      11.799  34.870   9.794  1.00  0.00           H
ATOM   1511 HG13 VAL B  37      13.490  34.836   9.239  1.00  0.00           H
ATOM   1512 HG21 VAL B  37      12.046  33.030   6.670  1.00  0.00           H
ATOM   1513 HG22 VAL B  37      13.742  32.842   7.153  1.00  0.00           H
ATOM   1514 HG23 VAL B  37      12.607  31.464   7.278  1.00  0.00           H
ATOM   1515  HN  VAL B  37      14.982  32.884   9.107  1.00  0.00           H
ATOM   1516  N   TYR B  38      12.166  30.230  10.972  1.00  0.00           N
ATOM   1517  CA  TYR B  38      11.970  28.780  11.035  1.00  0.00           C
ATOM   1518  C   TYR B  38      10.610  28.370  10.510  1.00  0.00           C
ATOM   1519  O   TYR B  38      10.571  27.442   9.717  1.00  0.00           O
ATOM   1520  CB  TYR B  38      12.124  28.272  12.491  1.00  0.00           C
ATOM   1521  CG  TYR B  38      13.542  28.577  12.997  1.00  0.00           C
ATOM   1522  CD1 TYR B  38      14.621  27.810  12.544  1.00  0.00           C
ATOM   1523  CD2 TYR B  38      13.775  29.611  13.912  1.00  0.00           C
ATOM   1524  CE1 TYR B  38      15.912  28.056  13.023  1.00  0.00           C
ATOM   1525  CE2 TYR B  38      15.058  29.829  14.420  1.00  0.00           C
ATOM   1526  CZ  TYR B  38      16.134  29.047  13.979  1.00  0.00           C
ATOM   1527  OH  TYR B  38      17.428  29.240  14.477  1.00  0.00           O
ATOM   1528  HA  TYR B  38      12.734  28.256  10.439  1.00  0.00           H
ATOM   1529  HB3 TYR B  38      11.965  27.181  12.529  1.00  0.00           H
ATOM   1530  HB2 TYR B  38      11.369  28.740  13.140  1.00  0.00           H
ATOM   1531  HD2 TYR B  38      12.958  30.248  14.236  1.00  0.00           H
ATOM   1532  HE2 TYR B  38      15.209  30.611  15.158  1.00  0.00           H
ATOM   1533  HE1 TYR B  38      16.747  27.470  12.652  1.00  0.00           H
ATOM   1534  HD1 TYR B  38      14.463  27.018  11.820  1.00  0.00           H
ATOM   1535  HH  TYR B  38      17.478  29.844  15.209  1.00  0.00           H
ATOM   1536  HN  TYR B  38      11.723  30.784  11.676  1.00  0.00           H
ATOM   1537  N   ASP B  39       9.504  29.024  10.943  1.00  0.00           N
ATOM   1538  CA  ASP B  39       8.168  28.660  10.469  1.00  0.00           C
ATOM   1539  C   ASP B  39       7.569  29.817   9.700  1.00  0.00           C
ATOM   1540  O   ASP B  39       8.126  30.902   9.725  1.00  0.00           O
ATOM   1541  CB  ASP B  39       7.273  28.247  11.669  1.00  0.00           C
ATOM   1542  CG  ASP B  39       6.918  29.398  12.573  1.00  0.00           C
ATOM   1543  OD1 ASP B  39       7.673  30.405  12.596  1.00  0.00           O
ATOM   1544  OD2 ASP B  39       5.873  29.301  13.272  1.00  0.00           O
ATOM   1545  HA  ASP B  39       8.204  27.788   9.794  1.00  0.00           H
ATOM   1546  HB2 ASP B  39       6.337  27.798  11.301  1.00  0.00           H
ATOM   1547  HB3 ASP B  39       7.802  27.487  12.265  1.00  0.00           H
ATOM   1548  HN  ASP B  39       9.560  29.775  11.602  1.00  0.00           H
ATOM   1549  N   GLY B  40       6.431  29.592   9.007  1.00  0.00           N
ATOM   1550  CA  GLY B  40       5.801  30.657   8.231  1.00  0.00           C
ATOM   1551  C   GLY B  40       5.515  31.869   9.083  1.00  0.00           C
ATOM   1552  O   GLY B  40       5.682  32.976   8.598  1.00  0.00           O
ATOM   1553  HA3 GLY B  40       4.840  30.317   7.810  1.00  0.00           H
ATOM   1554  HA2 GLY B  40       6.464  30.920   7.393  1.00  0.00           H
ATOM   1555  HN  GLY B  40       6.016  28.685   8.992  1.00  0.00           H
ATOM   1556  N   THR B  41       5.073  31.686  10.349  1.00  0.00           N
ATOM   1557  CA  THR B  41       4.802  32.844  11.200  1.00  0.00           C
ATOM   1558  C   THR B  41       6.038  33.712  11.276  1.00  0.00           C
ATOM   1559  O   THR B  41       5.937  34.906  11.039  1.00  0.00           O
ATOM   1560  CB  THR B  41       4.351  32.394  12.617  1.00  0.00           C
ATOM   1561  OG1 THR B  41       3.198  31.551  12.446  1.00  0.00           O
ATOM   1562  CG2 THR B  41       4.018  33.604  13.530  1.00  0.00           C
ATOM   1563  HA  THR B  41       3.978  33.417  10.745  1.00  0.00           H
ATOM   1564  HB  THR B  41       5.162  31.812  13.086  1.00  0.00           H
ATOM   1565  HG1 THR B  41       2.874  31.193  13.267  1.00  0.00           H
ATOM   1566 HG23 THR B  41       3.243  34.232  13.066  1.00  0.00           H
ATOM   1567 HG21 THR B  41       3.645  33.253  14.505  1.00  0.00           H
ATOM   1568 HG22 THR B  41       4.916  34.213  13.709  1.00  0.00           H
ATOM   1569  HN  THR B  41       4.912  30.767  10.715  1.00  0.00           H
ATOM   1570  N   ASP B  42       7.216  33.130  11.598  1.00  0.00           N
ATOM   1571  CA  ASP B  42       8.430  33.940  11.673  1.00  0.00           C
ATOM   1572  C   ASP B  42       8.684  34.582  10.331  1.00  0.00           C
ATOM   1573  O   ASP B  42       8.989  35.763  10.290  1.00  0.00           O
ATOM   1574  CB  ASP B  42       9.689  33.101  12.026  1.00  0.00           C
ATOM   1575  CG  ASP B  42       9.571  32.370  13.337  1.00  0.00           C
ATOM   1576  OD1 ASP B  42      10.358  31.404  13.545  1.00  0.00           O
ATOM   1577  OD2 ASP B  42       8.699  32.741  14.168  1.00  0.00           O
ATOM   1578  HA  ASP B  42       8.291  34.719  12.442  1.00  0.00           H
ATOM   1579  HB2 ASP B  42       9.864  32.366  11.227  1.00  0.00           H
ATOM   1580  HB3 ASP B  42      10.567  33.765  12.082  1.00  0.00           H
ATOM   1581  HN  ASP B  42       7.279  32.145  11.772  1.00  0.00           H
ATOM   1582  N   PHE B  43       8.574  33.811   9.225  1.00  0.00           N
ATOM   1583  CA  PHE B  43       8.907  34.367   7.916  1.00  0.00           C
ATOM   1584  C   PHE B  43       8.076  35.603   7.677  1.00  0.00           C
ATOM   1585  O   PHE B  43       8.620  36.633   7.315  1.00  0.00           O
ATOM   1586  CB  PHE B  43       8.724  33.318   6.784  1.00  0.00           C
ATOM   1587  CG  PHE B  43       9.259  33.667   5.382  1.00  0.00           C
ATOM   1588  CD1 PHE B  43      10.085  34.763   5.099  1.00  0.00           C
ATOM   1589  CD2 PHE B  43       8.888  32.821   4.328  1.00  0.00           C
ATOM   1590  CE1 PHE B  43      10.484  35.030   3.784  1.00  0.00           C
ATOM   1591  CE2 PHE B  43       9.309  33.068   3.020  1.00  0.00           C
ATOM   1592  CZ  PHE B  43      10.108  34.179   2.745  1.00  0.00           C
ATOM   1593  HA  PHE B  43       9.961  34.644   7.969  1.00  0.00           H
ATOM   1594  HB2 PHE B  43       9.247  32.398   7.081  1.00  0.00           H
ATOM   1595  HB3 PHE B  43       7.650  33.089   6.699  1.00  0.00           H
ATOM   1596  HD2 PHE B  43       8.255  31.959   4.521  1.00  0.00           H
ATOM   1597  HE2 PHE B  43       9.006  32.408   2.217  1.00  0.00           H
ATOM   1598  HZ  PHE B  43      10.434  34.387   1.735  1.00  0.00           H
ATOM   1599  HE1 PHE B  43      11.083  35.901   3.556  1.00  0.00           H
ATOM   1600  HD1 PHE B  43      10.434  35.427   5.877  1.00  0.00           H
ATOM   1601  HN  PHE B  43       8.299  32.848   9.289  1.00  0.00           H
ATOM   1602  N   ARG B  44       6.749  35.511   7.894  1.00  0.00           N
ATOM   1603  CA  ARG B  44       5.884  36.647   7.605  1.00  0.00           C
ATOM   1604  C   ARG B  44       6.273  37.861   8.417  1.00  0.00           C
ATOM   1605  O   ARG B  44       6.451  38.923   7.842  1.00  0.00           O
ATOM   1606  CB  ARG B  44       4.396  36.281   7.863  1.00  0.00           C
ATOM   1607  CG  ARG B  44       3.452  37.453   7.498  1.00  0.00           C
ATOM   1608  CD  ARG B  44       1.972  37.087   7.771  1.00  0.00           C
ATOM   1609  NE  ARG B  44       1.769  36.846   9.207  1.00  0.00           N
ATOM   1610  CZ  ARG B  44       1.600  35.669   9.778  1.00  0.00           C
ATOM   1611  NH1 ARG B  44       1.672  34.514   9.152  1.00  0.00           N
ATOM   1612  NH2 ARG B  44       1.342  35.639  11.069  1.00  0.00           N
ATOM   1613  HA  ARG B  44       6.007  36.883   6.538  1.00  0.00           H
ATOM   1614  HB2 ARG B  44       4.131  35.403   7.253  1.00  0.00           H
ATOM   1615  HB3 ARG B  44       4.269  36.014   8.924  1.00  0.00           H
ATOM   1616  HG2 ARG B  44       3.705  38.340   8.102  1.00  0.00           H
ATOM   1617  HG3 ARG B  44       3.578  37.714   6.434  1.00  0.00           H
ATOM   1618  HD2 ARG B  44       1.376  37.971   7.489  1.00  0.00           H
ATOM   1619  HD3 ARG B  44       1.633  36.293   7.097  1.00  0.00           H
ATOM   1620  HE  ARG B  44       1.731  37.691   9.799  1.00  0.00           H
ATOM   1621 HH12 ARG B  44       1.518  33.627   9.658  1.00  0.00           H
ATOM   1622 HH11 ARG B  44       1.903  34.443   8.158  1.00  0.00           H
ATOM   1623 HH22 ARG B  44       1.197  34.747  11.565  1.00  0.00           H
ATOM   1624 HH21 ARG B  44       1.271  36.506  11.623  1.00  0.00           H
ATOM   1625  HN  ARG B  44       6.340  34.661   8.228  1.00  0.00           H
ATOM   1626  N   ASN B  45       6.399  37.736   9.756  1.00  0.00           N
ATOM   1627  CA  ASN B  45       6.700  38.915  10.565  1.00  0.00           C
ATOM   1628  C   ASN B  45       8.050  39.475  10.179  1.00  0.00           C
ATOM   1629  O   ASN B  45       8.177  40.681  10.051  1.00  0.00           O
ATOM   1630  CB  ASN B  45       6.683  38.622  12.089  1.00  0.00           C
ATOM   1631  CG  ASN B  45       5.272  38.325  12.541  1.00  0.00           C
ATOM   1632  OD1 ASN B  45       4.542  39.262  12.819  1.00  0.00           O
ATOM   1633  ND2 ASN B  45       4.846  37.045  12.620  1.00  0.00           N
ATOM   1634  HA  ASN B  45       5.933  39.682  10.361  1.00  0.00           H
ATOM   1635  HB2 ASN B  45       7.367  37.789  12.320  1.00  0.00           H
ATOM   1636  HB3 ASN B  45       7.043  39.510  12.635  1.00  0.00           H
ATOM   1637 HD22 ASN B  45       3.907  36.851  12.907  1.00  0.00           H
ATOM   1638 HD21 ASN B  45       5.452  36.282  12.404  1.00  0.00           H
ATOM   1639  HN  ASN B  45       6.291  36.846  10.199  1.00  0.00           H
ATOM   1640  N   VAL B  46       9.075  38.618   9.982  1.00  0.00           N
ATOM   1641  CA  VAL B  46      10.383  39.138   9.587  1.00  0.00           C
ATOM   1642  C   VAL B  46      10.267  39.862   8.266  1.00  0.00           C
ATOM   1643  O   VAL B  46      10.946  40.859   8.084  1.00  0.00           O
ATOM   1644  CB  VAL B  46      11.467  38.025   9.558  1.00  0.00           C
ATOM   1645  CG1 VAL B  46      12.772  38.517   8.876  1.00  0.00           C
ATOM   1646  CG2 VAL B  46      11.781  37.562  11.010  1.00  0.00           C
ATOM   1647  HA  VAL B  46      10.694  39.881  10.336  1.00  0.00           H
ATOM   1648  HB  VAL B  46      11.078  37.180   8.967  1.00  0.00           H
ATOM   1649 HG11 VAL B  46      13.547  37.741   8.946  1.00  0.00           H
ATOM   1650 HG12 VAL B  46      12.606  38.739   7.810  1.00  0.00           H
ATOM   1651 HG13 VAL B  46      13.137  39.428   9.374  1.00  0.00           H
ATOM   1652 HG21 VAL B  46      12.527  36.757  11.002  1.00  0.00           H
ATOM   1653 HG22 VAL B  46      12.192  38.394  11.602  1.00  0.00           H
ATOM   1654 HG23 VAL B  46      10.881  37.189  11.520  1.00  0.00           H
ATOM   1655  HN  VAL B  46       8.942  37.632  10.077  1.00  0.00           H
ATOM   1656  N   CYS B  47       9.411  39.412   7.324  1.00  0.00           N
ATOM   1657  CA  CYS B  47       9.250  40.186   6.097  1.00  0.00           C
ATOM   1658  C   CYS B  47       8.684  41.543   6.448  1.00  0.00           C
ATOM   1659  O   CYS B  47       9.176  42.537   5.937  1.00  0.00           O
ATOM   1660  CB  CYS B  47       8.342  39.484   5.061  1.00  0.00           C
ATOM   1661  SG  CYS B  47       8.971  37.828   4.705  1.00  0.00           S
ATOM   1662  HA  CYS B  47      10.245  40.317   5.643  1.00  0.00           H
ATOM   1663  HB2 CYS B  47       7.311  39.400   5.429  1.00  0.00           H
ATOM   1664  HB3 CYS B  47       8.361  40.033   4.111  1.00  0.00           H
ATOM   1665  HN  CYS B  47       8.861  38.587   7.463  1.00  0.00           H
ATOM   1666  N   ALA B  48       7.661  41.609   7.332  1.00  0.00           N
ATOM   1667  CA  ALA B  48       7.136  42.911   7.747  1.00  0.00           C
ATOM   1668  C   ALA B  48       8.244  43.763   8.331  1.00  0.00           C
ATOM   1669  O   ALA B  48       8.226  44.963   8.105  1.00  0.00           O
ATOM   1670  CB  ALA B  48       5.981  42.786   8.774  1.00  0.00           C
ATOM   1671  HA  ALA B  48       6.722  43.411   6.856  1.00  0.00           H
ATOM   1672  HB1 ALA B  48       5.561  43.781   8.993  1.00  0.00           H
ATOM   1673  HB2 ALA B  48       5.180  42.150   8.366  1.00  0.00           H
ATOM   1674  HB3 ALA B  48       6.337  42.346   9.716  1.00  0.00           H
ATOM   1675  HN  ALA B  48       7.259  40.780   7.725  1.00  0.00           H
ATOM   1676  N   LYS B  49       9.225  43.184   9.066  1.00  0.00           N
ATOM   1677  CA  LYS B  49      10.331  43.996   9.581  1.00  0.00           C
ATOM   1678  C   LYS B  49      11.069  44.644   8.433  1.00  0.00           C
ATOM   1679  O   LYS B  49      11.396  45.815   8.543  1.00  0.00           O
ATOM   1680  CB  LYS B  49      11.408  43.213  10.384  1.00  0.00           C
ATOM   1681  CG  LYS B  49      10.873  42.598  11.704  1.00  0.00           C
ATOM   1682  CD  LYS B  49      11.992  41.783  12.413  1.00  0.00           C
ATOM   1683  CE  LYS B  49      11.464  40.943  13.609  1.00  0.00           C
ATOM   1684  NZ  LYS B  49      10.867  41.775  14.680  1.00  0.00           N
ATOM   1685  HA  LYS B  49       9.910  44.777  10.236  1.00  0.00           H
ATOM   1686  HB2 LYS B  49      11.830  42.422   9.747  1.00  0.00           H
ATOM   1687  HB3 LYS B  49      12.229  43.902  10.643  1.00  0.00           H
ATOM   1688  HG2 LYS B  49      10.525  43.414  12.359  1.00  0.00           H
ATOM   1689  HG3 LYS B  49      10.016  41.940  11.499  1.00  0.00           H
ATOM   1690  HD2 LYS B  49      12.454  41.088  11.693  1.00  0.00           H
ATOM   1691  HD3 LYS B  49      12.777  42.473  12.762  1.00  0.00           H
ATOM   1692  HE2 LYS B  49      10.720  40.215  13.245  1.00  0.00           H
ATOM   1693  HE3 LYS B  49      12.312  40.372  14.027  1.00  0.00           H
ATOM   1694  HZ1 LYS B  49      10.633  41.177  15.551  1.00  0.00           H
ATOM   1695  HZ2 LYS B  49      11.543  42.556  15.004  1.00  0.00           H
ATOM   1696  HZ3 LYS B  49       9.938  42.237  14.380  1.00  0.00           H
ATOM   1697  HN  LYS B  49       9.221  42.201   9.247  1.00  0.00           H
ATOM   1698  N   THR B  50      11.345  43.901   7.334  1.00  0.00           N
ATOM   1699  CA  THR B  50      12.053  44.485   6.195  1.00  0.00           C
ATOM   1700  C   THR B  50      11.099  45.085   5.180  1.00  0.00           C
ATOM   1701  O   THR B  50      11.530  45.368   4.073  1.00  0.00           O
ATOM   1702  CB  THR B  50      12.987  43.408   5.578  1.00  0.00           C
ATOM   1703  OG1 THR B  50      12.171  42.279   5.231  1.00  0.00           O
ATOM   1704  CG2 THR B  50      14.084  42.985   6.595  1.00  0.00           C
ATOM   1705  HA  THR B  50      12.705  45.312   6.524  1.00  0.00           H
ATOM   1706  HB  THR B  50      13.479  43.810   4.674  1.00  0.00           H
ATOM   1707  HG1 THR B  50      12.687  41.568   4.868  1.00  0.00           H
ATOM   1708 HG23 THR B  50      13.627  42.544   7.495  1.00  0.00           H
ATOM   1709 HG21 THR B  50      14.754  42.238   6.145  1.00  0.00           H
ATOM   1710 HG22 THR B  50      14.687  43.856   6.895  1.00  0.00           H
ATOM   1711  HN  THR B  50      11.044  42.948   7.257  1.00  0.00           H
ATOM   1712  N   GLY B  51       9.813  45.326   5.528  1.00  0.00           N
ATOM   1713  CA  GLY B  51       8.941  46.096   4.651  1.00  0.00           C
ATOM   1714  C   GLY B  51       8.544  45.237   3.486  1.00  0.00           C
ATOM   1715  O   GLY B  51       8.715  45.646   2.347  1.00  0.00           O
ATOM   1716  HA3 GLY B  51       9.460  46.994   4.289  1.00  0.00           H
ATOM   1717  HA2 GLY B  51       8.045  46.418   5.203  1.00  0.00           H
ATOM   1718  HN  GLY B  51       9.423  45.014   6.393  1.00  0.00           H
ATOM   1719  N   ALA B  52       8.026  44.023   3.774  1.00  0.00           N
ATOM   1720  CA  ALA B  52       7.825  43.055   2.707  1.00  0.00           C
ATOM   1721  C   ALA B  52       6.922  41.928   3.143  1.00  0.00           C
ATOM   1722  O   ALA B  52       6.496  41.931   4.287  1.00  0.00           O
ATOM   1723  CB  ALA B  52       9.244  42.530   2.364  1.00  0.00           C
ATOM   1724  HA  ALA B  52       7.334  43.544   1.851  1.00  0.00           H
ATOM   1725  HB1 ALA B  52       9.232  41.671   1.683  1.00  0.00           H
ATOM   1726  HB2 ALA B  52       9.851  43.323   1.900  1.00  0.00           H
ATOM   1727  HB3 ALA B  52       9.739  42.221   3.296  1.00  0.00           H
ATOM   1728  HN  ALA B  52       7.874  43.728   4.717  1.00  0.00           H
ATOM   1729  N   GLN B  53       6.648  40.964   2.231  1.00  0.00           N
ATOM   1730  CA  GLN B  53       5.848  39.782   2.562  1.00  0.00           C
ATOM   1731  C   GLN B  53       6.672  38.568   2.161  1.00  0.00           C
ATOM   1732  O   GLN B  53       7.616  38.755   1.409  1.00  0.00           O
ATOM   1733  CB  GLN B  53       4.485  39.870   1.820  1.00  0.00           C
ATOM   1734  CG  GLN B  53       3.240  40.081   2.738  1.00  0.00           C
ATOM   1735  CD  GLN B  53       3.446  41.082   3.850  1.00  0.00           C
ATOM   1736  OE1 GLN B  53       3.216  40.742   5.001  1.00  0.00           O
ATOM   1737  NE2 GLN B  53       3.877  42.325   3.554  1.00  0.00           N
ATOM   1738  HA  GLN B  53       5.677  39.735   3.643  1.00  0.00           H
ATOM   1739  HB2 GLN B  53       4.561  40.721   1.131  1.00  0.00           H
ATOM   1740  HB3 GLN B  53       4.326  38.971   1.202  1.00  0.00           H
ATOM   1741  HG2 GLN B  53       2.372  40.390   2.138  1.00  0.00           H
ATOM   1742  HG3 GLN B  53       2.963  39.129   3.206  1.00  0.00           H
ATOM   1743 HE22 GLN B  53       4.022  42.974   4.298  1.00  0.00           H
ATOM   1744 HE21 GLN B  53       4.068  42.605   2.617  1.00  0.00           H
ATOM   1745  HN  GLN B  53       6.989  41.031   1.289  1.00  0.00           H
ATOM   1746  N   PRO B  54       6.389  37.325   2.628  1.00  0.00           N
ATOM   1747  CA  PRO B  54       7.260  36.206   2.309  1.00  0.00           C
ATOM   1748  C   PRO B  54       6.927  35.616   0.955  1.00  0.00           C
ATOM   1749  O   PRO B  54       5.824  35.112   0.811  1.00  0.00           O
ATOM   1750  CB  PRO B  54       6.859  35.272   3.480  1.00  0.00           C
ATOM   1751  CG  PRO B  54       5.365  35.551   3.753  1.00  0.00           C
ATOM   1752  CD  PRO B  54       5.240  37.065   3.483  1.00  0.00           C
ATOM   1753  HA  PRO B  54       8.329  36.457   2.376  1.00  0.00           H
ATOM   1754  HD3 PRO B  54       5.301  37.625   4.424  1.00  0.00           H
ATOM   1755  HD2 PRO B  54       4.303  37.280   2.964  1.00  0.00           H
ATOM   1756  HG3 PRO B  54       5.050  35.259   4.768  1.00  0.00           H
ATOM   1757  HG2 PRO B  54       4.756  34.983   3.038  1.00  0.00           H
ATOM   1758  HB2 PRO B  54       7.033  34.218   3.250  1.00  0.00           H
ATOM   1759  HB3 PRO B  54       7.420  35.535   4.391  1.00  0.00           H
ATOM   1760  N   LEU B  55       7.855  35.646  -0.036  1.00  0.00           N
ATOM   1761  CA  LEU B  55       7.652  34.896  -1.276  1.00  0.00           C
ATOM   1762  C   LEU B  55       8.609  33.726  -1.298  1.00  0.00           C
ATOM   1763  O   LEU B  55       9.565  33.706  -0.540  1.00  0.00           O
ATOM   1764  CB  LEU B  55       7.945  35.698  -2.575  1.00  0.00           C
ATOM   1765  CG  LEU B  55       7.109  36.993  -2.783  1.00  0.00           C
ATOM   1766  CD1 LEU B  55       7.440  37.570  -4.193  1.00  0.00           C
ATOM   1767  CD2 LEU B  55       5.576  36.762  -2.685  1.00  0.00           C
ATOM   1768  HA  LEU B  55       6.633  34.488  -1.339  1.00  0.00           H
ATOM   1769  HB2 LEU B  55       9.013  35.966  -2.565  1.00  0.00           H
ATOM   1770  HB3 LEU B  55       7.776  35.060  -3.454  1.00  0.00           H
ATOM   1771  HG  LEU B  55       7.389  37.706  -1.989  1.00  0.00           H
ATOM   1772 HD21 LEU B  55       5.037  37.697  -2.903  1.00  0.00           H
ATOM   1773 HD22 LEU B  55       5.264  36.003  -3.418  1.00  0.00           H
ATOM   1774 HD23 LEU B  55       5.284  36.438  -1.675  1.00  0.00           H
ATOM   1775 HD11 LEU B  55       7.034  38.588  -4.289  1.00  0.00           H
ATOM   1776 HD12 LEU B  55       8.523  37.609  -4.381  1.00  0.00           H
ATOM   1777 HD13 LEU B  55       7.001  36.937  -4.979  1.00  0.00           H
ATOM   1778  HN  LEU B  55       8.740  36.104   0.080  1.00  0.00           H
ATOM   1779  N   CYS B  56       8.346  32.758  -2.203  1.00  0.00           N
ATOM   1780  CA  CYS B  56       9.240  31.634  -2.429  1.00  0.00           C
ATOM   1781  C   CYS B  56       9.797  31.868  -3.814  1.00  0.00           C
ATOM   1782  O   CYS B  56       9.004  31.839  -4.742  1.00  0.00           O
ATOM   1783  CB  CYS B  56       8.349  30.368  -2.362  1.00  0.00           C
ATOM   1784  SG  CYS B  56       7.355  30.427  -0.847  1.00  0.00           S
ATOM   1785  HA  CYS B  56      10.036  31.560  -1.673  1.00  0.00           H
ATOM   1786  HB2 CYS B  56       7.608  30.350  -3.171  1.00  0.00           H
ATOM   1787  HB3 CYS B  56       8.962  29.458  -2.412  1.00  0.00           H
ATOM   1788  HN  CYS B  56       7.535  32.802  -2.782  1.00  0.00           H
ATOM   1789  N   CYS B  57      11.113  32.135  -3.990  1.00  0.00           N
ATOM   1790  CA  CYS B  57      11.619  32.495  -5.316  1.00  0.00           C
ATOM   1791  C   CYS B  57      12.184  31.299  -6.044  1.00  0.00           C
ATOM   1792  O   CYS B  57      12.609  30.369  -5.378  1.00  0.00           O
ATOM   1793  CB  CYS B  57      12.677  33.617  -5.226  1.00  0.00           C
ATOM   1794  SG  CYS B  57      11.885  35.068  -4.467  1.00  0.00           S
ATOM   1795  HA  CYS B  57      10.815  32.932  -5.916  1.00  0.00           H
ATOM   1796  HB2 CYS B  57      13.520  33.289  -4.604  1.00  0.00           H
ATOM   1797  HB3 CYS B  57      13.049  33.903  -6.222  1.00  0.00           H
ATOM   1798  HN  CYS B  57      11.761  32.111  -3.227  1.00  0.00           H
ATOM   1799  N   VAL B  58      12.209  31.316  -7.401  1.00  0.00           N
ATOM   1800  CA  VAL B  58      12.851  30.223  -8.130  1.00  0.00           C
ATOM   1801  C   VAL B  58      14.335  30.335  -7.897  1.00  0.00           C
ATOM   1802  O   VAL B  58      14.962  29.312  -7.672  1.00  0.00           O
ATOM   1803  CB  VAL B  58      12.584  30.147  -9.668  1.00  0.00           C
ATOM   1804  CG1 VAL B  58      11.063  30.114  -9.954  1.00  0.00           C
ATOM   1805  CG2 VAL B  58      13.262  31.275 -10.498  1.00  0.00           C
ATOM   1806  HA  VAL B  58      12.491  29.272  -7.700  1.00  0.00           H
ATOM   1807  HB  VAL B  58      13.014  29.197 -10.033  1.00  0.00           H
ATOM   1808 HG11 VAL B  58      10.862  29.944 -11.022  1.00  0.00           H
ATOM   1809 HG12 VAL B  58      10.571  29.322  -9.375  1.00  0.00           H
ATOM   1810 HG13 VAL B  58      10.625  31.075  -9.670  1.00  0.00           H
ATOM   1811 HG21 VAL B  58      13.013  31.160 -11.564  1.00  0.00           H
ATOM   1812 HG22 VAL B  58      12.929  32.268 -10.169  1.00  0.00           H
ATOM   1813 HG23 VAL B  58      14.358  31.222 -10.420  1.00  0.00           H
ATOM   1814  HN  VAL B  58      11.858  32.101  -7.914  1.00  0.00           H
ATOM   1815  N   ALA B  59      14.890  31.572  -7.957  1.00  0.00           N
ATOM   1816  CA  ALA B  59      16.327  31.764  -7.802  1.00  0.00           C
ATOM   1817  C   ALA B  59      16.563  32.569  -6.543  1.00  0.00           C
ATOM   1818  O   ALA B  59      15.759  33.450  -6.281  1.00  0.00           O
ATOM   1819  CB  ALA B  59      16.911  32.542  -9.008  1.00  0.00           C
ATOM   1820  HA  ALA B  59      16.822  30.783  -7.782  1.00  0.00           H
ATOM   1821  HB1 ALA B  59      17.994  32.699  -8.886  1.00  0.00           H
ATOM   1822  HB2 ALA B  59      16.744  31.981  -9.940  1.00  0.00           H
ATOM   1823  HB3 ALA B  59      16.424  33.525  -9.098  1.00  0.00           H
ATOM   1824  HN  ALA B  59      14.344  32.398  -8.106  1.00  0.00           H
ATOM   1825  N   PRO B  60      17.632  32.328  -5.747  1.00  0.00           N
ATOM   1826  CA  PRO B  60      17.860  33.140  -4.554  1.00  0.00           C
ATOM   1827  C   PRO B  60      18.454  34.499  -4.831  1.00  0.00           C
ATOM   1828  O   PRO B  60      18.533  35.277  -3.893  1.00  0.00           O
ATOM   1829  CB  PRO B  60      18.958  32.283  -3.882  1.00  0.00           C
ATOM   1830  CG  PRO B  60      19.708  31.678  -5.090  1.00  0.00           C
ATOM   1831  CD  PRO B  60      18.573  31.254  -6.034  1.00  0.00           C
ATOM   1832  HA  PRO B  60      16.958  33.239  -3.927  1.00  0.00           H
ATOM   1833  HD3 PRO B  60      18.134  30.290  -5.738  1.00  0.00           H
ATOM   1834  HD2 PRO B  60      18.949  31.211  -7.070  1.00  0.00           H
ATOM   1835  HG3 PRO B  60      20.420  30.876  -4.849  1.00  0.00           H
ATOM   1836  HG2 PRO B  60      20.248  32.464  -5.627  1.00  0.00           H
ATOM   1837  HB2 PRO B  60      19.618  32.851  -3.205  1.00  0.00           H
ATOM   1838  HB3 PRO B  60      18.471  31.486  -3.305  1.00  0.00           H
ATOM   1839  N   VAL B  61      18.898  34.814  -6.068  1.00  0.00           N
ATOM   1840  CA  VAL B  61      19.581  36.089  -6.280  1.00  0.00           C
ATOM   1841  C   VAL B  61      18.640  37.209  -5.925  1.00  0.00           C
ATOM   1842  O   VAL B  61      17.444  37.030  -6.096  1.00  0.00           O
ATOM   1843  CB  VAL B  61      20.095  36.332  -7.732  1.00  0.00           C
ATOM   1844  CG1 VAL B  61      21.132  35.258  -8.158  1.00  0.00           C
ATOM   1845  CG2 VAL B  61      18.941  36.422  -8.771  1.00  0.00           C
ATOM   1846  HA  VAL B  61      20.448  36.120  -5.600  1.00  0.00           H
ATOM   1847  HB  VAL B  61      20.615  37.307  -7.750  1.00  0.00           H
ATOM   1848 HG11 VAL B  61      21.419  35.436  -9.202  1.00  0.00           H
ATOM   1849 HG12 VAL B  61      22.032  35.334  -7.529  1.00  0.00           H
ATOM   1850 HG13 VAL B  61      20.739  34.234  -8.091  1.00  0.00           H
ATOM   1851 HG21 VAL B  61      19.344  36.576  -9.784  1.00  0.00           H
ATOM   1852 HG22 VAL B  61      18.332  35.508  -8.779  1.00  0.00           H
ATOM   1853 HG23 VAL B  61      18.290  37.278  -8.546  1.00  0.00           H
ATOM   1854  HN  VAL B  61      18.788  34.185  -6.834  1.00  0.00           H
ATOM   1855  N   ALA B  62      19.150  38.373  -5.461  1.00  0.00           N
ATOM   1856  CA  ALA B  62      18.283  39.542  -5.381  1.00  0.00           C
ATOM   1857  C   ALA B  62      18.166  40.037  -6.801  1.00  0.00           C
ATOM   1858  O   ALA B  62      19.105  39.839  -7.557  1.00  0.00           O
ATOM   1859  CB  ALA B  62      18.844  40.656  -4.462  1.00  0.00           C
ATOM   1860  HA  ALA B  62      17.293  39.241  -5.001  1.00  0.00           H
ATOM   1861  HB1 ALA B  62      18.175  41.530  -4.466  1.00  0.00           H
ATOM   1862  HB2 ALA B  62      18.934  40.281  -3.431  1.00  0.00           H
ATOM   1863  HB3 ALA B  62      19.836  40.976  -4.812  1.00  0.00           H
ATOM   1864  HN  ALA B  62      20.130  38.493  -5.298  1.00  0.00           H
ATOM   1865  N   GLY B  63      17.041  40.667  -7.205  1.00  0.00           N
ATOM   1866  CA  GLY B  63      16.930  41.091  -8.596  1.00  0.00           C
ATOM   1867  C   GLY B  63      15.740  41.986  -8.823  1.00  0.00           C
ATOM   1868  O   GLY B  63      14.859  42.028  -7.979  1.00  0.00           O
ATOM   1869  HA3 GLY B  63      16.836  40.213  -9.252  1.00  0.00           H
ATOM   1870  HA2 GLY B  63      17.838  41.649  -8.879  1.00  0.00           H
ATOM   1871  HN  GLY B  63      16.274  40.826  -6.581  1.00  0.00           H
ATOM   1872  N   GLN B  64      15.713  42.705  -9.969  1.00  0.00           N
ATOM   1873  CA  GLN B  64      14.618  43.635 -10.213  1.00  0.00           C
ATOM   1874  C   GLN B  64      13.350  42.873 -10.504  1.00  0.00           C
ATOM   1875  O   GLN B  64      12.304  43.299 -10.041  1.00  0.00           O
ATOM   1876  CB  GLN B  64      14.892  44.615 -11.386  1.00  0.00           C
ATOM   1877  CG  GLN B  64      16.174  45.465 -11.164  1.00  0.00           C
ATOM   1878  CD  GLN B  64      16.212  46.615 -12.142  1.00  0.00           C
ATOM   1879  OE1 GLN B  64      16.067  47.754 -11.726  1.00  0.00           O
ATOM   1880  NE2 GLN B  64      16.399  46.348 -13.453  1.00  0.00           N
ATOM   1881  HA  GLN B  64      14.471  44.221  -9.294  1.00  0.00           H
ATOM   1882  HB2 GLN B  64      14.977  44.048 -12.326  1.00  0.00           H
ATOM   1883  HB3 GLN B  64      14.026  45.293 -11.475  1.00  0.00           H
ATOM   1884  HG2 GLN B  64      16.196  45.862 -10.137  1.00  0.00           H
ATOM   1885  HG3 GLN B  64      17.078  44.852 -11.300  1.00  0.00           H
ATOM   1886 HE22 GLN B  64      16.418  47.098 -14.116  1.00  0.00           H
ATOM   1887 HE21 GLN B  64      16.521  45.410 -13.780  1.00  0.00           H
ATOM   1888  HN  GLN B  64      16.425  42.599 -10.664  1.00  0.00           H
ATOM   1889  N   ALA B  65      13.432  41.759 -11.270  1.00  0.00           N
ATOM   1890  CA  ALA B  65      12.236  40.984 -11.592  1.00  0.00           C
ATOM   1891  C   ALA B  65      12.609  39.519 -11.677  1.00  0.00           C
ATOM   1892  O   ALA B  65      13.520  39.214 -12.430  1.00  0.00           O
ATOM   1893  CB  ALA B  65      11.653  41.488 -12.933  1.00  0.00           C
ATOM   1894  HA  ALA B  65      11.471  41.125 -10.817  1.00  0.00           H
ATOM   1895  HB1 ALA B  65      10.768  40.897 -13.211  1.00  0.00           H
ATOM   1896  HB2 ALA B  65      11.359  42.546 -12.839  1.00  0.00           H
ATOM   1897  HB3 ALA B  65      12.405  41.400 -13.732  1.00  0.00           H
ATOM   1898  HN  ALA B  65      14.302  41.461 -11.667  1.00  0.00           H
ATOM   1899  N   LEU B  66      11.945  38.614 -10.915  1.00  0.00           N
ATOM   1900  CA  LEU B  66      12.334  37.202 -10.897  1.00  0.00           C
ATOM   1901  C   LEU B  66      11.084  36.357 -10.872  1.00  0.00           C
ATOM   1902  O   LEU B  66      10.064  36.880 -10.458  1.00  0.00           O
ATOM   1903  CB  LEU B  66      13.139  36.922  -9.597  1.00  0.00           C
ATOM   1904  CG  LEU B  66      14.534  37.616  -9.568  1.00  0.00           C
ATOM   1905  CD1 LEU B  66      15.056  37.703  -8.108  1.00  0.00           C
ATOM   1906  CD2 LEU B  66      15.569  36.868 -10.454  1.00  0.00           C
ATOM   1907  HA  LEU B  66      12.900  36.919 -11.796  1.00  0.00           H
ATOM   1908  HB2 LEU B  66      12.527  37.294  -8.759  1.00  0.00           H
ATOM   1909  HB3 LEU B  66      13.270  35.837  -9.454  1.00  0.00           H
ATOM   1910  HG  LEU B  66      14.443  38.653  -9.934  1.00  0.00           H
ATOM   1911 HD21 LEU B  66      16.536  37.393 -10.436  1.00  0.00           H
ATOM   1912 HD22 LEU B  66      15.721  35.845 -10.079  1.00  0.00           H
ATOM   1913 HD23 LEU B  66      15.238  36.812 -11.500  1.00  0.00           H
ATOM   1914 HD11 LEU B  66      16.066  38.133  -8.073  1.00  0.00           H
ATOM   1915 HD12 LEU B  66      14.399  38.367  -7.531  1.00  0.00           H
ATOM   1916 HD13 LEU B  66      15.073  36.710  -7.634  1.00  0.00           H
ATOM   1917  HN  LEU B  66      11.202  38.888 -10.301  1.00  0.00           H
ATOM   1918  N   LEU B  67      11.127  35.069 -11.288  1.00  0.00           N
ATOM   1919  CA  LEU B  67       9.928  34.238 -11.191  1.00  0.00           C
ATOM   1920  C   LEU B  67       9.790  33.871  -9.731  1.00  0.00           C
ATOM   1921  O   LEU B  67      10.809  33.576  -9.126  1.00  0.00           O
ATOM   1922  CB  LEU B  67       9.996  32.952 -12.058  1.00  0.00           C
ATOM   1923  CG  LEU B  67      10.210  33.191 -13.583  1.00  0.00           C
ATOM   1924  CD1 LEU B  67      10.436  31.826 -14.294  1.00  0.00           C
ATOM   1925  CD2 LEU B  67       9.015  33.930 -14.240  1.00  0.00           C
ATOM   1926  HA  LEU B  67       9.047  34.815 -11.510  1.00  0.00           H
ATOM   1927  HB2 LEU B  67      10.854  32.373 -11.695  1.00  0.00           H
ATOM   1928  HB3 LEU B  67       9.083  32.353 -11.895  1.00  0.00           H
ATOM   1929  HG  LEU B  67      11.116  33.803 -13.735  1.00  0.00           H
ATOM   1930 HD21 LEU B  67       9.163  34.019 -15.328  1.00  0.00           H
ATOM   1931 HD22 LEU B  67       8.085  33.376 -14.060  1.00  0.00           H
ATOM   1932 HD23 LEU B  67       8.905  34.945 -13.837  1.00  0.00           H
ATOM   1933 HD11 LEU B  67      10.609  31.974 -15.371  1.00  0.00           H
ATOM   1934 HD12 LEU B  67      11.314  31.310 -13.875  1.00  0.00           H
ATOM   1935 HD13 LEU B  67       9.556  31.177 -14.167  1.00  0.00           H
ATOM   1936  HN  LEU B  67      11.986  34.650 -11.588  1.00  0.00           H
ATOM   1937  N   CYS B  68       8.567  33.897  -9.148  1.00  0.00           N
ATOM   1938  CA  CYS B  68       8.419  33.705  -7.705  1.00  0.00           C
ATOM   1939  C   CYS B  68       7.049  33.158  -7.368  1.00  0.00           C
ATOM   1940  O   CYS B  68       6.275  32.941  -8.283  1.00  0.00           O
ATOM   1941  CB  CYS B  68       8.687  35.050  -6.974  1.00  0.00           C
ATOM   1942  SG  CYS B  68      10.353  35.699  -7.313  1.00  0.00           S
ATOM   1943  HA  CYS B  68       9.123  32.935  -7.374  1.00  0.00           H
ATOM   1944  HB2 CYS B  68       7.953  35.802  -7.299  1.00  0.00           H
ATOM   1945  HB3 CYS B  68       8.623  34.948  -5.882  1.00  0.00           H
ATOM   1946  HN  CYS B  68       7.744  34.104  -9.676  1.00  0.00           H
ATOM   1947  N   GLN B  69       6.726  32.914  -6.076  1.00  0.00           N
ATOM   1948  CA  GLN B  69       5.425  32.345  -5.710  1.00  0.00           C
ATOM   1949  C   GLN B  69       5.093  32.776  -4.294  1.00  0.00           C
ATOM   1950  O   GLN B  69       6.041  33.095  -3.599  1.00  0.00           O
ATOM   1951  CB  GLN B  69       5.605  30.814  -5.860  1.00  0.00           C
ATOM   1952  CG  GLN B  69       4.359  30.003  -5.436  1.00  0.00           C
ATOM   1953  CD  GLN B  69       4.701  28.539  -5.554  1.00  0.00           C
ATOM   1954  OE1 GLN B  69       4.330  27.925  -6.543  1.00  0.00           O
ATOM   1955  NE2 GLN B  69       5.413  27.955  -4.567  1.00  0.00           N
ATOM   1956  HA  GLN B  69       4.629  32.686  -6.389  1.00  0.00           H
ATOM   1957  HB2 GLN B  69       5.830  30.580  -6.913  1.00  0.00           H
ATOM   1958  HB3 GLN B  69       6.468  30.503  -5.254  1.00  0.00           H
ATOM   1959  HG2 GLN B  69       4.093  30.227  -4.394  1.00  0.00           H
ATOM   1960  HG3 GLN B  69       3.499  30.259  -6.075  1.00  0.00           H
ATOM   1961 HE22 GLN B  69       5.646  26.984  -4.635  1.00  0.00           H
ATOM   1962 HE21 GLN B  69       5.716  28.472  -3.766  1.00  0.00           H
ATOM   1963  HN  GLN B  69       7.400  33.041  -5.345  1.00  0.00           H
ATOM   1964  N   THR B  70       3.826  32.827  -3.808  1.00  0.00           N
ATOM   1965  CA  THR B  70       3.604  33.286  -2.431  1.00  0.00           C
ATOM   1966  C   THR B  70       3.959  32.189  -1.457  1.00  0.00           C
ATOM   1967  O   THR B  70       3.979  31.039  -1.863  1.00  0.00           O
ATOM   1968  CB  THR B  70       2.171  33.814  -2.141  1.00  0.00           C
ATOM   1969  OG1 THR B  70       1.221  32.756  -2.352  1.00  0.00           O
ATOM   1970  CG2 THR B  70       1.822  35.039  -3.029  1.00  0.00           C
ATOM   1971  HA  THR B  70       4.280  34.128  -2.224  1.00  0.00           H
ATOM   1972  HB  THR B  70       2.124  34.133  -1.083  1.00  0.00           H
ATOM   1973  HG1 THR B  70       0.330  33.034  -2.165  1.00  0.00           H
ATOM   1974 HG23 THR B  70       1.637  34.710  -4.060  1.00  0.00           H
ATOM   1975 HG21 THR B  70       0.912  35.528  -2.653  1.00  0.00           H
ATOM   1976 HG22 THR B  70       2.631  35.786  -3.025  1.00  0.00           H
ATOM   1977  HN  THR B  70       3.038  32.537  -4.353  1.00  0.00           H
ATOM   1978  N   ALA B  71       4.244  32.529  -0.175  1.00  0.00           N
ATOM   1979  CA  ALA B  71       4.588  31.512   0.819  1.00  0.00           C
ATOM   1980  C   ALA B  71       3.350  31.190   1.625  1.00  0.00           C
ATOM   1981  O   ALA B  71       2.266  31.348   1.084  1.00  0.00           O
ATOM   1982  CB  ALA B  71       5.793  32.027   1.648  1.00  0.00           C
ATOM   1983  HA  ALA B  71       4.884  30.564   0.344  1.00  0.00           H
ATOM   1984  HB1 ALA B  71       6.309  31.216   2.185  1.00  0.00           H
ATOM   1985  HB2 ALA B  71       6.530  32.520   0.995  1.00  0.00           H
ATOM   1986  HB3 ALA B  71       5.419  32.757   2.378  1.00  0.00           H
ATOM   1987  HN  ALA B  71       4.205  33.481   0.134  1.00  0.00           H
ATOM   1988  N   VAL B  72       3.474  30.716   2.889  1.00  0.00           N
ATOM   1989  CA  VAL B  72       2.322  30.192   3.617  1.00  0.00           C
ATOM   1990  C   VAL B  72       2.395  30.612   5.065  1.00  0.00           C
ATOM   1991  CB  VAL B  72       2.332  28.640   3.474  1.00  0.00           C
ATOM   1992  CG1 VAL B  72       2.089  28.226   1.993  1.00  0.00           C
ATOM   1993  CG2 VAL B  72       3.671  28.031   3.985  1.00  0.00           C
ATOM   1994  HA  VAL B  72       1.370  30.595   3.234  1.00  0.00           H
ATOM   1995  OT2 VAL B  72       1.397  30.212   5.849  1.00  0.00           O
ATOM   1996  OT1 VAL B  72       3.318  31.282   5.504  1.00  0.00           O
ATOM   1997  HB  VAL B  72       1.508  28.236   4.087  1.00  0.00           H
ATOM   1998 HG11 VAL B  72       2.101  27.136   1.879  1.00  0.00           H
ATOM   1999 HG12 VAL B  72       1.111  28.601   1.650  1.00  0.00           H
ATOM   2000 HG13 VAL B  72       2.870  28.626   1.332  1.00  0.00           H
ATOM   2001 HG21 VAL B  72       3.544  26.959   4.182  1.00  0.00           H
ATOM   2002 HG22 VAL B  72       4.476  28.154   3.243  1.00  0.00           H
ATOM   2003 HG23 VAL B  72       3.999  28.506   4.920  1.00  0.00           H
ATOM   2004  HN  VAL B  72       4.363  30.628   3.339  1.00  0.00           H
TER
ATOM   2005  N   ASN C   1     -10.211  46.934   7.493  1.00  0.00           N
ATOM   2006  H3  ASN C   1      -9.232  47.308   7.734  1.00  0.00           H
ATOM   2007  H1  ASN C   1     -10.687  47.768   7.023  1.00  0.00           H
ATOM   2008  H2  ASN C   1     -10.797  46.862   8.398  1.00  0.00           H
ATOM   2009  CA  ASN C   1     -10.295  45.729   6.633  1.00  0.00           C
ATOM   2010  C   ASN C   1      -9.069  45.467   5.770  1.00  0.00           C
ATOM   2011  O   ASN C   1      -9.217  45.232   4.580  1.00  0.00           O
ATOM   2012  CB  ASN C   1     -11.621  45.780   5.799  1.00  0.00           C
ATOM   2013  CG  ASN C   1     -12.826  46.060   6.664  1.00  0.00           C
ATOM   2014  OD1 ASN C   1     -12.797  45.747   7.844  1.00  0.00           O
ATOM   2015  ND2 ASN C   1     -13.904  46.645   6.100  1.00  0.00           N
ATOM   2016  HA  ASN C   1     -10.339  44.833   7.276  1.00  0.00           H
ATOM   2017  HB2 ASN C   1     -11.526  46.564   5.031  1.00  0.00           H
ATOM   2018  HB3 ASN C   1     -11.805  44.826   5.291  1.00  0.00           H
ATOM   2019 HD22 ASN C   1     -14.718  46.830   6.655  1.00  0.00           H
ATOM   2020 HD21 ASN C   1     -13.910  46.906   5.134  1.00  0.00           H
ATOM   2021  N   GLY C   2      -7.849  45.452   6.364  1.00  0.00           N
ATOM   2022  CA  GLY C   2      -6.652  45.100   5.600  1.00  0.00           C
ATOM   2023  C   GLY C   2      -6.284  46.120   4.539  1.00  0.00           C
ATOM   2024  O   GLY C   2      -7.156  46.507   3.780  1.00  0.00           O
ATOM   2025  HA3 GLY C   2      -6.838  44.129   5.118  1.00  0.00           H
ATOM   2026  HA2 GLY C   2      -5.810  44.947   6.290  1.00  0.00           H
ATOM   2027  HN  GLY C   2      -7.738  45.619   7.346  1.00  0.00           H
ATOM   2028  N   ASN C   3      -5.003  46.551   4.441  1.00  0.00           N
ATOM   2029  CA  ASN C   3      -4.629  47.516   3.410  1.00  0.00           C
ATOM   2030  C   ASN C   3      -3.189  47.341   2.973  1.00  0.00           C
ATOM   2031  O   ASN C   3      -2.468  48.322   2.876  1.00  0.00           O
ATOM   2032  CB  ASN C   3      -4.884  48.953   3.934  1.00  0.00           C
ATOM   2033  CG  ASN C   3      -4.023  49.259   5.137  1.00  0.00           C
ATOM   2034  OD1 ASN C   3      -3.027  49.951   4.986  1.00  0.00           O
ATOM   2035  ND2 ASN C   3      -4.369  48.762   6.345  1.00  0.00           N
ATOM   2036  HA  ASN C   3      -5.229  47.359   2.496  1.00  0.00           H
ATOM   2037  HB2 ASN C   3      -4.692  49.675   3.124  1.00  0.00           H
ATOM   2038  HB3 ASN C   3      -5.938  49.059   4.217  1.00  0.00           H
ATOM   2039 HD22 ASN C   3      -3.796  48.953   7.143  1.00  0.00           H
ATOM   2040 HD21 ASN C   3      -5.198  48.216   6.467  1.00  0.00           H
ATOM   2041  HN  ASN C   3      -4.292  46.238   5.068  1.00  0.00           H
ATOM   2042  N   GLY C   4      -2.743  46.091   2.705  1.00  0.00           N
ATOM   2043  CA  GLY C   4      -1.352  45.850   2.340  1.00  0.00           C
ATOM   2044  C   GLY C   4      -0.559  45.452   3.564  1.00  0.00           C
ATOM   2045  O   GLY C   4       0.400  44.709   3.423  1.00  0.00           O
ATOM   2046  HA3 GLY C   4      -0.911  46.726   1.852  1.00  0.00           H
ATOM   2047  HA2 GLY C   4      -1.314  45.032   1.605  1.00  0.00           H
ATOM   2048  HN  GLY C   4      -3.334  45.294   2.809  1.00  0.00           H
ATOM   2049  N   ASN C   5      -0.936  45.909   4.782  1.00  0.00           N
ATOM   2050  CA  ASN C   5      -0.331  45.356   5.993  1.00  0.00           C
ATOM   2051  C   ASN C   5      -0.260  43.844   5.902  1.00  0.00           C
ATOM   2052  O   ASN C   5       0.763  43.281   6.263  1.00  0.00           O
ATOM   2053  CB  ASN C   5      -1.140  45.764   7.261  1.00  0.00           C
ATOM   2054  CG  ASN C   5      -2.629  45.515   7.186  1.00  0.00           C
ATOM   2055  OD1 ASN C   5      -3.112  45.000   6.190  1.00  0.00           O
ATOM   2056  ND2 ASN C   5      -3.387  45.896   8.238  1.00  0.00           N
ATOM   2057  HA  ASN C   5       0.692  45.757   6.080  1.00  0.00           H
ATOM   2058  HB2 ASN C   5      -0.728  45.248   8.144  1.00  0.00           H
ATOM   2059  HB3 ASN C   5      -1.038  46.846   7.416  1.00  0.00           H
ATOM   2060 HD22 ASN C   5      -4.376  45.747   8.225  1.00  0.00           H
ATOM   2061 HD21 ASN C   5      -2.973  46.338   9.036  1.00  0.00           H
ATOM   2062  HN  ASN C   5      -1.649  46.600   4.889  1.00  0.00           H
ATOM   2063  N   VAL C   6      -1.339  43.186   5.413  1.00  0.00           N
ATOM   2064  CA  VAL C   6      -1.369  41.726   5.286  1.00  0.00           C
ATOM   2065  C   VAL C   6      -1.003  41.269   3.884  1.00  0.00           C
ATOM   2066  O   VAL C   6      -0.299  40.279   3.769  1.00  0.00           O
ATOM   2067  CB  VAL C   6      -2.739  41.140   5.763  1.00  0.00           C
ATOM   2068  CG1 VAL C   6      -3.004  41.541   7.239  1.00  0.00           C
ATOM   2069  CG2 VAL C   6      -3.955  41.541   4.883  1.00  0.00           C
ATOM   2070  HA  VAL C   6      -0.612  41.290   5.961  1.00  0.00           H
ATOM   2071  HB  VAL C   6      -2.662  40.037   5.727  1.00  0.00           H
ATOM   2072 HG11 VAL C   6      -3.933  41.098   7.624  1.00  0.00           H
ATOM   2073 HG12 VAL C   6      -2.174  41.178   7.858  1.00  0.00           H
ATOM   2074 HG13 VAL C   6      -3.077  42.633   7.347  1.00  0.00           H
ATOM   2075 HG21 VAL C   6      -4.876  41.089   5.279  1.00  0.00           H
ATOM   2076 HG22 VAL C   6      -4.119  42.626   4.871  1.00  0.00           H
ATOM   2077 HG23 VAL C   6      -3.816  41.184   3.853  1.00  0.00           H
ATOM   2078  HN  VAL C   6      -2.136  43.711   5.118  1.00  0.00           H
ATOM   2079  N   CYS C   7      -1.459  41.952   2.805  1.00  0.00           N
ATOM   2080  CA  CYS C   7      -1.170  41.496   1.439  1.00  0.00           C
ATOM   2081  C   CYS C   7       0.140  42.064   0.939  1.00  0.00           C
ATOM   2082  O   CYS C   7       0.524  43.100   1.454  1.00  0.00           O
ATOM   2083  CB  CYS C   7      -2.319  41.935   0.494  1.00  0.00           C
ATOM   2084  SG  CYS C   7      -3.758  40.896   0.851  1.00  0.00           S
ATOM   2085  HA  CYS C   7      -1.111  40.397   1.422  1.00  0.00           H
ATOM   2086  HB2 CYS C   7      -2.579  42.996   0.625  1.00  0.00           H
ATOM   2087  HB3 CYS C   7      -2.069  41.781  -0.558  1.00  0.00           H
ATOM   2088  HN  CYS C   7      -1.992  42.790   2.924  1.00  0.00           H
ATOM   2089  N   PRO C   8       0.878  41.463  -0.033  1.00  0.00           N
ATOM   2090  CA  PRO C   8       2.168  42.021  -0.399  1.00  0.00           C
ATOM   2091  C   PRO C   8       2.048  43.298  -1.202  1.00  0.00           C
ATOM   2092  O   PRO C   8       1.156  43.322  -2.031  1.00  0.00           O
ATOM   2093  CB  PRO C   8       2.731  40.871  -1.277  1.00  0.00           C
ATOM   2094  CG  PRO C   8       1.484  40.178  -1.858  1.00  0.00           C
ATOM   2095  CD  PRO C   8       0.493  40.213  -0.673  1.00  0.00           C
ATOM   2096  HA  PRO C   8       2.767  42.133   0.509  1.00  0.00           H
ATOM   2097  HD3 PRO C   8       0.672  39.367   0.011  1.00  0.00           H
ATOM   2098  HD2 PRO C   8      -0.528  40.185  -1.057  1.00  0.00           H
ATOM   2099  HG3 PRO C   8       1.689  39.153  -2.208  1.00  0.00           H
ATOM   2100  HG2 PRO C   8       1.101  40.774  -2.702  1.00  0.00           H
ATOM   2101  HB2 PRO C   8       3.433  41.213  -2.049  1.00  0.00           H
ATOM   2102  HB3 PRO C   8       3.236  40.113  -0.666  1.00  0.00           H
ATOM   2103  N   PRO C   9       2.902  44.342  -1.016  1.00  0.00           N
ATOM   2104  CA  PRO C   9       2.965  45.472  -1.947  1.00  0.00           C
ATOM   2105  C   PRO C   9       2.823  45.274  -3.448  1.00  0.00           C
ATOM   2106  O   PRO C   9       2.450  44.209  -3.912  1.00  0.00           O
ATOM   2107  CB  PRO C   9       4.406  45.917  -1.580  1.00  0.00           C
ATOM   2108  CG  PRO C   9       4.449  45.784  -0.046  1.00  0.00           C
ATOM   2109  CD  PRO C   9       3.740  44.433   0.180  1.00  0.00           C
ATOM   2110  HA  PRO C   9       2.235  46.227  -1.619  1.00  0.00           H
ATOM   2111  HD3 PRO C   9       3.136  44.456   1.102  1.00  0.00           H
ATOM   2112  HD2 PRO C   9       4.490  43.633   0.242  1.00  0.00           H
ATOM   2113  HG3 PRO C   9       3.856  46.604   0.392  1.00  0.00           H
ATOM   2114  HG2 PRO C   9       5.471  45.820   0.367  1.00  0.00           H
ATOM   2115  HB2 PRO C   9       5.120  45.214  -2.030  1.00  0.00           H
ATOM   2116  HB3 PRO C   9       4.682  46.929  -1.896  1.00  0.00           H
ATOM   2117  N   GLY C  10       3.119  46.343  -4.229  1.00  0.00           N
ATOM   2118  CA  GLY C  10       2.865  46.360  -5.669  1.00  0.00           C
ATOM   2119  C   GLY C  10       1.494  45.853  -6.053  1.00  0.00           C
ATOM   2120  O   GLY C  10       0.543  46.160  -5.352  1.00  0.00           O
ATOM   2121  HA3 GLY C  10       3.686  45.877  -6.208  1.00  0.00           H
ATOM   2122  HA2 GLY C  10       2.853  47.404  -6.023  1.00  0.00           H
ATOM   2123  HN  GLY C  10       3.471  47.191  -3.829  1.00  0.00           H
ATOM   2124  N   LEU C  11       1.363  45.126  -7.187  1.00  0.00           N
ATOM   2125  CA  LEU C  11       0.042  44.927  -7.786  1.00  0.00           C
ATOM   2126  C   LEU C  11      -0.949  44.272  -6.843  1.00  0.00           C
ATOM   2127  O   LEU C  11      -1.963  44.893  -6.559  1.00  0.00           O
ATOM   2128  CB  LEU C  11       0.141  44.140  -9.126  1.00  0.00           C
ATOM   2129  CG  LEU C  11      -1.169  44.101  -9.967  1.00  0.00           C
ATOM   2130  CD1 LEU C  11      -1.506  45.473 -10.619  1.00  0.00           C
ATOM   2131  CD2 LEU C  11      -1.038  43.017 -11.076  1.00  0.00           C
ATOM   2132  HA  LEU C  11      -0.317  45.940  -8.023  1.00  0.00           H
ATOM   2133  HB2 LEU C  11       0.927  44.582  -9.759  1.00  0.00           H
ATOM   2134  HB3 LEU C  11       0.439  43.109  -8.881  1.00  0.00           H
ATOM   2135  HG  LEU C  11      -1.998  43.829  -9.297  1.00  0.00           H
ATOM   2136 HD21 LEU C  11      -1.937  42.995 -11.711  1.00  0.00           H
ATOM   2137 HD22 LEU C  11      -0.169  43.231 -11.718  1.00  0.00           H
ATOM   2138 HD23 LEU C  11      -0.908  42.017 -10.632  1.00  0.00           H
ATOM   2139 HD11 LEU C  11      -2.406  45.384 -11.246  1.00  0.00           H
ATOM   2140 HD12 LEU C  11      -1.707  46.247  -9.864  1.00  0.00           H
ATOM   2141 HD13 LEU C  11      -0.675  45.811 -11.257  1.00  0.00           H
ATOM   2142  HN  LEU C  11       2.172  44.834  -7.700  1.00  0.00           H
ATOM   2143  N   PHE C  12      -0.710  43.032  -6.353  1.00  0.00           N
ATOM   2144  CA  PHE C  12      -1.712  42.383  -5.506  1.00  0.00           C
ATOM   2145  C   PHE C  12      -1.593  42.917  -4.100  1.00  0.00           C
ATOM   2146  O   PHE C  12      -0.889  42.319  -3.302  1.00  0.00           O
ATOM   2147  CB  PHE C  12      -1.575  40.841  -5.432  1.00  0.00           C
ATOM   2148  CG  PHE C  12      -1.643  40.177  -6.804  1.00  0.00           C
ATOM   2149  CD1 PHE C  12      -2.871  39.959  -7.438  1.00  0.00           C
ATOM   2150  CD2 PHE C  12      -0.461  39.766  -7.418  1.00  0.00           C
ATOM   2151  CE1 PHE C  12      -2.908  39.329  -8.683  1.00  0.00           C
ATOM   2152  CE2 PHE C  12      -0.501  39.189  -8.686  1.00  0.00           C
ATOM   2153  CZ  PHE C  12      -1.716  39.064  -9.360  1.00  0.00           C
ATOM   2154  HA  PHE C  12      -2.721  42.580  -5.905  1.00  0.00           H
ATOM   2155  HB2 PHE C  12      -0.640  40.554  -4.933  1.00  0.00           H
ATOM   2156  HB3 PHE C  12      -2.410  40.448  -4.840  1.00  0.00           H
ATOM   2157  HD2 PHE C  12       0.493  39.885  -6.918  1.00  0.00           H
ATOM   2158  HE2 PHE C  12       0.424  38.836  -9.121  1.00  0.00           H
ATOM   2159  HZ  PHE C  12      -1.751  38.766 -10.401  1.00  0.00           H
ATOM   2160  HE1 PHE C  12      -3.849  39.042  -9.138  1.00  0.00           H
ATOM   2161  HD1 PHE C  12      -3.791  40.281  -6.967  1.00  0.00           H
ATOM   2162  HN  PHE C  12       0.149  42.551  -6.538  1.00  0.00           H
ATOM   2163  N   SER C  13      -2.268  44.034  -3.761  1.00  0.00           N
ATOM   2164  CA  SER C  13      -2.155  44.566  -2.406  1.00  0.00           C
ATOM   2165  C   SER C  13      -3.491  45.030  -1.878  1.00  0.00           C
ATOM   2166  O   SER C  13      -3.483  45.949  -1.076  1.00  0.00           O
ATOM   2167  CB  SER C  13      -1.120  45.706  -2.493  1.00  0.00           C
ATOM   2168  OG  SER C  13      -1.642  46.588  -3.488  1.00  0.00           O
ATOM   2169  HA  SER C  13      -1.782  43.831  -1.680  1.00  0.00           H
ATOM   2170  HB2 SER C  13      -0.981  46.209  -1.522  1.00  0.00           H
ATOM   2171  HB3 SER C  13      -0.152  45.306  -2.830  1.00  0.00           H
ATOM   2172  HG1 SER C  13      -1.081  47.334  -3.644  1.00  0.00           H
ATOM   2173  HN  SER C  13      -2.807  44.550  -4.433  1.00  0.00           H
ATOM   2174  N   ASN C  14      -4.622  44.407  -2.297  1.00  0.00           N
ATOM   2175  CA  ASN C  14      -5.941  44.802  -1.805  1.00  0.00           C
ATOM   2176  C   ASN C  14      -6.511  43.614  -1.053  1.00  0.00           C
ATOM   2177  O   ASN C  14      -7.090  42.763  -1.711  1.00  0.00           O
ATOM   2178  CB  ASN C  14      -6.877  45.184  -2.985  1.00  0.00           C
ATOM   2179  CG  ASN C  14      -6.337  46.319  -3.822  1.00  0.00           C
ATOM   2180  OD1 ASN C  14      -6.606  47.468  -3.508  1.00  0.00           O
ATOM   2181  ND2 ASN C  14      -5.577  46.035  -4.901  1.00  0.00           N
ATOM   2182  HA  ASN C  14      -5.908  45.695  -1.162  1.00  0.00           H
ATOM   2183  HB2 ASN C  14      -7.041  44.320  -3.643  1.00  0.00           H
ATOM   2184  HB3 ASN C  14      -7.855  45.473  -2.569  1.00  0.00           H
ATOM   2185 HD22 ASN C  14      -5.256  46.778  -5.488  1.00  0.00           H
ATOM   2186 HD21 ASN C  14      -5.339  45.095  -5.145  1.00  0.00           H
ATOM   2187  HN  ASN C  14      -4.589  43.634  -2.934  1.00  0.00           H
ATOM   2188  N   PRO C  15      -6.388  43.478   0.290  1.00  0.00           N
ATOM   2189  CA  PRO C  15      -6.979  42.328   0.956  1.00  0.00           C
ATOM   2190  C   PRO C  15      -8.455  42.217   0.676  1.00  0.00           C
ATOM   2191  O   PRO C  15      -9.177  43.124   1.057  1.00  0.00           O
ATOM   2192  CB  PRO C  15      -6.714  42.675   2.444  1.00  0.00           C
ATOM   2193  CG  PRO C  15      -5.464  43.576   2.383  1.00  0.00           C
ATOM   2194  CD  PRO C  15      -5.677  44.438   1.120  1.00  0.00           C
ATOM   2195  HA  PRO C  15      -6.429  41.419   0.671  1.00  0.00           H
ATOM   2196  HD3 PRO C  15      -4.711  44.764   0.712  1.00  0.00           H
ATOM   2197  HD2 PRO C  15      -6.325  45.303   1.330  1.00  0.00           H
ATOM   2198  HG3 PRO C  15      -4.568  42.960   2.253  1.00  0.00           H
ATOM   2199  HG2 PRO C  15      -5.321  44.160   3.295  1.00  0.00           H
ATOM   2200  HB2 PRO C  15      -7.535  43.277   2.864  1.00  0.00           H
ATOM   2201  HB3 PRO C  15      -6.572  41.787   3.080  1.00  0.00           H
ATOM   2202  N   GLN C  16      -8.918  41.120   0.029  1.00  0.00           N
ATOM   2203  CA  GLN C  16     -10.350  40.869  -0.054  1.00  0.00           C
ATOM   2204  C   GLN C  16     -10.615  39.456   0.427  1.00  0.00           C
ATOM   2205  O   GLN C  16      -9.941  38.552  -0.041  1.00  0.00           O
ATOM   2206  CB  GLN C  16     -10.932  41.166  -1.456  1.00  0.00           C
ATOM   2207  CG  GLN C  16     -10.871  42.677  -1.823  1.00  0.00           C
ATOM   2208  CD  GLN C  16     -11.879  43.012  -2.900  1.00  0.00           C
ATOM   2209  OE1 GLN C  16     -13.014  43.313  -2.562  1.00  0.00           O
ATOM   2210  NE2 GLN C  16     -11.516  42.966  -4.199  1.00  0.00           N
ATOM   2211  HA  GLN C  16     -10.895  41.545   0.606  1.00  0.00           H
ATOM   2212  HB2 GLN C  16     -10.391  40.565  -2.197  1.00  0.00           H
ATOM   2213  HB3 GLN C  16     -11.983  40.847  -1.447  1.00  0.00           H
ATOM   2214  HG2 GLN C  16     -11.127  43.296  -0.950  1.00  0.00           H
ATOM   2215  HG3 GLN C  16      -9.848  42.949  -2.129  1.00  0.00           H
ATOM   2216 HE22 GLN C  16     -12.181  43.188  -4.911  1.00  0.00           H
ATOM   2217 HE21 GLN C  16     -10.593  42.709  -4.471  1.00  0.00           H
ATOM   2218  HN  GLN C  16      -8.307  40.435  -0.370  1.00  0.00           H
ATOM   2219  N   CYS C  17     -11.577  39.249   1.362  1.00  0.00           N
ATOM   2220  CA  CYS C  17     -11.917  37.900   1.802  1.00  0.00           C
ATOM   2221  C   CYS C  17     -12.695  37.268   0.672  1.00  0.00           C
ATOM   2222  O   CYS C  17     -13.915  37.317   0.692  1.00  0.00           O
ATOM   2223  CB  CYS C  17     -12.801  37.940   3.076  1.00  0.00           C
ATOM   2224  SG  CYS C  17     -11.905  38.668   4.476  1.00  0.00           S
ATOM   2225  HA  CYS C  17     -11.008  37.320   2.031  1.00  0.00           H
ATOM   2226  HB2 CYS C  17     -13.711  38.538   2.912  1.00  0.00           H
ATOM   2227  HB3 CYS C  17     -13.088  36.916   3.347  1.00  0.00           H
ATOM   2228  HN  CYS C  17     -12.122  40.002   1.731  1.00  0.00           H
ATOM   2229  N   CYS C  18     -12.005  36.680  -0.332  1.00  0.00           N
ATOM   2230  CA  CYS C  18     -12.718  36.109  -1.471  1.00  0.00           C
ATOM   2231  C   CYS C  18     -12.938  34.645  -1.195  1.00  0.00           C
ATOM   2232  O   CYS C  18     -12.141  34.071  -0.469  1.00  0.00           O
ATOM   2233  CB  CYS C  18     -11.900  36.228  -2.778  1.00  0.00           C
ATOM   2234  SG  CYS C  18     -11.034  37.826  -2.830  1.00  0.00           S
ATOM   2235  HA  CYS C  18     -13.680  36.623  -1.625  1.00  0.00           H
ATOM   2236  HB2 CYS C  18     -11.147  35.434  -2.780  1.00  0.00           H
ATOM   2237  HB3 CYS C  18     -12.529  36.107  -3.672  1.00  0.00           H
ATOM   2238  HN  CYS C  18     -11.006  36.596  -0.300  1.00  0.00           H
ATOM   2239  N   ALA C  19     -13.987  34.018  -1.767  1.00  0.00           N
ATOM   2240  CA  ALA C  19     -14.190  32.606  -1.484  1.00  0.00           C
ATOM   2241  C   ALA C  19     -13.149  31.789  -2.210  1.00  0.00           C
ATOM   2242  O   ALA C  19     -12.505  30.975  -1.570  1.00  0.00           O
ATOM   2243  CB  ALA C  19     -15.607  32.116  -1.868  1.00  0.00           C
ATOM   2244  HA  ALA C  19     -14.097  32.453  -0.400  1.00  0.00           H
ATOM   2245  HB1 ALA C  19     -15.809  31.115  -1.455  1.00  0.00           H
ATOM   2246  HB2 ALA C  19     -16.370  32.811  -1.484  1.00  0.00           H
ATOM   2247  HB3 ALA C  19     -15.679  32.059  -2.959  1.00  0.00           H
ATOM   2248  HN  ALA C  19     -14.613  34.490  -2.392  1.00  0.00           H
ATOM   2249  N   THR C  20     -12.975  31.974  -3.539  1.00  0.00           N
ATOM   2250  CA  THR C  20     -12.201  31.013  -4.324  1.00  0.00           C
ATOM   2251  C   THR C  20     -11.261  31.668  -5.297  1.00  0.00           C
ATOM   2252  O   THR C  20     -11.461  32.829  -5.613  1.00  0.00           O
ATOM   2253  CB  THR C  20     -13.158  30.089  -5.126  1.00  0.00           C
ATOM   2254  OG1 THR C  20     -12.421  29.128  -5.908  1.00  0.00           O
ATOM   2255  CG2 THR C  20     -14.132  30.875  -6.037  1.00  0.00           C
ATOM   2256  HA  THR C  20     -11.601  30.359  -3.678  1.00  0.00           H
ATOM   2257  HB  THR C  20     -13.776  29.542  -4.402  1.00  0.00           H
ATOM   2258  HG1 THR C  20     -12.050  29.482  -6.709  1.00  0.00           H
ATOM   2259 HG23 THR C  20     -13.550  31.550  -6.675  1.00  0.00           H
ATOM   2260 HG21 THR C  20     -14.711  30.186  -6.672  1.00  0.00           H
ATOM   2261 HG22 THR C  20     -14.834  31.468  -5.439  1.00  0.00           H
ATOM   2262  HN  THR C  20     -13.431  32.726  -4.021  1.00  0.00           H
ATOM   2263  N   GLN C  21     -10.261  30.895  -5.791  1.00  0.00           N
ATOM   2264  CA  GLN C  21      -9.454  31.339  -6.920  1.00  0.00           C
ATOM   2265  C   GLN C  21      -9.321  30.211  -7.916  1.00  0.00           C
ATOM   2266  O   GLN C  21      -9.509  29.075  -7.512  1.00  0.00           O
ATOM   2267  CB  GLN C  21      -8.101  31.852  -6.371  1.00  0.00           C
ATOM   2268  CG  GLN C  21      -7.185  32.447  -7.467  1.00  0.00           C
ATOM   2269  CD  GLN C  21      -6.043  33.212  -6.848  1.00  0.00           C
ATOM   2270  OE1 GLN C  21      -5.996  34.424  -6.972  1.00  0.00           O
ATOM   2271  NE2 GLN C  21      -5.103  32.531  -6.163  1.00  0.00           N
ATOM   2272  HA  GLN C  21      -9.986  32.133  -7.451  1.00  0.00           H
ATOM   2273  HB2 GLN C  21      -8.319  32.633  -5.632  1.00  0.00           H
ATOM   2274  HB3 GLN C  21      -7.593  31.029  -5.847  1.00  0.00           H
ATOM   2275  HG2 GLN C  21      -6.792  31.633  -8.094  1.00  0.00           H
ATOM   2276  HG3 GLN C  21      -7.757  33.139  -8.100  1.00  0.00           H
ATOM   2277 HE22 GLN C  21      -4.347  33.020  -5.737  1.00  0.00           H
ATOM   2278 HE21 GLN C  21      -5.151  31.541  -6.075  1.00  0.00           H
ATOM   2279  HN  GLN C  21     -10.066  29.979  -5.430  1.00  0.00           H
ATOM   2280  N   VAL C  22      -9.026  30.507  -9.207  1.00  0.00           N
ATOM   2281  CA  VAL C  22      -8.877  29.457 -10.214  1.00  0.00           C
ATOM   2282  C   VAL C  22      -7.647  29.781 -11.044  1.00  0.00           C
ATOM   2283  O   VAL C  22      -7.308  30.952 -11.119  1.00  0.00           O
ATOM   2284  CB  VAL C  22     -10.176  29.295 -11.058  1.00  0.00           C
ATOM   2285  CG1 VAL C  22     -11.415  29.137 -10.131  1.00  0.00           C
ATOM   2286  CG2 VAL C  22     -10.419  30.493 -12.012  1.00  0.00           C
ATOM   2287  HA  VAL C  22      -8.715  28.483  -9.727  1.00  0.00           H
ATOM   2288  HB  VAL C  22     -10.070  28.386 -11.677  1.00  0.00           H
ATOM   2289 HG11 VAL C  22     -12.311  28.896 -10.724  1.00  0.00           H
ATOM   2290 HG12 VAL C  22     -11.256  28.333  -9.403  1.00  0.00           H
ATOM   2291 HG13 VAL C  22     -11.610  30.065  -9.572  1.00  0.00           H
ATOM   2292 HG21 VAL C  22     -11.302  30.306 -12.641  1.00  0.00           H
ATOM   2293 HG22 VAL C  22     -10.602  31.399 -11.420  1.00  0.00           H
ATOM   2294 HG23 VAL C  22      -9.556  30.655 -12.676  1.00  0.00           H
ATOM   2295  HN  VAL C  22      -8.924  31.453  -9.517  1.00  0.00           H
ATOM   2296  N   LEU C  23      -6.963  28.786 -11.659  1.00  0.00           N
ATOM   2297  CA  LEU C  23      -5.785  29.074 -12.485  1.00  0.00           C
ATOM   2298  C   LEU C  23      -4.783  29.962 -11.772  1.00  0.00           C
ATOM   2299  O   LEU C  23      -4.428  31.001 -12.304  1.00  0.00           O
ATOM   2300  CB  LEU C  23      -6.259  29.697 -13.829  1.00  0.00           C
ATOM   2301  CG  LEU C  23      -7.367  28.870 -14.547  1.00  0.00           C
ATOM   2302  CD1 LEU C  23      -7.835  29.627 -15.822  1.00  0.00           C
ATOM   2303  CD2 LEU C  23      -6.886  27.439 -14.922  1.00  0.00           C
ATOM   2304  HA  LEU C  23      -5.237  28.144 -12.701  1.00  0.00           H
ATOM   2305  HB2 LEU C  23      -6.659  30.702 -13.620  1.00  0.00           H
ATOM   2306  HB3 LEU C  23      -5.392  29.811 -14.500  1.00  0.00           H
ATOM   2307  HG  LEU C  23      -8.242  28.774 -13.882  1.00  0.00           H
ATOM   2308 HD21 LEU C  23      -7.658  26.921 -15.512  1.00  0.00           H
ATOM   2309 HD22 LEU C  23      -5.963  27.490 -15.519  1.00  0.00           H
ATOM   2310 HD23 LEU C  23      -6.695  26.832 -14.025  1.00  0.00           H
ATOM   2311 HD11 LEU C  23      -8.647  29.077 -16.323  1.00  0.00           H
ATOM   2312 HD12 LEU C  23      -8.211  30.628 -15.561  1.00  0.00           H
ATOM   2313 HD13 LEU C  23      -6.999  29.739 -16.529  1.00  0.00           H
ATOM   2314  HN  LEU C  23      -7.275  27.835 -11.594  1.00  0.00           H
ATOM   2315  N   GLY C  24      -4.323  29.561 -10.563  1.00  0.00           N
ATOM   2316  CA  GLY C  24      -3.443  30.377  -9.729  1.00  0.00           C
ATOM   2317  C   GLY C  24      -3.627  31.867  -9.865  1.00  0.00           C
ATOM   2318  O   GLY C  24      -2.631  32.563  -9.739  1.00  0.00           O
ATOM   2319  HA3 GLY C  24      -2.402  30.109  -9.977  1.00  0.00           H
ATOM   2320  HA2 GLY C  24      -3.608  30.138  -8.666  1.00  0.00           H
ATOM   2321  HN  GLY C  24      -4.524  28.649 -10.231  1.00  0.00           H
ATOM   2322  N   LEU C  25      -4.854  32.389 -10.122  1.00  0.00           N
ATOM   2323  CA  LEU C  25      -4.967  33.808 -10.455  1.00  0.00           C
ATOM   2324  C   LEU C  25      -6.377  34.362 -10.351  1.00  0.00           C
ATOM   2325  O   LEU C  25      -6.563  35.297  -9.589  1.00  0.00           O
ATOM   2326  CB  LEU C  25      -4.376  33.990 -11.886  1.00  0.00           C
ATOM   2327  CG  LEU C  25      -4.099  35.456 -12.335  1.00  0.00           C
ATOM   2328  CD1 LEU C  25      -2.925  36.110 -11.554  1.00  0.00           C
ATOM   2329  CD2 LEU C  25      -3.737  35.459 -13.850  1.00  0.00           C
ATOM   2330  HA  LEU C  25      -4.342  34.353  -9.734  1.00  0.00           H
ATOM   2331  HB2 LEU C  25      -3.420  33.453 -11.971  1.00  0.00           H
ATOM   2332  HB3 LEU C  25      -5.072  33.512 -12.592  1.00  0.00           H
ATOM   2333  HG  LEU C  25      -5.003  36.065 -12.172  1.00  0.00           H
ATOM   2334 HD21 LEU C  25      -3.487  36.472 -14.199  1.00  0.00           H
ATOM   2335 HD22 LEU C  25      -2.864  34.813 -14.036  1.00  0.00           H
ATOM   2336 HD23 LEU C  25      -4.577  35.086 -14.455  1.00  0.00           H
ATOM   2337 HD11 LEU C  25      -2.738  37.119 -11.950  1.00  0.00           H
ATOM   2338 HD12 LEU C  25      -3.141  36.213 -10.484  1.00  0.00           H
ATOM   2339 HD13 LEU C  25      -2.006  35.515 -11.670  1.00  0.00           H
ATOM   2340  HN  LEU C  25      -5.668  31.814 -10.185  1.00  0.00           H
ATOM   2341  N   ILE C  26      -7.398  33.864 -11.089  1.00  0.00           N
ATOM   2342  CA  ILE C  26      -8.679  34.586 -11.141  1.00  0.00           C
ATOM   2343  C   ILE C  26      -9.454  34.383  -9.851  1.00  0.00           C
ATOM   2344  O   ILE C  26      -9.879  33.262  -9.625  1.00  0.00           O
ATOM   2345  CB  ILE C  26      -9.552  34.238 -12.393  1.00  0.00           C
ATOM   2346  CG1 ILE C  26      -9.040  34.890 -13.715  1.00  0.00           C
ATOM   2347  CG2 ILE C  26     -11.037  34.663 -12.195  1.00  0.00           C
ATOM   2348  HA  ILE C  26      -8.450  35.652 -11.262  1.00  0.00           H
ATOM   2349  HB  ILE C  26      -9.527  33.149 -12.537  1.00  0.00           H
ATOM   2350  CD  ILE C  26      -7.565  34.563 -14.056  1.00  0.00           C
ATOM   2351  HD3 ILE C  26      -7.400  33.475 -14.086  1.00  0.00           H
ATOM   2352  HD2 ILE C  26      -6.905  35.017 -13.308  1.00  0.00           H
ATOM   2353  HD1 ILE C  26      -7.301  34.984 -15.040  1.00  0.00           H
ATOM   2354 HG12 ILE C  26      -9.659  34.531 -14.555  1.00  0.00           H
ATOM   2355 HG13 ILE C  26      -9.163  35.982 -13.654  1.00  0.00           H
ATOM   2356 HG21 ILE C  26     -11.623  34.442 -13.100  1.00  0.00           H
ATOM   2357 HG22 ILE C  26     -11.517  34.130 -11.364  1.00  0.00           H
ATOM   2358 HG23 ILE C  26     -11.096  35.744 -11.994  1.00  0.00           H
ATOM   2359  HN  ILE C  26      -7.288  33.028 -11.627  1.00  0.00           H
ATOM   2360  N   GLY C  27      -9.670  35.431  -9.013  1.00  0.00           N
ATOM   2361  CA  GLY C  27     -10.515  35.308  -7.820  1.00  0.00           C
ATOM   2362  C   GLY C  27     -11.975  35.478  -8.168  1.00  0.00           C
ATOM   2363  O   GLY C  27     -12.229  35.928  -9.272  1.00  0.00           O
ATOM   2364  HA3 GLY C  27     -10.272  36.099  -7.094  1.00  0.00           H
ATOM   2365  HA2 GLY C  27     -10.337  34.356  -7.312  1.00  0.00           H
ATOM   2366  HN  GLY C  27      -9.310  36.340  -9.224  1.00  0.00           H
ATOM   2367  N   LEU C  28     -12.934  35.150  -7.259  1.00  0.00           N
ATOM   2368  CA  LEU C  28     -14.358  35.396  -7.531  1.00  0.00           C
ATOM   2369  C   LEU C  28     -15.064  35.941  -6.298  1.00  0.00           C
ATOM   2370  O   LEU C  28     -14.586  35.695  -5.202  1.00  0.00           O
ATOM   2371  CB  LEU C  28     -15.141  34.144  -8.030  1.00  0.00           C
ATOM   2372  CG  LEU C  28     -14.720  33.610  -9.438  1.00  0.00           C
ATOM   2373  CD1 LEU C  28     -13.504  32.640  -9.400  1.00  0.00           C
ATOM   2374  CD2 LEU C  28     -15.915  32.880 -10.119  1.00  0.00           C
ATOM   2375  HA  LEU C  28     -14.442  36.193  -8.284  1.00  0.00           H
ATOM   2376  HB2 LEU C  28     -15.066  33.342  -7.283  1.00  0.00           H
ATOM   2377  HB3 LEU C  28     -16.202  34.433  -8.078  1.00  0.00           H
ATOM   2378  HG  LEU C  28     -14.454  34.468 -10.075  1.00  0.00           H
ATOM   2379 HD21 LEU C  28     -15.617  32.488 -11.104  1.00  0.00           H
ATOM   2380 HD22 LEU C  28     -16.257  32.039  -9.495  1.00  0.00           H
ATOM   2381 HD23 LEU C  28     -16.763  33.567 -10.269  1.00  0.00           H
ATOM   2382 HD11 LEU C  28     -13.136  32.456 -10.421  1.00  0.00           H
ATOM   2383 HD12 LEU C  28     -12.674  33.038  -8.801  1.00  0.00           H
ATOM   2384 HD13 LEU C  28     -13.804  31.669  -8.983  1.00  0.00           H
ATOM   2385  HN  LEU C  28     -12.689  34.744  -6.376  1.00  0.00           H
ATOM   2386  N   ASP C  29     -16.194  36.679  -6.468  1.00  0.00           N
ATOM   2387  CA  ASP C  29     -16.906  37.300  -5.342  1.00  0.00           C
ATOM   2388  C   ASP C  29     -15.951  37.850  -4.315  1.00  0.00           C
ATOM   2389  O   ASP C  29     -16.023  37.497  -3.148  1.00  0.00           O
ATOM   2390  CB  ASP C  29     -17.914  36.337  -4.677  1.00  0.00           C
ATOM   2391  CG  ASP C  29     -18.774  37.022  -3.646  1.00  0.00           C
ATOM   2392  OD1 ASP C  29     -19.535  37.951  -4.035  1.00  0.00           O
ATOM   2393  OD2 ASP C  29     -18.698  36.638  -2.447  1.00  0.00           O
ATOM   2394  HA  ASP C  29     -17.478  38.165  -5.717  1.00  0.00           H
ATOM   2395  HB2 ASP C  29     -18.585  35.944  -5.450  1.00  0.00           H
ATOM   2396  HB3 ASP C  29     -17.356  35.514  -4.208  1.00  0.00           H
ATOM   2397  HN  ASP C  29     -16.579  36.820  -7.383  1.00  0.00           H
ATOM   2398  N   CYS C  30     -15.034  38.734  -4.754  1.00  0.00           N
ATOM   2399  CA  CYS C  30     -14.105  39.313  -3.797  1.00  0.00           C
ATOM   2400  C   CYS C  30     -14.881  40.227  -2.875  1.00  0.00           C
ATOM   2401  O   CYS C  30     -15.724  40.947  -3.385  1.00  0.00           O
ATOM   2402  CB  CYS C  30     -12.964  40.052  -4.538  1.00  0.00           C
ATOM   2403  SG  CYS C  30     -12.110  38.888  -5.655  1.00  0.00           S
ATOM   2404  HA  CYS C  30     -13.657  38.496  -3.219  1.00  0.00           H
ATOM   2405  HB2 CYS C  30     -13.374  40.892  -5.116  1.00  0.00           H
ATOM   2406  HB3 CYS C  30     -12.226  40.438  -3.829  1.00  0.00           H
ATOM   2407  HN  CYS C  30     -14.999  39.012  -5.716  1.00  0.00           H
ATOM   2408  N   LYS C  31     -14.644  40.217  -1.539  1.00  0.00           N
ATOM   2409  CA  LYS C  31     -15.324  41.156  -0.642  1.00  0.00           C
ATOM   2410  C   LYS C  31     -14.323  41.690   0.359  1.00  0.00           C
ATOM   2411  O   LYS C  31     -13.435  40.940   0.724  1.00  0.00           O
ATOM   2412  CB  LYS C  31     -16.470  40.467   0.148  1.00  0.00           C
ATOM   2413  CG  LYS C  31     -17.705  40.140  -0.737  1.00  0.00           C
ATOM   2414  CD  LYS C  31     -18.832  39.485   0.115  1.00  0.00           C
ATOM   2415  CE  LYS C  31     -20.155  39.322  -0.680  1.00  0.00           C
ATOM   2416  NZ  LYS C  31     -21.196  38.639   0.123  1.00  0.00           N
ATOM   2417  HA  LYS C  31     -15.730  42.016  -1.202  1.00  0.00           H
ATOM   2418  HB2 LYS C  31     -16.081  39.545   0.608  1.00  0.00           H
ATOM   2419  HB3 LYS C  31     -16.795  41.145   0.956  1.00  0.00           H
ATOM   2420  HG2 LYS C  31     -18.083  41.074  -1.184  1.00  0.00           H
ATOM   2421  HG3 LYS C  31     -17.415  39.459  -1.553  1.00  0.00           H
ATOM   2422  HD2 LYS C  31     -18.489  38.498   0.466  1.00  0.00           H
ATOM   2423  HD3 LYS C  31     -19.040  40.111   0.998  1.00  0.00           H
ATOM   2424  HE2 LYS C  31     -20.521  40.317  -0.986  1.00  0.00           H
ATOM   2425  HE3 LYS C  31     -19.962  38.741  -1.593  1.00  0.00           H
ATOM   2426  HZ1 LYS C  31     -22.119  38.533  -0.432  1.00  0.00           H
ATOM   2427  HZ2 LYS C  31     -20.890  37.643   0.416  1.00  0.00           H
ATOM   2428  HZ3 LYS C  31     -21.432  39.186   1.026  1.00  0.00           H
ATOM   2429  HN  LYS C  31     -14.008  39.563  -1.127  1.00  0.00           H
ATOM   2430  N   VAL C  32     -14.437  42.958   0.823  1.00  0.00           N
ATOM   2431  CA  VAL C  32     -13.459  43.483   1.780  1.00  0.00           C
ATOM   2432  C   VAL C  32     -13.679  42.812   3.123  1.00  0.00           C
ATOM   2433  O   VAL C  32     -14.839  42.546   3.393  1.00  0.00           O
ATOM   2434  CB  VAL C  32     -13.476  45.039   1.916  1.00  0.00           C
ATOM   2435  CG1 VAL C  32     -13.178  45.725   0.551  1.00  0.00           C
ATOM   2436  CG2 VAL C  32     -14.800  45.593   2.516  1.00  0.00           C
ATOM   2437  HA  VAL C  32     -12.466  43.233   1.384  1.00  0.00           H
ATOM   2438  HB  VAL C  32     -12.668  45.326   2.612  1.00  0.00           H
ATOM   2439 HG11 VAL C  32     -13.125  46.818   0.677  1.00  0.00           H
ATOM   2440 HG12 VAL C  32     -12.214  45.383   0.146  1.00  0.00           H
ATOM   2441 HG13 VAL C  32     -13.965  45.503  -0.186  1.00  0.00           H
ATOM   2442 HG21 VAL C  32     -14.723  46.684   2.645  1.00  0.00           H
ATOM   2443 HG22 VAL C  32     -15.663  45.395   1.864  1.00  0.00           H
ATOM   2444 HG23 VAL C  32     -15.002  45.152   3.503  1.00  0.00           H
ATOM   2445  HN  VAL C  32     -15.206  43.531   0.538  1.00  0.00           H
ATOM   2446  N   PRO C  33     -12.674  42.507   3.993  1.00  0.00           N
ATOM   2447  CA  PRO C  33     -12.985  41.924   5.291  1.00  0.00           C
ATOM   2448  C   PRO C  33     -13.987  42.683   6.125  1.00  0.00           C
ATOM   2449  O   PRO C  33     -14.378  43.781   5.761  1.00  0.00           O
ATOM   2450  CB  PRO C  33     -11.607  41.937   6.001  1.00  0.00           C
ATOM   2451  CG  PRO C  33     -10.547  42.012   4.875  1.00  0.00           C
ATOM   2452  CD  PRO C  33     -11.264  42.642   3.652  1.00  0.00           C
ATOM   2453  HA  PRO C  33     -13.348  40.899   5.123  1.00  0.00           H
ATOM   2454  HD3 PRO C  33     -11.003  42.043   2.776  1.00  0.00           H
ATOM   2455  HD2 PRO C  33     -10.977  43.685   3.467  1.00  0.00           H
ATOM   2456  HG3 PRO C  33     -10.230  40.986   4.639  1.00  0.00           H
ATOM   2457  HG2 PRO C  33      -9.650  42.578   5.173  1.00  0.00           H
ATOM   2458  HB2 PRO C  33     -11.516  42.836   6.628  1.00  0.00           H
ATOM   2459  HB3 PRO C  33     -11.462  41.062   6.654  1.00  0.00           H
ATOM   2460  N   SER C  34     -14.397  42.085   7.268  1.00  0.00           N
ATOM   2461  CA  SER C  34     -15.341  42.747   8.166  1.00  0.00           C
ATOM   2462  C   SER C  34     -14.656  43.658   9.163  1.00  0.00           C
ATOM   2463  O   SER C  34     -15.341  44.524   9.682  1.00  0.00           O
ATOM   2464  CB  SER C  34     -16.114  41.665   8.965  1.00  0.00           C
ATOM   2465  OG  SER C  34     -15.174  40.924   9.761  1.00  0.00           O
ATOM   2466  HA  SER C  34     -16.073  43.328   7.580  1.00  0.00           H
ATOM   2467  HB2 SER C  34     -16.868  42.143   9.614  1.00  0.00           H
ATOM   2468  HB3 SER C  34     -16.630  40.991   8.260  1.00  0.00           H
ATOM   2469  HG1 SER C  34     -15.589  40.239  10.276  1.00  0.00           H
ATOM   2470  HN  SER C  34     -14.046  41.185   7.532  1.00  0.00           H
ATOM   2471  N   GLN C  35     -13.344  43.494   9.472  1.00  0.00           N
ATOM   2472  CA  GLN C  35     -12.740  44.272  10.559  1.00  0.00           C
ATOM   2473  C   GLN C  35     -11.260  44.497  10.346  1.00  0.00           C
ATOM   2474  O   GLN C  35     -10.704  43.854   9.474  1.00  0.00           O
ATOM   2475  CB  GLN C  35     -13.009  43.534  11.901  1.00  0.00           C
ATOM   2476  CG  GLN C  35     -12.300  42.154  11.967  1.00  0.00           C
ATOM   2477  CD  GLN C  35     -12.583  41.427  13.262  1.00  0.00           C
ATOM   2478  OE1 GLN C  35     -13.692  41.531  13.764  1.00  0.00           O
ATOM   2479  NE2 GLN C  35     -11.618  40.670  13.829  1.00  0.00           N
ATOM   2480  HA  GLN C  35     -13.199  45.275  10.601  1.00  0.00           H
ATOM   2481  HB2 GLN C  35     -12.661  44.146  12.748  1.00  0.00           H
ATOM   2482  HB3 GLN C  35     -14.097  43.394  12.007  1.00  0.00           H
ATOM   2483  HG2 GLN C  35     -12.667  41.514  11.152  1.00  0.00           H
ATOM   2484  HG3 GLN C  35     -11.215  42.299  11.837  1.00  0.00           H
ATOM   2485 HE22 GLN C  35     -11.809  40.177  14.680  1.00  0.00           H
ATOM   2486 HE21 GLN C  35     -10.705  40.587  13.426  1.00  0.00           H
ATOM   2487  HN  GLN C  35     -12.777  42.801   9.027  1.00  0.00           H
ATOM   2488  N   ASN C  36     -10.624  45.401  11.126  1.00  0.00           N
ATOM   2489  CA  ASN C  36      -9.205  45.720  10.941  1.00  0.00           C
ATOM   2490  C   ASN C  36      -8.293  44.513  11.040  1.00  0.00           C
ATOM   2491  O   ASN C  36      -7.710  44.292  12.090  1.00  0.00           O
ATOM   2492  CB  ASN C  36      -8.746  46.874  11.880  1.00  0.00           C
ATOM   2493  CG  ASN C  36      -9.222  46.778  13.312  1.00  0.00           C
ATOM   2494  OD1 ASN C  36      -9.632  47.792  13.855  1.00  0.00           O
ATOM   2495  ND2 ASN C  36      -9.193  45.604  13.977  1.00  0.00           N
ATOM   2496  HA  ASN C  36      -9.062  46.102   9.925  1.00  0.00           H
ATOM   2497  HB2 ASN C  36      -7.649  46.964  11.856  1.00  0.00           H
ATOM   2498  HB3 ASN C  36      -9.152  47.814  11.477  1.00  0.00           H
ATOM   2499 HD22 ASN C  36      -9.514  45.567  14.923  1.00  0.00           H
ATOM   2500 HD21 ASN C  36      -8.862  44.762  13.559  1.00  0.00           H
ATOM   2501  HN  ASN C  36     -11.143  45.903  11.816  1.00  0.00           H
ATOM   2502  N   VAL C  37      -8.122  43.726   9.952  1.00  0.00           N
ATOM   2503  CA  VAL C  37      -7.176  42.614   9.988  1.00  0.00           C
ATOM   2504  C   VAL C  37      -5.777  43.196  10.009  1.00  0.00           C
ATOM   2505  O   VAL C  37      -5.498  44.019   9.152  1.00  0.00           O
ATOM   2506  CB  VAL C  37      -7.376  41.571   8.843  1.00  0.00           C
ATOM   2507  CG1 VAL C  37      -8.781  40.919   8.986  1.00  0.00           C
ATOM   2508  CG2 VAL C  37      -7.184  42.127   7.403  1.00  0.00           C
ATOM   2509  HA  VAL C  37      -7.357  42.065  10.927  1.00  0.00           H
ATOM   2510  HB  VAL C  37      -6.605  40.788   8.970  1.00  0.00           H
ATOM   2511 HG11 VAL C  37      -9.110  40.426   8.060  1.00  0.00           H
ATOM   2512 HG12 VAL C  37      -8.736  40.174   9.794  1.00  0.00           H
ATOM   2513 HG13 VAL C  37      -9.551  41.657   9.239  1.00  0.00           H
ATOM   2514 HG21 VAL C  37      -7.266  41.309   6.670  1.00  0.00           H
ATOM   2515 HG22 VAL C  37      -7.952  42.871   7.153  1.00  0.00           H
ATOM   2516 HG23 VAL C  37      -6.191  42.578   7.278  1.00  0.00           H
ATOM   2517  HN  VAL C  37      -8.609  43.925   9.107  1.00  0.00           H
ATOM   2518  N   TYR C  38      -4.901  42.812  10.972  1.00  0.00           N
ATOM   2519  CA  TYR C  38      -3.547  43.368  11.035  1.00  0.00           C
ATOM   2520  C   TYR C  38      -2.512  42.396  10.510  1.00  0.00           C
ATOM   2521  O   TYR C  38      -1.689  42.825   9.717  1.00  0.00           O
ATOM   2522  CB  TYR C  38      -3.184  43.756  12.491  1.00  0.00           C
ATOM   2523  CG  TYR C  38      -4.158  44.831  12.997  1.00  0.00           C
ATOM   2524  CD1 TYR C  38      -4.033  46.148  12.544  1.00  0.00           C
ATOM   2525  CD2 TYR C  38      -5.170  44.516  13.912  1.00  0.00           C
ATOM   2526  CE1 TYR C  38      -4.891  47.144  13.023  1.00  0.00           C
ATOM   2527  CE2 TYR C  38      -6.000  45.517  14.420  1.00  0.00           C
ATOM   2528  CZ  TYR C  38      -5.862  46.841  13.979  1.00  0.00           C
ATOM   2529  OH  TYR C  38      -6.675  47.865  14.477  1.00  0.00           O
ATOM   2530  HA  TYR C  38      -3.477  44.292  10.439  1.00  0.00           H
ATOM   2531  HB3 TYR C  38      -2.161  44.163  12.529  1.00  0.00           H
ATOM   2532  HB2 TYR C  38      -3.213  42.867  13.140  1.00  0.00           H
ATOM   2533  HD2 TYR C  38      -5.313  43.490  14.236  1.00  0.00           H
ATOM   2534  HE2 TYR C  38      -6.753  45.258  15.158  1.00  0.00           H
ATOM   2535  HE1 TYR C  38      -4.801  48.160  12.652  1.00  0.00           H
ATOM   2536  HD1 TYR C  38      -3.268  46.407  11.820  1.00  0.00           H
ATOM   2537  HH  TYR C  38      -7.224  47.606  15.209  1.00  0.00           H
ATOM   2538  HN  TYR C  38      -5.160  42.153  11.676  1.00  0.00           H
ATOM   2539  N   ASP C  39      -2.526  41.111  10.943  1.00  0.00           N
ATOM   2540  CA  ASP C  39      -1.542  40.135  10.469  1.00  0.00           C
ATOM   2541  C   ASP C  39      -2.246  39.038   9.700  1.00  0.00           C
ATOM   2542  O   ASP C  39      -3.463  38.978   9.725  1.00  0.00           O
ATOM   2543  CB  ASP C  39      -0.737  39.567  11.669  1.00  0.00           C
ATOM   2544  CG  ASP C  39      -1.557  38.684  12.573  1.00  0.00           C
ATOM   2545  OD1 ASP C  39      -2.806  38.835  12.596  1.00  0.00           O
ATOM   2546  OD2 ASP C  39      -0.950  37.827  13.272  1.00  0.00           O
ATOM   2547  HA  ASP C  39      -0.806  40.603   9.794  1.00  0.00           H
ATOM   2548  HB2 ASP C  39       0.119  38.981  11.301  1.00  0.00           H
ATOM   2549  HB3 ASP C  39      -0.344  40.405  12.265  1.00  0.00           H
ATOM   2550  HN  ASP C  39      -3.204  40.783  11.602  1.00  0.00           H
ATOM   2551  N   GLY C  40      -1.482  38.165   9.007  1.00  0.00           N
ATOM   2552  CA  GLY C  40      -2.088  37.087   8.231  1.00  0.00           C
ATOM   2553  C   GLY C  40      -2.994  36.234   9.083  1.00  0.00           C
ATOM   2554  O   GLY C  40      -4.037  35.824   8.598  1.00  0.00           O
ATOM   2555  HA3 GLY C  40      -1.314  36.425   7.810  1.00  0.00           H
ATOM   2556  HA2 GLY C  40      -2.648  37.530   7.393  1.00  0.00           H
ATOM   2557  HN  GLY C  40      -0.489  38.259   8.992  1.00  0.00           H
ATOM   2558  N   THR C  41      -2.615  35.942  10.349  1.00  0.00           N
ATOM   2559  CA  THR C  41      -3.483  35.129  11.200  1.00  0.00           C
ATOM   2560  C   THR C  41      -4.853  35.765  11.276  1.00  0.00           C
ATOM   2561  O   THR C  41      -5.836  35.081  11.039  1.00  0.00           O
ATOM   2562  CB  THR C  41      -2.868  34.963  12.617  1.00  0.00           C
ATOM   2563  OG1 THR C  41      -1.561  34.386  12.446  1.00  0.00           O
ATOM   2564  CG2 THR C  41      -3.749  34.069  13.530  1.00  0.00           C
ATOM   2565  HA  THR C  41      -3.567  34.128  10.745  1.00  0.00           H
ATOM   2566  HB  THR C  41      -2.769  35.956  13.086  1.00  0.00           H
ATOM   2567  HG1 THR C  41      -1.090  34.284  13.267  1.00  0.00           H
ATOM   2568 HG23 THR C  41      -3.906  33.085  13.066  1.00  0.00           H
ATOM   2569 HG21 THR C  41      -3.259  33.922  14.505  1.00  0.00           H
ATOM   2570 HG22 THR C  41      -4.726  34.543  13.709  1.00  0.00           H
ATOM   2571  HN  THR C  41      -1.739  36.262  10.715  1.00  0.00           H
ATOM   2572  N   ASP C  42      -4.938  37.076  11.598  1.00  0.00           N
ATOM   2573  CA  ASP C  42      -6.245  37.723  11.673  1.00  0.00           C
ATOM   2574  C   ASP C  42      -6.928  37.622  10.331  1.00  0.00           C
ATOM   2575  O   ASP C  42      -8.104  37.295  10.290  1.00  0.00           O
ATOM   2576  CB  ASP C  42      -6.150  39.232  12.026  1.00  0.00           C
ATOM   2577  CG  ASP C  42      -5.457  39.496  13.337  1.00  0.00           C
ATOM   2578  OD1 ASP C  42      -5.014  40.659  13.545  1.00  0.00           O
ATOM   2579  OD2 ASP C  42      -5.342  38.555  14.168  1.00  0.00           O
ATOM   2580  HA  ASP C  42      -6.851  37.212  12.442  1.00  0.00           H
ATOM   2581  HB2 ASP C  42      -5.601  39.751  11.227  1.00  0.00           H
ATOM   2582  HB3 ASP C  42      -7.162  39.661  12.082  1.00  0.00           H
ATOM   2583  HN  ASP C  42      -4.116  37.623  11.772  1.00  0.00           H
ATOM   2584  N   PHE C  43      -6.206  37.911   9.225  1.00  0.00           N
ATOM   2585  CA  PHE C  43      -6.854  37.922   7.916  1.00  0.00           C
ATOM   2586  C   PHE C  43      -7.509  36.585   7.677  1.00  0.00           C
ATOM   2587  O   PHE C  43      -8.673  36.541   7.315  1.00  0.00           O
ATOM   2588  CB  PHE C  43      -5.854  38.288   6.784  1.00  0.00           C
ATOM   2589  CG  PHE C  43      -6.424  38.577   5.382  1.00  0.00           C
ATOM   2590  CD1 PHE C  43      -7.786  38.744   5.099  1.00  0.00           C
ATOM   2591  CD2 PHE C  43      -5.505  38.679   4.328  1.00  0.00           C
ATOM   2592  CE1 PHE C  43      -8.217  38.956   3.784  1.00  0.00           C
ATOM   2593  CE2 PHE C  43      -5.931  38.920   3.020  1.00  0.00           C
ATOM   2594  CZ  PHE C  43      -7.292  39.056   2.745  1.00  0.00           C
ATOM   2595  HA  PHE C  43      -7.621  38.696   7.969  1.00  0.00           H
ATOM   2596  HB2 PHE C  43      -5.319  39.201   7.081  1.00  0.00           H
ATOM   2597  HB3 PHE C  43      -5.119  37.473   6.699  1.00  0.00           H
ATOM   2598  HD2 PHE C  43      -4.444  38.561   4.521  1.00  0.00           H
ATOM   2599  HE2 PHE C  43      -5.208  38.988   2.217  1.00  0.00           H
ATOM   2600  HZ  PHE C  43      -7.635  39.235   1.735  1.00  0.00           H
ATOM   2601  HE1 PHE C  43      -9.271  39.040   3.556  1.00  0.00           H
ATOM   2602  HD1 PHE C  43      -8.536  38.715   5.877  1.00  0.00           H
ATOM   2603  HN  PHE C  43      -5.235  38.154   9.289  1.00  0.00           H
ATOM   2604  N   ARG C  44      -6.766  35.481   7.894  1.00  0.00           N
ATOM   2605  CA  ARG C  44      -7.317  34.164   7.605  1.00  0.00           C
ATOM   2606  C   ARG C  44      -8.563  33.894   8.417  1.00  0.00           C
ATOM   2607  O   ARG C  44      -9.572  33.516   7.842  1.00  0.00           O
ATOM   2608  CB  ARG C  44      -6.257  33.059   7.863  1.00  0.00           C
ATOM   2609  CG  ARG C  44      -6.800  31.655   7.498  1.00  0.00           C
ATOM   2610  CD  ARG C  44      -5.742  30.556   7.771  1.00  0.00           C
ATOM   2611  NE  ARG C  44      -5.433  30.501   9.207  1.00  0.00           N
ATOM   2612  CZ  ARG C  44      -4.329  30.943   9.778  1.00  0.00           C
ATOM   2613  NH1 ARG C  44      -3.365  31.583   9.152  1.00  0.00           N
ATOM   2614  NH2 ARG C  44      -4.173  30.735  11.069  1.00  0.00           N
ATOM   2615  HA  ARG C  44      -7.583  34.153   6.538  1.00  0.00           H
ATOM   2616  HB2 ARG C  44      -5.364  33.268   7.253  1.00  0.00           H
ATOM   2617  HB3 ARG C  44      -5.962  33.082   8.924  1.00  0.00           H
ATOM   2618  HG2 ARG C  44      -7.695  31.430   8.102  1.00  0.00           H
ATOM   2619  HG3 ARG C  44      -7.088  31.633   6.434  1.00  0.00           H
ATOM   2620  HD2 ARG C  44      -6.210  29.598   7.489  1.00  0.00           H
ATOM   2621  HD3 ARG C  44      -4.885  30.659   7.097  1.00  0.00           H
ATOM   2622  HE  ARG C  44      -6.146  30.045   9.799  1.00  0.00           H
ATOM   2623 HH12 ARG C  44      -2.519  31.892   9.658  1.00  0.00           H
ATOM   2624 HH11 ARG C  44      -3.418  31.819   8.158  1.00  0.00           H
ATOM   2625 HH22 ARG C  44      -3.329  31.055  11.565  1.00  0.00           H
ATOM   2626 HH21 ARG C  44      -4.889  30.240  11.623  1.00  0.00           H
ATOM   2627  HN  ARG C  44      -5.826  35.552   8.228  1.00  0.00           H
ATOM   2628  N   ASN C  45      -8.517  34.066   9.756  1.00  0.00           N
ATOM   2629  CA  ASN C  45      -9.691  33.737  10.565  1.00  0.00           C
ATOM   2630  C   ASN C  45     -10.850  34.626  10.179  1.00  0.00           C
ATOM   2631  O   ASN C  45     -11.958  34.133  10.051  1.00  0.00           O
ATOM   2632  CB  ASN C  45      -9.427  33.869  12.089  1.00  0.00           C
ATOM   2633  CG  ASN C  45      -8.465  32.795  12.541  1.00  0.00           C
ATOM   2634  OD1 ASN C  45      -8.912  31.694  12.819  1.00  0.00           O
ATOM   2635  ND2 ASN C  45      -7.143  33.066  12.620  1.00  0.00           N
ATOM   2636  HA  ASN C  45      -9.970  32.689  10.361  1.00  0.00           H
ATOM   2637  HB2 ASN C  45      -9.049  34.877  12.320  1.00  0.00           H
ATOM   2638  HB3 ASN C  45     -10.376  33.736  12.635  1.00  0.00           H
ATOM   2639 HD22 ASN C  45      -6.506  32.350  12.907  1.00  0.00           H
ATOM   2640 HD21 ASN C  45      -6.785  33.973  12.404  1.00  0.00           H
ATOM   2641  HN  ASN C  45      -7.693  34.417  10.199  1.00  0.00           H
ATOM   2642  N   VAL C  46     -10.620  35.941   9.982  1.00  0.00           N
ATOM   2643  CA  VAL C  46     -11.725  36.814   9.587  1.00  0.00           C
ATOM   2644  C   VAL C  46     -12.293  36.352   8.266  1.00  0.00           C
ATOM   2645  O   VAL C  46     -13.496  36.441   8.084  1.00  0.00           O
ATOM   2646  CB  VAL C  46     -11.302  38.310   9.558  1.00  0.00           C
ATOM   2647  CG1 VAL C  46     -12.382  39.194   8.876  1.00  0.00           C
ATOM   2648  CG2 VAL C  46     -11.058  38.814  11.010  1.00  0.00           C
ATOM   2649  HA  VAL C  46     -12.523  36.712  10.336  1.00  0.00           H
ATOM   2650  HB  VAL C  46     -10.376  38.396   8.967  1.00  0.00           H
ATOM   2651 HG11 VAL C  46     -12.096  40.254   8.946  1.00  0.00           H
ATOM   2652 HG12 VAL C  46     -12.490  38.939   7.810  1.00  0.00           H
ATOM   2653 HG13 VAL C  46     -13.353  39.055   9.374  1.00  0.00           H
ATOM   2654 HG21 VAL C  46     -10.734  39.862  11.002  1.00  0.00           H
ATOM   2655 HG22 VAL C  46     -11.984  38.754  11.602  1.00  0.00           H
ATOM   2656 HG23 VAL C  46     -10.285  38.220  11.520  1.00  0.00           H
ATOM   2657  HN  VAL C  46      -9.700  36.320  10.077  1.00  0.00           H
ATOM   2658  N   CYS C  47     -11.476  35.836   7.324  1.00  0.00           N
ATOM   2659  CA  CYS C  47     -12.065  35.309   6.097  1.00  0.00           C
ATOM   2660  C   CYS C  47     -12.958  34.141   6.448  1.00  0.00           C
ATOM   2661  O   CYS C  47     -14.064  34.070   5.937  1.00  0.00           O
ATOM   2662  CB  CYS C  47     -11.004  34.875   5.061  1.00  0.00           C
ATOM   2663  SG  CYS C  47      -9.884  36.247   4.705  1.00  0.00           S
ATOM   2664  HA  CYS C  47     -12.677  36.106   5.643  1.00  0.00           H
ATOM   2665  HB2 CYS C  47     -10.415  34.024   5.429  1.00  0.00           H
ATOM   2666  HB3 CYS C  47     -11.488  34.616   4.111  1.00  0.00           H
ATOM   2667  HN  CYS C  47     -10.486  35.772   7.463  1.00  0.00           H
ATOM   2668  N   ALA C  48     -12.503  33.222   7.332  1.00  0.00           N
ATOM   2669  CA  ALA C  48     -13.368  32.117   7.747  1.00  0.00           C
ATOM   2670  C   ALA C  48     -14.660  32.650   8.331  1.00  0.00           C
ATOM   2671  O   ALA C  48     -15.690  32.034   8.105  1.00  0.00           O
ATOM   2672  CB  ALA C  48     -12.682  31.178   8.774  1.00  0.00           C
ATOM   2673  HA  ALA C  48     -13.595  31.507   6.856  1.00  0.00           H
ATOM   2674  HB1 ALA C  48     -13.334  30.317   8.993  1.00  0.00           H
ATOM   2675  HB2 ALA C  48     -11.731  30.802   8.366  1.00  0.00           H
ATOM   2676  HB3 ALA C  48     -12.480  31.707   9.716  1.00  0.00           H
ATOM   2677  HN  ALA C  48     -11.584  33.289   7.725  1.00  0.00           H
ATOM   2678  N   LYS C  49     -14.649  33.788   9.066  1.00  0.00           N
ATOM   2679  CA  LYS C  49     -15.906  34.341   9.581  1.00  0.00           C
ATOM   2680  C   LYS C  49     -16.836  34.656   8.433  1.00  0.00           C
ATOM   2681  O   LYS C  49     -18.013  34.353   8.543  1.00  0.00           O
ATOM   2682  CB  LYS C  49     -15.766  35.665  10.384  1.00  0.00           C
ATOM   2683  CG  LYS C  49     -14.965  35.509  11.704  1.00  0.00           C
ATOM   2684  CD  LYS C  49     -14.820  36.886  12.413  1.00  0.00           C
ATOM   2685  CE  LYS C  49     -13.828  36.849  13.609  1.00  0.00           C
ATOM   2686  NZ  LYS C  49     -14.250  35.916  14.680  1.00  0.00           N
ATOM   2687  HA  LYS C  49     -16.372  33.585  10.236  1.00  0.00           H
ATOM   2688  HB2 LYS C  49     -15.292  36.426   9.747  1.00  0.00           H
ATOM   2689  HB3 LYS C  49     -16.773  36.032  10.643  1.00  0.00           H
ATOM   2690  HG2 LYS C  49     -15.499  34.800  12.359  1.00  0.00           H
ATOM   2691  HG3 LYS C  49     -13.967  35.096  11.499  1.00  0.00           H
ATOM   2692  HD2 LYS C  49     -14.449  37.634  11.693  1.00  0.00           H
ATOM   2693  HD3 LYS C  49     -15.809  37.221  12.762  1.00  0.00           H
ATOM   2694  HE2 LYS C  49     -12.825  36.568  13.245  1.00  0.00           H
ATOM   2695  HE3 LYS C  49     -13.758  37.869  14.027  1.00  0.00           H
ATOM   2696  HZ1 LYS C  49     -13.615  36.012  15.551  1.00  0.00           H
ATOM   2697  HZ2 LYS C  49     -15.264  36.110  15.004  1.00  0.00           H
ATOM   2698  HZ3 LYS C  49     -14.186  34.880  14.380  1.00  0.00           H
ATOM   2699  HN  LYS C  49     -13.796  34.277   9.247  1.00  0.00           H
ATOM   2700  N   THR C  50     -16.330  35.267   7.334  1.00  0.00           N
ATOM   2701  CA  THR C  50     -17.190  35.588   6.195  1.00  0.00           C
ATOM   2702  C   THR C  50     -17.233  34.462   5.180  1.00  0.00           C
ATOM   2703  O   THR C  50     -17.693  34.693   4.073  1.00  0.00           O
ATOM   2704  CB  THR C  50     -16.724  36.934   5.578  1.00  0.00           C
ATOM   2705  OG1 THR C  50     -15.339  36.793   5.231  1.00  0.00           O
ATOM   2706  CG2 THR C  50     -16.906  38.096   6.595  1.00  0.00           C
ATOM   2707  HA  THR C  50     -18.232  35.739   6.524  1.00  0.00           H
ATOM   2708  HB  THR C  50     -17.318  37.160   4.674  1.00  0.00           H
ATOM   2709  HG1 THR C  50     -14.980  37.595   4.868  1.00  0.00           H
ATOM   2710 HG23 THR C  50     -16.297  37.921   7.495  1.00  0.00           H
ATOM   2711 HG21 THR C  50     -16.595  39.051   6.145  1.00  0.00           H
ATOM   2712 HG22 THR C  50     -17.962  38.183   6.895  1.00  0.00           H
ATOM   2713  HN  THR C  50     -15.354  35.482   7.257  1.00  0.00           H
ATOM   2714  N   GLY C  51     -16.798  33.227   5.528  1.00  0.00           N
ATOM   2715  CA  GLY C  51     -17.029  32.087   4.651  1.00  0.00           C
ATOM   2716  C   GLY C  51     -16.087  32.173   3.486  1.00  0.00           C
ATOM   2717  O   GLY C  51     -16.527  32.117   2.347  1.00  0.00           O
ATOM   2718  HA3 GLY C  51     -18.066  32.088   4.289  1.00  0.00           H
ATOM   2719  HA2 GLY C  51     -16.860  31.149   5.203  1.00  0.00           H
ATOM   2720  HN  GLY C  51     -16.333  33.046   6.393  1.00  0.00           H
ATOM   2721  N   ALA C  52     -14.776  32.331   3.774  1.00  0.00           N
ATOM   2722  CA  ALA C  52     -13.837  32.641   2.707  1.00  0.00           C
ATOM   2723  C   ALA C  52     -12.410  32.423   3.143  1.00  0.00           C
ATOM   2724  O   ALA C  52     -12.199  32.052   4.287  1.00  0.00           O
ATOM   2725  CB  ALA C  52     -14.092  34.133   2.364  1.00  0.00           C
ATOM   2726  HA  ALA C  52     -14.015  31.971   1.851  1.00  0.00           H
ATOM   2727  HB1 ALA C  52     -13.342  34.552   1.683  1.00  0.00           H
ATOM   2728  HB2 ALA C  52     -15.082  34.261   1.900  1.00  0.00           H
ATOM   2729  HB3 ALA C  52     -14.072  34.715   3.296  1.00  0.00           H
ATOM   2730  HN  ALA C  52     -14.445  32.347   4.717  1.00  0.00           H
ATOM   2731  N   GLN C  53     -11.439  32.667   2.231  1.00  0.00           N
ATOM   2732  CA  GLN C  53     -10.015  32.566   2.562  1.00  0.00           C
ATOM   2733  C   GLN C  53      -9.375  33.885   2.161  1.00  0.00           C
ATOM   2734  O   GLN C  53     -10.009  34.610   1.409  1.00  0.00           O
ATOM   2735  CB  GLN C  53      -9.409  31.341   1.820  1.00  0.00           C
ATOM   2736  CG  GLN C  53      -8.970  30.158   2.738  1.00  0.00           C
ATOM   2737  CD  GLN C  53      -9.939  29.835   3.850  1.00  0.00           C
ATOM   2738  OE1 GLN C  53      -9.530  29.806   5.001  1.00  0.00           O
ATOM   2739  NE2 GLN C  53     -11.231  29.587   3.554  1.00  0.00           N
ATOM   2740  HA  GLN C  53      -9.889  32.440   3.643  1.00  0.00           H
ATOM   2741  HB2 GLN C  53     -10.185  30.981   1.131  1.00  0.00           H
ATOM   2742  HB3 GLN C  53      -8.551  31.653   1.202  1.00  0.00           H
ATOM   2743  HG2 GLN C  53      -8.803  29.250   2.138  1.00  0.00           H
ATOM   2744  HG3 GLN C  53      -8.007  30.394   3.206  1.00  0.00           H
ATOM   2745 HE22 GLN C  53     -11.866  29.387   4.298  1.00  0.00           H
ATOM   2746 HE21 GLN C  53     -11.569  29.613   2.617  1.00  0.00           H
ATOM   2747  HN  GLN C  53     -11.667  32.929   1.289  1.00  0.00           H
ATOM   2748  N   PRO C  54      -8.158  34.262   2.628  1.00  0.00           N
ATOM   2749  CA  PRO C  54      -7.623  35.576   2.309  1.00  0.00           C
ATOM   2750  C   PRO C  54      -6.946  35.583   0.955  1.00  0.00           C
ATOM   2751  O   PRO C  54      -5.958  34.880   0.811  1.00  0.00           O
ATOM   2752  CB  PRO C  54      -6.614  35.695   3.480  1.00  0.00           C
ATOM   2753  CG  PRO C  54      -6.109  34.263   3.753  1.00  0.00           C
ATOM   2754  CD  PRO C  54      -7.358  33.398   3.483  1.00  0.00           C
ATOM   2755  HA  PRO C  54      -8.375  36.377   2.376  1.00  0.00           H
ATOM   2756  HD3 PRO C  54      -7.873  33.169   4.424  1.00  0.00           H
ATOM   2757  HD2 PRO C  54      -7.076  32.478   2.964  1.00  0.00           H
ATOM   2758  HG3 PRO C  54      -5.699  34.136   4.768  1.00  0.00           H
ATOM   2759  HG2 PRO C  54      -5.312  34.019   3.038  1.00  0.00           H
ATOM   2760  HB2 PRO C  54      -5.788  36.373   3.250  1.00  0.00           H
ATOM   2761  HB3 PRO C  54      -7.122  36.050   4.391  1.00  0.00           H
ATOM   2762  N   LEU C  55      -7.436  36.372  -0.036  1.00  0.00           N
ATOM   2763  CA  LEU C  55      -6.685  36.571  -1.276  1.00  0.00           C
ATOM   2764  C   LEU C  55      -6.150  37.984  -1.298  1.00  0.00           C
ATOM   2765  O   LEU C  55      -6.612  38.822  -0.540  1.00  0.00           O
ATOM   2766  CB  LEU C  55      -7.527  36.423  -2.575  1.00  0.00           C
ATOM   2767  CG  LEU C  55      -8.230  35.052  -2.783  1.00  0.00           C
ATOM   2768  CD1 LEU C  55      -8.895  35.050  -4.193  1.00  0.00           C
ATOM   2769  CD2 LEU C  55      -7.263  33.840  -2.685  1.00  0.00           C
ATOM   2770  HA  LEU C  55      -5.822  35.892  -1.339  1.00  0.00           H
ATOM   2771  HB2 LEU C  55      -8.292  37.215  -2.565  1.00  0.00           H
ATOM   2772  HB3 LEU C  55      -6.889  36.596  -3.454  1.00  0.00           H
ATOM   2773  HG  LEU C  55      -8.987  34.938  -1.989  1.00  0.00           H
ATOM   2774 HD21 LEU C  55      -7.803  32.906  -2.903  1.00  0.00           H
ATOM   2775 HD22 LEU C  55      -6.450  33.949  -3.418  1.00  0.00           H
ATOM   2776 HD23 LEU C  55      -6.837  33.749  -1.675  1.00  0.00           H
ATOM   2777 HD11 LEU C  55      -9.573  34.190  -4.289  1.00  0.00           H
ATOM   2778 HD12 LEU C  55      -9.469  35.969  -4.381  1.00  0.00           H
ATOM   2779 HD13 LEU C  55      -8.127  34.987  -4.979  1.00  0.00           H
ATOM   2780  HN  LEU C  55      -8.275  36.909   0.080  1.00  0.00           H
ATOM   2781  N   CYS C  56      -5.181  38.241  -2.203  1.00  0.00           N
ATOM   2782  CA  CYS C  56      -4.654  39.577  -2.429  1.00  0.00           C
ATOM   2783  C   CYS C  56      -5.135  39.942  -3.814  1.00  0.00           C
ATOM   2784  O   CYS C  56      -4.714  39.270  -4.742  1.00  0.00           O
ATOM   2785  CB  CYS C  56      -3.112  39.439  -2.362  1.00  0.00           C
ATOM   2786  SG  CYS C  56      -2.666  38.548  -0.847  1.00  0.00           S
ATOM   2787  HA  CYS C  56      -4.989  40.303  -1.673  1.00  0.00           H
ATOM   2788  HB2 CYS C  56      -2.726  38.806  -3.171  1.00  0.00           H
ATOM   2789  HB3 CYS C  56      -2.630  40.424  -2.412  1.00  0.00           H
ATOM   2790  HN  CYS C  56      -4.813  37.517  -2.782  1.00  0.00           H
ATOM   2791  N   CYS C  57      -6.024  40.949  -3.990  1.00  0.00           N
ATOM   2792  CA  CYS C  57      -6.590  41.206  -5.316  1.00  0.00           C
ATOM   2793  C   CYS C  57      -5.836  42.293  -6.044  1.00  0.00           C
ATOM   2794  O   CYS C  57      -5.243  43.127  -5.378  1.00  0.00           O
ATOM   2795  CB  CYS C  57      -8.090  41.561  -5.226  1.00  0.00           C
ATOM   2796  SG  CYS C  57      -8.950  40.150  -4.467  1.00  0.00           S
ATOM   2797  HA  CYS C  57      -6.566  40.292  -5.916  1.00  0.00           H
ATOM   2798  HB2 CYS C  57      -8.227  42.456  -4.604  1.00  0.00           H
ATOM   2799  HB3 CYS C  57      -8.523  41.741  -6.222  1.00  0.00           H
ATOM   2800  HN  CYS C  57      -6.329  41.522  -3.227  1.00  0.00           H
ATOM   2801  N   VAL C  58      -5.863  42.307  -7.401  1.00  0.00           N
ATOM   2802  CA  VAL C  58      -5.237  43.409  -8.130  1.00  0.00           C
ATOM   2803  C   VAL C  58      -6.077  44.639  -7.897  1.00  0.00           C
ATOM   2804  O   VAL C  58      -5.504  45.694  -7.672  1.00  0.00           O
ATOM   2805  CB  VAL C  58      -5.038  43.217  -9.668  1.00  0.00           C
ATOM   2806  CG1 VAL C  58      -4.250  41.915  -9.954  1.00  0.00           C
ATOM   2807  CG2 VAL C  58      -6.354  43.240 -10.498  1.00  0.00           C
ATOM   2808  HA  VAL C  58      -4.235  43.573  -7.700  1.00  0.00           H
ATOM   2809  HB  VAL C  58      -4.431  44.064 -10.033  1.00  0.00           H
ATOM   2810 HG11 VAL C  58      -4.001  41.826 -11.022  1.00  0.00           H
ATOM   2811 HG12 VAL C  58      -3.317  41.885  -9.375  1.00  0.00           H
ATOM   2812 HG13 VAL C  58      -4.863  41.056  -9.670  1.00  0.00           H
ATOM   2813 HG21 VAL C  58      -6.130  43.082 -11.564  1.00  0.00           H
ATOM   2814 HG22 VAL C  58      -7.049  42.455 -10.169  1.00  0.00           H
ATOM   2815 HG23 VAL C  58      -6.856  44.215 -10.420  1.00  0.00           H
ATOM   2816  HN  VAL C  58      -6.368  41.611  -7.914  1.00  0.00           H
ATOM   2817  N   ALA C  59      -7.425  44.501  -7.957  1.00  0.00           N
ATOM   2818  CA  ALA C  59      -8.310  45.649  -7.802  1.00  0.00           C
ATOM   2819  C   ALA C  59      -9.125  45.451  -6.543  1.00  0.00           C
ATOM   2820  O   ALA C  59      -9.486  44.315  -6.281  1.00  0.00           O
ATOM   2821  CB  ALA C  59      -9.277  45.766  -9.008  1.00  0.00           C
ATOM   2822  HA  ALA C  59      -7.707  46.569  -7.782  1.00  0.00           H
ATOM   2823  HB1 ALA C  59      -9.953  46.625  -8.886  1.00  0.00           H
ATOM   2824  HB2 ALA C  59      -8.706  45.902  -9.940  1.00  0.00           H
ATOM   2825  HB3 ALA C  59      -9.884  44.853  -9.098  1.00  0.00           H
ATOM   2826  HN  ALA C  59      -7.868  43.615  -8.106  1.00  0.00           H
ATOM   2827  N   PRO C  60      -9.450  46.498  -5.747  1.00  0.00           N
ATOM   2828  CA  PRO C  60     -10.268  46.289  -4.554  1.00  0.00           C
ATOM   2829  C   PRO C  60     -11.742  46.124  -4.831  1.00  0.00           C
ATOM   2830  O   PRO C  60     -12.456  45.804  -3.893  1.00  0.00           O
ATOM   2831  CB  PRO C  60     -10.076  47.668  -3.882  1.00  0.00           C
ATOM   2832  CG  PRO C  60      -9.926  48.620  -5.090  1.00  0.00           C
ATOM   2833  CD  PRO C  60      -8.991  47.850  -6.034  1.00  0.00           C
ATOM   2834  HA  PRO C  60      -9.903  45.459  -3.927  1.00  0.00           H
ATOM   2835  HD3 PRO C  60      -7.937  47.952  -5.738  1.00  0.00           H
ATOM   2836  HD2 PRO C  60      -9.142  48.196  -7.070  1.00  0.00           H
ATOM   2837  HG3 PRO C  60      -9.587  49.638  -4.849  1.00  0.00           H
ATOM   2838  HG2 PRO C  60     -10.877  48.694  -5.627  1.00  0.00           H
ATOM   2839  HB2 PRO C  60     -10.897  47.955  -3.205  1.00  0.00           H
ATOM   2840  HB3 PRO C  60      -9.141  47.645  -3.305  1.00  0.00           H
ATOM   2841  N   VAL C  61     -12.237  46.350  -6.068  1.00  0.00           N
ATOM   2842  CA  VAL C  61     -13.683  46.305  -6.280  1.00  0.00           C
ATOM   2843  C   VAL C  61     -14.182  44.930  -5.925  1.00  0.00           C
ATOM   2844  O   VAL C  61     -13.429  43.984  -6.096  1.00  0.00           O
ATOM   2845  CB  VAL C  61     -14.150  46.628  -7.732  1.00  0.00           C
ATOM   2846  CG1 VAL C  61     -13.739  48.064  -8.158  1.00  0.00           C
ATOM   2847  CG2 VAL C  61     -13.651  45.584  -8.771  1.00  0.00           C
ATOM   2848  HA  VAL C  61     -14.142  47.040  -5.600  1.00  0.00           H
ATOM   2849  HB  VAL C  61     -15.254  46.591  -7.750  1.00  0.00           H
ATOM   2850 HG11 VAL C  61     -14.036  48.223  -9.202  1.00  0.00           H
ATOM   2851 HG12 VAL C  61     -14.254  48.805  -7.529  1.00  0.00           H
ATOM   2852 HG13 VAL C  61     -12.655  48.236  -8.091  1.00  0.00           H
ATOM   2853 HG21 VAL C  61     -13.987  45.856  -9.784  1.00  0.00           H
ATOM   2854 HG22 VAL C  61     -12.555  45.514  -8.779  1.00  0.00           H
ATOM   2855 HG23 VAL C  61     -14.067  44.593  -8.546  1.00  0.00           H
ATOM   2856  HN  VAL C  61     -11.638  46.571  -6.834  1.00  0.00           H
ATOM   2857  N   ALA C  62     -15.446  44.789  -5.461  1.00  0.00           N
ATOM   2858  CA  ALA C  62     -16.023  43.455  -5.381  1.00  0.00           C
ATOM   2859  C   ALA C  62     -16.394  43.105  -6.801  1.00  0.00           C
ATOM   2860  O   ALA C  62     -16.693  44.018  -7.557  1.00  0.00           O
ATOM   2861  CB  ALA C  62     -17.269  43.383  -4.462  1.00  0.00           C
ATOM   2862  HA  ALA C  62     -15.268  42.748  -5.001  1.00  0.00           H
ATOM   2863  HB1 ALA C  62     -17.692  42.367  -4.466  1.00  0.00           H
ATOM   2864  HB2 ALA C  62     -16.990  43.649  -3.431  1.00  0.00           H
ATOM   2865  HB3 ALA C  62     -18.043  44.083  -4.812  1.00  0.00           H
ATOM   2866  HN  ALA C  62     -16.039  45.579  -5.298  1.00  0.00           H
ATOM   2867  N   GLY C  63     -16.378  41.817  -7.205  1.00  0.00           N
ATOM   2868  CA  GLY C  63     -16.689  41.508  -8.596  1.00  0.00           C
ATOM   2869  C   GLY C  63     -16.869  40.030  -8.823  1.00  0.00           C
ATOM   2870  O   GLY C  63     -16.465  39.246  -7.979  1.00  0.00           O
ATOM   2871  HA3 GLY C  63     -15.882  41.866  -9.252  1.00  0.00           H
ATOM   2872  HA2 GLY C  63     -17.626  42.015  -8.879  1.00  0.00           H
ATOM   2873  HN  GLY C  63     -16.131  41.072  -6.581  1.00  0.00           H
ATOM   2874  N   GLN C  64     -17.478  39.647  -9.969  1.00  0.00           N
ATOM   2875  CA  GLN C  64     -17.736  38.234 -10.213  1.00  0.00           C
ATOM   2876  C   GLN C  64     -16.443  37.517 -10.504  1.00  0.00           C
ATOM   2877  O   GLN C  64     -16.288  36.398 -10.041  1.00  0.00           O
ATOM   2878  CB  GLN C  64     -18.723  37.981 -11.386  1.00  0.00           C
ATOM   2879  CG  GLN C  64     -20.098  38.667 -11.164  1.00  0.00           C
ATOM   2880  CD  GLN C  64     -21.115  38.124 -12.142  1.00  0.00           C
ATOM   2881  OE1 GLN C  64     -22.029  37.429 -11.726  1.00  0.00           O
ATOM   2882  NE2 GLN C  64     -20.977  38.420 -13.453  1.00  0.00           N
ATOM   2883  HA  GLN C  64     -18.170  37.813  -9.294  1.00  0.00           H
ATOM   2884  HB2 GLN C  64     -18.273  38.338 -12.326  1.00  0.00           H
ATOM   2885  HB3 GLN C  64     -18.876  36.892 -11.475  1.00  0.00           H
ATOM   2886  HG2 GLN C  64     -20.454  38.487 -10.137  1.00  0.00           H
ATOM   2887  HG3 GLN C  64     -20.021  39.755 -11.300  1.00  0.00           H
ATOM   2888 HE22 GLN C  64     -21.635  38.061 -14.116  1.00  0.00           H
ATOM   2889 HE21 GLN C  64     -20.225  38.995 -13.780  1.00  0.00           H
ATOM   2890  HN  GLN C  64     -17.743  40.317 -10.664  1.00  0.00           H
ATOM   2891  N   ALA C  65     -15.519  38.145 -11.270  1.00  0.00           N
ATOM   2892  CA  ALA C  65     -14.249  37.497 -11.592  1.00  0.00           C
ATOM   2893  C   ALA C  65     -13.167  38.552 -11.677  1.00  0.00           C
ATOM   2894  O   ALA C  65     -13.358  39.493 -12.430  1.00  0.00           O
ATOM   2895  CB  ALA C  65     -14.394  36.739 -12.933  1.00  0.00           C
ATOM   2896  HA  ALA C  65     -13.989  36.764 -10.817  1.00  0.00           H
ATOM   2897  HB1 ALA C  65     -13.440  36.269 -13.211  1.00  0.00           H
ATOM   2898  HB2 ALA C  65     -15.164  35.956 -12.839  1.00  0.00           H
ATOM   2899  HB3 ALA C  65     -14.694  37.434 -13.732  1.00  0.00           H
ATOM   2900  HN  ALA C  65     -15.695  39.047 -11.667  1.00  0.00           H
ATOM   2901  N   LEU C  66     -12.051  38.430 -10.915  1.00  0.00           N
ATOM   2902  CA  LEU C  66     -11.022  39.473 -10.897  1.00  0.00           C
ATOM   2903  C   LEU C  66      -9.666  38.812 -10.872  1.00  0.00           C
ATOM   2904  O   LEU C  66      -9.609  37.667 -10.458  1.00  0.00           O
ATOM   2905  CB  LEU C  66     -11.183  40.310  -9.597  1.00  0.00           C
ATOM   2906  CG  LEU C  66     -12.483  41.171  -9.568  1.00  0.00           C
ATOM   2907  CD1 LEU C  66     -12.819  41.579  -8.108  1.00  0.00           C
ATOM   2908  CD2 LEU C  66     -12.351  42.441 -10.454  1.00  0.00           C
ATOM   2909  HA  LEU C  66     -11.061  40.103 -11.796  1.00  0.00           H
ATOM   2910  HB2 LEU C  66     -11.199  39.594  -8.759  1.00  0.00           H
ATOM   2911  HB3 LEU C  66     -10.309  40.966  -9.454  1.00  0.00           H
ATOM   2912  HG  LEU C  66     -13.334  40.573  -9.934  1.00  0.00           H
ATOM   2913 HD21 LEU C  66     -13.290  43.016 -10.436  1.00  0.00           H
ATOM   2914 HD22 LEU C  66     -11.541  43.084 -10.079  1.00  0.00           H
ATOM   2915 HD23 LEU C  66     -12.138  42.183 -11.500  1.00  0.00           H
ATOM   2916 HD11 LEU C  66     -13.696  42.239  -8.073  1.00  0.00           H
ATOM   2917 HD12 LEU C  66     -13.064  40.678  -7.531  1.00  0.00           H
ATOM   2918 HD13 LEU C  66     -11.966  42.091  -7.634  1.00  0.00           H
ATOM   2919  HN  LEU C  66     -11.917  37.649 -10.301  1.00  0.00           H
ATOM   2920  N   LEU C  67      -8.572  39.493 -11.288  1.00  0.00           N
ATOM   2921  CA  LEU C  67      -7.254  38.870 -11.191  1.00  0.00           C
ATOM   2922  C   LEU C  67      -6.867  38.935  -9.731  1.00  0.00           C
ATOM   2923  O   LEU C  67      -7.121  39.965  -9.126  1.00  0.00           O
ATOM   2924  CB  LEU C  67      -6.173  39.572 -12.058  1.00  0.00           C
ATOM   2925  CG  LEU C  67      -6.487  39.638 -13.583  1.00  0.00           C
ATOM   2926  CD1 LEU C  67      -5.419  40.517 -14.294  1.00  0.00           C
ATOM   2927  CD2 LEU C  67      -6.530  38.233 -14.240  1.00  0.00           C
ATOM   2928  HA  LEU C  67      -7.313  37.820 -11.510  1.00  0.00           H
ATOM   2929  HB2 LEU C  67      -6.102  40.605 -11.695  1.00  0.00           H
ATOM   2930  HB3 LEU C  67      -5.198  39.082 -11.895  1.00  0.00           H
ATOM   2931  HG  LEU C  67      -7.470  40.117 -13.735  1.00  0.00           H
ATOM   2932 HD21 LEU C  67      -6.681  38.318 -15.328  1.00  0.00           H
ATOM   2933 HD22 LEU C  67      -5.585  37.705 -14.060  1.00  0.00           H
ATOM   2934 HD23 LEU C  67      -7.355  37.631 -13.837  1.00  0.00           H
ATOM   2935 HD11 LEU C  67      -5.633  40.593 -15.371  1.00  0.00           H
ATOM   2936 HD12 LEU C  67      -5.410  41.535 -13.875  1.00  0.00           H
ATOM   2937 HD13 LEU C  67      -4.416  40.079 -14.167  1.00  0.00           H
ATOM   2938  HN  LEU C  67      -8.639  40.446 -11.588  1.00  0.00           H
ATOM   2939  N   CYS C  68      -6.277  37.863  -9.148  1.00  0.00           N
ATOM   2940  CA  CYS C  68      -6.037  37.831  -7.705  1.00  0.00           C
ATOM   2941  C   CYS C  68      -4.878  36.917  -7.368  1.00  0.00           C
ATOM   2942  O   CYS C  68      -4.303  36.355  -8.283  1.00  0.00           O
ATOM   2943  CB  CYS C  68      -7.336  37.389  -6.974  1.00  0.00           C
ATOM   2944  SG  CYS C  68      -8.732  38.508  -7.313  1.00  0.00           S
ATOM   2945  HA  CYS C  68      -5.722  38.825  -7.374  1.00  0.00           H
ATOM   2946  HB2 CYS C  68      -7.620  36.379  -7.299  1.00  0.00           H
ATOM   2947  HB3 CYS C  68      -7.215  37.385  -5.882  1.00  0.00           H
ATOM   2948  HN  CYS C  68      -6.045  37.047  -9.676  1.00  0.00           H
ATOM   2949  N   GLN C  69      -4.507  36.760  -6.076  1.00  0.00           N
ATOM   2950  CA  GLN C  69      -3.362  35.918  -5.710  1.00  0.00           C
ATOM   2951  C   GLN C  69      -3.569  35.414  -4.294  1.00  0.00           C
ATOM   2952  O   GLN C  69      -4.320  36.075  -3.599  1.00  0.00           O
ATOM   2953  CB  GLN C  69      -2.127  36.839  -5.860  1.00  0.00           C
ATOM   2954  CG  GLN C  69      -0.801  36.166  -5.436  1.00  0.00           C
ATOM   2955  CD  GLN C  69       0.296  37.193  -5.554  1.00  0.00           C
ATOM   2956  OE1 GLN C  69       1.012  37.179  -6.543  1.00  0.00           O
ATOM   2957  NE2 GLN C  69       0.446  38.102  -4.567  1.00  0.00           N
ATOM   2958  HA  GLN C  69      -3.261  35.058  -6.389  1.00  0.00           H
ATOM   2959  HB2 GLN C  69      -2.037  37.151  -6.913  1.00  0.00           H
ATOM   2960  HB3 GLN C  69      -2.289  37.742  -5.254  1.00  0.00           H
ATOM   2961  HG2 GLN C  69      -0.862  35.823  -4.394  1.00  0.00           H
ATOM   2962  HG3 GLN C  69      -0.593  35.293  -6.075  1.00  0.00           H
ATOM   2963 HE22 GLN C  69       1.169  38.789  -4.635  1.00  0.00           H
ATOM   2964 HE21 GLN C  69      -0.154  38.106  -3.766  1.00  0.00           H
ATOM   2965  HN  GLN C  69      -4.953  37.280  -5.345  1.00  0.00           H
ATOM   2966  N   THR C  70      -2.981  34.291  -3.808  1.00  0.00           N
ATOM   2967  CA  THR C  70      -3.267  33.870  -2.431  1.00  0.00           C
ATOM   2968  C   THR C  70      -2.494  34.726  -1.457  1.00  0.00           C
ATOM   2969  O   THR C  70      -1.509  35.319  -1.863  1.00  0.00           O
ATOM   2970  CB  THR C  70      -3.008  32.365  -2.141  1.00  0.00           C
ATOM   2971  OG1 THR C  70      -1.617  32.072  -2.352  1.00  0.00           O
ATOM   2972  CG2 THR C  70      -3.895  31.450  -3.029  1.00  0.00           C
ATOM   2973  HA  THR C  70      -4.334  34.035  -2.224  1.00  0.00           H
ATOM   2974  HB  THR C  70      -3.261  32.165  -1.083  1.00  0.00           H
ATOM   2975  HG1 THR C  70      -1.411  31.160  -2.165  1.00  0.00           H
ATOM   2976 HG23 THR C  70      -3.516  31.455  -4.060  1.00  0.00           H
ATOM   2977 HG21 THR C  70      -3.863  30.418  -2.653  1.00  0.00           H
ATOM   2978 HG22 THR C  70      -4.945  31.777  -3.025  1.00  0.00           H
ATOM   2979  HN  THR C  70      -2.335  33.755  -4.353  1.00  0.00           H
ATOM   2980  N   ALA C  71      -2.932  34.802  -0.175  1.00  0.00           N
ATOM   2981  CA  ALA C  71      -2.222  35.609   0.819  1.00  0.00           C
ATOM   2982  C   ALA C  71      -1.325  34.698   1.625  1.00  0.00           C
ATOM   2983  O   ALA C  71      -0.920  33.681   1.084  1.00  0.00           O
ATOM   2984  CB  ALA C  71      -3.272  36.395   1.648  1.00  0.00           C
ATOM   2985  HA  ALA C  71      -1.549  36.340   0.344  1.00  0.00           H
ATOM   2986  HB1 ALA C  71      -2.826  37.247   2.185  1.00  0.00           H
ATOM   2987  HB2 ALA C  71      -4.066  36.787   0.995  1.00  0.00           H
ATOM   2988  HB3 ALA C  71      -3.716  35.707   2.378  1.00  0.00           H
ATOM   2989  HN  ALA C  71      -3.736  34.292   0.134  1.00  0.00           H
ATOM   2990  N   VAL C  72      -0.976  35.043   2.889  1.00  0.00           N
ATOM   2991  CA  VAL C  72       0.053  34.306   3.617  1.00  0.00           C
ATOM   2992  C   VAL C  72      -0.347  34.160   5.065  1.00  0.00           C
ATOM   2993  CB  VAL C  72       1.393  35.092   3.474  1.00  0.00           C
ATOM   2994  CG1 VAL C  72       1.873  35.088   1.993  1.00  0.00           C
ATOM   2995  CG2 VAL C  72       1.251  36.556   3.985  1.00  0.00           C
ATOM   2996  HA  VAL C  72       0.180  33.281   3.234  1.00  0.00           H
ATOM   2997  OT2 VAL C  72       0.499  33.496   5.849  1.00  0.00           O
ATOM   2998  OT1 VAL C  72      -1.388  34.624   5.504  1.00  0.00           O
ATOM   2999  HB  VAL C  72       2.154  34.580   4.087  1.00  0.00           H
ATOM   3000 HG11 VAL C  72       2.811  35.643   1.879  1.00  0.00           H
ATOM   3001 HG12 VAL C  72       2.037  34.054   1.650  1.00  0.00           H
ATOM   3002 HG13 VAL C  72       1.135  35.564   1.332  1.00  0.00           H
ATOM   3003 HG21 VAL C  72       2.243  36.982   4.182  1.00  0.00           H
ATOM   3004 HG22 VAL C  72       0.742  37.191   3.243  1.00  0.00           H
ATOM   3005 HG23 VAL C  72       0.675  36.602   4.920  1.00  0.00           H
ATOM   3006  HN  VAL C  72      -1.345  35.857   3.339  1.00  0.00           H
TER
ATOM   3007  N   ASN D   1      35.540  32.310   7.493  1.00  0.00           N
ATOM   3008  H3  ASN D   1      36.354  31.648   7.734  1.00  0.00           H
ATOM   3009  H1  ASN D   1      36.025  33.138   7.023  1.00  0.00           H
ATOM   3010  H2  ASN D   1      35.185  32.780   8.398  1.00  0.00           H
ATOM   3011  CA  ASN D   1      34.455  31.779   6.633  1.00  0.00           C
ATOM   3012  C   ASN D   1      34.841  30.586   5.770  1.00  0.00           C
ATOM   3013  O   ASN D   1      34.563  30.598   4.580  1.00  0.00           O
ATOM   3014  CB  ASN D   1      33.836  32.954   5.799  1.00  0.00           C
ATOM   3015  CG  ASN D   1      33.476  34.138   6.664  1.00  0.00           C
ATOM   3016  OD1 ASN D   1      33.219  33.956   7.844  1.00  0.00           O
ATOM   3017  ND2 ASN D   1      33.444  35.364   6.100  1.00  0.00           N
ATOM   3018  HA  ASN D   1      33.657  31.369   7.276  1.00  0.00           H
ATOM   3019  HB2 ASN D   1      34.561  33.264   5.031  1.00  0.00           H
ATOM   3020  HB3 ASN D   1      32.917  32.637   5.291  1.00  0.00           H
ATOM   3021 HD22 ASN D   1      33.197  36.160   6.655  1.00  0.00           H
ATOM   3022 HD21 ASN D   1      33.666  35.500   5.134  1.00  0.00           H
ATOM   3023  N   GLY D   2      35.438  29.522   6.364  1.00  0.00           N
ATOM   3024  CA  GLY D   2      35.732  28.311   5.600  1.00  0.00           C
ATOM   3025  C   GLY D   2      36.799  28.502   4.539  1.00  0.00           C
ATOM   3026  O   GLY D   2      36.698  29.451   3.780  1.00  0.00           O
ATOM   3027  HA3 GLY D   2      34.798  27.986   5.118  1.00  0.00           H
ATOM   3028  HA2 GLY D   2      36.020  27.505   6.290  1.00  0.00           H
ATOM   3029  HN  GLY D   2      35.638  29.511   7.346  1.00  0.00           H
ATOM   3030  N   ASN D   3      37.813  27.607   4.441  1.00  0.00           N
ATOM   3031  CA  ASN D   3      38.835  27.766   3.410  1.00  0.00           C
ATOM   3032  C   ASN D   3      39.404  26.431   2.973  1.00  0.00           C
ATOM   3033  O   ASN D   3      40.614  26.297   2.876  1.00  0.00           O
ATOM   3034  CB  ASN D   3      39.952  28.706   3.934  1.00  0.00           C
ATOM   3035  CG  ASN D   3      40.648  28.112   5.137  1.00  0.00           C
ATOM   3036  OD1 ASN D   3      41.745  27.597   4.986  1.00  0.00           O
ATOM   3037  ND2 ASN D   3      40.045  28.165   6.345  1.00  0.00           N
ATOM   3038  HA  ASN D   3      38.399  28.207   2.496  1.00  0.00           H
ATOM   3039  HB2 ASN D   3      40.673  28.900   3.124  1.00  0.00           H
ATOM   3040  HB3 ASN D   3      39.517  29.672   4.217  1.00  0.00           H
ATOM   3041 HD22 ASN D   3      40.496  27.763   7.143  1.00  0.00           H
ATOM   3042 HD21 ASN D   3      39.157  28.610   6.467  1.00  0.00           H
ATOM   3043  HN  ASN D   3      37.897  26.836   5.068  1.00  0.00           H
ATOM   3044  N   GLY D   4      38.543  25.421   2.705  1.00  0.00           N
ATOM   3045  CA  GLY D   4      39.031  24.096   2.340  1.00  0.00           C
ATOM   3046  C   GLY D   4      39.083  23.210   3.564  1.00  0.00           C
ATOM   3047  O   GLY D   4      38.919  22.008   3.423  1.00  0.00           O
ATOM   3048  HA3 GLY D   4      40.009  24.152   1.852  1.00  0.00           H
ATOM   3049  HA2 GLY D   4      38.341  23.653   1.605  1.00  0.00           H
ATOM   3050  HN  GLY D   4      37.559  25.534   2.809  1.00  0.00           H
ATOM   3051  N   ASN D   5      39.290  23.765   4.782  1.00  0.00           N
ATOM   3052  CA  ASN D   5      39.114  22.965   5.993  1.00  0.00           C
ATOM   3053  C   ASN D   5      37.840  22.146   5.902  1.00  0.00           C
ATOM   3054  O   ASN D   5      37.864  20.980   6.263  1.00  0.00           O
ATOM   3055  CB  ASN D   5      39.063  23.868   7.261  1.00  0.00           C
ATOM   3056  CG  ASN D   5      38.103  25.034   7.186  1.00  0.00           C
ATOM   3057  OD1 ASN D   5      37.415  25.195   6.190  1.00  0.00           O
ATOM   3058  ND2 ASN D   5      38.053  25.881   8.238  1.00  0.00           N
ATOM   3059  HA  ASN D   5      39.973  22.278   6.080  1.00  0.00           H
ATOM   3060  HB2 ASN D   5      38.822  23.253   8.144  1.00  0.00           H
ATOM   3061  HB3 ASN D   5      40.051  24.322   7.416  1.00  0.00           H
ATOM   3062 HD22 ASN D   5      37.430  26.662   8.225  1.00  0.00           H
ATOM   3063 HD21 ASN D   5      38.643  25.744   9.036  1.00  0.00           H
ATOM   3064  HN  ASN D   5      39.532  24.728   4.889  1.00  0.00           H
ATOM   3065  N   VAL D   6      36.730  22.753   5.413  1.00  0.00           N
ATOM   3066  CA  VAL D   6      35.451  22.049   5.286  1.00  0.00           C
ATOM   3067  C   VAL D   6      35.237  21.503   3.884  1.00  0.00           C
ATOM   3068  O   VAL D   6      34.733  20.397   3.769  1.00  0.00           O
ATOM   3069  CB  VAL D   6      34.258  22.941   5.763  1.00  0.00           C
ATOM   3070  CG1 VAL D   6      34.473  23.372   7.239  1.00  0.00           C
ATOM   3071  CG2 VAL D   6      33.998  24.196   4.883  1.00  0.00           C
ATOM   3072  HA  VAL D   6      35.452  21.175   5.961  1.00  0.00           H
ATOM   3073  HB  VAL D   6      33.342  22.324   5.727  1.00  0.00           H
ATOM   3074 HG11 VAL D   6      33.625  23.955   7.624  1.00  0.00           H
ATOM   3075 HG12 VAL D   6      34.574  22.472   7.858  1.00  0.00           H
ATOM   3076 HG13 VAL D   6      35.383  23.980   7.347  1.00  0.00           H
ATOM   3077 HG21 VAL D   6      33.146  24.766   5.279  1.00  0.00           H
ATOM   3078 HG22 VAL D   6      34.855  24.879   4.871  1.00  0.00           H
ATOM   3079 HG23 VAL D   6      33.758  23.897   3.853  1.00  0.00           H
ATOM   3080  HN  VAL D   6      36.787  23.704   5.118  1.00  0.00           H
ATOM   3081  N   CYS D   7      35.602  22.240   2.805  1.00  0.00           N
ATOM   3082  CA  CYS D   7      35.352  21.761   1.439  1.00  0.00           C
ATOM   3083  C   CYS D   7      36.498  20.910   0.939  1.00  0.00           C
ATOM   3084  O   CYS D   7      37.588  21.095   1.454  1.00  0.00           O
ATOM   3085  CB  CYS D   7      35.157  22.976   0.494  1.00  0.00           C
ATOM   3086  SG  CYS D   7      33.538  23.701   0.851  1.00  0.00           S
ATOM   3087  HA  CYS D   7      34.429  21.161   1.422  1.00  0.00           H
ATOM   3088  HB2 CYS D   7      35.946  23.730   0.625  1.00  0.00           H
ATOM   3089  HB3 CYS D   7      35.149  22.681  -0.558  1.00  0.00           H
ATOM   3090  HN  CYS D   7      36.061  23.120   2.924  1.00  0.00           H
ATOM   3091  N   PRO D   8      36.347  19.971  -0.033  1.00  0.00           N
ATOM   3092  CA  PRO D   8      37.475  19.133  -0.399  1.00  0.00           C
ATOM   3093  C   PRO D   8      38.521  19.874  -1.202  1.00  0.00           C
ATOM   3094  O   PRO D   8      38.096  20.660  -2.031  1.00  0.00           O
ATOM   3095  CB  PRO D   8      36.761  18.070  -1.277  1.00  0.00           C
ATOM   3096  CG  PRO D   8      35.537  18.804  -1.858  1.00  0.00           C
ATOM   3097  CD  PRO D   8      35.072  19.678  -0.673  1.00  0.00           C
ATOM   3098  HA  PRO D   8      37.872  18.669   0.509  1.00  0.00           H
ATOM   3099  HD3 PRO D   8      34.429  19.102   0.011  1.00  0.00           H
ATOM   3100  HD2 PRO D   8      34.537  20.550  -1.057  1.00  0.00           H
ATOM   3101  HG3 PRO D   8      34.752  18.114  -2.208  1.00  0.00           H
ATOM   3102  HG2 PRO D   8      35.861  19.434  -2.702  1.00  0.00           H
ATOM   3103  HB2 PRO D   8      37.408  17.634  -2.049  1.00  0.00           H
ATOM   3104  HB3 PRO D   8      36.356  17.253  -0.666  1.00  0.00           H
ATOM   3105  N   PRO D   9      39.852  19.658  -1.016  1.00  0.00           N
ATOM   3106  CA  PRO D   9      40.863  20.167  -1.947  1.00  0.00           C
ATOM   3107  C   PRO D   9      40.620  20.191  -3.448  1.00  0.00           C
ATOM   3108  O   PRO D   9      39.511  19.983  -3.912  1.00  0.00           O
ATOM   3109  CB  PRO D   9      41.968  19.143  -1.580  1.00  0.00           C
ATOM   3110  CG  PRO D   9      41.874  19.039  -0.046  1.00  0.00           C
ATOM   3111  CD  PRO D   9      40.350  18.978   0.180  1.00  0.00           C
ATOM   3112  HA  PRO D   9      41.151  21.178  -1.619  1.00  0.00           H
ATOM   3113  HD3 PRO D   9      40.068  19.511   1.102  1.00  0.00           H
ATOM   3114  HD2 PRO D   9      40.032  17.928   0.242  1.00  0.00           H
ATOM   3115  HG3 PRO D   9      42.288  19.963   0.392  1.00  0.00           H
ATOM   3116  HG2 PRO D   9      42.416  18.171   0.367  1.00  0.00           H
ATOM   3117  HB2 PRO D   9      41.716  18.173  -2.030  1.00  0.00           H
ATOM   3118  HB3 PRO D   9      42.983  19.410  -1.896  1.00  0.00           H
ATOM   3119  N   GLY D  10      41.694  20.470  -4.229  1.00  0.00           N
ATOM   3120  CA  GLY D  10      41.581  20.699  -5.669  1.00  0.00           C
ATOM   3121  C   GLY D  10      40.457  21.633  -6.053  1.00  0.00           C
ATOM   3122  O   GLY D  10      40.247  22.610  -5.352  1.00  0.00           O
ATOM   3123  HA3 GLY D  10      41.574  19.746  -6.208  1.00  0.00           H
ATOM   3124  HA2 GLY D  10      42.479  21.231  -6.023  1.00  0.00           H
ATOM   3125  HN  GLY D  10      42.604  20.588  -3.829  1.00  0.00           H
ATOM   3126  N   LEU D  11      39.762  21.383  -7.187  1.00  0.00           N
ATOM   3127  CA  LEU D  11      38.929  22.427  -7.786  1.00  0.00           C
ATOM   3128  C   LEU D  11      37.866  22.958  -6.843  1.00  0.00           C
ATOM   3129  O   LEU D  11      37.897  24.145  -6.559  1.00  0.00           O
ATOM   3130  CB  LEU D  11      38.296  21.947  -9.126  1.00  0.00           C
ATOM   3131  CG  LEU D  11      37.608  23.063  -9.967  1.00  0.00           C
ATOM   3132  CD1 LEU D  11      38.628  24.041 -10.619  1.00  0.00           C
ATOM   3133  CD2 LEU D  11      36.734  22.408 -11.076  1.00  0.00           C
ATOM   3134  HA  LEU D  11      39.626  23.245  -8.023  1.00  0.00           H
ATOM   3135  HB2 LEU D  11      39.072  21.488  -9.759  1.00  0.00           H
ATOM   3136  HB3 LEU D  11      37.553  21.173  -8.881  1.00  0.00           H
ATOM   3137  HG  LEU D  11      36.958  23.645  -9.297  1.00  0.00           H
ATOM   3138 HD21 LEU D  11      36.266  23.175 -11.711  1.00  0.00           H
ATOM   3139 HD22 LEU D  11      37.353  21.762 -11.718  1.00  0.00           H
ATOM   3140 HD23 LEU D  11      35.934  21.795 -10.632  1.00  0.00           H
ATOM   3141 HD11 LEU D  11      38.101  24.776 -11.246  1.00  0.00           H
ATOM   3142 HD12 LEU D  11      39.197  24.601  -9.864  1.00  0.00           H
ATOM   3143 HD13 LEU D  11      39.336  23.489 -11.257  1.00  0.00           H
ATOM   3144  HN  LEU D  11      39.913  20.536  -7.700  1.00  0.00           H
ATOM   3145  N   PHE D  12      36.911  22.130  -6.353  1.00  0.00           N
ATOM   3146  CA  PHE D  12      35.848  22.673  -5.506  1.00  0.00           C
ATOM   3147  C   PHE D  12      36.370  22.837  -4.100  1.00  0.00           C
ATOM   3148  O   PHE D  12      36.204  21.930  -3.302  1.00  0.00           O
ATOM   3149  CB  PHE D  12      34.581  21.785  -5.432  1.00  0.00           C
ATOM   3150  CG  PHE D  12      33.973  21.511  -6.804  1.00  0.00           C
ATOM   3151  CD1 PHE D  12      33.170  22.466  -7.438  1.00  0.00           C
ATOM   3152  CD2 PHE D  12      34.208  20.281  -7.418  1.00  0.00           C
ATOM   3153  CE1 PHE D  12      32.605  22.182  -8.683  1.00  0.00           C
ATOM   3154  CE2 PHE D  12      33.688  20.027  -8.686  1.00  0.00           C
ATOM   3155  CZ  PHE D  12      32.973  21.017  -9.360  1.00  0.00           C
ATOM   3156  HA  PHE D  12      35.515  23.645  -5.905  1.00  0.00           H
ATOM   3157  HB2 PHE D  12      34.801  20.830  -4.933  1.00  0.00           H
ATOM   3158  HB3 PHE D  12      33.824  22.311  -4.840  1.00  0.00           H
ATOM   3159  HD2 PHE D  12      34.788  19.516  -6.918  1.00  0.00           H
ATOM   3160  HE2 PHE D  12      33.845  19.051  -9.121  1.00  0.00           H
ATOM   3161  HZ  PHE D  12      32.697  20.899 -10.401  1.00  0.00           H
ATOM   3162  HE1 PHE D  12      31.887  22.853  -9.138  1.00  0.00           H
ATOM   3163  HD1 PHE D  12      32.989  23.424  -6.967  1.00  0.00           H
ATOM   3164  HN  PHE D  12      36.924  21.147  -6.538  1.00  0.00           H
ATOM   3165  N   SER D  13      37.000  23.981  -3.761  1.00  0.00           N
ATOM   3166  CA  SER D  13      37.518  24.148  -2.406  1.00  0.00           C
ATOM   3167  C   SER D  13      37.252  25.538  -1.878  1.00  0.00           C
ATOM   3168  O   SER D  13      38.051  25.990  -1.076  1.00  0.00           O
ATOM   3169  CB  SER D  13      39.022  23.822  -2.493  1.00  0.00           C
ATOM   3170  OG  SER D  13      39.525  24.716  -3.488  1.00  0.00           O
ATOM   3171  HA  SER D  13      37.068  23.459  -1.680  1.00  0.00           H
ATOM   3172  HB2 SER D  13      39.527  23.953  -1.522  1.00  0.00           H
ATOM   3173  HB3 SER D  13      39.160  22.783  -2.830  1.00  0.00           H
ATOM   3174  HG1 SER D  13      40.452  24.602  -3.644  1.00  0.00           H
ATOM   3175  HN  SER D  13      37.177  24.705  -4.433  1.00  0.00           H
ATOM   3176  N   ASN D  14      36.147  26.206  -2.297  1.00  0.00           N
ATOM   3177  CA  ASN D  14      35.829  27.546  -1.805  1.00  0.00           C
ATOM   3178  C   ASN D  14      34.515  27.446  -1.053  1.00  0.00           C
ATOM   3179  O   ASN D  14      33.489  27.522  -1.711  1.00  0.00           O
ATOM   3180  CB  ASN D  14      35.692  28.548  -2.985  1.00  0.00           C
ATOM   3181  CG  ASN D  14      36.945  28.646  -3.822  1.00  0.00           C
ATOM   3182  OD1 ASN D  14      37.805  29.455  -3.508  1.00  0.00           O
ATOM   3183  ND2 ASN D  14      37.079  27.846  -4.901  1.00  0.00           N
ATOM   3184  HA  ASN D  14      36.619  27.964  -1.162  1.00  0.00           H
ATOM   3185  HB2 ASN D  14      34.862  28.258  -3.643  1.00  0.00           H
ATOM   3186  HB3 ASN D  14      35.453  29.539  -2.569  1.00  0.00           H
ATOM   3187 HD22 ASN D  14      37.883  27.941  -5.488  1.00  0.00           H
ATOM   3188 HD21 ASN D  14      36.384  27.170  -5.145  1.00  0.00           H
ATOM   3189  HN  ASN D  14      35.493  25.791  -2.934  1.00  0.00           H
ATOM   3190  N   PRO D  15      34.459  27.270   0.290  1.00  0.00           N
ATOM   3191  CA  PRO D  15      33.167  27.207   0.956  1.00  0.00           C
ATOM   3192  C   PRO D  15      32.333  28.430   0.676  1.00  0.00           C
ATOM   3193  O   PRO D  15      32.758  29.510   1.057  1.00  0.00           O
ATOM   3194  CB  PRO D  15      33.600  27.151   2.444  1.00  0.00           C
ATOM   3195  CG  PRO D  15      35.005  26.519   2.383  1.00  0.00           C
ATOM   3196  CD  PRO D  15      35.645  27.136   1.120  1.00  0.00           C
ATOM   3197  HA  PRO D  15      32.655  26.277   0.671  1.00  0.00           H
ATOM   3198  HD3 PRO D  15      36.411  26.462   0.712  1.00  0.00           H
ATOM   3199  HD2 PRO D  15      36.071  28.129   1.330  1.00  0.00           H
ATOM   3200  HG3 PRO D  15      34.919  25.436   2.253  1.00  0.00           H
ATOM   3201  HG2 PRO D  15      35.583  26.688   3.295  1.00  0.00           H
ATOM   3202  HB2 PRO D  15      33.711  28.164   2.864  1.00  0.00           H
ATOM   3203  HB3 PRO D  15      32.902  26.584   3.080  1.00  0.00           H
ATOM   3204  N   GLN D  16      31.152  28.283   0.029  1.00  0.00           N
ATOM   3205  CA  GLN D  16      30.218  29.397  -0.054  1.00  0.00           C
ATOM   3206  C   GLN D  16      28.862  28.921   0.427  1.00  0.00           C
ATOM   3207  O   GLN D  16      28.416  27.885  -0.041  1.00  0.00           O
ATOM   3208  CB  GLN D  16      30.185  30.050  -1.456  1.00  0.00           C
ATOM   3209  CG  GLN D  16      31.523  30.752  -1.823  1.00  0.00           C
ATOM   3210  CD  GLN D  16      31.310  31.794  -2.900  1.00  0.00           C
ATOM   3211  OE1 GLN D  16      31.003  32.927  -2.562  1.00  0.00           O
ATOM   3212  NE2 GLN D  16      31.451  31.456  -4.199  1.00  0.00           N
ATOM   3213  HA  GLN D  16      30.530  30.208   0.606  1.00  0.00           H
ATOM   3214  HB2 GLN D  16      29.934  29.282  -2.197  1.00  0.00           H
ATOM   3215  HB3 GLN D  16      29.383  30.801  -1.447  1.00  0.00           H
ATOM   3216  HG2 GLN D  16      31.932  31.283  -0.950  1.00  0.00           H
ATOM   3217  HG3 GLN D  16      32.271  30.003  -2.129  1.00  0.00           H
ATOM   3218 HE22 GLN D  16      31.311  32.143  -4.911  1.00  0.00           H
ATOM   3219 HE21 GLN D  16      31.691  30.528  -4.471  1.00  0.00           H
ATOM   3220  HN  GLN D  16      30.864  27.410  -0.370  1.00  0.00           H
ATOM   3221  N   CYS D  17      28.202  29.649   1.362  1.00  0.00           N
ATOM   3222  CA  CYS D  17      26.863  29.271   1.802  1.00  0.00           C
ATOM   3223  C   CYS D  17      25.927  29.628   0.672  1.00  0.00           C
ATOM   3224  O   CYS D  17      25.360  30.708   0.692  1.00  0.00           O
ATOM   3225  CB  CYS D  17      26.455  30.056   3.076  1.00  0.00           C
ATOM   3226  SG  CYS D  17      27.535  29.644   4.476  1.00  0.00           S
ATOM   3227  HA  CYS D  17      26.816  28.193   2.031  1.00  0.00           H
ATOM   3228  HB2 CYS D  17      26.519  31.143   2.912  1.00  0.00           H
ATOM   3229  HB3 CYS D  17      25.426  29.793   3.347  1.00  0.00           H
ATOM   3230  HN  CYS D  17      28.581  30.498   1.731  1.00  0.00           H
ATOM   3231  N   CYS D  18      25.763  28.737  -0.332  1.00  0.00           N
ATOM   3232  CA  CYS D  18      24.912  29.069  -1.471  1.00  0.00           C
ATOM   3233  C   CYS D  18      23.535  28.526  -1.195  1.00  0.00           C
ATOM   3234  O   CYS D  18      23.435  27.549  -0.469  1.00  0.00           O
ATOM   3235  CB  CYS D  18      25.424  28.420  -2.778  1.00  0.00           C
ATOM   3236  SG  CYS D  18      27.241  28.469  -2.830  1.00  0.00           S
ATOM   3237  HA  CYS D  18      24.876  30.158  -1.625  1.00  0.00           H
ATOM   3238  HB2 CYS D  18      25.113  27.371  -2.780  1.00  0.00           H
ATOM   3239  HB3 CYS D  18      25.005  28.904  -3.672  1.00  0.00           H
ATOM   3240  HN  CYS D  18      26.190  27.830  -0.300  1.00  0.00           H
ATOM   3241  N   ALA D  19      22.467  29.121  -1.767  1.00  0.00           N
ATOM   3242  CA  ALA D  19      21.141  28.592  -1.484  1.00  0.00           C
ATOM   3243  C   ALA D  19      20.954  27.282  -2.210  1.00  0.00           C
ATOM   3244  O   ALA D  19      20.572  26.317  -1.570  1.00  0.00           O
ATOM   3245  CB  ALA D  19      20.009  29.573  -1.868  1.00  0.00           C
ATOM   3246  HA  ALA D  19      21.056  28.434  -0.400  1.00  0.00           H
ATOM   3247  HB1 ALA D  19      19.042  29.247  -1.455  1.00  0.00           H
ATOM   3248  HB2 ALA D  19      20.230  30.581  -1.484  1.00  0.00           H
ATOM   3249  HB3 ALA D  19      19.924  29.608  -2.959  1.00  0.00           H
ATOM   3250  HN  ALA D  19      22.563  29.899  -2.392  1.00  0.00           H
ATOM   3251  N   THR D  20      21.203  27.224  -3.539  1.00  0.00           N
ATOM   3252  CA  THR D  20      20.756  26.073  -4.324  1.00  0.00           C
ATOM   3253  C   THR D  20      21.795  25.585  -5.297  1.00  0.00           C
ATOM   3254  O   THR D  20      22.700  26.340  -5.613  1.00  0.00           O
ATOM   3255  CB  THR D  20      19.479  26.440  -5.126  1.00  0.00           C
ATOM   3256  OG1 THR D  20      19.015  25.321  -5.908  1.00  0.00           O
ATOM   3257  CG2 THR D  20      19.672  27.676  -6.037  1.00  0.00           C
ATOM   3258  HA  THR D  20      20.491  25.225  -3.678  1.00  0.00           H
ATOM   3259  HB  THR D  20      18.696  26.700  -4.402  1.00  0.00           H
ATOM   3260  HG1 THR D  20      19.507  25.175  -6.709  1.00  0.00           H
ATOM   3261 HG23 THR D  20      20.548  27.510  -6.675  1.00  0.00           H
ATOM   3262 HG21 THR D  20      18.786  27.833  -6.672  1.00  0.00           H
ATOM   3263 HG22 THR D  20      19.835  28.579  -5.439  1.00  0.00           H
ATOM   3264  HN  THR D  20      21.626  27.993  -4.021  1.00  0.00           H
ATOM   3265  N   GLN D  21      21.625  24.334  -5.791  1.00  0.00           N
ATOM   3266  CA  GLN D  21      22.413  23.857  -6.920  1.00  0.00           C
ATOM   3267  C   GLN D  21      21.503  23.178  -7.916  1.00  0.00           C
ATOM   3268  O   GLN D  21      20.425  22.773  -7.512  1.00  0.00           O
ATOM   3269  CB  GLN D  21      23.534  22.942  -6.371  1.00  0.00           C
ATOM   3270  CG  GLN D  21      24.507  22.446  -7.467  1.00  0.00           C
ATOM   3271  CD  GLN D  21      25.741  21.838  -6.848  1.00  0.00           C
ATOM   3272  OE1 GLN D  21      26.814  22.405  -6.972  1.00  0.00           O
ATOM   3273  NE2 GLN D  21      25.621  20.685  -6.163  1.00  0.00           N
ATOM   3274  HA  GLN D  21      22.835  24.715  -7.451  1.00  0.00           H
ATOM   3275  HB2 GLN D  21      24.100  23.521  -5.632  1.00  0.00           H
ATOM   3276  HB3 GLN D  21      23.076  22.089  -5.847  1.00  0.00           H
ATOM   3277  HG2 GLN D  21      23.999  21.699  -8.094  1.00  0.00           H
ATOM   3278  HG3 GLN D  21      24.821  23.287  -8.100  1.00  0.00           H
ATOM   3279 HE22 GLN D  21      26.422  20.275  -5.737  1.00  0.00           H
ATOM   3280 HE21 GLN D  21      24.739  20.232  -6.075  1.00  0.00           H
ATOM   3281  HN  GLN D  21      20.928  23.707  -5.430  1.00  0.00           H
ATOM   3282  N   VAL D  22      21.907  23.069  -9.207  1.00  0.00           N
ATOM   3283  CA  VAL D  22      21.072  22.415 -10.214  1.00  0.00           C
ATOM   3284  C   VAL D  22      21.967  21.512 -11.044  1.00  0.00           C
ATOM   3285  O   VAL D  22      23.151  21.805 -11.119  1.00  0.00           O
ATOM   3286  CB  VAL D  22      20.282  23.460 -11.058  1.00  0.00           C
ATOM   3287  CG1 VAL D  22      19.526  24.453 -10.131  1.00  0.00           C
ATOM   3288  CG2 VAL D  22      21.198  24.268 -12.012  1.00  0.00           C
ATOM   3289  HA  VAL D  22      20.308  21.789  -9.727  1.00  0.00           H
ATOM   3290  HB  VAL D  22      19.548  22.914 -11.677  1.00  0.00           H
ATOM   3291 HG11 VAL D  22      18.869  25.108 -10.724  1.00  0.00           H
ATOM   3292 HG12 VAL D  22      18.909  23.915  -9.403  1.00  0.00           H
ATOM   3293 HG13 VAL D  22      20.232  25.087  -9.572  1.00  0.00           H
ATOM   3294 HG21 VAL D  22      20.595  24.941 -12.641  1.00  0.00           H
ATOM   3295 HG22 VAL D  22      21.891  24.881 -11.420  1.00  0.00           H
ATOM   3296 HG23 VAL D  22      21.770  23.603 -12.676  1.00  0.00           H
ATOM   3297  HN  VAL D  22      22.777  23.455  -9.517  1.00  0.00           H
ATOM   3298  N   LEU D  23      21.448  20.422 -11.659  1.00  0.00           N
ATOM   3299  CA  LEU D  23      22.286  19.547 -12.485  1.00  0.00           C
ATOM   3300  C   LEU D  23      23.556  19.123 -11.772  1.00  0.00           C
ATOM   3301  O   LEU D  23      24.634  19.335 -12.304  1.00  0.00           O
ATOM   3302  CB  LEU D  23      22.588  20.268 -13.829  1.00  0.00           C
ATOM   3303  CG  LEU D  23      21.318  20.814 -14.547  1.00  0.00           C
ATOM   3304  CD1 LEU D  23      21.740  21.599 -15.822  1.00  0.00           C
ATOM   3305  CD2 LEU D  23      20.320  19.683 -14.922  1.00  0.00           C
ATOM   3306  HA  LEU D  23      21.755  18.606 -12.701  1.00  0.00           H
ATOM   3307  HB2 LEU D  23      23.259  21.118 -13.620  1.00  0.00           H
ATOM   3308  HB3 LEU D  23      23.121  19.575 -14.500  1.00  0.00           H
ATOM   3309  HG  LEU D  23      20.798  21.525 -13.882  1.00  0.00           H
ATOM   3310 HD21 LEU D  23      19.485  20.091 -15.512  1.00  0.00           H
ATOM   3311 HD22 LEU D  23      20.825  18.909 -15.519  1.00  0.00           H
ATOM   3312 HD23 LEU D  23      19.889  19.213 -14.025  1.00  0.00           H
ATOM   3313 HD11 LEU D  23      20.858  22.027 -16.323  1.00  0.00           H
ATOM   3314 HD12 LEU D  23      22.419  22.425 -15.561  1.00  0.00           H
ATOM   3315 HD13 LEU D  23      22.255  20.931 -16.529  1.00  0.00           H
ATOM   3316  HN  LEU D  23      20.468  20.218 -11.594  1.00  0.00           H
ATOM   3317  N   GLY D  24      23.439  18.523 -10.563  1.00  0.00           N
ATOM   3318  CA  GLY D  24      24.586  18.169  -9.729  1.00  0.00           C
ATOM   3319  C   GLY D  24      25.784  19.075  -9.865  1.00  0.00           C
ATOM   3320  O   GLY D  24      26.885  18.560  -9.739  1.00  0.00           O
ATOM   3321  HA3 GLY D  24      24.874  17.135  -9.977  1.00  0.00           H
ATOM   3322  HA2 GLY D  24      24.296  18.194  -8.666  1.00  0.00           H
ATOM   3323  HN  GLY D  24      22.549  18.242 -10.231  1.00  0.00           H
ATOM   3324  N   LEU D  25      25.623  20.397 -10.122  1.00  0.00           N
ATOM   3325  CA  LEU D  25      26.795  21.204 -10.455  1.00  0.00           C
ATOM   3326  C   LEU D  25      26.570  22.704 -10.351  1.00  0.00           C
ATOM   3327  O   LEU D  25      27.286  23.332  -9.589  1.00  0.00           O
ATOM   3328  CB  LEU D  25      27.248  20.785 -11.886  1.00  0.00           C
ATOM   3329  CG  LEU D  25      28.656  21.278 -12.335  1.00  0.00           C
ATOM   3330  CD1 LEU D  25      29.809  20.587 -11.554  1.00  0.00           C
ATOM   3331  CD2 LEU D  25      28.840  20.966 -13.850  1.00  0.00           C
ATOM   3332  HA  LEU D  25      27.579  20.936  -9.734  1.00  0.00           H
ATOM   3333  HB2 LEU D  25      27.261  19.687 -11.971  1.00  0.00           H
ATOM   3334  HB3 LEU D  25      26.486  21.147 -12.592  1.00  0.00           H
ATOM   3335  HG  LEU D  25      28.732  22.365 -12.172  1.00  0.00           H
ATOM   3336 HD21 LEU D  25      29.842  21.256 -14.199  1.00  0.00           H
ATOM   3337 HD22 LEU D  25      28.717  19.887 -14.036  1.00  0.00           H
ATOM   3338 HD23 LEU D  25      28.097  21.507 -14.455  1.00  0.00           H
ATOM   3339 HD11 LEU D  25      30.777  20.931 -11.950  1.00  0.00           H
ATOM   3340 HD12 LEU D  25      29.791  20.827 -10.484  1.00  0.00           H
ATOM   3341 HD13 LEU D  25      29.754  19.495 -11.670  1.00  0.00           H
ATOM   3342  HN  LEU D  25      24.718  20.816 -10.185  1.00  0.00           H
ATOM   3343  N   ILE D  26      25.628  23.339 -11.089  1.00  0.00           N
ATOM   3344  CA  ILE D  26      25.613  24.808 -11.141  1.00  0.00           C
ATOM   3345  C   ILE D  26      25.049  25.378  -9.851  1.00  0.00           C
ATOM   3346  O   ILE D  26      23.866  25.185  -9.625  1.00  0.00           O
ATOM   3347  CB  ILE D  26      24.875  25.390 -12.393  1.00  0.00           C
ATOM   3348  CG1 ILE D  26      25.695  25.273 -13.715  1.00  0.00           C
ATOM   3349  CG2 ILE D  26      24.500  26.889 -12.195  1.00  0.00           C
ATOM   3350  HA  ILE D  26      26.650  25.143 -11.262  1.00  0.00           H
ATOM   3351  HB  ILE D  26      23.944  24.825 -12.537  1.00  0.00           H
ATOM   3352  CD  ILE D  26      26.150  23.833 -14.056  1.00  0.00           C
ATOM   3353  HD3 ILE D  26      25.290  23.146 -14.086  1.00  0.00           H
ATOM   3354  HD2 ILE D  26      26.873  23.487 -13.308  1.00  0.00           H
ATOM   3355  HD1 ILE D  26      26.646  23.814 -15.040  1.00  0.00           H
ATOM   3356 HG12 ILE D  26      25.075  25.629 -14.555  1.00  0.00           H
ATOM   3357 HG13 ILE D  26      26.579  25.927 -13.654  1.00  0.00           H
ATOM   3358 HG21 ILE D  26      24.016  27.287 -13.100  1.00  0.00           H
ATOM   3359 HG22 ILE D  26      23.798  27.038 -11.364  1.00  0.00           H
ATOM   3360 HG23 ILE D  26      25.407  27.480 -11.994  1.00  0.00           H
ATOM   3361  HN  ILE D  26      24.959  22.824 -11.627  1.00  0.00           H
ATOM   3362  N   GLY D  27      25.849  26.090  -9.013  1.00  0.00           N
ATOM   3363  CA  GLY D  27      25.320  26.759  -7.820  1.00  0.00           C
ATOM   3364  C   GLY D  27      24.737  28.110  -8.168  1.00  0.00           C
ATOM   3365  O   GLY D  27      25.000  28.555  -9.272  1.00  0.00           O
ATOM   3366  HA3 GLY D  27      26.127  26.945  -7.094  1.00  0.00           H
ATOM   3367  HA2 GLY D  27      24.584  26.129  -7.312  1.00  0.00           H
ATOM   3368  HN  GLY D  27      26.816  26.233  -9.224  1.00  0.00           H
ATOM   3369  N   LEU D  28      23.974  28.775  -7.259  1.00  0.00           N
ATOM   3370  CA  LEU D  28      23.475  30.131  -7.531  1.00  0.00           C
ATOM   3371  C   LEU D  28      23.594  31.015  -6.298  1.00  0.00           C
ATOM   3372  O   LEU D  28      23.620  30.479  -5.202  1.00  0.00           O
ATOM   3373  CB  LEU D  28      21.999  30.183  -8.030  1.00  0.00           C
ATOM   3374  CG  LEU D  28      21.747  29.553  -9.438  1.00  0.00           C
ATOM   3375  CD1 LEU D  28      21.515  28.015  -9.400  1.00  0.00           C
ATOM   3376  CD2 LEU D  28      20.517  30.223 -10.119  1.00  0.00           C
ATOM   3377  HA  LEU D  28      24.123  30.604  -8.284  1.00  0.00           H
ATOM   3378  HB2 LEU D  28      21.342  29.717  -7.283  1.00  0.00           H
ATOM   3379  HB3 LEU D  28      21.719  31.248  -8.078  1.00  0.00           H
ATOM   3380  HG  LEU D  28      22.623  29.750 -10.075  1.00  0.00           H
ATOM   3381 HD21 LEU D  28      20.327  29.769 -11.104  1.00  0.00           H
ATOM   3382 HD22 LEU D  28      19.618  30.097  -9.495  1.00  0.00           H
ATOM   3383 HD23 LEU D  28      20.688  31.301 -10.269  1.00  0.00           H
ATOM   3384 HD11 LEU D  28      21.539  27.603 -10.421  1.00  0.00           H
ATOM   3385 HD12 LEU D  28      22.274  27.494  -8.801  1.00  0.00           H
ATOM   3386 HD13 LEU D  28      20.524  27.789  -8.983  1.00  0.00           H
ATOM   3387  HN  LEU D  28      23.744  28.360  -6.376  1.00  0.00           H
ATOM   3388  N   ASP D  29      23.668  32.364  -6.468  1.00  0.00           N
ATOM   3389  CA  ASP D  29      23.849  33.290  -5.342  1.00  0.00           C
ATOM   3390  C   ASP D  29      24.803  32.738  -4.315  1.00  0.00           C
ATOM   3391  O   ASP D  29      24.462  32.625  -3.148  1.00  0.00           O
ATOM   3392  CB  ASP D  29      22.511  33.683  -4.677  1.00  0.00           C
ATOM   3393  CG  ASP D  29      22.675  34.770  -3.646  1.00  0.00           C
ATOM   3394  OD1 ASP D  29      23.099  35.892  -4.035  1.00  0.00           O
ATOM   3395  OD2 ASP D  29      22.379  34.512  -2.447  1.00  0.00           O
ATOM   3396  HA  ASP D  29      24.313  34.219  -5.717  1.00  0.00           H
ATOM   3397  HB2 ASP D  29      21.836  34.067  -5.450  1.00  0.00           H
ATOM   3398  HB3 ASP D  29      22.078  32.788  -4.208  1.00  0.00           H
ATOM   3399  HN  ASP D  29      23.597  32.767  -7.383  1.00  0.00           H
ATOM   3400  N   CYS D  30      26.026  32.387  -4.754  1.00  0.00           N
ATOM   3401  CA  CYS D  30      26.993  31.871  -3.797  1.00  0.00           C
ATOM   3402  C   CYS D  30      27.397  33.001  -2.875  1.00  0.00           C
ATOM   3403  O   CYS D  30      27.599  34.091  -3.385  1.00  0.00           O
ATOM   3404  CB  CYS D  30      28.204  31.252  -4.538  1.00  0.00           C
ATOM   3405  SG  CYS D  30      27.623  29.932  -5.655  1.00  0.00           S
ATOM   3406  HA  CYS D  30      26.510  31.074  -3.219  1.00  0.00           H
ATOM   3407  HB2 CYS D  30      28.726  32.028  -5.116  1.00  0.00           H
ATOM   3408  HB3 CYS D  30      28.907  30.807  -3.829  1.00  0.00           H
ATOM   3409  HN  CYS D  30      26.286  32.496  -5.716  1.00  0.00           H
ATOM   3410  N   LYS D  31      27.507  32.791  -1.539  1.00  0.00           N
ATOM   3411  CA  LYS D  31      27.980  33.849  -0.642  1.00  0.00           C
ATOM   3412  C   LYS D  31      28.943  33.249   0.359  1.00  0.00           C
ATOM   3413  O   LYS D  31      28.737  32.105   0.724  1.00  0.00           O
ATOM   3414  CB  LYS D  31      26.810  34.497   0.148  1.00  0.00           C
ATOM   3415  CG  LYS D  31      25.909  35.402  -0.737  1.00  0.00           C
ATOM   3416  CD  LYS D  31      24.779  36.050   0.115  1.00  0.00           C
ATOM   3417  CE  LYS D  31      23.976  37.116  -0.680  1.00  0.00           C
ATOM   3418  NZ  LYS D  31      22.864  37.676   0.123  1.00  0.00           N
ATOM   3419  HA  LYS D  31      28.522  34.631  -1.202  1.00  0.00           H
ATOM   3420  HB2 LYS D  31      26.205  33.699   0.608  1.00  0.00           H
ATOM   3421  HB3 LYS D  31      27.235  35.116   0.956  1.00  0.00           H
ATOM   3422  HG2 LYS D  31      26.530  36.197  -1.184  1.00  0.00           H
ATOM   3423  HG3 LYS D  31      25.465  34.810  -1.553  1.00  0.00           H
ATOM   3424  HD2 LYS D  31      24.095  35.260   0.466  1.00  0.00           H
ATOM   3425  HD3 LYS D  31      25.216  36.544   0.998  1.00  0.00           H
ATOM   3426  HE2 LYS D  31      24.655  37.930  -0.986  1.00  0.00           H
ATOM   3427  HE3 LYS D  31      23.569  36.657  -1.593  1.00  0.00           H
ATOM   3428  HZ1 LYS D  31      22.311  38.422  -0.432  1.00  0.00           H
ATOM   3429  HZ2 LYS D  31      22.155  36.913   0.416  1.00  0.00           H
ATOM   3430  HZ3 LYS D  31      23.220  38.154   1.026  1.00  0.00           H
ATOM   3431  HN  LYS D  31      27.258  31.912  -1.127  1.00  0.00           H
ATOM   3432  N   VAL D  32      29.984  33.982   0.823  1.00  0.00           N
ATOM   3433  CA  VAL D  32      30.928  33.396   1.780  1.00  0.00           C
ATOM   3434  C   VAL D  32      30.237  33.252   3.123  1.00  0.00           C
ATOM   3435  O   VAL D  32      29.426  34.124   3.393  1.00  0.00           O
ATOM   3436  CB  VAL D  32      32.267  34.190   1.916  1.00  0.00           C
ATOM   3437  CG1 VAL D  32      33.010  34.275   0.551  1.00  0.00           C
ATOM   3438  CG2 VAL D  32      32.085  35.614   2.516  1.00  0.00           C
ATOM   3439  HA  VAL D  32      31.208  32.411   1.384  1.00  0.00           H
ATOM   3440  HB  VAL D  32      32.919  33.634   2.612  1.00  0.00           H
ATOM   3441 HG11 VAL D  32      33.983  34.774   0.677  1.00  0.00           H
ATOM   3442 HG12 VAL D  32      33.196  33.268   0.146  1.00  0.00           H
ATOM   3443 HG13 VAL D  32      32.424  34.844  -0.186  1.00  0.00           H
ATOM   3444 HG21 VAL D  32      33.068  36.093   2.645  1.00  0.00           H
ATOM   3445 HG22 VAL D  32      31.481  36.261   1.864  1.00  0.00           H
ATOM   3446 HG23 VAL D  32      31.601  35.567   3.503  1.00  0.00           H
ATOM   3447  HN  VAL D  32      30.096  34.933   0.538  1.00  0.00           H
ATOM   3448  N   PRO D  33      30.475  32.230   3.993  1.00  0.00           N
ATOM   3449  CA  PRO D  33      29.815  32.207   5.291  1.00  0.00           C
ATOM   3450  C   PRO D  33      29.971  33.455   6.125  1.00  0.00           C
ATOM   3451  O   PRO D  33      30.726  34.342   5.761  1.00  0.00           O
ATOM   3452  CB  PRO D  33      30.515  31.019   6.001  1.00  0.00           C
ATOM   3453  CG  PRO D  33      31.110  30.140   4.875  1.00  0.00           C
ATOM   3454  CD  PRO D  33      31.297  31.076   3.652  1.00  0.00           C
ATOM   3455  HA  PRO D  33      28.745  32.009   5.123  1.00  0.00           H
ATOM   3456  HD3 PRO D  33      30.908  30.551   2.776  1.00  0.00           H
ATOM   3457  HD2 PRO D  33      32.344  31.349   3.467  1.00  0.00           H
ATOM   3458  HG3 PRO D  33      30.380  29.351   4.639  1.00  0.00           H
ATOM   3459  HG2 PRO D  33      32.048  29.646   5.173  1.00  0.00           H
ATOM   3460  HB2 PRO D  33      31.339  31.390   6.628  1.00  0.00           H
ATOM   3461  HB3 PRO D  33      29.830  30.457   6.654  1.00  0.00           H
ATOM   3462  N   SER D  34      29.248  33.511   7.268  1.00  0.00           N
ATOM   3463  CA  SER D  34      29.349  34.659   8.166  1.00  0.00           C
ATOM   3464  C   SER D  34      30.481  34.520   9.163  1.00  0.00           C
ATOM   3465  O   SER D  34      30.888  35.547   9.682  1.00  0.00           O
ATOM   3466  CB  SER D  34      28.026  34.788   8.965  1.00  0.00           C
ATOM   3467  OG  SER D  34      27.854  33.603   9.761  1.00  0.00           O
ATOM   3468  HA  SER D  34      29.487  35.584   7.580  1.00  0.00           H
ATOM   3469  HB2 SER D  34      28.063  35.680   9.614  1.00  0.00           H
ATOM   3470  HB3 SER D  34      27.184  34.896   8.260  1.00  0.00           H
ATOM   3471  HG1 SER D  34      27.053  33.620  10.276  1.00  0.00           H
ATOM   3472  HN  SER D  34      28.644  32.757   7.532  1.00  0.00           H
ATOM   3473  N   GLN D  35      30.995  33.302   9.472  1.00  0.00           N
ATOM   3474  CA  GLN D  35      31.970  33.168  10.559  1.00  0.00           C
ATOM   3475  C   GLN D  35      32.905  32.000  10.346  1.00  0.00           C
ATOM   3476  O   GLN D  35      32.626  31.196   9.474  1.00  0.00           O
ATOM   3477  CB  GLN D  35      31.197  33.033  11.901  1.00  0.00           C
ATOM   3478  CG  GLN D  35      30.357  31.728  11.967  1.00  0.00           C
ATOM   3479  CD  GLN D  35      29.585  31.611  13.262  1.00  0.00           C
ATOM   3480  OE1 GLN D  35      29.121  32.622  13.764  1.00  0.00           O
ATOM   3481  NE2 GLN D  35      29.412  30.395  13.829  1.00  0.00           N
ATOM   3482  HA  GLN D  35      32.610  34.067  10.601  1.00  0.00           H
ATOM   3483  HB2 GLN D  35      31.901  33.038  12.748  1.00  0.00           H
ATOM   3484  HB3 GLN D  35      30.532  33.905  12.007  1.00  0.00           H
ATOM   3485  HG2 GLN D  35      29.618  31.726  11.152  1.00  0.00           H
ATOM   3486  HG3 GLN D  35      31.024  30.862  11.837  1.00  0.00           H
ATOM   3487 HE22 GLN D  35      28.890  30.315  14.680  1.00  0.00           H
ATOM   3488 HE21 GLN D  35      29.797  29.563  13.426  1.00  0.00           H
ATOM   3489  HN  GLN D  35      30.678  32.466   9.027  1.00  0.00           H
ATOM   3490  N   ASN D  36      34.007  31.900  11.126  1.00  0.00           N
ATOM   3491  CA  ASN D  36      34.992  30.832  10.941  1.00  0.00           C
ATOM   3492  C   ASN D  36      34.403  29.437  11.040  1.00  0.00           C
ATOM   3493  O   ASN D  36      34.503  28.822  12.090  1.00  0.00           O
ATOM   3494  CB  ASN D  36      36.221  31.010  11.880  1.00  0.00           C
ATOM   3495  CG  ASN D  36      35.900  31.374  13.312  1.00  0.00           C
ATOM   3496  OD1 ASN D  36      36.573  32.236  13.855  1.00  0.00           O
ATOM   3497  ND2 ASN D  36      34.898  30.763  13.977  1.00  0.00           N
ATOM   3498  HA  ASN D  36      35.394  30.899   9.925  1.00  0.00           H
ATOM   3499  HB2 ASN D  36      36.847  30.106  11.856  1.00  0.00           H
ATOM   3500  HB3 ASN D  36      36.832  31.833  11.477  1.00  0.00           H
ATOM   3501 HD22 ASN D  36      34.705  31.023  14.923  1.00  0.00           H
ATOM   3502 HD21 ASN D  36      34.334  30.056  13.559  1.00  0.00           H
ATOM   3503  HN  ASN D  36      34.182  32.602  11.816  1.00  0.00           H
ATOM   3504  N   VAL D  37      33.807  28.897   9.952  1.00  0.00           N
ATOM   3505  CA  VAL D  37      33.317  27.522   9.988  1.00  0.00           C
ATOM   3506  C   VAL D  37      34.520  26.601  10.009  1.00  0.00           C
ATOM   3507  O   VAL D  37      35.372  26.770   9.152  1.00  0.00           O
ATOM   3508  CB  VAL D  37      32.314  27.173   8.843  1.00  0.00           C
ATOM   3509  CG1 VAL D  37      31.046  28.064   8.986  1.00  0.00           C
ATOM   3510  CG2 VAL D  37      32.891  27.285   7.403  1.00  0.00           C
ATOM   3511  HA  VAL D  37      32.750  27.403  10.927  1.00  0.00           H
ATOM   3512  HB  VAL D  37      32.021  26.114   8.970  1.00  0.00           H
ATOM   3513 HG11 VAL D  37      30.455  28.101   8.060  1.00  0.00           H
ATOM   3514 HG12 VAL D  37      30.424  27.653   9.794  1.00  0.00           H
ATOM   3515 HG13 VAL D  37      31.299  29.100   9.239  1.00  0.00           H
ATOM   3516 HG21 VAL D  37      32.141  26.946   6.670  1.00  0.00           H
ATOM   3517 HG22 VAL D  37      33.152  28.321   7.153  1.00  0.00           H
ATOM   3518 HG23 VAL D  37      33.778  26.649   7.278  1.00  0.00           H
ATOM   3519  HN  VAL D  37      33.735  29.417   9.107  1.00  0.00           H
ATOM   3520  N   TYR D  38      34.626  25.650  10.972  1.00  0.00           N
ATOM   3521  CA  TYR D  38      35.784  24.756  11.035  1.00  0.00           C
ATOM   3522  C   TYR D  38      35.460  23.374  10.510  1.00  0.00           C
ATOM   3523  O   TYR D  38      36.243  22.875   9.717  1.00  0.00           O
ATOM   3524  CB  TYR D  38      36.301  24.636  12.491  1.00  0.00           C
ATOM   3525  CG  TYR D  38      36.746  26.016  12.997  1.00  0.00           C
ATOM   3526  CD1 TYR D  38      37.949  26.567  12.544  1.00  0.00           C
ATOM   3527  CD2 TYR D  38      35.967  26.734  13.912  1.00  0.00           C
ATOM   3528  CE1 TYR D  38      38.382  27.808  13.023  1.00  0.00           C
ATOM   3529  CE2 TYR D  38      36.419  27.955  14.420  1.00  0.00           C
ATOM   3530  CZ  TYR D  38      37.634  28.497  13.979  1.00  0.00           C
ATOM   3531  OH  TYR D  38      38.115  29.712  14.477  1.00  0.00           O
ATOM   3532  HA  TYR D  38      36.619  25.157  10.439  1.00  0.00           H
ATOM   3533  HB3 TYR D  38      37.165  23.952  12.529  1.00  0.00           H
ATOM   3534  HB2 TYR D  38      35.518  24.215  13.140  1.00  0.00           H
ATOM   3535  HD2 TYR D  38      35.007  26.345  14.236  1.00  0.00           H
ATOM   3536  HE2 TYR D  38      35.818  28.476  15.158  1.00  0.00           H
ATOM   3537  HE1 TYR D  38      39.307  28.238  12.652  1.00  0.00           H
ATOM   3538  HD1 TYR D  38      38.556  26.034  11.820  1.00  0.00           H
ATOM   3539  HH  TYR D  38      37.616  30.058  15.209  1.00  0.00           H
ATOM   3540  HN  TYR D  38      33.925  25.545  11.676  1.00  0.00           H
ATOM   3541  N   ASP D  39      34.340  22.743  10.943  1.00  0.00           N
ATOM   3542  CA  ASP D  39      33.987  21.403  10.469  1.00  0.00           C
ATOM   3543  C   ASP D  39      32.685  21.463   9.700  1.00  0.00           C
ATOM   3544  O   ASP D  39      32.023  22.488   9.725  1.00  0.00           O
ATOM   3545  CB  ASP D  39      33.897  20.421  11.669  1.00  0.00           C
ATOM   3546  CG  ASP D  39      32.723  20.689  12.573  1.00  0.00           C
ATOM   3547  OD1 ASP D  39      32.229  21.848  12.596  1.00  0.00           O
ATOM   3548  OD2 ASP D  39      32.284  19.736  13.272  1.00  0.00           O
ATOM   3549  HA  ASP D  39      34.760  20.998   9.794  1.00  0.00           H
ATOM   3550  HB2 ASP D  39      33.818  19.386  11.301  1.00  0.00           H
ATOM   3551  HB3 ASP D  39      34.820  20.500  12.265  1.00  0.00           H
ATOM   3552  HN  ASP D  39      33.717  23.166  11.602  1.00  0.00           H
ATOM   3553  N   GLY D  40      32.310  20.365   9.007  1.00  0.00           N
ATOM   3554  CA  GLY D  40      31.074  20.352   8.231  1.00  0.00           C
ATOM   3555  C   GLY D  40      29.881  20.710   9.083  1.00  0.00           C
ATOM   3556  O   GLY D  40      29.006  21.408   8.598  1.00  0.00           O
ATOM   3557  HA3 GLY D  40      30.888  19.349   7.810  1.00  0.00           H
ATOM   3558  HA2 GLY D  40      31.178  21.057   7.393  1.00  0.00           H
ATOM   3559  HN  GLY D  40      32.888  19.552   8.992  1.00  0.00           H
ATOM   3560  N   THR D  41      29.819  20.236  10.349  1.00  0.00           N
ATOM   3561  CA  THR D  41      28.681  20.581  11.200  1.00  0.00           C
ATOM   3562  C   THR D  41      28.547  22.084  11.276  1.00  0.00           C
ATOM   3563  O   THR D  41      27.463  22.595  11.039  1.00  0.00           O
ATOM   3564  CB  THR D  41      28.845  19.964  12.617  1.00  0.00           C
ATOM   3565  OG1 THR D  41      28.998  18.544  12.446  1.00  0.00           O
ATOM   3566  CG2 THR D  41      27.630  20.281  13.530  1.00  0.00           C
ATOM   3567  HA  THR D  41      27.772  20.153  10.745  1.00  0.00           H
ATOM   3568  HB  THR D  41      29.754  20.376  13.086  1.00  0.00           H
ATOM   3569  HG1 THR D  41      29.145  18.085  13.267  1.00  0.00           H
ATOM   3570 HG23 THR D  41      26.699  19.925  13.066  1.00  0.00           H
ATOM   3571 HG21 THR D  41      27.748  19.782  14.505  1.00  0.00           H
ATOM   3572 HG22 THR D  41      27.552  21.363  13.709  1.00  0.00           H
ATOM   3573  HN  THR D  41      30.534  19.637  10.715  1.00  0.00           H
ATOM   3574  N   ASP D  42      29.640  22.814  11.598  1.00  0.00           N
ATOM   3575  CA  ASP D  42      29.545  24.270  11.673  1.00  0.00           C
ATOM   3576  C   ASP D  42      29.116  24.811  10.331  1.00  0.00           C
ATOM   3577  O   ASP D  42      28.246  25.666  10.290  1.00  0.00           O
ATOM   3578  CB  ASP D  42      30.901  24.941  12.026  1.00  0.00           C
ATOM   3579  CG  ASP D  42      31.476  24.474  13.337  1.00  0.00           C
ATOM   3580  OD1 ASP D  42      32.705  24.672  13.545  1.00  0.00           O
ATOM   3581  OD2 ASP D  42      30.718  23.903  14.168  1.00  0.00           O
ATOM   3582  HA  ASP D  42      28.801  24.539  12.442  1.00  0.00           H
ATOM   3583  HB2 ASP D  42      31.625  24.725  11.227  1.00  0.00           H
ATOM   3584  HB3 ASP D  42      30.765  26.033  12.082  1.00  0.00           H
ATOM   3585  HN  ASP D  42      30.523  22.376  11.772  1.00  0.00           H
ATOM   3586  N   PHE D  43      29.729  24.330   9.225  1.00  0.00           N
ATOM   3587  CA  PHE D  43      29.414  24.897   7.916  1.00  0.00           C
ATOM   3588  C   PHE D  43      27.929  24.796   7.677  1.00  0.00           C
ATOM   3589  O   PHE D  43      27.309  25.782   7.315  1.00  0.00           O
ATOM   3590  CB  PHE D  43      30.231  24.214   6.784  1.00  0.00           C
ATOM   3591  CG  PHE D  43      30.196  24.851   5.382  1.00  0.00           C
ATOM   3592  CD1 PHE D  43      29.660  26.115   5.099  1.00  0.00           C
ATOM   3593  CD2 PHE D  43      30.743  24.107   4.328  1.00  0.00           C
ATOM   3594  CE1 PHE D  43      29.628  26.594   3.784  1.00  0.00           C
ATOM   3595  CE2 PHE D  43      30.740  24.595   3.020  1.00  0.00           C
ATOM   3596  CZ  PHE D  43      30.177  25.843   2.745  1.00  0.00           C
ATOM   3597  HA  PHE D  43      29.701  25.948   7.969  1.00  0.00           H
ATOM   3598  HB2 PHE D  43      31.289  24.206   7.081  1.00  0.00           H
ATOM   3599  HB3 PHE D  43      29.893  23.170   6.699  1.00  0.00           H
ATOM   3600  HD2 PHE D  43      31.173  23.128   4.521  1.00  0.00           H
ATOM   3601  HE2 PHE D  43      31.161  24.004   2.217  1.00  0.00           H
ATOM   3602  HZ  PHE D  43      30.161  26.230   1.735  1.00  0.00           H
ATOM   3603  HE1 PHE D  43      29.174  27.549   3.556  1.00  0.00           H
ATOM   3604  HD1 PHE D  43      29.260  26.750   5.877  1.00  0.00           H
ATOM   3605  HN  PHE D  43      30.425  23.611   9.289  1.00  0.00           H
ATOM   3606  N   ARG D  44      27.344  23.600   7.894  1.00  0.00           N
ATOM   3607  CA  ARG D  44      25.928  23.419   7.605  1.00  0.00           C
ATOM   3608  C   ARG D  44      25.071  24.362   8.417  1.00  0.00           C
ATOM   3609  O   ARG D  44      24.240  25.048   7.842  1.00  0.00           O
ATOM   3610  CB  ARG D  44      25.501  21.948   7.863  1.00  0.00           C
ATOM   3611  CG  ARG D  44      24.014  21.715   7.498  1.00  0.00           C
ATOM   3612  CD  ARG D  44      23.591  20.251   7.771  1.00  0.00           C
ATOM   3613  NE  ARG D  44      23.698  19.954   9.207  1.00  0.00           N
ATOM   3614  CZ  ARG D  44      24.633  19.219   9.778  1.00  0.00           C
ATOM   3615  NH1 ARG D  44      25.669  18.704   9.152  1.00  0.00           N
ATOM   3616  NH2 ARG D  44      24.530  18.982  11.069  1.00  0.00           N
ATOM   3617  HA  ARG D  44      25.786  23.644   6.538  1.00  0.00           H
ATOM   3618  HB2 ARG D  44      26.129  21.278   7.253  1.00  0.00           H
ATOM   3619  HB3 ARG D  44      25.669  21.703   8.924  1.00  0.00           H
ATOM   3620  HG2 ARG D  44      23.371  22.378   8.102  1.00  0.00           H
ATOM   3621  HG3 ARG D  44      23.851  21.955   6.434  1.00  0.00           H
ATOM   3622  HD2 ARG D  44      22.527  20.176   7.489  1.00  0.00           H
ATOM   3623  HD3 ARG D  44      24.109  19.560   7.097  1.00  0.00           H
ATOM   3624  HE  ARG D  44      22.946  20.344   9.799  1.00  0.00           H
ATOM   3625 HH12 ARG D  44      26.359  18.128   9.658  1.00  0.00           H
ATOM   3626 HH11 ARG D  44      25.847  18.870   8.158  1.00  0.00           H
ATOM   3627 HH22 ARG D  44      25.230  18.409  11.565  1.00  0.00           H
ATOM   3628 HH21 ARG D  44      23.744  19.354  11.623  1.00  0.00           H
ATOM   3629  HN  ARG D  44      27.876  22.820   8.228  1.00  0.00           H
ATOM   3630  N   ASN D  45      25.242  24.409   9.756  1.00  0.00           N
ATOM   3631  CA  ASN D  45      24.371  25.261  10.565  1.00  0.00           C
ATOM   3632  C   ASN D  45      24.562  26.708  10.179  1.00  0.00           C
ATOM   3633  O   ASN D  45      23.581  27.421  10.051  1.00  0.00           O
ATOM   3634  CB  ASN D  45      24.618  25.099  12.089  1.00  0.00           C
ATOM   3635  CG  ASN D  45      24.169  23.728  12.541  1.00  0.00           C
ATOM   3636  OD1 ASN D  45      22.991  23.564  12.819  1.00  0.00           O
ATOM   3637  ND2 ASN D  45      25.064  22.719  12.620  1.00  0.00           N
ATOM   3638  HA  ASN D  45      23.324  24.978  10.361  1.00  0.00           H
ATOM   3639  HB2 ASN D  45      25.680  25.274  12.320  1.00  0.00           H
ATOM   3640  HB3 ASN D  45      24.028  25.854  12.635  1.00  0.00           H
ATOM   3641 HD22 ASN D  45      24.763  21.808  12.907  1.00  0.00           H
ATOM   3642 HD21 ASN D  45      26.029  22.863  12.404  1.00  0.00           H
ATOM   3643  HN  ASN D  45      25.959  23.870  10.199  1.00  0.00           H
ATOM   3644  N   VAL D  46      25.816  27.168   9.982  1.00  0.00           N
ATOM   3645  CA  VAL D  46      26.020  28.560   9.587  1.00  0.00           C
ATOM   3646  C   VAL D  46      25.335  28.822   8.266  1.00  0.00           C
ATOM   3647  O   VAL D  46      24.811  29.908   8.084  1.00  0.00           O
ATOM   3648  CB  VAL D  46      27.526  28.943   9.558  1.00  0.00           C
ATOM   3649  CG1 VAL D  46      27.752  30.319   8.876  1.00  0.00           C
ATOM   3650  CG2 VAL D  46      28.085  28.984  11.010  1.00  0.00           C
ATOM   3651  HA  VAL D  46      25.532  29.201  10.336  1.00  0.00           H
ATOM   3652  HB  VAL D  46      28.063  28.183   8.967  1.00  0.00           H
ATOM   3653 HG11 VAL D  46      28.813  30.603   8.946  1.00  0.00           H
ATOM   3654 HG12 VAL D  46      27.477  30.286   7.810  1.00  0.00           H
ATOM   3655 HG13 VAL D  46      27.146  31.090   9.374  1.00  0.00           H
ATOM   3656 HG21 VAL D  46      29.154  29.227  11.002  1.00  0.00           H
ATOM   3657 HG22 VAL D  46      27.569  29.756  11.602  1.00  0.00           H
ATOM   3658 HG23 VAL D  46      27.957  28.017  11.520  1.00  0.00           H
ATOM   3659  HN  VAL D  46      26.604  26.559  10.077  1.00  0.00           H
ATOM   3660  N   CYS D  47      25.297  27.855   7.324  1.00  0.00           N
ATOM   3661  CA  CYS D  47      24.546  28.103   6.097  1.00  0.00           C
ATOM   3662  C   CYS D  47      23.088  28.291   6.448  1.00  0.00           C
ATOM   3663  O   CYS D  47      22.473  29.214   5.937  1.00  0.00           O
ATOM   3664  CB  CYS D  47      24.701  26.967   5.061  1.00  0.00           C
ATOM   3665  SG  CYS D  47      26.449  26.682   4.705  1.00  0.00           S
ATOM   3666  HA  CYS D  47      24.930  29.030   5.643  1.00  0.00           H
ATOM   3667  HB2 CYS D  47      24.257  26.031   5.429  1.00  0.00           H
ATOM   3668  HB3 CYS D  47      24.234  27.257   4.111  1.00  0.00           H
ATOM   3669  HN  CYS D  47      25.736  26.967   7.463  1.00  0.00           H
ATOM   3670  N   ALA D  48      22.519  27.438   7.332  1.00  0.00           N
ATOM   3671  CA  ALA D  48      21.130  27.636   7.747  1.00  0.00           C
ATOM   3672  C   ALA D  48      20.945  29.020   8.331  1.00  0.00           C
ATOM   3673  O   ALA D  48      19.897  29.605   8.105  1.00  0.00           O
ATOM   3674  CB  ALA D  48      20.660  26.572   8.774  1.00  0.00           C
ATOM   3675  HA  ALA D  48      20.489  27.526   6.856  1.00  0.00           H
ATOM   3676  HB1 ALA D  48      19.588  26.706   8.993  1.00  0.00           H
ATOM   3677  HB2 ALA D  48      20.810  25.560   8.366  1.00  0.00           H
ATOM   3678  HB3 ALA D  48      21.219  26.660   9.716  1.00  0.00           H
ATOM   3679  HN  ALA D  48      23.037  26.677   7.725  1.00  0.00           H
ATOM   3680  N   LYS D  49      21.937  29.580   9.066  1.00  0.00           N
ATOM   3681  CA  LYS D  49      21.787  30.944   9.581  1.00  0.00           C
ATOM   3682  C   LYS D  49      21.595  31.907   8.433  1.00  0.00           C
ATOM   3683  O   LYS D  49      20.744  32.776   8.543  1.00  0.00           O
ATOM   3684  CB  LYS D  49      23.004  31.485  10.384  1.00  0.00           C
ATOM   3685  CG  LYS D  49      23.269  30.715  11.704  1.00  0.00           C
ATOM   3686  CD  LYS D  49      24.534  31.276  12.413  1.00  0.00           C
ATOM   3687  CE  LYS D  49      24.998  30.400  13.609  1.00  0.00           C
ATOM   3688  NZ  LYS D  49      23.979  30.299  14.680  1.00  0.00           N
ATOM   3689  HA  LYS D  49      20.900  30.970  10.236  1.00  0.00           H
ATOM   3690  HB2 LYS D  49      23.900  31.455   9.747  1.00  0.00           H
ATOM   3691  HB3 LYS D  49      22.818  32.542  10.643  1.00  0.00           H
ATOM   3692  HG2 LYS D  49      22.388  30.821  12.359  1.00  0.00           H
ATOM   3693  HG3 LYS D  49      23.410  29.643  11.499  1.00  0.00           H
ATOM   3694  HD2 LYS D  49      25.367  31.330  11.693  1.00  0.00           H
ATOM   3695  HD3 LYS D  49      24.329  32.302  12.762  1.00  0.00           H
ATOM   3696  HE2 LYS D  49      25.256  29.391  13.245  1.00  0.00           H
ATOM   3697  HE3 LYS D  49      25.916  30.849  14.027  1.00  0.00           H
ATOM   3698  HZ1 LYS D  49      24.379  29.796  15.551  1.00  0.00           H
ATOM   3699  HZ2 LYS D  49      23.640  31.274  15.004  1.00  0.00           H
ATOM   3700  HZ3 LYS D  49      23.114  29.724  14.380  1.00  0.00           H
ATOM   3701  HN  LYS D  49      22.787  29.085   9.247  1.00  0.00           H
ATOM   3702  N   THR D  50      22.377  31.776   7.334  1.00  0.00           N
ATOM   3703  CA  THR D  50      22.225  32.681   6.195  1.00  0.00           C
ATOM   3704  C   THR D  50      21.228  32.155   5.180  1.00  0.00           C
ATOM   3705  O   THR D  50      21.198  32.669   4.073  1.00  0.00           O
ATOM   3706  CB  THR D  50      23.624  32.950   5.578  1.00  0.00           C
ATOM   3707  OG1 THR D  50      24.194  31.679   5.231  1.00  0.00           O
ATOM   3708  CG2 THR D  50      24.539  33.689   6.595  1.00  0.00           C
ATOM   3709  HA  THR D  50      21.834  33.658   6.524  1.00  0.00           H
ATOM   3710  HB  THR D  50      23.522  33.577   4.674  1.00  0.00           H
ATOM   3711  HG1 THR D  50      25.068  31.771   4.868  1.00  0.00           H
ATOM   3712 HG23 THR D  50      24.692  33.073   7.495  1.00  0.00           H
ATOM   3713 HG21 THR D  50      25.521  33.897   6.145  1.00  0.00           H
ATOM   3714 HG22 THR D  50      24.086  34.647   6.895  1.00  0.00           H
ATOM   3715  HN  THR D  50      23.051  31.038   7.257  1.00  0.00           H
ATOM   3716  N   GLY D  51      20.376  31.161   5.528  1.00  0.00           N
ATOM   3717  CA  GLY D  51      19.273  30.790   4.651  1.00  0.00           C
ATOM   3718  C   GLY D  51      19.819  30.017   3.486  1.00  0.00           C
ATOM   3719  O   GLY D  51      19.551  30.371   2.347  1.00  0.00           O
ATOM   3720  HA3 GLY D  51      18.756  31.690   4.289  1.00  0.00           H
ATOM   3721  HA2 GLY D  51      18.546  30.176   5.203  1.00  0.00           H
ATOM   3722  HN  GLY D  51      20.452  30.668   6.393  1.00  0.00           H
ATOM   3723  N   ALA D  52      20.611  28.962   3.774  1.00  0.00           N
ATOM   3724  CA  ALA D  52      21.349  28.303   2.707  1.00  0.00           C
ATOM   3725  C   ALA D  52      21.874  26.959   3.143  1.00  0.00           C
ATOM   3726  O   ALA D  52      21.658  26.591   4.287  1.00  0.00           O
ATOM   3727  CB  ALA D  52      22.514  29.271   2.364  1.00  0.00           C
ATOM   3728  HA  ALA D  52      20.680  28.123   1.851  1.00  0.00           H
ATOM   3729  HB1 ALA D  52      23.252  28.831   1.683  1.00  0.00           H
ATOM   3730  HB2 ALA D  52      22.130  30.192   1.900  1.00  0.00           H
ATOM   3731  HB3 ALA D  52      23.028  29.544   3.296  1.00  0.00           H
ATOM   3732  HN  ALA D  52      20.791  28.682   4.717  1.00  0.00           H
ATOM   3733  N   GLN D  53      22.570  26.239   2.231  1.00  0.00           N
ATOM   3734  CA  GLN D  53      23.195  24.956   2.562  1.00  0.00           C
ATOM   3735  C   GLN D  53      24.657  25.062   2.161  1.00  0.00           C
ATOM   3736  O   GLN D  53      24.968  25.972   1.409  1.00  0.00           O
ATOM   3737  CB  GLN D  53      22.437  23.818   1.820  1.00  0.00           C
ATOM   3738  CG  GLN D  53      21.633  22.847   2.738  1.00  0.00           C
ATOM   3739  CD  GLN D  53      20.868  23.525   3.850  1.00  0.00           C
ATOM   3740  OE1 GLN D  53      21.048  23.155   5.001  1.00  0.00           O
ATOM   3741  NE2 GLN D  53      20.007  24.519   3.554  1.00  0.00           N
ATOM   3742  HA  GLN D  53      23.150  24.783   3.643  1.00  0.00           H
ATOM   3743  HB2 GLN D  53      21.737  24.310   1.131  1.00  0.00           H
ATOM   3744  HB3 GLN D  53      23.136  23.231   1.202  1.00  0.00           H
ATOM   3745  HG2 GLN D  53      20.930  22.249   2.138  1.00  0.00           H
ATOM   3746  HG3 GLN D  53      22.318  22.131   3.206  1.00  0.00           H
ATOM   3747 HE22 GLN D  53      19.517  24.970   4.298  1.00  0.00           H
ATOM   3748 HE21 GLN D  53      19.861  24.826   2.617  1.00  0.00           H
ATOM   3749  HN  GLN D  53      22.684  26.567   1.289  1.00  0.00           H
ATOM   3750  N   PRO D  54      25.592  24.195   2.628  1.00  0.00           N
ATOM   3751  CA  PRO D  54      26.998  24.390   2.309  1.00  0.00           C
ATOM   3752  C   PRO D  54      27.342  23.806   0.955  1.00  0.00           C
ATOM   3753  O   PRO D  54      27.228  22.600   0.811  1.00  0.00           O
ATOM   3754  CB  PRO D  54      27.606  23.575   3.480  1.00  0.00           C
ATOM   3755  CG  PRO D  54      26.618  22.422   3.753  1.00  0.00           C
ATOM   3756  CD  PRO D  54      25.244  23.071   3.483  1.00  0.00           C
ATOM   3757  HA  PRO D  54      27.315  25.442   2.376  1.00  0.00           H
ATOM   3758  HD3 PRO D  54      24.789  23.403   4.424  1.00  0.00           H
ATOM   3759  HD2 PRO D  54      24.588  22.366   2.964  1.00  0.00           H
ATOM   3760  HG3 PRO D  54      26.713  22.002   4.768  1.00  0.00           H
ATOM   3761  HG2 PRO D  54      26.805  21.610   3.038  1.00  0.00           H
ATOM   3762  HB2 PRO D  54      28.606  23.199   3.250  1.00  0.00           H
ATOM   3763  HB3 PRO D  54      27.659  24.193   4.391  1.00  0.00           H
ATOM   3764  N   LEU D  55      27.781  24.626  -0.036  1.00  0.00           N
ATOM   3765  CA  LEU D  55      28.328  24.074  -1.276  1.00  0.00           C
ATOM   3766  C   LEU D  55      29.820  24.318  -1.298  1.00  0.00           C
ATOM   3767  O   LEU D  55      30.315  25.136  -0.540  1.00  0.00           O
ATOM   3768  CB  LEU D  55      27.779  24.729  -2.575  1.00  0.00           C
ATOM   3769  CG  LEU D  55      26.241  24.652  -2.783  1.00  0.00           C
ATOM   3770  CD1 LEU D  55      25.907  25.228  -4.193  1.00  0.00           C
ATOM   3771  CD2 LEU D  55      25.674  23.209  -2.685  1.00  0.00           C
ATOM   3772  HA  LEU D  55      28.172  22.988  -1.339  1.00  0.00           H
ATOM   3773  HB2 LEU D  55      28.083  25.789  -2.565  1.00  0.00           H
ATOM   3774  HB3 LEU D  55      28.248  24.264  -3.454  1.00  0.00           H
ATOM   3775  HG  LEU D  55      25.763  25.251  -1.989  1.00  0.00           H
ATOM   3776 HD21 LEU D  55      24.596  23.211  -2.903  1.00  0.00           H
ATOM   3777 HD22 LEU D  55      26.176  22.560  -3.418  1.00  0.00           H
ATOM   3778 HD23 LEU D  55      25.809  22.794  -1.675  1.00  0.00           H
ATOM   3779 HD11 LEU D  55      24.822  25.386  -4.289  1.00  0.00           H
ATOM   3780 HD12 LEU D  55      26.414  26.185  -4.381  1.00  0.00           H
ATOM   3781 HD13 LEU D  55      26.236  24.532  -4.979  1.00  0.00           H
ATOM   3782  HN  LEU D  55      27.826  25.620   0.080  1.00  0.00           H
ATOM   3783  N   CYS D  56      30.527  23.606  -2.203  1.00  0.00           N
ATOM   3784  CA  CYS D  56      31.947  23.818  -2.429  1.00  0.00           C
ATOM   3785  C   CYS D  56      32.023  24.418  -3.814  1.00  0.00           C
ATOM   3786  O   CYS D  56      31.652  23.717  -4.742  1.00  0.00           O
ATOM   3787  CB  CYS D  56      32.599  22.415  -2.362  1.00  0.00           C
ATOM   3788  SG  CYS D  56      32.050  21.582  -0.847  1.00  0.00           S
ATOM   3789  HA  CYS D  56      32.409  24.471  -1.673  1.00  0.00           H
ATOM   3790  HB2 CYS D  56      32.244  21.764  -3.171  1.00  0.00           H
ATOM   3791  HB3 CYS D  56      33.693  22.490  -2.412  1.00  0.00           H
ATOM   3792  HN  CYS D  56      30.084  22.927  -2.782  1.00  0.00           H
ATOM   3793  N   CYS D  57      32.450  25.692  -3.990  1.00  0.00           N
ATOM   3794  CA  CYS D  57      32.391  26.309  -5.316  1.00  0.00           C
ATOM   3795  C   CYS D  57      33.709  26.201  -6.044  1.00  0.00           C
ATOM   3796  O   CYS D  57      34.727  26.104  -5.378  1.00  0.00           O
ATOM   3797  CB  CYS D  57      31.948  27.787  -5.226  1.00  0.00           C
ATOM   3798  SG  CYS D  57      30.296  27.826  -4.467  1.00  0.00           S
ATOM   3799  HA  CYS D  57      31.611  25.831  -5.916  1.00  0.00           H
ATOM   3800  HB2 CYS D  57      32.654  28.352  -4.604  1.00  0.00           H
ATOM   3801  HB3 CYS D  57      31.887  28.252  -6.222  1.00  0.00           H
ATOM   3802  HN  CYS D  57      32.794  26.242  -3.227  1.00  0.00           H
ATOM   3803  N   VAL D  58      33.707  26.231  -7.401  1.00  0.00           N
ATOM   3804  CA  VAL D  58      34.975  26.240  -8.130  1.00  0.00           C
ATOM   3805  C   VAL D  58      35.620  27.581  -7.897  1.00  0.00           C
ATOM   3806  O   VAL D  58      36.820  27.614  -7.672  1.00  0.00           O
ATOM   3807  CB  VAL D  58      34.908  25.972  -9.668  1.00  0.00           C
ATOM   3808  CG1 VAL D  58      34.175  24.637  -9.954  1.00  0.00           C
ATOM   3809  CG2 VAL D  58      34.270  27.123 -10.498  1.00  0.00           C
ATOM   3810  HA  VAL D  58      35.618  25.453  -7.700  1.00  0.00           H
ATOM   3811  HB  VAL D  58      35.945  25.868 -10.033  1.00  0.00           H
ATOM   3812 HG11 VAL D  58      34.222  24.378 -11.022  1.00  0.00           H
ATOM   3813 HG12 VAL D  58      34.615  23.815  -9.375  1.00  0.00           H
ATOM   3814 HG13 VAL D  58      33.124  24.738  -9.670  1.00  0.00           H
ATOM   3815 HG21 VAL D  58      34.245  26.850 -11.564  1.00  0.00           H
ATOM   3816 HG22 VAL D  58      33.242  27.332 -10.169  1.00  0.00           H
ATOM   3817 HG23 VAL D  58      34.863  28.045 -10.420  1.00  0.00           H
ATOM   3818  HN  VAL D  58      32.852  26.319  -7.914  1.00  0.00           H
ATOM   3819  N   ALA D  59      34.826  28.680  -7.957  1.00  0.00           N
ATOM   3820  CA  ALA D  59      35.378  30.021  -7.802  1.00  0.00           C
ATOM   3821  C   ALA D  59      34.799  30.628  -6.543  1.00  0.00           C
ATOM   3822  O   ALA D  59      33.635  30.373  -6.281  1.00  0.00           O
ATOM   3823  CB  ALA D  59      34.996  30.916  -9.008  1.00  0.00           C
ATOM   3824  HA  ALA D  59      36.475  29.959  -7.782  1.00  0.00           H
ATOM   3825  HB1 ALA D  59      35.402  31.932  -8.886  1.00  0.00           H
ATOM   3826  HB2 ALA D  59      35.399  30.491  -9.940  1.00  0.00           H
ATOM   3827  HB3 ALA D  59      33.902  30.985  -9.098  1.00  0.00           H
ATOM   3828  HN  ALA D  59      33.838  28.621  -8.106  1.00  0.00           H
ATOM   3829  N   PRO D  60      35.542  31.433  -5.747  1.00  0.00           N
ATOM   3830  CA  PRO D  60      34.953  32.037  -4.554  1.00  0.00           C
ATOM   3831  C   PRO D  60      34.073  33.230  -4.831  1.00  0.00           C
ATOM   3832  O   PRO D  60      33.439  33.689  -3.893  1.00  0.00           O
ATOM   3833  CB  PRO D  60      36.243  32.559  -3.882  1.00  0.00           C
ATOM   3834  CG  PRO D  60      37.143  32.906  -5.090  1.00  0.00           C
ATOM   3835  CD  PRO D  60      36.943  31.712  -6.034  1.00  0.00           C
ATOM   3836  HA  PRO D  60      34.417  31.306  -3.927  1.00  0.00           H
ATOM   3837  HD3 PRO D  60      37.559  30.850  -5.738  1.00  0.00           H
ATOM   3838  HD2 PRO D  60      37.168  32.015  -7.070  1.00  0.00           H
ATOM   3839  HG3 PRO D  60      38.194  33.122  -4.849  1.00  0.00           H
ATOM   3840  HG2 PRO D  60      36.732  33.767  -5.627  1.00  0.00           H
ATOM   3841  HB2 PRO D  60      36.082  33.415  -3.205  1.00  0.00           H
ATOM   3842  HB3 PRO D  60      36.691  31.739  -3.305  1.00  0.00           H
ATOM   3843  N   VAL D  61      34.022  33.773  -6.068  1.00  0.00           N
ATOM   3844  CA  VAL D  61      33.260  35.001  -6.280  1.00  0.00           C
ATOM   3845  C   VAL D  61      31.818  34.747  -5.925  1.00  0.00           C
ATOM   3846  O   VAL D  61      31.376  33.621  -6.096  1.00  0.00           O
ATOM   3847  CB  VAL D  61      33.306  35.568  -7.732  1.00  0.00           C
ATOM   3848  CG1 VAL D  61      34.755  35.929  -8.158  1.00  0.00           C
ATOM   3849  CG2 VAL D  61      32.651  34.614  -8.771  1.00  0.00           C
ATOM   3850  HA  VAL D  61      33.666  35.768  -5.600  1.00  0.00           H
ATOM   3851  HB  VAL D  61      32.722  36.506  -7.750  1.00  0.00           H
ATOM   3852 HG11 VAL D  61      34.744  36.267  -9.202  1.00  0.00           H
ATOM   3853 HG12 VAL D  61      35.139  36.747  -7.529  1.00  0.00           H
ATOM   3854 HG13 VAL D  61      35.446  35.078  -8.091  1.00  0.00           H
ATOM   3855 HG21 VAL D  61      32.719  35.040  -9.784  1.00  0.00           H
ATOM   3856 HG22 VAL D  61      33.138  33.629  -8.779  1.00  0.00           H
ATOM   3857 HG23 VAL D  61      31.585  34.479  -8.546  1.00  0.00           H
ATOM   3858  HN  VAL D  61      34.513  33.364  -6.834  1.00  0.00           H
ATOM   3859  N   ALA D  62      31.066  35.770  -5.461  1.00  0.00           N
ATOM   3860  CA  ALA D  62      29.620  35.604  -5.381  1.00  0.00           C
ATOM   3861  C   ALA D  62      29.133  35.750  -6.801  1.00  0.00           C
ATOM   3862  O   ALA D  62      29.774  36.464  -7.557  1.00  0.00           O
ATOM   3863  CB  ALA D  62      28.936  36.647  -4.462  1.00  0.00           C
ATOM   3864  HA  ALA D  62      29.386  34.597  -5.001  1.00  0.00           H
ATOM   3865  HB1 ALA D  62      27.845  36.504  -4.466  1.00  0.00           H
ATOM   3866  HB2 ALA D  62      29.306  36.537  -3.431  1.00  0.00           H
ATOM   3867  HB3 ALA D  62      29.155  37.667  -4.812  1.00  0.00           H
ATOM   3868  HN  ALA D  62      31.453  36.680  -5.298  1.00  0.00           H
ATOM   3869  N   GLY D  63      28.026  35.092  -7.205  1.00  0.00           N
ATOM   3870  CA  GLY D  63      27.601  35.207  -8.596  1.00  0.00           C
ATOM   3871  C   GLY D  63      26.232  34.624  -8.823  1.00  0.00           C
ATOM   3872  O   GLY D  63      25.755  33.882  -7.979  1.00  0.00           O
ATOM   3873  HA3 GLY D  63      28.316  34.686  -9.252  1.00  0.00           H
ATOM   3874  HA2 GLY D  63      27.573  36.272  -8.879  1.00  0.00           H
ATOM   3875  HN  GLY D  63      27.504  34.506  -6.581  1.00  0.00           H
ATOM   3876  N   GLN D  64      25.596  34.960  -9.969  1.00  0.00           N
ATOM   3877  CA  GLN D  64      24.243  34.476 -10.213  1.00  0.00           C
ATOM   3878  C   GLN D  64      24.269  32.997 -10.504  1.00  0.00           C
ATOM   3879  O   GLN D  64      23.377  32.304 -10.041  1.00  0.00           O
ATOM   3880  CB  GLN D  64      23.531  35.204 -11.386  1.00  0.00           C
ATOM   3881  CG  GLN D  64      23.436  36.739 -11.164  1.00  0.00           C
ATOM   3882  CD  GLN D  64      22.459  37.347 -12.142  1.00  0.00           C
ATOM   3883  OE1 GLN D  64      21.400  37.791 -11.726  1.00  0.00           O
ATOM   3884  NE2 GLN D  64      22.784  37.375 -13.453  1.00  0.00           N
ATOM   3885  HA  GLN D  64      23.662  34.642  -9.294  1.00  0.00           H
ATOM   3886  HB2 GLN D  64      24.065  34.994 -12.326  1.00  0.00           H
ATOM   3887  HB3 GLN D  64      22.511  34.793 -11.475  1.00  0.00           H
ATOM   3888  HG2 GLN D  64      23.104  36.956 -10.137  1.00  0.00           H
ATOM   3889  HG3 GLN D  64      24.419  37.215 -11.300  1.00  0.00           H
ATOM   3890 HE22 GLN D  64      22.144  37.767 -14.116  1.00  0.00           H
ATOM   3891 HE21 GLN D  64      23.658  37.013 -13.780  1.00  0.00           H
ATOM   3892  HN  GLN D  64      26.044  35.523 -10.664  1.00  0.00           H
ATOM   3893  N   ALA D  65      25.275  32.511 -11.270  1.00  0.00           N
ATOM   3894  CA  ALA D  65      25.348  31.089 -11.592  1.00  0.00           C
ATOM   3895  C   ALA D  65      26.803  30.679 -11.677  1.00  0.00           C
ATOM   3896  O   ALA D  65      27.523  31.315 -12.430  1.00  0.00           O
ATOM   3897  CB  ALA D  65      24.620  30.835 -12.933  1.00  0.00           C
ATOM   3898  HA  ALA D  65      24.844  30.497 -10.817  1.00  0.00           H
ATOM   3899  HB1 ALA D  65      24.689  29.773 -13.211  1.00  0.00           H
ATOM   3900  HB2 ALA D  65      23.557  31.110 -12.839  1.00  0.00           H
ATOM   3901  HB3 ALA D  65      25.072  31.442 -13.732  1.00  0.00           H
ATOM   3902  HN  ALA D  65      25.968  33.116 -11.667  1.00  0.00           H
ATOM   3903  N   LEU D  66      27.255  29.652 -10.915  1.00  0.00           N
ATOM   3904  CA  LEU D  66      28.672  29.282 -10.897  1.00  0.00           C
ATOM   3905  C   LEU D  66      28.779  27.777 -10.872  1.00  0.00           C
ATOM   3906  O   LEU D  66      27.816  27.155 -10.458  1.00  0.00           O
ATOM   3907  CB  LEU D  66      29.318  29.840  -9.597  1.00  0.00           C
ATOM   3908  CG  LEU D  66      29.413  31.396  -9.568  1.00  0.00           C
ATOM   3909  CD1 LEU D  66      29.599  31.890  -8.108  1.00  0.00           C
ATOM   3910  CD2 LEU D  66      30.579  31.916 -10.454  1.00  0.00           C
ATOM   3911  HA  LEU D  66      29.200  29.631 -11.796  1.00  0.00           H
ATOM   3912  HB2 LEU D  66      28.690  29.496  -8.759  1.00  0.00           H
ATOM   3913  HB3 LEU D  66      30.323  29.411  -9.454  1.00  0.00           H
ATOM   3914  HG  LEU D  66      28.470  31.834  -9.934  1.00  0.00           H
ATOM   3915 HD21 LEU D  66      30.608  33.016 -10.436  1.00  0.00           H
ATOM   3916 HD22 LEU D  66      31.541  31.537 -10.079  1.00  0.00           H
ATOM   3917 HD23 LEU D  66      30.463  31.603 -11.500  1.00  0.00           H
ATOM   3918 HD11 LEU D  66      29.732  32.979  -8.073  1.00  0.00           H
ATOM   3919 HD12 LEU D  66      28.696  31.653  -7.531  1.00  0.00           H
ATOM   3920 HD13 LEU D  66      30.468  31.409  -7.634  1.00  0.00           H
ATOM   3921  HN  LEU D  66      26.646  29.145 -10.301  1.00  0.00           H
ATOM   3922  N   LEU D  67      29.916  27.170 -11.288  1.00  0.00           N
ATOM   3923  CA  LEU D  67      30.036  25.716 -11.191  1.00  0.00           C
ATOM   3924  C   LEU D  67      30.285  25.413  -9.731  1.00  0.00           C
ATOM   3925  O   LEU D  67      31.050  26.148  -9.126  1.00  0.00           O
ATOM   3926  CB  LEU D  67      31.184  25.132 -12.058  1.00  0.00           C
ATOM   3927  CG  LEU D  67      31.084  25.437 -13.583  1.00  0.00           C
ATOM   3928  CD1 LEU D  67      32.379  24.950 -14.294  1.00  0.00           C
ATOM   3929  CD2 LEU D  67      29.846  24.772 -14.240  1.00  0.00           C
ATOM   3930  HA  LEU D  67      29.097  25.243 -11.510  1.00  0.00           H
ATOM   3931  HB2 LEU D  67      32.113  25.586 -11.695  1.00  0.00           H
ATOM   3932  HB3 LEU D  67      31.247  24.043 -11.895  1.00  0.00           H
ATOM   3933  HG  LEU D  67      31.007  26.528 -13.735  1.00  0.00           H
ATOM   3934 HD21 LEU D  67      29.843  24.944 -15.328  1.00  0.00           H
ATOM   3935 HD22 LEU D  67      29.861  23.689 -14.060  1.00  0.00           H
ATOM   3936 HD23 LEU D  67      28.912  25.184 -13.837  1.00  0.00           H
ATOM   3937 HD11 LEU D  67      32.338  25.175 -15.371  1.00  0.00           H
ATOM   3938 HD12 LEU D  67      33.265  25.453 -13.875  1.00  0.00           H
ATOM   3939 HD13 LEU D  67      32.501  23.864 -14.167  1.00  0.00           H
ATOM   3940  HN  LEU D  67      30.708  27.705 -11.588  1.00  0.00           H
ATOM   3941  N   CYS D  68      29.652  24.368  -9.148  1.00  0.00           N
ATOM   3942  CA  CYS D  68      29.744  24.144  -7.705  1.00  0.00           C
ATOM   3943  C   CYS D  68      29.532  22.683  -7.368  1.00  0.00           C
ATOM   3944  O   CYS D  68      29.333  21.904  -8.283  1.00  0.00           O
ATOM   3945  CB  CYS D  68      28.712  25.048  -6.974  1.00  0.00           C
ATOM   3946  SG  CYS D  68      28.983  26.815  -7.313  1.00  0.00           S
ATOM   3947  HA  CYS D  68      30.762  24.368  -7.374  1.00  0.00           H
ATOM   3948  HB2 CYS D  68      27.695  24.789  -7.299  1.00  0.00           H
ATOM   3949  HB3 CYS D  68      28.769  24.941  -5.882  1.00  0.00           H
ATOM   3950  HN  CYS D  68      29.061  23.759  -9.676  1.00  0.00           H
ATOM   3951  N   GLN D  69      29.581  22.283  -6.076  1.00  0.00           N
ATOM   3952  CA  GLN D  69      29.425  20.871  -5.710  1.00  0.00           C
ATOM   3953  C   GLN D  69      28.885  20.798  -4.294  1.00  0.00           C
ATOM   3954  O   GLN D  69      29.082  21.779  -3.599  1.00  0.00           O
ATOM   3955  CB  GLN D  69      30.840  20.260  -5.860  1.00  0.00           C
ATOM   3956  CG  GLN D  69      30.920  18.777  -5.436  1.00  0.00           C
ATOM   3957  CD  GLN D  69      32.358  18.340  -5.554  1.00  0.00           C
ATOM   3958  OE1 GLN D  69      32.704  17.712  -6.543  1.00  0.00           O
ATOM   3959  NE2 GLN D  69      33.220  18.665  -4.567  1.00  0.00           N
ATOM   3960  HA  GLN D  69      28.730  20.353  -6.389  1.00  0.00           H
ATOM   3961  HB2 GLN D  69      31.155  20.338  -6.913  1.00  0.00           H
ATOM   3962  HB3 GLN D  69      31.541  20.852  -5.254  1.00  0.00           H
ATOM   3963  HG2 GLN D  69      30.592  18.657  -4.394  1.00  0.00           H
ATOM   3964  HG3 GLN D  69      30.268  18.160  -6.075  1.00  0.00           H
ATOM   3965 HE22 GLN D  69      34.176  18.381  -4.635  1.00  0.00           H
ATOM   3966 HE21 GLN D  69      32.924  19.186  -3.766  1.00  0.00           H
ATOM   3967  HN  GLN D  69      29.809  22.928  -5.345  1.00  0.00           H
ATOM   3968  N   THR D  70      28.207  19.726  -3.808  1.00  0.00           N
ATOM   3969  CA  THR D  70      27.699  19.763  -2.431  1.00  0.00           C
ATOM   3970  C   THR D  70      28.826  19.522  -1.457  1.00  0.00           C
ATOM   3971  O   THR D  70      29.833  18.966  -1.863  1.00  0.00           O
ATOM   3972  CB  THR D  70      26.525  18.786  -2.141  1.00  0.00           C
ATOM   3973  OG1 THR D  70      26.967  17.436  -2.352  1.00  0.00           O
ATOM   3974  CG2 THR D  70      25.289  19.097  -3.029  1.00  0.00           C
ATOM   3975  HA  THR D  70      27.308  20.771  -2.224  1.00  0.00           H
ATOM   3976  HB  THR D  70      26.225  18.905  -1.083  1.00  0.00           H
ATOM   3977  HG1 THR D  70      26.280  16.802  -2.165  1.00  0.00           H
ATOM   3978 HG23 THR D  70      25.482  18.773  -4.060  1.00  0.00           H
ATOM   3979 HG21 THR D  70      24.411  18.553  -2.653  1.00  0.00           H
ATOM   3980 HG22 THR D  70      25.047  20.171  -3.025  1.00  0.00           H
ATOM   3981  HN  THR D  70      28.064  18.899  -4.353  1.00  0.00           H
ATOM   3982  N   ALA D  71      28.674  19.939  -0.175  1.00  0.00           N
ATOM   3983  CA  ALA D  71      29.727  19.729   0.819  1.00  0.00           C
ATOM   3984  C   ALA D  71      29.387  18.496   1.625  1.00  0.00           C
ATOM   3985  O   ALA D  71      28.709  17.637   1.084  1.00  0.00           O
ATOM   3986  CB  ALA D  71      29.883  21.030   1.648  1.00  0.00           C
ATOM   3987  HA  ALA D  71      30.696  19.512   0.344  1.00  0.00           H
ATOM   3988  HB1 ALA D  71      30.844  21.071   2.185  1.00  0.00           H
ATOM   3989  HB2 ALA D  71      29.825  21.914   0.995  1.00  0.00           H
ATOM   3990  HB3 ALA D  71      29.065  21.072   2.378  1.00  0.00           H
ATOM   3991  HN  ALA D  71      27.829  20.382   0.134  1.00  0.00           H
ATOM   3992  N   VAL D  72      29.860  18.367   2.889  1.00  0.00           N
ATOM   3993  CA  VAL D  72      29.737  17.106   3.617  1.00  0.00           C
ATOM   3994  C   VAL D  72      29.410  17.379   5.065  1.00  0.00           C
ATOM   3995  CB  VAL D  72      31.087  16.340   3.474  1.00  0.00           C
ATOM   3996  CG1 VAL D  72      31.322  15.922   1.993  1.00  0.00           C
ATOM   3997  CG2 VAL D  72      32.284  17.195   3.985  1.00  0.00           C
ATOM   3998  HA  VAL D  72      28.912  16.483   3.234  1.00  0.00           H
ATOM   3999  OT2 VAL D  72      29.257  16.315   5.849  1.00  0.00           O
ATOM   4000  OT1 VAL D  72      29.291  18.514   5.504  1.00  0.00           O
ATOM   4001  HB  VAL D  72      31.024  15.423   4.087  1.00  0.00           H
ATOM   4002 HG11 VAL D  72      32.273  15.387   1.879  1.00  0.00           H
ATOM   4003 HG12 VAL D  72      30.510  15.263   1.650  1.00  0.00           H
ATOM   4004 HG13 VAL D  72      31.366  16.798   1.332  1.00  0.00           H
ATOM   4005 HG21 VAL D  72      33.148  16.549   4.182  1.00  0.00           H
ATOM   4006 HG22 VAL D  72      32.579  17.953   3.243  1.00  0.00           H
ATOM   4007 HG23 VAL D  72      32.036  17.716   4.920  1.00  0.00           H
ATOM   4008  HN  VAL D  72      30.381  19.093   3.339  1.00  0.00           H
TER
ATOM   4009  N   ASN E   1       8.972  14.624   7.493  1.00  0.00           N
ATOM   4010  H3  ASN E   1       9.138  15.659   7.734  1.00  0.00           H
ATOM   4011  H1  ASN E   1       8.012  14.629   7.023  1.00  0.00           H
ATOM   4012  H2  ASN E   1       8.742  14.082   8.398  1.00  0.00           H
ATOM   4013  CA  ASN E   1       9.974  13.949   6.633  1.00  0.00           C
ATOM   4014  C   ASN E   1      10.814  14.880   5.770  1.00  0.00           C
ATOM   4015  O   ASN E   1      10.943  14.634   4.580  1.00  0.00           O
ATOM   4016  CB  ASN E   1       9.266  12.827   5.799  1.00  0.00           C
ATOM   4017  CG  ASN E   1       8.421  11.922   6.664  1.00  0.00           C
ATOM   4018  OD1 ASN E   1       8.707  11.791   7.844  1.00  0.00           O
ATOM   4019  ND2 ASN E   1       7.375  11.281   6.100  1.00  0.00           N
ATOM   4020  HA  ASN E   1      10.728  13.463   7.276  1.00  0.00           H
ATOM   4021  HB2 ASN E   1       8.635  13.299   5.031  1.00  0.00           H
ATOM   4022  HB3 ASN E   1      10.000  12.189   5.291  1.00  0.00           H
ATOM   4023 HD22 ASN E   1       6.809  10.669   6.655  1.00  0.00           H
ATOM   4024 HD21 ASN E   1       7.146  11.406   5.134  1.00  0.00           H
ATOM   4025  N   GLY E   2      11.437  15.929   6.364  1.00  0.00           N
ATOM   4026  CA  GLY E   2      12.339  16.789   5.600  1.00  0.00           C
ATOM   4027  C   GLY E   2      11.640  17.619   4.539  1.00  0.00           C
ATOM   4028  O   GLY E   2      10.869  17.056   3.780  1.00  0.00           O
ATOM   4029  HA3 GLY E   2      13.087  16.143   5.118  1.00  0.00           H
ATOM   4030  HA2 GLY E   2      12.893  17.442   6.290  1.00  0.00           H
ATOM   4031  HN  GLY E   2      11.347  16.108   7.346  1.00  0.00           H
ATOM   4032  N   ASN E   3      11.908  18.943   4.441  1.00  0.00           N
ATOM   4033  CA  ASN E   3      11.259  19.749   3.410  1.00  0.00           C
ATOM   4034  C   ASN E   3      12.131  20.909   2.973  1.00  0.00           C
ATOM   4035  O   ASN E   3      11.642  22.024   2.876  1.00  0.00           O
ATOM   4036  CB  ASN E   3       9.887  20.247   3.934  1.00  0.00           C
ATOM   4037  CG  ASN E   3      10.053  21.146   5.137  1.00  0.00           C
ATOM   4038  OD1 ASN E   3       9.951  22.354   4.986  1.00  0.00           O
ATOM   4039  ND2 ASN E   3      10.309  20.597   6.345  1.00  0.00           N
ATOM   4040  HA  ASN E   3      11.095  19.151   2.496  1.00  0.00           H
ATOM   4041  HB2 ASN E   3       9.358  20.774   3.124  1.00  0.00           H
ATOM   4042  HB3 ASN E   3       9.268  19.387   4.217  1.00  0.00           H
ATOM   4043 HD22 ASN E   3      10.431  21.189   7.143  1.00  0.00           H
ATOM   4044 HD21 ASN E   3      10.368  19.606   6.467  1.00  0.00           H
ATOM   4045  HN  ASN E   3      12.534  19.402   5.068  1.00  0.00           H
ATOM   4046  N   GLY E   4      13.436  20.669   2.705  1.00  0.00           N
ATOM   4047  CA  GLY E   4      14.340  21.754   2.340  1.00  0.00           C
ATOM   4048  C   GLY E   4      15.081  22.243   3.564  1.00  0.00           C
ATOM   4049  O   GLY E   4      16.205  22.701   3.423  1.00  0.00           O
ATOM   4050  HA3 GLY E   4      13.802  22.573   1.852  1.00  0.00           H
ATOM   4051  HA2 GLY E   4      15.068  21.378   1.605  1.00  0.00           H
ATOM   4052  HN  GLY E   4      13.831  19.760   2.809  1.00  0.00           H
ATOM   4053  N   ASN E   5      14.497  22.144   4.782  1.00  0.00           N
ATOM   4054  CA  ASN E   5      15.278  22.391   5.993  1.00  0.00           C
ATOM   4055  C   ASN E   5      16.624  21.697   5.902  1.00  0.00           C
ATOM   4056  O   ASN E   5      17.622  22.301   6.263  1.00  0.00           O
ATOM   4057  CB  ASN E   5      14.521  21.895   7.261  1.00  0.00           C
ATOM   4058  CG  ASN E   5      13.992  20.481   7.186  1.00  0.00           C
ATOM   4059  OD1 ASN E   5      14.197  19.805   6.190  1.00  0.00           O
ATOM   4060  ND2 ASN E   5      13.283  20.015   8.238  1.00  0.00           N
ATOM   4061  HA  ASN E   5      15.443  23.478   6.080  1.00  0.00           H
ATOM   4062  HB2 ASN E   5      15.174  21.994   8.144  1.00  0.00           H
ATOM   4063  HB3 ASN E   5      13.633  22.524   7.416  1.00  0.00           H
ATOM   4064 HD22 ASN E   5      12.918  19.084   8.225  1.00  0.00           H
ATOM   4065 HD21 ASN E   5      13.107  20.594   9.036  1.00  0.00           H
ATOM   4066  HN  ASN E   5      13.542  21.872   4.889  1.00  0.00           H
ATOM   4067  N   VAL E   6      16.653  20.433   5.413  1.00  0.00           N
ATOM   4068  CA  VAL E   6      17.903  19.677   5.286  1.00  0.00           C
ATOM   4069  C   VAL E   6      18.482  19.765   3.884  1.00  0.00           C
ATOM   4070  O   VAL E   6      19.692  19.881   3.769  1.00  0.00           O
ATOM   4071  CB  VAL E   6      17.726  18.198   5.763  1.00  0.00           C
ATOM   4072  CG1 VAL E   6      17.246  18.169   7.239  1.00  0.00           C
ATOM   4073  CG2 VAL E   6      16.770  17.345   4.883  1.00  0.00           C
ATOM   4074  HA  VAL E   6      18.659  20.115   5.961  1.00  0.00           H
ATOM   4075  HB  VAL E   6      18.719  17.712   5.727  1.00  0.00           H
ATOM   4076 HG11 VAL E   6      17.165  17.143   7.624  1.00  0.00           H
ATOM   4077 HG12 VAL E   6      17.975  18.706   7.858  1.00  0.00           H
ATOM   4078 HG13 VAL E   6      16.264  18.652   7.347  1.00  0.00           H
ATOM   4079 HG21 VAL E   6      16.702  16.322   5.279  1.00  0.00           H
ATOM   4080 HG22 VAL E   6      15.749  17.746   4.871  1.00  0.00           H
ATOM   4081 HG23 VAL E   6      17.149  17.287   3.853  1.00  0.00           H
ATOM   4082  HN  VAL E   6      15.801  20.006   5.118  1.00  0.00           H
ATOM   4083  N   CYS E   7      17.662  19.712   2.805  1.00  0.00           N
ATOM   4084  CA  CYS E   7      18.202  19.735   1.439  1.00  0.00           C
ATOM   4085  C   CYS E   7      18.365  21.153   0.939  1.00  0.00           C
ATOM   4086  O   CYS E   7      17.660  22.004   1.454  1.00  0.00           O
ATOM   4087  CB  CYS E   7      17.247  18.959   0.494  1.00  0.00           C
ATOM   4088  SG  CYS E   7      17.428  17.194   0.851  1.00  0.00           S
ATOM   4089  HA  CYS E   7      19.183  19.236   1.422  1.00  0.00           H
ATOM   4090  HB2 CYS E   7      16.199  19.265   0.625  1.00  0.00           H
ATOM   4091  HB3 CYS E   7      17.506  19.099  -0.558  1.00  0.00           H
ATOM   4092  HN  CYS E   7      16.670  19.670   2.924  1.00  0.00           H
ATOM   4093  N   PRO E   8      19.254  21.493  -0.033  1.00  0.00           N
ATOM   4094  CA  PRO E   8      19.416  22.888  -0.399  1.00  0.00           C
ATOM   4095  C   PRO E   8      18.251  23.423  -1.202  1.00  0.00           C
ATOM   4096  O   PRO E   8      17.782  22.662  -2.031  1.00  0.00           O
ATOM   4097  CB  PRO E   8      20.693  22.801  -1.277  1.00  0.00           C
ATOM   4098  CG  PRO E   8      20.670  21.374  -1.858  1.00  0.00           C
ATOM   4099  CD  PRO E   8      20.145  20.534  -0.673  1.00  0.00           C
ATOM   4100  HA  PRO E   8      19.619  23.463   0.509  1.00  0.00           H
ATOM   4101  HD3 PRO E   8      20.966  20.265   0.011  1.00  0.00           H
ATOM   4102  HD2 PRO E   8      19.658  19.635  -1.057  1.00  0.00           H
ATOM   4103  HG3 PRO E   8      21.660  21.039  -2.208  1.00  0.00           H
ATOM   4104  HG2 PRO E   8      19.962  21.340  -2.702  1.00  0.00           H
ATOM   4105  HB2 PRO E   8      20.748  23.579  -2.049  1.00  0.00           H
ATOM   4106  HB3 PRO E   8      21.603  22.859  -0.666  1.00  0.00           H
ATOM   4107  N   PRO E   9      17.773  24.684  -1.016  1.00  0.00           N
ATOM   4108  CA  PRO E   9      16.826  25.305  -1.947  1.00  0.00           C
ATOM   4109  C   PRO E   9      16.927  25.082  -3.448  1.00  0.00           C
ATOM   4110  O   PRO E   9      17.662  24.226  -3.912  1.00  0.00           O
ATOM   4111  CB  PRO E   9      17.161  26.774  -1.580  1.00  0.00           C
ATOM   4112  CG  PRO E   9      17.298  26.745  -0.046  1.00  0.00           C
ATOM   4113  CD  PRO E   9      18.113  25.455   0.180  1.00  0.00           C
ATOM   4114  HA  PRO E   9      15.807  25.049  -1.619  1.00  0.00           H
ATOM   4115  HD3 PRO E   9      17.792  24.944   1.102  1.00  0.00           H
ATOM   4116  HD2 PRO E   9      19.181  25.705   0.242  1.00  0.00           H
ATOM   4117  HG3 PRO E   9      16.291  26.641   0.392  1.00  0.00           H
ATOM   4118  HG2 PRO E   9      17.778  27.648   0.367  1.00  0.00           H
ATOM   4119  HB2 PRO E   9      18.127  27.041  -2.030  1.00  0.00           H
ATOM   4120  HB3 PRO E   9      16.422  27.519  -1.896  1.00  0.00           H
ATOM   4121  N   GLY E  10      16.149  25.873  -4.229  1.00  0.00           N
ATOM   4122  CA  GLY E  10      16.007  25.661  -5.669  1.00  0.00           C
ATOM   4123  C   GLY E  10      15.759  24.220  -6.053  1.00  0.00           C
ATOM   4124  O   GLY E  10      15.019  23.550  -5.352  1.00  0.00           O
ATOM   4125  HA3 GLY E  10      16.836  26.131  -6.208  1.00  0.00           H
ATOM   4126  HA2 GLY E  10      15.097  26.173  -6.023  1.00  0.00           H
ATOM   4127  HN  GLY E  10      15.591  26.603  -3.829  1.00  0.00           H
ATOM   4128  N   LEU E  11      16.324  23.743  -7.187  1.00  0.00           N
ATOM   4129  CA  LEU E  11      15.836  22.501  -7.786  1.00  0.00           C
ATOM   4130  C   LEU E  11      15.908  21.313  -6.843  1.00  0.00           C
ATOM   4131  O   LEU E  11      14.864  20.747  -6.559  1.00  0.00           O
ATOM   4132  CB  LEU E  11      16.568  22.192  -9.126  1.00  0.00           C
ATOM   4133  CG  LEU E  11      15.946  21.037  -9.967  1.00  0.00           C
ATOM   4134  CD1 LEU E  11      14.589  21.432 -10.619  1.00  0.00           C
ATOM   4135  CD2 LEU E  11      16.950  20.609 -11.076  1.00  0.00           C
ATOM   4136  HA  LEU E  11      14.779  22.695  -8.023  1.00  0.00           H
ATOM   4137  HB2 LEU E  11      16.578  23.094  -9.759  1.00  0.00           H
ATOM   4138  HB3 LEU E  11      17.610  21.935  -8.881  1.00  0.00           H
ATOM   4139  HG  LEU E  11      15.767  20.184  -9.297  1.00  0.00           H
ATOM   4140 HD21 LEU E  11      16.520  19.820 -11.711  1.00  0.00           H
ATOM   4141 HD22 LEU E  11      17.200  21.468 -11.718  1.00  0.00           H
ATOM   4142 HD23 LEU E  11      17.881  20.222 -10.632  1.00  0.00           H
ATOM   4143 HD11 LEU E  11      14.216  20.608 -11.246  1.00  0.00           H
ATOM   4144 HD12 LEU E  11      13.819  21.645  -9.864  1.00  0.00           H
ATOM   4145 HD13 LEU E  11      14.713  22.321 -11.257  1.00  0.00           H
ATOM   4146  HN  LEU E  11      16.982  24.298  -7.700  1.00  0.00           H
ATOM   4147  N   PHE E  12      17.102  20.901  -6.353  1.00  0.00           N
ATOM   4148  CA  PHE E  12      17.163  19.709  -5.506  1.00  0.00           C
ATOM   4149  C   PHE E  12      16.760  20.079  -4.100  1.00  0.00           C
ATOM   4150  O   PHE E  12      17.629  20.389  -3.302  1.00  0.00           O
ATOM   4151  CB  PHE E  12      18.566  19.056  -5.432  1.00  0.00           C
ATOM   4152  CG  PHE E  12      19.107  18.666  -6.804  1.00  0.00           C
ATOM   4153  CD1 PHE E  12      18.682  17.492  -7.438  1.00  0.00           C
ATOM   4154  CD2 PHE E  12      20.055  19.484  -7.418  1.00  0.00           C
ATOM   4155  CE1 PHE E  12      19.210  17.146  -8.683  1.00  0.00           C
ATOM   4156  CE2 PHE E  12      20.535  19.161  -8.686  1.00  0.00           C
ATOM   4157  CZ  PHE E  12      20.035  18.047  -9.360  1.00  0.00           C
ATOM   4158  HA  PHE E  12      16.488  18.934  -5.905  1.00  0.00           H
ATOM   4159  HB2 PHE E  12      19.283  19.723  -4.933  1.00  0.00           H
ATOM   4160  HB3 PHE E  12      18.489  18.138  -4.840  1.00  0.00           H
ATOM   4161  HD2 PHE E  12      20.428  20.369  -6.918  1.00  0.00           H
ATOM   4162  HE2 PHE E  12      21.302  19.785  -9.121  1.00  0.00           H
ATOM   4163  HZ  PHE E  12      20.275  17.867 -10.401  1.00  0.00           H
ATOM   4164  HE1 PHE E  12      18.988  16.188  -9.138  1.00  0.00           H
ATOM   4165  HD1 PHE E  12      17.943  16.857  -6.967  1.00  0.00           H
ATOM   4166  HN  PHE E  12      17.947  21.404  -6.538  1.00  0.00           H
ATOM   4167  N   SER E  13      15.455  20.053  -3.761  1.00  0.00           N
ATOM   4168  CA  SER E  13      15.051  20.417  -2.406  1.00  0.00           C
ATOM   4169  C   SER E  13      13.981  19.492  -1.878  1.00  0.00           C
ATOM   4170  O   SER E  13      13.189  19.958  -1.076  1.00  0.00           O
ATOM   4171  CB  SER E  13      14.581  21.883  -2.493  1.00  0.00           C
ATOM   4172  OG  SER E  13      13.556  21.872  -3.488  1.00  0.00           O
ATOM   4173  HA  SER E  13      15.873  20.372  -1.680  1.00  0.00           H
ATOM   4174  HB2 SER E  13      14.215  22.255  -1.522  1.00  0.00           H
ATOM   4175  HB3 SER E  13      15.412  22.522  -2.830  1.00  0.00           H
ATOM   4176  HG1 SER E  13      13.191  22.731  -3.644  1.00  0.00           H
ATOM   4177  HN  SER E  13      14.739  19.844  -4.433  1.00  0.00           H
ATOM   4178  N   ASN E  14      13.955  18.201  -2.297  1.00  0.00           N
ATOM   4179  CA  ASN E  14      12.954  17.256  -1.805  1.00  0.00           C
ATOM   4180  C   ASN E  14      13.697  16.168  -1.053  1.00  0.00           C
ATOM   4181  O   ASN E  14      14.143  15.241  -1.711  1.00  0.00           O
ATOM   4182  CB  ASN E  14      12.154  16.636  -2.985  1.00  0.00           C
ATOM   4183  CG  ASN E  14      11.442  17.672  -3.822  1.00  0.00           C
ATOM   4184  OD1 ASN E  14      10.312  18.013  -3.508  1.00  0.00           O
ATOM   4185  ND2 ASN E  14      12.068  18.188  -4.901  1.00  0.00           N
ATOM   4186  HA  ASN E  14      12.195  17.731  -1.162  1.00  0.00           H
ATOM   4187  HB2 ASN E  14      12.820  16.062  -3.643  1.00  0.00           H
ATOM   4188  HB3 ASN E  14      11.415  15.934  -2.569  1.00  0.00           H
ATOM   4189 HD22 ASN E  14      11.583  18.837  -5.488  1.00  0.00           H
ATOM   4190 HD21 ASN E  14      13.001  17.924  -5.145  1.00  0.00           H
ATOM   4191  HN  ASN E  14      14.641  17.843  -2.934  1.00  0.00           H
ATOM   4192  N   PRO E  15      13.877  16.207   0.290  1.00  0.00           N
ATOM   4193  CA  PRO E  15      14.577  15.120   0.956  1.00  0.00           C
ATOM   4194  C   PRO E  15      13.935  13.786   0.676  1.00  0.00           C
ATOM   4195  O   PRO E  15      12.788  13.614   1.057  1.00  0.00           O
ATOM   4196  CB  PRO E  15      14.409  15.523   2.444  1.00  0.00           C
ATOM   4197  CG  PRO E  15      14.254  17.056   2.383  1.00  0.00           C
ATOM   4198  CD  PRO E  15      13.400  17.302   1.120  1.00  0.00           C
ATOM   4199  HA  PRO E  15      15.639  15.142   0.671  1.00  0.00           H
ATOM   4200  HD3 PRO E  15      13.601  18.301   0.712  1.00  0.00           H
ATOM   4201  HD2 PRO E  15      12.327  17.175   1.330  1.00  0.00           H
ATOM   4202  HG3 PRO E  15      15.235  17.523   2.253  1.00  0.00           H
ATOM   4203  HG2 PRO E  15      13.819  17.472   3.295  1.00  0.00           H
ATOM   4204  HB2 PRO E  15      13.477  15.113   2.864  1.00  0.00           H
ATOM   4205  HB3 PRO E  15      15.249  15.202   3.080  1.00  0.00           H
ATOM   4206  N   GLN E  16      14.653  12.837   0.029  1.00  0.00           N
ATOM   4207  CA  GLN E  16      14.155  11.471  -0.054  1.00  0.00           C
ATOM   4208  C   GLN E  16      15.246  10.535   0.427  1.00  0.00           C
ATOM   4209  O   GLN E  16      16.366  10.667  -0.041  1.00  0.00           O
ATOM   4210  CB  GLN E  16      13.607  11.116  -1.456  1.00  0.00           C
ATOM   4211  CG  GLN E  16      12.329  11.924  -1.823  1.00  0.00           C
ATOM   4212  CD  GLN E  16      11.534  11.218  -2.900  1.00  0.00           C
ATOM   4213  OE1 GLN E  16      10.707  10.386  -2.562  1.00  0.00           O
ATOM   4214  NE2 GLN E  16      11.756  11.510  -4.199  1.00  0.00           N
ATOM   4215  HA  GLN E  16      13.297  11.336   0.606  1.00  0.00           H
ATOM   4216  HB2 GLN E  16      14.397  11.283  -2.197  1.00  0.00           H
ATOM   4217  HB3 GLN E  16      13.357  10.047  -1.447  1.00  0.00           H
ATOM   4218  HG2 GLN E  16      11.665  12.012  -0.950  1.00  0.00           H
ATOM   4219  HG3 GLN E  16      12.604  12.947  -2.129  1.00  0.00           H
ATOM   4220 HE22 GLN E  16      11.231  11.045  -4.911  1.00  0.00           H
ATOM   4221 HE21 GLN E  16      12.440  12.181  -4.471  1.00  0.00           H
ATOM   4222  HN  GLN E  16      15.553  13.024  -0.370  1.00  0.00           H
ATOM   4223  N   CYS E  17      14.945   9.599   1.362  1.00  0.00           N
ATOM   4224  CA  CYS E  17      15.942   8.629   1.802  1.00  0.00           C
ATOM   4225  C   CYS E  17      16.101   7.640   0.672  1.00  0.00           C
ATOM   4226  O   CYS E  17      15.449   6.608   0.692  1.00  0.00           O
ATOM   4227  CB  CYS E  17      15.466   7.883   3.076  1.00  0.00           C
ATOM   4228  SG  CYS E  17      15.282   9.024   4.476  1.00  0.00           S
ATOM   4229  HA  CYS E  17      16.899   9.127   2.031  1.00  0.00           H
ATOM   4230  HB2 CYS E  17      14.493   7.395   2.912  1.00  0.00           H
ATOM   4231  HB3 CYS E  17      16.209   7.123   3.347  1.00  0.00           H
ATOM   4232  HN  CYS E  17      14.020   9.503   1.731  1.00  0.00           H
ATOM   4233  N   CYS E  18      16.955   7.943  -0.332  1.00  0.00           N
ATOM   4234  CA  CYS E  18      17.093   7.040  -1.471  1.00  0.00           C
ATOM   4235  C   CYS E  18      18.251   6.119  -1.195  1.00  0.00           C
ATOM   4236  O   CYS E  18      19.147   6.521  -0.469  1.00  0.00           O
ATOM   4237  CB  CYS E  18      17.399   7.808  -2.778  1.00  0.00           C
ATOM   4238  SG  CYS E  18      16.448   9.357  -2.830  1.00  0.00           S
ATOM   4239  HA  CYS E  18      16.167   6.464  -1.625  1.00  0.00           H
ATOM   4240  HB2 CYS E  18      18.463   8.063  -2.780  1.00  0.00           H
ATOM   4241  HB3 CYS E  18      17.189   7.202  -3.672  1.00  0.00           H
ATOM   4242  HN  CYS E  18      17.527   8.766  -0.300  1.00  0.00           H
ATOM   4243  N   ALA E  19      18.270   4.896  -1.767  1.00  0.00           N
ATOM   4244  CA  ALA E  19      19.391   4.013  -1.484  1.00  0.00           C
ATOM   4245  C   ALA E  19      20.619   4.506  -2.210  1.00  0.00           C
ATOM   4246  O   ALA E  19      21.646   4.658  -1.570  1.00  0.00           O
ATOM   4247  CB  ALA E  19      19.107   2.542  -1.868  1.00  0.00           C
ATOM   4248  HA  ALA E  19      19.570   4.018  -0.400  1.00  0.00           H
ATOM   4249  HB1 ALA E  19      19.873   1.867  -1.455  1.00  0.00           H
ATOM   4250  HB2 ALA E  19      18.124   2.229  -1.484  1.00  0.00           H
ATOM   4251  HB3 ALA E  19      19.120   2.451  -2.959  1.00  0.00           H
ATOM   4252  HN  ALA E  19      17.548   4.590  -2.392  1.00  0.00           H
ATOM   4253  N   THR E  20      20.545   4.750  -3.539  1.00  0.00           N
ATOM   4254  CA  THR E  20      21.765   4.939  -4.324  1.00  0.00           C
ATOM   4255  C   THR E  20      21.668   6.082  -5.297  1.00  0.00           C
ATOM   4256  O   THR E  20      20.562   6.489  -5.613  1.00  0.00           O
ATOM   4257  CB  THR E  20      22.085   3.649  -5.126  1.00  0.00           C
ATOM   4258  OG1 THR E  20      23.287   3.806  -5.908  1.00  0.00           O
ATOM   4259  CG2 THR E  20      20.919   3.199  -6.037  1.00  0.00           C
ATOM   4260  HA  THR E  20      22.632   5.133  -3.678  1.00  0.00           H
ATOM   4261  HB  THR E  20      22.252   2.841  -4.402  1.00  0.00           H
ATOM   4262  HG1 THR E  20      23.167   4.306  -6.709  1.00  0.00           H
ATOM   4263 HG23 THR E  20      20.625   4.040  -6.675  1.00  0.00           H
ATOM   4264 HG21 THR E  20      21.226   2.353  -6.672  1.00  0.00           H
ATOM   4265 HG22 THR E  20      20.055   2.888  -5.439  1.00  0.00           H
ATOM   4266  HN  THR E  20      19.667   4.732  -4.021  1.00  0.00           H
ATOM   4267  N   GLN E  21      22.837   6.561  -5.791  1.00  0.00           N
ATOM   4268  CA  GLN E  21      22.856   7.482  -6.920  1.00  0.00           C
ATOM   4269  C   GLN E  21      23.899   7.033  -7.916  1.00  0.00           C
ATOM   4270  O   GLN E  21      24.789   6.302  -7.512  1.00  0.00           O
ATOM   4271  CB  GLN E  21      23.088   8.910  -6.371  1.00  0.00           C
ATOM   4272  CG  GLN E  21      23.031  10.001  -7.467  1.00  0.00           C
ATOM   4273  CD  GLN E  21      22.940  11.373  -6.848  1.00  0.00           C
ATOM   4274  OE1 GLN E  21      21.913  12.019  -6.972  1.00  0.00           O
ATOM   4275  NE2 GLN E  21      23.999  11.845  -6.163  1.00  0.00           N
ATOM   4276  HA  GLN E  21      21.902   7.418  -7.451  1.00  0.00           H
ATOM   4277  HB2 GLN E  21      22.303   9.111  -5.632  1.00  0.00           H
ATOM   4278  HB3 GLN E  21      24.055   8.940  -5.847  1.00  0.00           H
ATOM   4279  HG2 GLN E  21      23.932   9.934  -8.094  1.00  0.00           H
ATOM   4280  HG3 GLN E  21      22.146   9.852  -8.100  1.00  0.00           H
ATOM   4281 HE22 GLN E  21      23.953  12.745  -5.737  1.00  0.00           H
ATOM   4282 HE21 GLN E  21      24.832  11.309  -6.075  1.00  0.00           H
ATOM   4283  HN  GLN E  21      23.728   6.271  -5.430  1.00  0.00           H
ATOM   4284  N   VAL E  22      23.791   7.437  -9.207  1.00  0.00           N
ATOM   4285  CA  VAL E  22      24.775   7.041 -10.214  1.00  0.00           C
ATOM   4286  C   VAL E  22      25.109   8.268 -11.044  1.00  0.00           C
ATOM   4287  O   VAL E  22      24.264   9.146 -11.119  1.00  0.00           O
ATOM   4288  CB  VAL E  22      24.265   5.835 -11.058  1.00  0.00           C
ATOM   4289  CG1 VAL E  22      23.783   4.683 -10.131  1.00  0.00           C
ATOM   4290  CG2 VAL E  22      23.107   6.224 -12.012  1.00  0.00           C
ATOM   4291  HA  VAL E  22      25.699   6.693  -9.727  1.00  0.00           H
ATOM   4292  HB  VAL E  22      25.104   5.472 -11.677  1.00  0.00           H
ATOM   4293 HG11 VAL E  22      23.544   3.787 -10.724  1.00  0.00           H
ATOM   4294 HG12 VAL E  22      24.558   4.418  -9.403  1.00  0.00           H
ATOM   4295 HG13 VAL E  22      22.881   4.979  -9.572  1.00  0.00           H
ATOM   4296 HG21 VAL E  22      22.826   5.365 -12.641  1.00  0.00           H
ATOM   4297 HG22 VAL E  22      22.230   6.518 -11.420  1.00  0.00           H
ATOM   4298 HG23 VAL E  22      23.397   7.052 -12.676  1.00  0.00           H
ATOM   4299  HN  VAL E  22      23.022   7.997  -9.517  1.00  0.00           H
ATOM   4300  N   LEU E  23      26.313   8.363 -11.659  1.00  0.00           N
ATOM   4301  CA  LEU E  23      26.652   9.527 -12.485  1.00  0.00           C
ATOM   4302  C   LEU E  23      26.384  10.839 -11.772  1.00  0.00           C
ATOM   4303  O   LEU E  23      25.662  11.666 -12.304  1.00  0.00           O
ATOM   4304  CB  LEU E  23      25.876   9.428 -13.829  1.00  0.00           C
ATOM   4305  CG  LEU E  23      26.038   8.055 -14.547  1.00  0.00           C
ATOM   4306  CD1 LEU E  23      25.148   8.028 -15.822  1.00  0.00           C
ATOM   4307  CD2 LEU E  23      27.516   7.756 -14.922  1.00  0.00           C
ATOM   4308  HA  LEU E  23      27.732   9.537 -12.701  1.00  0.00           H
ATOM   4309  HB2 LEU E  23      24.805   9.583 -13.620  1.00  0.00           H
ATOM   4310  HB3 LEU E  23      26.210  10.237 -14.500  1.00  0.00           H
ATOM   4311  HG  LEU E  23      25.683   7.249 -13.882  1.00  0.00           H
ATOM   4312 HD21 LEU E  23      27.581   6.830 -15.512  1.00  0.00           H
ATOM   4313 HD22 LEU E  23      27.935   8.581 -15.519  1.00  0.00           H
ATOM   4314 HD23 LEU E  23      28.139   7.618 -14.025  1.00  0.00           H
ATOM   4315 HD11 LEU E  23      25.217   7.050 -16.323  1.00  0.00           H
ATOM   4316 HD12 LEU E  23      24.093   8.202 -15.561  1.00  0.00           H
ATOM   4317 HD13 LEU E  23      25.469   8.808 -16.529  1.00  0.00           H
ATOM   4318  HN  LEU E  23      26.980   7.616 -11.594  1.00  0.00           H
ATOM   4319  N   GLY E  24      26.962  11.037 -10.563  1.00  0.00           N
ATOM   4320  CA  GLY E  24      26.695  12.207  -9.729  1.00  0.00           C
ATOM   4321  C   GLY E  24      25.312  12.792  -9.865  1.00  0.00           C
ATOM   4322  O   GLY E  24      25.206  14.003  -9.739  1.00  0.00           O
ATOM   4323  HA3 GLY E  24      27.447  12.974  -9.977  1.00  0.00           H
ATOM   4324  HA2 GLY E  24      26.819  11.944  -8.666  1.00  0.00           H
ATOM   4325  HN  GLY E  24      27.651  10.407 -10.231  1.00  0.00           H
ATOM   4326  N   LEU E  25      24.247  11.991 -10.122  1.00  0.00           N
ATOM   4327  CA  LEU E  25      22.962  12.603 -10.455  1.00  0.00           C
ATOM   4328  C   LEU E  25      21.775  11.658 -10.351  1.00  0.00           C
ATOM   4329  O   LEU E  25      20.874  11.965  -9.589  1.00  0.00           O
ATOM   4330  CB  LEU E  25      23.099  13.205 -11.886  1.00  0.00           C
ATOM   4331  CG  LEU E  25      21.968  14.177 -12.335  1.00  0.00           C
ATOM   4332  CD1 LEU E  25      21.989  15.522 -11.554  1.00  0.00           C
ATOM   4333  CD2 LEU E  25      22.145  14.493 -13.850  1.00  0.00           C
ATOM   4334  HA  LEU E  25      22.802  13.416  -9.734  1.00  0.00           H
ATOM   4335  HB2 LEU E  25      24.043  13.765 -11.971  1.00  0.00           H
ATOM   4336  HB3 LEU E  25      23.166  12.365 -12.592  1.00  0.00           H
ATOM   4337  HG  LEU E  25      20.989  13.700 -12.172  1.00  0.00           H
ATOM   4338 HD21 LEU E  25      21.394  15.215 -14.199  1.00  0.00           H
ATOM   4339 HD22 LEU E  25      23.141  14.926 -14.036  1.00  0.00           H
ATOM   4340 HD23 LEU E  25      22.048  13.579 -14.455  1.00  0.00           H
ATOM   4341 HD11 LEU E  25      21.208  16.188 -11.950  1.00  0.00           H
ATOM   4342 HD12 LEU E  25      21.790  15.386 -10.484  1.00  0.00           H
ATOM   4343 HD13 LEU E  25      22.962  16.020 -11.670  1.00  0.00           H
ATOM   4344  HN  LEU E  25      24.337  10.998 -10.185  1.00  0.00           H
ATOM   4345  N   ILE E  26      21.697  10.524 -11.089  1.00  0.00           N
ATOM   4346  CA  ILE E  26      20.432   9.777 -11.141  1.00  0.00           C
ATOM   4347  C   ILE E  26      20.220   9.004  -9.851  1.00  0.00           C
ATOM   4348  O   ILE E  26      20.978   8.076  -9.625  1.00  0.00           O
ATOM   4349  CB  ILE E  26      20.297   8.847 -12.393  1.00  0.00           C
ATOM   4350  CG1 ILE E  26      19.988   9.616 -13.715  1.00  0.00           C
ATOM   4351  CG2 ILE E  26      19.186   7.773 -12.195  1.00  0.00           C
ATOM   4352  HA  ILE E  26      19.623  10.508 -11.262  1.00  0.00           H
ATOM   4353  HB  ILE E  26      21.252   8.324 -12.537  1.00  0.00           H
ATOM   4354  CD  ILE E  26      21.007  10.730 -14.056  1.00  0.00           C
ATOM   4355  HD3 ILE E  26      22.033  10.329 -14.086  1.00  0.00           H
ATOM   4356  HD2 ILE E  26      20.946  11.529 -13.308  1.00  0.00           H
ATOM   4357  HD1 ILE E  26      20.776  11.169 -15.040  1.00  0.00           H
ATOM   4358 HG12 ILE E  26      19.989   8.901 -14.555  1.00  0.00           H
ATOM   4359 HG13 ILE E  26      18.980  10.055 -13.654  1.00  0.00           H
ATOM   4360 HG21 ILE E  26      19.084   7.155 -13.100  1.00  0.00           H
ATOM   4361 HG22 ILE E  26      19.408   7.091 -11.364  1.00  0.00           H
ATOM   4362 HG23 ILE E  26      18.220   8.263 -11.994  1.00  0.00           H
ATOM   4363  HN  ILE E  26      22.477  10.203 -11.627  1.00  0.00           H
ATOM   4364  N   GLY E  27      19.205   9.341  -9.013  1.00  0.00           N
ATOM   4365  CA  GLY E  27      18.889   8.548  -7.820  1.00  0.00           C
ATOM   4366  C   GLY E  27      18.011   7.368  -8.168  1.00  0.00           C
ATOM   4367  O   GLY E  27      17.494   7.373  -9.272  1.00  0.00           O
ATOM   4368  HA3 GLY E  27      18.325   9.154  -7.094  1.00  0.00           H
ATOM   4369  HA2 GLY E  27      19.802   8.226  -7.312  1.00  0.00           H
ATOM   4370  HN  GLY E  27      18.597  10.107  -9.224  1.00  0.00           H
ATOM   4371  N   LEU E  28      17.816   6.374  -7.259  1.00  0.00           N
ATOM   4372  CA  LEU E  28      16.891   5.264  -7.531  1.00  0.00           C
ATOM   4373  C   LEU E  28      16.066   4.925  -6.298  1.00  0.00           C
ATOM   4374  O   LEU E  28      16.518   5.216  -5.202  1.00  0.00           O
ATOM   4375  CB  LEU E  28      17.584   3.960  -8.030  1.00  0.00           C
ATOM   4376  CG  LEU E  28      18.256   4.056  -9.438  1.00  0.00           C
ATOM   4377  CD1 LEU E  28      19.704   4.625  -9.400  1.00  0.00           C
ATOM   4378  CD2 LEU E  28      18.291   2.657 -10.119  1.00  0.00           C
ATOM   4379  HA  LEU E  28      16.158   5.589  -8.284  1.00  0.00           H
ATOM   4380  HB2 LEU E  28      18.316   3.624  -7.283  1.00  0.00           H
ATOM   4381  HB3 LEU E  28      16.801   3.185  -8.078  1.00  0.00           H
ATOM   4382  HG  LEU E  28      17.647   4.718 -10.075  1.00  0.00           H
ATOM   4383 HD21 LEU E  28      18.778   2.719 -11.104  1.00  0.00           H
ATOM   4384 HD22 LEU E  28      18.849   1.941  -9.495  1.00  0.00           H
ATOM   4385 HD23 LEU E  28      17.272   2.266 -10.269  1.00  0.00           H
ATOM   4386 HD11 LEU E  28      20.048   4.852 -10.421  1.00  0.00           H
ATOM   4387 HD12 LEU E  28      19.775   5.543  -8.801  1.00  0.00           H
ATOM   4388 HD13 LEU E  28      20.395   3.881  -8.983  1.00  0.00           H
ATOM   4389  HN  LEU E  28      18.290   6.383  -6.376  1.00  0.00           H
ATOM   4390  N   ASP E  29      14.860   4.315  -6.468  1.00  0.00           N
ATOM   4391  CA  ASP E  29      13.968   4.009  -5.342  1.00  0.00           C
ATOM   4392  C   ASP E  29      13.969   5.111  -4.315  1.00  0.00           C
ATOM   4393  O   ASP E  29      14.237   4.872  -3.148  1.00  0.00           O
ATOM   4394  CB  ASP E  29      14.297   2.654  -4.677  1.00  0.00           C
ATOM   4395  CG  ASP E  29      13.274   2.252  -3.646  1.00  0.00           C
ATOM   4396  OD1 ASP E  29      12.090   2.058  -4.035  1.00  0.00           O
ATOM   4397  OD2 ASP E  29      13.645   2.125  -2.447  1.00  0.00           O
ATOM   4398  HA  ASP E  29      12.931   3.946  -5.717  1.00  0.00           H
ATOM   4399  HB2 ASP E  29      14.302   1.878  -5.450  1.00  0.00           H
ATOM   4400  HB3 ASP E  29      15.289   2.726  -4.208  1.00  0.00           H
ATOM   4401  HN  ASP E  29      14.547   4.052  -7.383  1.00  0.00           H
ATOM   4402  N   CYS E  30      13.662   6.346  -4.754  1.00  0.00           N
ATOM   4403  CA  CYS E  30      13.625   7.441  -3.797  1.00  0.00           C
ATOM   4404  C   CYS E  30      12.445   7.225  -2.875  1.00  0.00           C
ATOM   4405  O   CYS E  30      11.400   6.855  -3.385  1.00  0.00           O
ATOM   4406  CB  CYS E  30      13.556   8.799  -4.538  1.00  0.00           C
ATOM   4407  SG  CYS E  30      14.990   8.956  -5.655  1.00  0.00           S
ATOM   4408  HA  CYS E  30      14.557   7.421  -3.219  1.00  0.00           H
ATOM   4409  HB2 CYS E  30      12.623   8.864  -5.116  1.00  0.00           H
ATOM   4410  HB3 CYS E  30      13.590   9.631  -3.829  1.00  0.00           H
ATOM   4411  HN  CYS E  30      13.438   6.516  -5.716  1.00  0.00           H
ATOM   4412  N   LYS E  31      12.572   7.426  -1.539  1.00  0.00           N
ATOM   4413  CA  LYS E  31      11.420   7.307  -0.642  1.00  0.00           C
ATOM   4414  C   LYS E  31      11.457   8.442   0.359  1.00  0.00           C
ATOM   4415  O   LYS E  31      12.551   8.835   0.724  1.00  0.00           O
ATOM   4416  CB  LYS E  31      11.443   5.970   0.148  1.00  0.00           C
ATOM   4417  CG  LYS E  31      11.109   4.737  -0.737  1.00  0.00           C
ATOM   4418  CD  LYS E  31      11.113   3.434   0.115  1.00  0.00           C
ATOM   4419  CE  LYS E  31      10.592   2.206  -0.680  1.00  0.00           C
ATOM   4420  NZ  LYS E  31      10.663   0.963   0.123  1.00  0.00           N
ATOM   4421  HA  LYS E  31      10.471   7.385  -1.202  1.00  0.00           H
ATOM   4422  HB2 LYS E  31      12.436   5.845   0.608  1.00  0.00           H
ATOM   4423  HB3 LYS E  31      10.694   6.028   0.956  1.00  0.00           H
ATOM   4424  HG2 LYS E  31      10.111   4.877  -1.184  1.00  0.00           H
ATOM   4425  HG3 LYS E  31      11.844   4.648  -1.553  1.00  0.00           H
ATOM   4426  HD2 LYS E  31      12.139   3.237   0.466  1.00  0.00           H
ATOM   4427  HD3 LYS E  31      10.467   3.566   0.998  1.00  0.00           H
ATOM   4428  HE2 LYS E  31       9.547   2.387  -0.986  1.00  0.00           H
ATOM   4429  HE3 LYS E  31      11.192   2.083  -1.593  1.00  0.00           H
ATOM   4430  HZ1 LYS E  31      10.293   0.112  -0.432  1.00  0.00           H
ATOM   4431  HZ2 LYS E  31      11.678   0.730   0.416  1.00  0.00           H
ATOM   4432  HZ3 LYS E  31      10.071   1.032   1.026  1.00  0.00           H
ATOM   4433  HN  LYS E  31      13.457   7.650  -1.127  1.00  0.00           H
ATOM   4434  N   VAL E  32      10.302   8.976   0.823  1.00  0.00           N
ATOM   4435  CA  VAL E  32      10.337  10.086   1.780  1.00  0.00           C
ATOM   4436  C   VAL E  32      10.808   9.560   3.123  1.00  0.00           C
ATOM   4437  O   VAL E  32      10.458   8.422   3.393  1.00  0.00           O
ATOM   4438  CB  VAL E  32       8.980  10.850   1.916  1.00  0.00           C
ATOM   4439  CG1 VAL E  32       8.534  11.450   0.551  1.00  0.00           C
ATOM   4440  CG2 VAL E  32       7.838   9.979   2.516  1.00  0.00           C
ATOM   4441  HA  VAL E  32      11.050  10.821   1.384  1.00  0.00           H
ATOM   4442  HB  VAL E  32       9.136  11.692   2.612  1.00  0.00           H
ATOM   4443 HG11 VAL E  32       7.616  12.043   0.677  1.00  0.00           H
ATOM   4444 HG12 VAL E  32       9.314  12.114   0.146  1.00  0.00           H
ATOM   4445 HG13 VAL E  32       8.335  10.659  -0.186  1.00  0.00           H
ATOM   4446 HG21 VAL E  32       6.932  10.591   2.645  1.00  0.00           H
ATOM   4447 HG22 VAL E  32       7.579   9.133   1.864  1.00  0.00           H
ATOM   4448 HG23 VAL E  32       8.120   9.584   3.503  1.00  0.00           H
ATOM   4449  HN  VAL E  32       9.422   8.597   0.538  1.00  0.00           H
ATOM   4450  N   PRO E  33      11.574  10.277   3.993  1.00  0.00           N
ATOM   4451  CA  PRO E  33      11.924   9.717   5.291  1.00  0.00           C
ATOM   4452  C   PRO E  33      10.765   9.228   6.125  1.00  0.00           C
ATOM   4453  O   PRO E  33       9.619   9.439   5.761  1.00  0.00           O
ATOM   4454  CB  PRO E  33      12.602  10.917   6.001  1.00  0.00           C
ATOM   4455  CG  PRO E  33      13.065  11.872   4.875  1.00  0.00           C
ATOM   4456  CD  PRO E  33      12.162  11.565   3.652  1.00  0.00           C
ATOM   4457  HA  PRO E  33      12.630   8.890   5.123  1.00  0.00           H
ATOM   4458  HD3 PRO E  33      12.811  11.492   2.776  1.00  0.00           H
ATOM   4459  HD2 PRO E  33      11.401  12.336   3.467  1.00  0.00           H
ATOM   4460  HG3 PRO E  33      14.114  11.634   4.639  1.00  0.00           H
ATOM   4461  HG2 PRO E  33      13.025  12.932   5.173  1.00  0.00           H
ATOM   4462  HB2 PRO E  33      11.869  11.445   6.628  1.00  0.00           H
ATOM   4463  HB3 PRO E  33      13.432  10.605   6.654  1.00  0.00           H
ATOM   4464  N   SER E  34      11.078   8.574   7.268  1.00  0.00           N
ATOM   4465  CA  SER E  34      10.033   8.088   8.166  1.00  0.00           C
ATOM   4466  C   SER E  34       9.587   9.137   9.163  1.00  0.00           C
ATOM   4467  O   SER E  34       8.494   8.976   9.682  1.00  0.00           O
ATOM   4468  CB  SER E  34      10.583   6.877   8.965  1.00  0.00           C
ATOM   4469  OG  SER E  34      11.695   7.321   9.761  1.00  0.00           O
ATOM   4470  HA  SER E  34       9.163   7.744   7.580  1.00  0.00           H
ATOM   4471  HB2 SER E  34       9.792   6.463   9.614  1.00  0.00           H
ATOM   4472  HB3 SER E  34      10.910   6.095   8.260  1.00  0.00           H
ATOM   4473  HG1 SER E  34      12.081   6.619  10.276  1.00  0.00           H
ATOM   4474  HN  SER E  34      12.033   8.428   7.532  1.00  0.00           H
ATOM   4475  N   GLN E  35      10.385  10.191   9.472  1.00  0.00           N
ATOM   4476  CA  GLN E  35      10.013  11.103  10.559  1.00  0.00           C
ATOM   4477  C   GLN E  35      10.558  12.497  10.346  1.00  0.00           C
ATOM   4478  O   GLN E  35      11.393  12.657   9.474  1.00  0.00           O
ATOM   4479  CB  GLN E  35      10.517  10.502  11.901  1.00  0.00           C
ATOM   4480  CG  GLN E  35      12.067  10.426  11.967  1.00  0.00           C
ATOM   4481  CD  GLN E  35      12.555   9.816  13.262  1.00  0.00           C
ATOM   4482  OE1 GLN E  35      11.911   8.908  13.764  1.00  0.00           O
ATOM   4483  NE2 GLN E  35      13.694  10.275  13.829  1.00  0.00           N
ATOM   4484  HA  GLN E  35       8.915  11.207  10.601  1.00  0.00           H
ATOM   4485  HB2 GLN E  35      10.161  11.108  12.748  1.00  0.00           H
ATOM   4486  HB3 GLN E  35      10.094   9.489  12.007  1.00  0.00           H
ATOM   4487  HG2 GLN E  35      12.438   9.787  11.152  1.00  0.00           H
ATOM   4488  HG3 GLN E  35      12.484  11.437  11.837  1.00  0.00           H
ATOM   4489 HE22 GLN E  35      14.024   9.862  14.680  1.00  0.00           H
ATOM   4490 HE21 GLN E  35      14.222  11.023  13.426  1.00  0.00           H
ATOM   4491  HN  GLN E  35      11.268  10.335   9.027  1.00  0.00           H
ATOM   4492  N   ASN E  36      10.093  13.501  11.126  1.00  0.00           N
ATOM   4493  CA  ASN E  36      10.526  14.888  10.941  1.00  0.00           C
ATOM   4494  C   ASN E  36      12.028  15.075  11.040  1.00  0.00           C
ATOM   4495  O   ASN E  36      12.511  15.469  12.090  1.00  0.00           O
ATOM   4496  CB  ASN E  36       9.757  15.863  11.880  1.00  0.00           C
ATOM   4497  CG  ASN E  36       9.602  15.403  13.312  1.00  0.00           C
ATOM   4498  OD1 ASN E  36       8.519  15.555  13.855  1.00  0.00           O
ATOM   4499  ND2 ASN E  36      10.633  14.841  13.977  1.00  0.00           N
ATOM   4500  HA  ASN E  36      10.267  15.203   9.925  1.00  0.00           H
ATOM   4501  HB2 ASN E  36      10.227  16.858  11.856  1.00  0.00           H
ATOM   4502  HB3 ASN E  36       8.739  15.980  11.477  1.00  0.00           H
ATOM   4503 HD22 ASN E  36      10.504  14.543  14.923  1.00  0.00           H
ATOM   4504 HD21 ASN E  36      11.527  14.706  13.559  1.00  0.00           H
ATOM   4505  HN  ASN E  36       9.398  13.301  11.816  1.00  0.00           H
ATOM   4506  N   VAL E  37      12.793  14.829   9.952  1.00  0.00           N
ATOM   4507  CA  VAL E  37      14.230  15.092   9.988  1.00  0.00           C
ATOM   4508  C   VAL E  37      14.426  16.595  10.009  1.00  0.00           C
ATOM   4509  O   VAL E  37      13.853  17.248   9.152  1.00  0.00           O
ATOM   4510  CB  VAL E  37      15.034  14.398   8.843  1.00  0.00           C
ATOM   4511  CG1 VAL E  37      14.896  12.855   8.986  1.00  0.00           C
ATOM   4512  CG2 VAL E  37      14.648  14.843   7.403  1.00  0.00           C
ATOM   4513  HA  VAL E  37      14.616  14.661  10.927  1.00  0.00           H
ATOM   4514  HB  VAL E  37      16.097  14.675   8.970  1.00  0.00           H
ATOM   4515 HG11 VAL E  37      15.159  12.324   8.060  1.00  0.00           H
ATOM   4516 HG12 VAL E  37      15.563  12.521   9.794  1.00  0.00           H
ATOM   4517 HG13 VAL E  37      13.872  12.556   9.239  1.00  0.00           H
ATOM   4518 HG21 VAL E  37      15.316  14.362   6.670  1.00  0.00           H
ATOM   4519 HG22 VAL E  37      13.620  14.550   7.153  1.00  0.00           H
ATOM   4520 HG23 VAL E  37      14.755  15.928   7.278  1.00  0.00           H
ATOM   4521  HN  VAL E  37      12.379  14.507   9.107  1.00  0.00           H
ATOM   4522  N   TYR E  38      15.196  17.162  10.972  1.00  0.00           N
ATOM   4523  CA  TYR E  38      15.392  18.612  11.035  1.00  0.00           C
ATOM   4524  C   TYR E  38      16.751  19.022  10.510  1.00  0.00           C
ATOM   4525  O   TYR E  38      16.791  19.950   9.717  1.00  0.00           O
ATOM   4526  CB  TYR E  38      15.237  19.120  12.491  1.00  0.00           C
ATOM   4527  CG  TYR E  38      13.820  18.815  12.997  1.00  0.00           C
ATOM   4528  CD1 TYR E  38      12.740  19.581  12.544  1.00  0.00           C
ATOM   4529  CD2 TYR E  38      13.587  17.781  13.912  1.00  0.00           C
ATOM   4530  CE1 TYR E  38      11.450  19.336  13.023  1.00  0.00           C
ATOM   4531  CE2 TYR E  38      12.303  17.562  14.420  1.00  0.00           C
ATOM   4532  CZ  TYR E  38      11.227  18.344  13.979  1.00  0.00           C
ATOM   4533  OH  TYR E  38       9.934  18.152  14.477  1.00  0.00           O
ATOM   4534  HA  TYR E  38      14.627  19.135  10.439  1.00  0.00           H
ATOM   4535  HB3 TYR E  38      15.397  20.210  12.529  1.00  0.00           H
ATOM   4536  HB2 TYR E  38      15.993  18.653  13.140  1.00  0.00           H
ATOM   4537  HD2 TYR E  38      14.404  17.144  14.236  1.00  0.00           H
ATOM   4538  HE2 TYR E  38      12.153  16.781  15.158  1.00  0.00           H
ATOM   4539  HE1 TYR E  38      10.615  19.922  12.652  1.00  0.00           H
ATOM   4540  HD1 TYR E  38      12.899  20.373  11.820  1.00  0.00           H
ATOM   4541  HH  TYR E  38       9.884  17.547  15.209  1.00  0.00           H
ATOM   4542  HN  TYR E  38      15.638  16.608  11.676  1.00  0.00           H
ATOM   4543  N   ASP E  39      17.858  18.368  10.943  1.00  0.00           N
ATOM   4544  CA  ASP E  39      19.193  18.732  10.469  1.00  0.00           C
ATOM   4545  C   ASP E  39      19.793  17.574   9.700  1.00  0.00           C
ATOM   4546  O   ASP E  39      19.236  16.489   9.725  1.00  0.00           O
ATOM   4547  CB  ASP E  39      20.089  19.145  11.669  1.00  0.00           C
ATOM   4548  CG  ASP E  39      20.444  17.994  12.573  1.00  0.00           C
ATOM   4549  OD1 ASP E  39      19.688  16.987  12.596  1.00  0.00           O
ATOM   4550  OD2 ASP E  39      21.489  18.091  13.272  1.00  0.00           O
ATOM   4551  HA  ASP E  39      19.158  19.605   9.794  1.00  0.00           H
ATOM   4552  HB2 ASP E  39      21.025  19.594  11.301  1.00  0.00           H
ATOM   4553  HB3 ASP E  39      19.560  19.905  12.265  1.00  0.00           H
ATOM   4554  HN  ASP E  39      17.802  17.617  11.602  1.00  0.00           H
ATOM   4555  N   GLY E  40      20.931  17.799   9.007  1.00  0.00           N
ATOM   4556  CA  GLY E  40      21.561  16.735   8.231  1.00  0.00           C
ATOM   4557  C   GLY E  40      21.847  15.523   9.083  1.00  0.00           C
ATOM   4558  O   GLY E  40      21.680  14.417   8.598  1.00  0.00           O
ATOM   4559  HA3 GLY E  40      22.522  17.075   7.810  1.00  0.00           H
ATOM   4560  HA2 GLY E  40      20.898  16.472   7.393  1.00  0.00           H
ATOM   4561  HN  GLY E  40      21.346  18.706   8.992  1.00  0.00           H
ATOM   4562  N   THR E  41      22.289  15.706  10.349  1.00  0.00           N
ATOM   4563  CA  THR E  41      22.559  14.547  11.200  1.00  0.00           C
ATOM   4564  C   THR E  41      21.324  13.680  11.276  1.00  0.00           C
ATOM   4565  O   THR E  41      21.424  12.486  11.039  1.00  0.00           O
ATOM   4566  CB  THR E  41      23.011  14.998  12.617  1.00  0.00           C
ATOM   4567  OG1 THR E  41      24.164  15.841  12.446  1.00  0.00           O
ATOM   4568  CG2 THR E  41      23.344  13.788  13.530  1.00  0.00           C
ATOM   4569  HA  THR E  41      23.384  13.975  10.745  1.00  0.00           H
ATOM   4570  HB  THR E  41      22.200  15.580  13.086  1.00  0.00           H
ATOM   4571  HG1 THR E  41      24.488  16.198  13.267  1.00  0.00           H
ATOM   4572 HG23 THR E  41      24.118  13.160  13.066  1.00  0.00           H
ATOM   4573 HG21 THR E  41      23.717  14.139  14.505  1.00  0.00           H
ATOM   4574 HG22 THR E  41      22.446  13.179  13.709  1.00  0.00           H
ATOM   4575  HN  THR E  41      22.450  16.625  10.715  1.00  0.00           H
ATOM   4576  N   ASP E  42      20.146  14.262  11.598  1.00  0.00           N
ATOM   4577  CA  ASP E  42      18.932  13.452  11.673  1.00  0.00           C
ATOM   4578  C   ASP E  42      18.678  12.810  10.331  1.00  0.00           C
ATOM   4579  O   ASP E  42      18.373  11.629  10.290  1.00  0.00           O
ATOM   4580  CB  ASP E  42      17.673  14.290  12.026  1.00  0.00           C
ATOM   4581  CG  ASP E  42      17.790  15.021  13.337  1.00  0.00           C
ATOM   4582  OD1 ASP E  42      17.004  15.987  13.545  1.00  0.00           O
ATOM   4583  OD2 ASP E  42      18.663  14.651  14.168  1.00  0.00           O
ATOM   4584  HA  ASP E  42      19.071  12.674  12.442  1.00  0.00           H
ATOM   4585  HB2 ASP E  42      17.498  15.025  11.227  1.00  0.00           H
ATOM   4586  HB3 ASP E  42      16.795  13.627  12.082  1.00  0.00           H
ATOM   4587  HN  ASP E  42      20.083  15.246  11.772  1.00  0.00           H
ATOM   4588  N   PHE E  43      18.787  13.581   9.225  1.00  0.00           N
ATOM   4589  CA  PHE E  43      18.455  13.025   7.916  1.00  0.00           C
ATOM   4590  C   PHE E  43      19.285  11.789   7.677  1.00  0.00           C
ATOM   4591  O   PHE E  43      18.741  10.759   7.315  1.00  0.00           O
ATOM   4592  CB  PHE E  43      18.638  14.074   6.784  1.00  0.00           C
ATOM   4593  CG  PHE E  43      18.103  13.725   5.382  1.00  0.00           C
ATOM   4594  CD1 PHE E  43      17.277  12.629   5.099  1.00  0.00           C
ATOM   4595  CD2 PHE E  43      18.474  14.571   4.328  1.00  0.00           C
ATOM   4596  CE1 PHE E  43      16.878  12.362   3.784  1.00  0.00           C
ATOM   4597  CE2 PHE E  43      18.052  14.324   3.020  1.00  0.00           C
ATOM   4598  CZ  PHE E  43      17.254  13.213   2.745  1.00  0.00           C
ATOM   4599  HA  PHE E  43      17.401  12.748   7.969  1.00  0.00           H
ATOM   4600  HB2 PHE E  43      18.115  14.994   7.081  1.00  0.00           H
ATOM   4601  HB3 PHE E  43      19.711  14.303   6.699  1.00  0.00           H
ATOM   4602  HD2 PHE E  43      19.107  15.432   4.521  1.00  0.00           H
ATOM   4603  HE2 PHE E  43      18.355  14.984   2.217  1.00  0.00           H
ATOM   4604  HZ  PHE E  43      16.927  13.005   1.735  1.00  0.00           H
ATOM   4605  HE1 PHE E  43      16.278  11.490   3.556  1.00  0.00           H
ATOM   4606  HD1 PHE E  43      16.927  11.964   5.877  1.00  0.00           H
ATOM   4607  HN  PHE E  43      19.062  14.543   9.289  1.00  0.00           H
ATOM   4608  N   ARG E  44      20.613  11.881   7.894  1.00  0.00           N
ATOM   4609  CA  ARG E  44      21.478  10.745   7.605  1.00  0.00           C
ATOM   4610  C   ARG E  44      21.089   9.531   8.417  1.00  0.00           C
ATOM   4611  O   ARG E  44      20.911   8.468   7.842  1.00  0.00           O
ATOM   4612  CB  ARG E  44      22.965  11.111   7.863  1.00  0.00           C
ATOM   4613  CG  ARG E  44      23.910   9.939   7.498  1.00  0.00           C
ATOM   4614  CD  ARG E  44      25.390  10.305   7.771  1.00  0.00           C
ATOM   4615  NE  ARG E  44      25.593  10.546   9.207  1.00  0.00           N
ATOM   4616  CZ  ARG E  44      25.762  11.723   9.778  1.00  0.00           C
ATOM   4617  NH1 ARG E  44      25.690  12.878   9.152  1.00  0.00           N
ATOM   4618  NH2 ARG E  44      26.019  11.753  11.069  1.00  0.00           N
ATOM   4619  HA  ARG E  44      21.354  10.509   6.538  1.00  0.00           H
ATOM   4620  HB2 ARG E  44      23.231  11.989   7.253  1.00  0.00           H
ATOM   4621  HB3 ARG E  44      23.093  11.378   8.924  1.00  0.00           H
ATOM   4622  HG2 ARG E  44      23.657   9.051   8.102  1.00  0.00           H
ATOM   4623  HG3 ARG E  44      23.783   9.678   6.434  1.00  0.00           H
ATOM   4624  HD2 ARG E  44      25.986   9.421   7.489  1.00  0.00           H
ATOM   4625  HD3 ARG E  44      25.728  11.099   7.097  1.00  0.00           H
ATOM   4626  HE  ARG E  44      25.631   9.700   9.799  1.00  0.00           H
ATOM   4627 HH12 ARG E  44      25.844  13.764   9.658  1.00  0.00           H
ATOM   4628 HH11 ARG E  44      25.458  12.949   8.158  1.00  0.00           H
ATOM   4629 HH22 ARG E  44      26.165  12.645  11.565  1.00  0.00           H
ATOM   4630 HH21 ARG E  44      26.091  10.886  11.623  1.00  0.00           H
ATOM   4631  HN  ARG E  44      21.022  12.731   8.228  1.00  0.00           H
ATOM   4632  N   ASN E  45      20.963   9.656   9.756  1.00  0.00           N
ATOM   4633  CA  ASN E  45      20.661   8.476  10.565  1.00  0.00           C
ATOM   4634  C   ASN E  45      19.312   7.917  10.179  1.00  0.00           C
ATOM   4635  O   ASN E  45      19.185   6.711  10.051  1.00  0.00           O
ATOM   4636  CB  ASN E  45      20.678   8.770  12.089  1.00  0.00           C
ATOM   4637  CG  ASN E  45      22.090   9.067  12.541  1.00  0.00           C
ATOM   4638  OD1 ASN E  45      22.820   8.129  12.819  1.00  0.00           O
ATOM   4639  ND2 ASN E  45      22.516  10.347  12.620  1.00  0.00           N
ATOM   4640  HA  ASN E  45      21.429   7.710  10.361  1.00  0.00           H
ATOM   4641  HB2 ASN E  45      19.995   9.602  12.320  1.00  0.00           H
ATOM   4642  HB3 ASN E  45      20.319   7.881  12.635  1.00  0.00           H
ATOM   4643 HD22 ASN E  45      23.455  10.541  12.907  1.00  0.00           H
ATOM   4644 HD21 ASN E  45      21.909  11.110  12.404  1.00  0.00           H
ATOM   4645  HN  ASN E  45      21.071  10.546  10.199  1.00  0.00           H
ATOM   4646  N   VAL E  46      18.286   8.773   9.982  1.00  0.00           N
ATOM   4647  CA  VAL E  46      16.979   8.254   9.587  1.00  0.00           C
ATOM   4648  C   VAL E  46      17.095   7.530   8.266  1.00  0.00           C
ATOM   4649  O   VAL E  46      16.416   6.533   8.084  1.00  0.00           O
ATOM   4650  CB  VAL E  46      15.895   9.367   9.558  1.00  0.00           C
ATOM   4651  CG1 VAL E  46      14.590   8.874   8.876  1.00  0.00           C
ATOM   4652  CG2 VAL E  46      15.580   9.830  11.010  1.00  0.00           C
ATOM   4653  HA  VAL E  46      16.668   7.511  10.336  1.00  0.00           H
ATOM   4654  HB  VAL E  46      16.284  10.212   8.967  1.00  0.00           H
ATOM   4655 HG11 VAL E  46      13.814   9.651   8.946  1.00  0.00           H
ATOM   4656 HG12 VAL E  46      14.756   8.654   7.810  1.00  0.00           H
ATOM   4657 HG13 VAL E  46      14.225   7.965   9.374  1.00  0.00           H
ATOM   4658 HG21 VAL E  46      14.835  10.635  11.002  1.00  0.00           H
ATOM   4659 HG22 VAL E  46      15.169   8.998  11.602  1.00  0.00           H
ATOM   4660 HG23 VAL E  46      16.481  10.204  11.520  1.00  0.00           H
ATOM   4661  HN  VAL E  46      18.420   9.760  10.077  1.00  0.00           H
ATOM   4662  N   CYS E  47      17.951   7.980   7.324  1.00  0.00           N
ATOM   4663  CA  CYS E  47      18.112   7.207   6.097  1.00  0.00           C
ATOM   4664  C   CYS E  47      18.678   5.849   6.448  1.00  0.00           C
ATOM   4665  O   CYS E  47      18.186   4.855   5.937  1.00  0.00           O
ATOM   4666  CB  CYS E  47      19.019   7.908   5.061  1.00  0.00           C
ATOM   4667  SG  CYS E  47      18.391   9.564   4.705  1.00  0.00           S
ATOM   4668  HA  CYS E  47      17.117   7.075   5.643  1.00  0.00           H
ATOM   4669  HB2 CYS E  47      20.051   7.992   5.429  1.00  0.00           H
ATOM   4670  HB3 CYS E  47      19.001   7.359   4.111  1.00  0.00           H
ATOM   4671  HN  CYS E  47      18.501   8.805   7.463  1.00  0.00           H
ATOM   4672  N   ALA E  48      19.701   5.783   7.332  1.00  0.00           N
ATOM   4673  CA  ALA E  48      20.225   4.481   7.747  1.00  0.00           C
ATOM   4674  C   ALA E  48      19.118   3.629   8.331  1.00  0.00           C
ATOM   4675  O   ALA E  48      19.136   2.429   8.105  1.00  0.00           O
ATOM   4676  CB  ALA E  48      21.380   4.606   8.774  1.00  0.00           C
ATOM   4677  HA  ALA E  48      20.640   3.981   6.856  1.00  0.00           H
ATOM   4678  HB1 ALA E  48      21.801   3.611   8.993  1.00  0.00           H
ATOM   4679  HB2 ALA E  48      22.182   5.242   8.366  1.00  0.00           H
ATOM   4680  HB3 ALA E  48      21.025   5.046   9.716  1.00  0.00           H
ATOM   4681  HN  ALA E  48      20.102   6.612   7.725  1.00  0.00           H
ATOM   4682  N   LYS E  49      18.137   4.208   9.066  1.00  0.00           N
ATOM   4683  CA  LYS E  49      17.030   3.396   9.581  1.00  0.00           C
ATOM   4684  C   LYS E  49      16.293   2.748   8.433  1.00  0.00           C
ATOM   4685  O   LYS E  49      15.966   1.577   8.543  1.00  0.00           O
ATOM   4686  CB  LYS E  49      15.954   4.179  10.384  1.00  0.00           C
ATOM   4687  CG  LYS E  49      16.489   4.794  11.704  1.00  0.00           C
ATOM   4688  CD  LYS E  49      15.370   5.610  12.413  1.00  0.00           C
ATOM   4689  CE  LYS E  49      15.897   6.448  13.609  1.00  0.00           C
ATOM   4690  NZ  LYS E  49      16.494   5.616  14.680  1.00  0.00           N
ATOM   4691  HA  LYS E  49      17.452   2.615  10.236  1.00  0.00           H
ATOM   4692  HB2 LYS E  49      15.532   4.970   9.747  1.00  0.00           H
ATOM   4693  HB3 LYS E  49      15.132   3.489  10.643  1.00  0.00           H
ATOM   4694  HG2 LYS E  49      16.837   3.979  12.359  1.00  0.00           H
ATOM   4695  HG3 LYS E  49      17.346   5.452  11.499  1.00  0.00           H
ATOM   4696  HD2 LYS E  49      14.907   6.304  11.693  1.00  0.00           H
ATOM   4697  HD3 LYS E  49      14.584   4.919  12.762  1.00  0.00           H
ATOM   4698  HE2 LYS E  49      16.642   7.177  13.245  1.00  0.00           H
ATOM   4699  HE3 LYS E  49      15.049   7.020  14.027  1.00  0.00           H
ATOM   4700  HZ1 LYS E  49      16.729   6.215  15.551  1.00  0.00           H
ATOM   4701  HZ2 LYS E  49      15.819   4.836  15.004  1.00  0.00           H
ATOM   4702  HZ3 LYS E  49      17.424   5.155  14.380  1.00  0.00           H
ATOM   4703  HN  LYS E  49      18.141   5.191   9.247  1.00  0.00           H
ATOM   4704  N   THR E  50      16.016   3.491   7.334  1.00  0.00           N
ATOM   4705  CA  THR E  50      15.309   2.907   6.195  1.00  0.00           C
ATOM   4706  C   THR E  50      16.262   2.307   5.180  1.00  0.00           C
ATOM   4707  O   THR E  50      15.832   2.024   4.073  1.00  0.00           O
ATOM   4708  CB  THR E  50      14.375   3.984   5.578  1.00  0.00           C
ATOM   4709  OG1 THR E  50      15.191   5.113   5.231  1.00  0.00           O
ATOM   4710  CG2 THR E  50      13.278   4.408   6.595  1.00  0.00           C
ATOM   4711  HA  THR E  50      14.657   2.080   6.524  1.00  0.00           H
ATOM   4712  HB  THR E  50      13.883   3.582   4.674  1.00  0.00           H
ATOM   4713  HG1 THR E  50      14.675   5.824   4.868  1.00  0.00           H
ATOM   4714 HG23 THR E  50      13.735   4.847   7.495  1.00  0.00           H
ATOM   4715 HG21 THR E  50      12.607   5.154   6.145  1.00  0.00           H
ATOM   4716 HG22 THR E  50      12.675   3.536   6.895  1.00  0.00           H
ATOM   4717  HN  THR E  50      16.318   4.444   7.257  1.00  0.00           H
ATOM   4718  N   GLY E  51      17.549   2.066   5.528  1.00  0.00           N
ATOM   4719  CA  GLY E  51      18.421   1.296   4.651  1.00  0.00           C
ATOM   4720  C   GLY E  51      18.818   2.155   3.486  1.00  0.00           C
ATOM   4721  O   GLY E  51      18.646   1.746   2.347  1.00  0.00           O
ATOM   4722  HA3 GLY E  51      17.901   0.398   4.289  1.00  0.00           H
ATOM   4723  HA2 GLY E  51      19.316   0.973   5.203  1.00  0.00           H
ATOM   4724  HN  GLY E  51      17.938   2.378   6.393  1.00  0.00           H
ATOM   4725  N   ALA E  52      19.336   3.369   3.774  1.00  0.00           N
ATOM   4726  CA  ALA E  52      19.537   4.337   2.707  1.00  0.00           C
ATOM   4727  C   ALA E  52      20.439   5.463   3.143  1.00  0.00           C
ATOM   4728  O   ALA E  52      20.866   5.461   4.287  1.00  0.00           O
ATOM   4729  CB  ALA E  52      18.117   4.862   2.364  1.00  0.00           C
ATOM   4730  HA  ALA E  52      20.028   3.847   1.851  1.00  0.00           H
ATOM   4731  HB1 ALA E  52      18.129   5.721   1.683  1.00  0.00           H
ATOM   4732  HB2 ALA E  52      17.510   4.069   1.900  1.00  0.00           H
ATOM   4733  HB3 ALA E  52      17.623   5.171   3.296  1.00  0.00           H
ATOM   4734  HN  ALA E  52      19.488   3.664   4.717  1.00  0.00           H
ATOM   4735  N   GLN E  53      20.714   6.427   2.231  1.00  0.00           N
ATOM   4736  CA  GLN E  53      21.513   7.610   2.562  1.00  0.00           C
ATOM   4737  C   GLN E  53      20.690   8.823   2.161  1.00  0.00           C
ATOM   4738  O   GLN E  53      19.746   8.637   1.409  1.00  0.00           O
ATOM   4739  CB  GLN E  53      22.877   7.522   1.820  1.00  0.00           C
ATOM   4740  CG  GLN E  53      24.121   7.311   2.738  1.00  0.00           C
ATOM   4741  CD  GLN E  53      23.916   6.310   3.850  1.00  0.00           C
ATOM   4742  OE1 GLN E  53      24.146   6.650   5.001  1.00  0.00           O
ATOM   4743  NE2 GLN E  53      23.485   5.067   3.554  1.00  0.00           N
ATOM   4744  HA  GLN E  53      21.685   7.657   3.643  1.00  0.00           H
ATOM   4745  HB2 GLN E  53      22.801   6.670   1.131  1.00  0.00           H
ATOM   4746  HB3 GLN E  53      23.036   8.421   1.202  1.00  0.00           H
ATOM   4747  HG2 GLN E  53      24.990   7.001   2.138  1.00  0.00           H
ATOM   4748  HG3 GLN E  53      24.398   8.263   3.206  1.00  0.00           H
ATOM   4749 HE22 GLN E  53      23.339   4.417   4.298  1.00  0.00           H
ATOM   4750 HE21 GLN E  53      23.293   4.787   2.617  1.00  0.00           H
ATOM   4751  HN  GLN E  53      20.373   6.361   1.289  1.00  0.00           H
ATOM   4752  N   PRO E  54      20.973  10.066   2.628  1.00  0.00           N
ATOM   4753  CA  PRO E  54      20.102  11.186   2.309  1.00  0.00           C
ATOM   4754  C   PRO E  54      20.435  11.776   0.955  1.00  0.00           C
ATOM   4755  O   PRO E  54      21.537  12.280   0.811  1.00  0.00           O
ATOM   4756  CB  PRO E  54      20.503  12.120   3.480  1.00  0.00           C
ATOM   4757  CG  PRO E  54      21.997  11.841   3.753  1.00  0.00           C
ATOM   4758  CD  PRO E  54      22.121  10.327   3.483  1.00  0.00           C
ATOM   4759  HA  PRO E  54      19.032  10.935   2.376  1.00  0.00           H
ATOM   4760  HD3 PRO E  54      22.061   9.766   4.424  1.00  0.00           H
ATOM   4761  HD2 PRO E  54      23.059  10.111   2.964  1.00  0.00           H
ATOM   4762  HG3 PRO E  54      22.312  12.133   4.768  1.00  0.00           H
ATOM   4763  HG2 PRO E  54      22.606  12.408   3.038  1.00  0.00           H
ATOM   4764  HB2 PRO E  54      20.328  13.174   3.250  1.00  0.00           H
ATOM   4765  HB3 PRO E  54      19.942  11.856   4.391  1.00  0.00           H
ATOM   4766  N   LEU E  55      19.506  11.746  -0.036  1.00  0.00           N
ATOM   4767  CA  LEU E  55      19.710  12.496  -1.276  1.00  0.00           C
ATOM   4768  C   LEU E  55      18.753  13.667  -1.298  1.00  0.00           C
ATOM   4769  O   LEU E  55      17.797  13.685  -0.540  1.00  0.00           O
ATOM   4770  CB  LEU E  55      19.417  11.693  -2.575  1.00  0.00           C
ATOM   4771  CG  LEU E  55      20.253  10.399  -2.783  1.00  0.00           C
ATOM   4772  CD1 LEU E  55      19.922   9.822  -4.193  1.00  0.00           C
ATOM   4773  CD2 LEU E  55      21.786  10.630  -2.685  1.00  0.00           C
ATOM   4774  HA  LEU E  55      20.729  12.904  -1.339  1.00  0.00           H
ATOM   4775  HB2 LEU E  55      18.348  11.426  -2.565  1.00  0.00           H
ATOM   4776  HB3 LEU E  55      19.586  12.332  -3.454  1.00  0.00           H
ATOM   4777  HG  LEU E  55      19.973   9.686  -1.989  1.00  0.00           H
ATOM   4778 HD21 LEU E  55      22.324   9.695  -2.903  1.00  0.00           H
ATOM   4779 HD22 LEU E  55      22.098  11.389  -3.418  1.00  0.00           H
ATOM   4780 HD23 LEU E  55      22.078  10.954  -1.675  1.00  0.00           H
ATOM   4781 HD11 LEU E  55      20.327   8.804  -4.289  1.00  0.00           H
ATOM   4782 HD12 LEU E  55      18.839   9.783  -4.381  1.00  0.00           H
ATOM   4783 HD13 LEU E  55      20.360  10.455  -4.979  1.00  0.00           H
ATOM   4784  HN  LEU E  55      18.622  11.288   0.080  1.00  0.00           H
ATOM   4785  N   CYS E  56      19.015  14.634  -2.203  1.00  0.00           N
ATOM   4786  CA  CYS E  56      18.122  15.758  -2.429  1.00  0.00           C
ATOM   4787  C   CYS E  56      17.565  15.524  -3.814  1.00  0.00           C
ATOM   4788  O   CYS E  56      18.358  15.553  -4.742  1.00  0.00           O
ATOM   4789  CB  CYS E  56      19.012  17.024  -2.362  1.00  0.00           C
ATOM   4790  SG  CYS E  56      20.007  16.965  -0.847  1.00  0.00           S
ATOM   4791  HA  CYS E  56      17.326  15.831  -1.673  1.00  0.00           H
ATOM   4792  HB2 CYS E  56      19.753  17.042  -3.171  1.00  0.00           H
ATOM   4793  HB3 CYS E  56      18.400  17.934  -2.412  1.00  0.00           H
ATOM   4794  HN  CYS E  56      19.826  14.590  -2.782  1.00  0.00           H
ATOM   4795  N   CYS E  57      16.248  15.257  -3.990  1.00  0.00           N
ATOM   4796  CA  CYS E  57      15.743  14.897  -5.316  1.00  0.00           C
ATOM   4797  C   CYS E  57      15.177  16.092  -6.044  1.00  0.00           C
ATOM   4798  O   CYS E  57      14.753  17.023  -5.378  1.00  0.00           O
ATOM   4799  CB  CYS E  57      14.684  13.774  -5.226  1.00  0.00           C
ATOM   4800  SG  CYS E  57      15.476  12.324  -4.467  1.00  0.00           S
ATOM   4801  HA  CYS E  57      16.547  14.460  -5.916  1.00  0.00           H
ATOM   4802  HB2 CYS E  57      13.842  14.103  -4.604  1.00  0.00           H
ATOM   4803  HB3 CYS E  57      14.313  13.489  -6.222  1.00  0.00           H
ATOM   4804  HN  CYS E  57      15.600  15.280  -3.227  1.00  0.00           H
ATOM   4805  N   VAL E  58      15.153  16.076  -7.401  1.00  0.00           N
ATOM   4806  CA  VAL E  58      14.511  17.169  -8.130  1.00  0.00           C
ATOM   4807  C   VAL E  58      13.027  17.057  -7.897  1.00  0.00           C
ATOM   4808  O   VAL E  58      12.399  18.080  -7.672  1.00  0.00           O
ATOM   4809  CB  VAL E  58      14.777  17.245  -9.668  1.00  0.00           C
ATOM   4810  CG1 VAL E  58      16.299  17.278  -9.954  1.00  0.00           C
ATOM   4811  CG2 VAL E  58      14.099  16.117 -10.498  1.00  0.00           C
ATOM   4812  HA  VAL E  58      14.871  18.119  -7.700  1.00  0.00           H
ATOM   4813  HB  VAL E  58      14.348  18.195 -10.033  1.00  0.00           H
ATOM   4814 HG11 VAL E  58      16.499  17.448 -11.022  1.00  0.00           H
ATOM   4815 HG12 VAL E  58      16.791  18.071  -9.375  1.00  0.00           H
ATOM   4816 HG13 VAL E  58      16.737  16.317  -9.670  1.00  0.00           H
ATOM   4817 HG21 VAL E  58      14.348  16.232 -11.564  1.00  0.00           H
ATOM   4818 HG22 VAL E  58      14.432  15.123 -10.169  1.00  0.00           H
ATOM   4819 HG23 VAL E  58      13.004  16.170 -10.420  1.00  0.00           H
ATOM   4820  HN  VAL E  58      15.503  15.291  -7.914  1.00  0.00           H
ATOM   4821  N   ALA E  59      12.472  15.820  -7.957  1.00  0.00           N
ATOM   4822  CA  ALA E  59      11.035  15.628  -7.802  1.00  0.00           C
ATOM   4823  C   ALA E  59      10.799  14.823  -6.543  1.00  0.00           C
ATOM   4824  O   ALA E  59      11.602  13.942  -6.281  1.00  0.00           O
ATOM   4825  CB  ALA E  59      10.451  14.849  -9.008  1.00  0.00           C
ATOM   4826  HA  ALA E  59      10.540  16.609  -7.782  1.00  0.00           H
ATOM   4827  HB1 ALA E  59       9.368  14.694  -8.886  1.00  0.00           H
ATOM   4828  HB2 ALA E  59      10.618  15.411  -9.940  1.00  0.00           H
ATOM   4829  HB3 ALA E  59      10.938  13.867  -9.098  1.00  0.00           H
ATOM   4830  HN  ALA E  59      13.018  14.994  -8.106  1.00  0.00           H
ATOM   4831  N   PRO E  60       9.730  15.064  -5.747  1.00  0.00           N
ATOM   4832  CA  PRO E  60       9.502  14.252  -4.554  1.00  0.00           C
ATOM   4833  C   PRO E  60       8.908  12.893  -4.831  1.00  0.00           C
ATOM   4834  O   PRO E  60       8.828  12.115  -3.893  1.00  0.00           O
ATOM   4835  CB  PRO E  60       8.404  15.108  -3.882  1.00  0.00           C
ATOM   4836  CG  PRO E  60       7.654  15.715  -5.090  1.00  0.00           C
ATOM   4837  CD  PRO E  60       8.788  16.138  -6.034  1.00  0.00           C
ATOM   4838  HA  PRO E  60      10.403  14.153  -3.927  1.00  0.00           H
ATOM   4839  HD3 PRO E  60       9.227  17.102  -5.738  1.00  0.00           H
ATOM   4840  HD2 PRO E  60       8.413  16.181  -7.070  1.00  0.00           H
ATOM   4841  HG3 PRO E  60       6.942  16.516  -4.849  1.00  0.00           H
ATOM   4842  HG2 PRO E  60       7.114  14.927  -5.627  1.00  0.00           H
ATOM   4843  HB2 PRO E  60       7.744  14.540  -3.205  1.00  0.00           H
ATOM   4844  HB3 PRO E  60       8.891  15.905  -3.305  1.00  0.00           H
ATOM   4845  N   VAL E  61       8.464  12.577  -6.068  1.00  0.00           N
ATOM   4846  CA  VAL E  61       7.781  11.303  -6.280  1.00  0.00           C
ATOM   4847  C   VAL E  61       8.722  10.182  -5.925  1.00  0.00           C
ATOM   4848  O   VAL E  61       9.918  10.362  -6.096  1.00  0.00           O
ATOM   4849  CB  VAL E  61       7.267  11.060  -7.732  1.00  0.00           C
ATOM   4850  CG1 VAL E  61       6.230  12.134  -8.158  1.00  0.00           C
ATOM   4851  CG2 VAL E  61       8.421  10.970  -8.771  1.00  0.00           C
ATOM   4852  HA  VAL E  61       6.914  11.272  -5.600  1.00  0.00           H
ATOM   4853  HB  VAL E  61       6.746  10.085  -7.750  1.00  0.00           H
ATOM   4854 HG11 VAL E  61       5.943  11.956  -9.202  1.00  0.00           H
ATOM   4855 HG12 VAL E  61       5.330  12.058  -7.529  1.00  0.00           H
ATOM   4856 HG13 VAL E  61       6.622  13.158  -8.091  1.00  0.00           H
ATOM   4857 HG21 VAL E  61       8.018  10.815  -9.784  1.00  0.00           H
ATOM   4858 HG22 VAL E  61       9.030  11.884  -8.779  1.00  0.00           H
ATOM   4859 HG23 VAL E  61       9.071  10.113  -8.546  1.00  0.00           H
ATOM   4860  HN  VAL E  61       8.573  13.207  -6.834  1.00  0.00           H
ATOM   4861  N   ALA E  62       8.212   9.019  -5.461  1.00  0.00           N
ATOM   4862  CA  ALA E  62       9.079   7.850  -5.381  1.00  0.00           C
ATOM   4863  C   ALA E  62       9.196   7.356  -6.801  1.00  0.00           C
ATOM   4864  O   ALA E  62       8.257   7.553  -7.557  1.00  0.00           O
ATOM   4865  CB  ALA E  62       8.518   6.736  -4.462  1.00  0.00           C
ATOM   4866  HA  ALA E  62      10.068   8.151  -5.001  1.00  0.00           H
ATOM   4867  HB1 ALA E  62       9.187   5.862  -4.466  1.00  0.00           H
ATOM   4868  HB2 ALA E  62       8.428   7.111  -3.431  1.00  0.00           H
ATOM   4869  HB3 ALA E  62       7.525   6.416  -4.812  1.00  0.00           H
ATOM   4870  HN  ALA E  62       7.231   8.899  -5.298  1.00  0.00           H
ATOM   4871  N   GLY E  63      10.320   6.725  -7.205  1.00  0.00           N
ATOM   4872  CA  GLY E  63      10.432   6.300  -8.596  1.00  0.00           C
ATOM   4873  C   GLY E  63      11.622   5.406  -8.823  1.00  0.00           C
ATOM   4874  O   GLY E  63      12.503   5.364  -7.979  1.00  0.00           O
ATOM   4875  HA3 GLY E  63      10.526   7.179  -9.252  1.00  0.00           H
ATOM   4876  HA2 GLY E  63       9.524   5.744  -8.879  1.00  0.00           H
ATOM   4877  HN  GLY E  63      11.087   6.566  -6.581  1.00  0.00           H
ATOM   4878  N   GLN E  64      11.649   4.687  -9.969  1.00  0.00           N
ATOM   4879  CA  GLN E  64      12.744   3.757 -10.213  1.00  0.00           C
ATOM   4880  C   GLN E  64      14.012   4.519 -10.504  1.00  0.00           C
ATOM   4881  O   GLN E  64      15.058   4.093 -10.041  1.00  0.00           O
ATOM   4882  CB  GLN E  64      12.470   2.776 -11.386  1.00  0.00           C
ATOM   4883  CG  GLN E  64      11.188   1.927 -11.164  1.00  0.00           C
ATOM   4884  CD  GLN E  64      11.150   0.776 -12.142  1.00  0.00           C
ATOM   4885  OE1 GLN E  64      11.295  -0.363 -11.726  1.00  0.00           O
ATOM   4886  NE2 GLN E  64      10.963   1.044 -13.453  1.00  0.00           N
ATOM   4887  HA  GLN E  64      12.891   3.172  -9.294  1.00  0.00           H
ATOM   4888  HB2 GLN E  64      12.385   3.343 -12.326  1.00  0.00           H
ATOM   4889  HB3 GLN E  64      13.336   2.099 -11.475  1.00  0.00           H
ATOM   4890  HG2 GLN E  64      11.166   1.530 -10.137  1.00  0.00           H
ATOM   4891  HG3 GLN E  64      10.284   2.540 -11.300  1.00  0.00           H
ATOM   4892 HE22 GLN E  64      10.944   0.294 -14.116  1.00  0.00           H
ATOM   4893 HE21 GLN E  64      10.840   1.981 -13.780  1.00  0.00           H
ATOM   4894  HN  GLN E  64      10.937   4.793 -10.664  1.00  0.00           H
ATOM   4895  N   ALA E  65      13.930   5.633 -11.270  1.00  0.00           N
ATOM   4896  CA  ALA E  65      15.125   6.408 -11.592  1.00  0.00           C
ATOM   4897  C   ALA E  65      14.753   7.873 -11.677  1.00  0.00           C
ATOM   4898  O   ALA E  65      13.841   8.178 -12.430  1.00  0.00           O
ATOM   4899  CB  ALA E  65      15.708   5.904 -12.933  1.00  0.00           C
ATOM   4900  HA  ALA E  65      15.890   6.266 -10.817  1.00  0.00           H
ATOM   4901  HB1 ALA E  65      16.594   6.495 -13.211  1.00  0.00           H
ATOM   4902  HB2 ALA E  65      16.003   4.846 -12.839  1.00  0.00           H
ATOM   4903  HB3 ALA E  65      14.957   5.992 -13.732  1.00  0.00           H
ATOM   4904  HN  ALA E  65      13.060   5.931 -11.667  1.00  0.00           H
ATOM   4905  N   LEU E  66      15.416   8.778 -10.915  1.00  0.00           N
ATOM   4906  CA  LEU E  66      15.028  10.190 -10.897  1.00  0.00           C
ATOM   4907  C   LEU E  66      16.278  11.035 -10.872  1.00  0.00           C
ATOM   4908  O   LEU E  66      17.298  10.513 -10.458  1.00  0.00           O
ATOM   4909  CB  LEU E  66      14.222  10.470  -9.597  1.00  0.00           C
ATOM   4910  CG  LEU E  66      12.827   9.775  -9.568  1.00  0.00           C
ATOM   4911  CD1 LEU E  66      12.306   9.688  -8.108  1.00  0.00           C
ATOM   4912  CD2 LEU E  66      11.793  10.524 -10.454  1.00  0.00           C
ATOM   4913  HA  LEU E  66      14.462  10.472 -11.796  1.00  0.00           H
ATOM   4914  HB2 LEU E  66      14.834  10.098  -8.759  1.00  0.00           H
ATOM   4915  HB3 LEU E  66      14.091  11.554  -9.454  1.00  0.00           H
ATOM   4916  HG  LEU E  66      12.919   8.739  -9.934  1.00  0.00           H
ATOM   4917 HD21 LEU E  66      10.826   9.999 -10.436  1.00  0.00           H
ATOM   4918 HD22 LEU E  66      11.641  11.547 -10.079  1.00  0.00           H
ATOM   4919 HD23 LEU E  66      12.123  10.580 -11.500  1.00  0.00           H
ATOM   4920 HD11 LEU E  66      11.296   9.259  -8.073  1.00  0.00           H
ATOM   4921 HD12 LEU E  66      12.963   9.025  -7.531  1.00  0.00           H
ATOM   4922 HD13 LEU E  66      12.288  10.682  -7.634  1.00  0.00           H
ATOM   4923  HN  LEU E  66      16.160   8.504 -10.301  1.00  0.00           H
ATOM   4924  N   LEU E  67      16.235  12.324 -11.288  1.00  0.00           N
ATOM   4925  CA  LEU E  67      17.434  13.154 -11.191  1.00  0.00           C
ATOM   4926  C   LEU E  67      17.572  13.522  -9.731  1.00  0.00           C
ATOM   4927  O   LEU E  67      16.552  13.816  -9.126  1.00  0.00           O
ATOM   4928  CB  LEU E  67      17.365  14.440 -12.058  1.00  0.00           C
ATOM   4929  CG  LEU E  67      17.151  14.201 -13.583  1.00  0.00           C
ATOM   4930  CD1 LEU E  67      16.926  15.567 -14.294  1.00  0.00           C
ATOM   4931  CD2 LEU E  67      18.347  13.461 -14.240  1.00  0.00           C
ATOM   4932  HA  LEU E  67      18.314  12.577 -11.510  1.00  0.00           H
ATOM   4933  HB2 LEU E  67      16.508  15.018 -11.695  1.00  0.00           H
ATOM   4934  HB3 LEU E  67      18.278  15.039 -11.895  1.00  0.00           H
ATOM   4935  HG  LEU E  67      16.246  13.589 -13.735  1.00  0.00           H
ATOM   4936 HD21 LEU E  67      18.199  13.373 -15.328  1.00  0.00           H
ATOM   4937 HD22 LEU E  67      19.277  14.016 -14.060  1.00  0.00           H
ATOM   4938 HD23 LEU E  67      18.457  12.446 -13.837  1.00  0.00           H
ATOM   4939 HD11 LEU E  67      16.752  15.417 -15.371  1.00  0.00           H
ATOM   4940 HD12 LEU E  67      16.048  16.082 -13.875  1.00  0.00           H
ATOM   4941 HD13 LEU E  67      17.806  16.215 -14.167  1.00  0.00           H
ATOM   4942  HN  LEU E  67      15.376  12.741 -11.588  1.00  0.00           H
ATOM   4943  N   CYS E  68      18.794  13.495  -9.148  1.00  0.00           N
ATOM   4944  CA  CYS E  68      18.942  13.687  -7.705  1.00  0.00           C
ATOM   4945  C   CYS E  68      20.312  14.234  -7.368  1.00  0.00           C
ATOM   4946  O   CYS E  68      21.086  14.451  -8.283  1.00  0.00           O
ATOM   4947  CB  CYS E  68      18.674  12.341  -6.974  1.00  0.00           C
ATOM   4948  SG  CYS E  68      17.009  11.692  -7.313  1.00  0.00           S
ATOM   4949  HA  CYS E  68      18.239  14.457  -7.374  1.00  0.00           H
ATOM   4950  HB2 CYS E  68      19.408  11.590  -7.299  1.00  0.00           H
ATOM   4951  HB3 CYS E  68      18.738  12.444  -5.882  1.00  0.00           H
ATOM   4952  HN  CYS E  68      19.617  13.288  -9.676  1.00  0.00           H
ATOM   4953  N   GLN E  69      20.635  14.477  -6.076  1.00  0.00           N
ATOM   4954  CA  GLN E  69      21.936  15.047  -5.710  1.00  0.00           C
ATOM   4955  C   GLN E  69      22.268  14.616  -4.294  1.00  0.00           C
ATOM   4956  O   GLN E  69      21.320  14.296  -3.599  1.00  0.00           O
ATOM   4957  CB  GLN E  69      21.757  16.578  -5.860  1.00  0.00           C
ATOM   4958  CG  GLN E  69      23.002  17.389  -5.436  1.00  0.00           C
ATOM   4959  CD  GLN E  69      22.661  18.854  -5.554  1.00  0.00           C
ATOM   4960  OE1 GLN E  69      23.032  19.466  -6.543  1.00  0.00           O
ATOM   4961  NE2 GLN E  69      21.949  19.437  -4.567  1.00  0.00           N
ATOM   4962  HA  GLN E  69      22.732  14.705  -6.389  1.00  0.00           H
ATOM   4963  HB2 GLN E  69      21.532  16.812  -6.913  1.00  0.00           H
ATOM   4964  HB3 GLN E  69      20.894  16.889  -5.254  1.00  0.00           H
ATOM   4965  HG2 GLN E  69      23.269  17.165  -4.394  1.00  0.00           H
ATOM   4966  HG3 GLN E  69      23.863  17.133  -6.075  1.00  0.00           H
ATOM   4967 HE22 GLN E  69      21.716  20.407  -4.635  1.00  0.00           H
ATOM   4968 HE21 GLN E  69      21.646  18.920  -3.766  1.00  0.00           H
ATOM   4969  HN  GLN E  69      19.962  14.351  -5.345  1.00  0.00           H
ATOM   4970  N   THR E  70      23.536  14.565  -3.808  1.00  0.00           N
ATOM   4971  CA  THR E  70      23.758  14.106  -2.431  1.00  0.00           C
ATOM   4972  C   THR E  70      23.403  15.203  -1.457  1.00  0.00           C
ATOM   4973  O   THR E  70      23.382  16.353  -1.863  1.00  0.00           O
ATOM   4974  CB  THR E  70      25.191  13.578  -2.141  1.00  0.00           C
ATOM   4975  OG1 THR E  70      26.140  14.636  -2.352  1.00  0.00           O
ATOM   4976  CG2 THR E  70      25.540  12.352  -3.029  1.00  0.00           C
ATOM   4977  HA  THR E  70      23.081  13.263  -2.224  1.00  0.00           H
ATOM   4978  HB  THR E  70      25.238  13.259  -1.083  1.00  0.00           H
ATOM   4979  HG1 THR E  70      27.031  14.358  -2.165  1.00  0.00           H
ATOM   4980 HG23 THR E  70      25.724  12.682  -4.060  1.00  0.00           H
ATOM   4981 HG21 THR E  70      26.449  11.864  -2.653  1.00  0.00           H
ATOM   4982 HG22 THR E  70      24.731  11.606  -3.025  1.00  0.00           H
ATOM   4983  HN  THR E  70      24.324  14.855  -4.353  1.00  0.00           H
ATOM   4984  N   ALA E  71      23.118  14.863  -0.175  1.00  0.00           N
ATOM   4985  CA  ALA E  71      22.774  15.880   0.819  1.00  0.00           C
ATOM   4986  C   ALA E  71      24.012  16.202   1.625  1.00  0.00           C
ATOM   4987  O   ALA E  71      25.095  16.044   1.084  1.00  0.00           O
ATOM   4988  CB  ALA E  71      21.569  15.364   1.648  1.00  0.00           C
ATOM   4989  HA  ALA E  71      22.477  16.828   0.344  1.00  0.00           H
ATOM   4990  HB1 ALA E  71      21.052  16.176   2.185  1.00  0.00           H
ATOM   4991  HB2 ALA E  71      20.832  14.872   0.995  1.00  0.00           H
ATOM   4992  HB3 ALA E  71      21.942  14.635   2.378  1.00  0.00           H
ATOM   4993  HN  ALA E  71      23.157  13.910   0.134  1.00  0.00           H
ATOM   4994  N   VAL E  72      23.887  16.676   2.889  1.00  0.00           N
ATOM   4995  CA  VAL E  72      25.040  17.200   3.617  1.00  0.00           C
ATOM   4996  C   VAL E  72      24.967  16.780   5.065  1.00  0.00           C
ATOM   4997  CB  VAL E  72      25.029  18.752   3.474  1.00  0.00           C
ATOM   4998  CG1 VAL E  72      25.273  19.165   1.993  1.00  0.00           C
ATOM   4999  CG2 VAL E  72      23.690  19.361   3.985  1.00  0.00           C
ATOM   5000  HA  VAL E  72      25.992  16.797   3.234  1.00  0.00           H
ATOM   5001  OT2 VAL E  72      25.965  17.180   5.849  1.00  0.00           O
ATOM   5002  OT1 VAL E  72      24.044  16.110   5.504  1.00  0.00           O
ATOM   5003  HB  VAL E  72      25.854  19.156   4.087  1.00  0.00           H
ATOM   5004 HG11 VAL E  72      25.261  20.256   1.879  1.00  0.00           H
ATOM   5005 HG12 VAL E  72      26.250  18.790   1.650  1.00  0.00           H
ATOM   5006 HG13 VAL E  72      24.492  18.765   1.332  1.00  0.00           H
ATOM   5007 HG21 VAL E  72      23.817  20.433   4.182  1.00  0.00           H
ATOM   5008 HG22 VAL E  72      22.886  19.238   3.243  1.00  0.00           H
ATOM   5009 HG23 VAL E  72      23.363  18.886   4.920  1.00  0.00           H
ATOM   5010  HN  VAL E  72      22.998  16.764   3.339  1.00  0.00           H
TER
ATOM   5011  N   ASN F   1      37.573   0.458   7.493  1.00  0.00           N
ATOM   5012  H3  ASN F   1      36.594   0.084   7.734  1.00  0.00           H
ATOM   5013  H1  ASN F   1      38.049  -0.376   7.023  1.00  0.00           H
ATOM   5014  H2  ASN F   1      38.158   0.530   8.398  1.00  0.00           H
ATOM   5015  CA  ASN F   1      37.656   1.663   6.633  1.00  0.00           C
ATOM   5016  C   ASN F   1      36.430   1.925   5.770  1.00  0.00           C
ATOM   5017  O   ASN F   1      36.579   2.160   4.580  1.00  0.00           O
ATOM   5018  CB  ASN F   1      38.983   1.612   5.799  1.00  0.00           C
ATOM   5019  CG  ASN F   1      40.188   1.331   6.664  1.00  0.00           C
ATOM   5020  OD1 ASN F   1      40.159   1.645   7.844  1.00  0.00           O
ATOM   5021  ND2 ASN F   1      41.266   0.746   6.100  1.00  0.00           N
ATOM   5022  HA  ASN F   1      37.700   2.559   7.276  1.00  0.00           H
ATOM   5023  HB2 ASN F   1      38.888   0.829   5.031  1.00  0.00           H
ATOM   5024  HB3 ASN F   1      39.167   2.566   5.291  1.00  0.00           H
ATOM   5025 HD22 ASN F   1      42.079   0.562   6.655  1.00  0.00           H
ATOM   5026 HD21 ASN F   1      41.272   0.486   5.134  1.00  0.00           H
ATOM   5027  N   GLY F   2      35.210   1.940   6.364  1.00  0.00           N
ATOM   5028  CA  GLY F   2      34.014   2.291   5.600  1.00  0.00           C
ATOM   5029  C   GLY F   2      33.645   1.272   4.539  1.00  0.00           C
ATOM   5030  O   GLY F   2      34.518   0.885   3.780  1.00  0.00           O
ATOM   5031  HA3 GLY F   2      34.200   3.262   5.118  1.00  0.00           H
ATOM   5032  HA2 GLY F   2      33.172   2.445   6.290  1.00  0.00           H
ATOM   5033  HN  GLY F   2      35.100   1.773   7.346  1.00  0.00           H
ATOM   5034  N   ASN F   3      32.364   0.840   4.441  1.00  0.00           N
ATOM   5035  CA  ASN F   3      31.991  -0.124   3.410  1.00  0.00           C
ATOM   5036  C   ASN F   3      30.550   0.051   2.973  1.00  0.00           C
ATOM   5037  O   ASN F   3      29.829  -0.930   2.876  1.00  0.00           O
ATOM   5038  CB  ASN F   3      32.246  -1.561   3.934  1.00  0.00           C
ATOM   5039  CG  ASN F   3      31.384  -1.867   5.137  1.00  0.00           C
ATOM   5040  OD1 ASN F   3      30.389  -2.559   4.986  1.00  0.00           O
ATOM   5041  ND2 ASN F   3      31.731  -1.370   6.345  1.00  0.00           N
ATOM   5042  HA  ASN F   3      32.591   0.033   2.496  1.00  0.00           H
ATOM   5043  HB2 ASN F   3      32.054  -2.283   3.124  1.00  0.00           H
ATOM   5044  HB3 ASN F   3      33.300  -1.667   4.217  1.00  0.00           H
ATOM   5045 HD22 ASN F   3      31.158  -1.561   7.143  1.00  0.00           H
ATOM   5046 HD21 ASN F   3      32.560  -0.824   6.467  1.00  0.00           H
ATOM   5047  HN  ASN F   3      31.654   1.154   5.068  1.00  0.00           H
ATOM   5048  N   GLY F   4      30.105   1.302   2.705  1.00  0.00           N
ATOM   5049  CA  GLY F   4      28.714   1.542   2.340  1.00  0.00           C
ATOM   5050  C   GLY F   4      27.920   1.940   3.564  1.00  0.00           C
ATOM   5051  O   GLY F   4      26.961   2.683   3.423  1.00  0.00           O
ATOM   5052  HA3 GLY F   4      28.273   0.667   1.852  1.00  0.00           H
ATOM   5053  HA2 GLY F   4      28.676   2.360   1.605  1.00  0.00           H
ATOM   5054  HN  GLY F   4      30.695   2.097   2.809  1.00  0.00           H
ATOM   5055  N   ASN F   5      28.298   1.483   4.782  1.00  0.00           N
ATOM   5056  CA  ASN F   5      27.693   2.035   5.993  1.00  0.00           C
ATOM   5057  C   ASN F   5      27.621   3.548   5.902  1.00  0.00           C
ATOM   5058  O   ASN F   5      26.599   4.110   6.263  1.00  0.00           O
ATOM   5059  CB  ASN F   5      28.501   1.627   7.261  1.00  0.00           C
ATOM   5060  CG  ASN F   5      29.991   1.877   7.186  1.00  0.00           C
ATOM   5061  OD1 ASN F   5      30.474   2.392   6.190  1.00  0.00           O
ATOM   5062  ND2 ASN F   5      30.749   1.496   8.238  1.00  0.00           N
[truncated: 75,055 more chars]
