# Supplementary material for: Hydrophobin Film Structure for HFBI and HFBII and Mechanism for Accelerated Film Formation
Source: PLoS Comput Biol. 2014 Jul 31;10(7):e1003745. doi: 10.1371/journal.pcbi.1003745 (PMC4117420; doi:10.1371/journal.pcbi.1003745)
Supplement: Dataset S1 — A .zip file, “Dataset_S1.zip” containing files: “HFBI_A_raw.pdb” P6 hexamer structure α for HFBI raw fit, “HFBI_A_exfit.pdb” P6 hexamer structure α for HFBI fit to experimental lattice parameters, “HFBI_B_raw.pdb” P6 hexamer structure β for HFBI raw fit, “HFBI_B_exfit.pdb” P6 hexamer structure β for HFBI fit to experimental lattice parameters, “HFBII_raw.pdb” P6 hexamer structure for HFBII raw fit, “HFBII_exfit.pdb” P6 hexamer structure for HFBII fit to experimental lattice parameters, “HFBI_3_trimer.pdb” Low density P3 trimer structure for HFBI, “HFBII_3_trimer.pdb” Low density P3 trimer structure for HFBII. (ZIP) [file pcbi.1003745.s001.zip › PDB_structures/HFBI_B_exfit.pdb]

 18mer minimized HFB 1B final
 number proteins =            6
ATOM      1  N   ASN A   1      11.779  24.031  -0.143  1.00  0.00           N
ATOM      2  H3  ASN A   1      11.857  23.169  -0.793  1.00  0.00           H
ATOM      3  H1  ASN A   1      10.974  24.622  -0.543  1.00  0.00           H
ATOM      4  H2  ASN A   1      12.686  24.601  -0.237  1.00  0.00           H
ATOM      5  CA  ASN A   1      11.547  23.624   1.250  1.00  0.00           C
ATOM      6  C   ASN A   1      10.459  22.568   1.208  1.00  0.00           C
ATOM      7  O   ASN A   1       9.931  22.336   0.133  1.00  0.00           O
ATOM      8  CB  ASN A   1      11.402  24.794   2.273  1.00  0.00           C
ATOM      9  CG  ASN A   1      12.776  25.225   2.776  1.00  0.00           C
ATOM     10  OD1 ASN A   1      13.169  24.797   3.851  1.00  0.00           O
ATOM     11  ND2 ASN A   1      13.564  26.024   2.020  1.00  0.00           N
ATOM     12  HA  ASN A   1      12.412  23.038   1.603  1.00  0.00           H
ATOM     13  HB2 ASN A   1      10.847  25.666   1.878  1.00  0.00           H
ATOM     14  HB3 ASN A   1      10.830  24.420   3.153  1.00  0.00           H
ATOM     15 HD22 ASN A   1      14.459  26.276   2.396  1.00  0.00           H
ATOM     16 HD21 ASN A   1      13.279  26.381   1.128  1.00  0.00           H
ATOM     17  N   GLY A   2      10.166  21.900   2.335  1.00  0.00           N
ATOM     18  CA  GLY A   2       9.202  20.811   2.291  1.00  0.00           C
ATOM     19  C   GLY A   2       9.917  19.738   1.515  1.00  0.00           C
ATOM     20  O   GLY A   2       9.955  19.790   0.293  1.00  0.00           O
ATOM     21  HA3 GLY A   2       8.274  21.048   1.778  1.00  0.00           H
ATOM     22  HA2 GLY A   2       8.934  20.498   3.308  1.00  0.00           H
ATOM     23  HN  GLY A   2      10.654  22.032   3.194  1.00  0.00           H
ATOM     24  N   ASN A   3      10.516  18.765   2.233  1.00  0.00           N
ATOM     25  CA  ASN A   3      11.174  17.660   1.543  1.00  0.00           C
ATOM     26  C   ASN A   3      10.342  16.417   1.653  1.00  0.00           C
ATOM     27  O   ASN A   3       9.548  16.301   2.575  1.00  0.00           O
ATOM     28  CB  ASN A   3      12.552  17.403   2.171  1.00  0.00           C
ATOM     29  CG  ASN A   3      12.467  17.170   3.651  1.00  0.00           C
ATOM     30  OD1 ASN A   3      11.795  16.223   4.022  1.00  0.00           O
ATOM     31  ND2 ASN A   3      13.114  17.981   4.516  1.00  0.00           N
ATOM     32  HA  ASN A   3      11.333  17.883   0.475  1.00  0.00           H
ATOM     33  HB2 ASN A   3      13.034  16.543   1.707  1.00  0.00           H
ATOM     34  HB3 ASN A   3      13.137  18.280   1.936  1.00  0.00           H
ATOM     35 HD22 ASN A   3      13.068  17.784   5.496  1.00  0.00           H
ATOM     36 HD21 ASN A   3      13.633  18.782   4.212  1.00  0.00           H
ATOM     37  HN  ASN A   3      10.503  18.755   3.240  1.00  0.00           H
ATOM     38  N   GLY A   4      10.557  15.469   0.714  1.00  0.00           N
ATOM     39  CA  GLY A   4       9.782  14.237   0.701  1.00  0.00           C
ATOM     40  C   GLY A   4      10.287  13.168   1.637  1.00  0.00           C
ATOM     41  O   GLY A   4      10.297  12.013   1.241  1.00  0.00           O
ATOM     42  HA3 GLY A   4       9.760  13.838  -0.321  1.00  0.00           H
ATOM     43  HA2 GLY A   4       8.743  14.456   0.982  1.00  0.00           H
ATOM     44  HN  GLY A   4      11.221  15.628  -0.015  1.00  0.00           H
ATOM     45  N   ASN A   5      10.646  13.501   2.898  1.00  0.00           N
ATOM     46  CA  ASN A   5      10.649  12.473   3.940  1.00  0.00           C
ATOM     47  C   ASN A   5       9.237  11.943   4.076  1.00  0.00           C
ATOM     48  O   ASN A   5       9.100  10.830   4.559  1.00  0.00           O
ATOM     49  CB  ASN A   5      11.166  12.998   5.309  1.00  0.00           C
ATOM     50  CG  ASN A   5      10.547  14.324   5.681  1.00  0.00           C
ATOM     51  OD1 ASN A   5       9.371  14.519   5.424  1.00  0.00           O
ATOM     52  ND2 ASN A   5      11.307  15.275   6.267  1.00  0.00           N
ATOM     53  HA  ASN A   5      11.295  11.635   3.626  1.00  0.00           H
ATOM     54  HB2 ASN A   5      10.954  12.269   6.107  1.00  0.00           H
ATOM     55  HB3 ASN A   5      12.257  13.102   5.231  1.00  0.00           H
ATOM     56 HD22 ASN A   5      10.913  16.179   6.429  1.00  0.00           H
ATOM     57 HD21 ASN A   5      12.267  15.121   6.500  1.00  0.00           H
ATOM     58  HN  ASN A   5      10.746  14.456   3.171  1.00  0.00           H
ATOM     59  N   VAL A   6       8.185  12.700   3.660  1.00  0.00           N
ATOM     60  CA  VAL A   6       6.823  12.171   3.657  1.00  0.00           C
ATOM     61  C   VAL A   6       6.109  12.455   2.341  1.00  0.00           C
ATOM     62  O   VAL A   6       4.937  12.793   2.387  1.00  0.00           O
ATOM     63  CB  VAL A   6       6.064  12.677   4.924  1.00  0.00           C
ATOM     64  CG1 VAL A   6       6.747  12.171   6.227  1.00  0.00           C
ATOM     65  CG2 VAL A   6       5.938  14.226   4.976  1.00  0.00           C
ATOM     66  HA  VAL A   6       6.828  11.071   3.706  1.00  0.00           H
ATOM     67  HB  VAL A   6       5.049  12.252   4.892  1.00  0.00           H
ATOM     68 HG11 VAL A   6       6.181  12.498   7.112  1.00  0.00           H
ATOM     69 HG12 VAL A   6       6.795  11.072   6.238  1.00  0.00           H
ATOM     70 HG13 VAL A   6       7.769  12.567   6.319  1.00  0.00           H
ATOM     71 HG21 VAL A   6       5.260  14.519   5.793  1.00  0.00           H
ATOM     72 HG22 VAL A   6       6.913  14.691   5.167  1.00  0.00           H
ATOM     73 HG23 VAL A   6       5.549  14.634   4.033  1.00  0.00           H
ATOM     74  HN  VAL A   6       8.292  13.645   3.354  1.00  0.00           H
ATOM     75  N   CYS A   7       6.770  12.308   1.161  1.00  0.00           N
ATOM     76  CA  CYS A   7       6.082  12.470  -0.128  1.00  0.00           C
ATOM     77  C   CYS A   7       5.742  11.110  -0.721  1.00  0.00           C
ATOM     78  O   CYS A   7       6.687  10.410  -1.049  1.00  0.00           O
ATOM     79  CB  CYS A   7       6.936  13.221  -1.182  1.00  0.00           C
ATOM     80  SG  CYS A   7       6.007  13.292  -2.749  1.00  0.00           S
ATOM     81  HA  CYS A   7       5.209  13.123  -0.011  1.00  0.00           H
ATOM     82  HB2 CYS A   7       7.146  14.254  -0.865  1.00  0.00           H
ATOM     83  HB3 CYS A   7       7.884  12.696  -1.358  1.00  0.00           H
ATOM     84  HN  CYS A   7       7.730  12.038   1.139  1.00  0.00           H
ATOM     85  N   PRO A   8       4.469  10.672  -0.907  1.00  0.00           N
ATOM     86  CA  PRO A   8       4.206   9.360  -1.499  1.00  0.00           C
ATOM     87  C   PRO A   8       4.834   9.041  -2.843  1.00  0.00           C
ATOM     88  O   PRO A   8       5.487   9.918  -3.386  1.00  0.00           O
ATOM     89  CB  PRO A   8       2.673   9.474  -1.671  1.00  0.00           C
ATOM     90  CG  PRO A   8       2.237  10.350  -0.482  1.00  0.00           C
ATOM     91  CD  PRO A   8       3.313  11.450  -0.488  1.00  0.00           C
ATOM     92  HA  PRO A   8       4.497   8.626  -0.731  1.00  0.00           H
ATOM     93  HD3 PRO A   8       3.368  11.905   0.511  1.00  0.00           H
ATOM     94  HD2 PRO A   8       3.088  12.191  -1.268  1.00  0.00           H
ATOM     95  HG3 PRO A   8       2.296   9.758   0.448  1.00  0.00           H
ATOM     96  HG2 PRO A   8       1.226  10.773  -0.577  1.00  0.00           H
ATOM     97  HB2 PRO A   8       2.459  10.023  -2.603  1.00  0.00           H
ATOM     98  HB3 PRO A   8       2.155   8.506  -1.697  1.00  0.00           H
ATOM     99  N   PRO A   9       4.676   7.813  -3.418  1.00  0.00           N
ATOM    100  CA  PRO A   9       5.399   7.463  -4.640  1.00  0.00           C
ATOM    101  C   PRO A   9       4.775   7.866  -5.955  1.00  0.00           C
ATOM    102  O   PRO A   9       3.781   8.572  -5.989  1.00  0.00           O
ATOM    103  CB  PRO A   9       5.290   5.906  -4.592  1.00  0.00           C
ATOM    104  CG  PRO A   9       4.781   5.563  -3.176  1.00  0.00           C
ATOM    105  CD  PRO A   9       3.872   6.753  -2.819  1.00  0.00           C
ATOM    106  HA  PRO A   9       6.440   7.813  -4.587  1.00  0.00           H
ATOM    107  HD3 PRO A   9       3.723   6.753  -1.731  1.00  0.00           H
ATOM    108  HD2 PRO A   9       2.901   6.684  -3.336  1.00  0.00           H
ATOM    109  HG3 PRO A   9       5.622   5.567  -2.474  1.00  0.00           H
ATOM    110  HG2 PRO A   9       4.268   4.589  -3.109  1.00  0.00           H
ATOM    111  HB2 PRO A   9       4.515   5.530  -5.283  1.00  0.00           H
ATOM    112  HB3 PRO A   9       6.234   5.402  -4.844  1.00  0.00           H
ATOM    113  N   GLY A  10       5.370   7.321  -7.043  1.00  0.00           N
ATOM    114  CA  GLY A  10       4.666   7.204  -8.314  1.00  0.00           C
ATOM    115  C   GLY A  10       4.484   8.516  -9.033  1.00  0.00           C
ATOM    116  O   GLY A  10       5.433   8.964  -9.656  1.00  0.00           O
ATOM    117  HA3 GLY A  10       3.698   6.710  -8.135  1.00  0.00           H
ATOM    118  HA2 GLY A  10       5.227   6.540  -8.994  1.00  0.00           H
ATOM    119  HN  GLY A  10       6.252   6.854  -6.957  1.00  0.00           H
ATOM    120  N   LEU A  11       3.272   9.119  -8.966  1.00  0.00           N
ATOM    121  CA  LEU A  11       2.959  10.304  -9.768  1.00  0.00           C
ATOM    122  C   LEU A  11       2.642  11.451  -8.837  1.00  0.00           C
ATOM    123  O   LEU A  11       1.766  12.245  -9.144  1.00  0.00           O
ATOM    124  CB  LEU A  11       1.796   9.874 -10.713  1.00  0.00           C
ATOM    125  CG  LEU A  11       1.252  10.923 -11.733  1.00  0.00           C
ATOM    126  CD1 LEU A  11       2.375  11.534 -12.616  1.00  0.00           C
ATOM    127  CD2 LEU A  11       0.162  10.264 -12.627  1.00  0.00           C
ATOM    128  HA  LEU A  11       3.824  10.611 -10.377  1.00  0.00           H
ATOM    129  HB2 LEU A  11       2.149   8.998 -11.282  1.00  0.00           H
ATOM    130  HB3 LEU A  11       0.950   9.547 -10.088  1.00  0.00           H
ATOM    131  HG  LEU A  11       0.748  11.744 -11.200  1.00  0.00           H
ATOM    132 HD21 LEU A  11      -0.268  10.996 -13.328  1.00  0.00           H
ATOM    133 HD22 LEU A  11       0.587   9.435 -13.212  1.00  0.00           H
ATOM    134 HD23 LEU A  11      -0.658   9.869 -12.004  1.00  0.00           H
ATOM    135 HD11 LEU A  11       1.944  12.197 -13.382  1.00  0.00           H
ATOM    136 HD12 LEU A  11       3.068  12.136 -12.010  1.00  0.00           H
ATOM    137 HD13 LEU A  11       2.941  10.736 -13.120  1.00  0.00           H
ATOM    138  HN  LEU A  11       2.542   8.745  -8.388  1.00  0.00           H
ATOM    139  N   PHE A  12       3.356  11.551  -7.686  1.00  0.00           N
ATOM    140  CA  PHE A  12       3.064  12.627  -6.738  1.00  0.00           C
ATOM    141  C   PHE A  12       4.352  13.167  -6.186  1.00  0.00           C
ATOM    142  O   PHE A  12       5.262  12.374  -6.009  1.00  0.00           O
ATOM    143  CB  PHE A  12       2.138  12.101  -5.622  1.00  0.00           C
ATOM    144  CG  PHE A  12       0.922  11.525  -6.358  1.00  0.00           C
ATOM    145  CD1 PHE A  12      -0.030  12.394  -6.904  1.00  0.00           C
ATOM    146  CD2 PHE A  12       0.774  10.146  -6.541  1.00  0.00           C
ATOM    147  CE1 PHE A  12      -1.019  11.901  -7.761  1.00  0.00           C
ATOM    148  CE2 PHE A  12      -0.177   9.658  -7.439  1.00  0.00           C
ATOM    149  CZ  PHE A  12      -1.037  10.543  -8.093  1.00  0.00           C
ATOM    150  HA  PHE A  12       2.561  13.466  -7.249  1.00  0.00           H
ATOM    151  HB2 PHE A  12       2.650  11.329  -5.026  1.00  0.00           H
ATOM    152  HB3 PHE A  12       1.886  12.944  -4.962  1.00  0.00           H
ATOM    153  HD2 PHE A  12       1.404   9.450  -6.000  1.00  0.00           H
ATOM    154  HE2 PHE A  12      -0.245   8.590  -7.633  1.00  0.00           H
ATOM    155  HZ  PHE A  12      -1.717  10.178  -8.856  1.00  0.00           H
ATOM    156  HE1 PHE A  12      -1.763  12.572  -8.171  1.00  0.00           H
ATOM    157  HD1 PHE A  12       0.008  13.452  -6.679  1.00  0.00           H
ATOM    158  HN  PHE A  12       4.069  10.889  -7.425  1.00  0.00           H
ATOM    159  N   SER A  13       4.450  14.498  -5.959  1.00  0.00           N
ATOM    160  CA  SER A  13       5.767  15.115  -5.881  1.00  0.00           C
ATOM    161  C   SER A  13       5.753  16.233  -4.858  1.00  0.00           C
ATOM    162  O   SER A  13       5.092  16.040  -3.852  1.00  0.00           O
ATOM    163  CB  SER A  13       6.172  15.429  -7.361  1.00  0.00           C
ATOM    164  OG  SER A  13       6.503  16.812  -7.577  1.00  0.00           O
ATOM    165  HA  SER A  13       6.475  14.394  -5.454  1.00  0.00           H
ATOM    166  HB2 SER A  13       7.043  14.842  -7.673  1.00  0.00           H
ATOM    167  HB3 SER A  13       5.364  15.111  -8.037  1.00  0.00           H
ATOM    168  HG1 SER A  13       6.766  17.003  -8.473  1.00  0.00           H
ATOM    169  HN  SER A  13       3.659  15.109  -6.019  1.00  0.00           H
ATOM    170  N   ASN A  14       6.476  17.360  -5.059  1.00  0.00           N
ATOM    171  CA  ASN A  14       6.696  18.375  -4.022  1.00  0.00           C
ATOM    172  C   ASN A  14       5.759  18.322  -2.828  1.00  0.00           C
ATOM    173  O   ASN A  14       4.573  18.465  -3.079  1.00  0.00           O
ATOM    174  CB  ASN A  14       6.543  19.817  -4.568  1.00  0.00           C
ATOM    175  CG  ASN A  14       7.308  20.136  -5.820  1.00  0.00           C
ATOM    176  OD1 ASN A  14       8.360  20.749  -5.728  1.00  0.00           O
ATOM    177  ND2 ASN A  14       6.782  19.735  -6.997  1.00  0.00           N
ATOM    178  HA  ASN A  14       7.749  18.266  -3.736  1.00  0.00           H
ATOM    179  HB2 ASN A  14       5.488  19.984  -4.809  1.00  0.00           H
ATOM    180  HB3 ASN A  14       6.852  20.525  -3.784  1.00  0.00           H
ATOM    181 HD22 ASN A  14       7.264  19.904  -7.852  1.00  0.00           H
ATOM    182 HD21 ASN A  14       5.895  19.273  -7.048  1.00  0.00           H
ATOM    183  HN  ASN A  14       6.982  17.456  -5.911  1.00  0.00           H
ATOM    184  N   PRO A  15       6.179  18.155  -1.547  1.00  0.00           N
ATOM    185  CA  PRO A  15       5.214  18.114  -0.453  1.00  0.00           C
ATOM    186  C   PRO A  15       4.739  19.523  -0.178  1.00  0.00           C
ATOM    187  O   PRO A  15       5.276  20.147   0.725  1.00  0.00           O
ATOM    188  CB  PRO A  15       6.103  17.514   0.662  1.00  0.00           C
ATOM    189  CG  PRO A  15       7.483  18.107   0.335  1.00  0.00           C
ATOM    190  CD  PRO A  15       7.586  18.033  -1.201  1.00  0.00           C
ATOM    191  HA  PRO A  15       4.399  17.411  -0.626  1.00  0.00           H
ATOM    192  HD3 PRO A  15       7.975  17.055  -1.515  1.00  0.00           H
ATOM    193  HD2 PRO A  15       8.221  18.851  -1.577  1.00  0.00           H
ATOM    194  HG3 PRO A  15       8.296  17.585   0.843  1.00  0.00           H
ATOM    195  HG2 PRO A  15       7.488  19.160   0.640  1.00  0.00           H
ATOM    196  HB2 PRO A  15       5.768  17.752   1.683  1.00  0.00           H
ATOM    197  HB3 PRO A  15       6.159  16.417   0.552  1.00  0.00           H
ATOM    198  N   GLN A  16       3.755  20.069  -0.937  1.00  0.00           N
ATOM    199  CA  GLN A  16       3.451  21.497  -0.815  1.00  0.00           C
ATOM    200  C   GLN A  16       2.410  21.849   0.219  1.00  0.00           C
ATOM    201  O   GLN A  16       1.543  21.039   0.506  1.00  0.00           O
ATOM    202  CB  GLN A  16       3.011  22.157  -2.155  1.00  0.00           C
ATOM    203  CG  GLN A  16       4.009  21.826  -3.300  1.00  0.00           C
ATOM    204  CD  GLN A  16       4.334  22.965  -4.245  1.00  0.00           C
ATOM    205  OE1 GLN A  16       4.435  24.089  -3.786  1.00  0.00           O
ATOM    206  NE2 GLN A  16       4.532  22.740  -5.564  1.00  0.00           N
ATOM    207  HA  GLN A  16       4.384  21.995  -0.529  1.00  0.00           H
ATOM    208  HB2 GLN A  16       2.000  21.814  -2.421  1.00  0.00           H
ATOM    209  HB3 GLN A  16       2.942  23.244  -2.014  1.00  0.00           H
ATOM    210  HG2 GLN A  16       4.965  21.539  -2.847  1.00  0.00           H
ATOM    211  HG3 GLN A  16       3.623  20.955  -3.838  1.00  0.00           H
ATOM    212 HE22 GLN A  16       4.745  23.510  -6.165  1.00  0.00           H
ATOM    213 HE21 GLN A  16       4.468  21.829  -5.967  1.00  0.00           H
ATOM    214  HN  GLN A  16       3.264  19.536  -1.627  1.00  0.00           H
ATOM    215  N   CYS A  17       2.488  23.100   0.738  1.00  0.00           N
ATOM    216  CA  CYS A  17       1.386  23.674   1.497  1.00  0.00           C
ATOM    217  C   CYS A  17       0.469  24.295   0.468  1.00  0.00           C
ATOM    218  O   CYS A  17       0.447  25.509   0.333  1.00  0.00           O
ATOM    219  CB  CYS A  17       1.898  24.741   2.500  1.00  0.00           C
ATOM    220  SG  CYS A  17       2.739  23.905   3.876  1.00  0.00           S
ATOM    221  HA  CYS A  17       0.830  22.908   2.064  1.00  0.00           H
ATOM    222  HB2 CYS A  17       2.587  25.456   2.025  1.00  0.00           H
ATOM    223  HB3 CYS A  17       1.054  25.306   2.916  1.00  0.00           H
ATOM    224  HN  CYS A  17       3.242  23.716   0.502  1.00  0.00           H
ATOM    225  N   CYS A  18      -0.309  23.469  -0.267  1.00  0.00           N
ATOM    226  CA  CYS A  18      -1.285  24.026  -1.206  1.00  0.00           C
ATOM    227  C   CYS A  18      -2.286  24.830  -0.422  1.00  0.00           C
ATOM    228  O   CYS A  18      -2.188  24.878   0.793  1.00  0.00           O
ATOM    229  CB  CYS A  18      -2.090  22.896  -1.900  1.00  0.00           C
ATOM    230  SG  CYS A  18      -0.978  21.743  -2.746  1.00  0.00           S
ATOM    231  HA  CYS A  18      -0.797  24.657  -1.958  1.00  0.00           H
ATOM    232  HB2 CYS A  18      -2.674  22.387  -1.124  1.00  0.00           H
ATOM    233  HB3 CYS A  18      -2.799  23.247  -2.658  1.00  0.00           H
ATOM    234  HN  CYS A  18      -0.268  22.476  -0.134  1.00  0.00           H
ATOM    235  N   ALA A  19      -3.303  25.432  -1.074  1.00  0.00           N
ATOM    236  CA  ALA A  19      -4.438  25.867  -0.279  1.00  0.00           C
ATOM    237  C   ALA A  19      -4.883  24.643   0.483  1.00  0.00           C
ATOM    238  O   ALA A  19      -4.973  24.671   1.701  1.00  0.00           O
ATOM    239  CB  ALA A  19      -5.669  26.271  -1.130  1.00  0.00           C
ATOM    240  HA  ALA A  19      -4.157  26.680   0.410  1.00  0.00           H
ATOM    241  HB1 ALA A  19      -6.531  26.274  -0.456  1.00  0.00           H
ATOM    242  HB2 ALA A  19      -5.576  27.262  -1.580  1.00  0.00           H
ATOM    243  HB3 ALA A  19      -5.864  25.563  -1.947  1.00  0.00           H
ATOM    244  HN  ALA A  19      -3.357  25.482  -2.074  1.00  0.00           H
ATOM    245  N   THR A  20      -5.196  23.574  -0.282  1.00  0.00           N
ATOM    246  CA  THR A  20      -5.958  22.454   0.256  1.00  0.00           C
ATOM    247  C   THR A  20      -6.095  21.467  -0.893  1.00  0.00           C
ATOM    248  O   THR A  20      -6.108  21.958  -2.012  1.00  0.00           O
ATOM    249  CB  THR A  20      -7.326  23.031   0.743  1.00  0.00           C
ATOM    250  OG1 THR A  20      -7.787  22.302   1.887  1.00  0.00           O
ATOM    251  CG2 THR A  20      -8.354  23.071  -0.411  1.00  0.00           C
ATOM    252  HA  THR A  20      -5.417  22.022   1.110  1.00  0.00           H
ATOM    253  HB  THR A  20      -7.223  24.073   1.093  1.00  0.00           H
ATOM    254  HG1 THR A  20      -8.558  22.697   2.285  1.00  0.00           H
ATOM    255 HG23 THR A  20      -8.633  22.053  -0.722  1.00  0.00           H
ATOM    256 HG21 THR A  20      -9.262  23.599  -0.108  1.00  0.00           H
ATOM    257 HG22 THR A  20      -7.906  23.618  -1.253  1.00  0.00           H
ATOM    258  HN  THR A  20      -4.996  23.569  -1.264  1.00  0.00           H
ATOM    259  N   GLN A  21      -6.188  20.130  -0.720  1.00  0.00           N
ATOM    260  CA  GLN A  21      -6.399  19.268  -1.888  1.00  0.00           C
ATOM    261  C   GLN A  21      -7.879  19.404  -2.185  1.00  0.00           C
ATOM    262  O   GLN A  21      -8.631  18.510  -1.828  1.00  0.00           O
ATOM    263  CB  GLN A  21      -5.912  17.778  -1.765  1.00  0.00           C
ATOM    264  CG  GLN A  21      -4.645  17.378  -2.587  1.00  0.00           C
ATOM    265  CD  GLN A  21      -4.460  15.877  -2.700  1.00  0.00           C
ATOM    266  OE1 GLN A  21      -4.249  15.406  -3.807  1.00  0.00           O
ATOM    267  NE2 GLN A  21      -4.532  15.085  -1.606  1.00  0.00           N
ATOM    268  HA  GLN A  21      -5.857  19.672  -2.754  1.00  0.00           H
ATOM    269  HB2 GLN A  21      -5.737  17.530  -0.710  1.00  0.00           H
ATOM    270  HB3 GLN A  21      -6.694  17.109  -2.156  1.00  0.00           H
ATOM    271  HG2 GLN A  21      -4.762  17.768  -3.608  1.00  0.00           H
ATOM    272  HG3 GLN A  21      -3.712  17.791  -2.190  1.00  0.00           H
ATOM    273 HE22 GLN A  21      -4.474  14.091  -1.705  1.00  0.00           H
ATOM    274 HE21 GLN A  21      -4.654  15.453  -0.689  1.00  0.00           H
ATOM    275  HN  GLN A  21      -6.164  19.728   0.191  1.00  0.00           H
ATOM    276  N   VAL A  22      -8.332  20.491  -2.867  1.00  0.00           N
ATOM    277  CA  VAL A  22      -9.681  20.458  -3.442  1.00  0.00           C
ATOM    278  C   VAL A  22      -9.594  19.346  -4.455  1.00  0.00           C
ATOM    279  O   VAL A  22      -8.486  18.894  -4.685  1.00  0.00           O
ATOM    280  CB  VAL A  22     -10.186  21.733  -4.189  1.00  0.00           C
ATOM    281  CG1 VAL A  22     -10.019  23.030  -3.356  1.00  0.00           C
ATOM    282  CG2 VAL A  22      -9.507  21.895  -5.576  1.00  0.00           C
ATOM    283  HA  VAL A  22     -10.403  20.194  -2.651  1.00  0.00           H
ATOM    284  HB  VAL A  22     -11.270  21.611  -4.370  1.00  0.00           H
ATOM    285 HG11 VAL A  22     -10.569  23.862  -3.825  1.00  0.00           H
ATOM    286 HG12 VAL A  22     -10.418  22.881  -2.342  1.00  0.00           H
ATOM    287 HG13 VAL A  22      -8.960  23.315  -3.307  1.00  0.00           H
ATOM    288 HG21 VAL A  22      -9.782  22.856  -6.031  1.00  0.00           H
ATOM    289 HG22 VAL A  22      -8.414  21.824  -5.489  1.00  0.00           H
ATOM    290 HG23 VAL A  22      -9.844  21.111  -6.261  1.00  0.00           H
ATOM    291  HN  VAL A  22      -7.718  21.240  -3.120  1.00  0.00           H
ATOM    292  N   LEU A  23     -10.679  18.842  -5.078  1.00  0.00           N
ATOM    293  CA  LEU A  23     -10.487  17.756  -6.039  1.00  0.00           C
ATOM    294  C   LEU A  23      -9.842  16.534  -5.404  1.00  0.00           C
ATOM    295  O   LEU A  23      -9.764  15.571  -6.144  1.00  0.00           O
ATOM    296  CB  LEU A  23      -9.708  18.229  -7.309  1.00  0.00           C
ATOM    297  CG  LEU A  23     -10.512  19.160  -8.271  1.00  0.00           C
ATOM    298  CD1 LEU A  23      -9.593  20.121  -9.084  1.00  0.00           C
ATOM    299  CD2 LEU A  23     -11.336  18.329  -9.289  1.00  0.00           C
ATOM    300  HA  LEU A  23     -11.461  17.408  -6.405  1.00  0.00           H
ATOM    301  HB2 LEU A  23      -8.809  18.760  -6.978  1.00  0.00           H
ATOM    302  HB3 LEU A  23      -9.380  17.354  -7.889  1.00  0.00           H
ATOM    303  HG  LEU A  23     -11.209  19.771  -7.674  1.00  0.00           H
ATOM    304 HD21 LEU A  23     -11.910  19.006  -9.938  1.00  0.00           H
ATOM    305 HD22 LEU A  23     -10.684  17.713  -9.927  1.00  0.00           H
ATOM    306 HD23 LEU A  23     -12.030  17.661  -8.768  1.00  0.00           H
ATOM    307 HD11 LEU A  23     -10.204  20.844  -9.647  1.00  0.00           H
ATOM    308 HD12 LEU A  23      -8.915  20.692  -8.433  1.00  0.00           H
ATOM    309 HD13 LEU A  23      -8.987  19.556  -9.808  1.00  0.00           H
ATOM    310  HN  LEU A  23     -11.602  19.187  -4.896  1.00  0.00           H
ATOM    311  N   GLY A  24      -9.391  16.457  -4.122  1.00  0.00           N
ATOM    312  CA  GLY A  24      -8.784  15.233  -3.583  1.00  0.00           C
ATOM    313  C   GLY A  24      -7.517  14.736  -4.251  1.00  0.00           C
ATOM    314  O   GLY A  24      -6.584  14.428  -3.529  1.00  0.00           O
ATOM    315  HA3 GLY A  24      -9.524  14.430  -3.584  1.00  0.00           H
ATOM    316  HA2 GLY A  24      -8.531  15.401  -2.522  1.00  0.00           H
ATOM    317  HN  GLY A  24      -9.516  17.197  -3.465  1.00  0.00           H
ATOM    318  N   LEU A  25      -7.449  14.610  -5.597  1.00  0.00           N
ATOM    319  CA  LEU A  25      -6.225  14.215  -6.288  1.00  0.00           C
ATOM    320  C   LEU A  25      -5.504  15.471  -6.710  1.00  0.00           C
ATOM    321  O   LEU A  25      -4.294  15.436  -6.627  1.00  0.00           O
ATOM    322  CB  LEU A  25      -6.527  13.389  -7.572  1.00  0.00           C
ATOM    323  CG  LEU A  25      -5.283  12.764  -8.277  1.00  0.00           C
ATOM    324  CD1 LEU A  25      -4.696  11.572  -7.467  1.00  0.00           C
ATOM    325  CD2 LEU A  25      -5.678  12.276  -9.701  1.00  0.00           C
ATOM    326  HA  LEU A  25      -5.599  13.611  -5.616  1.00  0.00           H
ATOM    327  HB2 LEU A  25      -7.205  12.567  -7.314  1.00  0.00           H
ATOM    328  HB3 LEU A  25      -7.052  14.050  -8.278  1.00  0.00           H
ATOM    329  HG  LEU A  25      -4.502  13.531  -8.406  1.00  0.00           H
ATOM    330 HD21 LEU A  25      -4.804  11.858 -10.224  1.00  0.00           H
ATOM    331 HD22 LEU A  25      -6.456  11.500  -9.636  1.00  0.00           H
ATOM    332 HD23 LEU A  25      -6.066  13.107 -10.308  1.00  0.00           H
ATOM    333 HD11 LEU A  25      -3.885  11.096  -8.034  1.00  0.00           H
ATOM    334 HD12 LEU A  25      -4.282  11.893  -6.502  1.00  0.00           H
ATOM    335 HD13 LEU A  25      -5.469  10.810  -7.279  1.00  0.00           H
ATOM    336  HN  LEU A  25      -8.232  14.823  -6.163  1.00  0.00           H
ATOM    337  N   ILE A  26      -6.178  16.556  -7.168  1.00  0.00           N
ATOM    338  CA  ILE A  26      -5.477  17.780  -7.576  1.00  0.00           C
ATOM    339  C   ILE A  26      -5.391  18.705  -6.381  1.00  0.00           C
ATOM    340  O   ILE A  26      -6.194  18.538  -5.481  1.00  0.00           O
ATOM    341  CB  ILE A  26      -6.186  18.481  -8.785  1.00  0.00           C
ATOM    342  CG1 ILE A  26      -5.881  17.812 -10.156  1.00  0.00           C
ATOM    343  CG2 ILE A  26      -5.944  20.015  -8.886  1.00  0.00           C
ATOM    344  HA  ILE A  26      -4.456  17.522  -7.878  1.00  0.00           H
ATOM    345  HB  ILE A  26      -7.265  18.382  -8.636  1.00  0.00           H
ATOM    346  CD  ILE A  26      -6.279  16.313 -10.197  1.00  0.00           C
ATOM    347  HD3 ILE A  26      -7.319  16.180  -9.863  1.00  0.00           H
ATOM    348  HD2 ILE A  26      -5.614  15.718  -9.554  1.00  0.00           H
ATOM    349  HD1 ILE A  26      -6.200  15.927 -11.225  1.00  0.00           H
ATOM    350 HG12 ILE A  26      -6.457  18.326 -10.944  1.00  0.00           H
ATOM    351 HG13 ILE A  26      -4.814  17.934 -10.395  1.00  0.00           H
ATOM    352 HG21 ILE A  26      -6.522  20.437  -9.720  1.00  0.00           H
ATOM    353 HG22 ILE A  26      -6.262  20.544  -7.975  1.00  0.00           H
ATOM    354 HG23 ILE A  26      -4.887  20.228  -9.076  1.00  0.00           H
ATOM    355  HN  ILE A  26      -7.172  16.561  -7.205  1.00  0.00           H
ATOM    356  N   GLY A  27      -4.451  19.683  -6.354  1.00  0.00           N
ATOM    357  CA  GLY A  27      -4.438  20.706  -5.303  1.00  0.00           C
ATOM    358  C   GLY A  27      -4.141  22.053  -5.922  1.00  0.00           C
ATOM    359  O   GLY A  27      -3.549  22.059  -6.991  1.00  0.00           O
ATOM    360  HA3 GLY A  27      -3.677  20.464  -4.544  1.00  0.00           H
ATOM    361  HA2 GLY A  27      -5.422  20.783  -4.817  1.00  0.00           H
ATOM    362  HN  GLY A  27      -3.750  19.749  -7.065  1.00  0.00           H
ATOM    363  N   LEU A  28      -4.541  23.186  -5.288  1.00  0.00           N
ATOM    364  CA  LEU A  28      -4.404  24.498  -5.930  1.00  0.00           C
ATOM    365  C   LEU A  28      -3.301  25.319  -5.304  1.00  0.00           C
ATOM    366  O   LEU A  28      -2.972  25.071  -4.157  1.00  0.00           O
ATOM    367  CB  LEU A  28      -5.693  25.355  -5.781  1.00  0.00           C
ATOM    368  CG  LEU A  28      -7.016  24.611  -6.118  1.00  0.00           C
ATOM    369  CD1 LEU A  28      -8.206  25.599  -5.962  1.00  0.00           C
ATOM    370  CD2 LEU A  28      -6.996  23.995  -7.545  1.00  0.00           C
ATOM    371  HA  LEU A  28      -4.192  24.381  -7.004  1.00  0.00           H
ATOM    372  HB2 LEU A  28      -5.766  25.703  -4.736  1.00  0.00           H
ATOM    373  HB3 LEU A  28      -5.603  26.243  -6.428  1.00  0.00           H
ATOM    374  HG  LEU A  28      -7.154  23.802  -5.385  1.00  0.00           H
ATOM    375 HD21 LEU A  28      -7.976  23.559  -7.793  1.00  0.00           H
ATOM    376 HD22 LEU A  28      -6.756  24.762  -8.295  1.00  0.00           H
ATOM    377 HD23 LEU A  28      -6.250  23.190  -7.608  1.00  0.00           H
ATOM    378 HD11 LEU A  28      -9.167  25.130  -6.219  1.00  0.00           H
ATOM    379 HD12 LEU A  28      -8.272  25.969  -4.927  1.00  0.00           H
ATOM    380 HD13 LEU A  28      -8.058  26.454  -6.630  1.00  0.00           H
ATOM    381  HN  LEU A  28      -4.957  23.151  -4.376  1.00  0.00           H
ATOM    382  N   ASP A  29      -2.746  26.321  -6.025  1.00  0.00           N
ATOM    383  CA  ASP A  29      -1.779  27.231  -5.407  1.00  0.00           C
ATOM    384  C   ASP A  29      -0.706  26.416  -4.729  1.00  0.00           C
ATOM    385  O   ASP A  29      -0.456  26.603  -3.550  1.00  0.00           O
ATOM    386  CB  ASP A  29      -2.503  28.190  -4.424  1.00  0.00           C
ATOM    387  CG  ASP A  29      -3.545  29.044  -5.097  1.00  0.00           C
ATOM    388  OD1 ASP A  29      -4.596  28.484  -5.511  1.00  0.00           O
ATOM    389  OD2 ASP A  29      -3.331  30.283  -5.209  1.00  0.00           O
ATOM    390  HA  ASP A  29      -1.258  27.834  -6.169  1.00  0.00           H
ATOM    391  HB2 ASP A  29      -3.014  27.599  -3.653  1.00  0.00           H
ATOM    392  HB3 ASP A  29      -1.764  28.843  -3.933  1.00  0.00           H
ATOM    393  HN  ASP A  29      -3.020  26.479  -6.975  1.00  0.00           H
ATOM    394  N   CYS A  30      -0.078  25.488  -5.485  1.00  0.00           N
ATOM    395  CA  CYS A  30       0.896  24.589  -4.874  1.00  0.00           C
ATOM    396  C   CYS A  30       2.058  25.441  -4.407  1.00  0.00           C
ATOM    397  O   CYS A  30       2.899  25.786  -5.223  1.00  0.00           O
ATOM    398  CB  CYS A  30       1.287  23.451  -5.852  1.00  0.00           C
ATOM    399  SG  CYS A  30      -0.227  22.563  -6.349  1.00  0.00           S
ATOM    400  HA  CYS A  30       0.421  24.079  -4.021  1.00  0.00           H
ATOM    401  HB2 CYS A  30       1.790  23.849  -6.745  1.00  0.00           H
ATOM    402  HB3 CYS A  30       1.945  22.724  -5.358  1.00  0.00           H
ATOM    403  HN  CYS A  30      -0.277  25.405  -6.464  1.00  0.00           H
ATOM    404  N   LYS A  31       2.092  25.802  -3.097  1.00  0.00           N
ATOM    405  CA  LYS A  31       3.118  26.693  -2.551  1.00  0.00           C
ATOM    406  C   LYS A  31       3.983  25.850  -1.656  1.00  0.00           C
ATOM    407  O   LYS A  31       3.447  25.331  -0.688  1.00  0.00           O
ATOM    408  CB  LYS A  31       2.435  27.802  -1.702  1.00  0.00           C
ATOM    409  CG  LYS A  31       3.416  28.687  -0.889  1.00  0.00           C
ATOM    410  CD  LYS A  31       2.702  29.758  -0.013  1.00  0.00           C
ATOM    411  CE  LYS A  31       2.211  31.000  -0.806  1.00  0.00           C
ATOM    412  NZ  LYS A  31       3.333  31.911  -1.134  1.00  0.00           N
ATOM    413  HA  LYS A  31       3.715  27.171  -3.342  1.00  0.00           H
ATOM    414  HB2 LYS A  31       1.851  28.429  -2.390  1.00  0.00           H
ATOM    415  HB3 LYS A  31       1.765  27.323  -0.973  1.00  0.00           H
ATOM    416  HG2 LYS A  31       3.996  28.050  -0.207  1.00  0.00           H
ATOM    417  HG3 LYS A  31       4.101  29.158  -1.599  1.00  0.00           H
ATOM    418  HD2 LYS A  31       1.853  29.271   0.491  1.00  0.00           H
ATOM    419  HD3 LYS A  31       3.385  30.122   0.772  1.00  0.00           H
ATOM    420  HE2 LYS A  31       1.499  31.550  -0.171  1.00  0.00           H
ATOM    421  HE3 LYS A  31       1.667  30.693  -1.712  1.00  0.00           H
ATOM    422  HZ1 LYS A  31       3.106  32.581  -1.945  1.00  0.00           H
ATOM    423  HZ2 LYS A  31       3.671  32.484  -0.280  1.00  0.00           H
ATOM    424  HZ3 LYS A  31       4.202  31.409  -1.507  1.00  0.00           H
ATOM    425  HN  LYS A  31       1.414  25.452  -2.449  1.00  0.00           H
ATOM    426  N   VAL A  32       5.297  25.687  -1.948  1.00  0.00           N
ATOM    427  CA  VAL A  32       6.111  24.804  -1.114  1.00  0.00           C
ATOM    428  C   VAL A  32       6.069  25.350   0.308  1.00  0.00           C
ATOM    429  O   VAL A  32       5.792  26.529   0.442  1.00  0.00           O
ATOM    430  CB  VAL A  32       7.534  24.473  -1.685  1.00  0.00           C
ATOM    431  CG1 VAL A  32       7.503  23.832  -3.102  1.00  0.00           C
ATOM    432  CG2 VAL A  32       8.502  25.677  -1.705  1.00  0.00           C
ATOM    433  HA  VAL A  32       5.551  23.859  -1.132  1.00  0.00           H
ATOM    434  HB  VAL A  32       8.022  23.732  -1.027  1.00  0.00           H
ATOM    435 HG11 VAL A  32       8.527  23.533  -3.378  1.00  0.00           H
ATOM    436 HG12 VAL A  32       6.893  22.923  -3.095  1.00  0.00           H
ATOM    437 HG13 VAL A  32       7.127  24.516  -3.881  1.00  0.00           H
ATOM    438 HG21 VAL A  32       9.459  25.346  -2.123  1.00  0.00           H
ATOM    439 HG22 VAL A  32       8.139  26.497  -2.340  1.00  0.00           H
ATOM    440 HG23 VAL A  32       8.679  26.023  -0.678  1.00  0.00           H
ATOM    441  HN  VAL A  32       5.718  26.128  -2.740  1.00  0.00           H
ATOM    442  N   PRO A  33       6.287  24.608   1.422  1.00  0.00           N
ATOM    443  CA  PRO A  33       6.133  25.202   2.745  1.00  0.00           C
ATOM    444  C   PRO A  33       7.284  26.134   3.024  1.00  0.00           C
ATOM    445  O   PRO A  33       8.149  26.281   2.175  1.00  0.00           O
ATOM    446  CB  PRO A  33       6.250  23.942   3.648  1.00  0.00           C
ATOM    447  CG  PRO A  33       5.992  22.772   2.673  1.00  0.00           C
ATOM    448  CD  PRO A  33       6.726  23.230   1.394  1.00  0.00           C
ATOM    449  HA  PRO A  33       5.149  25.693   2.854  1.00  0.00           H
ATOM    450  HD3 PRO A  33       6.467  22.618   0.522  1.00  0.00           H
ATOM    451  HD2 PRO A  33       7.816  23.257   1.536  1.00  0.00           H
ATOM    452  HG3 PRO A  33       4.917  22.698   2.441  1.00  0.00           H
ATOM    453  HG2 PRO A  33       6.334  21.808   3.082  1.00  0.00           H
ATOM    454  HB2 PRO A  33       7.276  23.828   4.044  1.00  0.00           H
ATOM    455  HB3 PRO A  33       5.552  23.940   4.498  1.00  0.00           H
ATOM    456  N   SER A  34       7.308  26.748   4.227  1.00  0.00           N
ATOM    457  CA  SER A  34       8.452  27.579   4.588  1.00  0.00           C
ATOM    458  C   SER A  34       9.668  26.728   4.860  1.00  0.00           C
ATOM    459  O   SER A  34      10.762  27.168   4.538  1.00  0.00           O
ATOM    460  CB  SER A  34       8.188  28.363   5.899  1.00  0.00           C
ATOM    461  OG  SER A  34       7.736  27.462   6.922  1.00  0.00           O
ATOM    462  HA  SER A  34       8.649  28.292   3.769  1.00  0.00           H
ATOM    463  HB2 SER A  34       9.102  28.884   6.228  1.00  0.00           H
ATOM    464  HB3 SER A  34       7.415  29.114   5.706  1.00  0.00           H
ATOM    465  HG1 SER A  34       7.551  27.907   7.744  1.00  0.00           H
ATOM    466  HN  SER A  34       6.579  26.604   4.903  1.00  0.00           H
ATOM    467  N   GLN A  35       9.492  25.537   5.484  1.00  0.00           N
ATOM    468  CA  GLN A  35      10.631  24.812   6.037  1.00  0.00           C
ATOM    469  C   GLN A  35      10.515  23.311   5.884  1.00  0.00           C
ATOM    470  O   GLN A  35       9.499  22.839   5.399  1.00  0.00           O
ATOM    471  CB  GLN A  35      10.782  25.237   7.525  1.00  0.00           C
ATOM    472  CG  GLN A  35       9.569  24.815   8.388  1.00  0.00           C
ATOM    473  CD  GLN A  35       9.815  25.046   9.859  1.00  0.00           C
ATOM    474  OE1 GLN A  35       9.258  25.980  10.414  1.00  0.00           O
ATOM    475  NE2 GLN A  35      10.645  24.207  10.518  1.00  0.00           N
ATOM    476  HA  GLN A  35      11.549  25.097   5.517  1.00  0.00           H
ATOM    477  HB2 GLN A  35      11.684  24.779   7.955  1.00  0.00           H
ATOM    478  HB3 GLN A  35      10.896  26.332   7.575  1.00  0.00           H
ATOM    479  HG2 GLN A  35       8.670  25.367   8.078  1.00  0.00           H
ATOM    480  HG3 GLN A  35       9.381  23.746   8.236  1.00  0.00           H
ATOM    481 HE22 GLN A  35      10.821  24.348  11.493  1.00  0.00           H
ATOM    482 HE21 GLN A  35      11.087  23.437  10.054  1.00  0.00           H
ATOM    483  HN  GLN A  35       8.581  25.181   5.683  1.00  0.00           H
ATOM    484  N   ASN A  36      11.560  22.560   6.310  1.00  0.00           N
ATOM    485  CA  ASN A  36      11.510  21.098   6.323  1.00  0.00           C
ATOM    486  C   ASN A  36      10.273  20.583   7.008  1.00  0.00           C
ATOM    487  O   ASN A  36       9.636  21.330   7.733  1.00  0.00           O
ATOM    488  CB  ASN A  36      12.684  20.498   7.147  1.00  0.00           C
ATOM    489  CG  ASN A  36      12.788  21.090   8.535  1.00  0.00           C
ATOM    490  OD1 ASN A  36      12.097  22.046   8.848  1.00  0.00           O
ATOM    491  ND2 ASN A  36      13.670  20.539   9.396  1.00  0.00           N
ATOM    492  HA  ASN A  36      11.546  20.730   5.284  1.00  0.00           H
ATOM    493  HB2 ASN A  36      12.584  19.407   7.247  1.00  0.00           H
ATOM    494  HB3 ASN A  36      13.619  20.695   6.609  1.00  0.00           H
ATOM    495 HD22 ASN A  36      13.778  20.931  10.310  1.00  0.00           H
ATOM    496 HD21 ASN A  36      14.226  19.750   9.131  1.00  0.00           H
ATOM    497  HN  ASN A  36      12.399  22.993   6.631  1.00  0.00           H
ATOM    498  N   VAL A  37       9.942  19.290   6.791  1.00  0.00           N
ATOM    499  CA  VAL A  37       8.771  18.714   7.430  1.00  0.00           C
ATOM    500  C   VAL A  37       9.113  17.343   7.977  1.00  0.00           C
ATOM    501  O   VAL A  37       8.466  16.382   7.595  1.00  0.00           O
ATOM    502  CB  VAL A  37       7.582  18.790   6.431  1.00  0.00           C
ATOM    503  CG1 VAL A  37       7.249  20.268   6.076  1.00  0.00           C
ATOM    504  CG2 VAL A  37       7.779  17.982   5.117  1.00  0.00           C
ATOM    505  HA  VAL A  37       8.477  19.295   8.317  1.00  0.00           H
ATOM    506  HB  VAL A  37       6.736  18.353   6.971  1.00  0.00           H
ATOM    507 HG11 VAL A  37       6.334  20.321   5.469  1.00  0.00           H
ATOM    508 HG12 VAL A  37       7.111  20.888   6.974  1.00  0.00           H
ATOM    509 HG13 VAL A  37       8.063  20.706   5.488  1.00  0.00           H
ATOM    510 HG21 VAL A  37       6.856  18.019   4.517  1.00  0.00           H
ATOM    511 HG22 VAL A  37       8.589  18.414   4.519  1.00  0.00           H
ATOM    512 HG23 VAL A  37       8.020  16.929   5.297  1.00  0.00           H
ATOM    513  HN  VAL A  37      10.468  18.706   6.170  1.00  0.00           H
ATOM    514  N   TYR A  38      10.135  17.259   8.871  1.00  0.00           N
ATOM    515  CA  TYR A  38      10.621  15.971   9.386  1.00  0.00           C
ATOM    516  C   TYR A  38       9.584  14.869   9.337  1.00  0.00           C
ATOM    517  O   TYR A  38       9.830  13.853   8.706  1.00  0.00           O
ATOM    518  CB  TYR A  38      11.186  16.075  10.831  1.00  0.00           C
ATOM    519  CG  TYR A  38      12.578  16.733  10.880  1.00  0.00           C
ATOM    520  CD1 TYR A  38      13.669  16.112  10.261  1.00  0.00           C
ATOM    521  CD2 TYR A  38      12.785  17.942  11.556  1.00  0.00           C
ATOM    522  CE1 TYR A  38      14.939  16.697  10.300  1.00  0.00           C
ATOM    523  CE2 TYR A  38      14.067  18.484  11.667  1.00  0.00           C
ATOM    524  CZ  TYR A  38      15.151  17.875  11.016  1.00  0.00           C
ATOM    525  OH  TYR A  38      16.437  18.423  11.069  1.00  0.00           O
ATOM    526  HA  TYR A  38      11.453  15.657   8.744  1.00  0.00           H
ATOM    527  HB3 TYR A  38      11.315  15.065  11.251  1.00  0.00           H
ATOM    528  HB2 TYR A  38      10.466  16.612  11.466  1.00  0.00           H
ATOM    529  HD2 TYR A  38      11.947  18.465  12.006  1.00  0.00           H
ATOM    530  HE2 TYR A  38      14.218  19.380  12.260  1.00  0.00           H
ATOM    531  HE1 TYR A  38      15.766  16.230   9.774  1.00  0.00           H
ATOM    532  HD1 TYR A  38      13.546  15.164   9.747  1.00  0.00           H
ATOM    533  HH  TYR A  38      16.486  19.269  11.501  1.00  0.00           H
ATOM    534  HN  TYR A  38      10.633  18.083   9.150  1.00  0.00           H
ATOM    535  N   ASP A  39       8.418  15.073   9.991  1.00  0.00           N
ATOM    536  CA  ASP A  39       7.352  14.074   9.983  1.00  0.00           C
ATOM    537  C   ASP A  39       6.032  14.746   9.683  1.00  0.00           C
ATOM    538  O   ASP A  39       6.005  15.961   9.566  1.00  0.00           O
ATOM    539  CB  ASP A  39       7.339  13.387  11.373  1.00  0.00           C
ATOM    540  CG  ASP A  39       6.955  14.338  12.479  1.00  0.00           C
ATOM    541  OD1 ASP A  39       7.262  15.556  12.367  1.00  0.00           O
ATOM    542  OD2 ASP A  39       6.339  13.873  13.475  1.00  0.00           O
ATOM    543  HA  ASP A  39       7.515  13.313   9.203  1.00  0.00           H
ATOM    544  HB2 ASP A  39       6.638  12.537  11.367  1.00  0.00           H
ATOM    545  HB3 ASP A  39       8.346  12.995  11.587  1.00  0.00           H
ATOM    546  HN  ASP A  39       8.264  15.907  10.520  1.00  0.00           H
ATOM    547  N   GLY A  40       4.927  13.975   9.554  1.00  0.00           N
ATOM    548  CA  GLY A  40       3.631  14.590   9.282  1.00  0.00           C
ATOM    549  C   GLY A  40       3.288  15.660  10.288  1.00  0.00           C
ATOM    550  O   GLY A  40       2.640  16.621   9.905  1.00  0.00           O
ATOM    551  HA3 GLY A  40       2.823  13.844   9.328  1.00  0.00           H
ATOM    552  HA2 GLY A  40       3.649  15.013   8.264  1.00  0.00           H
ATOM    553  HN  GLY A  40       4.974  12.975   9.624  1.00  0.00           H
ATOM    554  N   THR A  41       3.684  15.523  11.575  1.00  0.00           N
ATOM    555  CA  THR A  41       3.362  16.565  12.548  1.00  0.00           C
ATOM    556  C   THR A  41       4.035  17.859  12.156  1.00  0.00           C
ATOM    557  O   THR A  41       3.362  18.876  12.092  1.00  0.00           O
ATOM    558  CB  THR A  41       3.784  16.154  13.984  1.00  0.00           C
ATOM    559  OG1 THR A  41       3.146  14.897  14.271  1.00  0.00           O
ATOM    560  CG2 THR A  41       3.377  17.227  15.029  1.00  0.00           C
ATOM    561  HA  THR A  41       2.270  16.711  12.546  1.00  0.00           H
ATOM    562  HB  THR A  41       4.880  16.024  14.017  1.00  0.00           H
ATOM    563  HG1 THR A  41       3.378  14.551  15.127  1.00  0.00           H
ATOM    564 HG23 THR A  41       2.287  17.380  15.007  1.00  0.00           H
ATOM    565 HG21 THR A  41       3.664  16.900  16.040  1.00  0.00           H
ATOM    566 HG22 THR A  41       3.879  18.184  14.823  1.00  0.00           H
ATOM    567  HN  THR A  41       4.190  14.715  11.881  1.00  0.00           H
ATOM    568  N   ASP A  42       5.361  17.841  11.887  1.00  0.00           N
ATOM    569  CA  ASP A  42       6.035  19.075  11.491  1.00  0.00           C
ATOM    570  C   ASP A  42       5.342  19.613  10.260  1.00  0.00           C
ATOM    571  O   ASP A  42       5.122  20.810  10.182  1.00  0.00           O
ATOM    572  CB  ASP A  42       7.542  18.837  11.194  1.00  0.00           C
ATOM    573  CG  ASP A  42       8.338  20.090  10.919  1.00  0.00           C
ATOM    574  OD1 ASP A  42       9.556  19.957  10.616  1.00  0.00           O
ATOM    575  OD2 ASP A  42       7.771  21.211  11.002  1.00  0.00           O
ATOM    576  HA  ASP A  42       5.950  19.796  12.322  1.00  0.00           H
ATOM    577  HB2 ASP A  42       8.007  18.336  12.058  1.00  0.00           H
ATOM    578  HB3 ASP A  42       7.622  18.174  10.322  1.00  0.00           H
ATOM    579  HN  ASP A  42       5.888  16.992  11.936  1.00  0.00           H
ATOM    580  N   PHE A  43       4.976  18.739   9.293  1.00  0.00           N
ATOM    581  CA  PHE A  43       4.309  19.231   8.090  1.00  0.00           C
ATOM    582  C   PHE A  43       3.041  19.948   8.493  1.00  0.00           C
ATOM    583  O   PHE A  43       2.845  21.098   8.138  1.00  0.00           O
ATOM    584  CB  PHE A  43       3.964  18.095   7.074  1.00  0.00           C
ATOM    585  CG  PHE A  43       3.785  18.536   5.607  1.00  0.00           C
ATOM    586  CD1 PHE A  43       3.658  19.869   5.191  1.00  0.00           C
ATOM    587  CD2 PHE A  43       3.746  17.530   4.631  1.00  0.00           C
ATOM    588  CE1 PHE A  43       3.431  20.179   3.852  1.00  0.00           C
ATOM    589  CE2 PHE A  43       3.539  17.840   3.281  1.00  0.00           C
ATOM    590  CZ  PHE A  43       3.350  19.173   2.900  1.00  0.00           C
ATOM    591  HA  PHE A  43       5.009  19.941   7.637  1.00  0.00           H
ATOM    592  HB2 PHE A  43       4.751  17.328   7.081  1.00  0.00           H
ATOM    593  HB3 PHE A  43       3.049  17.574   7.384  1.00  0.00           H
ATOM    594  HD2 PHE A  43       3.871  16.495   4.917  1.00  0.00           H
ATOM    595  HE2 PHE A  43       3.526  17.061   2.534  1.00  0.00           H
ATOM    596  HZ  PHE A  43       3.133  19.417   1.869  1.00  0.00           H
ATOM    597  HE1 PHE A  43       3.304  21.213   3.544  1.00  0.00           H
ATOM    598  HD1 PHE A  43       3.733  20.692   5.889  1.00  0.00           H
ATOM    599  HN  PHE A  43       5.164  17.759   9.380  1.00  0.00           H
ATOM    600  N   ARG A  44       2.165  19.256   9.249  1.00  0.00           N
ATOM    601  CA  ARG A  44       0.847  19.798   9.570  1.00  0.00           C
ATOM    602  C   ARG A  44       0.942  21.070  10.383  1.00  0.00           C
ATOM    603  O   ARG A  44       0.107  21.943  10.212  1.00  0.00           O
ATOM    604  CB  ARG A  44       0.055  18.697  10.326  1.00  0.00           C
ATOM    605  CG  ARG A  44      -1.401  19.094  10.676  1.00  0.00           C
ATOM    606  CD  ARG A  44      -2.168  17.900  11.311  1.00  0.00           C
ATOM    607  NE  ARG A  44      -1.479  17.436  12.524  1.00  0.00           N
ATOM    608  CZ  ARG A  44      -0.654  16.406  12.600  1.00  0.00           C
ATOM    609  NH1 ARG A  44      -0.308  15.644  11.586  1.00  0.00           N
ATOM    610  NH2 ARG A  44      -0.131  16.118  13.774  1.00  0.00           N
ATOM    611  HA  ARG A  44       0.327  20.010   8.622  1.00  0.00           H
ATOM    612  HB2 ARG A  44       0.027  17.814   9.670  1.00  0.00           H
ATOM    613  HB3 ARG A  44       0.600  18.441  11.249  1.00  0.00           H
ATOM    614  HG2 ARG A  44      -1.381  19.932  11.391  1.00  0.00           H
ATOM    615  HG3 ARG A  44      -1.925  19.427   9.765  1.00  0.00           H
ATOM    616  HD2 ARG A  44      -3.159  18.279  11.616  1.00  0.00           H
ATOM    617  HD3 ARG A  44      -2.385  17.125  10.563  1.00  0.00           H
ATOM    618  HE  ARG A  44      -1.688  17.965  13.386  1.00  0.00           H
ATOM    619 HH12 ARG A  44       0.350  14.858  11.712  1.00  0.00           H
ATOM    620 HH11 ARG A  44      -0.668  15.794  10.639  1.00  0.00           H
ATOM    621 HH22 ARG A  44       0.518  15.325  13.891  1.00  0.00           H
ATOM    622 HH21 ARG A  44      -0.354  16.675  14.611  1.00  0.00           H
ATOM    623  HN  ARG A  44       2.415  18.349   9.583  1.00  0.00           H
ATOM    624  N   ASN A  45       1.953  21.203  11.269  1.00  0.00           N
ATOM    625  CA  ASN A  45       2.099  22.441  12.036  1.00  0.00           C
ATOM    626  C   ASN A  45       2.543  23.535  11.092  1.00  0.00           C
ATOM    627  O   ASN A  45       2.009  24.632  11.154  1.00  0.00           O
ATOM    628  CB  ASN A  45       3.115  22.311  13.206  1.00  0.00           C
ATOM    629  CG  ASN A  45       2.494  21.658  14.423  1.00  0.00           C
ATOM    630  OD1 ASN A  45       2.369  22.322  15.440  1.00  0.00           O
ATOM    631  ND2 ASN A  45       2.087  20.371  14.373  1.00  0.00           N
ATOM    632  HA  ASN A  45       1.124  22.728  12.466  1.00  0.00           H
ATOM    633  HB2 ASN A  45       4.011  21.756  12.890  1.00  0.00           H
ATOM    634  HB3 ASN A  45       3.443  23.323  13.496  1.00  0.00           H
ATOM    635 HD22 ASN A  45       1.669  19.956  15.182  1.00  0.00           H
ATOM    636 HD21 ASN A  45       2.192  19.812  13.552  1.00  0.00           H
ATOM    637  HN  ASN A  45       2.647  20.489  11.360  1.00  0.00           H
ATOM    638  N   VAL A  46       3.519  23.261  10.200  1.00  0.00           N
ATOM    639  CA  VAL A  46       3.942  24.286   9.245  1.00  0.00           C
ATOM    640  C   VAL A  46       2.786  24.604   8.325  1.00  0.00           C
ATOM    641  O   VAL A  46       2.649  25.746   7.915  1.00  0.00           O
ATOM    642  CB  VAL A  46       5.199  23.837   8.451  1.00  0.00           C
ATOM    643  CG1 VAL A  46       5.551  24.855   7.331  1.00  0.00           C
ATOM    644  CG2 VAL A  46       6.407  23.687   9.418  1.00  0.00           C
ATOM    645  HA  VAL A  46       4.209  25.197   9.801  1.00  0.00           H
ATOM    646  HB  VAL A  46       4.982  22.863   7.978  1.00  0.00           H
ATOM    647 HG11 VAL A  46       6.469  24.537   6.816  1.00  0.00           H
ATOM    648 HG12 VAL A  46       4.744  24.923   6.587  1.00  0.00           H
ATOM    649 HG13 VAL A  46       5.714  25.857   7.756  1.00  0.00           H
ATOM    650 HG21 VAL A  46       7.212  23.135   8.912  1.00  0.00           H
ATOM    651 HG22 VAL A  46       6.782  24.675   9.726  1.00  0.00           H
ATOM    652 HG23 VAL A  46       6.145  23.138  10.331  1.00  0.00           H
ATOM    653  HN  VAL A  46       3.921  22.346  10.150  1.00  0.00           H
ATOM    654  N   CYS A  47       1.922  23.624   7.990  1.00  0.00           N
ATOM    655  CA  CYS A  47       0.762  23.947   7.170  1.00  0.00           C
ATOM    656  C   CYS A  47      -0.083  24.957   7.910  1.00  0.00           C
ATOM    657  O   CYS A  47      -0.539  25.899   7.283  1.00  0.00           O
ATOM    658  CB  CYS A  47      -0.075  22.694   6.828  1.00  0.00           C
ATOM    659  SG  CYS A  47       0.955  21.528   5.899  1.00  0.00           S
ATOM    660  HA  CYS A  47       1.119  24.392   6.227  1.00  0.00           H
ATOM    661  HB2 CYS A  47      -0.479  22.211   7.728  1.00  0.00           H
ATOM    662  HB3 CYS A  47      -0.906  22.971   6.176  1.00  0.00           H
ATOM    663  HN  CYS A  47       2.033  22.688   8.318  1.00  0.00           H
ATOM    664  N   ALA A  48      -0.288  24.799   9.238  1.00  0.00           N
ATOM    665  CA  ALA A  48      -1.022  25.820   9.984  1.00  0.00           C
ATOM    666  C   ALA A  48      -0.301  27.148   9.888  1.00  0.00           C
ATOM    667  O   ALA A  48      -0.974  28.162   9.798  1.00  0.00           O
ATOM    668  CB  ALA A  48      -1.215  25.449  11.477  1.00  0.00           C
ATOM    669  HA  ALA A  48      -2.024  25.914   9.532  1.00  0.00           H
ATOM    670  HB1 ALA A  48      -1.833  26.212  11.978  1.00  0.00           H
ATOM    671  HB2 ALA A  48      -1.723  24.476  11.561  1.00  0.00           H
ATOM    672  HB3 ALA A  48      -0.248  25.390  11.995  1.00  0.00           H
ATOM    673  HN  ALA A  48       0.075  24.006   9.732  1.00  0.00           H
ATOM    674  N   LYS A  49       1.052  27.186   9.890  1.00  0.00           N
ATOM    675  CA  LYS A  49       1.740  28.467   9.709  1.00  0.00           C
ATOM    676  C   LYS A  49       1.326  29.086   8.389  1.00  0.00           C
ATOM    677  O   LYS A  49       1.216  30.300   8.347  1.00  0.00           O
ATOM    678  CB  LYS A  49       3.291  28.380   9.739  1.00  0.00           C
ATOM    679  CG  LYS A  49       3.861  27.927  11.110  1.00  0.00           C
ATOM    680  CD  LYS A  49       5.414  27.863  11.058  1.00  0.00           C
ATOM    681  CE  LYS A  49       6.040  27.221  12.328  1.00  0.00           C
ATOM    682  NZ  LYS A  49       5.728  27.966  13.570  1.00  0.00           N
ATOM    683  HA  LYS A  49       1.425  29.138  10.526  1.00  0.00           H
ATOM    684  HB2 LYS A  49       3.639  27.707   8.943  1.00  0.00           H
ATOM    685  HB3 LYS A  49       3.701  29.378   9.533  1.00  0.00           H
ATOM    686  HG2 LYS A  49       3.541  28.649  11.879  1.00  0.00           H
ATOM    687  HG3 LYS A  49       3.462  26.939  11.384  1.00  0.00           H
ATOM    688  HD2 LYS A  49       5.727  27.262  10.187  1.00  0.00           H
ATOM    689  HD3 LYS A  49       5.816  28.881  10.923  1.00  0.00           H
ATOM    690  HE2 LYS A  49       5.688  26.180  12.420  1.00  0.00           H
ATOM    691  HE3 LYS A  49       7.135  27.194  12.191  1.00  0.00           H
ATOM    692  HZ1 LYS A  49       6.288  27.573  14.409  1.00  0.00           H
ATOM    693  HZ2 LYS A  49       5.978  29.014  13.484  1.00  0.00           H
ATOM    694  HZ3 LYS A  49       4.688  27.890  13.854  1.00  0.00           H
ATOM    695  HN  LYS A  49       1.592  26.351   9.983  1.00  0.00           H
ATOM    696  N   THR A  50       1.092  28.289   7.317  1.00  0.00           N
ATOM    697  CA  THR A  50       0.596  28.829   6.046  1.00  0.00           C
ATOM    698  C   THR A  50      -0.859  28.452   5.849  1.00  0.00           C
ATOM    699  O   THR A  50      -1.272  28.326   4.710  1.00  0.00           O
ATOM    700  CB  THR A  50       1.581  28.326   4.948  1.00  0.00           C
ATOM    701  OG1 THR A  50       1.758  26.911   5.123  1.00  0.00           O
ATOM    702  CG2 THR A  50       1.223  28.672   3.476  1.00  0.00           C
ATOM    703  HA  THR A  50       0.628  29.926   6.023  1.00  0.00           H
ATOM    704  HB  THR A  50       2.540  28.824   5.151  1.00  0.00           H
ATOM    705  HG1 THR A  50       2.474  26.580   4.593  1.00  0.00           H
ATOM    706 HG23 THR A  50       0.916  29.726   3.389  1.00  0.00           H
ATOM    707 HG21 THR A  50       2.111  28.512   2.845  1.00  0.00           H
ATOM    708 HG22 THR A  50       0.428  28.025   3.082  1.00  0.00           H
ATOM    709  HN  THR A  50       1.225  27.298   7.370  1.00  0.00           H
ATOM    710  N   GLY A  51      -1.657  28.282   6.936  1.00  0.00           N
ATOM    711  CA  GLY A  51      -3.047  27.830   6.824  1.00  0.00           C
ATOM    712  C   GLY A  51      -3.265  26.965   5.607  1.00  0.00           C
ATOM    713  O   GLY A  51      -3.760  27.452   4.603  1.00  0.00           O
ATOM    714  HA3 GLY A  51      -3.733  28.688   6.825  1.00  0.00           H
ATOM    715  HA2 GLY A  51      -3.313  27.227   7.706  1.00  0.00           H
ATOM    716  HN  GLY A  51      -1.319  28.485   7.854  1.00  0.00           H
ATOM    717  N   ALA A  52      -2.872  25.673   5.694  1.00  0.00           N
ATOM    718  CA  ALA A  52      -2.908  24.787   4.532  1.00  0.00           C
ATOM    719  C   ALA A  52      -3.102  23.365   5.015  1.00  0.00           C
ATOM    720  O   ALA A  52      -3.425  23.217   6.183  1.00  0.00           O
ATOM    721  CB  ALA A  52      -1.534  25.004   3.845  1.00  0.00           C
ATOM    722  HA  ALA A  52      -3.734  25.030   3.848  1.00  0.00           H
ATOM    723  HB1 ALA A  52      -1.343  24.288   3.037  1.00  0.00           H
ATOM    724  HB2 ALA A  52      -1.487  26.020   3.421  1.00  0.00           H
ATOM    725  HB3 ALA A  52      -0.729  24.902   4.586  1.00  0.00           H
ATOM    726  HN  ALA A  52      -2.471  25.315   6.540  1.00  0.00           H
ATOM    727  N   GLN A  53      -2.888  22.325   4.171  1.00  0.00           N
ATOM    728  CA  GLN A  53      -2.829  20.944   4.661  1.00  0.00           C
ATOM    729  C   GLN A  53      -1.502  20.325   4.265  1.00  0.00           C
ATOM    730  O   GLN A  53      -0.872  20.876   3.376  1.00  0.00           O
ATOM    731  CB  GLN A  53      -3.988  20.108   4.052  1.00  0.00           C
ATOM    732  CG  GLN A  53      -5.220  20.036   4.989  1.00  0.00           C
ATOM    733  CD  GLN A  53      -5.878  21.369   5.227  1.00  0.00           C
ATOM    734  OE1 GLN A  53      -5.799  21.892   6.327  1.00  0.00           O
ATOM    735  NE2 GLN A  53      -6.552  21.925   4.202  1.00  0.00           N
ATOM    736  HA  GLN A  53      -2.882  20.923   5.759  1.00  0.00           H
ATOM    737  HB2 GLN A  53      -4.271  20.511   3.067  1.00  0.00           H
ATOM    738  HB3 GLN A  53      -3.656  19.071   3.889  1.00  0.00           H
ATOM    739  HG2 GLN A  53      -5.966  19.381   4.518  1.00  0.00           H
ATOM    740  HG3 GLN A  53      -4.938  19.591   5.956  1.00  0.00           H
ATOM    741 HE22 GLN A  53      -7.039  22.784   4.339  1.00  0.00           H
ATOM    742 HE21 GLN A  53      -6.595  21.479   3.308  1.00  0.00           H
ATOM    743  HN  GLN A  53      -2.723  22.465   3.194  1.00  0.00           H
ATOM    744  N   PRO A  54      -1.035  19.201   4.876  1.00  0.00           N
ATOM    745  CA  PRO A  54       0.200  18.570   4.421  1.00  0.00           C
ATOM    746  C   PRO A  54      -0.045  17.712   3.196  1.00  0.00           C
ATOM    747  O   PRO A  54      -0.504  16.592   3.353  1.00  0.00           O
ATOM    748  CB  PRO A  54       0.531  17.764   5.703  1.00  0.00           C
ATOM    749  CG  PRO A  54      -0.843  17.354   6.276  1.00  0.00           C
ATOM    750  CD  PRO A  54      -1.684  18.631   6.055  1.00  0.00           C
ATOM    751  HA  PRO A  54       0.994  19.301   4.223  1.00  0.00           H
ATOM    752  HD3 PRO A  54      -1.554  19.308   6.915  1.00  0.00           H
ATOM    753  HD2 PRO A  54      -2.746  18.375   5.935  1.00  0.00           H
ATOM    754  HG3 PRO A  54      -0.793  17.050   7.334  1.00  0.00           H
ATOM    755  HG2 PRO A  54      -1.262  16.518   5.694  1.00  0.00           H
ATOM    756  HB2 PRO A  54       1.194  16.905   5.534  1.00  0.00           H
ATOM    757  HB3 PRO A  54       1.004  18.444   6.432  1.00  0.00           H
ATOM    758  N   LEU A  55       0.248  18.215   1.969  1.00  0.00           N
ATOM    759  CA  LEU A  55      -0.095  17.491   0.739  1.00  0.00           C
ATOM    760  C   LEU A  55       1.092  17.330  -0.183  1.00  0.00           C
ATOM    761  O   LEU A  55       2.158  17.800   0.174  1.00  0.00           O
ATOM    762  CB  LEU A  55      -1.107  18.370  -0.036  1.00  0.00           C
ATOM    763  CG  LEU A  55      -2.305  18.852   0.826  1.00  0.00           C
ATOM    764  CD1 LEU A  55      -3.182  19.782  -0.048  1.00  0.00           C
ATOM    765  CD2 LEU A  55      -3.150  17.672   1.382  1.00  0.00           C
ATOM    766  HA  LEU A  55      -0.525  16.495   0.934  1.00  0.00           H
ATOM    767  HB2 LEU A  55      -0.555  19.256  -0.394  1.00  0.00           H
ATOM    768  HB3 LEU A  55      -1.511  17.849  -0.916  1.00  0.00           H
ATOM    769  HG  LEU A  55      -1.926  19.451   1.666  1.00  0.00           H
ATOM    770 HD21 LEU A  55      -4.124  18.026   1.755  1.00  0.00           H
ATOM    771 HD22 LEU A  55      -3.336  16.942   0.583  1.00  0.00           H
ATOM    772 HD23 LEU A  55      -2.637  17.157   2.204  1.00  0.00           H
ATOM    773 HD11 LEU A  55      -3.609  20.604   0.542  1.00  0.00           H
ATOM    774 HD12 LEU A  55      -2.624  20.192  -0.896  1.00  0.00           H
ATOM    775 HD13 LEU A  55      -3.991  19.201  -0.475  1.00  0.00           H
ATOM    776  HN  LEU A  55       0.646  19.129   1.865  1.00  0.00           H
ATOM    777  N   CYS A  56       0.899  16.695  -1.368  1.00  0.00           N
ATOM    778  CA  CYS A  56       1.961  16.534  -2.366  1.00  0.00           C
ATOM    779  C   CYS A  56       1.538  17.019  -3.735  1.00  0.00           C
ATOM    780  O   CYS A  56       0.339  17.090  -3.931  1.00  0.00           O
ATOM    781  CB  CYS A  56       2.396  15.050  -2.336  1.00  0.00           C
ATOM    782  SG  CYS A  56       3.135  14.805  -0.693  1.00  0.00           S
ATOM    783  HA  CYS A  56       2.806  17.175  -2.122  1.00  0.00           H
ATOM    784  HB2 CYS A  56       1.525  14.385  -2.450  1.00  0.00           H
ATOM    785  HB3 CYS A  56       3.130  14.811  -3.119  1.00  0.00           H
ATOM    786  HN  CYS A  56       0.019  16.277  -1.576  1.00  0.00           H
ATOM    787  N   CYS A  57       2.465  17.379  -4.667  1.00  0.00           N
ATOM    788  CA  CYS A  57       2.065  17.942  -5.964  1.00  0.00           C
ATOM    789  C   CYS A  57       3.060  17.681  -7.074  1.00  0.00           C
ATOM    790  O   CYS A  57       4.191  17.394  -6.731  1.00  0.00           O
ATOM    791  CB  CYS A  57       1.906  19.477  -5.875  1.00  0.00           C
ATOM    792  SG  CYS A  57       1.031  19.950  -4.359  1.00  0.00           S
ATOM    793  HA  CYS A  57       1.118  17.496  -6.275  1.00  0.00           H
ATOM    794  HB2 CYS A  57       2.897  19.950  -5.860  1.00  0.00           H
ATOM    795  HB3 CYS A  57       1.348  19.863  -6.738  1.00  0.00           H
ATOM    796  HN  CYS A  57       3.441  17.340  -4.462  1.00  0.00           H
ATOM    797  N   VAL A  58       2.681  17.788  -8.377  1.00  0.00           N
ATOM    798  CA  VAL A  58       3.626  17.536  -9.477  1.00  0.00           C
ATOM    799  C   VAL A  58       4.551  18.719  -9.735  1.00  0.00           C
ATOM    800  O   VAL A  58       5.476  18.867  -8.953  1.00  0.00           O
ATOM    801  CB  VAL A  58       3.068  16.727 -10.700  1.00  0.00           C
ATOM    802  CG1 VAL A  58       2.857  15.222 -10.335  1.00  0.00           C
ATOM    803  CG2 VAL A  58       1.725  17.250 -11.278  1.00  0.00           C
ATOM    804  HA  VAL A  58       4.349  16.810  -9.097  1.00  0.00           H
ATOM    805  HB  VAL A  58       3.823  16.770 -11.504  1.00  0.00           H
ATOM    806 HG11 VAL A  58       2.416  14.668 -11.179  1.00  0.00           H
ATOM    807 HG12 VAL A  58       3.808  14.728 -10.082  1.00  0.00           H
ATOM    808 HG13 VAL A  58       2.180  15.136  -9.471  1.00  0.00           H
ATOM    809 HG21 VAL A  58       1.457  16.695 -12.190  1.00  0.00           H
ATOM    810 HG22 VAL A  58       0.927  17.094 -10.544  1.00  0.00           H
ATOM    811 HG23 VAL A  58       1.756  18.312 -11.542  1.00  0.00           H
ATOM    812  HN  VAL A  58       1.750  18.069  -8.596  1.00  0.00           H
ATOM    813  N   ALA A  59       4.412  19.572 -10.779  1.00  0.00           N
ATOM    814  CA  ALA A  59       5.407  20.628 -11.027  1.00  0.00           C
ATOM    815  C   ALA A  59       5.768  21.434  -9.788  1.00  0.00           C
ATOM    816  O   ALA A  59       4.895  21.573  -8.947  1.00  0.00           O
ATOM    817  CB  ALA A  59       4.899  21.615 -12.114  1.00  0.00           C
ATOM    818  HA  ALA A  59       6.291  20.111 -11.427  1.00  0.00           H
ATOM    819  HB1 ALA A  59       5.625  22.415 -12.312  1.00  0.00           H
ATOM    820  HB2 ALA A  59       4.709  21.080 -13.058  1.00  0.00           H
ATOM    821  HB3 ALA A  59       3.960  22.080 -11.782  1.00  0.00           H
ATOM    822  HN  ALA A  59       3.685  19.454 -11.448  1.00  0.00           H
ATOM    823  N   PRO A  60       7.002  21.981  -9.601  1.00  0.00           N
ATOM    824  CA  PRO A  60       7.305  22.722  -8.380  1.00  0.00           C
ATOM    825  C   PRO A  60       6.885  24.169  -8.432  1.00  0.00           C
ATOM    826  O   PRO A  60       6.670  24.725  -7.366  1.00  0.00           O
ATOM    827  CB  PRO A  60       8.851  22.622  -8.393  1.00  0.00           C
ATOM    828  CG  PRO A  60       9.210  22.662  -9.896  1.00  0.00           C
ATOM    829  CD  PRO A  60       8.093  21.812 -10.555  1.00  0.00           C
ATOM    830  HA  PRO A  60       6.880  22.266  -7.473  1.00  0.00           H
ATOM    831  HD3 PRO A  60       8.390  20.754 -10.594  1.00  0.00           H
ATOM    832  HD2 PRO A  60       7.870  22.170 -11.571  1.00  0.00           H
ATOM    833  HG3 PRO A  60      10.224  22.285 -10.104  1.00  0.00           H
ATOM    834  HG2 PRO A  60       9.161  23.705 -10.244  1.00  0.00           H
ATOM    835  HB2 PRO A  60       9.342  23.415  -7.806  1.00  0.00           H
ATOM    836  HB3 PRO A  60       9.167  21.647  -7.993  1.00  0.00           H
ATOM    837  N   VAL A  61       6.767  24.806  -9.620  1.00  0.00           N
ATOM    838  CA  VAL A  61       6.481  26.241  -9.650  1.00  0.00           C
ATOM    839  C   VAL A  61       5.091  26.449  -9.092  1.00  0.00           C
ATOM    840  O   VAL A  61       4.442  25.451  -8.827  1.00  0.00           O
ATOM    841  CB  VAL A  61       6.656  26.877 -11.066  1.00  0.00           C
ATOM    842  CG1 VAL A  61       8.060  26.589 -11.670  1.00  0.00           C
ATOM    843  CG2 VAL A  61       5.527  26.450 -12.047  1.00  0.00           C
ATOM    844  HA  VAL A  61       7.191  26.746  -8.975  1.00  0.00           H
ATOM    845  HB  VAL A  61       6.604  27.971 -10.948  1.00  0.00           H
ATOM    846 HG11 VAL A  61       8.212  27.197 -12.577  1.00  0.00           H
ATOM    847 HG12 VAL A  61       8.850  26.848 -10.947  1.00  0.00           H
ATOM    848 HG13 VAL A  61       8.179  25.534 -11.954  1.00  0.00           H
ATOM    849 HG21 VAL A  61       5.667  26.946 -13.020  1.00  0.00           H
ATOM    850 HG22 VAL A  61       5.533  25.362 -12.210  1.00  0.00           H
ATOM    851 HG23 VAL A  61       4.538  26.737 -11.660  1.00  0.00           H
ATOM    852  HN  VAL A  61       6.838  24.306 -10.480  1.00  0.00           H
ATOM    853  N   ALA A  62       4.607  27.700  -8.901  1.00  0.00           N
ATOM    854  CA  ALA A  62       3.234  27.887  -8.429  1.00  0.00           C
ATOM    855  C   ALA A  62       2.274  27.265  -9.413  1.00  0.00           C
ATOM    856  O   ALA A  62       1.695  27.966 -10.228  1.00  0.00           O
ATOM    857  CB  ALA A  62       2.847  29.379  -8.260  1.00  0.00           C
ATOM    858  HA  ALA A  62       3.129  27.397  -7.448  1.00  0.00           H
ATOM    859  HB1 ALA A  62       1.855  29.473  -7.791  1.00  0.00           H
ATOM    860  HB2 ALA A  62       3.586  29.878  -7.631  1.00  0.00           H
ATOM    861  HB3 ALA A  62       2.821  29.894  -9.228  1.00  0.00           H
ATOM    862  HN  ALA A  62       5.176  28.507  -9.068  1.00  0.00           H
ATOM    863  N   GLY A  63       2.081  25.932  -9.360  1.00  0.00           N
ATOM    864  CA  GLY A  63       1.160  25.323 -10.300  1.00  0.00           C
ATOM    865  C   GLY A  63      -0.232  25.700  -9.874  1.00  0.00           C
ATOM    866  O   GLY A  63      -0.465  25.836  -8.682  1.00  0.00           O
ATOM    867  HA3 GLY A  63       1.261  24.240 -10.281  1.00  0.00           H
ATOM    868  HA2 GLY A  63       1.394  25.660 -11.322  1.00  0.00           H
ATOM    869  HN  GLY A  63       2.535  25.352  -8.680  1.00  0.00           H
ATOM    870  N   GLN A  64      -1.155  25.882 -10.843  1.00  0.00           N
ATOM    871  CA  GLN A  64      -2.477  26.403 -10.511  1.00  0.00           C
ATOM    872  C   GLN A  64      -3.431  25.283 -10.162  1.00  0.00           C
ATOM    873  O   GLN A  64      -4.304  25.504  -9.336  1.00  0.00           O
ATOM    874  CB  GLN A  64      -3.007  27.280 -11.679  1.00  0.00           C
ATOM    875  CG  GLN A  64      -1.953  28.309 -12.180  1.00  0.00           C
ATOM    876  CD  GLN A  64      -2.603  29.395 -13.006  1.00  0.00           C
ATOM    877  OE1 GLN A  64      -2.557  30.551 -12.614  1.00  0.00           O
ATOM    878  NE2 GLN A  64      -3.220  29.055 -14.159  1.00  0.00           N
ATOM    879  HA  GLN A  64      -2.391  27.051  -9.626  1.00  0.00           H
ATOM    880  HB2 GLN A  64      -3.321  26.627 -12.508  1.00  0.00           H
ATOM    881  HB3 GLN A  64      -3.886  27.840 -11.330  1.00  0.00           H
ATOM    882  HG2 GLN A  64      -1.438  28.767 -11.321  1.00  0.00           H
ATOM    883  HG3 GLN A  64      -1.186  27.822 -12.802  1.00  0.00           H
ATOM    884 HE22 GLN A  64      -3.662  29.763 -14.712  1.00  0.00           H
ATOM    885 HE21 GLN A  64      -3.242  28.107 -14.479  1.00  0.00           H
ATOM    886  HN  GLN A  64      -0.945  25.669 -11.799  1.00  0.00           H
ATOM    887  N   ALA A  65      -3.285  24.082 -10.772  1.00  0.00           N
ATOM    888  CA  ALA A  65      -4.196  22.976 -10.481  1.00  0.00           C
ATOM    889  C   ALA A  65      -3.479  21.680 -10.804  1.00  0.00           C
ATOM    890  O   ALA A  65      -3.794  21.053 -11.804  1.00  0.00           O
ATOM    891  CB  ALA A  65      -5.469  23.193 -11.338  1.00  0.00           C
ATOM    892  HA  ALA A  65      -4.477  22.957  -9.416  1.00  0.00           H
ATOM    893  HB1 ALA A  65      -6.181  22.367 -11.198  1.00  0.00           H
ATOM    894  HB2 ALA A  65      -5.962  24.133 -11.048  1.00  0.00           H
ATOM    895  HB3 ALA A  65      -5.202  23.254 -12.404  1.00  0.00           H
ATOM    896  HN  ALA A  65      -2.588  23.936 -11.475  1.00  0.00           H
ATOM    897  N   LEU A  66      -2.492  21.284  -9.965  1.00  0.00           N
ATOM    898  CA  LEU A  66      -1.636  20.144 -10.302  1.00  0.00           C
ATOM    899  C   LEU A  66      -2.127  18.844  -9.718  1.00  0.00           C
ATOM    900  O   LEU A  66      -2.767  18.908  -8.684  1.00  0.00           O
ATOM    901  CB  LEU A  66      -0.227  20.301  -9.670  1.00  0.00           C
ATOM    902  CG  LEU A  66       0.549  21.576 -10.091  1.00  0.00           C
ATOM    903  CD1 LEU A  66       1.925  21.583  -9.363  1.00  0.00           C
ATOM    904  CD2 LEU A  66       0.742  21.657 -11.632  1.00  0.00           C
ATOM    905  HA  LEU A  66      -1.545  20.037 -11.395  1.00  0.00           H
ATOM    906  HB2 LEU A  66      -0.330  20.300  -8.572  1.00  0.00           H
ATOM    907  HB3 LEU A  66       0.371  19.428  -9.951  1.00  0.00           H
ATOM    908  HG  LEU A  66      -0.041  22.445  -9.755  1.00  0.00           H
ATOM    909 HD21 LEU A  66       1.405  22.490 -11.909  1.00  0.00           H
ATOM    910 HD22 LEU A  66       1.190  20.728 -12.013  1.00  0.00           H
ATOM    911 HD23 LEU A  66      -0.219  21.826 -12.140  1.00  0.00           H
ATOM    912 HD11 LEU A  66       2.565  22.410  -9.698  1.00  0.00           H
ATOM    913 HD12 LEU A  66       1.792  21.688  -8.278  1.00  0.00           H
ATOM    914 HD13 LEU A  66       2.454  20.641  -9.552  1.00  0.00           H
ATOM    915  HN  LEU A  66      -2.321  21.775  -9.108  1.00  0.00           H
ATOM    916  N   LEU A  67      -1.783  17.680 -10.326  1.00  0.00           N
ATOM    917  CA  LEU A  67      -2.052  16.396  -9.678  1.00  0.00           C
ATOM    918  C   LEU A  67      -1.405  16.420  -8.311  1.00  0.00           C
ATOM    919  O   LEU A  67      -0.415  17.118  -8.164  1.00  0.00           O
ATOM    920  CB  LEU A  67      -1.536  15.131 -10.428  1.00  0.00           C
ATOM    921  CG  LEU A  67      -1.942  15.010 -11.929  1.00  0.00           C
ATOM    922  CD1 LEU A  67      -1.460  13.644 -12.492  1.00  0.00           C
ATOM    923  CD2 LEU A  67      -3.471  15.163 -12.130  1.00  0.00           C
ATOM    924  HA  LEU A  67      -3.141  16.302  -9.552  1.00  0.00           H
ATOM    925  HB2 LEU A  67      -0.438  15.094 -10.362  1.00  0.00           H
ATOM    926  HB3 LEU A  67      -1.927  14.250  -9.896  1.00  0.00           H
ATOM    927  HG  LEU A  67      -1.437  15.791 -12.522  1.00  0.00           H
ATOM    928 HD21 LEU A  67      -3.750  14.963 -13.176  1.00  0.00           H
ATOM    929 HD22 LEU A  67      -4.015  14.461 -11.480  1.00  0.00           H
ATOM    930 HD23 LEU A  67      -3.781  16.192 -11.896  1.00  0.00           H
ATOM    931 HD11 LEU A  67      -1.722  13.545 -13.557  1.00  0.00           H
ATOM    932 HD12 LEU A  67      -0.366  13.571 -12.403  1.00  0.00           H
ATOM    933 HD13 LEU A  67      -1.920  12.809 -11.941  1.00  0.00           H
ATOM    934  HN  LEU A  67      -1.288  17.690 -11.193  1.00  0.00           H
ATOM    935  N   CYS A  68      -1.951  15.686  -7.313  1.00  0.00           N
ATOM    936  CA  CYS A  68      -1.516  15.837  -5.925  1.00  0.00           C
ATOM    937  C   CYS A  68      -1.888  14.632  -5.082  1.00  0.00           C
ATOM    938  O   CYS A  68      -2.591  13.759  -5.565  1.00  0.00           O
ATOM    939  CB  CYS A  68      -2.149  17.124  -5.306  1.00  0.00           C
ATOM    940  SG  CYS A  68      -1.422  18.649  -5.964  1.00  0.00           S
ATOM    941  HA  CYS A  68      -0.421  15.860  -5.902  1.00  0.00           H
ATOM    942  HB2 CYS A  68      -3.218  17.191  -5.525  1.00  0.00           H
ATOM    943  HB3 CYS A  68      -2.050  17.166  -4.213  1.00  0.00           H
ATOM    944  HN  CYS A  68      -2.729  15.083  -7.492  1.00  0.00           H
ATOM    945  N   GLN A  69      -1.413  14.577  -3.813  1.00  0.00           N
ATOM    946  CA  GLN A  69      -1.760  13.475  -2.915  1.00  0.00           C
ATOM    947  C   GLN A  69      -1.738  13.933  -1.469  1.00  0.00           C
ATOM    948  O   GLN A  69      -1.469  15.095  -1.209  1.00  0.00           O
ATOM    949  CB  GLN A  69      -0.738  12.311  -3.082  1.00  0.00           C
ATOM    950  CG  GLN A  69      -1.396  10.928  -3.340  1.00  0.00           C
ATOM    951  CD  GLN A  69      -0.524   9.811  -2.819  1.00  0.00           C
ATOM    952  OE1 GLN A  69       0.269   9.275  -3.577  1.00  0.00           O
ATOM    953  NE2 GLN A  69      -0.657   9.437  -1.524  1.00  0.00           N
ATOM    954  HA  GLN A  69      -2.783  13.139  -3.143  1.00  0.00           H
ATOM    955  HB2 GLN A  69      -0.102  12.532  -3.945  1.00  0.00           H
ATOM    956  HB3 GLN A  69      -0.067  12.258  -2.209  1.00  0.00           H
ATOM    957  HG2 GLN A  69      -2.373  10.841  -2.840  1.00  0.00           H
ATOM    958  HG3 GLN A  69      -1.569  10.806  -4.422  1.00  0.00           H
ATOM    959 HE22 GLN A  69      -0.123   8.673  -1.161  1.00  0.00           H
ATOM    960 HE21 GLN A  69      -1.303   9.886  -0.910  1.00  0.00           H
ATOM    961  HN  GLN A  69      -0.775  15.269  -3.483  1.00  0.00           H
ATOM    962  N   THR A  70      -1.999  13.006  -0.519  1.00  0.00           N
ATOM    963  CA  THR A  70      -1.829  13.304   0.901  1.00  0.00           C
ATOM    964  C   THR A  70      -0.361  13.399   1.244  1.00  0.00           C
ATOM    965  O   THR A  70       0.480  13.035   0.437  1.00  0.00           O
ATOM    966  CB  THR A  70      -2.315  12.100   1.767  1.00  0.00           C
ATOM    967  OG1 THR A  70      -1.638  10.922   1.285  1.00  0.00           O
ATOM    968  CG2 THR A  70      -3.847  11.908   1.684  1.00  0.00           C
ATOM    969  HA  THR A  70      -2.367  14.229   1.173  1.00  0.00           H
ATOM    970  HB  THR A  70      -2.065  12.250   2.833  1.00  0.00           H
ATOM    971  HG1 THR A  70      -1.851  10.140   1.782  1.00  0.00           H
ATOM    972 HG23 THR A  70      -4.164  11.782   0.643  1.00  0.00           H
ATOM    973 HG21 THR A  70      -4.160  11.024   2.260  1.00  0.00           H
ATOM    974 HG22 THR A  70      -4.340  12.793   2.099  1.00  0.00           H
ATOM    975  HN  THR A  70      -2.250  12.076  -0.776  1.00  0.00           H
ATOM    976  N   ALA A  71      -0.071  13.828   2.493  1.00  0.00           N
ATOM    977  CA  ALA A  71       1.195  13.475   3.127  1.00  0.00           C
ATOM    978  C   ALA A  71       0.874  13.053   4.544  1.00  0.00           C
ATOM    979  O   ALA A  71      -0.191  13.422   5.017  1.00  0.00           O
ATOM    980  CB  ALA A  71       2.191  14.649   3.100  1.00  0.00           C
ATOM    981  HA  ALA A  71       1.655  12.608   2.620  1.00  0.00           H
ATOM    982  HB1 ALA A  71       3.135  14.362   3.585  1.00  0.00           H
ATOM    983  HB2 ALA A  71       2.389  14.934   2.057  1.00  0.00           H
ATOM    984  HB3 ALA A  71       1.765  15.507   3.631  1.00  0.00           H
ATOM    985  HN  ALA A  71      -0.757  14.296   3.058  1.00  0.00           H
ATOM    986  N   VAL A  72       1.748  12.273   5.221  1.00  0.00           N
ATOM    987  CA  VAL A  72       1.398  11.714   6.528  1.00  0.00           C
ATOM    988  C   VAL A  72       2.601  11.759   7.439  1.00  0.00           C
ATOM    989  CB  VAL A  72       0.859  10.262   6.360  1.00  0.00           C
ATOM    990  CG1 VAL A  72      -0.408  10.235   5.459  1.00  0.00           C
ATOM    991  CG2 VAL A  72       1.939   9.301   5.787  1.00  0.00           C
ATOM    992  HA  VAL A  72       0.634  12.325   7.033  1.00  0.00           H
ATOM    993  OT2 VAL A  72       2.458  11.196   8.638  1.00  0.00           O
ATOM    994  OT1 VAL A  72       3.645  12.284   7.107  1.00  0.00           O
ATOM    995  HB  VAL A  72       0.568   9.888   7.357  1.00  0.00           H
ATOM    996 HG11 VAL A  72      -0.832   9.219   5.428  1.00  0.00           H
ATOM    997 HG12 VAL A  72      -1.177  10.917   5.855  1.00  0.00           H
ATOM    998 HG13 VAL A  72      -0.167  10.537   4.429  1.00  0.00           H
ATOM    999 HG21 VAL A  72       1.546   8.272   5.749  1.00  0.00           H
ATOM   1000 HG22 VAL A  72       2.229   9.594   4.767  1.00  0.00           H
ATOM   1001 HG23 VAL A  72       2.839   9.297   6.421  1.00  0.00           H
ATOM   1002  HN  VAL A  72       2.622  12.011   4.812  1.00  0.00           H
TER
ATOM   1003  N   ASN B   1       0.299  44.950  -0.143  1.00  0.00           N
ATOM   1004  H3  ASN B   1       1.008  45.449  -0.793  1.00  0.00           H
ATOM   1005  H1  ASN B   1       0.190  43.958  -0.543  1.00  0.00           H
ATOM   1006  H2  ASN B   1      -0.648  45.451  -0.237  1.00  0.00           H
ATOM   1007  CA  ASN B   1       0.767  44.953   1.250  1.00  0.00           C
ATOM   1008  C   ASN B   1       2.226  44.539   1.208  1.00  0.00           C
ATOM   1009  O   ASN B   1       2.691  44.197   0.133  1.00  0.00           O
ATOM   1010  CB  ASN B   1      -0.173  44.243   2.273  1.00  0.00           C
ATOM   1011  CG  ASN B   1      -1.234  45.217   2.776  1.00  0.00           C
ATOM   1012  OD1 ASN B   1      -1.060  45.771   3.851  1.00  0.00           O
ATOM   1013  ND2 ASN B   1      -2.320  45.500   2.020  1.00  0.00           N
ATOM   1014  HA  ASN B   1       0.842  45.995   1.603  1.00  0.00           H
ATOM   1015  HB2 ASN B   1      -0.651  43.326   1.878  1.00  0.00           H
ATOM   1016  HB3 ASN B   1       0.437  43.935   3.153  1.00  0.00           H
ATOM   1017 HD22 ASN B   1      -2.985  46.149   2.396  1.00  0.00           H
ATOM   1018 HD21 ASN B   1      -2.486  45.074   1.128  1.00  0.00           H
ATOM   1019  N   GLY B   2       2.951  44.619   2.335  1.00  0.00           N
ATOM   1020  CA  GLY B   2       4.376  44.329   2.291  1.00  0.00           C
ATOM   1021  C   GLY B   2       4.948  45.484   1.515  1.00  0.00           C
ATOM   1022  O   GLY B   2       4.884  45.491   0.293  1.00  0.00           O
ATOM   1023  HA3 GLY B   2       4.635  43.407   1.778  1.00  0.00           H
ATOM   1024  HA2 GLY B   2       4.781  44.253   3.308  1.00  0.00           H
ATOM   1025  HN  GLY B   2       2.593  44.976   3.194  1.00  0.00           H
ATOM   1026  N   ASN B   3       5.491  46.490   2.233  1.00  0.00           N
ATOM   1027  CA  ASN B   3       6.119  47.612   1.543  1.00  0.00           C
ATOM   1028  C   ASN B   3       7.613  47.513   1.653  1.00  0.00           C
ATOM   1029  O   ASN B   3       8.109  46.883   2.575  1.00  0.00           O
ATOM   1030  CB  ASN B   3       5.654  48.934   2.171  1.00  0.00           C
ATOM   1031  CG  ASN B   3       5.897  48.977   3.651  1.00  0.00           C
ATOM   1032  OD1 ASN B   3       7.053  48.868   4.022  1.00  0.00           O
ATOM   1033  ND2 ASN B   3       4.871  49.131   4.516  1.00  0.00           N
ATOM   1034  HA  ASN B   3       5.846  47.638   0.475  1.00  0.00           H
ATOM   1035  HB2 ASN B   3       6.156  49.781   1.707  1.00  0.00           H
ATOM   1036  HB3 ASN B   3       4.600  49.002   1.936  1.00  0.00           H
ATOM   1037 HD22 ASN B   3       5.064  49.190   5.496  1.00  0.00           H
ATOM   1038 HD21 ASN B   3       3.918  49.181   4.212  1.00  0.00           H
ATOM   1039  HN  ASN B   3       5.506  46.483   3.240  1.00  0.00           H
ATOM   1040  N   GLY B   4       8.325  48.173   0.714  1.00  0.00           N
ATOM   1041  CA  GLY B   4       9.779  48.118   0.701  1.00  0.00           C
ATOM   1042  C   GLY B   4      10.454  49.090   1.637  1.00  0.00           C
ATOM   1043  O   GLY B   4      11.448  49.676   1.241  1.00  0.00           O
ATOM   1044  HA3 GLY B   4      10.136  48.299  -0.321  1.00  0.00           H
ATOM   1045  HA2 GLY B   4      10.109  47.109   0.982  1.00  0.00           H
ATOM   1046  HN  GLY B   4       7.855  48.669  -0.015  1.00  0.00           H
ATOM   1047  N   ASN B   5       9.985  49.234   2.898  1.00  0.00           N
ATOM   1048  CA  ASN B   5      10.873  49.751   3.940  1.00  0.00           C
ATOM   1049  C   ASN B   5      12.038  48.793   4.076  1.00  0.00           C
ATOM   1050  O   ASN B   5      13.071  49.231   4.559  1.00  0.00           O
ATOM   1051  CB  ASN B   5      10.161  49.936   5.309  1.00  0.00           C
ATOM   1052  CG  ASN B   5       9.321  48.737   5.681  1.00  0.00           C
ATOM   1053  OD1 ASN B   5       9.741  47.622   5.424  1.00  0.00           O
ATOM   1054  ND2 ASN B   5       8.118  48.920   6.267  1.00  0.00           N
ATOM   1055  HA  ASN B   5      11.276  50.729   3.626  1.00  0.00           H
ATOM   1056  HB2 ASN B   5      10.898  50.118   6.107  1.00  0.00           H
ATOM   1057  HB3 ASN B   5       9.525  50.829   5.231  1.00  0.00           H
ATOM   1058 HD22 ASN B   5       7.532  48.126   6.429  1.00  0.00           H
ATOM   1059 HD21 ASN B   5       7.771  49.828   6.500  1.00  0.00           H
ATOM   1060  HN  ASN B   5       9.108  48.843   3.171  1.00  0.00           H
ATOM   1061  N   VAL B   6      11.908  47.504   3.660  1.00  0.00           N
ATOM   1062  CA  VAL B   6      13.048  46.588   3.657  1.00  0.00           C
ATOM   1063  C   VAL B   6      13.159  45.828   2.341  1.00  0.00           C
ATOM   1064  O   VAL B   6      13.453  44.644   2.387  1.00  0.00           O
ATOM   1065  CB  VAL B   6      12.989  45.678   4.924  1.00  0.00           C
ATOM   1066  CG1 VAL B   6      13.086  46.523   6.227  1.00  0.00           C
ATOM   1067  CG2 VAL B   6      11.710  44.795   4.976  1.00  0.00           C
ATOM   1068  HA  VAL B   6      13.998  47.143   3.706  1.00  0.00           H
ATOM   1069  HB  VAL B   6      13.865  45.012   4.892  1.00  0.00           H
ATOM   1070 HG11 VAL B   6      13.086  45.869   7.112  1.00  0.00           H
ATOM   1071 HG12 VAL B   6      14.014  47.114   6.238  1.00  0.00           H
ATOM   1072 HG13 VAL B   6      12.232  47.209   6.319  1.00  0.00           H
ATOM   1073 HG21 VAL B   6      11.796  44.061   5.793  1.00  0.00           H
ATOM   1074 HG22 VAL B   6      10.821  45.406   5.167  1.00  0.00           H
ATOM   1075 HG23 VAL B   6      11.552  44.253   4.033  1.00  0.00           H
ATOM   1076  HN  VAL B   6      11.037  47.123   3.354  1.00  0.00           H
ATOM   1077  N   CYS B   7      12.956  46.474   1.161  1.00  0.00           N
ATOM   1078  CA  CYS B   7      13.159  45.797  -0.128  1.00  0.00           C
ATOM   1079  C   CYS B   7      14.507  46.183  -0.721  1.00  0.00           C
ATOM   1080  O   CYS B   7      14.641  47.351  -1.049  1.00  0.00           O
ATOM   1081  CB  CYS B   7      12.082  46.161  -1.182  1.00  0.00           C
ATOM   1082  SG  CYS B   7      12.485  45.321  -2.749  1.00  0.00           S
ATOM   1083  HA  CYS B   7      13.031  44.715  -0.011  1.00  0.00           H
ATOM   1084  HB2 CYS B   7      11.083  45.827  -0.865  1.00  0.00           H
ATOM   1085  HB3 CYS B   7      12.063  47.245  -1.358  1.00  0.00           H
ATOM   1086  HN  CYS B   7      12.710  47.441   1.139  1.00  0.00           H
ATOM   1087  N   PRO B   8      15.523  45.299  -0.907  1.00  0.00           N
ATOM   1088  CA  PRO B   8      16.791  45.728  -1.499  1.00  0.00           C
ATOM   1089  C   PRO B   8      16.753  46.431  -2.843  1.00  0.00           C
ATOM   1090  O   PRO B   8      15.667  46.558  -3.386  1.00  0.00           O
ATOM   1091  CB  PRO B   8      17.459  44.344  -1.671  1.00  0.00           C
ATOM   1092  CG  PRO B   8      16.918  43.527  -0.482  1.00  0.00           C
ATOM   1093  CD  PRO B   8      15.428  43.909  -0.488  1.00  0.00           C
ATOM   1094  HA  PRO B   8      17.281  46.346  -0.731  1.00  0.00           H
ATOM   1095  HD3 PRO B   8      15.006  43.729   0.511  1.00  0.00           H
ATOM   1096  HD2 PRO B   8      14.898  43.344  -1.268  1.00  0.00           H
ATOM   1097  HG3 PRO B   8      17.401  43.873   0.448  1.00  0.00           H
ATOM   1098  HG2 PRO B   8      17.057  42.440  -0.577  1.00  0.00           H
ATOM   1099  HB2 PRO B   8      17.090  43.883  -2.603  1.00  0.00           H
ATOM   1100  HB3 PRO B   8      18.556  44.378  -1.697  1.00  0.00           H
ATOM   1101  N   PRO B   9      17.895  46.908  -3.418  1.00  0.00           N
ATOM   1102  CA  PRO B   9      17.837  47.709  -4.640  1.00  0.00           C
ATOM   1103  C   PRO B   9      17.800  46.967  -5.955  1.00  0.00           C
ATOM   1104  O   PRO B   9      17.686  45.753  -5.989  1.00  0.00           O
ATOM   1105  CB  PRO B   9      19.240  48.393  -4.592  1.00  0.00           C
ATOM   1106  CG  PRO B   9      19.792  48.125  -3.176  1.00  0.00           C
ATOM   1107  CD  PRO B   9      19.217  46.742  -2.819  1.00  0.00           C
ATOM   1108  HA  PRO B   9      17.014  48.436  -4.587  1.00  0.00           H
ATOM   1109  HD3 PRO B   9      19.290  46.613  -1.731  1.00  0.00           H
ATOM   1110  HD2 PRO B   9      19.761  45.935  -3.336  1.00  0.00           H
ATOM   1111  HG3 PRO B   9      19.368  48.850  -2.474  1.00  0.00           H
ATOM   1112  HG2 PRO B   9      20.893  48.167  -3.109  1.00  0.00           H
ATOM   1113  HB2 PRO B   9      19.953  47.910  -5.283  1.00  0.00           H
ATOM   1114  HB3 PRO B   9      19.206  49.463  -4.844  1.00  0.00           H
ATOM   1115  N   GLY B  10      17.975  47.756  -7.043  1.00  0.00           N
ATOM   1116  CA  GLY B  10      18.428  47.204  -8.314  1.00  0.00           C
ATOM   1117  C   GLY B  10      17.383  46.390  -9.033  1.00  0.00           C
ATOM   1118  O   GLY B  10      16.521  46.988  -9.656  1.00  0.00           O
ATOM   1119  HA3 GLY B  10      19.340  46.613  -8.135  1.00  0.00           H
ATOM   1120  HA2 GLY B  10      18.723  48.022  -8.994  1.00  0.00           H
ATOM   1121  HN  GLY B  10      17.938  48.751  -6.957  1.00  0.00           H
ATOM   1122  N   LEU B  11      17.466  45.039  -8.966  1.00  0.00           N
ATOM   1123  CA  LEU B  11      16.597  44.176  -9.768  1.00  0.00           C
ATOM   1124  C   LEU B  11      15.762  43.328  -8.837  1.00  0.00           C
ATOM   1125  O   LEU B  11      15.513  42.171  -9.144  1.00  0.00           O
ATOM   1126  CB  LEU B  11      17.551  43.383 -10.713  1.00  0.00           C
ATOM   1127  CG  LEU B  11      16.914  42.388 -11.733  1.00  0.00           C
ATOM   1128  CD1 LEU B  11      15.824  43.055 -12.616  1.00  0.00           C
ATOM   1129  CD2 LEU B  11      18.030  41.773 -12.627  1.00  0.00           C
ATOM   1130  HA  LEU B  11      15.898  44.771 -10.377  1.00  0.00           H
ATOM   1131  HB2 LEU B  11      18.133  44.127 -11.282  1.00  0.00           H
ATOM   1132  HB3 LEU B  11      18.257  42.814 -10.088  1.00  0.00           H
ATOM   1133  HG  LEU B  11      16.455  41.541 -11.200  1.00  0.00           H
ATOM   1134 HD21 LEU B  11      17.611  41.035 -13.328  1.00  0.00           H
ATOM   1135 HD22 LEU B  11      18.537  42.556 -13.212  1.00  0.00           H
ATOM   1136 HD23 LEU B  11      18.782  41.261 -12.004  1.00  0.00           H
ATOM   1137 HD11 LEU B  11      15.465  42.350 -13.382  1.00  0.00           H
ATOM   1138 HD12 LEU B  11      14.956  43.354 -12.010  1.00  0.00           H
ATOM   1139 HD13 LEU B  11      16.232  43.944 -13.120  1.00  0.00           H
ATOM   1140  HN  LEU B  11      18.155  44.594  -8.388  1.00  0.00           H
ATOM   1141  N   PHE B  12      15.318  43.896  -7.686  1.00  0.00           N
ATOM   1142  CA  PHE B  12      14.533  43.106  -6.738  1.00  0.00           C
ATOM   1143  C   PHE B  12      13.421  43.950  -6.186  1.00  0.00           C
ATOM   1144  O   PHE B  12      13.653  45.136  -6.009  1.00  0.00           O
ATOM   1145  CB  PHE B  12      15.451  42.566  -5.622  1.00  0.00           C
ATOM   1146  CG  PHE B  12      16.558  41.801  -6.358  1.00  0.00           C
ATOM   1147  CD1 PHE B  12      16.282  40.541  -6.904  1.00  0.00           C
ATOM   1148  CD2 PHE B  12      17.826  42.362  -6.541  1.00  0.00           C
ATOM   1149  CE1 PHE B  12      17.203  39.932  -7.761  1.00  0.00           C
ATOM   1150  CE2 PHE B  12      18.724  41.783  -7.439  1.00  0.00           C
ATOM   1151  CZ  PHE B  12      18.388  40.596  -8.093  1.00  0.00           C
ATOM   1152  HA  PHE B  12      14.059  42.250  -7.249  1.00  0.00           H
ATOM   1153  HB2 PHE B  12      15.864  43.396  -5.026  1.00  0.00           H
ATOM   1154  HB3 PHE B  12      14.847  41.926  -4.962  1.00  0.00           H
ATOM   1155  HD2 PHE B  12      18.114  43.256  -6.000  1.00  0.00           H
ATOM   1156  HE2 PHE B  12      19.683  42.258  -7.633  1.00  0.00           H
ATOM   1157  HZ  PHE B  12      19.044  40.189  -8.856  1.00  0.00           H
ATOM   1158  HE1 PHE B  12      16.994  38.952  -8.171  1.00  0.00           H
ATOM   1159  HD1 PHE B  12      15.346  40.046  -6.679  1.00  0.00           H
ATOM   1160  HN  PHE B  12      15.535  44.844  -7.425  1.00  0.00           H
ATOM   1161  N   SER B  13      12.219  43.370  -5.959  1.00  0.00           N
ATOM   1162  CA  SER B  13      11.026  44.202  -5.881  1.00  0.00           C
ATOM   1163  C   SER B  13      10.065  43.631  -4.858  1.00  0.00           C
ATOM   1164  O   SER B  13      10.563  43.155  -3.852  1.00  0.00           O
ATOM   1165  CB  SER B  13      10.552  44.396  -7.361  1.00  0.00           C
ATOM   1166  OG  SER B  13       9.189  43.991  -7.577  1.00  0.00           O
ATOM   1167  HA  SER B  13      11.297  45.176  -5.454  1.00  0.00           H
ATOM   1168  HB2 SER B  13      10.625  45.443  -7.673  1.00  0.00           H
ATOM   1169  HB3 SER B  13      11.231  43.855  -8.037  1.00  0.00           H
ATOM   1170  HG1 SER B  13       8.892  44.123  -8.473  1.00  0.00           H
ATOM   1171  HN  SER B  13      12.086  42.379  -6.019  1.00  0.00           H
ATOM   1172  N   ASN B  14       8.728  43.694  -5.059  1.00  0.00           N
ATOM   1173  CA  ASN B  14       7.739  43.376  -4.022  1.00  0.00           C
ATOM   1174  C   ASN B  14       8.253  42.591  -2.828  1.00  0.00           C
ATOM   1175  O   ASN B  14       8.722  41.493  -3.079  1.00  0.00           O
ATOM   1176  CB  ASN B  14       6.566  42.523  -4.568  1.00  0.00           C
ATOM   1177  CG  ASN B  14       5.908  43.027  -5.820  1.00  0.00           C
ATOM   1178  OD1 ASN B  14       4.851  43.631  -5.728  1.00  0.00           O
ATOM   1179  ND2 ASN B  14       6.518  42.771  -6.997  1.00  0.00           N
ATOM   1180  HA  ASN B  14       7.307  44.344  -3.736  1.00  0.00           H
ATOM   1181  HB2 ASN B  14       6.949  41.526  -4.809  1.00  0.00           H
ATOM   1182  HB3 ASN B  14       5.799  42.437  -3.784  1.00  0.00           H
ATOM   1183 HD22 ASN B  14       6.130  43.104  -7.852  1.00  0.00           H
ATOM   1184 HD21 ASN B  14       7.362  42.234  -7.048  1.00  0.00           H
ATOM   1185  HN  ASN B  14       8.392  44.084  -5.911  1.00  0.00           H
ATOM   1186  N   PRO B  15       8.188  43.039  -1.547  1.00  0.00           N
ATOM   1187  CA  PRO B  15       8.706  42.224  -0.453  1.00  0.00           C
ATOM   1188  C   PRO B  15       7.723  41.107  -0.178  1.00  0.00           C
ATOM   1189  O   PRO B  15       6.914  41.260   0.725  1.00  0.00           O
ATOM   1190  CB  PRO B  15       8.781  43.293   0.662  1.00  0.00           C
ATOM   1191  CG  PRO B  15       7.577  44.192   0.335  1.00  0.00           C
ATOM   1192  CD  PRO B  15       7.590  44.318  -1.201  1.00  0.00           C
ATOM   1193  HA  PRO B  15       9.722  41.869  -0.626  1.00  0.00           H
ATOM   1194  HD3 PRO B  15       8.243  45.144  -1.515  1.00  0.00           H
ATOM   1195  HD2 PRO B  15       6.564  44.459  -1.577  1.00  0.00           H
ATOM   1196  HG3 PRO B  15       7.623  45.157   0.843  1.00  0.00           H
ATOM   1197  HG2 PRO B  15       6.663  43.670   0.640  1.00  0.00           H
ATOM   1198  HB2 PRO B  15       8.742  42.884   1.683  1.00  0.00           H
ATOM   1199  HB3 PRO B  15       9.703  43.890   0.552  1.00  0.00           H
ATOM   1200  N   GLN B  16       7.742  39.982  -0.937  1.00  0.00           N
ATOM   1201  CA  GLN B  16       6.657  39.005  -0.815  1.00  0.00           C
ATOM   1202  C   GLN B  16       6.873  37.928   0.219  1.00  0.00           C
ATOM   1203  O   GLN B  16       8.008  37.582   0.506  1.00  0.00           O
ATOM   1204  CB  GLN B  16       6.306  38.294  -2.155  1.00  0.00           C
ATOM   1205  CG  GLN B  16       6.093  39.324  -3.300  1.00  0.00           C
ATOM   1206  CD  GLN B  16       4.945  39.037  -4.245  1.00  0.00           C
ATOM   1207  OE1 GLN B  16       3.921  38.561  -3.786  1.00  0.00           O
ATOM   1208  NE2 GLN B  16       5.042  39.320  -5.564  1.00  0.00           N
ATOM   1209  HA  GLN B  16       5.760  39.564  -0.529  1.00  0.00           H
ATOM   1210  HB2 GLN B  16       7.108  37.590  -2.421  1.00  0.00           H
ATOM   1211  HB3 GLN B  16       5.399  37.691  -2.014  1.00  0.00           H
ATOM   1212  HG2 GLN B  16       5.864  40.295  -2.847  1.00  0.00           H
ATOM   1213  HG3 GLN B  16       7.041  39.425  -3.838  1.00  0.00           H
ATOM   1214 HE22 GLN B  16       4.267  39.119  -6.165  1.00  0.00           H
ATOM   1215 HE21 GLN B  16       5.863  39.720  -5.967  1.00  0.00           H
ATOM   1216  HN  GLN B  16       8.449  39.824  -1.627  1.00  0.00           H
ATOM   1217  N   CYS B  17       5.751  37.370   0.738  1.00  0.00           N
ATOM   1218  CA  CYS B  17       5.805  36.128   1.497  1.00  0.00           C
ATOM   1219  C   CYS B  17       5.725  35.024   0.468  1.00  0.00           C
ATOM   1220  O   CYS B  17       4.685  34.398   0.333  1.00  0.00           O
ATOM   1221  CB  CYS B  17       4.625  36.038   2.500  1.00  0.00           C
ATOM   1222  SG  CYS B  17       4.928  37.185   3.876  1.00  0.00           S
ATOM   1223  HA  CYS B  17       6.746  36.030   2.064  1.00  0.00           H
ATOM   1224  HB2 CYS B  17       3.660  36.278   2.025  1.00  0.00           H
ATOM   1225  HB3 CYS B  17       4.557  35.025   2.916  1.00  0.00           H
ATOM   1226  HN  CYS B  17       4.840  37.715   0.502  1.00  0.00           H
ATOM   1227  N   CYS B  18       6.830  34.764  -0.267  1.00  0.00           N
ATOM   1228  CA  CYS B  18       6.836  33.639  -1.206  1.00  0.00           C
ATOM   1229  C   CYS B  18       6.640  32.370  -0.422  1.00  0.00           C
ATOM   1230  O   CYS B  18       6.549  32.431   0.793  1.00  0.00           O
ATOM   1231  CB  CYS B  18       8.216  33.507  -1.900  1.00  0.00           C
ATOM   1232  SG  CYS B  18       8.659  35.047  -2.746  1.00  0.00           S
ATOM   1233  HA  CYS B  18       6.045  33.746  -1.958  1.00  0.00           H
ATOM   1234  HB2 CYS B  18       8.949  33.256  -1.124  1.00  0.00           H
ATOM   1235  HB3 CYS B  18       8.267  32.718  -2.658  1.00  0.00           H
ATOM   1236  HN  CYS B  18       7.669  35.295  -0.134  1.00  0.00           H
ATOM   1237  N   ALA B  19       6.626  31.189  -1.074  1.00  0.00           N
ATOM   1238  CA  ALA B  19       6.817  29.988  -0.279  1.00  0.00           C
ATOM   1239  C   ALA B  19       8.100  30.215   0.483  1.00  0.00           C
ATOM   1240  O   ALA B  19       8.121  30.123   1.701  1.00  0.00           O
ATOM   1241  CB  ALA B  19       7.083  28.720  -1.130  1.00  0.00           C
ATOM   1242  HA  ALA B  19       5.973  29.825   0.410  1.00  0.00           H
ATOM   1243  HB1 ALA B  19       7.511  27.972  -0.456  1.00  0.00           H
ATOM   1244  HB2 ALA B  19       6.178  28.305  -1.580  1.00  0.00           H
ATOM   1245  HB3 ALA B  19       7.794  28.905  -1.947  1.00  0.00           H
ATOM   1246  HN  ALA B  19       6.610  31.117  -2.074  1.00  0.00           H
ATOM   1247  N   THR B  20       9.182  30.478  -0.282  1.00  0.00           N
ATOM   1248  CA  THR B  20      10.533  30.378   0.256  1.00  0.00           C
ATOM   1249  C   THR B  20      11.456  30.753  -0.893  1.00  0.00           C
ATOM   1250  O   THR B  20      11.038  30.496  -2.012  1.00  0.00           O
ATOM   1251  CB  THR B  20      10.717  28.905   0.743  1.00  0.00           C
ATOM   1252  OG1 THR B  20      11.579  28.870   1.887  1.00  0.00           O
ATOM   1253  CG2 THR B  20      11.197  27.995  -0.411  1.00  0.00           C
ATOM   1254  HA  THR B  20      10.637  31.063   1.110  1.00  0.00           H
ATOM   1255  HB  THR B  20       9.764  28.473   1.093  1.00  0.00           H
ATOM   1256  HG1 THR B  20      11.622  28.005   2.285  1.00  0.00           H
ATOM   1257 HG23 THR B  20      12.218  28.262  -0.722  1.00  0.00           H
ATOM   1258 HG21 THR B  20      11.194  26.944  -0.108  1.00  0.00           H
ATOM   1259 HG22 THR B  20      10.499  28.109  -1.253  1.00  0.00           H
ATOM   1260  HN  THR B  20       9.087  30.655  -1.264  1.00  0.00           H
ATOM   1261  N   GLN B  21      12.661  31.341  -0.720  1.00  0.00           N
ATOM   1262  CA  GLN B  21      13.513  31.589  -1.888  1.00  0.00           C
ATOM   1263  C   GLN B  21      14.135  30.240  -2.185  1.00  0.00           C
ATOM   1264  O   GLN B  21      15.285  30.034  -1.828  1.00  0.00           O
ATOM   1265  CB  GLN B  21      14.559  32.756  -1.765  1.00  0.00           C
ATOM   1266  CG  GLN B  21      14.273  34.053  -2.587  1.00  0.00           C
ATOM   1267  CD  GLN B  21      15.480  34.964  -2.700  1.00  0.00           C
ATOM   1268  OE1 GLN B  21      15.782  35.382  -3.807  1.00  0.00           O
ATOM   1269  NE2 GLN B  21      16.202  35.298  -1.606  1.00  0.00           N
ATOM   1270  HA  GLN B  21      12.892  31.857  -2.754  1.00  0.00           H
ATOM   1271  HB2 GLN B  21      14.687  33.032  -0.710  1.00  0.00           H
ATOM   1272  HB3 GLN B  21      15.530  32.413  -2.156  1.00  0.00           H
ATOM   1273  HG2 GLN B  21      13.994  33.756  -3.608  1.00  0.00           H
ATOM   1274  HG3 GLN B  21      13.448  34.655  -2.190  1.00  0.00           H
ATOM   1275 HE22 GLN B  21      17.034  35.845  -1.705  1.00  0.00           H
ATOM   1276 HE21 GLN B  21      15.944  35.008  -0.689  1.00  0.00           H
ATOM   1277  HN  GLN B  21      12.997  31.563   0.191  1.00  0.00           H
ATOM   1278  N   VAL B  22      13.420  29.304  -2.867  1.00  0.00           N
ATOM   1279  CA  VAL B  22      14.123  28.152  -3.442  1.00  0.00           C
ATOM   1280  C   VAL B  22      15.043  28.783  -4.455  1.00  0.00           C
ATOM   1281  O   VAL B  22      14.880  29.969  -4.685  1.00  0.00           O
ATOM   1282  CB  VAL B  22      13.271  27.077  -4.189  1.00  0.00           C
ATOM   1283  CG1 VAL B  22      12.065  26.573  -3.356  1.00  0.00           C
ATOM   1284  CG2 VAL B  22      12.792  27.584  -5.576  1.00  0.00           C
ATOM   1285  HA  VAL B  22      14.713  27.659  -2.651  1.00  0.00           H
ATOM   1286  HB  VAL B  22      13.919  26.198  -4.370  1.00  0.00           H
ATOM   1287 HG11 VAL B  22      11.619  25.681  -3.825  1.00  0.00           H
ATOM   1288 HG12 VAL B  22      12.393  26.302  -2.342  1.00  0.00           H
ATOM   1289 HG13 VAL B  22      11.288  27.348  -3.307  1.00  0.00           H
ATOM   1290 HG21 VAL B  22      12.097  26.866  -6.031  1.00  0.00           H
ATOM   1291 HG22 VAL B  22      12.307  28.566  -5.489  1.00  0.00           H
ATOM   1292 HG23 VAL B  22      13.639  27.683  -6.261  1.00  0.00           H
ATOM   1293  HN  VAL B  22      12.464  29.461  -3.120  1.00  0.00           H
ATOM   1294  N   LEU B  23      16.022  28.096  -5.078  1.00  0.00           N
ATOM   1295  CA  LEU B  23      16.866  28.805  -6.039  1.00  0.00           C
ATOM   1296  C   LEU B  23      17.602  29.974  -5.404  1.00  0.00           C
ATOM   1297  O   LEU B  23      18.397  30.524  -6.144  1.00  0.00           O
ATOM   1298  CB  LEU B  23      16.067  29.243  -7.309  1.00  0.00           C
ATOM   1299  CG  LEU B  23      15.663  28.081  -8.271  1.00  0.00           C
ATOM   1300  CD1 LEU B  23      14.371  28.397  -9.084  1.00  0.00           C
ATOM   1301  CD2 LEU B  23      16.795  27.783  -9.289  1.00  0.00           C
ATOM   1302  HA  LEU B  23      17.655  28.136  -6.405  1.00  0.00           H
ATOM   1303  HB2 LEU B  23      15.158  29.756  -6.978  1.00  0.00           H
ATOM   1304  HB3 LEU B  23      16.661  29.965  -7.889  1.00  0.00           H
ATOM   1305  HG  LEU B  23      15.482  27.172  -7.674  1.00  0.00           H
ATOM   1306 HD21 LEU B  23      16.495  26.948  -9.938  1.00  0.00           H
ATOM   1307 HD22 LEU B  23      17.002  28.656  -9.927  1.00  0.00           H
ATOM   1308 HD23 LEU B  23      17.720  27.516  -8.768  1.00  0.00           H
ATOM   1309 HD11 LEU B  23      14.050  27.506  -9.647  1.00  0.00           H
ATOM   1310 HD12 LEU B  23      13.538  28.698  -8.433  1.00  0.00           H
ATOM   1311 HD13 LEU B  23      14.557  29.204  -9.808  1.00  0.00           H
ATOM   1312  HN  LEU B  23      16.184  27.124  -4.896  1.00  0.00           H
ATOM   1313  N   GLY B  24      17.443  30.404  -4.122  1.00  0.00           N
ATOM   1314  CA  GLY B  24      18.200  31.542  -3.583  1.00  0.00           C
ATOM   1315  C   GLY B  24      17.996  32.887  -4.251  1.00  0.00           C
ATOM   1316  O   GLY B  24      17.797  33.849  -3.529  1.00  0.00           O
ATOM   1317  HA3 GLY B  24      19.265  31.302  -3.584  1.00  0.00           H
ATOM   1318  HA2 GLY B  24      17.928  31.676  -2.522  1.00  0.00           H
ATOM   1319  HN  GLY B  24      16.864  29.926  -3.465  1.00  0.00           H
ATOM   1320  N   LEU B  25      18.072  33.009  -5.597  1.00  0.00           N
ATOM   1321  CA  LEU B  25      17.802  34.266  -6.288  1.00  0.00           C
ATOM   1322  C   LEU B  25      16.354  34.264  -6.710  1.00  0.00           C
ATOM   1323  O   LEU B  25      15.779  35.328  -6.627  1.00  0.00           O
ATOM   1324  CB  LEU B  25      18.668  34.418  -7.572  1.00  0.00           C
ATOM   1325  CG  LEU B  25      18.588  35.808  -8.277  1.00  0.00           C
ATOM   1326  CD1 LEU B  25      19.327  36.912  -7.467  1.00  0.00           C
ATOM   1327  CD2 LEU B  25      19.208  35.710  -9.701  1.00  0.00           C
ATOM   1328  HA  LEU B  25      18.012  35.111  -5.616  1.00  0.00           H
ATOM   1329  HB2 LEU B  25      19.719  34.242  -7.314  1.00  0.00           H
ATOM   1330  HB3 LEU B  25      18.358  33.633  -8.278  1.00  0.00           H
ATOM   1331  HG  LEU B  25      17.533  36.101  -8.406  1.00  0.00           H
ATOM   1332 HD21 LEU B  25      19.133  36.676 -10.224  1.00  0.00           H
ATOM   1333 HD22 LEU B  25      20.268  35.424  -9.636  1.00  0.00           H
ATOM   1334 HD23 LEU B  25      18.682  34.958 -10.308  1.00  0.00           H
ATOM   1335 HD11 LEU B  25      19.333  37.853  -8.034  1.00  0.00           H
ATOM   1336 HD12 LEU B  25      18.841  37.110  -6.502  1.00  0.00           H
ATOM   1337 HD13 LEU B  25      20.373  36.624  -7.279  1.00  0.00           H
ATOM   1338  HN  LEU B  25      18.278  32.225  -6.163  1.00  0.00           H
ATOM   1339  N   ILE B  26      15.751  33.137  -7.168  1.00  0.00           N
ATOM   1340  CA  ILE B  26      14.340  33.132  -7.576  1.00  0.00           C
ATOM   1341  C   ILE B  26      13.496  32.744  -6.381  1.00  0.00           C
ATOM   1342  O   ILE B  26      14.042  32.132  -5.481  1.00  0.00           O
ATOM   1343  CB  ILE B  26      14.088  32.167  -8.785  1.00  0.00           C
ATOM   1344  CG1 ILE B  26      14.515  32.766 -10.156  1.00  0.00           C
ATOM   1345  CG2 ILE B  26      12.638  31.610  -8.886  1.00  0.00           C
ATOM   1346  HA  ILE B  26      14.054  34.144  -7.878  1.00  0.00           H
ATOM   1347  HB  ILE B  26      14.713  31.281  -8.636  1.00  0.00           H
ATOM   1348  CD  ILE B  26      16.012  33.171 -10.197  1.00  0.00           C
ATOM   1349  HD3 ILE B  26      16.647  32.336  -9.863  1.00  0.00           H
ATOM   1350  HD2 ILE B  26      16.195  34.044  -9.554  1.00  0.00           H
ATOM   1351  HD1 ILE B  26      16.307  33.432 -11.225  1.00  0.00           H
ATOM   1352 HG12 ILE B  26      14.357  32.010 -10.944  1.00  0.00           H
ATOM   1353 HG13 ILE B  26      13.876  33.630 -10.395  1.00  0.00           H
ATOM   1354 HG21 ILE B  26      12.562  30.898  -9.720  1.00  0.00           H
ATOM   1355 HG22 ILE B  26      12.339  31.070  -7.975  1.00  0.00           H
ATOM   1356 HG23 ILE B  26      11.925  32.419  -9.076  1.00  0.00           H
ATOM   1357  HN  ILE B  26      16.244  32.273  -7.205  1.00  0.00           H
ATOM   1358  N   GLY B  27      12.179  33.069  -6.354  1.00  0.00           N
ATOM   1359  CA  GLY B  27      11.287  32.569  -5.303  1.00  0.00           C
ATOM   1360  C   GLY B  27       9.972  32.152  -5.922  1.00  0.00           C
ATOM   1361  O   GLY B  27       9.671  32.662  -6.991  1.00  0.00           O
ATOM   1362  HA3 GLY B  27      11.116  33.348  -4.544  1.00  0.00           H
ATOM   1363  HA2 GLY B  27      11.712  31.678  -4.817  1.00  0.00           H
ATOM   1364  HN  GLY B  27      11.772  33.643  -7.065  1.00  0.00           H
ATOM   1365  N   LEU B  28       9.191  31.239  -5.288  1.00  0.00           N
ATOM   1366  CA  LEU B  28       7.986  30.702  -5.930  1.00  0.00           C
ATOM   1367  C   LEU B  28       6.724  31.248  -5.304  1.00  0.00           C
ATOM   1368  O   LEU B  28       6.774  31.656  -4.157  1.00  0.00           O
ATOM   1369  CB  LEU B  28       7.888  29.157  -5.781  1.00  0.00           C
ATOM   1370  CG  LEU B  28       9.194  28.383  -6.118  1.00  0.00           C
ATOM   1371  CD1 LEU B  28       8.934  26.860  -5.962  1.00  0.00           C
ATOM   1372  CD2 LEU B  28       9.718  28.710  -7.545  1.00  0.00           C
ATOM   1373  HA  LEU B  28       7.981  30.944  -7.004  1.00  0.00           H
ATOM   1374  HB2 LEU B  28       7.623  28.920  -4.736  1.00  0.00           H
ATOM   1375  HB3 LEU B  28       7.074  28.791  -6.428  1.00  0.00           H
ATOM   1376  HG  LEU B  28       9.963  28.669  -5.385  1.00  0.00           H
ATOM   1377 HD21 LEU B  28      10.585  28.078  -7.793  1.00  0.00           H
ATOM   1378 HD22 LEU B  28       8.933  28.533  -8.295  1.00  0.00           H
ATOM   1379 HD23 LEU B  28      10.042  29.757  -7.608  1.00  0.00           H
ATOM   1380 HD11 LEU B  28       9.820  26.261  -6.219  1.00  0.00           H
ATOM   1381 HD12 LEU B  28       8.646  26.617  -4.927  1.00  0.00           H
ATOM   1382 HD13 LEU B  28       8.119  26.559  -6.630  1.00  0.00           H
ATOM   1383  HN  LEU B  28       9.429  30.896  -4.376  1.00  0.00           H
ATOM   1384  N   ASP B  29       5.579  31.226  -6.025  1.00  0.00           N
ATOM   1385  CA  ASP B  29       4.307  31.609  -5.407  1.00  0.00           C
ATOM   1386  C   ASP B  29       4.476  32.946  -4.729  1.00  0.00           C
ATOM   1387  O   ASP B  29       4.189  33.069  -3.550  1.00  0.00           O
ATOM   1388  CB  ASP B  29       3.838  30.502  -4.424  1.00  0.00           C
ATOM   1389  CG  ASP B  29       3.620  29.174  -5.097  1.00  0.00           C
ATOM   1390  OD1 ASP B  29       4.630  28.543  -5.511  1.00  0.00           O
ATOM   1391  OD2 ASP B  29       2.440  28.740  -5.209  1.00  0.00           O
ATOM   1392  HA  ASP B  29       3.524  31.758  -6.169  1.00  0.00           H
ATOM   1393  HB2 ASP B  29       4.606  30.355  -3.653  1.00  0.00           H
ATOM   1394  HB3 ASP B  29       2.903  30.816  -3.933  1.00  0.00           H
ATOM   1395  HN  ASP B  29       5.578  30.910  -6.975  1.00  0.00           H
ATOM   1396  N   CYS B  30       4.966  33.954  -5.485  1.00  0.00           N
ATOM   1397  CA  CYS B  30       5.257  35.245  -4.874  1.00  0.00           C
ATOM   1398  C   CYS B  30       3.938  35.827  -4.407  1.00  0.00           C
ATOM   1399  O   CYS B  30       3.219  36.382  -5.223  1.00  0.00           O
ATOM   1400  CB  CYS B  30       6.047  36.154  -5.852  1.00  0.00           C
ATOM   1401  SG  CYS B  30       7.573  35.287  -6.349  1.00  0.00           S
ATOM   1402  HA  CYS B  30       5.936  35.090  -4.021  1.00  0.00           H
ATOM   1403  HB2 CYS B  30       5.451  36.391  -6.745  1.00  0.00           H
ATOM   1404  HB3 CYS B  30       6.348  37.087  -5.358  1.00  0.00           H
ATOM   1405  HN  CYS B  30       5.137  33.823  -6.464  1.00  0.00           H
ATOM   1406  N   LYS B  31       3.609  35.676  -3.097  1.00  0.00           N
ATOM   1407  CA  LYS B  31       2.324  36.119  -2.551  1.00  0.00           C
ATOM   1408  C   LYS B  31       2.622  37.289  -1.656  1.00  0.00           C
ATOM   1409  O   LYS B  31       3.339  37.085  -0.688  1.00  0.00           O
ATOM   1410  CB  LYS B  31       1.705  34.973  -1.702  1.00  0.00           C
ATOM   1411  CG  LYS B  31       0.448  35.380  -0.889  1.00  0.00           C
ATOM   1412  CD  LYS B  31      -0.122  34.227  -0.013  1.00  0.00           C
ATOM   1413  CE  LYS B  31      -0.952  33.181  -0.806  1.00  0.00           C
ATOM   1414  NZ  LYS B  31      -2.302  33.697  -1.134  1.00  0.00           N
ATOM   1415  HA  LYS B  31       1.612  36.398  -3.342  1.00  0.00           H
ATOM   1416  HB2 LYS B  31       1.454  34.153  -2.390  1.00  0.00           H
ATOM   1417  HB3 LYS B  31       2.455  34.632  -0.973  1.00  0.00           H
ATOM   1418  HG2 LYS B  31       0.710  36.201  -0.207  1.00  0.00           H
ATOM   1419  HG3 LYS B  31      -0.302  35.738  -1.599  1.00  0.00           H
ATOM   1420  HD2 LYS B  31       0.724  33.734   0.491  1.00  0.00           H
ATOM   1421  HD3 LYS B  31      -0.779  34.635   0.772  1.00  0.00           H
ATOM   1422  HE2 LYS B  31      -1.073  32.288  -0.171  1.00  0.00           H
ATOM   1423  HE3 LYS B  31      -0.415  32.862  -1.712  1.00  0.00           H
ATOM   1424  HZ1 LYS B  31      -2.769  33.164  -1.945  1.00  0.00           H
ATOM   1425  HZ2 LYS B  31      -2.968  33.702  -0.280  1.00  0.00           H
ATOM   1426  HZ3 LYS B  31      -2.302  34.700  -1.507  1.00  0.00           H
ATOM   1427  HN  LYS B  31       4.251  35.264  -2.449  1.00  0.00           H
ATOM   1428  N   VAL B  32       2.106  38.509  -1.948  1.00  0.00           N
ATOM   1429  CA  VAL B  32       2.464  39.655  -1.114  1.00  0.00           C
ATOM   1430  C   VAL B  32       2.012  39.347   0.308  1.00  0.00           C
ATOM   1431  O   VAL B  32       1.129  38.516   0.442  1.00  0.00           O
ATOM   1432  CB  VAL B  32       2.039  41.054  -1.685  1.00  0.00           C
ATOM   1433  CG1 VAL B  32       2.609  41.347  -3.102  1.00  0.00           C
ATOM   1434  CG2 VAL B  32       0.512  41.289  -1.705  1.00  0.00           C
ATOM   1435  HA  VAL B  32       3.562  39.643  -1.132  1.00  0.00           H
ATOM   1436  HB  VAL B  32       2.436  41.846  -1.027  1.00  0.00           H
ATOM   1437 HG11 VAL B  32       2.356  42.383  -3.378  1.00  0.00           H
ATOM   1438 HG12 VAL B  32       3.702  41.274  -3.095  1.00  0.00           H
ATOM   1439 HG13 VAL B  32       2.205  40.679  -3.881  1.00  0.00           H
ATOM   1440 HG21 VAL B  32       0.320  42.284  -2.123  1.00  0.00           H
ATOM   1441 HG22 VAL B  32      -0.017  40.565  -2.340  1.00  0.00           H
ATOM   1442 HG23 VAL B  32       0.124  41.270  -0.678  1.00  0.00           H
ATOM   1443  HN  VAL B  32       1.515  38.653  -2.740  1.00  0.00           H
ATOM   1444  N   PRO B  33       2.545  39.906   1.422  1.00  0.00           N
ATOM   1445  CA  PRO B  33       2.108  39.475   2.745  1.00  0.00           C
ATOM   1446  C   PRO B  33       0.725  40.006   3.024  1.00  0.00           C
ATOM   1447  O   PRO B  33       0.165  40.682   2.175  1.00  0.00           O
ATOM   1448  CB  PRO B  33       3.141  40.207   3.648  1.00  0.00           C
ATOM   1449  CG  PRO B  33       4.283  40.568   2.673  1.00  0.00           C
ATOM   1450  CD  PRO B  33       3.519  40.975   1.394  1.00  0.00           C
ATOM   1451  HA  PRO B  33       2.175  38.378   2.854  1.00  0.00           H
ATOM   1452  HD3 PRO B  33       4.179  41.057   0.522  1.00  0.00           H
ATOM   1453  HD2 PRO B  33       2.951  41.906   1.536  1.00  0.00           H
ATOM   1454  HG3 PRO B  33       4.884  39.674   2.441  1.00  0.00           H
ATOM   1455  HG2 PRO B  33       4.947  41.346   3.082  1.00  0.00           H
ATOM   1456  HB2 PRO B  33       2.726  41.152   4.044  1.00  0.00           H
ATOM   1457  HB3 PRO B  33       3.492  39.603   4.498  1.00  0.00           H
ATOM   1458  N   SER B  34       0.181  39.720   4.227  1.00  0.00           N
ATOM   1459  CA  SER B  34      -1.110  40.296   4.588  1.00  0.00           C
ATOM   1460  C   SER B  34      -0.981  41.774   4.860  1.00  0.00           C
ATOM   1461  O   SER B  34      -1.909  42.502   4.538  1.00  0.00           O
ATOM   1462  CB  SER B  34      -1.657  39.674   5.899  1.00  0.00           C
ATOM   1463  OG  SER B  34      -0.651  39.733   6.922  1.00  0.00           O
ATOM   1464  HA  SER B  34      -1.826  40.110   3.769  1.00  0.00           H
ATOM   1465  HB2 SER B  34      -2.565  40.206   6.228  1.00  0.00           H
ATOM   1466  HB3 SER B  34      -1.921  38.630   5.706  1.00  0.00           H
ATOM   1467  HG1 SER B  34      -0.944  39.351   7.744  1.00  0.00           H
ATOM   1468  HN  SER B  34       0.671  39.161   4.903  1.00  0.00           H
ATOM   1469  N   GLN B  35       0.138  42.217   5.484  1.00  0.00           N
ATOM   1470  CA  GLN B  35       0.197  43.566   6.037  1.00  0.00           C
ATOM   1471  C   GLN B  35       1.555  44.216   5.884  1.00  0.00           C
ATOM   1472  O   GLN B  35       2.471  43.572   5.399  1.00  0.00           O
ATOM   1473  CB  GLN B  35      -0.247  43.484   7.525  1.00  0.00           C
ATOM   1474  CG  GLN B  35       0.725  42.644   8.388  1.00  0.00           C
ATOM   1475  CD  GLN B  35       0.402  42.742   9.859  1.00  0.00           C
ATOM   1476  OE1 GLN B  35      -0.128  41.793  10.414  1.00  0.00           O
ATOM   1477  NE2 GLN B  35       0.714  43.880  10.518  1.00  0.00           N
ATOM   1478  HA  GLN B  35      -0.509  44.219   5.517  1.00  0.00           H
ATOM   1479  HB2 GLN B  35      -0.301  44.495   7.955  1.00  0.00           H
ATOM   1480  HB3 GLN B  35      -1.252  43.036   7.575  1.00  0.00           H
ATOM   1481  HG2 GLN B  35       0.696  41.590   8.078  1.00  0.00           H
ATOM   1482  HG3 GLN B  35       1.745  43.017   8.236  1.00  0.00           H
ATOM   1483 HE22 GLN B  35       0.503  43.962  11.493  1.00  0.00           H
ATOM   1484 HE21 GLN B  35       1.160  44.648  10.054  1.00  0.00           H
ATOM   1485  HN  GLN B  35       0.902  41.606   5.683  1.00  0.00           H
ATOM   1486  N   ASN B  36       1.682  45.496   6.310  1.00  0.00           N
ATOM   1487  CA  ASN B  36       2.973  46.184   6.323  1.00  0.00           C
ATOM   1488  C   ASN B  36       4.038  45.370   7.008  1.00  0.00           C
ATOM   1489  O   ASN B  36       3.710  44.446   7.733  1.00  0.00           O
ATOM   1490  CB  ASN B  36       2.906  47.501   7.147  1.00  0.00           C
ATOM   1491  CG  ASN B  36       2.341  47.295   8.535  1.00  0.00           C
ATOM   1492  OD1 ASN B  36       1.859  46.218   8.848  1.00  0.00           O
ATOM   1493  ND2 ASN B  36       2.378  48.335   9.396  1.00  0.00           N
ATOM   1494  HA  ASN B  36       3.274  46.399   5.284  1.00  0.00           H
ATOM   1495  HB2 ASN B  36       3.901  47.960   7.247  1.00  0.00           H
ATOM   1496  HB3 ASN B  36       2.268  48.212   6.609  1.00  0.00           H
ATOM   1497 HD22 ASN B  36       1.984  48.232  10.310  1.00  0.00           H
ATOM   1498 HD21 ASN B  36       2.783  49.210   9.131  1.00  0.00           H
ATOM   1499  HN  ASN B  36       0.888  46.006   6.631  1.00  0.00           H
ATOM   1500  N   VAL B  37       5.323  45.730   6.791  1.00  0.00           N
ATOM   1501  CA  VAL B  37       6.408  45.005   7.430  1.00  0.00           C
ATOM   1502  C   VAL B  37       7.424  45.985   7.977  1.00  0.00           C
ATOM   1503  O   VAL B  37       8.580  45.906   7.595  1.00  0.00           O
ATOM   1504  CB  VAL B  37       6.937  43.936   6.431  1.00  0.00           C
ATOM   1505  CG1 VAL B  37       5.823  42.909   6.076  1.00  0.00           C
ATOM   1506  CG2 VAL B  37       7.537  44.511   5.117  1.00  0.00           C
ATOM   1507  HA  VAL B  37       6.052  44.459   8.317  1.00  0.00           H
ATOM   1508  HB  VAL B  37       7.738  43.423   6.971  1.00  0.00           H
ATOM   1509 HG11 VAL B  37       6.236  42.090   5.469  1.00  0.00           H
ATOM   1510 HG12 VAL B  37       5.355  42.479   6.974  1.00  0.00           H
ATOM   1511 HG13 VAL B  37       5.036  43.395   5.488  1.00  0.00           H
ATOM   1512 HG21 VAL B  37       7.967  43.693   4.517  1.00  0.00           H
ATOM   1513 HG22 VAL B  37       6.759  44.996   4.519  1.00  0.00           H
ATOM   1514 HG23 VAL B  37       8.329  45.246   5.297  1.00  0.00           H
ATOM   1515  HN  VAL B  37       5.566  46.478   6.170  1.00  0.00           H
ATOM   1516  N   TYR B  38       6.986  46.913   8.871  1.00  0.00           N
ATOM   1517  CA  TYR B  38       7.858  47.977   9.386  1.00  0.00           C
ATOM   1518  C   TYR B  38       9.331  47.630   9.337  1.00  0.00           C
ATOM   1519  O   TYR B  38      10.088  48.352   8.706  1.00  0.00           O
ATOM   1520  CB  TYR B  38       7.485  48.415  10.831  1.00  0.00           C
ATOM   1521  CG  TYR B  38       6.220  49.291  10.880  1.00  0.00           C
ATOM   1522  CD1 TYR B  38       6.212  50.547  10.261  1.00  0.00           C
ATOM   1523  CD2 TYR B  38       5.069  48.866  11.556  1.00  0.00           C
ATOM   1524  CE1 TYR B  38       5.071  51.353  10.300  1.00  0.00           C
ATOM   1525  CE2 TYR B  38       3.959  49.706  11.667  1.00  0.00           C
ATOM   1526  CZ  TYR B  38       3.944  50.949  11.016  1.00  0.00           C
ATOM   1527  OH  TYR B  38       2.827  51.788  11.069  1.00  0.00           O
ATOM   1528  HA  TYR B  38       7.714  48.855   8.744  1.00  0.00           H
ATOM   1529  HB3 TYR B  38       8.296  49.032  11.251  1.00  0.00           H
ATOM   1530  HB2 TYR B  38       7.382  47.523  11.466  1.00  0.00           H
ATOM   1531  HD2 TYR B  38       5.035  47.879  12.006  1.00  0.00           H
ATOM   1532  HE2 TYR B  38       3.108  49.388  12.260  1.00  0.00           H
ATOM   1533  HE1 TYR B  38       5.061  52.304   9.774  1.00  0.00           H
ATOM   1534  HD1 TYR B  38       7.094  50.914   9.747  1.00  0.00           H
ATOM   1535  HH  TYR B  38       2.070  51.408  11.501  1.00  0.00           H
ATOM   1536  HN  TYR B  38       6.023  46.932   9.150  1.00  0.00           H
ATOM   1537  N   ASP B  39       9.737  46.519   9.991  1.00  0.00           N
ATOM   1538  CA  ASP B  39      11.135  46.095   9.983  1.00  0.00           C
ATOM   1539  C   ASP B  39      11.215  44.616   9.683  1.00  0.00           C
ATOM   1540  O   ASP B  39      10.175  43.985   9.566  1.00  0.00           O
ATOM   1541  CB  ASP B  39      11.737  46.427  11.373  1.00  0.00           C
ATOM   1542  CG  ASP B  39      11.105  45.619  12.479  1.00  0.00           C
ATOM   1543  OD1 ASP B  39       9.897  45.276  12.367  1.00  0.00           O
ATOM   1544  OD2 ASP B  39      11.816  45.318  13.475  1.00  0.00           O
ATOM   1545  HA  ASP B  39      11.713  46.617   9.203  1.00  0.00           H
ATOM   1546  HB2 ASP B  39      12.823  46.245  11.367  1.00  0.00           H
ATOM   1547  HB3 ASP B  39      11.573  47.495  11.587  1.00  0.00           H
ATOM   1548  HN  ASP B  39       9.092  45.968  10.520  1.00  0.00           H
ATOM   1549  N   GLY B  40      12.434  44.045   9.554  1.00  0.00           N
ATOM   1550  CA  GLY B  40      12.549  42.615   9.282  1.00  0.00           C
ATOM   1551  C   GLY B  40      11.794  41.782  10.288  1.00  0.00           C
ATOM   1552  O   GLY B  40      11.286  40.741   9.905  1.00  0.00           O
ATOM   1553  HA3 GLY B  40      13.599  42.288   9.328  1.00  0.00           H
ATOM   1554  HA2 GLY B  40      12.174  42.419   8.264  1.00  0.00           H
ATOM   1555  HN  GLY B  40      13.276  44.585   9.624  1.00  0.00           H
ATOM   1556  N   THR B  41      11.715  42.195  11.575  1.00  0.00           N
ATOM   1557  CA  THR B  41      10.973  41.394  12.548  1.00  0.00           C
ATOM   1558  C   THR B  41       9.516  41.330  12.156  1.00  0.00           C
ATOM   1559  O   THR B  41       8.972  40.239  12.092  1.00  0.00           O
ATOM   1560  CB  THR B  41      11.118  41.965  13.984  1.00  0.00           C
ATOM   1561  OG1 THR B  41      12.526  42.042  14.271  1.00  0.00           O
ATOM   1562  CG2 THR B  41      10.393  41.075  15.029  1.00  0.00           C
ATOM   1563  HA  THR B  41      11.393  40.375  12.546  1.00  0.00           H
ATOM   1564  HB  THR B  41      10.683  42.979  14.017  1.00  0.00           H
ATOM   1565  HG1 THR B  41      12.709  42.415  15.127  1.00  0.00           H
ATOM   1566 HG23 THR B  41      10.805  40.056  15.007  1.00  0.00           H
ATOM   1567 HG21 THR B  41      10.532  41.488  16.040  1.00  0.00           H
ATOM   1568 HG22 THR B  41       9.313  41.032  14.823  1.00  0.00           H
ATOM   1569  HN  THR B  41      12.162  43.036  11.881  1.00  0.00           H
ATOM   1570  N   ASP B  42       8.869  42.487  11.887  1.00  0.00           N
ATOM   1571  CA  ASP B  42       7.463  42.454  11.491  1.00  0.00           C
ATOM   1572  C   ASP B  42       7.345  41.585  10.260  1.00  0.00           C
ATOM   1573  O   ASP B  42       6.417  40.796  10.182  1.00  0.00           O
ATOM   1574  CB  ASP B  42       6.916  43.879  11.194  1.00  0.00           C
ATOM   1575  CG  ASP B  42       5.434  43.941  10.919  1.00  0.00           C
ATOM   1576  OD1 ASP B  42       4.939  45.062  10.616  1.00  0.00           O
ATOM   1577  OD2 ASP B  42       4.745  42.889  11.002  1.00  0.00           O
ATOM   1578  HA  ASP B  42       6.881  42.020  12.322  1.00  0.00           H
ATOM   1579  HB2 ASP B  42       7.117  44.531  12.058  1.00  0.00           H
ATOM   1580  HB3 ASP B  42       7.450  44.279  10.322  1.00  0.00           H
ATOM   1581  HN  ASP B  42       9.340  43.368  11.936  1.00  0.00           H
ATOM   1582  N   PHE B  43       8.285  41.705   9.293  1.00  0.00           N
ATOM   1583  CA  PHE B  43       8.191  40.882   8.090  1.00  0.00           C
ATOM   1584  C   PHE B  43       8.204  39.425   8.493  1.00  0.00           C
ATOM   1585  O   PHE B  43       7.306  38.680   8.138  1.00  0.00           O
ATOM   1586  CB  PHE B  43       9.347  41.149   7.074  1.00  0.00           C
ATOM   1587  CG  PHE B  43       9.055  40.775   5.607  1.00  0.00           C
ATOM   1588  CD1 PHE B  43       7.963  39.999   5.191  1.00  0.00           C
ATOM   1589  CD2 PHE B  43       9.945  41.244   4.631  1.00  0.00           C
ATOM   1590  CE1 PHE B  43       7.809  39.647   3.852  1.00  0.00           C
ATOM   1591  CE2 PHE B  43       9.780  40.910   3.281  1.00  0.00           C
ATOM   1592  CZ  PHE B  43       8.721  40.080   2.900  1.00  0.00           C
ATOM   1593  HA  PHE B  43       7.226  41.132   7.637  1.00  0.00           H
ATOM   1594  HB2 PHE B  43       9.618  42.215   7.081  1.00  0.00           H
ATOM   1595  HB3 PHE B  43      10.256  40.618   7.384  1.00  0.00           H
ATOM   1596  HD2 PHE B  43      10.779  41.870   4.917  1.00  0.00           H
ATOM   1597  HE2 PHE B  43      10.461  41.288   2.534  1.00  0.00           H
ATOM   1598  HZ  PHE B  43       8.618  39.770   1.869  1.00  0.00           H
ATOM   1599  HE1 PHE B  43       6.977  39.020   3.544  1.00  0.00           H
ATOM   1600  HD1 PHE B  43       7.214  39.653   5.889  1.00  0.00           H
ATOM   1601  HN  PHE B  43       9.038  42.358   9.380  1.00  0.00           H
ATOM   1602  N   ARG B  44       9.241  39.012   9.249  1.00  0.00           N
ATOM   1603  CA  ARG B  44       9.431  37.599   9.570  1.00  0.00           C
ATOM   1604  C   ARG B  44       8.282  37.046  10.383  1.00  0.00           C
ATOM   1605  O   ARG B  44       7.943  35.886  10.212  1.00  0.00           O
ATOM   1606  CB  ARG B  44      10.780  37.464  10.326  1.00  0.00           C
ATOM   1607  CG  ARG B  44      11.165  36.005  10.676  1.00  0.00           C
ATOM   1608  CD  ARG B  44      12.582  35.937  11.311  1.00  0.00           C
ATOM   1609  NE  ARG B  44      12.639  36.766  12.524  1.00  0.00           N
ATOM   1610  CZ  ARG B  44      13.119  37.996  12.600  1.00  0.00           C
ATOM   1611  NH1 ARG B  44      13.606  38.676  11.586  1.00  0.00           N
ATOM   1612  NH2 ARG B  44      13.107  38.593  13.774  1.00  0.00           N
ATOM   1613  HA  ARG B  44       9.507  37.043   8.622  1.00  0.00           H
ATOM   1614  HB2 ARG B  44      11.559  37.881   9.670  1.00  0.00           H
ATOM   1615  HB3 ARG B  44      10.729  38.064  11.249  1.00  0.00           H
ATOM   1616  HG2 ARG B  44      10.429  35.603  11.391  1.00  0.00           H
ATOM   1617  HG3 ARG B  44      11.138  35.384   9.765  1.00  0.00           H
ATOM   1618  HD2 ARG B  44      12.749  34.890  11.616  1.00  0.00           H
ATOM   1619  HD3 ARG B  44      13.362  36.138  10.563  1.00  0.00           H
ATOM   1620  HE  ARG B  44      12.286  36.321  13.386  1.00  0.00           H
ATOM   1621 HH12 ARG B  44      13.957  39.639  11.712  1.00  0.00           H
ATOM   1622 HH11 ARG B  44      13.656  38.289  10.639  1.00  0.00           H
ATOM   1623 HH22 ARG B  44      13.469  39.551  13.891  1.00  0.00           H
ATOM   1624 HH21 ARG B  44      12.736  38.121  14.611  1.00  0.00           H
ATOM   1625  HN  ARG B  44       9.902  39.683   9.583  1.00  0.00           H
ATOM   1626  N   ASN B  45       7.661  37.855  11.269  1.00  0.00           N
ATOM   1627  CA  ASN B  45       6.516  37.362  12.036  1.00  0.00           C
ATOM   1628  C   ASN B  45       5.346  37.200  11.092  1.00  0.00           C
ATOM   1629  O   ASN B  45       4.665  36.189  11.154  1.00  0.00           O
ATOM   1630  CB  ASN B  45       6.120  38.307  13.206  1.00  0.00           C
ATOM   1631  CG  ASN B  45       6.997  38.097  14.423  1.00  0.00           C
ATOM   1632  OD1 ASN B  45       6.484  37.655  15.440  1.00  0.00           O
ATOM   1633  ND2 ASN B  45       8.315  38.388  14.373  1.00  0.00           N
ATOM   1634  HA  ASN B  45       6.755  36.374  12.466  1.00  0.00           H
ATOM   1635  HB2 ASN B  45       6.153  39.361  12.890  1.00  0.00           H
ATOM   1636  HB3 ASN B  45       5.080  38.085  13.496  1.00  0.00           H
ATOM   1637 HD22 ASN B  45       8.883  38.232  15.182  1.00  0.00           H
ATOM   1638 HD21 ASN B  45       8.746  38.757  13.552  1.00  0.00           H
ATOM   1639  HN  ASN B  45       7.934  38.813  11.360  1.00  0.00           H
ATOM   1640  N   VAL B  46       5.096  38.182  10.200  1.00  0.00           N
ATOM   1641  CA  VAL B  46       3.997  38.037   9.245  1.00  0.00           C
ATOM   1642  C   VAL B  46       4.299  36.876   8.325  1.00  0.00           C
ATOM   1643  O   VAL B  46       3.379  36.187   7.915  1.00  0.00           O
ATOM   1644  CB  VAL B  46       3.757  39.349   8.451  1.00  0.00           C
ATOM   1645  CG1 VAL B  46       2.699  39.145   7.331  1.00  0.00           C
ATOM   1646  CG2 VAL B  46       3.283  40.470   9.418  1.00  0.00           C
ATOM   1647  HA  VAL B  46       3.074  37.812   9.801  1.00  0.00           H
ATOM   1648  HB  VAL B  46       4.709  39.648   7.978  1.00  0.00           H
ATOM   1649 HG11 VAL B  46       2.516  40.099   6.816  1.00  0.00           H
ATOM   1650 HG12 VAL B  46       3.044  38.412   6.587  1.00  0.00           H
ATOM   1651 HG13 VAL B  46       1.750  38.785   7.756  1.00  0.00           H
ATOM   1652 HG21 VAL B  46       3.358  41.443   8.912  1.00  0.00           H
ATOM   1653 HG22 VAL B  46       2.240  40.301   9.726  1.00  0.00           H
ATOM   1654 HG23 VAL B  46       3.889  40.518  10.331  1.00  0.00           H
ATOM   1655  HN  VAL B  46       5.687  38.988  10.150  1.00  0.00           H
ATOM   1656  N   CYS B  47       5.580  36.617   7.990  1.00  0.00           N
ATOM   1657  CA  CYS B  47       5.880  35.450   7.170  1.00  0.00           C
ATOM   1658  C   CYS B  47       5.428  34.215   7.910  1.00  0.00           C
ATOM   1659  O   CYS B  47       4.840  33.349   7.283  1.00  0.00           O
ATOM   1660  CB  CYS B  47       7.384  35.353   6.828  1.00  0.00           C
ATOM   1661  SG  CYS B  47       7.878  36.828   5.899  1.00  0.00           S
ATOM   1662  HA  CYS B  47       5.317  35.538   6.227  1.00  0.00           H
ATOM   1663  HB2 CYS B  47       8.004  35.245   7.728  1.00  0.00           H
ATOM   1664  HB3 CYS B  47       7.559  34.495   6.176  1.00  0.00           H
ATOM   1665  HN  CYS B  47       6.335  37.182   8.318  1.00  0.00           H
ATOM   1666  N   ALA B  48       5.667  34.116   9.238  1.00  0.00           N
ATOM   1667  CA  ALA B  48       5.150  32.970   9.984  1.00  0.00           C
ATOM   1668  C   ALA B  48       3.640  32.930   9.888  1.00  0.00           C
ATOM   1669  O   ALA B  48       3.098  31.840   9.798  1.00  0.00           O
ATOM   1670  CB  ALA B  48       5.568  32.988  11.477  1.00  0.00           C
ATOM   1671  HA  ALA B  48       5.570  32.055   9.532  1.00  0.00           H
ATOM   1672  HB1 ALA B  48       5.216  32.072  11.978  1.00  0.00           H
ATOM   1673  HB2 ALA B  48       6.665  33.036  11.561  1.00  0.00           H
ATOM   1674  HB3 ALA B  48       5.136  33.855  11.995  1.00  0.00           H
ATOM   1675  HN  ALA B  48       6.173  34.828   9.732  1.00  0.00           H
ATOM   1676  N   LYS B  49       2.930  34.083   9.890  1.00  0.00           N
ATOM   1677  CA  LYS B  49       1.477  34.038   9.709  1.00  0.00           C
ATOM   1678  C   LYS B  49       1.148  33.370   8.389  1.00  0.00           C
ATOM   1679  O   LYS B  49       0.151  32.668   8.347  1.00  0.00           O
ATOM   1680  CB  LYS B  49       0.777  35.426   9.739  1.00  0.00           C
ATOM   1681  CG  LYS B  49       0.884  36.145  11.110  1.00  0.00           C
ATOM   1682  CD  LYS B  49       0.163  37.523  11.058  1.00  0.00           C
ATOM   1683  CE  LYS B  49       0.406  38.385  12.328  1.00  0.00           C
ATOM   1684  NZ  LYS B  49      -0.083  37.743  13.570  1.00  0.00           N
ATOM   1685  HA  LYS B  49       1.053  33.430  10.526  1.00  0.00           H
ATOM   1686  HB2 LYS B  49       1.185  36.063   8.943  1.00  0.00           H
ATOM   1687  HB3 LYS B  49      -0.293  35.281   9.533  1.00  0.00           H
ATOM   1688  HG2 LYS B  49       0.419  35.508  11.879  1.00  0.00           H
ATOM   1689  HG3 LYS B  49       1.939  36.294  11.384  1.00  0.00           H
ATOM   1690  HD2 LYS B  49       0.527  38.094  10.187  1.00  0.00           H
ATOM   1691  HD3 LYS B  49      -0.920  37.361  10.923  1.00  0.00           H
ATOM   1692  HE2 LYS B  49       1.485  38.601  12.420  1.00  0.00           H
ATOM   1693  HE3 LYS B  49      -0.118  39.348  12.191  1.00  0.00           H
ATOM   1694  HZ1 LYS B  49      -0.023  38.424  14.409  1.00  0.00           H
ATOM   1695  HZ2 LYS B  49      -1.116  37.435  13.484  1.00  0.00           H
ATOM   1696  HZ3 LYS B  49       0.503  36.881  13.854  1.00  0.00           H
ATOM   1697  HN  LYS B  49       3.383  34.968   9.983  1.00  0.00           H
ATOM   1698  N   THR B  50       1.955  33.566   7.317  1.00  0.00           N
ATOM   1699  CA  THR B  50       1.735  32.867   6.046  1.00  0.00           C
ATOM   1700  C   THR B  50       2.789  31.795   5.849  1.00  0.00           C
ATOM   1701  O   THR B  50       3.104  31.501   4.710  1.00  0.00           O
ATOM   1702  CB  THR B  50       1.678  33.971   4.948  1.00  0.00           C
ATOM   1703  OG1 THR B  50       2.815  34.832   5.123  1.00  0.00           O
ATOM   1704  CG2 THR B  50       1.558  33.488   3.476  1.00  0.00           C
ATOM   1705  HA  THR B  50       0.769  32.346   6.023  1.00  0.00           H
ATOM   1706  HB  THR B  50       0.768  34.553   5.151  1.00  0.00           H
ATOM   1707  HG1 THR B  50       2.744  35.618   4.593  1.00  0.00           H
ATOM   1708 HG23 THR B  50       0.799  32.695   3.389  1.00  0.00           H
ATOM   1709 HG21 THR B  50       1.252  34.337   2.845  1.00  0.00           H
ATOM   1710 HG22 THR B  50       2.515  33.123   3.082  1.00  0.00           H
ATOM   1711  HN  THR B  50       2.747  34.178   7.370  1.00  0.00           H
ATOM   1712  N   GLY B  51       3.335  31.189   6.936  1.00  0.00           N
ATOM   1713  CA  GLY B  51       4.422  30.211   6.824  1.00  0.00           C
ATOM   1714  C   GLY B  51       5.280  30.455   5.607  1.00  0.00           C
ATOM   1715  O   GLY B  51       5.106  29.783   4.603  1.00  0.00           O
ATOM   1716  HA3 GLY B  51       4.022  29.188   6.825  1.00  0.00           H
ATOM   1717  HA2 GLY B  51       5.077  30.281   7.706  1.00  0.00           H
ATOM   1718  HN  GLY B  51       2.991  31.380   7.854  1.00  0.00           H
ATOM   1719  N   ALA B  52       6.203  31.441   5.694  1.00  0.00           N
ATOM   1720  CA  ALA B  52       6.987  31.853   4.532  1.00  0.00           C
ATOM   1721  C   ALA B  52       8.316  32.396   5.015  1.00  0.00           C
ATOM   1722  O   ALA B  52       8.606  32.190   6.183  1.00  0.00           O
ATOM   1723  CB  ALA B  52       6.113  32.934   3.845  1.00  0.00           C
ATOM   1724  HA  ALA B  52       7.190  31.016   3.848  1.00  0.00           H
ATOM   1725  HB1 ALA B  52       6.637  33.458   3.037  1.00  0.00           H
ATOM   1726  HB2 ALA B  52       5.209  32.467   3.421  1.00  0.00           H
ATOM   1727  HB3 ALA B  52       5.799  33.683   4.586  1.00  0.00           H
ATOM   1728  HN  ALA B  52       6.312  31.968   6.540  1.00  0.00           H
ATOM   1729  N   GLN B  53       9.110  33.101   4.171  1.00  0.00           N
ATOM   1730  CA  GLN B  53      10.276  33.843   4.661  1.00  0.00           C
ATOM   1731  C   GLN B  53      10.149  35.302   4.265  1.00  0.00           C
ATOM   1732  O   GLN B  53       9.357  35.572   3.376  1.00  0.00           O
ATOM   1733  CB  GLN B  53      11.580  33.257   4.052  1.00  0.00           C
ATOM   1734  CG  GLN B  53      12.258  32.225   4.989  1.00  0.00           C
ATOM   1735  CD  GLN B  53      11.433  30.990   5.227  1.00  0.00           C
ATOM   1736  OE1 GLN B  53      10.940  30.797   6.327  1.00  0.00           O
ATOM   1737  NE2 GLN B  53      11.288  30.128   4.202  1.00  0.00           N
ATOM   1738  HA  GLN B  53      10.321  33.808   5.759  1.00  0.00           H
ATOM   1739  HB2 GLN B  53      11.372  32.811   3.067  1.00  0.00           H
ATOM   1740  HB3 GLN B  53      12.312  34.063   3.889  1.00  0.00           H
ATOM   1741  HG2 GLN B  53      13.198  31.908   4.518  1.00  0.00           H
ATOM   1742  HG3 GLN B  53      12.502  32.693   5.956  1.00  0.00           H
ATOM   1743 HE22 GLN B  53      10.788  29.277   4.339  1.00  0.00           H
ATOM   1744 HE21 GLN B  53      11.696  30.314   3.308  1.00  0.00           H
ATOM   1745  HN  GLN B  53       8.906  33.174   3.194  1.00  0.00           H
ATOM   1746  N   PRO B  54      10.889  36.268   4.876  1.00  0.00           N
ATOM   1747  CA  PRO B  54      10.818  37.653   4.421  1.00  0.00           C
ATOM   1748  C   PRO B  54      11.684  37.869   3.196  1.00  0.00           C
ATOM   1749  O   PRO B  54      12.883  38.032   3.353  1.00  0.00           O
ATOM   1750  CB  PRO B  54      11.350  38.343   5.703  1.00  0.00           C
ATOM   1751  CG  PRO B  54      12.392  37.358   6.276  1.00  0.00           C
ATOM   1752  CD  PRO B  54      11.707  35.991   6.055  1.00  0.00           C
ATOM   1753  HA  PRO B  54       9.788  37.975   4.223  1.00  0.00           H
ATOM   1754  HD3 PRO B  54      11.056  35.765   6.915  1.00  0.00           H
ATOM   1755  HD2 PRO B  54      12.460  35.200   5.935  1.00  0.00           H
ATOM   1756  HG3 PRO B  54      12.631  37.553   7.334  1.00  0.00           H
ATOM   1757  HG2 PRO B  54      13.326  37.413   5.694  1.00  0.00           H
ATOM   1758  HB2 PRO B  54      11.763  39.347   5.534  1.00  0.00           H
ATOM   1759  HB3 PRO B  54      10.525  38.412   6.432  1.00  0.00           H
ATOM   1760  N   LEU B  55      11.101  37.872   1.969  1.00  0.00           N
ATOM   1761  CA  LEU B  55      11.900  37.937   0.739  1.00  0.00           C
ATOM   1762  C   LEU B  55      11.446  39.046  -0.183  1.00  0.00           C
ATOM   1763  O   LEU B  55      10.506  39.735   0.174  1.00  0.00           O
ATOM   1764  CB  LEU B  55      11.645  36.621  -0.036  1.00  0.00           C
ATOM   1765  CG  LEU B  55      11.826  35.343   0.826  1.00  0.00           C
ATOM   1766  CD1 LEU B  55      11.459  34.118  -0.048  1.00  0.00           C
ATOM   1767  CD2 LEU B  55      13.270  35.201   1.382  1.00  0.00           C
ATOM   1768  HA  LEU B  55      12.977  38.063   0.934  1.00  0.00           H
ATOM   1769  HB2 LEU B  55      10.601  36.656  -0.394  1.00  0.00           H
ATOM   1770  HB3 LEU B  55      12.298  36.533  -0.916  1.00  0.00           H
ATOM   1771  HG  LEU B  55      11.118  35.372   1.666  1.00  0.00           H
ATOM   1772 HD21 LEU B  55      13.451  34.180   1.755  1.00  0.00           H
ATOM   1773 HD22 LEU B  55      13.996  35.406   0.583  1.00  0.00           H
ATOM   1774 HD23 LEU B  55      13.460  35.903   2.204  1.00  0.00           H
ATOM   1775 HD11 LEU B  55      10.961  33.337   0.542  1.00  0.00           H
ATOM   1776 HD12 LEU B  55      10.825  34.396  -0.896  1.00  0.00           H
ATOM   1777 HD13 LEU B  55      12.367  33.708  -0.475  1.00  0.00           H
ATOM   1778  HN  LEU B  55      10.111  37.761   1.865  1.00  0.00           H
ATOM   1779  N   CYS B  56      12.092  39.196  -1.368  1.00  0.00           N
ATOM   1780  CA  CYS B  56      11.701  40.196  -2.366  1.00  0.00           C
ATOM   1781  C   CYS B  56      11.492  39.587  -3.735  1.00  0.00           C
ATOM   1782  O   CYS B  56      12.030  38.514  -3.931  1.00  0.00           O
ATOM   1783  CB  CYS B  56      12.768  41.315  -2.336  1.00  0.00           C
ATOM   1784  SG  CYS B  56      12.611  42.078  -0.693  1.00  0.00           S
ATOM   1785  HA  CYS B  56      10.723  40.607  -2.122  1.00  0.00           H
ATOM   1786  HB2 CYS B  56      13.780  40.893  -2.450  1.00  0.00           H
ATOM   1787  HB3 CYS B  56      12.608  42.070  -3.119  1.00  0.00           H
ATOM   1788  HN  CYS B  56      12.894  38.643  -1.576  1.00  0.00           H
ATOM   1789  N   CYS B  57      10.717  40.210  -4.667  1.00  0.00           N
ATOM   1790  CA  CYS B  57      10.429  39.582  -5.964  1.00  0.00           C
ATOM   1791  C   CYS B  57      10.158  40.575  -7.074  1.00  0.00           C
ATOM   1792  O   CYS B  57       9.841  41.698  -6.731  1.00  0.00           O
ATOM   1793  CB  CYS B  57       9.179  38.677  -5.875  1.00  0.00           C
ATOM   1794  SG  CYS B  57       9.207  37.683  -4.359  1.00  0.00           S
ATOM   1795  HA  CYS B  57      11.289  38.985  -6.275  1.00  0.00           H
ATOM   1796  HB2 CYS B  57       8.274  39.299  -5.860  1.00  0.00           H
ATOM   1797  HB3 CYS B  57       9.124  38.001  -6.738  1.00  0.00           H
ATOM   1798  HN  CYS B  57      10.262  41.075  -4.462  1.00  0.00           H
ATOM   1799  N   VAL B  58      10.254  40.193  -8.377  1.00  0.00           N
ATOM   1800  CA  VAL B  58      10.001  41.137  -9.477  1.00  0.00           C
ATOM   1801  C   VAL B  58       8.513  41.347  -9.735  1.00  0.00           C
ATOM   1802  O   VAL B  58       7.923  42.075  -8.953  1.00  0.00           O
ATOM   1803  CB  VAL B  58      10.980  41.059 -10.700  1.00  0.00           C
ATOM   1804  CG1 VAL B  58      12.389  41.628 -10.335  1.00  0.00           C
ATOM   1805  CG2 VAL B  58      11.198  39.634 -11.278  1.00  0.00           C
ATOM   1806  HA  VAL B  58      10.268  42.126  -9.097  1.00  0.00           H
ATOM   1807  HB  VAL B  58      10.565  41.691 -11.504  1.00  0.00           H
ATOM   1808 HG11 VAL B  58      13.089  41.523 -11.179  1.00  0.00           H
ATOM   1809 HG12 VAL B  58      12.341  42.699 -10.082  1.00  0.00           H
ATOM   1810 HG13 VAL B  58      12.802  41.085  -9.471  1.00  0.00           H
ATOM   1811 HG21 VAL B  58      11.813  39.679 -12.190  1.00  0.00           H
ATOM   1812 HG22 VAL B  58      11.732  39.021 -10.544  1.00  0.00           H
ATOM   1813 HG23 VAL B  58      10.263  39.130 -11.542  1.00  0.00           H
ATOM   1814  HN  VAL B  58      10.477  39.247  -8.596  1.00  0.00           H
ATOM   1815  N   ALA B  59       7.844  40.800 -10.779  1.00  0.00           N
ATOM   1816  CA  ALA B  59       6.432  41.133 -11.027  1.00  0.00           C
ATOM   1817  C   ALA B  59       5.554  41.043  -9.788  1.00  0.00           C
ATOM   1818  O   ALA B  59       5.870  40.218  -8.947  1.00  0.00           O
ATOM   1819  CB  ALA B  59       5.832  40.200 -12.114  1.00  0.00           C
ATOM   1820  HA  ALA B  59       6.438  42.158 -11.427  1.00  0.00           H
ATOM   1821  HB1 ALA B  59       4.775  40.429 -12.312  1.00  0.00           H
ATOM   1822  HB2 ALA B  59       6.389  40.303 -13.058  1.00  0.00           H
ATOM   1823  HB3 ALA B  59       5.898  39.154 -11.782  1.00  0.00           H
ATOM   1824  HN  ALA B  59       8.310  40.229 -11.448  1.00  0.00           H
ATOM   1825  N   PRO B  60       4.462  41.839  -9.601  1.00  0.00           N
ATOM   1826  CA  PRO B  60       3.670  41.730  -8.380  1.00  0.00           C
ATOM   1827  C   PRO B  60       2.626  40.643  -8.432  1.00  0.00           C
ATOM   1828  O   PRO B  60       2.252  40.179  -7.366  1.00  0.00           O
ATOM   1829  CB  PRO B  60       2.983  43.119  -8.393  1.00  0.00           C
ATOM   1830  CG  PRO B  60       2.769  43.410  -9.896  1.00  0.00           C
ATOM   1831  CD  PRO B  60       4.064  42.868 -10.555  1.00  0.00           C
ATOM   1832  HA  PRO B  60       4.277  41.590  -7.473  1.00  0.00           H
ATOM   1833  HD3 PRO B  60       4.831  43.654 -10.594  1.00  0.00           H
ATOM   1834  HD2 PRO B  60       3.865  42.496 -11.571  1.00  0.00           H
ATOM   1835  HG3 PRO B  60       2.589  44.477 -10.104  1.00  0.00           H
ATOM   1836  HG2 PRO B  60       1.890  42.846 -10.244  1.00  0.00           H
ATOM   1837  HB2 PRO B  60       2.051  43.148  -7.806  1.00  0.00           H
ATOM   1838  HB3 PRO B  60       3.670  43.880  -7.993  1.00  0.00           H
ATOM   1839  N   VAL B  61       2.134  40.222  -9.620  1.00  0.00           N
ATOM   1840  CA  VAL B  61       1.034  39.257  -9.650  1.00  0.00           C
ATOM   1841  C   VAL B  61       1.549  37.950  -9.092  1.00  0.00           C
ATOM   1842  O   VAL B  61       2.738  37.887  -8.827  1.00  0.00           O
ATOM   1843  CB  VAL B  61       0.396  39.091 -11.066  1.00  0.00           C
ATOM   1844  CG1 VAL B  61      -0.057  40.451 -11.670  1.00  0.00           C
ATOM   1845  CG2 VAL B  61       1.330  38.327 -12.047  1.00  0.00           C
ATOM   1846  HA  VAL B  61       0.242  39.620  -8.975  1.00  0.00           H
ATOM   1847  HB  VAL B  61      -0.526  38.499 -10.948  1.00  0.00           H
ATOM   1848 HG11 VAL B  61      -0.659  40.278 -12.577  1.00  0.00           H
ATOM   1849 HG12 VAL B  61      -0.676  41.005 -10.947  1.00  0.00           H
ATOM   1850 HG13 VAL B  61       0.797  41.081 -11.954  1.00  0.00           H
ATOM   1851 HG21 VAL B  61       0.831  38.200 -13.020  1.00  0.00           H
ATOM   1852 HG22 VAL B  61       2.269  38.876 -12.210  1.00  0.00           H
ATOM   1853 HG23 VAL B  61       1.576  37.326 -11.660  1.00  0.00           H
ATOM   1854  HN  VAL B  61       2.531  40.534 -10.480  1.00  0.00           H
ATOM   1855  N   ALA B  62       0.707  36.905  -8.901  1.00  0.00           N
ATOM   1856  CA  ALA B  62       1.232  35.622  -8.429  1.00  0.00           C
ATOM   1857  C   ALA B  62       2.251  35.102  -9.413  1.00  0.00           C
ATOM   1858  O   ALA B  62       1.933  34.250 -10.228  1.00  0.00           O
ATOM   1859  CB  ALA B  62       0.133  34.541  -8.260  1.00  0.00           C
ATOM   1860  HA  ALA B  62       1.709  35.776  -7.448  1.00  0.00           H
ATOM   1861  HB1 ALA B  62       0.548  33.635  -7.791  1.00  0.00           H
ATOM   1862  HB2 ALA B  62      -0.668  34.932  -7.631  1.00  0.00           H
ATOM   1863  HB3 ALA B  62      -0.300  34.261  -9.228  1.00  0.00           H
ATOM   1864  HN  ALA B  62      -0.276  36.994  -9.068  1.00  0.00           H
ATOM   1865  N   GLY B  63       3.502  35.601  -9.360  1.00  0.00           N
ATOM   1866  CA  GLY B  63       4.489  35.108 -10.300  1.00  0.00           C
ATOM   1867  C   GLY B  63       4.859  33.714  -9.874  1.00  0.00           C
ATOM   1868  O   GLY B  63       4.858  33.444  -8.682  1.00  0.00           O
ATOM   1869  HA3 GLY B  63       5.377  35.737 -10.281  1.00  0.00           H
ATOM   1870  HA2 GLY B  63       4.081  35.142 -11.322  1.00  0.00           H
ATOM   1871  HN  GLY B  63       3.777  36.284  -8.680  1.00  0.00           H
ATOM   1872  N   GLN B  64       5.163  32.824 -10.843  1.00  0.00           N
ATOM   1873  CA  GLN B  64       5.372  31.419 -10.511  1.00  0.00           C
ATOM   1874  C   GLN B  64       6.820  31.152 -10.162  1.00  0.00           C
ATOM   1875  O   GLN B  64       7.065  30.286  -9.336  1.00  0.00           O
ATOM   1876  CB  GLN B  64       4.878  30.521 -11.679  1.00  0.00           C
ATOM   1877  CG  GLN B  64       3.460  30.919 -12.180  1.00  0.00           C
ATOM   1878  CD  GLN B  64       2.845  29.813 -13.006  1.00  0.00           C
ATOM   1879  OE1 GLN B  64       1.820  29.275 -12.614  1.00  0.00           O
ATOM   1880  NE2 GLN B  64       3.448  29.450 -14.159  1.00  0.00           N
ATOM   1881  HA  GLN B  64       4.768  31.169  -9.626  1.00  0.00           H
ATOM   1882  HB2 GLN B  64       5.600  30.576 -12.508  1.00  0.00           H
ATOM   1883  HB3 GLN B  64       4.833  29.480 -11.330  1.00  0.00           H
ATOM   1884  HG2 GLN B  64       2.806  31.136 -11.321  1.00  0.00           H
ATOM   1885  HG3 GLN B  64       3.498  31.827 -12.802  1.00  0.00           H
ATOM   1886 HE22 GLN B  64       3.055  28.712 -14.712  1.00  0.00           H
ATOM   1887 HE21 GLN B  64       4.279  29.904 -14.479  1.00  0.00           H
ATOM   1888  HN  GLN B  64       5.242  33.112 -11.799  1.00  0.00           H
ATOM   1889  N   ALA B  65       7.787  31.880 -10.772  1.00  0.00           N
ATOM   1890  CA  ALA B  65       9.200  31.643 -10.481  1.00  0.00           C
ATOM   1891  C   ALA B  65       9.964  32.912 -10.804  1.00  0.00           C
ATOM   1892  O   ALA B  65      10.664  32.953 -11.804  1.00  0.00           O
ATOM   1893  CB  ALA B  65       9.649  30.432 -11.338  1.00  0.00           C
ATOM   1894  HA  ALA B  65       9.357  31.409  -9.416  1.00  0.00           H
ATOM   1895  HB1 ALA B  65      10.720  30.228 -11.198  1.00  0.00           H
ATOM   1896  HB2 ALA B  65       9.081  29.535 -11.048  1.00  0.00           H
ATOM   1897  HB3 ALA B  65       9.462  30.633 -12.404  1.00  0.00           H
ATOM   1898  HN  ALA B  65       7.565  32.556 -11.475  1.00  0.00           H
ATOM   1899  N   LEU B  66       9.815  33.965  -9.965  1.00  0.00           N
ATOM   1900  CA  LEU B  66      10.373  35.276 -10.302  1.00  0.00           C
ATOM   1901  C   LEU B  66      11.744  35.501  -9.718  1.00  0.00           C
ATOM   1902  O   LEU B  66      12.009  34.915  -8.684  1.00  0.00           O
ATOM   1903  CB  LEU B  66       9.532  36.418  -9.670  1.00  0.00           C
ATOM   1904  CG  LEU B  66       8.040  36.452 -10.091  1.00  0.00           C
ATOM   1905  CD1 LEU B  66       7.346  37.640  -9.363  1.00  0.00           C
ATOM   1906  CD2 LEU B  66       7.873  36.579 -11.632  1.00  0.00           C
ATOM   1907  HA  LEU B  66      10.420  35.408 -11.395  1.00  0.00           H
ATOM   1908  HB2 LEU B  66       9.585  36.329  -8.572  1.00  0.00           H
ATOM   1909  HB3 LEU B  66       9.989  37.372  -9.951  1.00  0.00           H
ATOM   1910  HG  LEU B  66       7.582  35.507  -9.755  1.00  0.00           H
ATOM   1911 HD21 LEU B  66       6.821  36.737 -11.909  1.00  0.00           H
ATOM   1912 HD22 LEU B  66       8.454  37.432 -12.013  1.00  0.00           H
ATOM   1913 HD23 LEU B  66       8.208  35.662 -12.140  1.00  0.00           H
ATOM   1914 HD11 LEU B  66       6.310  37.782  -9.698  1.00  0.00           H
ATOM   1915 HD12 LEU B  66       7.322  37.474  -8.278  1.00  0.00           H
ATOM   1916 HD13 LEU B  66       7.897  38.570  -9.552  1.00  0.00           H
ATOM   1917  HN  LEU B  66       9.303  33.868  -9.108  1.00  0.00           H
ATOM   1918  N   LEU B  67      12.580  36.381 -10.326  1.00  0.00           N
ATOM   1919  CA  LEU B  67      13.827  36.791  -9.678  1.00  0.00           C
ATOM   1920  C   LEU B  67      13.482  37.338  -8.311  1.00  0.00           C
ATOM   1921  O   LEU B  67      12.383  37.847  -8.164  1.00  0.00           O
ATOM   1922  CB  LEU B  67      14.664  37.869 -10.428  1.00  0.00           C
ATOM   1923  CG  LEU B  67      14.972  37.578 -11.929  1.00  0.00           C
ATOM   1924  CD1 LEU B  67      15.914  38.679 -12.492  1.00  0.00           C
ATOM   1925  CD2 LEU B  67      15.604  36.177 -12.130  1.00  0.00           C
ATOM   1926  HA  LEU B  67      14.452  35.894  -9.552  1.00  0.00           H
ATOM   1927  HB2 LEU B  67      14.147  38.839 -10.362  1.00  0.00           H
ATOM   1928  HB3 LEU B  67      15.622  37.971  -9.896  1.00  0.00           H
ATOM   1929  HG  LEU B  67      14.043  37.625 -12.522  1.00  0.00           H
ATOM   1930 HD21 LEU B  67      15.917  36.037 -13.176  1.00  0.00           H
ATOM   1931 HD22 LEU B  67      16.484  36.057 -11.480  1.00  0.00           H
ATOM   1932 HD23 LEU B  67      14.868  35.395 -11.896  1.00  0.00           H
ATOM   1933 HD11 LEU B  67      16.131  38.501 -13.557  1.00  0.00           H
ATOM   1934 HD12 LEU B  67      15.430  39.663 -12.403  1.00  0.00           H
ATOM   1935 HD13 LEU B  67      16.867  38.698 -11.941  1.00  0.00           H
ATOM   1936  HN  LEU B  67      12.324  36.805 -11.193  1.00  0.00           H
ATOM   1937  N   CYS B  68      14.391  37.232  -7.313  1.00  0.00           N
ATOM   1938  CA  CYS B  68      14.043  37.534  -5.925  1.00  0.00           C
ATOM   1939  C   CYS B  68      15.272  37.814  -5.082  1.00  0.00           C
ATOM   1940  O   CYS B  68      16.380  37.642  -5.565  1.00  0.00           O
ATOM   1941  CB  CYS B  68      13.245  36.343  -5.306  1.00  0.00           C
ATOM   1942  SG  CYS B  68      11.560  36.209  -5.964  1.00  0.00           S
ATOM   1943  HA  CYS B  68      13.475  38.469  -5.902  1.00  0.00           H
ATOM   1944  HB2 CYS B  68      13.721  35.382  -5.525  1.00  0.00           H
ATOM   1945  HB3 CYS B  68      13.159  36.407  -4.213  1.00  0.00           H
ATOM   1946  HN  CYS B  68      15.302  36.860  -7.492  1.00  0.00           H
ATOM   1947  N   GLN B  69      15.082  38.253  -3.813  1.00  0.00           N
ATOM   1948  CA  GLN B  69      16.210  38.503  -2.915  1.00  0.00           C
ATOM   1949  C   GLN B  69      15.803  38.293  -1.469  1.00  0.00           C
ATOM   1950  O   GLN B  69      14.662  37.945  -1.209  1.00  0.00           O
ATOM   1951  CB  GLN B  69      16.707  39.969  -3.082  1.00  0.00           C
ATOM   1952  CG  GLN B  69      18.234  40.092  -3.340  1.00  0.00           C
ATOM   1953  CD  GLN B  69      18.765  41.406  -2.819  1.00  0.00           C
ATOM   1954  OE1 GLN B  69      18.833  42.360  -3.577  1.00  0.00           O
ATOM   1955  NE2 GLN B  69      19.156  41.478  -1.524  1.00  0.00           N
ATOM   1956  HA  GLN B  69      17.013  37.785  -3.143  1.00  0.00           H
ATOM   1957  HB2 GLN B  69      16.198  40.411  -3.945  1.00  0.00           H
ATOM   1958  HB3 GLN B  69      16.418  40.579  -2.209  1.00  0.00           H
ATOM   1959  HG2 GLN B  69      18.798  39.290  -2.840  1.00  0.00           H
ATOM   1960  HG3 GLN B  69      18.426  40.003  -4.422  1.00  0.00           H
ATOM   1961 HE22 GLN B  69      19.550  42.322  -1.161  1.00  0.00           H
ATOM   1962 HE21 GLN B  69      19.090  40.694  -0.910  1.00  0.00           H
ATOM   1963  HN  GLN B  69      14.164  38.459  -3.483  1.00  0.00           H
ATOM   1964  N   THR B  70      16.736  38.531  -0.519  1.00  0.00           N
ATOM   1965  CA  THR B  70      16.393  38.529   0.901  1.00  0.00           C
ATOM   1966  C   THR B  70      15.578  39.753   1.244  1.00  0.00           C
ATOM   1967  O   THR B  70      15.471  40.663   0.437  1.00  0.00           O
ATOM   1968  CB  THR B  70      17.678  38.710   1.767  1.00  0.00           C
ATOM   1969  OG1 THR B  70      18.360  39.884   1.285  1.00  0.00           O
ATOM   1970  CG2 THR B  70      18.611  37.479   1.684  1.00  0.00           C
ATOM   1971  HA  THR B  70      15.861  37.601   1.173  1.00  0.00           H
ATOM   1972  HB  THR B  70      17.424  38.852   2.833  1.00  0.00           H
ATOM   1973  HG1 THR B  70      19.144  40.092   1.782  1.00  0.00           H
ATOM   1974 HG23 THR B  70      18.878  37.268   0.643  1.00  0.00           H
ATOM   1975 HG21 THR B  70      19.533  37.650   2.260  1.00  0.00           H
ATOM   1976 HG22 THR B  70      18.091  36.610   2.099  1.00  0.00           H
ATOM   1977  HN  THR B  70      17.667  38.779  -0.776  1.00  0.00           H
ATOM   1978  N   ALA B  71      15.060  39.789   2.493  1.00  0.00           N
ATOM   1979  CA  ALA B  71      14.733  41.063   3.127  1.00  0.00           C
ATOM   1980  C   ALA B  71      15.259  40.995   4.544  1.00  0.00           C
ATOM   1981  O   ALA B  71      15.472  39.889   5.017  1.00  0.00           O
ATOM   1982  CB  ALA B  71      13.218  41.338   3.100  1.00  0.00           C
ATOM   1983  HA  ALA B  71      15.254  41.894   2.620  1.00  0.00           H
ATOM   1984  HB1 ALA B  71      12.994  42.299   3.585  1.00  0.00           H
ATOM   1985  HB2 ALA B  71      12.872  41.367   2.057  1.00  0.00           H
ATOM   1986  HB3 ALA B  71      12.688  40.540   3.631  1.00  0.00           H
ATOM   1987  HN  ALA B  71      14.998  38.961   3.058  1.00  0.00           H
ATOM   1988  N   VAL B  72      15.497  42.142   5.221  1.00  0.00           N
ATOM   1989  CA  VAL B  72      16.156  42.119   6.528  1.00  0.00           C
ATOM   1990  C   VAL B  72      15.516  43.138   7.439  1.00  0.00           C
ATOM   1991  CB  VAL B  72      17.683  42.378   6.360  1.00  0.00           C
ATOM   1992  CG1 VAL B  72      18.340  41.294   5.459  1.00  0.00           C
ATOM   1993  CG2 VAL B  72      17.976  43.794   5.787  1.00  0.00           C
ATOM   1994  HA  VAL B  72      16.009  41.151   7.033  1.00  0.00           H
ATOM   1995  OT2 VAL B  72      16.075  43.296   8.638  1.00  0.00           O
ATOM   1996  OT1 VAL B  72      14.539  43.780   7.107  1.00  0.00           O
ATOM   1997  HB  VAL B  72      18.153  42.314   7.357  1.00  0.00           H
ATOM   1998 HG11 VAL B  72      19.432  41.435   5.428  1.00  0.00           H
ATOM   1999 HG12 VAL B  72      18.134  40.287   5.855  1.00  0.00           H
ATOM   2000 HG13 VAL B  72      17.958  41.352   4.429  1.00  0.00           H
ATOM   2001 HG21 VAL B  72      19.063  43.968   5.749  1.00  0.00           H
ATOM   2002 HG22 VAL B  72      17.577  43.898   4.767  1.00  0.00           H
ATOM   2003 HG23 VAL B  72      17.529  44.575   6.421  1.00  0.00           H
ATOM   2004  HN  VAL B  72      15.287  43.030   4.812  1.00  0.00           H
TER
ATOM   2005  N   ASN C   1     -12.077  24.550  -0.143  1.00  0.00           N
ATOM   2006  H3  ASN C   1     -12.864  24.913  -0.793  1.00  0.00           H
ATOM   2007  H1  ASN C   1     -11.164  24.951  -0.543  1.00  0.00           H
ATOM   2008  H2  ASN C   1     -12.038  23.478  -0.237  1.00  0.00           H
ATOM   2009  CA  ASN C   1     -12.314  24.953   1.250  1.00  0.00           C
ATOM   2010  C   ASN C   1     -12.685  26.423   1.208  1.00  0.00           C
ATOM   2011  O   ASN C   1     -12.621  26.998   0.133  1.00  0.00           O
ATOM   2012  CB  ASN C   1     -11.229  24.494   2.273  1.00  0.00           C
ATOM   2013  CG  ASN C   1     -11.542  23.088   2.776  1.00  0.00           C
ATOM   2014  OD1 ASN C   1     -12.109  22.963   3.851  1.00  0.00           O
ATOM   2015  ND2 ASN C   1     -11.244  22.006   2.020  1.00  0.00           N
ATOM   2016  HA  ASN C   1     -13.254  24.497   1.603  1.00  0.00           H
ATOM   2017  HB2 ASN C   1     -10.196  24.538   1.878  1.00  0.00           H
ATOM   2018  HB3 ASN C   1     -11.266  25.176   3.153  1.00  0.00           H
ATOM   2019 HD22 ASN C   1     -11.473  21.105   2.396  1.00  0.00           H
ATOM   2020 HD21 ASN C   1     -10.792  22.076   1.128  1.00  0.00           H
ATOM   2021  N   GLY C   2     -13.117  27.011   2.335  1.00  0.00           N
ATOM   2022  CA  GLY C   2     -13.578  28.391   2.291  1.00  0.00           C
ATOM   2023  C   GLY C   2     -14.864  28.309   1.515  1.00  0.00           C
ATOM   2024  O   GLY C   2     -14.838  28.250   0.293  1.00  0.00           O
ATOM   2025  HA3 GLY C   2     -12.909  29.076   1.778  1.00  0.00           H
ATOM   2026  HA2 GLY C   2     -13.715  28.779   3.308  1.00  0.00           H
ATOM   2027  HN  GLY C   2     -13.247  26.523   3.194  1.00  0.00           H
ATOM   2028  N   ASN C   3     -16.007  28.276   2.233  1.00  0.00           N
ATOM   2029  CA  ASN C   3     -17.293  28.258   1.543  1.00  0.00           C
ATOM   2030  C   ASN C   3     -17.954  29.601   1.653  1.00  0.00           C
ATOM   2031  O   ASN C   3     -17.656  30.347   2.575  1.00  0.00           O
ATOM   2032  CB  ASN C   3     -18.205  27.194   2.171  1.00  0.00           C
ATOM   2033  CG  ASN C   3     -18.364  27.384   3.651  1.00  0.00           C
ATOM   2034  OD1 ASN C   3     -18.847  28.440   4.022  1.00  0.00           O
ATOM   2035  ND2 ASN C   3     -17.984  26.418   4.516  1.00  0.00           N
ATOM   2036  HA  ASN C   3     -17.179  28.009   0.475  1.00  0.00           H
ATOM   2037  HB2 ASN C   3     -19.190  27.206   1.707  1.00  0.00           H
ATOM   2038  HB3 ASN C   3     -17.737  26.248   1.936  1.00  0.00           H
ATOM   2039 HD22 ASN C   3     -18.132  26.557   5.496  1.00  0.00           H
ATOM   2040 HD21 ASN C   3     -17.551  25.568   4.212  1.00  0.00           H
ATOM   2041  HN  ASN C   3     -16.009  28.292   3.240  1.00  0.00           H
ATOM   2042  N   GLY C   4     -18.882  29.888   0.714  1.00  0.00           N
ATOM   2043  CA  GLY C   4     -19.561  31.175   0.701  1.00  0.00           C
ATOM   2044  C   GLY C   4     -20.740  31.273   1.637  1.00  0.00           C
ATOM   2045  O   GLY C   4     -21.745  31.841   1.241  1.00  0.00           O
ATOM   2046  HA3 GLY C   4     -19.896  31.394  -0.321  1.00  0.00           H
ATOM   2047  HA2 GLY C   4     -18.852  31.966   0.982  1.00  0.00           H
ATOM   2048  HN  GLY C   4     -19.076  29.234  -0.015  1.00  0.00           H
ATOM   2049  N   ASN C   5     -20.630  30.796   2.898  1.00  0.00           N
ATOM   2050  CA  ASN C   5     -21.522  31.306   3.940  1.00  0.00           C
ATOM   2051  C   ASN C   5     -21.275  32.794   4.076  1.00  0.00           C
ATOM   2052  O   ASN C   5     -22.171  33.469   4.559  1.00  0.00           O
ATOM   2053  CB  ASN C   5     -21.326  30.598   5.309  1.00  0.00           C
ATOM   2054  CG  ASN C   5     -19.868  30.469   5.681  1.00  0.00           C
ATOM   2055  OD1 ASN C   5     -19.111  31.390   5.424  1.00  0.00           O
ATOM   2056  ND2 ASN C   5     -19.425  29.336   6.267  1.00  0.00           N
ATOM   2057  HA  ASN C   5     -22.571  31.166   3.626  1.00  0.00           H
ATOM   2058  HB2 ASN C   5     -21.851  31.144   6.107  1.00  0.00           H
ATOM   2059  HB3 ASN C   5     -21.782  29.599   5.231  1.00  0.00           H
ATOM   2060 HD22 ASN C   5     -18.444  29.226   6.429  1.00  0.00           H
ATOM   2061 HD21 ASN C   5     -20.038  28.581   6.500  1.00  0.00           H
ATOM   2062  HN  ASN C   5     -19.853  30.232   3.171  1.00  0.00           H
ATOM   2063  N   VAL C   6     -20.095  33.327   3.660  1.00  0.00           N
ATOM   2064  CA  VAL C   6     -19.870  34.772   3.657  1.00  0.00           C
ATOM   2065  C   VAL C   6     -19.268  35.247   2.341  1.00  0.00           C
ATOM   2066  O   VAL C   6     -18.389  36.094   2.387  1.00  0.00           O
ATOM   2067  CB  VAL C   6     -19.053  35.175   4.924  1.00  0.00           C
ATOM   2068  CG1 VAL C   6     -19.833  34.837   6.227  1.00  0.00           C
ATOM   2069  CG2 VAL C   6     -17.649  34.510   4.976  1.00  0.00           C
ATOM   2070  HA  VAL C   6     -20.826  35.316   3.706  1.00  0.00           H
ATOM   2071  HB  VAL C   6     -18.914  36.267   4.892  1.00  0.00           H
ATOM   2072 HG11 VAL C   6     -19.267  35.163   7.112  1.00  0.00           H
ATOM   2073 HG12 VAL C   6     -20.809  35.345   6.238  1.00  0.00           H
ATOM   2074 HG13 VAL C   6     -20.000  33.754   6.319  1.00  0.00           H
ATOM   2075 HG21 VAL C   6     -17.056  34.950   5.793  1.00  0.00           H
ATOM   2076 HG22 VAL C   6     -17.733  33.434   5.167  1.00  0.00           H
ATOM   2077 HG23 VAL C   6     -17.100  34.643   4.033  1.00  0.00           H
ATOM   2078  HN  VAL C   6     -19.328  32.762   3.354  1.00  0.00           H
ATOM   2079  N   CYS C   7     -19.726  34.748   1.161  1.00  0.00           N
ATOM   2080  CA  CYS C   7     -19.241  35.264  -0.128  1.00  0.00           C
ATOM   2081  C   CYS C   7     -20.249  36.237  -0.721  1.00  0.00           C
ATOM   2082  O   CYS C   7     -21.328  35.769  -1.049  1.00  0.00           O
ATOM   2083  CB  CYS C   7     -19.018  34.148  -1.182  1.00  0.00           C
ATOM   2084  SG  CYS C   7     -18.492  34.917  -2.749  1.00  0.00           S
ATOM   2085  HA  CYS C   7     -18.240  35.693  -0.011  1.00  0.00           H
ATOM   2086  HB2 CYS C   7     -18.229  33.450  -0.865  1.00  0.00           H
ATOM   2087  HB3 CYS C   7     -19.947  33.589  -1.358  1.00  0.00           H
ATOM   2088  HN  CYS C   7     -20.440  34.052   1.139  1.00  0.00           H
ATOM   2089  N   PRO C   8     -19.992  37.559  -0.907  1.00  0.00           N
ATOM   2090  CA  PRO C   8     -20.997  38.443  -1.499  1.00  0.00           C
ATOM   2091  C   PRO C   8     -21.587  38.058  -2.843  1.00  0.00           C
ATOM   2092  O   PRO C   8     -21.154  37.054  -3.386  1.00  0.00           O
ATOM   2093  CB  PRO C   8     -20.131  39.713  -1.671  1.00  0.00           C
ATOM   2094  CG  PRO C   8     -19.154  39.654  -0.482  1.00  0.00           C
ATOM   2095  CD  PRO C   8     -18.741  38.172  -0.488  1.00  0.00           C
ATOM   2096  HA  PRO C   8     -21.777  38.559  -0.731  1.00  0.00           H
ATOM   2097  HD3 PRO C   8     -18.373  37.897   0.511  1.00  0.00           H
ATOM   2098  HD2 PRO C   8     -17.986  37.995  -1.268  1.00  0.00           H
ATOM   2099  HG3 PRO C   8     -19.697  39.899   0.448  1.00  0.00           H
ATOM   2100  HG2 PRO C   8     -18.283  40.317  -0.577  1.00  0.00           H
ATOM   2101  HB2 PRO C   8     -19.549  39.624  -2.603  1.00  0.00           H
ATOM   2102  HB3 PRO C   8     -20.710  40.647  -1.697  1.00  0.00           H
ATOM   2103  N   PRO C   9     -22.571  38.810  -3.418  1.00  0.00           N
ATOM   2104  CA  PRO C   9     -23.236  38.358  -4.640  1.00  0.00           C
ATOM   2105  C   PRO C   9     -22.575  38.697  -5.955  1.00  0.00           C
ATOM   2106  O   PRO C   9     -21.466  39.206  -5.989  1.00  0.00           O
ATOM   2107  CB  PRO C   9     -24.530  39.231  -4.592  1.00  0.00           C
ATOM   2108  CG  PRO C   9     -24.572  39.843  -3.176  1.00  0.00           C
ATOM   2109  CD  PRO C   9     -23.088  40.036  -2.819  1.00  0.00           C
ATOM   2110  HA  PRO C   9     -23.454  37.282  -4.587  1.00  0.00           H
ATOM   2111  HD3 PRO C   9     -23.013  40.164  -1.731  1.00  0.00           H
ATOM   2112  HD2 PRO C   9     -22.661  40.912  -3.336  1.00  0.00           H
ATOM   2113  HG3 PRO C   9     -24.989  39.114  -2.474  1.00  0.00           H
ATOM   2114  HG2 PRO C   9     -25.159  40.774  -3.109  1.00  0.00           H
ATOM   2115  HB2 PRO C   9     -24.468  40.090  -5.283  1.00  0.00           H
ATOM   2116  HB3 PRO C   9     -25.439  38.666  -4.844  1.00  0.00           H
ATOM   2117  N   GLY C  10     -23.345  38.454  -7.043  1.00  0.00           N
ATOM   2118  CA  GLY C  10     -23.094  39.122  -8.314  1.00  0.00           C
ATOM   2119  C   GLY C  10     -21.866  38.625  -9.033  1.00  0.00           C
ATOM   2120  O   GLY C  10     -21.953  37.579  -9.656  1.00  0.00           O
ATOM   2121  HA3 GLY C  10     -23.038  40.208  -8.135  1.00  0.00           H
ATOM   2122  HA2 GLY C  10     -23.950  38.969  -8.994  1.00  0.00           H
ATOM   2123  HN  GLY C  10     -24.189  37.925  -6.957  1.00  0.00           H
ATOM   2124  N   LEU C  11     -20.738  39.373  -8.966  1.00  0.00           N
ATOM   2125  CA  LEU C  11     -19.556  39.051  -9.768  1.00  0.00           C
ATOM   2126  C   LEU C  11     -18.404  38.752  -8.837  1.00  0.00           C
ATOM   2127  O   LEU C  11     -17.279  39.114  -9.144  1.00  0.00           O
ATOM   2128  CB  LEU C  11     -19.346  40.274 -10.713  1.00  0.00           C
ATOM   2129  CG  LEU C  11     -18.166  40.219 -11.733  1.00  0.00           C
ATOM   2130  CD1 LEU C  11     -18.198  38.941 -12.616  1.00  0.00           C
ATOM   2131  CD2 LEU C  11     -18.191  41.494 -12.627  1.00  0.00           C
ATOM   2132  HA  LEU C  11     -19.722  38.149 -10.377  1.00  0.00           H
ATOM   2133  HB2 LEU C  11     -20.282  40.405 -11.282  1.00  0.00           H
ATOM   2134  HB3 LEU C  11     -19.206  41.170 -10.088  1.00  0.00           H
ATOM   2135  HG  LEU C  11     -17.203  40.245 -11.200  1.00  0.00           H
ATOM   2136 HD21 LEU C  11     -17.343  41.499 -13.328  1.00  0.00           H
ATOM   2137 HD22 LEU C  11     -19.123  41.540 -13.212  1.00  0.00           H
ATOM   2138 HD23 LEU C  11     -18.124  42.401 -12.004  1.00  0.00           H
ATOM   2139 HD11 LEU C  11     -17.409  38.983 -13.382  1.00  0.00           H
ATOM   2140 HD12 LEU C  11     -18.024  38.040 -12.010  1.00  0.00           H
ATOM   2141 HD13 LEU C  11     -19.173  38.850 -13.120  1.00  0.00           H
ATOM   2142  HN  LEU C  11     -20.697  40.191  -8.388  1.00  0.00           H
ATOM   2143  N   PHE C  12     -18.674  38.083  -7.686  1.00  0.00           N
ATOM   2144  CA  PHE C  12     -17.596  37.798  -6.738  1.00  0.00           C
ATOM   2145  C   PHE C  12     -17.772  36.414  -6.186  1.00  0.00           C
ATOM   2146  O   PHE C  12     -18.914  36.021  -6.009  1.00  0.00           O
ATOM   2147  CB  PHE C  12     -17.589  38.863  -5.622  1.00  0.00           C
ATOM   2148  CG  PHE C  12     -17.480  40.204  -6.358  1.00  0.00           C
ATOM   2149  CD1 PHE C  12     -16.252  40.596  -6.904  1.00  0.00           C
ATOM   2150  CD2 PHE C  12     -18.600  41.022  -6.541  1.00  0.00           C
ATOM   2151  CE1 PHE C  12     -16.184  41.697  -7.761  1.00  0.00           C
ATOM   2152  CE2 PHE C  12     -18.547  42.089  -7.439  1.00  0.00           C
ATOM   2153  CZ  PHE C  12     -17.351  42.392  -8.093  1.00  0.00           C
ATOM   2154  HA  PHE C  12     -16.619  37.815  -7.249  1.00  0.00           H
ATOM   2155  HB2 PHE C  12     -18.514  38.806  -5.026  1.00  0.00           H
ATOM   2156  HB3 PHE C  12     -16.732  38.661  -4.962  1.00  0.00           H
ATOM   2157  HD2 PHE C  12     -19.518  40.824  -6.000  1.00  0.00           H
ATOM   2158  HE2 PHE C  12     -19.438  42.682  -7.633  1.00  0.00           H
ATOM   2159  HZ  PHE C  12     -17.327  43.163  -8.856  1.00  0.00           H
ATOM   2160  HE1 PHE C  12     -15.230  42.007  -8.171  1.00  0.00           H
ATOM   2161  HD1 PHE C  12     -15.354  40.032  -6.679  1.00  0.00           H
ATOM   2162  HN  PHE C  12     -19.604  37.797  -7.425  1.00  0.00           H
ATOM   2163  N   SER C  13     -16.669  35.662  -5.959  1.00  0.00           N
ATOM   2164  CA  SER C  13     -16.793  34.213  -5.881  1.00  0.00           C
ATOM   2165  C   SER C  13     -15.818  33.666  -4.858  1.00  0.00           C
ATOM   2166  O   SER C  13     -15.655  34.335  -3.852  1.00  0.00           O
ATOM   2167  CB  SER C  13     -16.724  33.706  -7.361  1.00  0.00           C
ATOM   2168  OG  SER C  13     -15.692  32.727  -7.577  1.00  0.00           O
ATOM   2169  HA  SER C  13     -17.772  33.961  -5.454  1.00  0.00           H
ATOM   2170  HB2 SER C  13     -17.667  33.246  -7.673  1.00  0.00           H
ATOM   2171  HB3 SER C  13     -16.595  34.564  -8.037  1.00  0.00           H
ATOM   2172  HG1 SER C  13     -15.658  32.404  -8.473  1.00  0.00           H
ATOM   2173  HN  SER C  13     -15.744  36.043  -6.019  1.00  0.00           H
ATOM   2174  N   ASN C  14     -15.204  32.477  -5.059  1.00  0.00           N
ATOM   2175  CA  ASN C  14     -14.434  31.780  -4.022  1.00  0.00           C
ATOM   2176  C   ASN C  14     -14.011  32.618  -2.828  1.00  0.00           C
ATOM   2177  O   ASN C  14     -13.295  33.572  -3.079  1.00  0.00           O
ATOM   2178  CB  ASN C  14     -13.109  31.190  -4.568  1.00  0.00           C
ATOM   2179  CG  ASN C  14     -13.215  30.368  -5.820  1.00  0.00           C
ATOM   2180  OD1 ASN C  14     -13.211  29.151  -5.728  1.00  0.00           O
ATOM   2181  ND2 ASN C  14     -13.300  31.024  -6.997  1.00  0.00           N
ATOM   2182  HA  ASN C  14     -15.056  30.922  -3.736  1.00  0.00           H
ATOM   2183  HB2 ASN C  14     -12.437  32.020  -4.809  1.00  0.00           H
ATOM   2184  HB3 ASN C  14     -12.651  30.569  -3.784  1.00  0.00           H
ATOM   2185 HD22 ASN C  14     -13.394  30.522  -7.852  1.00  0.00           H
ATOM   2186 HD21 ASN C  14     -13.257  32.024  -7.048  1.00  0.00           H
ATOM   2187  HN  ASN C  14     -15.374  31.991  -5.911  1.00  0.00           H
ATOM   2188  N   PRO C  15     -14.367  32.337  -1.547  1.00  0.00           N
ATOM   2189  CA  PRO C  15     -13.920  33.193  -0.453  1.00  0.00           C
ATOM   2190  C   PRO C  15     -12.461  32.900  -0.178  1.00  0.00           C
ATOM   2191  O   PRO C  15     -12.189  32.123   0.725  1.00  0.00           O
ATOM   2192  CB  PRO C  15     -14.883  32.724   0.662  1.00  0.00           C
ATOM   2193  CG  PRO C  15     -15.060  31.231   0.335  1.00  0.00           C
ATOM   2194  CD  PRO C  15     -15.176  31.179  -1.201  1.00  0.00           C
ATOM   2195  HA  PRO C  15     -14.121  34.250  -0.626  1.00  0.00           H
ATOM   2196  HD3 PRO C  15     -16.217  31.332  -1.515  1.00  0.00           H
ATOM   2197  HD2 PRO C  15     -14.785  30.220  -1.577  1.00  0.00           H
ATOM   2198  HG3 PRO C  15     -15.919  30.788   0.843  1.00  0.00           H
ATOM   2199  HG2 PRO C  15     -14.151  30.700   0.640  1.00  0.00           H
ATOM   2200  HB2 PRO C  15     -14.510  32.894   1.683  1.00  0.00           H
ATOM   2201  HB3 PRO C  15     -15.861  33.224   0.552  1.00  0.00           H
ATOM   2202  N   GLN C  16     -11.497  33.479  -0.937  1.00  0.00           N
ATOM   2203  CA  GLN C  16     -10.108  33.029  -0.815  1.00  0.00           C
ATOM   2204  C   GLN C  16      -9.283  33.754   0.219  1.00  0.00           C
ATOM   2205  O   GLN C  16      -9.551  34.909   0.506  1.00  0.00           O
ATOM   2206  CB  GLN C  16      -9.317  33.079  -2.155  1.00  0.00           C
ATOM   2207  CG  GLN C  16     -10.102  32.380  -3.300  1.00  0.00           C
ATOM   2208  CD  GLN C  16      -9.278  31.529  -4.245  1.00  0.00           C
ATOM   2209  OE1 GLN C  16      -8.355  30.881  -3.786  1.00  0.00           O
ATOM   2210  NE2 GLN C  16      -9.573  31.471  -5.564  1.00  0.00           N
ATOM   2211  HA  GLN C  16     -10.143  31.971  -0.529  1.00  0.00           H
ATOM   2212  HB2 GLN C  16      -9.109  34.128  -2.421  1.00  0.00           H
ATOM   2213  HB3 GLN C  16      -8.341  32.595  -2.014  1.00  0.00           H
ATOM   2214  HG2 GLN C  16     -10.829  31.696  -2.847  1.00  0.00           H
ATOM   2215  HG3 GLN C  16     -10.664  33.150  -3.838  1.00  0.00           H
ATOM   2216 HE22 GLN C  16      -9.012  30.901  -6.165  1.00  0.00           H
ATOM   2217 HE21 GLN C  16     -10.330  31.982  -5.967  1.00  0.00           H
ATOM   2218  HN  GLN C  16     -11.713  34.170  -1.627  1.00  0.00           H
ATOM   2219  N   CYS C  17      -8.238  33.061   0.738  1.00  0.00           N
ATOM   2220  CA  CYS C  17      -7.190  33.729   1.497  1.00  0.00           C
ATOM   2221  C   CYS C  17      -6.194  34.212   0.468  1.00  0.00           C
ATOM   2222  O   CYS C  17      -5.132  33.624   0.333  1.00  0.00           O
ATOM   2223  CB  CYS C  17      -6.522  32.752   2.500  1.00  0.00           C
ATOM   2224  SG  CYS C  17      -7.667  32.441   3.876  1.00  0.00           S
ATOM   2225  HA  CYS C  17      -7.576  34.592   2.064  1.00  0.00           H
ATOM   2226  HB2 CYS C  17      -6.248  31.797   2.025  1.00  0.00           H
ATOM   2227  HB3 CYS C  17      -5.611  33.199   2.916  1.00  0.00           H
ATOM   2228  HN  CYS C  17      -8.082  32.100   0.502  1.00  0.00           H
ATOM   2229  N   CYS C  18      -6.520  35.298  -0.267  1.00  0.00           N
ATOM   2230  CA  CYS C  18      -5.550  35.866  -1.206  1.00  0.00           C
ATOM   2231  C   CYS C  18      -4.353  36.331  -0.422  1.00  0.00           C
ATOM   2232  O   CYS C  18      -4.361  36.221   0.793  1.00  0.00           O
ATOM   2233  CB  CYS C  18      -6.127  37.128  -1.900  1.00  0.00           C
ATOM   2234  SG  CYS C  18      -7.681  36.741  -2.746  1.00  0.00           S
ATOM   2235  HA  CYS C  18      -5.248  35.127  -1.958  1.00  0.00           H
ATOM   2236  HB2 CYS C  18      -6.275  37.887  -1.124  1.00  0.00           H
ATOM   2237  HB3 CYS C  18      -5.468  37.566  -2.658  1.00  0.00           H
ATOM   2238  HN  CYS C  18      -7.401  35.759  -0.134  1.00  0.00           H
ATOM   2239  N   ALA C  19      -3.324  36.910  -1.074  1.00  0.00           N
ATOM   2240  CA  ALA C  19      -2.379  37.675  -0.279  1.00  0.00           C
ATOM   2241  C   ALA C  19      -3.217  38.672   0.483  1.00  0.00           C
ATOM   2242  O   ALA C  19      -3.147  38.736   1.701  1.00  0.00           O
ATOM   2243  CB  ALA C  19      -1.414  38.539  -1.130  1.00  0.00           C
ATOM   2244  HA  ALA C  19      -1.816  37.025   0.410  1.00  0.00           H
ATOM   2245  HB1 ALA C  19      -0.980  39.284  -0.456  1.00  0.00           H
ATOM   2246  HB2 ALA C  19      -0.602  37.963  -1.580  1.00  0.00           H
ATOM   2247  HB3 ALA C  19      -1.929  39.062  -1.947  1.00  0.00           H
ATOM   2248  HN  ALA C  19      -3.253  36.931  -2.074  1.00  0.00           H
ATOM   2249  N   THR C  20      -3.986  39.478  -0.282  1.00  0.00           N
ATOM   2250  CA  THR C  20      -4.575  40.698   0.256  1.00  0.00           C
ATOM   2251  C   THR C  20      -5.361  41.310  -0.893  1.00  0.00           C
ATOM   2252  O   THR C  20      -4.929  41.077  -2.012  1.00  0.00           O
ATOM   2253  CB  THR C  20      -3.391  41.594   0.743  1.00  0.00           C
ATOM   2254  OG1 THR C  20      -3.792  42.358   1.887  1.00  0.00           O
ATOM   2255  CG2 THR C  20      -2.843  42.464  -0.411  1.00  0.00           C
ATOM   2256  HA  THR C  20      -5.220  40.445   1.110  1.00  0.00           H
ATOM   2257  HB  THR C  20      -2.540  40.985   1.093  1.00  0.00           H
ATOM   2258  HG1 THR C  20      -3.064  42.828   2.285  1.00  0.00           H
ATOM   2259 HG23 THR C  20      -3.585  43.215  -0.722  1.00  0.00           H
ATOM   2260 HG21 THR C  20      -1.931  42.988  -0.108  1.00  0.00           H
ATOM   2261 HG22 THR C  20      -2.593  41.803  -1.253  1.00  0.00           H
ATOM   2262  HN  THR C  20      -4.090  39.307  -1.264  1.00  0.00           H
ATOM   2263  N   GLN C  21      -6.473  42.059  -0.720  1.00  0.00           N
ATOM   2264  CA  GLN C  21      -7.113  42.674  -1.888  1.00  0.00           C
ATOM   2265  C   GLN C  21      -6.256  43.887  -2.185  1.00  0.00           C
ATOM   2266  O   GLN C  21      -6.654  44.985  -1.828  1.00  0.00           O
ATOM   2267  CB  GLN C  21      -8.647  42.996  -1.765  1.00  0.00           C
ATOM   2268  CG  GLN C  21      -9.627  42.100  -2.587  1.00  0.00           C
ATOM   2269  CD  GLN C  21     -11.020  42.689  -2.700  1.00  0.00           C
ATOM   2270  OE1 GLN C  21     -11.533  42.743  -3.807  1.00  0.00           O
ATOM   2271  NE2 GLN C  21     -11.670  43.148  -1.606  1.00  0.00           N
ATOM   2272  HA  GLN C  21      -7.035  42.001  -2.754  1.00  0.00           H
ATOM   2273  HB2 GLN C  21      -8.950  42.969  -0.710  1.00  0.00           H
ATOM   2274  HB3 GLN C  21      -8.836  44.008  -2.156  1.00  0.00           H
ATOM   2275  HG2 GLN C  21      -9.232  42.007  -3.608  1.00  0.00           H
ATOM   2276  HG3 GLN C  21      -9.736  41.084  -2.190  1.00  0.00           H
ATOM   2277 HE22 GLN C  21     -12.560  43.594  -1.705  1.00  0.00           H
ATOM   2278 HE21 GLN C  21     -11.290  43.069  -0.689  1.00  0.00           H
ATOM   2279  HN  GLN C  21      -6.833  42.239   0.191  1.00  0.00           H
ATOM   2280  N   VAL C  22      -5.088  43.735  -2.867  1.00  0.00           N
ATOM   2281  CA  VAL C  22      -4.442  44.920  -3.442  1.00  0.00           C
ATOM   2282  C   VAL C  22      -5.448  45.402  -4.455  1.00  0.00           C
ATOM   2283  O   VAL C  22      -6.394  44.667  -4.685  1.00  0.00           O
ATOM   2284  CB  VAL C  22      -3.085  44.721  -4.189  1.00  0.00           C
ATOM   2285  CG1 VAL C  22      -2.046  43.927  -3.356  1.00  0.00           C
ATOM   2286  CG2 VAL C  22      -3.285  44.051  -5.576  1.00  0.00           C
ATOM   2287  HA  VAL C  22      -4.310  45.677  -2.651  1.00  0.00           H
ATOM   2288  HB  VAL C  22      -2.649  45.720  -4.370  1.00  0.00           H
ATOM   2289 HG11 VAL C  22      -1.050  43.987  -3.825  1.00  0.00           H
ATOM   2290 HG12 VAL C  22      -1.975  44.348  -2.342  1.00  0.00           H
ATOM   2291 HG13 VAL C  22      -2.328  42.867  -3.307  1.00  0.00           H
ATOM   2292 HG21 VAL C  22      -2.315  43.809  -6.031  1.00  0.00           H
ATOM   2293 HG22 VAL C  22      -3.892  43.141  -5.489  1.00  0.00           H
ATOM   2294 HG23 VAL C  22      -3.795  44.735  -6.261  1.00  0.00           H
ATOM   2295  HN  VAL C  22      -4.746  42.829  -3.120  1.00  0.00           H
ATOM   2296  N   LEU C  23      -5.343  46.592  -5.078  1.00  0.00           N
ATOM   2297  CA  LEU C  23      -6.379  46.969  -6.039  1.00  0.00           C
ATOM   2298  C   LEU C  23      -7.759  47.022  -5.404  1.00  0.00           C
ATOM   2299  O   LEU C  23      -8.633  47.436  -6.144  1.00  0.00           O
ATOM   2300  CB  LEU C  23      -6.359  46.058  -7.309  1.00  0.00           C
ATOM   2301  CG  LEU C  23      -5.150  46.290  -8.271  1.00  0.00           C
ATOM   2302  CD1 LEU C  23      -4.778  45.012  -9.084  1.00  0.00           C
ATOM   2303  CD2 LEU C  23      -5.458  47.419  -9.289  1.00  0.00           C
ATOM   2304  HA  LEU C  23      -6.194  47.987  -6.405  1.00  0.00           H
ATOM   2305  HB2 LEU C  23      -6.349  45.014  -6.978  1.00  0.00           H
ATOM   2306  HB3 LEU C  23      -7.281  46.212  -7.889  1.00  0.00           H
ATOM   2307  HG  LEU C  23      -4.273  46.587  -7.674  1.00  0.00           H
ATOM   2308 HD21 LEU C  23      -4.585  47.577  -9.938  1.00  0.00           H
ATOM   2309 HD22 LEU C  23      -6.318  47.161  -9.927  1.00  0.00           H
ATOM   2310 HD23 LEU C  23      -5.690  48.353  -8.768  1.00  0.00           H
ATOM   2311 HD11 LEU C  23      -3.846  45.181  -9.647  1.00  0.00           H
ATOM   2312 HD12 LEU C  23      -4.622  44.141  -8.433  1.00  0.00           H
ATOM   2313 HD13 LEU C  23      -5.570  44.770  -9.808  1.00  0.00           H
ATOM   2314  HN  LEU C  23      -4.582  47.219  -4.896  1.00  0.00           H
ATOM   2315  N   GLY C  24      -8.052  46.670  -4.122  1.00  0.00           N
ATOM   2316  CA  GLY C  24      -9.416  46.756  -3.583  1.00  0.00           C
ATOM   2317  C   GLY C  24     -10.479  45.907  -4.251  1.00  0.00           C
ATOM   2318  O   GLY C  24     -11.213  45.253  -3.529  1.00  0.00           O
ATOM   2319  HA3 GLY C  24      -9.741  47.798  -3.584  1.00  0.00           H
ATOM   2320  HA2 GLY C  24      -9.396  46.454  -2.522  1.00  0.00           H
ATOM   2321  HN  GLY C  24      -7.349  46.408  -3.465  1.00  0.00           H
ATOM   2322  N   LEU C  25     -10.623  45.911  -5.597  1.00  0.00           N
ATOM   2323  CA  LEU C  25     -11.576  45.050  -6.288  1.00  0.00           C
ATOM   2324  C   LEU C  25     -10.849  43.796  -6.710  1.00  0.00           C
ATOM   2325  O   LEU C  25     -11.484  42.767  -6.627  1.00  0.00           O
ATOM   2326  CB  LEU C  25     -12.141  45.723  -7.572  1.00  0.00           C
ATOM   2327  CG  LEU C  25     -13.305  44.959  -8.277  1.00  0.00           C
ATOM   2328  CD1 LEU C  25     -14.630  45.047  -7.467  1.00  0.00           C
ATOM   2329  CD2 LEU C  25     -13.530  45.545  -9.701  1.00  0.00           C
ATOM   2330  HA  LEU C  25     -12.413  44.809  -5.616  1.00  0.00           H
ATOM   2331  HB2 LEU C  25     -12.514  46.721  -7.314  1.00  0.00           H
ATOM   2332  HB3 LEU C  25     -11.306  45.847  -8.278  1.00  0.00           H
ATOM   2333  HG  LEU C  25     -13.030  43.899  -8.406  1.00  0.00           H
ATOM   2334 HD21 LEU C  25     -14.329  44.997 -10.224  1.00  0.00           H
ATOM   2335 HD22 LEU C  25     -13.812  46.606  -9.636  1.00  0.00           H
ATOM   2336 HD23 LEU C  25     -12.616  45.465 -10.308  1.00  0.00           H
ATOM   2337 HD11 LEU C  25     -15.448  44.582  -8.034  1.00  0.00           H
ATOM   2338 HD12 LEU C  25     -14.559  44.527  -6.502  1.00  0.00           H
ATOM   2339 HD13 LEU C  25     -14.903  46.096  -7.279  1.00  0.00           H
ATOM   2340  HN  LEU C  25     -10.047  46.483  -6.163  1.00  0.00           H
ATOM   2341  N   ILE C  26      -9.573  43.837  -7.168  1.00  0.00           N
ATOM   2342  CA  ILE C  26      -8.863  42.618  -7.576  1.00  0.00           C
ATOM   2343  C   ILE C  26      -8.105  42.081  -6.381  1.00  0.00           C
ATOM   2344  O   ILE C  26      -7.848  42.860  -5.481  1.00  0.00           O
ATOM   2345  CB  ILE C  26      -7.902  42.882  -8.785  1.00  0.00           C
ATOM   2346  CG1 ILE C  26      -8.634  42.952 -10.156  1.00  0.00           C
ATOM   2347  CG2 ILE C  26      -6.694  41.905  -8.886  1.00  0.00           C
ATOM   2348  HA  ILE C  26      -9.598  41.865  -7.878  1.00  0.00           H
ATOM   2349  HB  ILE C  26      -7.448  43.866  -8.636  1.00  0.00           H
ATOM   2350  CD  ILE C  26      -9.733  44.046 -10.197  1.00  0.00           C
ATOM   2351  HD3 ILE C  26      -9.327  45.014  -9.863  1.00  0.00           H
ATOM   2352  HD2 ILE C  26     -10.580  43.768  -9.554  1.00  0.00           H
ATOM   2353  HD1 ILE C  26     -10.106  44.171 -11.225  1.00  0.00           H
ATOM   2354 HG12 ILE C  26      -7.900  43.194 -10.944  1.00  0.00           H
ATOM   2355 HG13 ILE C  26      -9.061  41.967 -10.395  1.00  0.00           H
ATOM   2356 HG21 ILE C  26      -6.040  42.195  -9.720  1.00  0.00           H
ATOM   2357 HG22 ILE C  26      -6.077  41.916  -7.975  1.00  0.00           H
ATOM   2358 HG23 ILE C  26      -7.038  40.883  -9.076  1.00  0.00           H
ATOM   2359  HN  ILE C  26      -9.071  44.697  -7.205  1.00  0.00           H
ATOM   2360  N   GLY C  27      -7.728  40.778  -6.354  1.00  0.00           N
ATOM   2361  CA  GLY C  27      -6.849  40.256  -5.303  1.00  0.00           C
ATOM   2362  C   GLY C  27      -5.831  39.325  -5.922  1.00  0.00           C
ATOM   2363  O   GLY C  27      -6.122  38.809  -6.991  1.00  0.00           O
ATOM   2364  HA3 GLY C  27      -7.438  39.718  -4.544  1.00  0.00           H
ATOM   2365  HA2 GLY C  27      -6.290  41.069  -4.817  1.00  0.00           H
ATOM   2366  HN  GLY C  27      -8.022  40.138  -7.065  1.00  0.00           H
ATOM   2367  N   LEU C  28      -4.649  39.106  -5.288  1.00  0.00           N
ATOM   2368  CA  LEU C  28      -3.582  38.330  -5.930  1.00  0.00           C
ATOM   2369  C   LEU C  28      -3.423  36.965  -5.304  1.00  0.00           C
ATOM   2370  O   LEU C  28      -3.802  36.804  -4.157  1.00  0.00           O
ATOM   2371  CB  LEU C  28      -2.195  39.018  -5.781  1.00  0.00           C
ATOM   2372  CG  LEU C  28      -2.178  40.536  -6.118  1.00  0.00           C
ATOM   2373  CD1 LEU C  28      -0.727  41.072  -5.962  1.00  0.00           C
ATOM   2374  CD2 LEU C  28      -2.721  40.826  -7.545  1.00  0.00           C
ATOM   2375  HA  LEU C  28      -3.789  38.205  -7.004  1.00  0.00           H
ATOM   2376  HB2 LEU C  28      -1.857  38.907  -4.736  1.00  0.00           H
ATOM   2377  HB3 LEU C  28      -1.471  38.496  -6.428  1.00  0.00           H
ATOM   2378  HG  LEU C  28      -2.810  41.060  -5.385  1.00  0.00           H
ATOM   2379 HD21 LEU C  28      -2.609  41.893  -7.793  1.00  0.00           H
ATOM   2380 HD22 LEU C  28      -2.177  40.235  -8.295  1.00  0.00           H
ATOM   2381 HD23 LEU C  28      -3.791  40.584  -7.608  1.00  0.00           H
ATOM   2382 HD11 LEU C  28      -0.653  42.139  -6.219  1.00  0.00           H
ATOM   2383 HD12 LEU C  28      -0.374  40.944  -4.927  1.00  0.00           H
ATOM   2384 HD13 LEU C  28      -0.060  40.517  -6.630  1.00  0.00           H
ATOM   2385  HN  LEU C  28      -4.471  39.483  -4.376  1.00  0.00           H
ATOM   2386  N   ASP C  29      -2.832  35.983  -6.025  1.00  0.00           N
ATOM   2387  CA  ASP C  29      -2.527  34.690  -5.407  1.00  0.00           C
ATOM   2388  C   ASP C  29      -3.770  34.169  -4.729  1.00  0.00           C
ATOM   2389  O   ASP C  29      -3.733  33.859  -3.550  1.00  0.00           O
ATOM   2390  CB  ASP C  29      -1.335  34.838  -4.424  1.00  0.00           C
ATOM   2391  CG  ASP C  29      -0.074  35.313  -5.097  1.00  0.00           C
ATOM   2392  OD1 ASP C  29      -0.034  36.503  -5.511  1.00  0.00           O
ATOM   2393  OD2 ASP C  29       0.891  34.509  -5.209  1.00  0.00           O
ATOM   2394  HA  ASP C  29      -2.265  33.939  -6.169  1.00  0.00           H
ATOM   2395  HB2 ASP C  29      -1.591  35.577  -3.653  1.00  0.00           H
ATOM   2396  HB3 ASP C  29      -1.139  33.871  -3.933  1.00  0.00           H
ATOM   2397  HN  ASP C  29      -2.558  36.142  -6.975  1.00  0.00           H
ATOM   2398  N   CYS C  30      -4.888  34.089  -5.485  1.00  0.00           N
ATOM   2399  CA  CYS C  30      -6.153  33.695  -4.874  1.00  0.00           C
ATOM   2400  C   CYS C  30      -5.996  32.262  -4.407  1.00  0.00           C
ATOM   2401  O   CYS C  30      -6.117  31.362  -5.223  1.00  0.00           O
ATOM   2402  CB  CYS C  30      -7.334  33.925  -5.852  1.00  0.00           C
ATOM   2403  SG  CYS C  30      -7.346  35.680  -6.349  1.00  0.00           S
ATOM   2404  HA  CYS C  30      -6.357  34.361  -4.021  1.00  0.00           H
ATOM   2405  HB2 CYS C  30      -7.241  33.291  -6.745  1.00  0.00           H
ATOM   2406  HB3 CYS C  30      -8.292  33.720  -5.358  1.00  0.00           H
ATOM   2407  HN  CYS C  30      -4.860  34.303  -6.464  1.00  0.00           H
ATOM   2408  N   LYS C  31      -5.700  32.052  -3.097  1.00  0.00           N
ATOM   2409  CA  LYS C  31      -5.442  30.718  -2.551  1.00  0.00           C
ATOM   2410  C   LYS C  31      -6.604  30.392  -1.656  1.00  0.00           C
ATOM   2411  O   LYS C  31      -6.786  31.114  -0.688  1.00  0.00           O
ATOM   2412  CB  LYS C  31      -4.140  30.755  -1.702  1.00  0.00           C
ATOM   2413  CG  LYS C  31      -3.864  29.463  -0.889  1.00  0.00           C
ATOM   2414  CD  LYS C  31      -2.579  29.546  -0.013  1.00  0.00           C
ATOM   2415  CE  LYS C  31      -1.259  29.351  -0.806  1.00  0.00           C
ATOM   2416  NZ  LYS C  31      -1.030  27.923  -1.134  1.00  0.00           N
ATOM   2417  HA  LYS C  31      -5.327  29.963  -3.342  1.00  0.00           H
ATOM   2418  HB2 LYS C  31      -3.305  30.948  -2.390  1.00  0.00           H
ATOM   2419  HB3 LYS C  31      -4.220  31.575  -0.973  1.00  0.00           H
ATOM   2420  HG2 LYS C  31      -4.706  29.280  -0.207  1.00  0.00           H
ATOM   2421  HG3 LYS C  31      -3.799  28.635  -1.599  1.00  0.00           H
ATOM   2422  HD2 LYS C  31      -2.577  30.525   0.491  1.00  0.00           H
ATOM   2423  HD3 LYS C  31      -2.605  28.774   0.772  1.00  0.00           H
ATOM   2424  HE2 LYS C  31      -0.426  29.692  -0.171  1.00  0.00           H
ATOM   2425  HE3 LYS C  31      -1.252  29.975  -1.712  1.00  0.00           H
ATOM   2426  HZ1 LYS C  31      -0.337  27.785  -1.945  1.00  0.00           H
ATOM   2427  HZ2 LYS C  31      -0.703  27.345  -0.280  1.00  0.00           H
ATOM   2428  HZ3 LYS C  31      -1.900  27.422  -1.507  1.00  0.00           H
ATOM   2429  HN  LYS C  31      -5.665  32.815  -2.449  1.00  0.00           H
ATOM   2430  N   VAL C  32      -7.403  29.334  -1.948  1.00  0.00           N
ATOM   2431  CA  VAL C  32      -8.574  29.072  -1.114  1.00  0.00           C
ATOM   2432  C   VAL C  32      -8.080  28.834   0.308  1.00  0.00           C
ATOM   2433  O   VAL C  32      -6.920  28.486   0.442  1.00  0.00           O
ATOM   2434  CB  VAL C  32      -9.572  28.004  -1.685  1.00  0.00           C
ATOM   2435  CG1 VAL C  32     -10.112  28.351  -3.102  1.00  0.00           C
ATOM   2436  CG2 VAL C  32      -9.013  26.565  -1.705  1.00  0.00           C
ATOM   2437  HA  VAL C  32      -9.113  30.028  -1.132  1.00  0.00           H
ATOM   2438  HB  VAL C  32     -10.459  27.953  -1.027  1.00  0.00           H
ATOM   2439 HG11 VAL C  32     -10.883  27.614  -3.378  1.00  0.00           H
ATOM   2440 HG12 VAL C  32     -10.595  29.335  -3.095  1.00  0.00           H
ATOM   2441 HG13 VAL C  32      -9.332  28.335  -3.881  1.00  0.00           H
ATOM   2442 HG21 VAL C  32      -9.779  25.900  -2.123  1.00  0.00           H
ATOM   2443 HG22 VAL C  32      -8.122  26.468  -2.340  1.00  0.00           H
ATOM   2444 HG23 VAL C  32      -8.803  26.237  -0.678  1.00  0.00           H
ATOM   2445  HN  VAL C  32      -7.232  28.750  -2.740  1.00  0.00           H
ATOM   2446  N   PRO C  33      -8.832  29.016   1.422  1.00  0.00           N
ATOM   2447  CA  PRO C  33      -8.240  28.854   2.745  1.00  0.00           C
ATOM   2448  C   PRO C  33      -8.009  27.390   3.024  1.00  0.00           C
ATOM   2449  O   PRO C  33      -8.314  26.567   2.175  1.00  0.00           O
ATOM   2450  CB  PRO C  33      -9.391  29.382   3.648  1.00  0.00           C
ATOM   2451  CG  PRO C  33     -10.275  30.190   2.673  1.00  0.00           C
ATOM   2452  CD  PRO C  33     -10.245  29.325   1.394  1.00  0.00           C
ATOM   2453  HA  PRO C  33      -7.324  29.460   2.854  1.00  0.00           H
ATOM   2454  HD3 PRO C  33     -10.646  29.856   0.522  1.00  0.00           H
ATOM   2455  HD2 PRO C  33     -10.767  28.368   1.536  1.00  0.00           H
ATOM   2456  HG3 PRO C  33      -9.801  31.159   2.441  1.00  0.00           H
ATOM   2457  HG2 PRO C  33     -11.280  30.377   3.082  1.00  0.00           H
ATOM   2458  HB2 PRO C  33     -10.002  28.550   4.044  1.00  0.00           H
ATOM   2459  HB3 PRO C  33      -9.043  29.988   4.498  1.00  0.00           H
ATOM   2460  N   SER C  34      -7.489  27.062   4.227  1.00  0.00           N
ATOM   2461  CA  SER C  34      -7.342  25.656   4.588  1.00  0.00           C
ATOM   2462  C   SER C  34      -8.687  25.028   4.860  1.00  0.00           C
ATOM   2463  O   SER C  34      -8.852  23.861   4.538  1.00  0.00           O
ATOM   2464  CB  SER C  34      -6.530  25.494   5.899  1.00  0.00           C
ATOM   2465  OG  SER C  34      -7.084  26.335   6.922  1.00  0.00           O
ATOM   2466  HA  SER C  34      -6.823  25.129   3.769  1.00  0.00           H
ATOM   2467  HB2 SER C  34      -6.537  24.441   6.228  1.00  0.00           H
ATOM   2468  HB3 SER C  34      -5.494  25.787   5.706  1.00  0.00           H
ATOM   2469  HG1 SER C  34      -6.607  26.272   7.744  1.00  0.00           H
ATOM   2470  HN  SER C  34      -7.250  27.766   4.903  1.00  0.00           H
ATOM   2471  N   GLN C  35      -9.630  25.776   5.484  1.00  0.00           N
ATOM   2472  CA  GLN C  35     -10.828  25.153   6.037  1.00  0.00           C
ATOM   2473  C   GLN C  35     -12.070  26.004   5.884  1.00  0.00           C
ATOM   2474  O   GLN C  35     -11.970  27.119   5.399  1.00  0.00           O
ATOM   2475  CB  GLN C  35     -10.535  24.809   7.525  1.00  0.00           C
ATOM   2476  CG  GLN C  35     -10.293  26.072   8.388  1.00  0.00           C
ATOM   2477  CD  GLN C  35     -10.217  25.742   9.859  1.00  0.00           C
ATOM   2478  OE1 GLN C  35      -9.130  25.758  10.414  1.00  0.00           O
ATOM   2479  NE2 GLN C  35     -11.358  25.444  10.518  1.00  0.00           N
ATOM   2480  HA  GLN C  35     -11.040  24.215   5.517  1.00  0.00           H
ATOM   2481  HB2 GLN C  35     -11.382  24.257   7.955  1.00  0.00           H
ATOM   2482  HB3 GLN C  35      -9.643  24.163   7.575  1.00  0.00           H
ATOM   2483  HG2 GLN C  35      -9.366  26.573   8.078  1.00  0.00           H
ATOM   2484  HG3 GLN C  35     -11.126  26.768   8.236  1.00  0.00           H
ATOM   2485 HE22 GLN C  35     -11.325  25.221  11.493  1.00  0.00           H
ATOM   2486 HE21 GLN C  35     -12.247  25.446  10.054  1.00  0.00           H
ATOM   2487  HN  GLN C  35      -9.483  26.743   5.683  1.00  0.00           H
ATOM   2488  N   ASN C  36     -13.243  25.475   6.310  1.00  0.00           N
ATOM   2489  CA  ASN C  36     -14.483  26.248   6.323  1.00  0.00           C
ATOM   2490  C   ASN C  36     -14.311  27.577   7.008  1.00  0.00           C
ATOM   2491  O   ASN C  36     -13.345  27.755   7.733  1.00  0.00           O
ATOM   2492  CB  ASN C  36     -15.590  25.532   7.147  1.00  0.00           C
ATOM   2493  CG  ASN C  36     -15.129  25.145   8.535  1.00  0.00           C
ATOM   2494  OD1 ASN C  36     -13.956  25.266   8.848  1.00  0.00           O
ATOM   2495  ND2 ASN C  36     -16.047  24.657   9.396  1.00  0.00           N
ATOM   2496  HA  ASN C  36     -14.820  26.401   5.284  1.00  0.00           H
ATOM   2497  HB2 ASN C  36     -16.485  26.164   7.247  1.00  0.00           H
ATOM   2498  HB3 ASN C  36     -15.887  24.623   6.609  1.00  0.00           H
ATOM   2499 HD22 ASN C  36     -15.762  24.368  10.310  1.00  0.00           H
ATOM   2500 HD21 ASN C  36     -17.009  24.570   9.131  1.00  0.00           H
ATOM   2501  HN  ASN C  36     -13.286  24.532   6.631  1.00  0.00           H
ATOM   2502  N   VAL C  37     -15.265  28.510   6.791  1.00  0.00           N
ATOM   2503  CA  VAL C  37     -15.179  29.813   7.430  1.00  0.00           C
ATOM   2504  C   VAL C  37     -16.536  30.202   7.977  1.00  0.00           C
ATOM   2505  O   VAL C  37     -17.046  31.243   7.595  1.00  0.00           O
ATOM   2506  CB  VAL C  37     -14.518  30.805   6.431  1.00  0.00           C
ATOM   2507  CG1 VAL C  37     -13.072  30.353   6.076  1.00  0.00           C
ATOM   2508  CG2 VAL C  37     -15.316  31.037   5.117  1.00  0.00           C
ATOM   2509  HA  VAL C  37     -14.529  29.777   8.317  1.00  0.00           H
ATOM   2510  HB  VAL C  37     -14.474  31.755   6.971  1.00  0.00           H
ATOM   2511 HG11 VAL C  37     -12.569  31.120   5.469  1.00  0.00           H
ATOM   2512 HG12 VAL C  37     -12.465  30.164   6.974  1.00  0.00           H
ATOM   2513 HG13 VAL C  37     -13.099  29.429   5.488  1.00  0.00           H
ATOM   2514 HG21 VAL C  37     -14.823  31.818   4.517  1.00  0.00           H
ATOM   2515 HG22 VAL C  37     -15.347  30.121   4.519  1.00  0.00           H
ATOM   2516 HG23 VAL C  37     -16.349  31.355   5.297  1.00  0.00           H
ATOM   2517  HN  VAL C  37     -16.034  28.347   6.170  1.00  0.00           H
ATOM   2518  N   TYR C  38     -17.121  29.359   8.871  1.00  0.00           N
ATOM   2519  CA  TYR C  38     -18.478  29.582   9.386  1.00  0.00           C
ATOM   2520  C   TYR C  38     -18.914  31.032   9.337  1.00  0.00           C
ATOM   2521  O   TYR C  38     -19.918  31.326   8.706  1.00  0.00           O
ATOM   2522  CB  TYR C  38     -18.671  29.040  10.831  1.00  0.00           C
ATOM   2523  CG  TYR C  38     -18.797  27.507  10.880  1.00  0.00           C
ATOM   2524  CD1 TYR C  38     -19.881  26.871  10.261  1.00  0.00           C
ATOM   2525  CD2 TYR C  38     -17.854  26.722  11.556  1.00  0.00           C
ATOM   2526  CE1 TYR C  38     -20.010  25.480  10.300  1.00  0.00           C
ATOM   2527  CE2 TYR C  38     -18.026  25.341  11.667  1.00  0.00           C
ATOM   2528  CZ  TYR C  38     -19.095  24.707  11.016  1.00  0.00           C
ATOM   2529  OH  TYR C  38     -19.263  23.320  11.069  1.00  0.00           O
ATOM   2530  HA  TYR C  38     -19.167  29.018   8.744  1.00  0.00           H
ATOM   2531  HB3 TYR C  38     -19.611  29.434  11.251  1.00  0.00           H
ATOM   2532  HB2 TYR C  38     -17.847  29.396  11.466  1.00  0.00           H
ATOM   2533  HD2 TYR C  38     -16.982  27.186  12.006  1.00  0.00           H
ATOM   2534  HE2 TYR C  38     -17.325  24.763  12.260  1.00  0.00           H
ATOM   2535  HE1 TYR C  38     -20.827  24.996   9.774  1.00  0.00           H
ATOM   2536  HD1 TYR C  38     -20.641  27.453   9.747  1.00  0.00           H
ATOM   2537  HH  TYR C  38     -18.556  22.854  11.501  1.00  0.00           H
ATOM   2538  HN  TYR C  38     -16.656  28.515   9.150  1.00  0.00           H
ATOM   2539  N   ASP C  39     -18.155  31.938   9.991  1.00  0.00           N
ATOM   2540  CA  ASP C  39     -18.487  33.361   9.983  1.00  0.00           C
ATOM   2541  C   ASP C  39     -17.246  34.169   9.683  1.00  0.00           C
ATOM   2542  O   ASP C  39     -16.180  33.584   9.566  1.00  0.00           O
ATOM   2543  CB  ASP C  39     -19.075  33.717  11.373  1.00  0.00           C
ATOM   2544  CG  ASP C  39     -18.060  33.573  12.479  1.00  0.00           C
ATOM   2545  OD1 ASP C  39     -17.159  32.698  12.367  1.00  0.00           O
ATOM   2546  OD2 ASP C  39     -18.155  34.339  13.475  1.00  0.00           O
ATOM   2547  HA  ASP C  39     -19.228  33.601   9.203  1.00  0.00           H
ATOM   2548  HB2 ASP C  39     -19.461  34.749  11.367  1.00  0.00           H
ATOM   2549  HB3 ASP C  39     -19.918  33.041  11.587  1.00  0.00           H
ATOM   2550  HN  ASP C  39     -17.355  31.656  10.520  1.00  0.00           H
ATOM   2551  N   GLY C  40     -17.361  35.511   9.554  1.00  0.00           N
ATOM   2552  CA  GLY C  40     -16.180  36.326   9.282  1.00  0.00           C
ATOM   2553  C   GLY C  40     -15.081  36.089  10.288  1.00  0.00           C
ATOM   2554  O   GLY C  40     -13.925  36.168   9.905  1.00  0.00           O
ATOM   2555  HA3 GLY C  40     -16.422  37.398   9.328  1.00  0.00           H
ATOM   2556  HA2 GLY C  40     -15.823  36.099   8.264  1.00  0.00           H
ATOM   2557  HN  GLY C  40     -18.250  35.970   9.624  1.00  0.00           H
ATOM   2558  N   THR C  41     -15.398  35.813  11.575  1.00  0.00           N
ATOM   2559  CA  THR C  41     -14.335  35.571  12.548  1.00  0.00           C
ATOM   2560  C   THR C  41     -13.551  34.341  12.156  1.00  0.00           C
ATOM   2561  O   THR C  41     -12.334  34.416  12.092  1.00  0.00           O
ATOM   2562  CB  THR C  41     -14.902  35.411  13.984  1.00  0.00           C
ATOM   2563  OG1 THR C  41     -15.671  36.592  14.271  1.00  0.00           O
ATOM   2564  CG2 THR C  41     -13.770  35.228  15.029  1.00  0.00           C
ATOM   2565  HA  THR C  41     -13.662  36.445  12.546  1.00  0.00           H
ATOM   2566  HB  THR C  41     -15.562  34.528  14.017  1.00  0.00           H
ATOM   2567  HG1 THR C  41     -16.087  36.564  15.127  1.00  0.00           H
ATOM   2568 HG23 THR C  41     -13.092  36.095  15.007  1.00  0.00           H
ATOM   2569 HG21 THR C  41     -14.196  35.142  16.040  1.00  0.00           H
ATOM   2570 HG22 THR C  41     -13.191  34.315  14.823  1.00  0.00           H
ATOM   2571  HN  THR C  41     -16.351  35.780  11.881  1.00  0.00           H
ATOM   2572  N   ASP C  42     -14.229  33.203  11.887  1.00  0.00           N
ATOM   2573  CA  ASP C  42     -13.498  32.001  11.491  1.00  0.00           C
ATOM   2574  C   ASP C  42     -12.686  32.333  10.260  1.00  0.00           C
ATOM   2575  O   ASP C  42     -11.539  31.924  10.182  1.00  0.00           O
ATOM   2576  CB  ASP C  42     -14.457  30.815  11.194  1.00  0.00           C
ATOM   2577  CG  ASP C  42     -13.771  29.500  10.919  1.00  0.00           C
ATOM   2578  OD1 ASP C  42     -14.494  28.512  10.616  1.00  0.00           O
ATOM   2579  OD2 ASP C  42     -12.516  29.430  11.002  1.00  0.00           O
ATOM   2580  HA  ASP C  42     -12.831  31.714  12.322  1.00  0.00           H
ATOM   2581  HB2 ASP C  42     -15.124  30.663  12.058  1.00  0.00           H
ATOM   2582  HB3 ASP C  42     -15.072  31.077  10.322  1.00  0.00           H
ATOM   2583  HN  ASP C  42     -15.229  33.171  11.936  1.00  0.00           H
ATOM   2584  N   PHE C  43     -13.260  33.087   9.293  1.00  0.00           N
ATOM   2585  CA  PHE C  43     -12.500  33.418   8.090  1.00  0.00           C
ATOM   2586  C   PHE C  43     -11.245  34.158   8.493  1.00  0.00           C
ATOM   2587  O   PHE C  43     -10.151  33.752   8.138  1.00  0.00           O
ATOM   2588  CB  PHE C  43     -13.311  34.285   7.074  1.00  0.00           C
ATOM   2589  CG  PHE C  43     -12.840  34.219   5.607  1.00  0.00           C
ATOM   2590  CD1 PHE C  43     -11.622  33.663   5.191  1.00  0.00           C
ATOM   2591  CD2 PHE C  43     -13.691  34.757   4.631  1.00  0.00           C
ATOM   2592  CE1 PHE C  43     -11.240  33.704   3.852  1.00  0.00           C
ATOM   2593  CE2 PHE C  43     -13.319  34.780   3.281  1.00  0.00           C
ATOM   2594  CZ  PHE C  43     -12.071  34.278   2.900  1.00  0.00           C
ATOM   2595  HA  PHE C  43     -12.234  32.458   7.637  1.00  0.00           H
ATOM   2596  HB2 PHE C  43     -14.368  33.988   7.081  1.00  0.00           H
ATOM   2597  HB3 PHE C  43     -13.304  35.339   7.384  1.00  0.00           H
ATOM   2598  HD2 PHE C  43     -14.650  35.165   4.917  1.00  0.00           H
ATOM   2599  HE2 PHE C  43     -13.987  35.181   2.534  1.00  0.00           H
ATOM   2600  HZ  PHE C  43     -11.751  34.343   1.869  1.00  0.00           H
ATOM   2601  HE1 PHE C  43     -10.281  33.297   3.544  1.00  0.00           H
ATOM   2602  HD1 PHE C  43     -10.946  33.186   5.889  1.00  0.00           H
ATOM   2603  HN  PHE C  43     -14.202  33.414   9.380  1.00  0.00           H
ATOM   2604  N   ARG C  44     -11.406  35.262   9.249  1.00  0.00           N
ATOM   2605  CA  ARG C  44     -10.277  36.134   9.570  1.00  0.00           C
ATOM   2606  C   ARG C  44      -9.224  35.414  10.383  1.00  0.00           C
ATOM   2607  O   ARG C  44      -8.050  35.701  10.212  1.00  0.00           O
ATOM   2608  CB  ARG C  44     -10.835  37.369  10.326  1.00  0.00           C
ATOM   2609  CG  ARG C  44      -9.764  38.432  10.676  1.00  0.00           C
ATOM   2610  CD  ARG C  44     -10.413  39.694  11.311  1.00  0.00           C
ATOM   2611  NE  ARG C  44     -11.160  39.329  12.524  1.00  0.00           N
ATOM   2612  CZ  ARG C  44     -12.465  39.129  12.600  1.00  0.00           C
ATOM   2613  NH1 ARG C  44     -13.297  39.211  11.586  1.00  0.00           N
ATOM   2614  NH2 ARG C  44     -12.976  38.820  13.774  1.00  0.00           N
ATOM   2615  HA  ARG C  44      -9.834  36.477   8.622  1.00  0.00           H
ATOM   2616  HB2 ARG C  44     -11.585  37.836   9.670  1.00  0.00           H
ATOM   2617  HB3 ARG C  44     -11.329  37.026  11.249  1.00  0.00           H
ATOM   2618  HG2 ARG C  44      -9.048  37.995  11.391  1.00  0.00           H
ATOM   2619  HG3 ARG C  44      -9.213  38.719   9.765  1.00  0.00           H
ATOM   2620  HD2 ARG C  44      -9.590  40.361  11.616  1.00  0.00           H
ATOM   2621  HD3 ARG C  44     -10.976  40.268  10.563  1.00  0.00           H
ATOM   2622  HE  ARG C  44     -10.598  39.245  13.386  1.00  0.00           H
ATOM   2623 HH12 ARG C  44     -14.307  39.034  11.712  1.00  0.00           H
ATOM   2624 HH11 ARG C  44     -12.987  39.448  10.639  1.00  0.00           H
ATOM   2625 HH22 ARG C  44     -13.987  38.654  13.891  1.00  0.00           H
ATOM   2626 HH21 ARG C  44     -12.382  38.734  14.611  1.00  0.00           H
ATOM   2627  HN  ARG C  44     -12.316  35.499   9.583  1.00  0.00           H
ATOM   2628  N   ASN C  45      -9.614  34.472  11.269  1.00  0.00           N
ATOM   2629  CA  ASN C  45      -8.615  33.727  12.036  1.00  0.00           C
ATOM   2630  C   ASN C  45      -7.889  32.795  11.092  1.00  0.00           C
ATOM   2631  O   ASN C  45      -6.673  32.710  11.154  1.00  0.00           O
ATOM   2632  CB  ASN C  45      -9.235  32.913  13.206  1.00  0.00           C
ATOM   2633  CG  ASN C  45      -9.491  33.777  14.423  1.00  0.00           C
ATOM   2634  OD1 ASN C  45      -8.852  33.553  15.440  1.00  0.00           O
ATOM   2635  ND2 ASN C  45     -10.401  34.772  14.373  1.00  0.00           N
ATOM   2636  HA  ASN C  45      -7.878  34.429  12.466  1.00  0.00           H
ATOM   2637  HB2 ASN C  45     -10.164  32.414  12.890  1.00  0.00           H
ATOM   2638  HB3 ASN C  45      -8.523  32.122  13.496  1.00  0.00           H
ATOM   2639 HD22 ASN C  45     -10.551  35.343  15.182  1.00  0.00           H
ATOM   2640 HD21 ASN C  45     -10.938  34.961  13.552  1.00  0.00           H
ATOM   2641  HN  ASN C  45     -10.580  34.229  11.360  1.00  0.00           H
ATOM   2642  N   VAL C  46      -8.615  32.087  10.200  1.00  0.00           N
ATOM   2643  CA  VAL C  46      -7.938  31.208   9.245  1.00  0.00           C
ATOM   2644  C   VAL C  46      -7.085  32.050   8.325  1.00  0.00           C
ATOM   2645  O   VAL C  46      -6.027  31.598   7.915  1.00  0.00           O
ATOM   2646  CB  VAL C  46      -8.956  30.344   8.451  1.00  0.00           C
ATOM   2647  CG1 VAL C  46      -8.250  29.530   7.331  1.00  0.00           C
ATOM   2648  CG2 VAL C  46      -9.690  29.373   9.418  1.00  0.00           C
ATOM   2649  HA  VAL C  46      -7.283  30.522   9.801  1.00  0.00           H
ATOM   2650  HB  VAL C  46      -9.691  31.019   7.978  1.00  0.00           H
ATOM   2651 HG11 VAL C  46      -8.985  28.894   6.816  1.00  0.00           H
ATOM   2652 HG12 VAL C  46      -7.788  30.195   6.587  1.00  0.00           H
ATOM   2653 HG13 VAL C  46      -7.464  28.888   7.756  1.00  0.00           H
ATOM   2654 HG21 VAL C  46     -10.570  28.953   8.912  1.00  0.00           H
ATOM   2655 HG22 VAL C  46      -9.022  28.554   9.726  1.00  0.00           H
ATOM   2656 HG23 VAL C  46     -10.034  29.874  10.331  1.00  0.00           H
ATOM   2657  HN  VAL C  46      -9.608  32.197  10.150  1.00  0.00           H
ATOM   2658  N   CYS C  47      -7.501  33.290   7.990  1.00  0.00           N
ATOM   2659  CA  CYS C  47      -6.642  34.132   7.170  1.00  0.00           C
ATOM   2660  C   CYS C  47      -5.345  34.359   7.910  1.00  0.00           C
ATOM   2661  O   CYS C  47      -4.301  34.282   7.283  1.00  0.00           O
ATOM   2662  CB  CYS C  47      -7.309  35.483   6.828  1.00  0.00           C
ATOM   2663  SG  CYS C  47      -8.833  35.174   5.899  1.00  0.00           S
ATOM   2664  HA  CYS C  47      -6.435  33.601   6.227  1.00  0.00           H
ATOM   2665  HB2 CYS C  47      -7.525  36.075   7.728  1.00  0.00           H
ATOM   2666  HB3 CYS C  47      -6.653  36.064   6.176  1.00  0.00           H
ATOM   2667  HN  CYS C  47      -8.368  33.661   8.318  1.00  0.00           H
ATOM   2668  N   ALA C  48      -5.379  34.616   9.238  1.00  0.00           N
ATOM   2669  CA  ALA C  48      -4.128  34.740   9.984  1.00  0.00           C
ATOM   2670  C   ALA C  48      -3.338  33.453   9.888  1.00  0.00           C
ATOM   2671  O   ALA C  48      -2.123  33.529   9.798  1.00  0.00           O
ATOM   2672  CB  ALA C  48      -4.353  35.093  11.477  1.00  0.00           C
ATOM   2673  HA  ALA C  48      -3.545  35.561   9.532  1.00  0.00           H
ATOM   2674  HB1 ALA C  48      -3.383  35.247  11.978  1.00  0.00           H
ATOM   2675  HB2 ALA C  48      -4.941  36.019  11.561  1.00  0.00           H
ATOM   2676  HB3 ALA C  48      -4.887  34.286  11.995  1.00  0.00           H
ATOM   2677  HN  ALA C  48      -6.247  34.697   9.732  1.00  0.00           H
ATOM   2678  N   LYS C  49      -3.982  32.261   9.890  1.00  0.00           N
ATOM   2679  CA  LYS C  49      -3.216  31.026   9.709  1.00  0.00           C
ATOM   2680  C   LYS C  49      -2.473  31.075   8.389  1.00  0.00           C
ATOM   2681  O   LYS C  49      -1.367  30.563   8.347  1.00  0.00           O
ATOM   2682  CB  LYS C  49      -4.067  29.725   9.739  1.00  0.00           C
ATOM   2683  CG  LYS C  49      -4.745  29.458  11.110  1.00  0.00           C
ATOM   2684  CD  LYS C  49      -5.577  28.145  11.058  1.00  0.00           C
ATOM   2685  CE  LYS C  49      -6.446  27.924  12.328  1.00  0.00           C
ATOM   2686  NZ  LYS C  49      -5.645  27.822  13.570  1.00  0.00           N
ATOM   2687  HA  LYS C  49      -2.478  30.962  10.526  1.00  0.00           H
ATOM   2688  HB2 LYS C  49      -4.824  29.760   8.943  1.00  0.00           H
ATOM   2689  HB3 LYS C  49      -3.408  28.871   9.533  1.00  0.00           H
ATOM   2690  HG2 LYS C  49      -3.959  29.374  11.879  1.00  0.00           H
ATOM   2691  HG3 LYS C  49      -5.401  30.298  11.384  1.00  0.00           H
ATOM   2692  HD2 LYS C  49      -6.254  28.174  10.187  1.00  0.00           H
ATOM   2693  HD3 LYS C  49      -4.896  27.288  10.923  1.00  0.00           H
ATOM   2694  HE2 LYS C  49      -7.172  28.750  12.420  1.00  0.00           H
ATOM   2695  HE3 LYS C  49      -7.016  26.989  12.191  1.00  0.00           H
ATOM   2696  HZ1 LYS C  49      -6.265  27.533  14.409  1.00  0.00           H
ATOM   2697  HZ2 LYS C  49      -4.862  27.081  13.484  1.00  0.00           H
ATOM   2698  HZ3 LYS C  49      -5.191  28.761  13.854  1.00  0.00           H
ATOM   2699  HN  LYS C  49      -4.975  32.211   9.983  1.00  0.00           H
ATOM   2700  N   THR C  50      -3.047  31.675   7.317  1.00  0.00           N
ATOM   2701  CA  THR C  50      -2.331  31.835   6.046  1.00  0.00           C
ATOM   2702  C   THR C  50      -1.930  33.283   5.849  1.00  0.00           C
ATOM   2703  O   THR C  50      -1.833  33.704   4.710  1.00  0.00           O
ATOM   2704  CB  THR C  50      -3.260  31.234   4.948  1.00  0.00           C
ATOM   2705  OG1 THR C  50      -4.573  31.787   5.123  1.00  0.00           O
ATOM   2706  CG2 THR C  50      -2.780  31.370   3.476  1.00  0.00           C
ATOM   2707  HA  THR C  50      -1.397  31.258   6.023  1.00  0.00           H
ATOM   2708  HB  THR C  50      -3.308  30.154   5.151  1.00  0.00           H
ATOM   2709  HG1 THR C  50      -5.218  31.333   4.593  1.00  0.00           H
ATOM   2710 HG23 THR C  50      -1.714  31.110   3.389  1.00  0.00           H
ATOM   2711 HG21 THR C  50      -3.363  30.682   2.845  1.00  0.00           H
ATOM   2712 HG22 THR C  50      -2.943  32.382   3.082  1.00  0.00           H
ATOM   2713  HN  THR C  50      -3.971  32.055   7.370  1.00  0.00           H
ATOM   2714  N   GLY C  51      -1.678  34.059   6.936  1.00  0.00           N
ATOM   2715  CA  GLY C  51      -1.375  35.489   6.824  1.00  0.00           C
ATOM   2716  C   GLY C  51      -2.015  36.110   5.607  1.00  0.00           C
ATOM   2717  O   GLY C  51      -1.346  36.295   4.603  1.00  0.00           O
ATOM   2718  HA3 GLY C  51      -0.289  35.654   6.825  1.00  0.00           H
ATOM   2719  HA2 GLY C  51      -1.764  36.021   7.706  1.00  0.00           H
ATOM   2720  HN  GLY C  51      -1.671  33.665   7.854  1.00  0.00           H
ATOM   2721  N   ALA C  52      -3.330  36.417   5.694  1.00  0.00           N
ATOM   2722  CA  ALA C  52      -4.080  36.890   4.532  1.00  0.00           C
ATOM   2723  C   ALA C  52      -5.214  37.769   5.015  1.00  0.00           C
ATOM   2724  O   ALA C  52      -5.180  38.124   6.183  1.00  0.00           O
ATOM   2725  CB  ALA C  52      -4.578  35.593   3.845  1.00  0.00           C
ATOM   2726  HA  ALA C  52      -3.456  37.484   3.848  1.00  0.00           H
ATOM   2727  HB1 ALA C  52      -5.294  35.784   3.037  1.00  0.00           H
ATOM   2728  HB2 ALA C  52      -3.722  35.044   3.421  1.00  0.00           H
ATOM   2729  HB3 ALA C  52      -5.070  34.946   4.586  1.00  0.00           H
ATOM   2730  HN  ALA C  52      -3.841  36.248   6.540  1.00  0.00           H
ATOM   2731  N   GLN C  53      -6.221  38.105   4.171  1.00  0.00           N
ATOM   2732  CA  GLN C  53      -7.447  38.743   4.661  1.00  0.00           C
ATOM   2733  C   GLN C  53      -8.647  37.903   4.265  1.00  0.00           C
ATOM   2734  O   GLN C  53      -8.485  37.082   3.376  1.00  0.00           O
ATOM   2735  CB  GLN C  53      -7.591  40.166   4.052  1.00  0.00           C
ATOM   2736  CG  GLN C  53      -7.038  41.268   4.989  1.00  0.00           C
ATOM   2737  CD  GLN C  53      -5.555  41.171   5.227  1.00  0.00           C
ATOM   2738  OE1 GLN C  53      -5.141  40.841   6.327  1.00  0.00           O
ATOM   2739  NE2 GLN C  53      -4.736  41.477   4.202  1.00  0.00           N
ATOM   2740  HA  GLN C  53      -7.439  38.800   5.759  1.00  0.00           H
ATOM   2741  HB2 GLN C  53      -7.101  40.208   3.067  1.00  0.00           H
ATOM   2742  HB3 GLN C  53      -8.655  40.397   3.889  1.00  0.00           H
ATOM   2743  HG2 GLN C  53      -7.232  42.241   4.518  1.00  0.00           H
ATOM   2744  HG3 GLN C  53      -7.564  41.246   5.956  1.00  0.00           H
ATOM   2745 HE22 GLN C  53      -3.749  41.469   4.339  1.00  0.00           H
ATOM   2746 HE21 GLN C  53      -5.101  41.737   3.308  1.00  0.00           H
ATOM   2747  HN  GLN C  53      -6.183  37.891   3.194  1.00  0.00           H
ATOM   2748  N   PRO C  54      -9.854  38.061   4.876  1.00  0.00           N
ATOM   2749  CA  PRO C  54     -11.018  37.307   4.421  1.00  0.00           C
ATOM   2750  C   PRO C  54     -11.639  37.950   3.196  1.00  0.00           C
ATOM   2751  O   PRO C  54     -12.378  38.907   3.353  1.00  0.00           O
ATOM   2752  CB  PRO C  54     -11.881  37.423   5.703  1.00  0.00           C
ATOM   2753  CG  PRO C  54     -11.549  38.818   6.276  1.00  0.00           C
ATOM   2754  CD  PRO C  54     -10.023  38.908   6.055  1.00  0.00           C
ATOM   2755  HA  PRO C  54     -10.781  36.255   4.223  1.00  0.00           H
ATOM   2756  HD3 PRO C  54      -9.501  38.458   6.915  1.00  0.00           H
ATOM   2757  HD2 PRO C  54      -9.714  39.956   5.935  1.00  0.00           H
ATOM   2758  HG3 PRO C  54     -11.837  38.928   7.334  1.00  0.00           H
ATOM   2759  HG2 PRO C  54     -12.064  39.599   5.694  1.00  0.00           H
ATOM   2760  HB2 PRO C  54     -12.957  37.279   5.534  1.00  0.00           H
ATOM   2761  HB3 PRO C  54     -11.528  36.675   6.432  1.00  0.00           H
ATOM   2762  N   LEU C  55     -11.349  37.443   1.969  1.00  0.00           N
ATOM   2763  CA  LEU C  55     -11.804  38.103   0.739  1.00  0.00           C
ATOM   2764  C   LEU C  55     -12.537  37.154  -0.183  1.00  0.00           C
ATOM   2765  O   LEU C  55     -12.663  35.996   0.174  1.00  0.00           O
ATOM   2766  CB  LEU C  55     -10.537  38.540  -0.036  1.00  0.00           C
ATOM   2767  CG  LEU C  55      -9.521  39.335   0.826  1.00  0.00           C
ATOM   2768  CD1 LEU C  55      -8.277  39.630  -0.048  1.00  0.00           C
ATOM   2769  CD2 LEU C  55     -10.120  40.657   1.382  1.00  0.00           C
ATOM   2770  HA  LEU C  55     -12.452  38.972   0.934  1.00  0.00           H
ATOM   2771  HB2 LEU C  55     -10.046  37.618  -0.394  1.00  0.00           H
ATOM   2772  HB3 LEU C  55     -10.786  39.149  -0.916  1.00  0.00           H
ATOM   2773  HG  LEU C  55      -9.192  38.708   1.666  1.00  0.00           H
ATOM   2774 HD21 LEU C  55      -9.326  41.325   1.755  1.00  0.00           H
ATOM   2775 HD22 LEU C  55     -10.659  41.183   0.583  1.00  0.00           H
ATOM   2776 HD23 LEU C  55     -10.823  40.470   2.204  1.00  0.00           H
ATOM   2777 HD11 LEU C  55      -7.351  39.590   0.542  1.00  0.00           H
ATOM   2778 HD12 LEU C  55      -8.200  38.943  -0.896  1.00  0.00           H
ATOM   2779 HD13 LEU C  55      -8.376  40.621  -0.475  1.00  0.00           H
ATOM   2780  HN  LEU C  55     -10.756  36.641   1.865  1.00  0.00           H
ATOM   2781  N   CYS C  56     -12.991  37.639  -1.368  1.00  0.00           N
ATOM   2782  CA  CYS C  56     -13.661  36.801  -2.366  1.00  0.00           C
ATOM   2783  C   CYS C  56     -13.029  36.925  -3.735  1.00  0.00           C
ATOM   2784  O   CYS C  56     -12.369  37.927  -3.931  1.00  0.00           O
ATOM   2785  CB  CYS C  56     -15.164  37.165  -2.336  1.00  0.00           C
ATOM   2786  SG  CYS C  56     -15.746  36.648  -0.693  1.00  0.00           S
ATOM   2787  HA  CYS C  56     -13.528  35.748  -2.122  1.00  0.00           H
ATOM   2788  HB2 CYS C  56     -15.304  38.253  -2.450  1.00  0.00           H
ATOM   2789  HB3 CYS C  56     -15.738  36.649  -3.119  1.00  0.00           H
ATOM   2790  HN  CYS C  56     -12.913  38.610  -1.576  1.00  0.00           H
ATOM   2791  N   CYS C  57     -13.181  35.942  -4.667  1.00  0.00           N
ATOM   2792  CA  CYS C  57     -12.494  36.006  -5.964  1.00  0.00           C
ATOM   2793  C   CYS C  57     -13.218  35.275  -7.074  1.00  0.00           C
ATOM   2794  O   CYS C  57     -14.032  34.439  -6.731  1.00  0.00           O
ATOM   2795  CB  CYS C  57     -11.085  35.376  -5.875  1.00  0.00           C
ATOM   2796  SG  CYS C  57     -10.238  35.897  -4.359  1.00  0.00           S
ATOM   2797  HA  CYS C  57     -12.407  37.049  -6.275  1.00  0.00           H
ATOM   2798  HB2 CYS C  57     -11.171  34.281  -5.860  1.00  0.00           H
ATOM   2799  HB3 CYS C  57     -10.472  35.666  -6.738  1.00  0.00           H
ATOM   2800  HN  CYS C  57     -13.703  35.115  -4.462  1.00  0.00           H
ATOM   2801  N   VAL C  58     -12.935  35.549  -8.377  1.00  0.00           N
ATOM   2802  CA  VAL C  58     -13.626  34.858  -9.477  1.00  0.00           C
ATOM   2803  C   VAL C  58     -13.064  33.464  -9.735  1.00  0.00           C
ATOM   2804  O   VAL C  58     -13.399  32.590  -8.953  1.00  0.00           O
ATOM   2805  CB  VAL C  58     -14.048  35.745 -10.700  1.00  0.00           C
ATOM   2806  CG1 VAL C  58     -15.245  36.681 -10.335  1.00  0.00           C
ATOM   2807  CG2 VAL C  58     -12.923  36.646 -11.278  1.00  0.00           C
ATOM   2808  HA  VAL C  58     -14.616  34.595  -9.097  1.00  0.00           H
ATOM   2809  HB  VAL C  58     -14.388  35.069 -11.504  1.00  0.00           H
ATOM   2810 HG11 VAL C  58     -15.505  37.339 -11.179  1.00  0.00           H
ATOM   2811 HG12 VAL C  58     -16.149  36.103 -10.082  1.00  0.00           H
ATOM   2812 HG13 VAL C  58     -14.982  37.309  -9.471  1.00  0.00           H
ATOM   2813 HG21 VAL C  58     -13.270  37.156 -12.190  1.00  0.00           H
ATOM   2814 HG22 VAL C  58     -12.659  37.415 -10.544  1.00  0.00           H
ATOM   2815 HG23 VAL C  58     -12.019  36.088 -11.542  1.00  0.00           H
ATOM   2816  HN  VAL C  58     -12.226  36.215  -8.596  1.00  0.00           H
ATOM   2817  N   ALA C  59     -12.256  33.158 -10.779  1.00  0.00           N
ATOM   2818  CA  ALA C  59     -11.838  31.769 -11.027  1.00  0.00           C
ATOM   2819  C   ALA C  59     -11.321  31.054  -9.788  1.00  0.00           C
ATOM   2820  O   ALA C  59     -10.765  31.740  -8.947  1.00  0.00           O
ATOM   2821  CB  ALA C  59     -10.730  31.716 -12.114  1.00  0.00           C
ATOM   2822  HA  ALA C  59     -12.729  31.262 -11.427  1.00  0.00           H
ATOM   2823  HB1 ALA C  59     -10.400  30.686 -12.312  1.00  0.00           H
ATOM   2824  HB2 ALA C  59     -11.098  32.147 -13.058  1.00  0.00           H
ATOM   2825  HB3 ALA C  59      -9.857  32.297 -11.782  1.00  0.00           H
ATOM   2826  HN  ALA C  59     -11.994  33.848 -11.448  1.00  0.00           H
ATOM   2827  N   PRO C  60     -11.465  29.711  -9.601  1.00  0.00           N
ATOM   2828  CA  PRO C  60     -10.974  29.079  -8.380  1.00  0.00           C
ATOM   2829  C   PRO C  60      -9.512  28.719  -8.432  1.00  0.00           C
ATOM   2830  O   PRO C  60      -8.922  28.626  -7.366  1.00  0.00           O
ATOM   2831  CB  PRO C  60     -11.834  27.789  -8.393  1.00  0.00           C
ATOM   2832  CG  PRO C  60     -11.979  27.458  -9.896  1.00  0.00           C
ATOM   2833  CD  PRO C  60     -12.157  28.851 -10.555  1.00  0.00           C
ATOM   2834  HA  PRO C  60     -11.157  29.674  -7.473  1.00  0.00           H
ATOM   2835  HD3 PRO C  60     -13.221  29.122 -10.594  1.00  0.00           H
ATOM   2836  HD2 PRO C  60     -11.735  28.865 -11.571  1.00  0.00           H
ATOM   2837  HG3 PRO C  60     -12.813  26.769 -10.104  1.00  0.00           H
ATOM   2838  HG2 PRO C  60     -11.051  26.979 -10.244  1.00  0.00           H
ATOM   2839  HB2 PRO C  60     -11.393  26.967  -7.806  1.00  0.00           H
ATOM   2840  HB3 PRO C  60     -12.836  28.004  -7.993  1.00  0.00           H
ATOM   2841  N   VAL C  61      -8.900  28.503  -9.620  1.00  0.00           N
ATOM   2842  CA  VAL C  61      -7.515  28.032  -9.650  1.00  0.00           C
ATOM   2843  C   VAL C  61      -6.640  29.132  -9.092  1.00  0.00           C
ATOM   2844  O   VAL C  61      -7.180  30.193  -8.827  1.00  0.00           O
ATOM   2845  CB  VAL C  61      -7.052  27.562 -11.066  1.00  0.00           C
ATOM   2846  CG1 VAL C  61      -8.003  26.491 -11.670  1.00  0.00           C
ATOM   2847  CG2 VAL C  61      -6.857  28.754 -12.047  1.00  0.00           C
ATOM   2848  HA  VAL C  61      -7.433  27.165  -8.975  1.00  0.00           H
ATOM   2849  HB  VAL C  61      -6.078  27.060 -10.948  1.00  0.00           H
ATOM   2850 HG11 VAL C  61      -7.552  26.056 -12.577  1.00  0.00           H
ATOM   2851 HG12 VAL C  61      -8.174  25.677 -10.947  1.00  0.00           H
ATOM   2852 HG13 VAL C  61      -8.976  26.916 -11.954  1.00  0.00           H
ATOM   2853 HG21 VAL C  61      -6.498  28.385 -13.020  1.00  0.00           H
ATOM   2854 HG22 VAL C  61      -7.802  29.292 -12.210  1.00  0.00           H
ATOM   2855 HG23 VAL C  61      -6.113  29.468 -11.660  1.00  0.00           H
ATOM   2856  HN  VAL C  61      -9.369  28.690 -10.480  1.00  0.00           H
ATOM   2857  N   ALA C  62      -5.314  28.925  -8.901  1.00  0.00           N
ATOM   2858  CA  ALA C  62      -4.466  30.021  -8.429  1.00  0.00           C
ATOM   2859  C   ALA C  62      -4.524  31.163  -9.413  1.00  0.00           C
ATOM   2860  O   ALA C  62      -3.628  31.314 -10.228  1.00  0.00           O
ATOM   2861  CB  ALA C  62      -2.981  29.611  -8.260  1.00  0.00           C
ATOM   2862  HA  ALA C  62      -4.838  30.357  -7.448  1.00  0.00           H
ATOM   2863  HB1 ALA C  62      -2.403  30.422  -7.791  1.00  0.00           H
ATOM   2864  HB2 ALA C  62      -2.918  28.721  -7.631  1.00  0.00           H
ATOM   2865  HB3 ALA C  62      -2.521  29.375  -9.228  1.00  0.00           H
ATOM   2866  HN  ALA C  62      -4.900  28.029  -9.068  1.00  0.00           H
ATOM   2867  N   GLY C  63      -5.582  31.997  -9.360  1.00  0.00           N
ATOM   2868  CA  GLY C  63      -5.649  33.099 -10.300  1.00  0.00           C
ATOM   2869  C   GLY C  63      -4.627  34.116  -9.874  1.00  0.00           C
ATOM   2870  O   GLY C  63      -4.392  34.251  -8.682  1.00  0.00           O
ATOM   2871  HA3 GLY C  63      -6.638  33.553 -10.281  1.00  0.00           H
ATOM   2872  HA2 GLY C  63      -5.474  32.729 -11.322  1.00  0.00           H
ATOM   2873  HN  GLY C  63      -6.311  31.895  -8.680  1.00  0.00           H
ATOM   2874  N   GLN C  64      -4.008  34.824 -10.843  1.00  0.00           N
ATOM   2875  CA  GLN C  64      -2.896  35.709 -10.511  1.00  0.00           C
ATOM   2876  C   GLN C  64      -3.388  37.095 -10.162  1.00  0.00           C
ATOM   2877  O   GLN C  64      -2.761  37.741  -9.336  1.00  0.00           O
ATOM   2878  CB  GLN C  64      -1.871  35.729 -11.679  1.00  0.00           C
ATOM   2879  CG  GLN C  64      -1.507  34.302 -12.180  1.00  0.00           C
ATOM   2880  CD  GLN C  64      -0.241  34.323 -13.006  1.00  0.00           C
ATOM   2881  OE1 GLN C  64       0.737  33.704 -12.614  1.00  0.00           O
ATOM   2882  NE2 GLN C  64      -0.227  35.026 -14.159  1.00  0.00           N
ATOM   2883  HA  GLN C  64      -2.377  35.310  -9.626  1.00  0.00           H
ATOM   2884  HB2 GLN C  64      -2.280  36.328 -12.508  1.00  0.00           H
ATOM   2885  HB3 GLN C  64      -0.947  36.211 -11.330  1.00  0.00           H
ATOM   2886  HG2 GLN C  64      -1.368  33.627 -11.321  1.00  0.00           H
ATOM   2887  HG3 GLN C  64      -2.312  33.881 -12.802  1.00  0.00           H
ATOM   2888 HE22 GLN C  64       0.607  35.056 -14.712  1.00  0.00           H
ATOM   2889 HE21 GLN C  64      -1.037  35.519 -14.479  1.00  0.00           H
ATOM   2890  HN  GLN C  64      -4.297  34.749 -11.799  1.00  0.00           H
ATOM   2891  N   ALA C  65      -4.502  37.569 -10.772  1.00  0.00           N
ATOM   2892  CA  ALA C  65      -5.004  38.911 -10.481  1.00  0.00           C
ATOM   2893  C   ALA C  65      -6.485  38.938 -10.804  1.00  0.00           C
ATOM   2894  O   ALA C  65      -6.870  39.524 -11.804  1.00  0.00           O
ATOM   2895  CB  ALA C  65      -4.179  39.906 -11.338  1.00  0.00           C
ATOM   2896  HA  ALA C  65      -4.880  39.164  -9.416  1.00  0.00           H
ATOM   2897  HB1 ALA C  65      -4.538  40.935 -11.198  1.00  0.00           H
ATOM   2898  HB2 ALA C  65      -3.119  39.862 -11.048  1.00  0.00           H
ATOM   2899  HB3 ALA C  65      -4.260  39.643 -12.404  1.00  0.00           H
ATOM   2900  HN  ALA C  65      -4.976  37.038 -11.475  1.00  0.00           H
ATOM   2901  N   LEU C  66      -7.322  38.282  -9.965  1.00  0.00           N
ATOM   2902  CA  LEU C  66      -8.736  38.111 -10.302  1.00  0.00           C
ATOM   2903  C   LEU C  66      -9.617  39.185  -9.718  1.00  0.00           C
ATOM   2904  O   LEU C  66      -9.242  39.708  -8.684  1.00  0.00           O
ATOM   2905  CB  LEU C  66      -9.305  36.811  -9.670  1.00  0.00           C
ATOM   2906  CG  LEU C  66      -8.588  35.503 -10.091  1.00  0.00           C
ATOM   2907  CD1 LEU C  66      -9.270  34.307  -9.363  1.00  0.00           C
ATOM   2908  CD2 LEU C  66      -8.615  35.294 -11.632  1.00  0.00           C
ATOM   2909  HA  LEU C  66      -8.874  38.086 -11.395  1.00  0.00           H
ATOM   2910  HB2 LEU C  66      -9.254  36.902  -8.572  1.00  0.00           H
ATOM   2911  HB3 LEU C  66     -10.360  36.730  -9.951  1.00  0.00           H
ATOM   2912  HG  LEU C  66      -7.541  35.578  -9.755  1.00  0.00           H
ATOM   2913 HD21 LEU C  66      -8.226  34.304 -11.909  1.00  0.00           H
ATOM   2914 HD22 LEU C  66      -9.644  35.371 -12.013  1.00  0.00           H
ATOM   2915 HD23 LEU C  66      -7.988  36.043 -12.140  1.00  0.00           H
ATOM   2916 HD11 LEU C  66      -8.875  33.339  -9.698  1.00  0.00           H
ATOM   2917 HD12 LEU C  66      -9.113  34.369  -8.278  1.00  0.00           H
ATOM   2918 HD13 LEU C  66     -10.351  34.319  -9.552  1.00  0.00           H
ATOM   2919  HN  LEU C  66      -6.982  37.888  -9.108  1.00  0.00           H
ATOM   2920  N   LEU C  67     -10.797  39.469 -10.326  1.00  0.00           N
ATOM   2921  CA  LEU C  67     -11.774  40.344  -9.678  1.00  0.00           C
ATOM   2922  C   LEU C  67     -12.077  39.772  -8.311  1.00  0.00           C
ATOM   2923  O   LEU C  67     -11.968  38.566  -8.164  1.00  0.00           O
ATOM   2924  CB  LEU C  67     -13.128  40.530 -10.428  1.00  0.00           C
ATOM   2925  CG  LEU C  67     -13.030  40.942 -11.929  1.00  0.00           C
ATOM   2926  CD1 LEU C  67     -14.454  41.208 -12.492  1.00  0.00           C
ATOM   2927  CD2 LEU C  67     -12.132  42.191 -12.130  1.00  0.00           C
ATOM   2928  HA  LEU C  67     -11.311  41.334  -9.552  1.00  0.00           H
ATOM   2929  HB2 LEU C  67     -13.709  39.598 -10.362  1.00  0.00           H
ATOM   2930  HB3 LEU C  67     -13.695  41.310  -9.896  1.00  0.00           H
ATOM   2931  HG  LEU C  67     -12.606  40.114 -12.522  1.00  0.00           H
ATOM   2932 HD21 LEU C  67     -12.166  42.531 -13.176  1.00  0.00           H
ATOM   2933 HD22 LEU C  67     -12.468  43.013 -11.480  1.00  0.00           H
ATOM   2934 HD23 LEU C  67     -11.086  41.944 -11.896  1.00  0.00           H
ATOM   2935 HD11 LEU C  67     -14.408  41.485 -13.557  1.00  0.00           H
ATOM   2936 HD12 LEU C  67     -15.064  40.297 -12.403  1.00  0.00           H
ATOM   2937 HD13 LEU C  67     -14.947  42.023 -11.941  1.00  0.00           H
ATOM   2938  HN  LEU C  67     -11.036  39.036 -11.193  1.00  0.00           H
ATOM   2939  N   CYS C  68     -12.439  40.613  -7.313  1.00  0.00           N
ATOM   2940  CA  CYS C  68     -12.527  40.160  -5.925  1.00  0.00           C
ATOM   2941  C   CYS C  68     -13.384  41.084  -5.082  1.00  0.00           C
ATOM   2942  O   CYS C  68     -13.789  42.130  -5.565  1.00  0.00           O
ATOM   2943  CB  CYS C  68     -11.095  40.064  -5.306  1.00  0.00           C
ATOM   2944  SG  CYS C  68     -10.138  38.672  -5.964  1.00  0.00           S
ATOM   2945  HA  CYS C  68     -13.054  39.200  -5.902  1.00  0.00           H
ATOM   2946  HB2 CYS C  68     -10.502  40.957  -5.525  1.00  0.00           H
ATOM   2947  HB3 CYS C  68     -11.108  39.958  -4.213  1.00  0.00           H
ATOM   2948  HN  CYS C  68     -12.573  41.587  -7.492  1.00  0.00           H
ATOM   2949  N   GLN C  69     -13.669  40.700  -3.813  1.00  0.00           N
ATOM   2950  CA  GLN C  69     -14.450  41.552  -2.915  1.00  0.00           C
ATOM   2951  C   GLN C  69     -14.064  41.305  -1.469  1.00  0.00           C
ATOM   2952  O   GLN C  69     -13.192  40.491  -1.209  1.00  0.00           O
ATOM   2953  CB  GLN C  69     -15.969  41.249  -3.082  1.00  0.00           C
ATOM   2954  CG  GLN C  69     -16.838  42.510  -3.340  1.00  0.00           C
ATOM   2955  CD  GLN C  69     -18.241  42.313  -2.819  1.00  0.00           C
ATOM   2956  OE1 GLN C  69     -19.101  41.896  -3.577  1.00  0.00           O
ATOM   2957  NE2 GLN C  69     -18.499  42.616  -1.524  1.00  0.00           N
ATOM   2958  HA  GLN C  69     -14.229  42.607  -3.143  1.00  0.00           H
ATOM   2959  HB2 GLN C  69     -16.096  40.588  -3.945  1.00  0.00           H
ATOM   2960  HB3 GLN C  69     -16.350  40.694  -2.209  1.00  0.00           H
ATOM   2961  HG2 GLN C  69     -16.425  43.400  -2.840  1.00  0.00           H
ATOM   2962  HG3 GLN C  69     -16.857  42.721  -4.422  1.00  0.00           H
ATOM   2963 HE22 GLN C  69     -19.427  42.535  -1.161  1.00  0.00           H
ATOM   2964 HE21 GLN C  69     -17.787  42.951  -0.910  1.00  0.00           H
ATOM   2965  HN  GLN C  69     -13.389  39.802  -3.483  1.00  0.00           H
ATOM   2966  N   THR C  70     -14.737  41.993  -0.519  1.00  0.00           N
ATOM   2967  CA  THR C  70     -14.564  41.697   0.901  1.00  0.00           C
ATOM   2968  C   THR C  70     -15.216  40.379   1.244  1.00  0.00           C
ATOM   2969  O   THR C  70     -15.951  39.832   0.437  1.00  0.00           O
ATOM   2970  CB  THR C  70     -15.363  42.721   1.767  1.00  0.00           C
ATOM   2971  OG1 THR C  70     -16.721  42.724   1.285  1.00  0.00           O
ATOM   2972  CG2 THR C  70     -14.763  44.144   1.684  1.00  0.00           C
ATOM   2973  HA  THR C  70     -13.494  41.701   1.173  1.00  0.00           H
ATOM   2974  HB  THR C  70     -15.359  42.429   2.833  1.00  0.00           H
ATOM   2975  HG1 THR C  70     -17.293  43.298   1.782  1.00  0.00           H
ATOM   2976 HG23 THR C  70     -14.714  44.480   0.643  1.00  0.00           H
ATOM   2977 HG21 THR C  70     -15.372  44.857   2.260  1.00  0.00           H
ATOM   2978 HG22 THR C  70     -13.751  44.127   2.099  1.00  0.00           H
ATOM   2979  HN  THR C  70     -15.417  42.676  -0.776  1.00  0.00           H
ATOM   2980  N   ALA C  71     -14.988  39.914   2.493  1.00  0.00           N
ATOM   2981  CA  ALA C  71     -15.928  38.993   3.127  1.00  0.00           C
ATOM   2982  C   ALA C  71     -16.132  39.483   4.544  1.00  0.00           C
ATOM   2983  O   ALA C  71     -15.281  40.220   5.017  1.00  0.00           O
ATOM   2984  CB  ALA C  71     -15.409  37.543   3.100  1.00  0.00           C
ATOM   2985  HA  ALA C  71     -16.908  39.029   2.620  1.00  0.00           H
ATOM   2986  HB1 ALA C  71     -16.129  36.869   3.585  1.00  0.00           H
ATOM   2987  HB2 ALA C  71     -15.261  37.229   2.057  1.00  0.00           H
ATOM   2988  HB3 ALA C  71     -14.453  37.483   3.631  1.00  0.00           H
ATOM   2989  HN  ALA C  71     -14.240  40.274   3.058  1.00  0.00           H
ATOM   2990  N   VAL C  72     -17.245  39.115   5.221  1.00  0.00           N
ATOM   2991  CA  VAL C  72     -17.554  39.697   6.528  1.00  0.00           C
ATOM   2992  C   VAL C  72     -18.117  38.633   7.439  1.00  0.00           C
ATOM   2993  CB  VAL C  72     -18.542  40.890   6.360  1.00  0.00           C
ATOM   2994  CG1 VAL C  72     -17.932  42.001   5.459  1.00  0.00           C
ATOM   2995  CG2 VAL C  72     -19.915  40.436   5.787  1.00  0.00           C
ATOM   2996  HA  VAL C  72     -16.642  40.054   7.033  1.00  0.00           H
ATOM   2997  OT2 VAL C  72     -18.533  39.038   8.638  1.00  0.00           O
ATOM   2998  OT1 VAL C  72     -18.184  37.467   7.107  1.00  0.00           O
ATOM   2999  HB  VAL C  72     -18.720  41.329   7.357  1.00  0.00           H
ATOM   3000 HG11 VAL C  72     -18.600  42.876   5.428  1.00  0.00           H
ATOM   3001 HG12 VAL C  72     -16.957  42.326   5.855  1.00  0.00           H
ATOM   3002 HG13 VAL C  72     -17.791  41.641   4.429  1.00  0.00           H
ATOM   3003 HG21 VAL C  72     -20.609  41.290   5.749  1.00  0.00           H
ATOM   3004 HG22 VAL C  72     -19.805  40.039   4.767  1.00  0.00           H
ATOM   3005 HG23 VAL C  72     -20.368  39.658   6.421  1.00  0.00           H
ATOM   3006  HN  VAL C  72     -17.909  38.489   4.812  1.00  0.00           H
TER
ATOM   3007  N   ASN D   1      15.221  22.734  -0.143  1.00  0.00           N
ATOM   3008  H3  ASN D   1      15.143  23.597  -0.793  1.00  0.00           H
ATOM   3009  H1  ASN D   1      16.026  22.144  -0.543  1.00  0.00           H
ATOM   3010  H2  ASN D   1      14.314  22.165  -0.237  1.00  0.00           H
ATOM   3011  CA  ASN D   1      15.453  23.141   1.250  1.00  0.00           C
ATOM   3012  C   ASN D   1      16.541  24.197   1.208  1.00  0.00           C
ATOM   3013  O   ASN D   1      17.069  24.429   0.133  1.00  0.00           O
ATOM   3014  CB  ASN D   1      15.598  21.972   2.273  1.00  0.00           C
ATOM   3015  CG  ASN D   1      14.224  21.540   2.776  1.00  0.00           C
ATOM   3016  OD1 ASN D   1      13.831  21.969   3.851  1.00  0.00           O
ATOM   3017  ND2 ASN D   1      13.436  20.741   2.020  1.00  0.00           N
ATOM   3018  HA  ASN D   1      14.588  23.727   1.603  1.00  0.00           H
ATOM   3019  HB2 ASN D   1      16.153  21.099   1.878  1.00  0.00           H
ATOM   3020  HB3 ASN D   1      16.170  22.346   3.153  1.00  0.00           H
ATOM   3021 HD22 ASN D   1      12.541  20.490   2.396  1.00  0.00           H
ATOM   3022 HD21 ASN D   1      13.721  20.384   1.128  1.00  0.00           H
ATOM   3023  N   GLY D   2      16.834  24.865   2.335  1.00  0.00           N
ATOM   3024  CA  GLY D   2      17.798  25.954   2.291  1.00  0.00           C
ATOM   3025  C   GLY D   2      17.083  27.027   1.515  1.00  0.00           C
ATOM   3026  O   GLY D   2      17.045  26.975   0.293  1.00  0.00           O
ATOM   3027  HA3 GLY D   2      18.726  25.718   1.778  1.00  0.00           H
ATOM   3028  HA2 GLY D   2      18.066  26.267   3.308  1.00  0.00           H
ATOM   3029  HN  GLY D   2      16.346  24.734   3.194  1.00  0.00           H
ATOM   3030  N   ASN D   3      16.484  28.001   2.233  1.00  0.00           N
ATOM   3031  CA  ASN D   3      15.826  29.105   1.543  1.00  0.00           C
ATOM   3032  C   ASN D   3      16.658  30.349   1.653  1.00  0.00           C
ATOM   3033  O   ASN D   3      17.452  30.464   2.575  1.00  0.00           O
ATOM   3034  CB  ASN D   3      14.448  29.363   2.171  1.00  0.00           C
ATOM   3035  CG  ASN D   3      14.533  29.596   3.651  1.00  0.00           C
ATOM   3036  OD1 ASN D   3      15.205  30.542   4.022  1.00  0.00           O
ATOM   3037  ND2 ASN D   3      13.886  28.784   4.516  1.00  0.00           N
ATOM   3038  HA  ASN D   3      15.667  28.882   0.475  1.00  0.00           H
ATOM   3039  HB2 ASN D   3      13.966  30.222   1.707  1.00  0.00           H
ATOM   3040  HB3 ASN D   3      13.863  28.485   1.936  1.00  0.00           H
ATOM   3041 HD22 ASN D   3      13.932  28.982   5.496  1.00  0.00           H
ATOM   3042 HD21 ASN D   3      13.367  27.984   4.212  1.00  0.00           H
ATOM   3043  HN  ASN D   3      16.497  28.010   3.240  1.00  0.00           H
ATOM   3044  N   GLY D   4      16.443  31.296   0.714  1.00  0.00           N
ATOM   3045  CA  GLY D   4      17.218  32.528   0.701  1.00  0.00           C
ATOM   3046  C   GLY D   4      16.713  33.598   1.637  1.00  0.00           C
ATOM   3047  O   GLY D   4      16.703  34.752   1.241  1.00  0.00           O
ATOM   3048  HA3 GLY D   4      17.240  32.928  -0.321  1.00  0.00           H
ATOM   3049  HA2 GLY D   4      18.257  32.309   0.982  1.00  0.00           H
ATOM   3050  HN  GLY D   4      15.779  31.137  -0.015  1.00  0.00           H
ATOM   3051  N   ASN D   5      16.354  33.264   2.898  1.00  0.00           N
ATOM   3052  CA  ASN D   5      16.351  34.292   3.940  1.00  0.00           C
ATOM   3053  C   ASN D   5      17.763  34.822   4.076  1.00  0.00           C
ATOM   3054  O   ASN D   5      17.900  35.936   4.559  1.00  0.00           O
ATOM   3055  CB  ASN D   5      15.834  33.768   5.309  1.00  0.00           C
ATOM   3056  CG  ASN D   5      16.453  32.441   5.681  1.00  0.00           C
ATOM   3057  OD1 ASN D   5      17.629  32.247   5.424  1.00  0.00           O
ATOM   3058  ND2 ASN D   5      15.693  31.491   6.267  1.00  0.00           N
ATOM   3059  HA  ASN D   5      15.705  35.130   3.626  1.00  0.00           H
ATOM   3060  HB2 ASN D   5      16.046  34.497   6.107  1.00  0.00           H
ATOM   3061  HB3 ASN D   5      14.743  33.664   5.231  1.00  0.00           H
ATOM   3062 HD22 ASN D   5      16.087  30.586   6.429  1.00  0.00           H
ATOM   3063 HD21 ASN D   5      14.733  31.644   6.500  1.00  0.00           H
ATOM   3064  HN  ASN D   5      16.254  32.309   3.171  1.00  0.00           H
ATOM   3065  N   VAL D   6      18.815  34.066   3.660  1.00  0.00           N
ATOM   3066  CA  VAL D   6      20.177  34.594   3.657  1.00  0.00           C
ATOM   3067  C   VAL D   6      20.891  34.310   2.341  1.00  0.00           C
ATOM   3068  O   VAL D   6      22.063  33.973   2.387  1.00  0.00           O
ATOM   3069  CB  VAL D   6      20.936  34.088   4.924  1.00  0.00           C
ATOM   3070  CG1 VAL D   6      20.253  34.594   6.227  1.00  0.00           C
ATOM   3071  CG2 VAL D   6      21.062  32.540   4.976  1.00  0.00           C
ATOM   3072  HA  VAL D   6      20.172  35.694   3.706  1.00  0.00           H
ATOM   3073  HB  VAL D   6      21.951  34.514   4.892  1.00  0.00           H
ATOM   3074 HG11 VAL D   6      20.819  34.267   7.112  1.00  0.00           H
ATOM   3075 HG12 VAL D   6      20.205  35.694   6.238  1.00  0.00           H
ATOM   3076 HG13 VAL D   6      19.231  34.198   6.319  1.00  0.00           H
ATOM   3077 HG21 VAL D   6      21.740  32.246   5.793  1.00  0.00           H
ATOM   3078 HG22 VAL D   6      20.087  32.074   5.167  1.00  0.00           H
ATOM   3079 HG23 VAL D   6      21.451  32.131   4.033  1.00  0.00           H
ATOM   3080  HN  VAL D   6      18.708  33.120   3.354  1.00  0.00           H
ATOM   3081  N   CYS D   7      20.230  34.457   1.161  1.00  0.00           N
ATOM   3082  CA  CYS D   7      20.918  34.296  -0.128  1.00  0.00           C
ATOM   3083  C   CYS D   7      21.258  35.655  -0.721  1.00  0.00           C
ATOM   3084  O   CYS D   7      20.313  36.355  -1.049  1.00  0.00           O
ATOM   3085  CB  CYS D   7      20.064  33.544  -1.182  1.00  0.00           C
ATOM   3086  SG  CYS D   7      20.993  33.473  -2.749  1.00  0.00           S
ATOM   3087  HA  CYS D   7      21.791  33.643  -0.011  1.00  0.00           H
ATOM   3088  HB2 CYS D   7      19.854  32.512  -0.865  1.00  0.00           H
ATOM   3089  HB3 CYS D   7      19.116  34.070  -1.358  1.00  0.00           H
ATOM   3090  HN  CYS D   7      19.270  34.728   1.139  1.00  0.00           H
ATOM   3091  N   PRO D   8      22.531  36.093  -0.907  1.00  0.00           N
ATOM   3092  CA  PRO D   8      22.794  37.406  -1.499  1.00  0.00           C
ATOM   3093  C   PRO D   8      22.166  37.724  -2.843  1.00  0.00           C
ATOM   3094  O   PRO D   8      21.513  36.847  -3.386  1.00  0.00           O
ATOM   3095  CB  PRO D   8      24.327  37.292  -1.671  1.00  0.00           C
ATOM   3096  CG  PRO D   8      24.763  36.415  -0.482  1.00  0.00           C
ATOM   3097  CD  PRO D   8      23.687  35.316  -0.488  1.00  0.00           C
ATOM   3098  HA  PRO D   8      22.503  38.139  -0.731  1.00  0.00           H
ATOM   3099  HD3 PRO D   8      23.632  34.860   0.511  1.00  0.00           H
ATOM   3100  HD2 PRO D   8      23.912  34.574  -1.268  1.00  0.00           H
ATOM   3101  HG3 PRO D   8      24.704  37.007   0.448  1.00  0.00           H
ATOM   3102  HG2 PRO D   8      25.774  35.992  -0.577  1.00  0.00           H
ATOM   3103  HB2 PRO D   8      24.541  36.742  -2.603  1.00  0.00           H
ATOM   3104  HB3 PRO D   8      24.845  38.259  -1.697  1.00  0.00           H
ATOM   3105  N   PRO D   9      22.324  38.953  -3.418  1.00  0.00           N
ATOM   3106  CA  PRO D   9      21.601  39.302  -4.640  1.00  0.00           C
ATOM   3107  C   PRO D   9      22.225  38.899  -5.955  1.00  0.00           C
ATOM   3108  O   PRO D   9      23.219  38.193  -5.989  1.00  0.00           O
ATOM   3109  CB  PRO D   9      21.710  40.859  -4.592  1.00  0.00           C
ATOM   3110  CG  PRO D   9      22.219  41.203  -3.176  1.00  0.00           C
ATOM   3111  CD  PRO D   9      23.128  40.013  -2.819  1.00  0.00           C
ATOM   3112  HA  PRO D   9      20.560  38.953  -4.587  1.00  0.00           H
ATOM   3113  HD3 PRO D   9      23.277  40.012  -1.731  1.00  0.00           H
ATOM   3114  HD2 PRO D   9      24.099  40.081  -3.336  1.00  0.00           H
ATOM   3115  HG3 PRO D   9      21.378  41.198  -2.474  1.00  0.00           H
ATOM   3116  HG2 PRO D   9      22.732  42.177  -3.109  1.00  0.00           H
ATOM   3117  HB2 PRO D   9      22.485  41.235  -5.283  1.00  0.00           H
ATOM   3118  HB3 PRO D   9      20.766  41.364  -4.844  1.00  0.00           H
ATOM   3119  N   GLY D  10      21.630  39.444  -7.043  1.00  0.00           N
ATOM   3120  CA  GLY D  10      22.334  39.561  -8.314  1.00  0.00           C
ATOM   3121  C   GLY D  10      22.516  38.249  -9.033  1.00  0.00           C
ATOM   3122  O   GLY D  10      21.567  37.802  -9.656  1.00  0.00           O
ATOM   3123  HA3 GLY D  10      23.302  40.056  -8.135  1.00  0.00           H
ATOM   3124  HA2 GLY D  10      21.773  40.226  -8.994  1.00  0.00           H
ATOM   3125  HN  GLY D  10      20.748  39.911  -6.957  1.00  0.00           H
ATOM   3126  N   LEU D  11      23.728  37.647  -8.966  1.00  0.00           N
ATOM   3127  CA  LEU D  11      24.041  36.462  -9.768  1.00  0.00           C
ATOM   3128  C   LEU D  11      24.358  35.314  -8.837  1.00  0.00           C
ATOM   3129  O   LEU D  11      25.234  34.521  -9.144  1.00  0.00           O
ATOM   3130  CB  LEU D  11      25.204  36.891 -10.713  1.00  0.00           C
ATOM   3131  CG  LEU D  11      25.748  35.842 -11.733  1.00  0.00           C
ATOM   3132  CD1 LEU D  11      24.625  35.232 -12.616  1.00  0.00           C
ATOM   3133  CD2 LEU D  11      26.838  36.501 -12.627  1.00  0.00           C
ATOM   3134  HA  LEU D  11      23.176  36.155 -10.377  1.00  0.00           H
ATOM   3135  HB2 LEU D  11      24.851  37.767 -11.282  1.00  0.00           H
ATOM   3136  HB3 LEU D  11      26.050  37.218 -10.088  1.00  0.00           H
ATOM   3137  HG  LEU D  11      26.252  35.021 -11.200  1.00  0.00           H
ATOM   3138 HD21 LEU D  11      27.268  35.769 -13.328  1.00  0.00           H
ATOM   3139 HD22 LEU D  11      26.413  37.331 -13.212  1.00  0.00           H
ATOM   3140 HD23 LEU D  11      27.658  36.896 -12.004  1.00  0.00           H
ATOM   3141 HD11 LEU D  11      25.056  34.568 -13.382  1.00  0.00           H
ATOM   3142 HD12 LEU D  11      23.932  34.629 -12.010  1.00  0.00           H
ATOM   3143 HD13 LEU D  11      24.059  36.030 -13.120  1.00  0.00           H
ATOM   3144  HN  LEU D  11      24.458  38.020  -8.388  1.00  0.00           H
ATOM   3145  N   PHE D  12      23.644  35.214  -7.686  1.00  0.00           N
ATOM   3146  CA  PHE D  12      23.936  34.139  -6.738  1.00  0.00           C
ATOM   3147  C   PHE D  12      22.648  33.598  -6.186  1.00  0.00           C
ATOM   3148  O   PHE D  12      21.738  34.392  -6.009  1.00  0.00           O
ATOM   3149  CB  PHE D  12      24.862  34.664  -5.622  1.00  0.00           C
ATOM   3150  CG  PHE D  12      26.078  35.240  -6.358  1.00  0.00           C
ATOM   3151  CD1 PHE D  12      27.030  34.372  -6.904  1.00  0.00           C
ATOM   3152  CD2 PHE D  12      26.226  36.619  -6.541  1.00  0.00           C
ATOM   3153  CE1 PHE D  12      28.019  34.864  -7.761  1.00  0.00           C
ATOM   3154  CE2 PHE D  12      27.177  37.107  -7.439  1.00  0.00           C
ATOM   3155  CZ  PHE D  12      28.037  36.223  -8.093  1.00  0.00           C
ATOM   3156  HA  PHE D  12      24.439  33.300  -7.249  1.00  0.00           H
ATOM   3157  HB2 PHE D  12      24.350  35.437  -5.026  1.00  0.00           H
ATOM   3158  HB3 PHE D  12      25.114  33.821  -4.962  1.00  0.00           H
ATOM   3159  HD2 PHE D  12      25.596  37.315  -6.000  1.00  0.00           H
ATOM   3160  HE2 PHE D  12      27.245  38.175  -7.633  1.00  0.00           H
ATOM   3161  HZ  PHE D  12      28.717  36.587  -8.856  1.00  0.00           H
ATOM   3162  HE1 PHE D  12      28.763  34.193  -8.171  1.00  0.00           H
ATOM   3163  HD1 PHE D  12      26.992  33.313  -6.679  1.00  0.00           H
ATOM   3164  HN  PHE D  12      22.931  35.876  -7.425  1.00  0.00           H
ATOM   3165  N   SER D  13      22.550  32.267  -5.959  1.00  0.00           N
ATOM   3166  CA  SER D  13      21.233  31.650  -5.881  1.00  0.00           C
ATOM   3167  C   SER D  13      21.247  30.532  -4.858  1.00  0.00           C
ATOM   3168  O   SER D  13      21.908  30.726  -3.852  1.00  0.00           O
ATOM   3169  CB  SER D  13      20.828  31.336  -7.361  1.00  0.00           C
ATOM   3170  OG  SER D  13      20.497  29.954  -7.577  1.00  0.00           O
ATOM   3171  HA  SER D  13      20.525  32.372  -5.454  1.00  0.00           H
ATOM   3172  HB2 SER D  13      19.957  31.923  -7.673  1.00  0.00           H
ATOM   3173  HB3 SER D  13      21.636  31.654  -8.037  1.00  0.00           H
ATOM   3174  HG1 SER D  13      20.234  29.762  -8.473  1.00  0.00           H
ATOM   3175  HN  SER D  13      23.341  31.656  -6.019  1.00  0.00           H
ATOM   3176  N   ASN D  14      20.524  29.406  -5.059  1.00  0.00           N
ATOM   3177  CA  ASN D  14      20.304  28.390  -4.022  1.00  0.00           C
ATOM   3178  C   ASN D  14      21.241  28.443  -2.828  1.00  0.00           C
ATOM   3179  O   ASN D  14      22.427  28.300  -3.079  1.00  0.00           O
ATOM   3180  CB  ASN D  14      20.457  26.948  -4.568  1.00  0.00           C
ATOM   3181  CG  ASN D  14      19.692  26.630  -5.820  1.00  0.00           C
ATOM   3182  OD1 ASN D  14      18.640  26.017  -5.728  1.00  0.00           O
ATOM   3183  ND2 ASN D  14      20.218  27.030  -6.997  1.00  0.00           N
ATOM   3184  HA  ASN D  14      19.251  28.500  -3.736  1.00  0.00           H
ATOM   3185  HB2 ASN D  14      21.512  26.781  -4.809  1.00  0.00           H
ATOM   3186  HB3 ASN D  14      20.148  26.241  -3.784  1.00  0.00           H
ATOM   3187 HD22 ASN D  14      19.736  26.861  -7.852  1.00  0.00           H
ATOM   3188 HD21 ASN D  14      21.105  27.493  -7.048  1.00  0.00           H
ATOM   3189  HN  ASN D  14      20.018  29.310  -5.911  1.00  0.00           H
ATOM   3190  N   PRO D  15      20.821  28.611  -1.547  1.00  0.00           N
ATOM   3191  CA  PRO D  15      21.786  28.652  -0.453  1.00  0.00           C
ATOM   3192  C   PRO D  15      22.261  27.242  -0.178  1.00  0.00           C
ATOM   3193  O   PRO D  15      21.724  26.618   0.725  1.00  0.00           O
ATOM   3194  CB  PRO D  15      20.897  29.251   0.662  1.00  0.00           C
ATOM   3195  CG  PRO D  15      19.517  28.658   0.335  1.00  0.00           C
ATOM   3196  CD  PRO D  15      19.414  28.732  -1.201  1.00  0.00           C
ATOM   3197  HA  PRO D  15      22.601  29.354  -0.626  1.00  0.00           H
ATOM   3198  HD3 PRO D  15      19.025  29.711  -1.515  1.00  0.00           H
ATOM   3199  HD2 PRO D  15      18.779  27.914  -1.577  1.00  0.00           H
ATOM   3200  HG3 PRO D  15      18.704  29.180   0.843  1.00  0.00           H
ATOM   3201  HG2 PRO D  15      19.512  27.606   0.640  1.00  0.00           H
ATOM   3202  HB2 PRO D  15      21.232  29.013   1.683  1.00  0.00           H
ATOM   3203  HB3 PRO D  15      20.841  30.348   0.552  1.00  0.00           H
ATOM   3204  N   GLN D  16      23.245  26.696  -0.937  1.00  0.00           N
ATOM   3205  CA  GLN D  16      23.549  25.269  -0.815  1.00  0.00           C
ATOM   3206  C   GLN D  16      24.590  24.916   0.219  1.00  0.00           C
ATOM   3207  O   GLN D  16      25.457  25.726   0.506  1.00  0.00           O
ATOM   3208  CB  GLN D  16      23.989  24.608  -2.155  1.00  0.00           C
ATOM   3209  CG  GLN D  16      22.991  24.939  -3.300  1.00  0.00           C
ATOM   3210  CD  GLN D  16      22.666  23.801  -4.245  1.00  0.00           C
ATOM   3211  OE1 GLN D  16      22.565  22.676  -3.786  1.00  0.00           O
ATOM   3212  NE2 GLN D  16      22.468  24.026  -5.564  1.00  0.00           N
ATOM   3213  HA  GLN D  16      22.616  24.770  -0.529  1.00  0.00           H
ATOM   3214  HB2 GLN D  16      25.000  24.952  -2.421  1.00  0.00           H
ATOM   3215  HB3 GLN D  16      24.058  23.521  -2.014  1.00  0.00           H
ATOM   3216  HG2 GLN D  16      22.035  25.226  -2.847  1.00  0.00           H
ATOM   3217  HG3 GLN D  16      23.377  25.810  -3.838  1.00  0.00           H
ATOM   3218 HE22 GLN D  16      22.255  23.255  -6.165  1.00  0.00           H
ATOM   3219 HE21 GLN D  16      22.532  24.937  -5.967  1.00  0.00           H
ATOM   3220  HN  GLN D  16      23.736  27.229  -1.627  1.00  0.00           H
ATOM   3221  N   CYS D  17      24.512  23.666   0.738  1.00  0.00           N
ATOM   3222  CA  CYS D  17      25.614  23.091   1.497  1.00  0.00           C
ATOM   3223  C   CYS D  17      26.531  22.470   0.468  1.00  0.00           C
ATOM   3224  O   CYS D  17      26.553  21.257   0.333  1.00  0.00           O
ATOM   3225  CB  CYS D  17      25.102  22.025   2.500  1.00  0.00           C
ATOM   3226  SG  CYS D  17      24.261  22.860   3.876  1.00  0.00           S
ATOM   3227  HA  CYS D  17      26.170  23.857   2.064  1.00  0.00           H
ATOM   3228  HB2 CYS D  17      24.413  21.310   2.025  1.00  0.00           H
ATOM   3229  HB3 CYS D  17      25.946  21.459   2.916  1.00  0.00           H
ATOM   3230  HN  CYS D  17      23.758  23.049   0.502  1.00  0.00           H
ATOM   3231  N   CYS D  18      27.309  23.297  -0.267  1.00  0.00           N
ATOM   3232  CA  CYS D  18      28.285  22.740  -1.206  1.00  0.00           C
ATOM   3233  C   CYS D  18      29.286  21.936  -0.422  1.00  0.00           C
ATOM   3234  O   CYS D  18      29.188  21.887   0.793  1.00  0.00           O
ATOM   3235  CB  CYS D  18      29.090  23.870  -1.900  1.00  0.00           C
ATOM   3236  SG  CYS D  18      27.978  25.023  -2.746  1.00  0.00           S
ATOM   3237  HA  CYS D  18      27.797  22.108  -1.958  1.00  0.00           H
ATOM   3238  HB2 CYS D  18      29.674  24.378  -1.124  1.00  0.00           H
ATOM   3239  HB3 CYS D  18      29.799  23.519  -2.658  1.00  0.00           H
ATOM   3240  HN  CYS D  18      27.268  24.289  -0.134  1.00  0.00           H
ATOM   3241  N   ALA D  19      30.303  21.334  -1.074  1.00  0.00           N
ATOM   3242  CA  ALA D  19      31.438  20.899  -0.279  1.00  0.00           C
ATOM   3243  C   ALA D  19      31.883  22.122   0.483  1.00  0.00           C
ATOM   3244  O   ALA D  19      31.973  22.095   1.701  1.00  0.00           O
ATOM   3245  CB  ALA D  19      32.669  20.494  -1.130  1.00  0.00           C
ATOM   3246  HA  ALA D  19      31.157  20.085   0.410  1.00  0.00           H
ATOM   3247  HB1 ALA D  19      33.531  20.492  -0.456  1.00  0.00           H
ATOM   3248  HB2 ALA D  19      32.576  19.503  -1.580  1.00  0.00           H
ATOM   3249  HB3 ALA D  19      32.864  21.202  -1.947  1.00  0.00           H
ATOM   3250  HN  ALA D  19      30.357  21.283  -2.074  1.00  0.00           H
ATOM   3251  N   THR D  20      32.196  23.191  -0.282  1.00  0.00           N
ATOM   3252  CA  THR D  20      32.958  24.311   0.256  1.00  0.00           C
ATOM   3253  C   THR D  20      33.095  25.298  -0.893  1.00  0.00           C
ATOM   3254  O   THR D  20      33.108  24.807  -2.012  1.00  0.00           O
ATOM   3255  CB  THR D  20      34.326  23.734   0.743  1.00  0.00           C
ATOM   3256  OG1 THR D  20      34.787  24.463   1.887  1.00  0.00           O
ATOM   3257  CG2 THR D  20      35.354  23.695  -0.411  1.00  0.00           C
ATOM   3258  HA  THR D  20      32.417  24.744   1.110  1.00  0.00           H
ATOM   3259  HB  THR D  20      34.223  22.693   1.093  1.00  0.00           H
ATOM   3260  HG1 THR D  20      35.558  24.068   2.285  1.00  0.00           H
ATOM   3261 HG23 THR D  20      35.633  24.712  -0.722  1.00  0.00           H
ATOM   3262 HG21 THR D  20      36.262  23.166  -0.108  1.00  0.00           H
ATOM   3263 HG22 THR D  20      34.906  23.147  -1.253  1.00  0.00           H
ATOM   3264  HN  THR D  20      31.996  23.197  -1.264  1.00  0.00           H
ATOM   3265  N   GLN D  21      33.188  26.635  -0.720  1.00  0.00           N
ATOM   3266  CA  GLN D  21      33.399  27.497  -1.888  1.00  0.00           C
ATOM   3267  C   GLN D  21      34.879  27.361  -2.185  1.00  0.00           C
ATOM   3268  O   GLN D  21      35.631  28.255  -1.828  1.00  0.00           O
ATOM   3269  CB  GLN D  21      32.912  28.988  -1.765  1.00  0.00           C
ATOM   3270  CG  GLN D  21      31.645  29.387  -2.587  1.00  0.00           C
ATOM   3271  CD  GLN D  21      31.460  30.888  -2.700  1.00  0.00           C
ATOM   3272  OE1 GLN D  21      31.249  31.360  -3.807  1.00  0.00           O
ATOM   3273  NE2 GLN D  21      31.532  31.681  -1.606  1.00  0.00           N
ATOM   3274  HA  GLN D  21      32.857  27.093  -2.754  1.00  0.00           H
ATOM   3275  HB2 GLN D  21      32.737  29.236  -0.710  1.00  0.00           H
ATOM   3276  HB3 GLN D  21      33.694  29.656  -2.156  1.00  0.00           H
ATOM   3277  HG2 GLN D  21      31.762  28.998  -3.608  1.00  0.00           H
ATOM   3278  HG3 GLN D  21      30.712  28.974  -2.190  1.00  0.00           H
ATOM   3279 HE22 GLN D  21      31.474  32.675  -1.705  1.00  0.00           H
ATOM   3280 HE21 GLN D  21      31.654  31.312  -0.689  1.00  0.00           H
ATOM   3281  HN  GLN D  21      33.164  27.037   0.191  1.00  0.00           H
ATOM   3282  N   VAL D  22      35.332  26.274  -2.867  1.00  0.00           N
ATOM   3283  CA  VAL D  22      36.681  26.307  -3.442  1.00  0.00           C
ATOM   3284  C   VAL D  22      36.594  27.419  -4.455  1.00  0.00           C
ATOM   3285  O   VAL D  22      35.486  27.871  -4.685  1.00  0.00           O
ATOM   3286  CB  VAL D  22      37.186  25.033  -4.189  1.00  0.00           C
ATOM   3287  CG1 VAL D  22      37.019  23.735  -3.356  1.00  0.00           C
ATOM   3288  CG2 VAL D  22      36.507  24.870  -5.576  1.00  0.00           C
ATOM   3289  HA  VAL D  22      37.403  26.572  -2.651  1.00  0.00           H
ATOM   3290  HB  VAL D  22      38.270  25.154  -4.370  1.00  0.00           H
ATOM   3291 HG11 VAL D  22      37.569  22.903  -3.825  1.00  0.00           H
ATOM   3292 HG12 VAL D  22      37.418  23.885  -2.342  1.00  0.00           H
ATOM   3293 HG13 VAL D  22      35.960  23.451  -3.307  1.00  0.00           H
ATOM   3294 HG21 VAL D  22      36.782  23.909  -6.031  1.00  0.00           H
ATOM   3295 HG22 VAL D  22      35.414  24.941  -5.489  1.00  0.00           H
ATOM   3296 HG23 VAL D  22      36.844  25.654  -6.261  1.00  0.00           H
ATOM   3297  HN  VAL D  22      34.718  25.526  -3.120  1.00  0.00           H
ATOM   3298  N   LEU D  23      37.679  27.924  -5.078  1.00  0.00           N
ATOM   3299  CA  LEU D  23      37.487  29.009  -6.039  1.00  0.00           C
ATOM   3300  C   LEU D  23      36.842  30.231  -5.404  1.00  0.00           C
ATOM   3301  O   LEU D  23      36.764  31.194  -6.144  1.00  0.00           O
ATOM   3302  CB  LEU D  23      36.708  28.536  -7.309  1.00  0.00           C
ATOM   3303  CG  LEU D  23      37.512  27.605  -8.271  1.00  0.00           C
ATOM   3304  CD1 LEU D  23      36.593  26.644  -9.084  1.00  0.00           C
ATOM   3305  CD2 LEU D  23      38.336  28.437  -9.289  1.00  0.00           C
ATOM   3306  HA  LEU D  23      38.461  29.358  -6.405  1.00  0.00           H
ATOM   3307  HB2 LEU D  23      35.809  28.005  -6.978  1.00  0.00           H
ATOM   3308  HB3 LEU D  23      36.380  29.412  -7.889  1.00  0.00           H
ATOM   3309  HG  LEU D  23      38.209  26.994  -7.674  1.00  0.00           H
ATOM   3310 HD21 LEU D  23      38.910  27.759  -9.938  1.00  0.00           H
ATOM   3311 HD22 LEU D  23      37.684  29.052  -9.927  1.00  0.00           H
ATOM   3312 HD23 LEU D  23      39.030  29.104  -8.768  1.00  0.00           H
ATOM   3313 HD11 LEU D  23      37.204  25.922  -9.647  1.00  0.00           H
ATOM   3314 HD12 LEU D  23      35.915  26.073  -8.433  1.00  0.00           H
ATOM   3315 HD13 LEU D  23      35.987  27.209  -9.808  1.00  0.00           H
ATOM   3316  HN  LEU D  23      38.602  27.579  -4.896  1.00  0.00           H
ATOM   3317  N   GLY D  24      36.391  30.308  -4.122  1.00  0.00           N
ATOM   3318  CA  GLY D  24      35.784  31.533  -3.583  1.00  0.00           C
ATOM   3319  C   GLY D  24      34.517  32.030  -4.251  1.00  0.00           C
ATOM   3320  O   GLY D  24      33.584  32.337  -3.529  1.00  0.00           O
ATOM   3321  HA3 GLY D  24      36.524  32.335  -3.584  1.00  0.00           H
ATOM   3322  HA2 GLY D  24      35.531  31.364  -2.522  1.00  0.00           H
ATOM   3323  HN  GLY D  24      36.516  29.569  -3.465  1.00  0.00           H
ATOM   3324  N   LEU D  25      34.449  32.155  -5.597  1.00  0.00           N
ATOM   3325  CA  LEU D  25      33.225  32.550  -6.288  1.00  0.00           C
ATOM   3326  C   LEU D  25      32.504  31.295  -6.710  1.00  0.00           C
ATOM   3327  O   LEU D  25      31.294  31.329  -6.627  1.00  0.00           O
ATOM   3328  CB  LEU D  25      33.527  33.376  -7.572  1.00  0.00           C
ATOM   3329  CG  LEU D  25      32.283  34.002  -8.277  1.00  0.00           C
ATOM   3330  CD1 LEU D  25      31.696  35.194  -7.467  1.00  0.00           C
ATOM   3331  CD2 LEU D  25      32.678  34.490  -9.701  1.00  0.00           C
ATOM   3332  HA  LEU D  25      32.599  33.155  -5.616  1.00  0.00           H
ATOM   3333  HB2 LEU D  25      34.205  34.198  -7.314  1.00  0.00           H
ATOM   3334  HB3 LEU D  25      34.052  32.715  -8.278  1.00  0.00           H
ATOM   3335  HG  LEU D  25      31.502  33.235  -8.406  1.00  0.00           H
ATOM   3336 HD21 LEU D  25      31.804  34.908 -10.224  1.00  0.00           H
ATOM   3337 HD22 LEU D  25      33.456  35.266  -9.636  1.00  0.00           H
ATOM   3338 HD23 LEU D  25      33.066  33.658 -10.308  1.00  0.00           H
ATOM   3339 HD11 LEU D  25      30.885  35.670  -8.034  1.00  0.00           H
ATOM   3340 HD12 LEU D  25      31.282  34.872  -6.502  1.00  0.00           H
ATOM   3341 HD13 LEU D  25      32.469  35.956  -7.279  1.00  0.00           H
ATOM   3342  HN  LEU D  25      35.232  31.943  -6.163  1.00  0.00           H
ATOM   3343  N   ILE D  26      33.178  30.209  -7.168  1.00  0.00           N
ATOM   3344  CA  ILE D  26      32.477  28.985  -7.576  1.00  0.00           C
ATOM   3345  C   ILE D  26      32.391  28.060  -6.381  1.00  0.00           C
ATOM   3346  O   ILE D  26      33.194  28.227  -5.481  1.00  0.00           O
ATOM   3347  CB  ILE D  26      33.186  28.284  -8.785  1.00  0.00           C
ATOM   3348  CG1 ILE D  26      32.881  28.954 -10.156  1.00  0.00           C
ATOM   3349  CG2 ILE D  26      32.944  26.750  -8.886  1.00  0.00           C
ATOM   3350  HA  ILE D  26      31.456  29.244  -7.878  1.00  0.00           H
ATOM   3351  HB  ILE D  26      34.265  28.383  -8.636  1.00  0.00           H
ATOM   3352  CD  ILE D  26      33.279  30.452 -10.197  1.00  0.00           C
ATOM   3353  HD3 ILE D  26      34.319  30.585  -9.863  1.00  0.00           H
ATOM   3354  HD2 ILE D  26      32.614  31.047  -9.554  1.00  0.00           H
ATOM   3355  HD1 ILE D  26      33.200  30.838 -11.225  1.00  0.00           H
ATOM   3356 HG12 ILE D  26      33.457  28.440 -10.944  1.00  0.00           H
ATOM   3357 HG13 ILE D  26      31.814  28.832 -10.395  1.00  0.00           H
ATOM   3358 HG21 ILE D  26      33.522  26.328  -9.720  1.00  0.00           H
ATOM   3359 HG22 ILE D  26      33.262  26.221  -7.975  1.00  0.00           H
ATOM   3360 HG23 ILE D  26      31.887  26.537  -9.076  1.00  0.00           H
ATOM   3361  HN  ILE D  26      34.172  30.204  -7.205  1.00  0.00           H
ATOM   3362  N   GLY D  27      31.451  27.082  -6.354  1.00  0.00           N
ATOM   3363  CA  GLY D  27      31.438  26.060  -5.303  1.00  0.00           C
ATOM   3364  C   GLY D  27      31.141  24.712  -5.922  1.00  0.00           C
ATOM   3365  O   GLY D  27      30.549  24.707  -6.991  1.00  0.00           O
ATOM   3366  HA3 GLY D  27      30.677  26.301  -4.544  1.00  0.00           H
ATOM   3367  HA2 GLY D  27      32.422  25.982  -4.817  1.00  0.00           H
ATOM   3368  HN  GLY D  27      30.750  27.017  -7.065  1.00  0.00           H
ATOM   3369  N   LEU D  28      31.541  23.579  -5.288  1.00  0.00           N
ATOM   3370  CA  LEU D  28      31.404  22.267  -5.930  1.00  0.00           C
ATOM   3371  C   LEU D  28      30.301  21.447  -5.304  1.00  0.00           C
ATOM   3372  O   LEU D  28      29.972  21.695  -4.157  1.00  0.00           O
ATOM   3373  CB  LEU D  28      32.693  21.410  -5.781  1.00  0.00           C
ATOM   3374  CG  LEU D  28      34.016  22.154  -6.118  1.00  0.00           C
ATOM   3375  CD1 LEU D  28      35.206  21.167  -5.962  1.00  0.00           C
ATOM   3376  CD2 LEU D  28      33.996  22.771  -7.545  1.00  0.00           C
ATOM   3377  HA  LEU D  28      31.192  22.384  -7.004  1.00  0.00           H
ATOM   3378  HB2 LEU D  28      32.766  21.062  -4.736  1.00  0.00           H
ATOM   3379  HB3 LEU D  28      32.603  20.522  -6.428  1.00  0.00           H
ATOM   3380  HG  LEU D  28      34.154  22.964  -5.385  1.00  0.00           H
ATOM   3381 HD21 LEU D  28      34.976  23.206  -7.793  1.00  0.00           H
ATOM   3382 HD22 LEU D  28      33.756  22.003  -8.295  1.00  0.00           H
ATOM   3383 HD23 LEU D  28      33.250  23.575  -7.608  1.00  0.00           H
ATOM   3384 HD11 LEU D  28      36.167  21.635  -6.219  1.00  0.00           H
ATOM   3385 HD12 LEU D  28      35.272  20.796  -4.927  1.00  0.00           H
ATOM   3386 HD13 LEU D  28      35.058  20.311  -6.630  1.00  0.00           H
ATOM   3387  HN  LEU D  28      31.957  23.614  -4.376  1.00  0.00           H
ATOM   3388  N   ASP D  29      29.746  20.444  -6.025  1.00  0.00           N
ATOM   3389  CA  ASP D  29      28.779  19.535  -5.407  1.00  0.00           C
ATOM   3390  C   ASP D  29      27.706  20.350  -4.729  1.00  0.00           C
ATOM   3391  O   ASP D  29      27.456  20.162  -3.550  1.00  0.00           O
ATOM   3392  CB  ASP D  29      29.503  18.575  -4.424  1.00  0.00           C
ATOM   3393  CG  ASP D  29      30.545  17.722  -5.097  1.00  0.00           C
ATOM   3394  OD1 ASP D  29      31.596  18.281  -5.511  1.00  0.00           O
ATOM   3395  OD2 ASP D  29      30.331  16.483  -5.209  1.00  0.00           O
ATOM   3396  HA  ASP D  29      28.258  18.931  -6.169  1.00  0.00           H
ATOM   3397  HB2 ASP D  29      30.014  19.167  -3.653  1.00  0.00           H
ATOM   3398  HB3 ASP D  29      28.764  17.922  -3.933  1.00  0.00           H
ATOM   3399  HN  ASP D  29      30.020  20.287  -6.975  1.00  0.00           H
ATOM   3400  N   CYS D  30      27.078  21.278  -5.485  1.00  0.00           N
ATOM   3401  CA  CYS D  30      26.104  22.176  -4.874  1.00  0.00           C
ATOM   3402  C   CYS D  30      24.942  21.324  -4.407  1.00  0.00           C
ATOM   3403  O   CYS D  30      24.101  20.979  -5.223  1.00  0.00           O
ATOM   3404  CB  CYS D  30      25.713  23.314  -5.852  1.00  0.00           C
ATOM   3405  SG  CYS D  30      27.227  24.202  -6.349  1.00  0.00           S
ATOM   3406  HA  CYS D  30      26.579  22.686  -4.021  1.00  0.00           H
ATOM   3407  HB2 CYS D  30      25.210  22.916  -6.745  1.00  0.00           H
ATOM   3408  HB3 CYS D  30      25.055  24.041  -5.358  1.00  0.00           H
ATOM   3409  HN  CYS D  30      27.277  21.360  -6.464  1.00  0.00           H
ATOM   3410  N   LYS D  31      24.908  20.964  -3.097  1.00  0.00           N
ATOM   3411  CA  LYS D  31      23.882  20.072  -2.551  1.00  0.00           C
ATOM   3412  C   LYS D  31      23.017  20.915  -1.656  1.00  0.00           C
ATOM   3413  O   LYS D  31      23.553  21.434  -0.688  1.00  0.00           O
ATOM   3414  CB  LYS D  31      24.565  18.963  -1.702  1.00  0.00           C
ATOM   3415  CG  LYS D  31      23.584  18.078  -0.889  1.00  0.00           C
ATOM   3416  CD  LYS D  31      24.298  17.008  -0.013  1.00  0.00           C
ATOM   3417  CE  LYS D  31      24.789  15.766  -0.806  1.00  0.00           C
ATOM   3418  NZ  LYS D  31      23.667  14.855  -1.134  1.00  0.00           N
ATOM   3419  HA  LYS D  31      23.285  19.595  -3.342  1.00  0.00           H
ATOM   3420  HB2 LYS D  31      25.149  18.336  -2.390  1.00  0.00           H
ATOM   3421  HB3 LYS D  31      25.235  19.442  -0.973  1.00  0.00           H
ATOM   3422  HG2 LYS D  31      23.004  18.716  -0.207  1.00  0.00           H
ATOM   3423  HG3 LYS D  31      22.899  17.608  -1.599  1.00  0.00           H
ATOM   3424  HD2 LYS D  31      25.147  17.494   0.491  1.00  0.00           H
ATOM   3425  HD3 LYS D  31      23.615  16.643   0.772  1.00  0.00           H
ATOM   3426  HE2 LYS D  31      25.501  15.215  -0.171  1.00  0.00           H
ATOM   3427  HE3 LYS D  31      25.333  16.073  -1.712  1.00  0.00           H
ATOM   3428  HZ1 LYS D  31      23.894  14.184  -1.945  1.00  0.00           H
ATOM   3429  HZ2 LYS D  31      23.329  14.282  -0.280  1.00  0.00           H
ATOM   3430  HZ3 LYS D  31      22.798  15.357  -1.507  1.00  0.00           H
ATOM   3431  HN  LYS D  31      25.586  21.314  -2.449  1.00  0.00           H
ATOM   3432  N   VAL D  32      21.703  21.079  -1.948  1.00  0.00           N
ATOM   3433  CA  VAL D  32      20.889  21.962  -1.114  1.00  0.00           C
ATOM   3434  C   VAL D  32      20.931  21.416   0.308  1.00  0.00           C
ATOM   3435  O   VAL D  32      21.208  20.236   0.442  1.00  0.00           O
ATOM   3436  CB  VAL D  32      19.466  22.293  -1.685  1.00  0.00           C
ATOM   3437  CG1 VAL D  32      19.497  22.933  -3.102  1.00  0.00           C
ATOM   3438  CG2 VAL D  32      18.498  21.088  -1.705  1.00  0.00           C
ATOM   3439  HA  VAL D  32      21.449  22.906  -1.132  1.00  0.00           H
ATOM   3440  HB  VAL D  32      18.978  23.034  -1.027  1.00  0.00           H
ATOM   3441 HG11 VAL D  32      18.473  23.232  -3.378  1.00  0.00           H
ATOM   3442 HG12 VAL D  32      20.107  23.843  -3.095  1.00  0.00           H
ATOM   3443 HG13 VAL D  32      19.873  22.249  -3.881  1.00  0.00           H
ATOM   3444 HG21 VAL D  32      17.541  21.419  -2.123  1.00  0.00           H
ATOM   3445 HG22 VAL D  32      18.861  20.268  -2.340  1.00  0.00           H
ATOM   3446 HG23 VAL D  32      18.321  20.743  -0.678  1.00  0.00           H
ATOM   3447  HN  VAL D  32      21.282  20.638  -2.740  1.00  0.00           H
ATOM   3448  N   PRO D  33      20.713  22.157   1.422  1.00  0.00           N
ATOM   3449  CA  PRO D  33      20.867  21.563   2.745  1.00  0.00           C
ATOM   3450  C   PRO D  33      19.716  20.631   3.024  1.00  0.00           C
ATOM   3451  O   PRO D  33      18.851  20.484   2.175  1.00  0.00           O
ATOM   3452  CB  PRO D  33      20.750  22.824   3.648  1.00  0.00           C
ATOM   3453  CG  PRO D  33      21.008  23.993   2.673  1.00  0.00           C
ATOM   3454  CD  PRO D  33      20.274  23.535   1.394  1.00  0.00           C
ATOM   3455  HA  PRO D  33      21.851  21.073   2.854  1.00  0.00           H
ATOM   3456  HD3 PRO D  33      20.533  24.148   0.522  1.00  0.00           H
ATOM   3457  HD2 PRO D  33      19.184  23.509   1.536  1.00  0.00           H
ATOM   3458  HG3 PRO D  33      22.083  24.068   2.441  1.00  0.00           H
ATOM   3459  HG2 PRO D  33      20.666  24.957   3.082  1.00  0.00           H
ATOM   3460  HB2 PRO D  33      19.724  22.937   4.044  1.00  0.00           H
ATOM   3461  HB3 PRO D  33      21.448  22.826   4.498  1.00  0.00           H
ATOM   3462  N   SER D  34      19.692  20.017   4.227  1.00  0.00           N
ATOM   3463  CA  SER D  34      18.548  19.186   4.588  1.00  0.00           C
ATOM   3464  C   SER D  34      17.332  20.038   4.860  1.00  0.00           C
ATOM   3465  O   SER D  34      16.238  19.597   4.538  1.00  0.00           O
ATOM   3466  CB  SER D  34      18.812  18.402   5.899  1.00  0.00           C
ATOM   3467  OG  SER D  34      19.264  19.303   6.922  1.00  0.00           O
ATOM   3468  HA  SER D  34      18.351  18.473   3.769  1.00  0.00           H
ATOM   3469  HB2 SER D  34      17.898  17.882   6.228  1.00  0.00           H
ATOM   3470  HB3 SER D  34      19.585  17.652   5.706  1.00  0.00           H
ATOM   3471  HG1 SER D  34      19.449  18.858   7.744  1.00  0.00           H
ATOM   3472  HN  SER D  34      20.421  20.162   4.903  1.00  0.00           H
ATOM   3473  N   GLN D  35      17.508  21.228   5.484  1.00  0.00           N
ATOM   3474  CA  GLN D  35      16.369  21.954   6.037  1.00  0.00           C
ATOM   3475  C   GLN D  35      16.485  23.455   5.884  1.00  0.00           C
ATOM   3476  O   GLN D  35      17.501  23.926   5.399  1.00  0.00           O
ATOM   3477  CB  GLN D  35      16.218  21.528   7.525  1.00  0.00           C
ATOM   3478  CG  GLN D  35      17.431  21.950   8.388  1.00  0.00           C
ATOM   3479  CD  GLN D  35      17.185  21.719   9.859  1.00  0.00           C
ATOM   3480  OE1 GLN D  35      17.742  20.786  10.414  1.00  0.00           O
ATOM   3481  NE2 GLN D  35      16.355  22.559  10.518  1.00  0.00           N
ATOM   3482  HA  GLN D  35      15.451  21.668   5.517  1.00  0.00           H
ATOM   3483  HB2 GLN D  35      15.316  21.987   7.955  1.00  0.00           H
ATOM   3484  HB3 GLN D  35      16.104  20.433   7.575  1.00  0.00           H
ATOM   3485  HG2 GLN D  35      18.330  21.398   8.078  1.00  0.00           H
ATOM   3486  HG3 GLN D  35      17.619  23.019   8.236  1.00  0.00           H
ATOM   3487 HE22 GLN D  35      16.179  22.418  11.493  1.00  0.00           H
ATOM   3488 HE21 GLN D  35      15.913  23.329  10.054  1.00  0.00           H
ATOM   3489  HN  GLN D  35      18.419  21.584   5.683  1.00  0.00           H
ATOM   3490  N   ASN D  36      15.440  24.206   6.310  1.00  0.00           N
ATOM   3491  CA  ASN D  36      15.490  25.667   6.323  1.00  0.00           C
ATOM   3492  C   ASN D  36      16.727  26.182   7.008  1.00  0.00           C
ATOM   3493  O   ASN D  36      17.364  25.436   7.733  1.00  0.00           O
ATOM   3494  CB  ASN D  36      14.316  26.267   7.147  1.00  0.00           C
ATOM   3495  CG  ASN D  36      14.212  25.675   8.535  1.00  0.00           C
ATOM   3496  OD1 ASN D  36      14.903  24.719   8.848  1.00  0.00           O
ATOM   3497  ND2 ASN D  36      13.330  26.227   9.396  1.00  0.00           N
ATOM   3498  HA  ASN D  36      15.454  26.035   5.284  1.00  0.00           H
ATOM   3499  HB2 ASN D  36      14.416  27.359   7.247  1.00  0.00           H
ATOM   3500  HB3 ASN D  36      13.381  26.070   6.609  1.00  0.00           H
ATOM   3501 HD22 ASN D  36      13.222  25.834  10.310  1.00  0.00           H
ATOM   3502 HD21 ASN D  36      12.774  27.015   9.131  1.00  0.00           H
ATOM   3503  HN  ASN D  36      14.601  23.772   6.631  1.00  0.00           H
ATOM   3504  N   VAL D  37      17.058  27.475   6.791  1.00  0.00           N
ATOM   3505  CA  VAL D  37      18.229  28.052   7.430  1.00  0.00           C
ATOM   3506  C   VAL D  37      17.887  29.422   7.977  1.00  0.00           C
ATOM   3507  O   VAL D  37      18.534  30.384   7.595  1.00  0.00           O
ATOM   3508  CB  VAL D  37      19.418  27.976   6.431  1.00  0.00           C
ATOM   3509  CG1 VAL D  37      19.751  26.498   6.076  1.00  0.00           C
ATOM   3510  CG2 VAL D  37      19.221  28.783   5.117  1.00  0.00           C
ATOM   3511  HA  VAL D  37      18.523  27.471   8.317  1.00  0.00           H
ATOM   3512  HB  VAL D  37      20.264  28.412   6.971  1.00  0.00           H
ATOM   3513 HG11 VAL D  37      20.666  26.445   5.469  1.00  0.00           H
ATOM   3514 HG12 VAL D  37      19.889  25.877   6.974  1.00  0.00           H
ATOM   3515 HG13 VAL D  37      18.937  26.059   5.488  1.00  0.00           H
ATOM   3516 HG21 VAL D  37      20.144  28.746   4.517  1.00  0.00           H
ATOM   3517 HG22 VAL D  37      18.411  28.352   4.519  1.00  0.00           H
ATOM   3518 HG23 VAL D  37      18.980  29.836   5.297  1.00  0.00           H
ATOM   3519  HN  VAL D  37      16.532  28.059   6.170  1.00  0.00           H
ATOM   3520  N   TYR D  38      16.865  29.507   8.871  1.00  0.00           N
ATOM   3521  CA  TYR D  38      16.379  30.794   9.386  1.00  0.00           C
ATOM   3522  C   TYR D  38      17.416  31.896   9.337  1.00  0.00           C
ATOM   3523  O   TYR D  38      17.170  32.913   8.706  1.00  0.00           O
ATOM   3524  CB  TYR D  38      15.814  30.690  10.831  1.00  0.00           C
ATOM   3525  CG  TYR D  38      14.422  30.032  10.880  1.00  0.00           C
ATOM   3526  CD1 TYR D  38      13.331  30.653  10.261  1.00  0.00           C
ATOM   3527  CD2 TYR D  38      14.215  28.823  11.556  1.00  0.00           C
ATOM   3528  CE1 TYR D  38      12.061  30.069  10.300  1.00  0.00           C
ATOM   3529  CE2 TYR D  38      12.933  28.282  11.667  1.00  0.00           C
ATOM   3530  CZ  TYR D  38      11.849  28.890  11.016  1.00  0.00           C
ATOM   3531  OH  TYR D  38      10.563  28.342  11.069  1.00  0.00           O
ATOM   3532  HA  TYR D  38      15.547  31.108   8.744  1.00  0.00           H
ATOM   3533  HB3 TYR D  38      15.685  31.701  11.251  1.00  0.00           H
ATOM   3534  HB2 TYR D  38      16.534  30.154  11.466  1.00  0.00           H
ATOM   3535  HD2 TYR D  38      15.053  28.300  12.006  1.00  0.00           H
ATOM   3536  HE2 TYR D  38      12.782  27.386  12.260  1.00  0.00           H
ATOM   3537  HE1 TYR D  38      11.234  30.535   9.774  1.00  0.00           H
ATOM   3538  HD1 TYR D  38      13.454  31.602   9.747  1.00  0.00           H
ATOM   3539  HH  TYR D  38      10.514  27.497  11.501  1.00  0.00           H
ATOM   3540  HN  TYR D  38      16.367  28.682   9.150  1.00  0.00           H
ATOM   3541  N   ASP D  39      18.582  31.692   9.991  1.00  0.00           N
ATOM   3542  CA  ASP D  39      19.648  32.691   9.983  1.00  0.00           C
ATOM   3543  C   ASP D  39      20.968  32.020   9.683  1.00  0.00           C
ATOM   3544  O   ASP D  39      20.995  30.804   9.566  1.00  0.00           O
ATOM   3545  CB  ASP D  39      19.661  33.378  11.373  1.00  0.00           C
ATOM   3546  CG  ASP D  39      20.045  32.427  12.479  1.00  0.00           C
ATOM   3547  OD1 ASP D  39      19.738  31.209  12.367  1.00  0.00           O
ATOM   3548  OD2 ASP D  39      20.661  32.892  13.475  1.00  0.00           O
ATOM   3549  HA  ASP D  39      19.485  33.452   9.203  1.00  0.00           H
ATOM   3550  HB2 ASP D  39      20.362  34.229  11.367  1.00  0.00           H
ATOM   3551  HB3 ASP D  39      18.654  33.770  11.587  1.00  0.00           H
ATOM   3552  HN  ASP D  39      18.736  30.858  10.520  1.00  0.00           H
ATOM   3553  N   GLY D  40      22.073  32.791   9.554  1.00  0.00           N
ATOM   3554  CA  GLY D  40      23.369  32.175   9.282  1.00  0.00           C
ATOM   3555  C   GLY D  40      23.712  31.105  10.288  1.00  0.00           C
ATOM   3556  O   GLY D  40      24.360  30.145   9.905  1.00  0.00           O
ATOM   3557  HA3 GLY D  40      24.177  32.921   9.328  1.00  0.00           H
ATOM   3558  HA2 GLY D  40      23.351  31.753   8.264  1.00  0.00           H
ATOM   3559  HN  GLY D  40      22.026  33.790   9.624  1.00  0.00           H
ATOM   3560  N   THR D  41      23.316  31.243  11.575  1.00  0.00           N
ATOM   3561  CA  THR D  41      23.638  30.200  12.548  1.00  0.00           C
ATOM   3562  C   THR D  41      22.965  28.906  12.156  1.00  0.00           C
ATOM   3563  O   THR D  41      23.638  27.890  12.092  1.00  0.00           O
ATOM   3564  CB  THR D  41      23.216  30.611  13.984  1.00  0.00           C
ATOM   3565  OG1 THR D  41      23.854  31.869  14.271  1.00  0.00           O
ATOM   3566  CG2 THR D  41      23.623  29.539  15.029  1.00  0.00           C
ATOM   3567  HA  THR D  41      24.730  30.054  12.546  1.00  0.00           H
ATOM   3568  HB  THR D  41      22.120  30.741  14.017  1.00  0.00           H
ATOM   3569  HG1 THR D  41      23.622  32.214  15.127  1.00  0.00           H
ATOM   3570 HG23 THR D  41      24.713  29.386  15.007  1.00  0.00           H
ATOM   3571 HG21 THR D  41      23.336  29.865  16.040  1.00  0.00           H
ATOM   3572 HG22 THR D  41      23.121  28.581  14.823  1.00  0.00           H
ATOM   3573  HN  THR D  41      22.810  32.051  11.881  1.00  0.00           H
ATOM   3574  N   ASP D  42      21.639  28.924  11.887  1.00  0.00           N
ATOM   3575  CA  ASP D  42      20.965  27.690  11.491  1.00  0.00           C
ATOM   3576  C   ASP D  42      21.658  27.153  10.260  1.00  0.00           C
ATOM   3577  O   ASP D  42      21.878  25.955  10.182  1.00  0.00           O
ATOM   3578  CB  ASP D  42      19.458  27.929  11.194  1.00  0.00           C
ATOM   3579  CG  ASP D  42      18.662  26.676  10.919  1.00  0.00           C
ATOM   3580  OD1 ASP D  42      17.444  26.808  10.616  1.00  0.00           O
ATOM   3581  OD2 ASP D  42      19.229  25.554  11.002  1.00  0.00           O
ATOM   3582  HA  ASP D  42      21.050  26.969  12.322  1.00  0.00           H
ATOM   3583  HB2 ASP D  42      18.993  28.429  12.058  1.00  0.00           H
ATOM   3584  HB3 ASP D  42      19.378  28.592  10.322  1.00  0.00           H
ATOM   3585  HN  ASP D  42      21.112  29.774  11.936  1.00  0.00           H
ATOM   3586  N   PHE D  43      22.024  28.027   9.293  1.00  0.00           N
ATOM   3587  CA  PHE D  43      22.691  27.534   8.090  1.00  0.00           C
ATOM   3588  C   PHE D  43      23.959  26.818   8.493  1.00  0.00           C
ATOM   3589  O   PHE D  43      24.155  25.667   8.138  1.00  0.00           O
ATOM   3590  CB  PHE D  43      23.036  28.670   7.074  1.00  0.00           C
ATOM   3591  CG  PHE D  43      23.215  28.230   5.607  1.00  0.00           C
ATOM   3592  CD1 PHE D  43      23.342  26.897   5.191  1.00  0.00           C
ATOM   3593  CD2 PHE D  43      23.254  29.236   4.631  1.00  0.00           C
ATOM   3594  CE1 PHE D  43      23.569  26.586   3.852  1.00  0.00           C
ATOM   3595  CE2 PHE D  43      23.461  28.925   3.281  1.00  0.00           C
ATOM   3596  CZ  PHE D  43      23.650  27.593   2.900  1.00  0.00           C
ATOM   3597  HA  PHE D  43      21.991  26.824   7.637  1.00  0.00           H
ATOM   3598  HB2 PHE D  43      22.249  29.437   7.081  1.00  0.00           H
ATOM   3599  HB3 PHE D  43      23.951  29.191   7.384  1.00  0.00           H
ATOM   3600  HD2 PHE D  43      23.129  30.270   4.917  1.00  0.00           H
ATOM   3601  HE2 PHE D  43      23.474  29.705   2.534  1.00  0.00           H
ATOM   3602  HZ  PHE D  43      23.867  27.349   1.869  1.00  0.00           H
ATOM   3603  HE1 PHE D  43      23.696  25.552   3.544  1.00  0.00           H
ATOM   3604  HD1 PHE D  43      23.267  26.074   5.889  1.00  0.00           H
ATOM   3605  HN  PHE D  43      21.836  29.006   9.380  1.00  0.00           H
ATOM   3606  N   ARG D  44      24.835  27.509   9.249  1.00  0.00           N
ATOM   3607  CA  ARG D  44      26.153  26.967   9.570  1.00  0.00           C
ATOM   3608  C   ARG D  44      26.058  25.696  10.383  1.00  0.00           C
ATOM   3609  O   ARG D  44      26.893  24.822  10.212  1.00  0.00           O
ATOM   3610  CB  ARG D  44      26.945  28.068  10.326  1.00  0.00           C
ATOM   3611  CG  ARG D  44      28.401  27.672  10.676  1.00  0.00           C
ATOM   3612  CD  ARG D  44      29.168  28.865  11.311  1.00  0.00           C
ATOM   3613  NE  ARG D  44      28.479  29.330  12.524  1.00  0.00           N
ATOM   3614  CZ  ARG D  44      27.654  30.360  12.600  1.00  0.00           C
ATOM   3615  NH1 ARG D  44      27.308  31.121  11.586  1.00  0.00           N
ATOM   3616  NH2 ARG D  44      27.131  30.648  13.774  1.00  0.00           N
ATOM   3617  HA  ARG D  44      26.673  26.755   8.622  1.00  0.00           H
ATOM   3618  HB2 ARG D  44      26.973  28.951   9.670  1.00  0.00           H
ATOM   3619  HB3 ARG D  44      26.400  28.325  11.249  1.00  0.00           H
ATOM   3620  HG2 ARG D  44      28.381  26.833  11.391  1.00  0.00           H
ATOM   3621  HG3 ARG D  44      28.925  27.338   9.765  1.00  0.00           H
ATOM   3622  HD2 ARG D  44      30.159  28.486  11.616  1.00  0.00           H
ATOM   3623  HD3 ARG D  44      29.385  29.641  10.563  1.00  0.00           H
ATOM   3624  HE  ARG D  44      28.688  28.801  13.386  1.00  0.00           H
ATOM   3625 HH12 ARG D  44      26.650  31.908  11.712  1.00  0.00           H
ATOM   3626 HH11 ARG D  44      27.668  30.971  10.639  1.00  0.00           H
ATOM   3627 HH22 ARG D  44      26.482  31.440  13.891  1.00  0.00           H
ATOM   3628 HH21 ARG D  44      27.354  30.090  14.611  1.00  0.00           H
ATOM   3629  HN  ARG D  44      24.585  28.417   9.583  1.00  0.00           H
ATOM   3630  N   ASN D  45      25.047  25.562  11.269  1.00  0.00           N
ATOM   3631  CA  ASN D  45      24.901  24.324  12.036  1.00  0.00           C
ATOM   3632  C   ASN D  45      24.457  23.230  11.092  1.00  0.00           C
ATOM   3633  O   ASN D  45      24.991  22.134  11.154  1.00  0.00           O
ATOM   3634  CB  ASN D  45      23.885  24.455  13.206  1.00  0.00           C
ATOM   3635  CG  ASN D  45      24.506  25.108  14.423  1.00  0.00           C
ATOM   3636  OD1 ASN D  45      24.631  24.443  15.440  1.00  0.00           O
ATOM   3637  ND2 ASN D  45      24.913  26.395  14.373  1.00  0.00           N
ATOM   3638  HA  ASN D  45      25.876  24.037  12.466  1.00  0.00           H
ATOM   3639  HB2 ASN D  45      22.989  25.009  12.890  1.00  0.00           H
ATOM   3640  HB3 ASN D  45      23.557  23.442  13.496  1.00  0.00           H
ATOM   3641 HD22 ASN D  45      25.331  26.809  15.182  1.00  0.00           H
ATOM   3642 HD21 ASN D  45      24.808  26.953  13.552  1.00  0.00           H
ATOM   3643  HN  ASN D  45      24.353  26.277  11.360  1.00  0.00           H
ATOM   3644  N   VAL D  46      23.481  23.504  10.200  1.00  0.00           N
ATOM   3645  CA  VAL D  46      23.058  22.480   9.245  1.00  0.00           C
ATOM   3646  C   VAL D  46      24.214  22.161   8.325  1.00  0.00           C
ATOM   3647  O   VAL D  46      24.351  21.019   7.915  1.00  0.00           O
ATOM   3648  CB  VAL D  46      21.801  22.928   8.451  1.00  0.00           C
ATOM   3649  CG1 VAL D  46      21.449  21.910   7.331  1.00  0.00           C
ATOM   3650  CG2 VAL D  46      20.593  23.078   9.418  1.00  0.00           C
ATOM   3651  HA  VAL D  46      22.791  21.568   9.801  1.00  0.00           H
ATOM   3652  HB  VAL D  46      22.018  23.902   7.978  1.00  0.00           H
ATOM   3653 HG11 VAL D  46      20.531  22.229   6.816  1.00  0.00           H
ATOM   3654 HG12 VAL D  46      22.256  21.842   6.587  1.00  0.00           H
ATOM   3655 HG13 VAL D  46      21.286  20.908   7.756  1.00  0.00           H
ATOM   3656 HG21 VAL D  46      19.788  23.631   8.912  1.00  0.00           H
ATOM   3657 HG22 VAL D  46      20.218  22.091   9.726  1.00  0.00           H
ATOM   3658 HG23 VAL D  46      20.855  23.627  10.331  1.00  0.00           H
ATOM   3659  HN  VAL D  46      23.079  24.419  10.150  1.00  0.00           H
ATOM   3660  N   CYS D  47      25.078  23.141   7.990  1.00  0.00           N
ATOM   3661  CA  CYS D  47      26.238  22.818   7.170  1.00  0.00           C
ATOM   3662  C   CYS D  47      27.083  21.808   7.910  1.00  0.00           C
ATOM   3663  O   CYS D  47      27.539  20.866   7.283  1.00  0.00           O
ATOM   3664  CB  CYS D  47      27.075  24.071   6.828  1.00  0.00           C
ATOM   3665  SG  CYS D  47      26.045  25.238   5.899  1.00  0.00           S
ATOM   3666  HA  CYS D  47      25.881  22.374   6.227  1.00  0.00           H
ATOM   3667  HB2 CYS D  47      27.479  24.554   7.728  1.00  0.00           H
ATOM   3668  HB3 CYS D  47      27.906  23.794   6.176  1.00  0.00           H
ATOM   3669  HN  CYS D  47      24.967  24.077   8.318  1.00  0.00           H
ATOM   3670  N   ALA D  48      27.288  21.967   9.238  1.00  0.00           N
ATOM   3671  CA  ALA D  48      28.022  20.945   9.984  1.00  0.00           C
ATOM   3672  C   ALA D  48      27.301  19.618   9.888  1.00  0.00           C
ATOM   3673  O   ALA D  48      27.974  18.603   9.798  1.00  0.00           O
ATOM   3674  CB  ALA D  48      28.215  21.316  11.477  1.00  0.00           C
ATOM   3675  HA  ALA D  48      29.024  20.851   9.532  1.00  0.00           H
ATOM   3676  HB1 ALA D  48      28.833  20.553  11.978  1.00  0.00           H
ATOM   3677  HB2 ALA D  48      28.723  22.290  11.561  1.00  0.00           H
ATOM   3678  HB3 ALA D  48      27.248  21.376  11.995  1.00  0.00           H
ATOM   3679  HN  ALA D  48      26.925  22.760   9.732  1.00  0.00           H
ATOM   3680  N   LYS D  49      25.948  19.579   9.890  1.00  0.00           N
ATOM   3681  CA  LYS D  49      25.260  18.298   9.709  1.00  0.00           C
ATOM   3682  C   LYS D  49      25.674  17.679   8.389  1.00  0.00           C
ATOM   3683  O   LYS D  49      25.784  16.466   8.347  1.00  0.00           O
ATOM   3684  CB  LYS D  49      23.709  18.386   9.739  1.00  0.00           C
ATOM   3685  CG  LYS D  49      23.139  18.838  11.110  1.00  0.00           C
ATOM   3686  CD  LYS D  49      21.586  18.902  11.058  1.00  0.00           C
ATOM   3687  CE  LYS D  49      20.960  19.544  12.328  1.00  0.00           C
ATOM   3688  NZ  LYS D  49      21.272  18.800  13.570  1.00  0.00           N
ATOM   3689  HA  LYS D  49      25.575  17.627  10.526  1.00  0.00           H
ATOM   3690  HB2 LYS D  49      23.361  19.058   8.943  1.00  0.00           H
ATOM   3691  HB3 LYS D  49      23.299  17.387   9.533  1.00  0.00           H
ATOM   3692  HG2 LYS D  49      23.459  18.117  11.879  1.00  0.00           H
ATOM   3693  HG3 LYS D  49      23.538  19.826  11.384  1.00  0.00           H
ATOM   3694  HD2 LYS D  49      21.273  19.504  10.187  1.00  0.00           H
ATOM   3695  HD3 LYS D  49      21.184  17.884  10.923  1.00  0.00           H
ATOM   3696  HE2 LYS D  49      21.312  20.586  12.420  1.00  0.00           H
ATOM   3697  HE3 LYS D  49      19.865  19.571  12.191  1.00  0.00           H
ATOM   3698  HZ1 LYS D  49      20.712  19.192  14.409  1.00  0.00           H
ATOM   3699  HZ2 LYS D  49      21.022  17.751  13.484  1.00  0.00           H
ATOM   3700  HZ3 LYS D  49      22.312  18.876  13.854  1.00  0.00           H
ATOM   3701  HN  LYS D  49      25.408  20.414   9.983  1.00  0.00           H
ATOM   3702  N   THR D  50      25.908  18.476   7.317  1.00  0.00           N
ATOM   3703  CA  THR D  50      26.404  17.936   6.046  1.00  0.00           C
ATOM   3704  C   THR D  50      27.859  18.313   5.849  1.00  0.00           C
ATOM   3705  O   THR D  50      28.272  18.440   4.710  1.00  0.00           O
ATOM   3706  CB  THR D  50      25.419  18.440   4.948  1.00  0.00           C
ATOM   3707  OG1 THR D  50      25.242  19.854   5.123  1.00  0.00           O
ATOM   3708  CG2 THR D  50      25.777  18.093   3.476  1.00  0.00           C
ATOM   3709  HA  THR D  50      26.372  16.839   6.023  1.00  0.00           H
ATOM   3710  HB  THR D  50      24.460  17.942   5.151  1.00  0.00           H
ATOM   3711  HG1 THR D  50      24.526  20.186   4.593  1.00  0.00           H
ATOM   3712 HG23 THR D  50      26.084  17.040   3.389  1.00  0.00           H
ATOM   3713 HG21 THR D  50      24.889  18.254   2.845  1.00  0.00           H
ATOM   3714 HG22 THR D  50      26.572  18.741   3.082  1.00  0.00           H
ATOM   3715  HN  THR D  50      25.775  19.468   7.370  1.00  0.00           H
ATOM   3716  N   GLY D  51      28.657  18.483   6.936  1.00  0.00           N
ATOM   3717  CA  GLY D  51      30.047  18.935   6.824  1.00  0.00           C
ATOM   3718  C   GLY D  51      30.265  19.800   5.607  1.00  0.00           C
ATOM   3719  O   GLY D  51      30.760  19.314   4.603  1.00  0.00           O
ATOM   3720  HA3 GLY D  51      30.733  18.077   6.825  1.00  0.00           H
ATOM   3721  HA2 GLY D  51      30.313  19.538   7.706  1.00  0.00           H
ATOM   3722  HN  GLY D  51      28.319  18.280   7.854  1.00  0.00           H
ATOM   3723  N   ALA D  52      29.872  21.093   5.694  1.00  0.00           N
ATOM   3724  CA  ALA D  52      29.908  21.978   4.532  1.00  0.00           C
ATOM   3725  C   ALA D  52      30.102  23.400   5.015  1.00  0.00           C
ATOM   3726  O   ALA D  52      30.425  23.548   6.183  1.00  0.00           O
ATOM   3727  CB  ALA D  52      28.534  21.761   3.845  1.00  0.00           C
ATOM   3728  HA  ALA D  52      30.734  21.735   3.848  1.00  0.00           H
ATOM   3729  HB1 ALA D  52      28.343  22.477   3.037  1.00  0.00           H
ATOM   3730  HB2 ALA D  52      28.487  20.746   3.421  1.00  0.00           H
ATOM   3731  HB3 ALA D  52      27.729  21.864   4.586  1.00  0.00           H
ATOM   3732  HN  ALA D  52      29.471  21.451   6.540  1.00  0.00           H
ATOM   3733  N   GLN D  53      29.888  24.440   4.171  1.00  0.00           N
ATOM   3734  CA  GLN D  53      29.829  25.821   4.661  1.00  0.00           C
ATOM   3735  C   GLN D  53      28.502  26.440   4.265  1.00  0.00           C
ATOM   3736  O   GLN D  53      27.872  25.890   3.376  1.00  0.00           O
ATOM   3737  CB  GLN D  53      30.988  26.657   4.052  1.00  0.00           C
ATOM   3738  CG  GLN D  53      32.220  26.729   4.989  1.00  0.00           C
ATOM   3739  CD  GLN D  53      32.878  25.396   5.227  1.00  0.00           C
ATOM   3740  OE1 GLN D  53      32.799  24.873   6.327  1.00  0.00           O
ATOM   3741  NE2 GLN D  53      33.552  24.840   4.202  1.00  0.00           N
ATOM   3742  HA  GLN D  53      29.882  25.842   5.759  1.00  0.00           H
ATOM   3743  HB2 GLN D  53      31.271  26.254   3.067  1.00  0.00           H
ATOM   3744  HB3 GLN D  53      30.656  27.694   3.889  1.00  0.00           H
ATOM   3745  HG2 GLN D  53      32.966  27.384   4.518  1.00  0.00           H
ATOM   3746  HG3 GLN D  53      31.938  27.175   5.956  1.00  0.00           H
ATOM   3747 HE22 GLN D  53      34.039  23.981   4.339  1.00  0.00           H
ATOM   3748 HE21 GLN D  53      33.595  25.286   3.308  1.00  0.00           H
ATOM   3749  HN  GLN D  53      29.723  24.300   3.194  1.00  0.00           H
ATOM   3750  N   PRO D  54      28.035  27.564   4.876  1.00  0.00           N
ATOM   3751  CA  PRO D  54      26.800  28.195   4.421  1.00  0.00           C
ATOM   3752  C   PRO D  54      27.045  29.054   3.196  1.00  0.00           C
ATOM   3753  O   PRO D  54      27.504  30.173   3.353  1.00  0.00           O
ATOM   3754  CB  PRO D  54      26.469  29.001   5.703  1.00  0.00           C
ATOM   3755  CG  PRO D  54      27.843  29.411   6.276  1.00  0.00           C
ATOM   3756  CD  PRO D  54      28.684  28.134   6.055  1.00  0.00           C
ATOM   3757  HA  PRO D  54      26.006  27.464   4.223  1.00  0.00           H
ATOM   3758  HD3 PRO D  54      28.554  27.457   6.915  1.00  0.00           H
ATOM   3759  HD2 PRO D  54      29.746  28.391   5.935  1.00  0.00           H
ATOM   3760  HG3 PRO D  54      27.793  29.715   7.334  1.00  0.00           H
ATOM   3761  HG2 PRO D  54      28.262  30.247   5.694  1.00  0.00           H
ATOM   3762  HB2 PRO D  54      25.806  29.861   5.534  1.00  0.00           H
ATOM   3763  HB3 PRO D  54      25.996  28.321   6.432  1.00  0.00           H
ATOM   3764  N   LEU D  55      26.752  28.550   1.969  1.00  0.00           N
ATOM   3765  CA  LEU D  55      27.095  29.274   0.739  1.00  0.00           C
ATOM   3766  C   LEU D  55      25.908  29.436  -0.183  1.00  0.00           C
ATOM   3767  O   LEU D  55      24.842  28.966   0.174  1.00  0.00           O
ATOM   3768  CB  LEU D  55      28.107  28.396  -0.036  1.00  0.00           C
ATOM   3769  CG  LEU D  55      29.305  27.913   0.826  1.00  0.00           C
ATOM   3770  CD1 LEU D  55      30.182  26.983  -0.048  1.00  0.00           C
ATOM   3771  CD2 LEU D  55      30.150  29.094   1.382  1.00  0.00           C
ATOM   3772  HA  LEU D  55      27.525  30.270   0.934  1.00  0.00           H
ATOM   3773  HB2 LEU D  55      27.555  27.509  -0.394  1.00  0.00           H
ATOM   3774  HB3 LEU D  55      28.511  28.917  -0.916  1.00  0.00           H
ATOM   3775  HG  LEU D  55      28.926  27.315   1.666  1.00  0.00           H
ATOM   3776 HD21 LEU D  55      31.124  28.739   1.755  1.00  0.00           H
ATOM   3777 HD22 LEU D  55      30.336  29.824   0.583  1.00  0.00           H
ATOM   3778 HD23 LEU D  55      29.637  29.608   2.204  1.00  0.00           H
ATOM   3779 HD11 LEU D  55      30.609  26.161   0.542  1.00  0.00           H
ATOM   3780 HD12 LEU D  55      29.624  26.573  -0.896  1.00  0.00           H
ATOM   3781 HD13 LEU D  55      30.991  27.564  -0.475  1.00  0.00           H
ATOM   3782  HN  LEU D  55      26.354  27.637   1.865  1.00  0.00           H
ATOM   3783  N   CYS D  56      26.101  30.070  -1.368  1.00  0.00           N
ATOM   3784  CA  CYS D  56      25.039  30.232  -2.366  1.00  0.00           C
ATOM   3785  C   CYS D  56      25.462  29.746  -3.735  1.00  0.00           C
ATOM   3786  O   CYS D  56      26.661  29.675  -3.931  1.00  0.00           O
ATOM   3787  CB  CYS D  56      24.604  31.715  -2.336  1.00  0.00           C
ATOM   3788  SG  CYS D  56      23.865  31.961  -0.693  1.00  0.00           S
ATOM   3789  HA  CYS D  56      24.194  29.590  -2.122  1.00  0.00           H
ATOM   3790  HB2 CYS D  56      25.475  32.381  -2.450  1.00  0.00           H
ATOM   3791  HB3 CYS D  56      23.870  31.954  -3.119  1.00  0.00           H
ATOM   3792  HN  CYS D  56      26.981  30.488  -1.576  1.00  0.00           H
ATOM   3793  N   CYS D  57      24.535  29.386  -4.667  1.00  0.00           N
ATOM   3794  CA  CYS D  57      24.935  28.823  -5.964  1.00  0.00           C
ATOM   3795  C   CYS D  57      23.940  29.085  -7.074  1.00  0.00           C
ATOM   3796  O   CYS D  57      22.809  29.372  -6.731  1.00  0.00           O
ATOM   3797  CB  CYS D  57      25.094  27.288  -5.875  1.00  0.00           C
ATOM   3798  SG  CYS D  57      25.969  26.815  -4.359  1.00  0.00           S
ATOM   3799  HA  CYS D  57      25.882  29.269  -6.275  1.00  0.00           H
ATOM   3800  HB2 CYS D  57      24.103  26.815  -5.860  1.00  0.00           H
ATOM   3801  HB3 CYS D  57      25.652  26.902  -6.738  1.00  0.00           H
ATOM   3802  HN  CYS D  57      23.559  29.426  -4.462  1.00  0.00           H
ATOM   3803  N   VAL D  58      24.319  28.977  -8.377  1.00  0.00           N
ATOM   3804  CA  VAL D  58      23.374  29.230  -9.477  1.00  0.00           C
ATOM   3805  C   VAL D  58      22.449  28.046  -9.735  1.00  0.00           C
ATOM   3806  O   VAL D  58      21.524  27.899  -8.953  1.00  0.00           O
ATOM   3807  CB  VAL D  58      23.932  30.039 -10.700  1.00  0.00           C
ATOM   3808  CG1 VAL D  58      24.143  31.543 -10.335  1.00  0.00           C
ATOM   3809  CG2 VAL D  58      25.275  29.515 -11.278  1.00  0.00           C
ATOM   3810  HA  VAL D  58      22.651  29.956  -9.097  1.00  0.00           H
ATOM   3811  HB  VAL D  58      23.177  29.995 -11.504  1.00  0.00           H
ATOM   3812 HG11 VAL D  58      24.584  32.097 -11.179  1.00  0.00           H
ATOM   3813 HG12 VAL D  58      23.192  32.037 -10.082  1.00  0.00           H
ATOM   3814 HG13 VAL D  58      24.820  31.630  -9.471  1.00  0.00           H
ATOM   3815 HG21 VAL D  58      25.543  30.070 -12.190  1.00  0.00           H
ATOM   3816 HG22 VAL D  58      26.073  29.671 -10.544  1.00  0.00           H
ATOM   3817 HG23 VAL D  58      25.244  28.453 -11.542  1.00  0.00           H
ATOM   3818  HN  VAL D  58      25.250  28.697  -8.596  1.00  0.00           H
ATOM   3819  N   ALA D  59      22.588  27.193 -10.779  1.00  0.00           N
ATOM   3820  CA  ALA D  59      21.593  26.137 -11.027  1.00  0.00           C
ATOM   3821  C   ALA D  59      21.232  25.332  -9.788  1.00  0.00           C
ATOM   3822  O   ALA D  59      22.105  25.193  -8.947  1.00  0.00           O
ATOM   3823  CB  ALA D  59      22.101  25.151 -12.114  1.00  0.00           C
ATOM   3824  HA  ALA D  59      20.709  26.655 -11.427  1.00  0.00           H
ATOM   3825  HB1 ALA D  59      21.375  24.350 -12.312  1.00  0.00           H
ATOM   3826  HB2 ALA D  59      22.291  25.686 -13.058  1.00  0.00           H
ATOM   3827  HB3 ALA D  59      23.040  24.685 -11.782  1.00  0.00           H
ATOM   3828  HN  ALA D  59      23.315  27.311 -11.448  1.00  0.00           H
ATOM   3829  N   PRO D  60      19.998  24.785  -9.601  1.00  0.00           N
ATOM   3830  CA  PRO D  60      19.695  24.043  -8.380  1.00  0.00           C
ATOM   3831  C   PRO D  60      20.115  22.597  -8.432  1.00  0.00           C
ATOM   3832  O   PRO D  60      20.330  22.040  -7.366  1.00  0.00           O
ATOM   3833  CB  PRO D  60      18.149  24.143  -8.393  1.00  0.00           C
ATOM   3834  CG  PRO D  60      17.790  24.103  -9.896  1.00  0.00           C
ATOM   3835  CD  PRO D  60      18.907  24.954 -10.555  1.00  0.00           C
ATOM   3836  HA  PRO D  60      20.120  24.499  -7.473  1.00  0.00           H
ATOM   3837  HD3 PRO D  60      18.610  26.011 -10.594  1.00  0.00           H
ATOM   3838  HD2 PRO D  60      19.130  24.595 -11.571  1.00  0.00           H
ATOM   3839  HG3 PRO D  60      16.776  24.481 -10.104  1.00  0.00           H
ATOM   3840  HG2 PRO D  60      17.839  23.060 -10.244  1.00  0.00           H
ATOM   3841  HB2 PRO D  60      17.658  23.350  -7.806  1.00  0.00           H
ATOM   3842  HB3 PRO D  60      17.833  25.118  -7.993  1.00  0.00           H
ATOM   3843  N   VAL D  61      20.233  21.959  -9.620  1.00  0.00           N
ATOM   3844  CA  VAL D  61      20.519  20.524  -9.650  1.00  0.00           C
ATOM   3845  C   VAL D  61      21.909  20.317  -9.092  1.00  0.00           C
ATOM   3846  O   VAL D  61      22.558  21.315  -8.827  1.00  0.00           O
ATOM   3847  CB  VAL D  61      20.344  19.889 -11.066  1.00  0.00           C
ATOM   3848  CG1 VAL D  61      18.940  20.176 -11.670  1.00  0.00           C
ATOM   3849  CG2 VAL D  61      21.473  20.315 -12.047  1.00  0.00           C
ATOM   3850  HA  VAL D  61      19.809  20.020  -8.975  1.00  0.00           H
ATOM   3851  HB  VAL D  61      20.396  18.794 -10.948  1.00  0.00           H
ATOM   3852 HG11 VAL D  61      18.788  19.568 -12.577  1.00  0.00           H
ATOM   3853 HG12 VAL D  61      18.150  19.917 -10.947  1.00  0.00           H
ATOM   3854 HG13 VAL D  61      18.821  21.232 -11.954  1.00  0.00           H
ATOM   3855 HG21 VAL D  61      21.333  19.820 -13.020  1.00  0.00           H
ATOM   3856 HG22 VAL D  61      21.467  21.403 -12.210  1.00  0.00           H
ATOM   3857 HG23 VAL D  61      22.462  20.028 -11.660  1.00  0.00           H
ATOM   3858  HN  VAL D  61      20.162  22.459 -10.480  1.00  0.00           H
ATOM   3859  N   ALA D  62      22.393  19.065  -8.901  1.00  0.00           N
ATOM   3860  CA  ALA D  62      23.766  18.878  -8.429  1.00  0.00           C
ATOM   3861  C   ALA D  62      24.726  19.501  -9.413  1.00  0.00           C
ATOM   3862  O   ALA D  62      25.305  18.799 -10.228  1.00  0.00           O
ATOM   3863  CB  ALA D  62      24.153  17.387  -8.260  1.00  0.00           C
ATOM   3864  HA  ALA D  62      23.871  19.368  -7.448  1.00  0.00           H
ATOM   3865  HB1 ALA D  62      25.145  17.292  -7.791  1.00  0.00           H
ATOM   3866  HB2 ALA D  62      23.414  16.888  -7.631  1.00  0.00           H
ATOM   3867  HB3 ALA D  62      24.179  16.871  -9.228  1.00  0.00           H
ATOM   3868  HN  ALA D  62      21.824  18.258  -9.068  1.00  0.00           H
ATOM   3869  N   GLY D  63      24.919  20.834  -9.360  1.00  0.00           N
ATOM   3870  CA  GLY D  63      25.840  21.443 -10.300  1.00  0.00           C
ATOM   3871  C   GLY D  63      27.232  21.065  -9.874  1.00  0.00           C
ATOM   3872  O   GLY D  63      27.465  20.929  -8.682  1.00  0.00           O
ATOM   3873  HA3 GLY D  63      25.739  22.525 -10.281  1.00  0.00           H
ATOM   3874  HA2 GLY D  63      25.606  21.105 -11.322  1.00  0.00           H
ATOM   3875  HN  GLY D  63      24.465  21.413  -8.680  1.00  0.00           H
ATOM   3876  N   GLN D  64      28.155  20.883 -10.843  1.00  0.00           N
ATOM   3877  CA  GLN D  64      29.477  20.363 -10.511  1.00  0.00           C
ATOM   3878  C   GLN D  64      30.431  21.482 -10.162  1.00  0.00           C
ATOM   3879  O   GLN D  64      31.304  21.262  -9.336  1.00  0.00           O
ATOM   3880  CB  GLN D  64      30.007  19.485 -11.679  1.00  0.00           C
ATOM   3881  CG  GLN D  64      28.953  18.456 -12.180  1.00  0.00           C
ATOM   3882  CD  GLN D  64      29.603  17.371 -13.006  1.00  0.00           C
ATOM   3883  OE1 GLN D  64      29.557  16.215 -12.614  1.00  0.00           O
ATOM   3884  NE2 GLN D  64      30.220  17.711 -14.159  1.00  0.00           N
ATOM   3885  HA  GLN D  64      29.391  19.714  -9.626  1.00  0.00           H
ATOM   3886  HB2 GLN D  64      30.321  20.139 -12.508  1.00  0.00           H
ATOM   3887  HB3 GLN D  64      30.886  18.926 -11.330  1.00  0.00           H
ATOM   3888  HG2 GLN D  64      28.438  17.998 -11.321  1.00  0.00           H
ATOM   3889  HG3 GLN D  64      28.186  18.943 -12.802  1.00  0.00           H
ATOM   3890 HE22 GLN D  64      30.662  17.003 -14.712  1.00  0.00           H
ATOM   3891 HE21 GLN D  64      30.242  18.658 -14.479  1.00  0.00           H
ATOM   3892  HN  GLN D  64      27.945  21.096 -11.799  1.00  0.00           H
ATOM   3893  N   ALA D  65      30.285  22.683 -10.772  1.00  0.00           N
ATOM   3894  CA  ALA D  65      31.196  23.789 -10.481  1.00  0.00           C
ATOM   3895  C   ALA D  65      30.479  25.085 -10.804  1.00  0.00           C
ATOM   3896  O   ALA D  65      30.794  25.712 -11.804  1.00  0.00           O
ATOM   3897  CB  ALA D  65      32.469  23.572 -11.338  1.00  0.00           C
ATOM   3898  HA  ALA D  65      31.477  23.808  -9.416  1.00  0.00           H
ATOM   3899  HB1 ALA D  65      33.181  24.398 -11.198  1.00  0.00           H
ATOM   3900  HB2 ALA D  65      32.962  22.632 -11.048  1.00  0.00           H
ATOM   3901  HB3 ALA D  65      32.202  23.511 -12.404  1.00  0.00           H
ATOM   3902  HN  ALA D  65      29.588  22.830 -11.475  1.00  0.00           H
ATOM   3903  N   LEU D  66      29.492  25.482  -9.965  1.00  0.00           N
ATOM   3904  CA  LEU D  66      28.636  26.621 -10.302  1.00  0.00           C
ATOM   3905  C   LEU D  66      29.127  27.921  -9.718  1.00  0.00           C
ATOM   3906  O   LEU D  66      29.767  27.858  -8.684  1.00  0.00           O
ATOM   3907  CB  LEU D  66      27.227  26.464  -9.670  1.00  0.00           C
ATOM   3908  CG  LEU D  66      26.451  25.189 -10.091  1.00  0.00           C
ATOM   3909  CD1 LEU D  66      25.075  25.182  -9.363  1.00  0.00           C
ATOM   3910  CD2 LEU D  66      26.258  25.108 -11.632  1.00  0.00           C
ATOM   3911  HA  LEU D  66      28.545  26.728 -11.395  1.00  0.00           H
ATOM   3912  HB2 LEU D  66      27.330  26.466  -8.572  1.00  0.00           H
ATOM   3913  HB3 LEU D  66      26.629  27.337  -9.951  1.00  0.00           H
ATOM   3914  HG  LEU D  66      27.041  24.320  -9.755  1.00  0.00           H
ATOM   3915 HD21 LEU D  66      25.595  24.276 -11.909  1.00  0.00           H
ATOM   3916 HD22 LEU D  66      25.810  26.038 -12.013  1.00  0.00           H
ATOM   3917 HD23 LEU D  66      27.219  24.940 -12.140  1.00  0.00           H
ATOM   3918 HD11 LEU D  66      24.435  24.356  -9.698  1.00  0.00           H
ATOM   3919 HD12 LEU D  66      25.208  25.078  -8.278  1.00  0.00           H
ATOM   3920 HD13 LEU D  66      24.546  26.124  -9.552  1.00  0.00           H
ATOM   3921  HN  LEU D  66      29.321  24.991  -9.108  1.00  0.00           H
ATOM   3922  N   LEU D  67      28.783  29.085 -10.326  1.00  0.00           N
ATOM   3923  CA  LEU D  67      29.052  30.370  -9.678  1.00  0.00           C
ATOM   3924  C   LEU D  67      28.405  30.345  -8.311  1.00  0.00           C
ATOM   3925  O   LEU D  67      27.415  29.648  -8.164  1.00  0.00           O
ATOM   3926  CB  LEU D  67      28.536  31.634 -10.428  1.00  0.00           C
ATOM   3927  CG  LEU D  67      28.942  31.755 -11.929  1.00  0.00           C
ATOM   3928  CD1 LEU D  67      28.460  33.122 -12.492  1.00  0.00           C
ATOM   3929  CD2 LEU D  67      30.471  31.602 -12.130  1.00  0.00           C
ATOM   3930  HA  LEU D  67      30.141  30.463  -9.552  1.00  0.00           H
ATOM   3931  HB2 LEU D  67      27.438  31.671 -10.362  1.00  0.00           H
ATOM   3932  HB3 LEU D  67      28.927  32.516  -9.896  1.00  0.00           H
ATOM   3933  HG  LEU D  67      28.437  30.974 -12.522  1.00  0.00           H
ATOM   3934 HD21 LEU D  67      30.750  31.803 -13.176  1.00  0.00           H
ATOM   3935 HD22 LEU D  67      31.015  32.304 -11.480  1.00  0.00           H
ATOM   3936 HD23 LEU D  67      30.781  30.574 -11.896  1.00  0.00           H
ATOM   3937 HD11 LEU D  67      28.722  33.221 -13.557  1.00  0.00           H
ATOM   3938 HD12 LEU D  67      27.366  33.194 -12.403  1.00  0.00           H
ATOM   3939 HD13 LEU D  67      28.920  33.956 -11.941  1.00  0.00           H
ATOM   3940  HN  LEU D  67      28.288  29.076 -11.193  1.00  0.00           H
ATOM   3941  N   CYS D  68      28.951  31.079  -7.313  1.00  0.00           N
ATOM   3942  CA  CYS D  68      28.516  30.929  -5.925  1.00  0.00           C
ATOM   3943  C   CYS D  68      28.888  32.133  -5.082  1.00  0.00           C
ATOM   3944  O   CYS D  68      29.591  33.007  -5.565  1.00  0.00           O
ATOM   3945  CB  CYS D  68      29.149  29.642  -5.306  1.00  0.00           C
ATOM   3946  SG  CYS D  68      28.422  28.116  -5.964  1.00  0.00           S
ATOM   3947  HA  CYS D  68      27.421  30.905  -5.902  1.00  0.00           H
ATOM   3948  HB2 CYS D  68      30.218  29.574  -5.525  1.00  0.00           H
ATOM   3949  HB3 CYS D  68      29.050  29.600  -4.213  1.00  0.00           H
ATOM   3950  HN  CYS D  68      29.729  31.682  -7.492  1.00  0.00           H
ATOM   3951  N   GLN D  69      28.413  32.188  -3.813  1.00  0.00           N
ATOM   3952  CA  GLN D  69      28.760  33.290  -2.915  1.00  0.00           C
ATOM   3953  C   GLN D  69      28.738  32.832  -1.469  1.00  0.00           C
ATOM   3954  O   GLN D  69      28.469  31.670  -1.209  1.00  0.00           O
ATOM   3955  CB  GLN D  69      27.738  34.454  -3.082  1.00  0.00           C
ATOM   3956  CG  GLN D  69      28.396  35.837  -3.340  1.00  0.00           C
ATOM   3957  CD  GLN D  69      27.524  36.954  -2.819  1.00  0.00           C
ATOM   3958  OE1 GLN D  69      26.731  37.490  -3.577  1.00  0.00           O
ATOM   3959  NE2 GLN D  69      27.657  37.329  -1.524  1.00  0.00           N
ATOM   3960  HA  GLN D  69      29.783  33.626  -3.143  1.00  0.00           H
ATOM   3961  HB2 GLN D  69      27.102  34.234  -3.945  1.00  0.00           H
ATOM   3962  HB3 GLN D  69      27.067  34.508  -2.209  1.00  0.00           H
ATOM   3963  HG2 GLN D  69      29.373  35.925  -2.840  1.00  0.00           H
ATOM   3964  HG3 GLN D  69      28.569  35.959  -4.422  1.00  0.00           H
ATOM   3965 HE22 GLN D  69      27.123  38.092  -1.161  1.00  0.00           H
ATOM   3966 HE21 GLN D  69      28.303  36.880  -0.910  1.00  0.00           H
ATOM   3967  HN  GLN D  69      27.775  31.496  -3.483  1.00  0.00           H
ATOM   3968  N   THR D  70      28.999  33.759  -0.519  1.00  0.00           N
ATOM   3969  CA  THR D  70      28.829  33.461   0.901  1.00  0.00           C
ATOM   3970  C   THR D  70      27.361  33.367   1.244  1.00  0.00           C
ATOM   3971  O   THR D  70      26.520  33.730   0.437  1.00  0.00           O
ATOM   3972  CB  THR D  70      29.315  34.666   1.767  1.00  0.00           C
ATOM   3973  OG1 THR D  70      28.638  35.843   1.285  1.00  0.00           O
ATOM   3974  CG2 THR D  70      30.847  34.857   1.684  1.00  0.00           C
ATOM   3975  HA  THR D  70      29.367  32.537   1.173  1.00  0.00           H
ATOM   3976  HB  THR D  70      29.065  34.516   2.833  1.00  0.00           H
ATOM   3977  HG1 THR D  70      28.851  36.625   1.782  1.00  0.00           H
ATOM   3978 HG23 THR D  70      31.164  34.983   0.643  1.00  0.00           H
ATOM   3979 HG21 THR D  70      31.160  35.741   2.260  1.00  0.00           H
ATOM   3980 HG22 THR D  70      31.340  33.972   2.099  1.00  0.00           H
ATOM   3981  HN  THR D  70      29.250  34.690  -0.776  1.00  0.00           H
ATOM   3982  N   ALA D  71      27.071  32.937   2.493  1.00  0.00           N
ATOM   3983  CA  ALA D  71      25.805  33.291   3.127  1.00  0.00           C
ATOM   3984  C   ALA D  71      26.126  33.712   4.544  1.00  0.00           C
ATOM   3985  O   ALA D  71      27.191  33.344   5.017  1.00  0.00           O
ATOM   3986  CB  ALA D  71      24.809  32.116   3.100  1.00  0.00           C
ATOM   3987  HA  ALA D  71      25.345  34.158   2.620  1.00  0.00           H
ATOM   3988  HB1 ALA D  71      23.865  32.404   3.585  1.00  0.00           H
ATOM   3989  HB2 ALA D  71      24.611  31.831   2.057  1.00  0.00           H
ATOM   3990  HB3 ALA D  71      25.235  31.258   3.631  1.00  0.00           H
ATOM   3991  HN  ALA D  71      27.757  32.469   3.058  1.00  0.00           H
ATOM   3992  N   VAL D  72      25.252  34.492   5.221  1.00  0.00           N
ATOM   3993  CA  VAL D  72      25.602  35.051   6.528  1.00  0.00           C
ATOM   3994  C   VAL D  72      24.399  35.006   7.439  1.00  0.00           C
ATOM   3995  CB  VAL D  72      26.141  36.503   6.360  1.00  0.00           C
ATOM   3996  CG1 VAL D  72      27.408  36.530   5.459  1.00  0.00           C
ATOM   3997  CG2 VAL D  72      25.061  37.465   5.787  1.00  0.00           C
ATOM   3998  HA  VAL D  72      26.366  34.440   7.033  1.00  0.00           H
ATOM   3999  OT2 VAL D  72      24.542  35.570   8.638  1.00  0.00           O
ATOM   4000  OT1 VAL D  72      23.355  34.481   7.107  1.00  0.00           O
ATOM   4001  HB  VAL D  72      26.432  36.878   7.357  1.00  0.00           H
ATOM   4002 HG11 VAL D  72      27.832  37.546   5.428  1.00  0.00           H
ATOM   4003 HG12 VAL D  72      28.177  35.848   5.855  1.00  0.00           H
ATOM   4004 HG13 VAL D  72      27.167  36.228   4.429  1.00  0.00           H
ATOM   4005 HG21 VAL D  72      25.454  38.493   5.749  1.00  0.00           H
ATOM   4006 HG22 VAL D  72      24.771  37.171   4.767  1.00  0.00           H
ATOM   4007 HG23 VAL D  72      24.161  37.468   6.421  1.00  0.00           H
ATOM   4008  HN  VAL D  72      24.378  34.754   4.812  1.00  0.00           H
TER
ATOM   4009  N   ASN E   1      26.701   1.816  -0.143  1.00  0.00           N
ATOM   4010  H3  ASN E   1      25.992   1.316  -0.793  1.00  0.00           H
ATOM   4011  H1  ASN E   1      26.810   2.807  -0.543  1.00  0.00           H
ATOM   4012  H2  ASN E   1      27.648   1.314  -0.237  1.00  0.00           H
ATOM   4013  CA  ASN E   1      26.233   1.812   1.250  1.00  0.00           C
ATOM   4014  C   ASN E   1      24.774   2.226   1.208  1.00  0.00           C
ATOM   4015  O   ASN E   1      24.309   2.569   0.133  1.00  0.00           O
ATOM   4016  CB  ASN E   1      27.173   2.523   2.273  1.00  0.00           C
ATOM   4017  CG  ASN E   1      28.234   1.549   2.776  1.00  0.00           C
ATOM   4018  OD1 ASN E   1      28.060   0.994   3.851  1.00  0.00           O
ATOM   4019  ND2 ASN E   1      29.320   1.266   2.020  1.00  0.00           N
ATOM   4020  HA  ASN E   1      26.158   0.770   1.603  1.00  0.00           H
ATOM   4021  HB2 ASN E   1      27.651   3.439   1.878  1.00  0.00           H
ATOM   4022  HB3 ASN E   1      26.563   2.831   3.153  1.00  0.00           H
ATOM   4023 HD22 ASN E   1      29.985   0.616   2.396  1.00  0.00           H
ATOM   4024 HD21 ASN E   1      29.486   1.692   1.128  1.00  0.00           H
ATOM   4025  N   GLY E   2      24.049   2.146   2.335  1.00  0.00           N
ATOM   4026  CA  GLY E   2      22.624   2.436   2.291  1.00  0.00           C
ATOM   4027  C   GLY E   2      22.052   1.282   1.515  1.00  0.00           C
ATOM   4028  O   GLY E   2      22.116   1.275   0.293  1.00  0.00           O
ATOM   4029  HA3 GLY E   2      22.365   3.358   1.778  1.00  0.00           H
ATOM   4030  HA2 GLY E   2      22.219   2.512   3.308  1.00  0.00           H
ATOM   4031  HN  GLY E   2      24.407   1.789   3.194  1.00  0.00           H
ATOM   4032  N   ASN E   3      21.509   0.275   2.233  1.00  0.00           N
ATOM   4033  CA  ASN E   3      20.881  -0.847   1.543  1.00  0.00           C
ATOM   4034  C   ASN E   3      19.387  -0.748   1.653  1.00  0.00           C
ATOM   4035  O   ASN E   3      18.891  -0.117   2.575  1.00  0.00           O
ATOM   4036  CB  ASN E   3      21.346  -2.169   2.171  1.00  0.00           C
ATOM   4037  CG  ASN E   3      21.103  -2.212   3.651  1.00  0.00           C
ATOM   4038  OD1 ASN E   3      19.947  -2.102   4.022  1.00  0.00           O
ATOM   4039  ND2 ASN E   3      22.129  -2.365   4.516  1.00  0.00           N
ATOM   4040  HA  ASN E   3      21.154  -0.873   0.475  1.00  0.00           H
ATOM   4041  HB2 ASN E   3      20.844  -3.016   1.707  1.00  0.00           H
ATOM   4042  HB3 ASN E   3      22.400  -2.237   1.936  1.00  0.00           H
ATOM   4043 HD22 ASN E   3      21.936  -2.425   5.496  1.00  0.00           H
ATOM   4044 HD21 ASN E   3      23.082  -2.415   4.212  1.00  0.00           H
ATOM   4045  HN  ASN E   3      21.494   0.282   3.240  1.00  0.00           H
ATOM   4046  N   GLY E   4      18.675  -1.408   0.714  1.00  0.00           N
ATOM   4047  CA  GLY E   4      17.221  -1.353   0.701  1.00  0.00           C
ATOM   4048  C   GLY E   4      16.546  -2.325   1.637  1.00  0.00           C
ATOM   4049  O   GLY E   4      15.552  -2.911   1.241  1.00  0.00           O
ATOM   4050  HA3 GLY E   4      16.864  -1.533  -0.321  1.00  0.00           H
ATOM   4051  HA2 GLY E   4      16.891  -0.344   0.982  1.00  0.00           H
ATOM   4052  HN  GLY E   4      19.145  -1.904  -0.015  1.00  0.00           H
ATOM   4053  N   ASN E   5      17.015  -2.468   2.898  1.00  0.00           N
ATOM   4054  CA  ASN E   5      16.127  -2.985   3.940  1.00  0.00           C
ATOM   4055  C   ASN E   5      14.962  -2.028   4.076  1.00  0.00           C
ATOM   4056  O   ASN E   5      13.929  -2.466   4.559  1.00  0.00           O
ATOM   4057  CB  ASN E   5      16.839  -3.170   5.309  1.00  0.00           C
ATOM   4058  CG  ASN E   5      17.679  -1.972   5.681  1.00  0.00           C
ATOM   4059  OD1 ASN E   5      17.259  -0.856   5.424  1.00  0.00           O
ATOM   4060  ND2 ASN E   5      18.882  -2.155   6.267  1.00  0.00           N
ATOM   4061  HA  ASN E   5      15.724  -3.964   3.626  1.00  0.00           H
ATOM   4062  HB2 ASN E   5      16.102  -3.352   6.107  1.00  0.00           H
ATOM   4063  HB3 ASN E   5      17.475  -4.064   5.231  1.00  0.00           H
ATOM   4064 HD22 ASN E   5      19.468  -1.360   6.429  1.00  0.00           H
ATOM   4065 HD21 ASN E   5      19.229  -3.063   6.500  1.00  0.00           H
ATOM   4066  HN  ASN E   5      17.892  -2.078   3.171  1.00  0.00           H
ATOM   4067  N   VAL E   6      15.092  -0.739   3.660  1.00  0.00           N
ATOM   4068  CA  VAL E   6      13.952   0.178   3.657  1.00  0.00           C
ATOM   4069  C   VAL E   6      13.841   0.937   2.341  1.00  0.00           C
ATOM   4070  O   VAL E   6      13.547   2.122   2.387  1.00  0.00           O
ATOM   4071  CB  VAL E   6      14.011   1.087   4.924  1.00  0.00           C
ATOM   4072  CG1 VAL E   6      13.914   0.242   6.227  1.00  0.00           C
ATOM   4073  CG2 VAL E   6      15.290   1.970   4.976  1.00  0.00           C
ATOM   4074  HA  VAL E   6      13.002  -0.378   3.706  1.00  0.00           H
ATOM   4075  HB  VAL E   6      13.135   1.753   4.892  1.00  0.00           H
ATOM   4076 HG11 VAL E   6      13.914   0.896   7.112  1.00  0.00           H
ATOM   4077 HG12 VAL E   6      12.986  -0.349   6.238  1.00  0.00           H
ATOM   4078 HG13 VAL E   6      14.768  -0.443   6.319  1.00  0.00           H
ATOM   4079 HG21 VAL E   6      15.204   2.704   5.793  1.00  0.00           H
ATOM   4080 HG22 VAL E   6      16.179   1.359   5.167  1.00  0.00           H
ATOM   4081 HG23 VAL E   6      15.448   2.513   4.033  1.00  0.00           H
ATOM   4082  HN  VAL E   6      15.963  -0.357   3.354  1.00  0.00           H
ATOM   4083  N   CYS E   7      14.044   0.291   1.161  1.00  0.00           N
ATOM   4084  CA  CYS E   7      13.841   0.968  -0.128  1.00  0.00           C
ATOM   4085  C   CYS E   7      12.493   0.583  -0.721  1.00  0.00           C
ATOM   4086  O   CYS E   7      12.359  -0.586  -1.049  1.00  0.00           O
ATOM   4087  CB  CYS E   7      14.918   0.604  -1.182  1.00  0.00           C
ATOM   4088  SG  CYS E   7      14.515   1.444  -2.749  1.00  0.00           S
ATOM   4089  HA  CYS E   7      13.969   2.050  -0.011  1.00  0.00           H
ATOM   4090  HB2 CYS E   7      15.917   0.938  -0.865  1.00  0.00           H
ATOM   4091  HB3 CYS E   7      14.937  -0.480  -1.358  1.00  0.00           H
ATOM   4092  HN  CYS E   7      14.290  -0.675   1.139  1.00  0.00           H
ATOM   4093  N   PRO E   8      11.477   1.466  -0.907  1.00  0.00           N
ATOM   4094  CA  PRO E   8      10.209   1.037  -1.499  1.00  0.00           C
ATOM   4095  C   PRO E   8      10.247   0.334  -2.843  1.00  0.00           C
ATOM   4096  O   PRO E   8      11.333   0.207  -3.386  1.00  0.00           O
ATOM   4097  CB  PRO E   8       9.541   2.422  -1.671  1.00  0.00           C
ATOM   4098  CG  PRO E   8      10.082   3.239  -0.482  1.00  0.00           C
ATOM   4099  CD  PRO E   8      11.572   2.857  -0.488  1.00  0.00           C
ATOM   4100  HA  PRO E   8       9.719   0.420  -0.731  1.00  0.00           H
ATOM   4101  HD3 PRO E   8      11.994   3.037   0.511  1.00  0.00           H
ATOM   4102  HD2 PRO E   8      12.102   3.421  -1.268  1.00  0.00           H
ATOM   4103  HG3 PRO E   8       9.599   2.892   0.448  1.00  0.00           H
ATOM   4104  HG2 PRO E   8       9.943   4.325  -0.577  1.00  0.00           H
ATOM   4105  HB2 PRO E   8       9.910   2.882  -2.603  1.00  0.00           H
ATOM   4106  HB3 PRO E   8       8.444   2.388  -1.697  1.00  0.00           H
ATOM   4107  N   PRO E   9       9.105  -0.142  -3.418  1.00  0.00           N
ATOM   4108  CA  PRO E   9       9.163  -0.944  -4.640  1.00  0.00           C
ATOM   4109  C   PRO E   9       9.200  -0.202  -5.955  1.00  0.00           C
ATOM   4110  O   PRO E   9       9.314   1.013  -5.989  1.00  0.00           O
ATOM   4111  CB  PRO E   9       7.760  -1.628  -4.592  1.00  0.00           C
ATOM   4112  CG  PRO E   9       7.208  -1.359  -3.176  1.00  0.00           C
ATOM   4113  CD  PRO E   9       7.783   0.023  -2.819  1.00  0.00           C
ATOM   4114  HA  PRO E   9       9.986  -1.671  -4.587  1.00  0.00           H
ATOM   4115  HD3 PRO E   9       7.710   0.152  -1.731  1.00  0.00           H
ATOM   4116  HD2 PRO E   9       7.239   0.831  -3.336  1.00  0.00           H
ATOM   4117  HG3 PRO E   9       7.632  -2.084  -2.474  1.00  0.00           H
ATOM   4118  HG2 PRO E   9       6.107  -1.402  -3.109  1.00  0.00           H
ATOM   4119  HB2 PRO E   9       7.047  -1.145  -5.283  1.00  0.00           H
ATOM   4120  HB3 PRO E   9       7.794  -2.698  -4.844  1.00  0.00           H
ATOM   4121  N   GLY E  10       9.025  -0.990  -7.043  1.00  0.00           N
ATOM   4122  CA  GLY E  10       8.572  -0.439  -8.314  1.00  0.00           C
ATOM   4123  C   GLY E  10       9.617   0.376  -9.033  1.00  0.00           C
ATOM   4124  O   GLY E  10      10.479  -0.222  -9.656  1.00  0.00           O
ATOM   4125  HA3 GLY E  10       7.660   0.152  -8.135  1.00  0.00           H
ATOM   4126  HA2 GLY E  10       8.277  -1.257  -8.994  1.00  0.00           H
ATOM   4127  HN  GLY E  10       9.062  -1.986  -6.957  1.00  0.00           H
ATOM   4128  N   LEU E  11       9.534   1.727  -8.966  1.00  0.00           N
ATOM   4129  CA  LEU E  11      10.403   2.589  -9.768  1.00  0.00           C
ATOM   4130  C   LEU E  11      11.238   3.437  -8.837  1.00  0.00           C
ATOM   4131  O   LEU E  11      11.487   4.594  -9.144  1.00  0.00           O
ATOM   4132  CB  LEU E  11       9.449   3.383 -10.713  1.00  0.00           C
ATOM   4133  CG  LEU E  11      10.086   4.377 -11.733  1.00  0.00           C
ATOM   4134  CD1 LEU E  11      11.176   3.710 -12.616  1.00  0.00           C
ATOM   4135  CD2 LEU E  11       8.970   4.993 -12.627  1.00  0.00           C
ATOM   4136  HA  LEU E  11      11.102   1.994 -10.377  1.00  0.00           H
ATOM   4137  HB2 LEU E  11       8.867   2.638 -11.282  1.00  0.00           H
ATOM   4138  HB3 LEU E  11       8.743   3.952 -10.088  1.00  0.00           H
ATOM   4139  HG  LEU E  11      10.545   5.224 -11.200  1.00  0.00           H
ATOM   4140 HD21 LEU E  11       9.389   5.730 -13.328  1.00  0.00           H
ATOM   4141 HD22 LEU E  11       8.463   4.209 -13.212  1.00  0.00           H
ATOM   4142 HD23 LEU E  11       8.218   5.504 -12.004  1.00  0.00           H
ATOM   4143 HD11 LEU E  11      11.535   4.415 -13.382  1.00  0.00           H
ATOM   4144 HD12 LEU E  11      12.044   3.411 -12.010  1.00  0.00           H
ATOM   4145 HD13 LEU E  11      10.768   2.821 -13.120  1.00  0.00           H
ATOM   4146  HN  LEU E  11       8.845   2.172  -8.388  1.00  0.00           H
ATOM   4147  N   PHE E  12      11.682   2.870  -7.686  1.00  0.00           N
ATOM   4148  CA  PHE E  12      12.467   3.660  -6.738  1.00  0.00           C
ATOM   4149  C   PHE E  12      13.579   2.816  -6.186  1.00  0.00           C
ATOM   4150  O   PHE E  12      13.347   1.630  -6.009  1.00  0.00           O
ATOM   4151  CB  PHE E  12      11.549   4.199  -5.622  1.00  0.00           C
ATOM   4152  CG  PHE E  12      10.442   4.964  -6.358  1.00  0.00           C
ATOM   4153  CD1 PHE E  12      10.718   6.224  -6.904  1.00  0.00           C
ATOM   4154  CD2 PHE E  12       9.174   4.403  -6.541  1.00  0.00           C
ATOM   4155  CE1 PHE E  12       9.797   6.833  -7.761  1.00  0.00           C
ATOM   4156  CE2 PHE E  12       8.276   4.983  -7.439  1.00  0.00           C
ATOM   4157  CZ  PHE E  12       8.612   6.169  -8.093  1.00  0.00           C
ATOM   4158  HA  PHE E  12      12.941   4.515  -7.249  1.00  0.00           H
ATOM   4159  HB2 PHE E  12      11.136   3.370  -5.026  1.00  0.00           H
ATOM   4160  HB3 PHE E  12      12.153   4.840  -4.962  1.00  0.00           H
ATOM   4161  HD2 PHE E  12       8.886   3.509  -6.000  1.00  0.00           H
ATOM   4162  HE2 PHE E  12       7.317   4.507  -7.633  1.00  0.00           H
ATOM   4163  HZ  PHE E  12       7.956   6.576  -8.856  1.00  0.00           H
ATOM   4164  HE1 PHE E  12      10.006   7.814  -8.171  1.00  0.00           H
ATOM   4165  HD1 PHE E  12      11.654   6.719  -6.679  1.00  0.00           H
ATOM   4166  HN  PHE E  12      11.465   1.921  -7.425  1.00  0.00           H
ATOM   4167  N   SER E  13      14.781   3.395  -5.959  1.00  0.00           N
ATOM   4168  CA  SER E  13      15.974   2.564  -5.881  1.00  0.00           C
ATOM   4169  C   SER E  13      16.935   3.134  -4.858  1.00  0.00           C
ATOM   4170  O   SER E  13      16.437   3.610  -3.852  1.00  0.00           O
ATOM   4171  CB  SER E  13      16.448   2.369  -7.361  1.00  0.00           C
ATOM   4172  OG  SER E  13      17.811   2.774  -7.577  1.00  0.00           O
ATOM   4173  HA  SER E  13      15.703   1.589  -5.454  1.00  0.00           H
ATOM   4174  HB2 SER E  13      16.375   1.323  -7.673  1.00  0.00           H
ATOM   4175  HB3 SER E  13      15.769   2.910  -8.037  1.00  0.00           H
ATOM   4176  HG1 SER E  13      18.108   2.642  -8.473  1.00  0.00           H
ATOM   4177  HN  SER E  13      14.914   4.386  -6.019  1.00  0.00           H
ATOM   4178  N   ASN E  14      18.272   3.072  -5.059  1.00  0.00           N
ATOM   4179  CA  ASN E  14      19.261   3.389  -4.022  1.00  0.00           C
ATOM   4180  C   ASN E  14      18.747   4.175  -2.828  1.00  0.00           C
ATOM   4181  O   ASN E  14      18.278   5.272  -3.079  1.00  0.00           O
ATOM   4182  CB  ASN E  14      20.434   4.242  -4.568  1.00  0.00           C
ATOM   4183  CG  ASN E  14      21.092   3.739  -5.820  1.00  0.00           C
ATOM   4184  OD1 ASN E  14      22.149   3.135  -5.728  1.00  0.00           O
ATOM   4185  ND2 ASN E  14      20.482   3.994  -6.997  1.00  0.00           N
ATOM   4186  HA  ASN E  14      19.693   2.422  -3.736  1.00  0.00           H
ATOM   4187  HB2 ASN E  14      20.051   5.239  -4.809  1.00  0.00           H
ATOM   4188  HB3 ASN E  14      21.201   4.329  -3.784  1.00  0.00           H
ATOM   4189 HD22 ASN E  14      20.870   3.662  -7.852  1.00  0.00           H
ATOM   4190 HD21 ASN E  14      19.638   4.531  -7.048  1.00  0.00           H
ATOM   4191  HN  ASN E  14      18.608   2.681  -5.911  1.00  0.00           H
ATOM   4192  N   PRO E  15      18.812   3.726  -1.547  1.00  0.00           N
ATOM   4193  CA  PRO E  15      18.294   4.542  -0.453  1.00  0.00           C
ATOM   4194  C   PRO E  15      19.277   5.659  -0.178  1.00  0.00           C
ATOM   4195  O   PRO E  15      20.086   5.506   0.725  1.00  0.00           O
ATOM   4196  CB  PRO E  15      18.219   3.473   0.662  1.00  0.00           C
ATOM   4197  CG  PRO E  15      19.423   2.573   0.335  1.00  0.00           C
ATOM   4198  CD  PRO E  15      19.410   2.447  -1.201  1.00  0.00           C
ATOM   4199  HA  PRO E  15      17.278   4.896  -0.626  1.00  0.00           H
ATOM   4200  HD3 PRO E  15      18.757   1.622  -1.515  1.00  0.00           H
ATOM   4201  HD2 PRO E  15      20.436   2.306  -1.577  1.00  0.00           H
ATOM   4202  HG3 PRO E  15      19.377   1.608   0.843  1.00  0.00           H
ATOM   4203  HG2 PRO E  15      20.337   3.095   0.640  1.00  0.00           H
ATOM   4204  HB2 PRO E  15      18.258   3.881   1.683  1.00  0.00           H
ATOM   4205  HB3 PRO E  15      17.297   2.876   0.552  1.00  0.00           H
ATOM   4206  N   GLN E  16      19.258   6.784  -0.937  1.00  0.00           N
ATOM   4207  CA  GLN E  16      20.343   7.760  -0.815  1.00  0.00           C
ATOM   4208  C   GLN E  16      20.127   8.837   0.219  1.00  0.00           C
ATOM   4209  O   GLN E  16      18.992   9.183   0.506  1.00  0.00           O
ATOM   4210  CB  GLN E  16      20.694   8.471  -2.155  1.00  0.00           C
ATOM   4211  CG  GLN E  16      20.907   7.442  -3.300  1.00  0.00           C
ATOM   4212  CD  GLN E  16      22.055   7.729  -4.245  1.00  0.00           C
ATOM   4213  OE1 GLN E  16      23.079   8.205  -3.786  1.00  0.00           O
ATOM   4214  NE2 GLN E  16      21.958   7.445  -5.564  1.00  0.00           N
ATOM   4215  HA  GLN E  16      21.240   7.202  -0.529  1.00  0.00           H
ATOM   4216  HB2 GLN E  16      19.892   9.175  -2.421  1.00  0.00           H
ATOM   4217  HB3 GLN E  16      21.601   9.074  -2.014  1.00  0.00           H
ATOM   4218  HG2 GLN E  16      21.136   6.470  -2.847  1.00  0.00           H
ATOM   4219  HG3 GLN E  16      19.959   7.340  -3.838  1.00  0.00           H
ATOM   4220 HE22 GLN E  16      22.733   7.646  -6.165  1.00  0.00           H
ATOM   4221 HE21 GLN E  16      21.137   7.045  -5.967  1.00  0.00           H
ATOM   4222  HN  GLN E  16      18.551   6.941  -1.627  1.00  0.00           H
ATOM   4223  N   CYS E  17      21.249   9.395   0.738  1.00  0.00           N
ATOM   4224  CA  CYS E  17      21.195  10.637   1.497  1.00  0.00           C
ATOM   4225  C   CYS E  17      21.275  11.742   0.468  1.00  0.00           C
ATOM   4226  O   CYS E  17      22.315  12.367   0.333  1.00  0.00           O
ATOM   4227  CB  CYS E  17      22.375  10.727   2.500  1.00  0.00           C
ATOM   4228  SG  CYS E  17      22.072   9.580   3.876  1.00  0.00           S
ATOM   4229  HA  CYS E  17      20.254  10.735   2.064  1.00  0.00           H
ATOM   4230  HB2 CYS E  17      23.340  10.487   2.025  1.00  0.00           H
ATOM   4231  HB3 CYS E  17      22.443  11.740   2.916  1.00  0.00           H
ATOM   4232  HN  CYS E  17      22.160   9.050   0.502  1.00  0.00           H
ATOM   4233  N   CYS E  18      20.170  12.002  -0.267  1.00  0.00           N
ATOM   4234  CA  CYS E  18      20.164  13.127  -1.206  1.00  0.00           C
ATOM   4235  C   CYS E  18      20.360  14.395  -0.422  1.00  0.00           C
ATOM   4236  O   CYS E  18      20.451  14.334   0.793  1.00  0.00           O
ATOM   4237  CB  CYS E  18      18.784  13.258  -1.900  1.00  0.00           C
ATOM   4238  SG  CYS E  18      18.341  11.718  -2.746  1.00  0.00           S
ATOM   4239  HA  CYS E  18      20.955  13.020  -1.958  1.00  0.00           H
ATOM   4240  HB2 CYS E  18      18.051  13.509  -1.124  1.00  0.00           H
ATOM   4241  HB3 CYS E  18      18.733  14.047  -2.658  1.00  0.00           H
ATOM   4242  HN  CYS E  18      19.331  11.470  -0.134  1.00  0.00           H
ATOM   4243  N   ALA E  19      20.374  15.576  -1.074  1.00  0.00           N
ATOM   4244  CA  ALA E  19      20.183  16.777  -0.279  1.00  0.00           C
ATOM   4245  C   ALA E  19      18.900  16.550   0.483  1.00  0.00           C
ATOM   4246  O   ALA E  19      18.879  16.642   1.701  1.00  0.00           O
ATOM   4247  CB  ALA E  19      19.917  18.045  -1.130  1.00  0.00           C
ATOM   4248  HA  ALA E  19      21.027  16.940   0.410  1.00  0.00           H
ATOM   4249  HB1 ALA E  19      19.489  18.793  -0.456  1.00  0.00           H
ATOM   4250  HB2 ALA E  19      20.822  18.460  -1.580  1.00  0.00           H
ATOM   4251  HB3 ALA E  19      19.206  17.861  -1.947  1.00  0.00           H
ATOM   4252  HN  ALA E  19      20.390  15.649  -2.074  1.00  0.00           H
ATOM   4253  N   THR E  20      17.818  16.287  -0.282  1.00  0.00           N
ATOM   4254  CA  THR E  20      16.467  16.387   0.256  1.00  0.00           C
ATOM   4255  C   THR E  20      15.544  16.012  -0.893  1.00  0.00           C
ATOM   4256  O   THR E  20      15.962  16.270  -2.012  1.00  0.00           O
ATOM   4257  CB  THR E  20      16.283  17.860   0.743  1.00  0.00           C
ATOM   4258  OG1 THR E  20      15.421  17.895   1.887  1.00  0.00           O
ATOM   4259  CG2 THR E  20      15.803  18.770  -0.411  1.00  0.00           C
ATOM   4260  HA  THR E  20      16.363  15.702   1.110  1.00  0.00           H
ATOM   4261  HB  THR E  20      17.236  18.292   1.093  1.00  0.00           H
ATOM   4262  HG1 THR E  20      15.378  18.761   2.285  1.00  0.00           H
ATOM   4263 HG23 THR E  20      14.782  18.503  -0.722  1.00  0.00           H
ATOM   4264 HG21 THR E  20      15.806  19.821  -0.108  1.00  0.00           H
ATOM   4265 HG22 THR E  20      16.501  18.656  -1.253  1.00  0.00           H
ATOM   4266  HN  THR E  20      17.913  16.111  -1.264  1.00  0.00           H
ATOM   4267  N   GLN E  21      14.339  15.424  -0.720  1.00  0.00           N
ATOM   4268  CA  GLN E  21      13.487  15.177  -1.888  1.00  0.00           C
ATOM   4269  C   GLN E  21      12.865  16.525  -2.185  1.00  0.00           C
ATOM   4270  O   GLN E  21      11.715  16.731  -1.828  1.00  0.00           O
ATOM   4271  CB  GLN E  21      12.441  14.010  -1.765  1.00  0.00           C
ATOM   4272  CG  GLN E  21      12.727  12.712  -2.587  1.00  0.00           C
ATOM   4273  CD  GLN E  21      11.520  11.801  -2.700  1.00  0.00           C
ATOM   4274  OE1 GLN E  21      11.218  11.383  -3.807  1.00  0.00           O
ATOM   4275  NE2 GLN E  21      10.798  11.467  -1.606  1.00  0.00           N
ATOM   4276  HA  GLN E  21      14.108  14.908  -2.754  1.00  0.00           H
ATOM   4277  HB2 GLN E  21      12.313  13.733  -0.710  1.00  0.00           H
ATOM   4278  HB3 GLN E  21      11.470  14.353  -2.156  1.00  0.00           H
ATOM   4279  HG2 GLN E  21      13.006  13.009  -3.608  1.00  0.00           H
ATOM   4280  HG3 GLN E  21      13.552  12.111  -2.190  1.00  0.00           H
ATOM   4281 HE22 GLN E  21       9.966  10.920  -1.705  1.00  0.00           H
ATOM   4282 HE21 GLN E  21      11.056  11.757  -0.689  1.00  0.00           H
ATOM   4283  HN  GLN E  21      14.003  15.202   0.191  1.00  0.00           H
ATOM   4284  N   VAL E  22      13.580  17.461  -2.867  1.00  0.00           N
ATOM   4285  CA  VAL E  22      12.877  18.613  -3.442  1.00  0.00           C
ATOM   4286  C   VAL E  22      11.957  17.983  -4.455  1.00  0.00           C
ATOM   4287  O   VAL E  22      12.120  16.796  -4.685  1.00  0.00           O
ATOM   4288  CB  VAL E  22      13.729  19.688  -4.189  1.00  0.00           C
ATOM   4289  CG1 VAL E  22      14.935  20.193  -3.356  1.00  0.00           C
ATOM   4290  CG2 VAL E  22      14.208  19.182  -5.576  1.00  0.00           C
ATOM   4291  HA  VAL E  22      12.287  19.106  -2.651  1.00  0.00           H
ATOM   4292  HB  VAL E  22      13.081  20.567  -4.370  1.00  0.00           H
ATOM   4293 HG11 VAL E  22      15.381  21.084  -3.825  1.00  0.00           H
ATOM   4294 HG12 VAL E  22      14.607  20.463  -2.342  1.00  0.00           H
ATOM   4295 HG13 VAL E  22      15.712  19.418  -3.307  1.00  0.00           H
ATOM   4296 HG21 VAL E  22      14.903  19.899  -6.031  1.00  0.00           H
ATOM   4297 HG22 VAL E  22      14.693  18.200  -5.489  1.00  0.00           H
ATOM   4298 HG23 VAL E  22      13.361  19.082  -6.261  1.00  0.00           H
ATOM   4299  HN  VAL E  22      14.536  17.305  -3.120  1.00  0.00           H
ATOM   4300  N   LEU E  23      10.978  18.669  -5.078  1.00  0.00           N
ATOM   4301  CA  LEU E  23      10.134  17.960  -6.039  1.00  0.00           C
ATOM   4302  C   LEU E  23       9.398  16.792  -5.404  1.00  0.00           C
ATOM   4303  O   LEU E  23       8.603  16.241  -6.144  1.00  0.00           O
ATOM   4304  CB  LEU E  23      10.933  17.522  -7.309  1.00  0.00           C
ATOM   4305  CG  LEU E  23      11.337  18.685  -8.271  1.00  0.00           C
ATOM   4306  CD1 LEU E  23      12.629  18.368  -9.084  1.00  0.00           C
ATOM   4307  CD2 LEU E  23      10.205  18.982  -9.289  1.00  0.00           C
ATOM   4308  HA  LEU E  23       9.345  18.630  -6.405  1.00  0.00           H
ATOM   4309  HB2 LEU E  23      11.842  17.010  -6.978  1.00  0.00           H
ATOM   4310  HB3 LEU E  23      10.339  16.800  -7.889  1.00  0.00           H
ATOM   4311  HG  LEU E  23      11.518  19.593  -7.674  1.00  0.00           H
ATOM   4312 HD21 LEU E  23      10.505  19.817  -9.938  1.00  0.00           H
ATOM   4313 HD22 LEU E  23       9.998  18.109  -9.927  1.00  0.00           H
ATOM   4314 HD23 LEU E  23       9.280  19.250  -8.768  1.00  0.00           H
ATOM   4315 HD11 LEU E  23      12.950  19.259  -9.647  1.00  0.00           H
ATOM   4316 HD12 LEU E  23      13.462  18.067  -8.433  1.00  0.00           H
ATOM   4317 HD13 LEU E  23      12.443  17.561  -9.808  1.00  0.00           H
ATOM   4318  HN  LEU E  23      10.816  19.642  -4.896  1.00  0.00           H
ATOM   4319  N   GLY E  24       9.557  16.361  -4.122  1.00  0.00           N
ATOM   4320  CA  GLY E  24       8.800  15.224  -3.583  1.00  0.00           C
ATOM   4321  C   GLY E  24       9.004  13.879  -4.251  1.00  0.00           C
ATOM   4322  O   GLY E  24       9.203  12.916  -3.529  1.00  0.00           O
ATOM   4323  HA3 GLY E  24       7.735  15.463  -3.584  1.00  0.00           H
ATOM   4324  HA2 GLY E  24       9.072  15.090  -2.522  1.00  0.00           H
ATOM   4325  HN  GLY E  24      10.136  16.839  -3.465  1.00  0.00           H
ATOM   4326  N   LEU E  25       8.928  13.756  -5.597  1.00  0.00           N
ATOM   4327  CA  LEU E  25       9.198  12.500  -6.288  1.00  0.00           C
ATOM   4328  C   LEU E  25      10.646  12.502  -6.710  1.00  0.00           C
ATOM   4329  O   LEU E  25      11.221  11.438  -6.627  1.00  0.00           O
ATOM   4330  CB  LEU E  25       8.332  12.347  -7.572  1.00  0.00           C
ATOM   4331  CG  LEU E  25       8.412  10.957  -8.277  1.00  0.00           C
ATOM   4332  CD1 LEU E  25       7.673   9.854  -7.467  1.00  0.00           C
ATOM   4333  CD2 LEU E  25       7.792  11.055  -9.701  1.00  0.00           C
ATOM   4334  HA  LEU E  25       8.988  11.654  -5.616  1.00  0.00           H
ATOM   4335  HB2 LEU E  25       7.281  12.523  -7.314  1.00  0.00           H
ATOM   4336  HB3 LEU E  25       8.642  13.132  -8.278  1.00  0.00           H
ATOM   4337  HG  LEU E  25       9.467  10.664  -8.406  1.00  0.00           H
ATOM   4338 HD21 LEU E  25       7.867  10.089 -10.224  1.00  0.00           H
ATOM   4339 HD22 LEU E  25       6.732  11.342  -9.636  1.00  0.00           H
ATOM   4340 HD23 LEU E  25       8.318  11.808 -10.308  1.00  0.00           H
ATOM   4341 HD11 LEU E  25       7.667   8.912  -8.034  1.00  0.00           H
ATOM   4342 HD12 LEU E  25       8.159   9.655  -6.502  1.00  0.00           H
ATOM   4343 HD13 LEU E  25       6.627  10.141  -7.279  1.00  0.00           H
ATOM   4344  HN  LEU E  25       8.722  14.540  -6.163  1.00  0.00           H
ATOM   4345  N   ILE E  26      11.249  13.628  -7.168  1.00  0.00           N
ATOM   4346  CA  ILE E  26      12.660  13.634  -7.576  1.00  0.00           C
ATOM   4347  C   ILE E  26      13.504  14.022  -6.381  1.00  0.00           C
ATOM   4348  O   ILE E  26      12.958  14.634  -5.481  1.00  0.00           O
ATOM   4349  CB  ILE E  26      12.912  14.599  -8.785  1.00  0.00           C
ATOM   4350  CG1 ILE E  26      12.485  13.999 -10.156  1.00  0.00           C
ATOM   4351  CG2 ILE E  26      14.362  15.156  -8.886  1.00  0.00           C
ATOM   4352  HA  ILE E  26      12.946  12.621  -7.878  1.00  0.00           H
ATOM   4353  HB  ILE E  26      12.287  15.484  -8.636  1.00  0.00           H
ATOM   4354  CD  ILE E  26      10.988  13.594 -10.197  1.00  0.00           C
ATOM   4355  HD3 ILE E  26      10.353  14.430  -9.863  1.00  0.00           H
ATOM   4356  HD2 ILE E  26      10.805  12.722  -9.554  1.00  0.00           H
ATOM   4357  HD1 ILE E  26      10.693  13.334 -11.225  1.00  0.00           H
ATOM   4358 HG12 ILE E  26      12.643  14.756 -10.944  1.00  0.00           H
ATOM   4359 HG13 ILE E  26      13.124  13.136 -10.395  1.00  0.00           H
ATOM   4360 HG21 ILE E  26      14.438  15.868  -9.720  1.00  0.00           H
ATOM   4361 HG22 ILE E  26      14.661  15.695  -7.975  1.00  0.00           H
ATOM   4362 HG23 ILE E  26      15.075  14.347  -9.076  1.00  0.00           H
ATOM   4363  HN  ILE E  26      10.756  14.492  -7.205  1.00  0.00           H
ATOM   4364  N   GLY E  27      14.821  13.697  -6.354  1.00  0.00           N
ATOM   4365  CA  GLY E  27      15.713  14.196  -5.303  1.00  0.00           C
ATOM   4366  C   GLY E  27      17.028  14.614  -5.922  1.00  0.00           C
ATOM   4367  O   GLY E  27      17.329  14.103  -6.991  1.00  0.00           O
ATOM   4368  HA3 GLY E  27      15.884  13.418  -4.544  1.00  0.00           H
ATOM   4369  HA2 GLY E  27      15.288  15.087  -4.817  1.00  0.00           H
ATOM   4370  HN  GLY E  27      15.228  13.122  -7.065  1.00  0.00           H
ATOM   4371  N   LEU E  28      17.809  15.527  -5.288  1.00  0.00           N
ATOM   4372  CA  LEU E  28      19.014  16.063  -5.930  1.00  0.00           C
ATOM   4373  C   LEU E  28      20.276  15.518  -5.304  1.00  0.00           C
ATOM   4374  O   LEU E  28      20.226  15.109  -4.157  1.00  0.00           O
ATOM   4375  CB  LEU E  28      19.112  17.608  -5.781  1.00  0.00           C
ATOM   4376  CG  LEU E  28      17.806  18.383  -6.118  1.00  0.00           C
ATOM   4377  CD1 LEU E  28      18.066  19.906  -5.962  1.00  0.00           C
ATOM   4378  CD2 LEU E  28      17.282  18.056  -7.545  1.00  0.00           C
ATOM   4379  HA  LEU E  28      19.019  15.821  -7.004  1.00  0.00           H
ATOM   4380  HB2 LEU E  28      19.377  17.845  -4.736  1.00  0.00           H
ATOM   4381  HB3 LEU E  28      19.926  17.974  -6.428  1.00  0.00           H
ATOM   4382  HG  LEU E  28      17.037  18.096  -5.385  1.00  0.00           H
ATOM   4383 HD21 LEU E  28      16.415  18.687  -7.793  1.00  0.00           H
ATOM   4384 HD22 LEU E  28      18.067  18.232  -8.295  1.00  0.00           H
ATOM   4385 HD23 LEU E  28      16.958  17.009  -7.608  1.00  0.00           H
ATOM   4386 HD11 LEU E  28      17.180  20.504  -6.219  1.00  0.00           H
ATOM   4387 HD12 LEU E  28      18.354  20.148  -4.927  1.00  0.00           H
ATOM   4388 HD13 LEU E  28      18.881  20.207  -6.630  1.00  0.00           H
ATOM   4389  HN  LEU E  28      17.571  15.870  -4.376  1.00  0.00           H
ATOM   4390  N   ASP E  29      21.421  15.539  -6.025  1.00  0.00           N
ATOM   4391  CA  ASP E  29      22.693  15.156  -5.407  1.00  0.00           C
ATOM   4392  C   ASP E  29      22.524  13.819  -4.729  1.00  0.00           C
ATOM   4393  O   ASP E  29      22.811  13.696  -3.550  1.00  0.00           O
ATOM   4394  CB  ASP E  29      23.162  16.263  -4.424  1.00  0.00           C
ATOM   4395  CG  ASP E  29      23.380  17.592  -5.097  1.00  0.00           C
ATOM   4396  OD1 ASP E  29      22.370  18.222  -5.511  1.00  0.00           O
ATOM   4397  OD2 ASP E  29      24.560  18.026  -5.209  1.00  0.00           O
ATOM   4398  HA  ASP E  29      23.476  15.008  -6.169  1.00  0.00           H
ATOM   4399  HB2 ASP E  29      22.394  16.410  -3.653  1.00  0.00           H
ATOM   4400  HB3 ASP E  29      24.097  15.949  -3.933  1.00  0.00           H
ATOM   4401  HN  ASP E  29      21.422  15.855  -6.975  1.00  0.00           H
ATOM   4402  N   CYS E  30      22.034  12.812  -5.485  1.00  0.00           N
ATOM   4403  CA  CYS E  30      21.743  11.520  -4.874  1.00  0.00           C
ATOM   4404  C   CYS E  30      23.062  10.938  -4.407  1.00  0.00           C
ATOM   4405  O   CYS E  30      23.781  10.384  -5.223  1.00  0.00           O
ATOM   4406  CB  CYS E  30      20.953  10.611  -5.852  1.00  0.00           C
ATOM   4407  SG  CYS E  30      19.427  11.478  -6.349  1.00  0.00           S
ATOM   4408  HA  CYS E  30      21.064  11.675  -4.021  1.00  0.00           H
ATOM   4409  HB2 CYS E  30      21.549  10.374  -6.745  1.00  0.00           H
ATOM   4410  HB3 CYS E  30      20.652   9.679  -5.358  1.00  0.00           H
ATOM   4411  HN  CYS E  30      21.863  12.942  -6.464  1.00  0.00           H
ATOM   4412  N   LYS E  31      23.391  11.089  -3.097  1.00  0.00           N
ATOM   4413  CA  LYS E  31      24.676  10.646  -2.551  1.00  0.00           C
ATOM   4414  C   LYS E  31      24.378   9.476  -1.656  1.00  0.00           C
ATOM   4415  O   LYS E  31      23.661   9.680  -0.688  1.00  0.00           O
ATOM   4416  CB  LYS E  31      25.295  11.792  -1.702  1.00  0.00           C
ATOM   4417  CG  LYS E  31      26.552  11.385  -0.889  1.00  0.00           C
ATOM   4418  CD  LYS E  31      27.122  12.539  -0.013  1.00  0.00           C
ATOM   4419  CE  LYS E  31      27.952  13.585  -0.806  1.00  0.00           C
ATOM   4420  NZ  LYS E  31      29.302  13.069  -1.134  1.00  0.00           N
ATOM   4421  HA  LYS E  31      25.388  10.368  -3.342  1.00  0.00           H
ATOM   4422  HB2 LYS E  31      25.546  12.613  -2.390  1.00  0.00           H
ATOM   4423  HB3 LYS E  31      24.545  12.133  -0.973  1.00  0.00           H
ATOM   4424  HG2 LYS E  31      26.290  10.564  -0.207  1.00  0.00           H
ATOM   4425  HG3 LYS E  31      27.302  11.027  -1.599  1.00  0.00           H
ATOM   4426  HD2 LYS E  31      26.276  13.031   0.491  1.00  0.00           H
ATOM   4427  HD3 LYS E  31      27.779  12.131   0.772  1.00  0.00           H
ATOM   4428  HE2 LYS E  31      28.073  14.477  -0.171  1.00  0.00           H
ATOM   4429  HE3 LYS E  31      27.415  13.903  -1.712  1.00  0.00           H
ATOM   4430  HZ1 LYS E  31      29.769  13.602  -1.945  1.00  0.00           H
ATOM   4431  HZ2 LYS E  31      29.968  13.063  -0.280  1.00  0.00           H
ATOM   4432  HZ3 LYS E  31      29.302  12.065  -1.507  1.00  0.00           H
ATOM   4433  HN  LYS E  31      22.749  11.501  -2.449  1.00  0.00           H
ATOM   4434  N   VAL E  32      24.894   8.256  -1.948  1.00  0.00           N
ATOM   4435  CA  VAL E  32      24.536   7.110  -1.114  1.00  0.00           C
ATOM   4436  C   VAL E  32      24.988   7.419   0.308  1.00  0.00           C
ATOM   4437  O   VAL E  32      25.871   8.250   0.442  1.00  0.00           O
ATOM   4438  CB  VAL E  32      24.961   5.712  -1.685  1.00  0.00           C
ATOM   4439  CG1 VAL E  32      24.391   5.418  -3.102  1.00  0.00           C
ATOM   4440  CG2 VAL E  32      26.488   5.477  -1.705  1.00  0.00           C
ATOM   4441  HA  VAL E  32      23.438   7.122  -1.132  1.00  0.00           H
ATOM   4442  HB  VAL E  32      24.564   4.919  -1.027  1.00  0.00           H
ATOM   4443 HG11 VAL E  32      24.644   4.382  -3.378  1.00  0.00           H
ATOM   4444 HG12 VAL E  32      23.298   5.492  -3.095  1.00  0.00           H
ATOM   4445 HG13 VAL E  32      24.795   6.086  -3.881  1.00  0.00           H
ATOM   4446 HG21 VAL E  32      26.680   4.481  -2.123  1.00  0.00           H
ATOM   4447 HG22 VAL E  32      27.017   6.200  -2.340  1.00  0.00           H
ATOM   4448 HG23 VAL E  32      26.876   5.495  -0.678  1.00  0.00           H
ATOM   4449  HN  VAL E  32      25.485   8.112  -2.740  1.00  0.00           H
ATOM   4450  N   PRO E  33      24.455   6.859   1.422  1.00  0.00           N
ATOM   4451  CA  PRO E  33      24.892   7.291   2.745  1.00  0.00           C
ATOM   4452  C   PRO E  33      26.275   6.759   3.024  1.00  0.00           C
ATOM   4453  O   PRO E  33      26.835   6.084   2.175  1.00  0.00           O
ATOM   4454  CB  PRO E  33      23.859   6.558   3.648  1.00  0.00           C
ATOM   4455  CG  PRO E  33      22.717   6.198   2.673  1.00  0.00           C
ATOM   4456  CD  PRO E  33      23.481   5.790   1.394  1.00  0.00           C
ATOM   4457  HA  PRO E  33      24.825   8.387   2.854  1.00  0.00           H
ATOM   4458  HD3 PRO E  33      22.821   5.708   0.522  1.00  0.00           H
ATOM   4459  HD2 PRO E  33      24.049   4.860   1.536  1.00  0.00           H
ATOM   4460  HG3 PRO E  33      22.116   7.091   2.441  1.00  0.00           H
ATOM   4461  HG2 PRO E  33      22.053   5.419   3.082  1.00  0.00           H
ATOM   4462  HB2 PRO E  33      24.274   5.613   4.044  1.00  0.00           H
ATOM   4463  HB3 PRO E  33      23.508   7.163   4.498  1.00  0.00           H
ATOM   4464  N   SER E  34      26.819   7.046   4.227  1.00  0.00           N
ATOM   4465  CA  SER E  34      28.110   6.470   4.588  1.00  0.00           C
ATOM   4466  C   SER E  34      27.981   4.991   4.860  1.00  0.00           C
ATOM   4467  O   SER E  34      28.909   4.264   4.538  1.00  0.00           O
ATOM   4468  CB  SER E  34      28.657   7.092   5.899  1.00  0.00           C
ATOM   4469  OG  SER E  34      27.651   7.033   6.922  1.00  0.00           O
ATOM   4470  HA  SER E  34      28.826   6.656   3.769  1.00  0.00           H
ATOM   4471  HB2 SER E  34      29.565   6.559   6.228  1.00  0.00           H
ATOM   4472  HB3 SER E  34      28.921   8.135   5.706  1.00  0.00           H
ATOM   4473  HG1 SER E  34      27.944   7.414   7.744  1.00  0.00           H
ATOM   4474  HN  SER E  34      26.329   7.604   4.903  1.00  0.00           H
ATOM   4475  N   GLN E  35      26.862   4.548   5.484  1.00  0.00           N
ATOM   4476  CA  GLN E  35      26.803   3.199   6.037  1.00  0.00           C
ATOM   4477  C   GLN E  35      25.445   2.549   5.884  1.00  0.00           C
ATOM   4478  O   GLN E  35      24.529   3.193   5.399  1.00  0.00           O
ATOM   4479  CB  GLN E  35      27.247   3.281   7.525  1.00  0.00           C
ATOM   4480  CG  GLN E  35      26.275   4.122   8.388  1.00  0.00           C
ATOM   4481  CD  GLN E  35      26.598   4.023   9.859  1.00  0.00           C
ATOM   4482  OE1 GLN E  35      27.128   4.972  10.414  1.00  0.00           O
ATOM   4483  NE2 GLN E  35      26.286   2.885  10.518  1.00  0.00           N
ATOM   4484  HA  GLN E  35      27.509   2.547   5.517  1.00  0.00           H
ATOM   4485  HB2 GLN E  35      27.301   2.271   7.955  1.00  0.00           H
ATOM   4486  HB3 GLN E  35      28.252   3.730   7.575  1.00  0.00           H
ATOM   4487  HG2 GLN E  35      26.304   5.175   8.078  1.00  0.00           H
ATOM   4488  HG3 GLN E  35      25.255   3.749   8.236  1.00  0.00           H
ATOM   4489 HE22 GLN E  35      26.497   2.803  11.493  1.00  0.00           H
ATOM   4490 HE21 GLN E  35      25.840   2.118  10.054  1.00  0.00           H
ATOM   4491  HN  GLN E  35      26.098   5.159   5.683  1.00  0.00           H
ATOM   4492  N   ASN E  36      25.318   1.269   6.310  1.00  0.00           N
ATOM   4493  CA  ASN E  36      24.027   0.582   6.323  1.00  0.00           C
ATOM   4494  C   ASN E  36      22.962   1.395   7.008  1.00  0.00           C
ATOM   4495  O   ASN E  36      23.290   2.320   7.733  1.00  0.00           O
ATOM   4496  CB  ASN E  36      24.094  -0.736   7.147  1.00  0.00           C
ATOM   4497  CG  ASN E  36      24.659  -0.529   8.535  1.00  0.00           C
ATOM   4498  OD1 ASN E  36      25.141   0.547   8.848  1.00  0.00           O
ATOM   4499  ND2 ASN E  36      24.622  -1.569   9.396  1.00  0.00           N
ATOM   4500  HA  ASN E  36      23.726   0.366   5.284  1.00  0.00           H
ATOM   4501  HB2 ASN E  36      23.099  -1.195   7.247  1.00  0.00           H
ATOM   4502  HB3 ASN E  36      24.732  -1.447   6.609  1.00  0.00           H
ATOM   4503 HD22 ASN E  36      25.016  -1.467  10.310  1.00  0.00           H
ATOM   4504 HD21 ASN E  36      24.217  -2.445   9.131  1.00  0.00           H
ATOM   4505  HN  ASN E  36      26.112   0.760   6.631  1.00  0.00           H
ATOM   4506  N   VAL E  37      21.677   1.035   6.791  1.00  0.00           N
ATOM   4507  CA  VAL E  37      20.592   1.761   7.430  1.00  0.00           C
ATOM   4508  C   VAL E  37      19.576   0.781   7.977  1.00  0.00           C
ATOM   4509  O   VAL E  37      18.420   0.859   7.595  1.00  0.00           O
ATOM   4510  CB  VAL E  37      20.063   2.830   6.431  1.00  0.00           C
ATOM   4511  CG1 VAL E  37      21.177   3.856   6.076  1.00  0.00           C
ATOM   4512  CG2 VAL E  37      19.463   2.255   5.117  1.00  0.00           C
ATOM   4513  HA  VAL E  37      20.948   2.306   8.317  1.00  0.00           H
ATOM   4514  HB  VAL E  37      19.262   3.343   6.971  1.00  0.00           H
ATOM   4515 HG11 VAL E  37      20.764   4.675   5.469  1.00  0.00           H
ATOM   4516 HG12 VAL E  37      21.645   4.287   6.974  1.00  0.00           H
ATOM   4517 HG13 VAL E  37      21.964   3.371   5.488  1.00  0.00           H
ATOM   4518 HG21 VAL E  37      19.033   3.072   4.517  1.00  0.00           H
ATOM   4519 HG22 VAL E  37      20.241   1.769   4.519  1.00  0.00           H
ATOM   4520 HG23 VAL E  37      18.671   1.519   5.297  1.00  0.00           H
ATOM   4521  HN  VAL E  37      21.434   0.287   6.170  1.00  0.00           H
ATOM   4522  N   TYR E  38      20.014  -0.148   8.871  1.00  0.00           N
ATOM   4523  CA  TYR E  38      19.142  -1.211   9.386  1.00  0.00           C
ATOM   4524  C   TYR E  38      17.669  -0.864   9.337  1.00  0.00           C
ATOM   4525  O   TYR E  38      16.912  -1.587   8.706  1.00  0.00           O
ATOM   4526  CB  TYR E  38      19.515  -1.649  10.831  1.00  0.00           C
ATOM   4527  CG  TYR E  38      20.780  -2.525  10.880  1.00  0.00           C
ATOM   4528  CD1 TYR E  38      20.788  -3.782  10.261  1.00  0.00           C
ATOM   4529  CD2 TYR E  38      21.931  -2.101  11.556  1.00  0.00           C
ATOM   4530  CE1 TYR E  38      21.929  -4.588  10.300  1.00  0.00           C
ATOM   4531  CE2 TYR E  38      23.041  -2.940  11.667  1.00  0.00           C
ATOM   4532  CZ  TYR E  38      23.056  -4.184  11.016  1.00  0.00           C
ATOM   4533  OH  TYR E  38      24.173  -5.023  11.069  1.00  0.00           O
ATOM   4534  HA  TYR E  38      19.286  -2.090   8.744  1.00  0.00           H
ATOM   4535  HB3 TYR E  38      18.704  -2.266  11.251  1.00  0.00           H
ATOM   4536  HB2 TYR E  38      19.618  -0.758  11.466  1.00  0.00           H
ATOM   4537  HD2 TYR E  38      21.965  -1.114  12.006  1.00  0.00           H
ATOM   4538  HE2 TYR E  38      23.892  -2.622  12.260  1.00  0.00           H
ATOM   4539  HE1 TYR E  38      21.939  -5.539   9.774  1.00  0.00           H
ATOM   4540  HD1 TYR E  38      19.906  -4.149   9.747  1.00  0.00           H
ATOM   4541  HH  TYR E  38      24.930  -4.643  11.501  1.00  0.00           H
ATOM   4542  HN  TYR E  38      20.977  -0.167   9.150  1.00  0.00           H
ATOM   4543  N   ASP E  39      17.263   0.246   9.991  1.00  0.00           N
ATOM   4544  CA  ASP E  39      15.865   0.670   9.983  1.00  0.00           C
ATOM   4545  C   ASP E  39      15.785   2.149   9.683  1.00  0.00           C
ATOM   4546  O   ASP E  39      16.825   2.780   9.566  1.00  0.00           O
ATOM   4547  CB  ASP E  39      15.263   0.339  11.373  1.00  0.00           C
ATOM   4548  CG  ASP E  39      15.895   1.146  12.479  1.00  0.00           C
ATOM   4549  OD1 ASP E  39      17.103   1.489  12.367  1.00  0.00           O
ATOM   4550  OD2 ASP E  39      15.184   1.447  13.475  1.00  0.00           O
ATOM   4551  HA  ASP E  39      15.287   0.148   9.203  1.00  0.00           H
ATOM   4552  HB2 ASP E  39      14.177   0.520  11.367  1.00  0.00           H
ATOM   4553  HB3 ASP E  39      15.427  -0.729  11.587  1.00  0.00           H
ATOM   4554  HN  ASP E  39      17.908   0.798  10.520  1.00  0.00           H
ATOM   4555  N   GLY E  40      14.566   2.721   9.554  1.00  0.00           N
ATOM   4556  CA  GLY E  40      14.451   4.150   9.282  1.00  0.00           C
ATOM   4557  C   GLY E  40      15.206   4.984  10.288  1.00  0.00           C
ATOM   4558  O   GLY E  40      15.714   6.024   9.905  1.00  0.00           O
ATOM   4559  HA3 GLY E  40      13.401   4.477   9.328  1.00  0.00           H
ATOM   4560  HA2 GLY E  40      14.826   4.346   8.264  1.00  0.00           H
ATOM   4561  HN  GLY E  40      13.724   2.180   9.624  1.00  0.00           H
ATOM   4562  N   THR E  41      15.285   4.571  11.575  1.00  0.00           N
ATOM   4563  CA  THR E  41      16.027   5.371  12.548  1.00  0.00           C
ATOM   4564  C   THR E  41      17.484   5.435  12.156  1.00  0.00           C
ATOM   4565  O   THR E  41      18.028   6.526  12.092  1.00  0.00           O
ATOM   4566  CB  THR E  41      15.882   4.800  13.984  1.00  0.00           C
ATOM   4567  OG1 THR E  41      14.474   4.724  14.271  1.00  0.00           O
ATOM   4568  CG2 THR E  41      16.607   5.690  15.029  1.00  0.00           C
ATOM   4569  HA  THR E  41      15.607   6.391  12.546  1.00  0.00           H
ATOM   4570  HB  THR E  41      16.317   3.787  14.017  1.00  0.00           H
ATOM   4571  HG1 THR E  41      14.291   4.350  15.127  1.00  0.00           H
ATOM   4572 HG23 THR E  41      16.195   6.709  15.007  1.00  0.00           H
ATOM   4573 HG21 THR E  41      16.468   5.277  16.040  1.00  0.00           H
ATOM   4574 HG22 THR E  41      17.687   5.733  14.823  1.00  0.00           H
ATOM   4575  HN  THR E  41      14.838   3.730  11.881  1.00  0.00           H
ATOM   4576  N   ASP E  42      18.131   4.279  11.887  1.00  0.00           N
ATOM   4577  CA  ASP E  42      19.537   4.311  11.491  1.00  0.00           C
ATOM   4578  C   ASP E  42      19.655   5.180  10.260  1.00  0.00           C
ATOM   4579  O   ASP E  42      20.583   5.969  10.182  1.00  0.00           O
ATOM   4580  CB  ASP E  42      20.084   2.887  11.194  1.00  0.00           C
ATOM   4581  CG  ASP E  42      21.566   2.824  10.919  1.00  0.00           C
ATOM   4582  OD1 ASP E  42      22.061   1.704  10.616  1.00  0.00           O
ATOM   4583  OD2 ASP E  42      22.255   3.876  11.002  1.00  0.00           O
ATOM   4584  HA  ASP E  42      20.119   4.745  12.322  1.00  0.00           H
ATOM   4585  HB2 ASP E  42      19.883   2.234  12.058  1.00  0.00           H
ATOM   4586  HB3 ASP E  42      19.550   2.486  10.322  1.00  0.00           H
ATOM   4587  HN  ASP E  42      17.660   3.397  11.936  1.00  0.00           H
ATOM   4588  N   PHE E  43      18.715   5.060   9.293  1.00  0.00           N
ATOM   4589  CA  PHE E  43      18.809   5.884   8.090  1.00  0.00           C
ATOM   4590  C   PHE E  43      18.796   7.340   8.493  1.00  0.00           C
ATOM   4591  O   PHE E  43      19.694   8.085   8.138  1.00  0.00           O
ATOM   4592  CB  PHE E  43      17.653   5.616   7.074  1.00  0.00           C
ATOM   4593  CG  PHE E  43      17.945   5.990   5.607  1.00  0.00           C
ATOM   4594  CD1 PHE E  43      19.037   6.766   5.191  1.00  0.00           C
ATOM   4595  CD2 PHE E  43      17.055   5.521   4.631  1.00  0.00           C
ATOM   4596  CE1 PHE E  43      19.191   7.118   3.852  1.00  0.00           C
ATOM   4597  CE2 PHE E  43      17.220   5.856   3.281  1.00  0.00           C
ATOM   4598  CZ  PHE E  43      18.279   6.685   2.900  1.00  0.00           C
ATOM   4599  HA  PHE E  43      19.774   5.634   7.637  1.00  0.00           H
ATOM   4600  HB2 PHE E  43      17.382   4.551   7.081  1.00  0.00           H
ATOM   4601  HB3 PHE E  43      16.744   6.148   7.384  1.00  0.00           H
ATOM   4602  HD2 PHE E  43      16.221   4.895   4.917  1.00  0.00           H
ATOM   4603  HE2 PHE E  43      16.539   5.478   2.534  1.00  0.00           H
ATOM   4604  HZ  PHE E  43      18.382   6.995   1.869  1.00  0.00           H
ATOM   4605  HE1 PHE E  43      20.023   7.745   3.544  1.00  0.00           H
ATOM   4606  HD1 PHE E  43      19.786   7.113   5.889  1.00  0.00           H
ATOM   4607  HN  PHE E  43      17.962   4.407   9.380  1.00  0.00           H
ATOM   4608  N   ARG E  44      17.759   7.753   9.249  1.00  0.00           N
ATOM   4609  CA  ARG E  44      17.569   9.167   9.570  1.00  0.00           C
ATOM   4610  C   ARG E  44      18.718   9.719  10.383  1.00  0.00           C
ATOM   4611  O   ARG E  44      19.057  10.879  10.212  1.00  0.00           O
ATOM   4612  CB  ARG E  44      16.220   9.301  10.326  1.00  0.00           C
ATOM   4613  CG  ARG E  44      15.835  10.760  10.676  1.00  0.00           C
ATOM   4614  CD  ARG E  44      14.418  10.829  11.311  1.00  0.00           C
ATOM   4615  NE  ARG E  44      14.361   9.999  12.524  1.00  0.00           N
ATOM   4616  CZ  ARG E  44      13.881   8.769  12.600  1.00  0.00           C
ATOM   4617  NH1 ARG E  44      13.394   8.090  11.586  1.00  0.00           N
ATOM   4618  NH2 ARG E  44      13.893   8.172  13.774  1.00  0.00           N
ATOM   4619  HA  ARG E  44      17.493   9.722   8.622  1.00  0.00           H
ATOM   4620  HB2 ARG E  44      15.441   8.885   9.670  1.00  0.00           H
ATOM   4621  HB3 ARG E  44      16.271   8.701  11.249  1.00  0.00           H
ATOM   4622  HG2 ARG E  44      16.571  11.162  11.391  1.00  0.00           H
ATOM   4623  HG3 ARG E  44      15.862  11.382   9.765  1.00  0.00           H
ATOM   4624  HD2 ARG E  44      14.251  11.876  11.616  1.00  0.00           H
ATOM   4625  HD3 ARG E  44      13.638  10.628  10.563  1.00  0.00           H
ATOM   4626  HE  ARG E  44      14.714  10.444  13.386  1.00  0.00           H
ATOM   4627 HH12 ARG E  44      13.043   7.126  11.712  1.00  0.00           H
ATOM   4628 HH11 ARG E  44      13.344   8.477  10.639  1.00  0.00           H
ATOM   4629 HH22 ARG E  44      13.531   7.214  13.891  1.00  0.00           H
ATOM   4630 HH21 ARG E  44      14.264   8.644  14.611  1.00  0.00           H
ATOM   4631  HN  ARG E  44      17.098   7.083   9.583  1.00  0.00           H
ATOM   4632  N   ASN E  45      19.339   8.910  11.269  1.00  0.00           N
ATOM   4633  CA  ASN E  45      20.484   9.404  12.036  1.00  0.00           C
ATOM   4634  C   ASN E  45      21.654   9.566  11.092  1.00  0.00           C
ATOM   4635  O   ASN E  45      22.335  10.576  11.154  1.00  0.00           O
ATOM   4636  CB  ASN E  45      20.880   8.458  13.206  1.00  0.00           C
ATOM   4637  CG  ASN E  45      20.003   8.669  14.423  1.00  0.00           C
ATOM   4638  OD1 ASN E  45      20.516   9.111  15.440  1.00  0.00           O
ATOM   4639  ND2 ASN E  45      18.685   8.378  14.373  1.00  0.00           N
ATOM   4640  HA  ASN E  45      20.245  10.392  12.466  1.00  0.00           H
ATOM   4641  HB2 ASN E  45      20.847   7.404  12.890  1.00  0.00           H
ATOM   4642  HB3 ASN E  45      21.920   8.680  13.496  1.00  0.00           H
ATOM   4643 HD22 ASN E  45      18.117   8.534  15.182  1.00  0.00           H
ATOM   4644 HD21 ASN E  45      18.254   8.008  13.552  1.00  0.00           H
ATOM   4645  HN  ASN E  45      19.066   7.952  11.360  1.00  0.00           H
ATOM   4646  N   VAL E  46      21.904   8.583  10.200  1.00  0.00           N
ATOM   4647  CA  VAL E  46      23.003   8.729   9.245  1.00  0.00           C
ATOM   4648  C   VAL E  46      22.701   9.889   8.325  1.00  0.00           C
ATOM   4649  O   VAL E  46      23.621  10.579   7.915  1.00  0.00           O
ATOM   4650  CB  VAL E  46      23.243   7.416   8.451  1.00  0.00           C
ATOM   4651  CG1 VAL E  46      24.301   7.620   7.331  1.00  0.00           C
ATOM   4652  CG2 VAL E  46      23.717   6.295   9.418  1.00  0.00           C
ATOM   4653  HA  VAL E  46      23.926   8.953   9.801  1.00  0.00           H
ATOM   4654  HB  VAL E  46      22.291   7.117   7.978  1.00  0.00           H
ATOM   4655 HG11 VAL E  46      24.484   6.666   6.816  1.00  0.00           H
ATOM   4656 HG12 VAL E  46      23.956   8.353   6.587  1.00  0.00           H
ATOM   4657 HG13 VAL E  46      25.250   7.980   7.756  1.00  0.00           H
ATOM   4658 HG21 VAL E  46      23.642   5.322   8.912  1.00  0.00           H
ATOM   4659 HG22 VAL E  46      24.760   6.464   9.726  1.00  0.00           H
ATOM   4660 HG23 VAL E  46      23.111   6.247  10.331  1.00  0.00           H
ATOM   4661  HN  VAL E  46      21.313   7.777  10.150  1.00  0.00           H
ATOM   4662  N   CYS E  47      21.420  10.149   7.990  1.00  0.00           N
ATOM   4663  CA  CYS E  47      21.120  11.315   7.170  1.00  0.00           C
ATOM   4664  C   CYS E  47      21.572  12.550   7.910  1.00  0.00           C
ATOM   4665  O   CYS E  47      22.160  13.416   7.283  1.00  0.00           O
ATOM   4666  CB  CYS E  47      19.616  11.412   6.828  1.00  0.00           C
ATOM   4667  SG  CYS E  47      19.122   9.938   5.899  1.00  0.00           S
ATOM   4668  HA  CYS E  47      21.683  11.228   6.227  1.00  0.00           H
ATOM   4669  HB2 CYS E  47      18.996  11.520   7.728  1.00  0.00           H
ATOM   4670  HB3 CYS E  47      19.441  12.271   6.176  1.00  0.00           H
ATOM   4671  HN  CYS E  47      20.665   9.583   8.318  1.00  0.00           H
ATOM   4672  N   ALA E  48      21.333  12.649   9.238  1.00  0.00           N
ATOM   4673  CA  ALA E  48      21.850  13.795   9.984  1.00  0.00           C
ATOM   4674  C   ALA E  48      23.360  13.835   9.888  1.00  0.00           C
ATOM   4675  O   ALA E  48      23.902  14.926   9.798  1.00  0.00           O
ATOM   4676  CB  ALA E  48      21.432  13.778  11.477  1.00  0.00           C
ATOM   4677  HA  ALA E  48      21.430  14.711   9.532  1.00  0.00           H
ATOM   4678  HB1 ALA E  48      21.784  14.693  11.978  1.00  0.00           H
ATOM   4679  HB2 ALA E  48      20.335  13.730  11.561  1.00  0.00           H
ATOM   4680  HB3 ALA E  48      21.864  12.910  11.995  1.00  0.00           H
ATOM   4681  HN  ALA E  48      20.827  11.938   9.732  1.00  0.00           H
ATOM   4682  N   LYS E  49      24.070  12.682   9.890  1.00  0.00           N
ATOM   4683  CA  LYS E  49      25.523  12.728   9.709  1.00  0.00           C
ATOM   4684  C   LYS E  49      25.852  13.396   8.389  1.00  0.00           C
ATOM   4685  O   LYS E  49      26.849  14.097   8.347  1.00  0.00           O
ATOM   4686  CB  LYS E  49      26.223  11.340   9.739  1.00  0.00           C
ATOM   4687  CG  LYS E  49      26.116  10.620  11.110  1.00  0.00           C
ATOM   4688  CD  LYS E  49      26.837   9.243  11.058  1.00  0.00           C
ATOM   4689  CE  LYS E  49      26.594   8.381  12.328  1.00  0.00           C
ATOM   4690  NZ  LYS E  49      27.083   9.022  13.570  1.00  0.00           N
ATOM   4691  HA  LYS E  49      25.947  13.335  10.526  1.00  0.00           H
ATOM   4692  HB2 LYS E  49      25.815  10.702   8.943  1.00  0.00           H
ATOM   4693  HB3 LYS E  49      27.293  11.484   9.533  1.00  0.00           H
ATOM   4694  HG2 LYS E  49      26.581  11.258  11.879  1.00  0.00           H
ATOM   4695  HG3 LYS E  49      25.061  10.471  11.384  1.00  0.00           H
ATOM   4696  HD2 LYS E  49      26.473   8.671  10.187  1.00  0.00           H
ATOM   4697  HD3 LYS E  49      27.920   9.404  10.923  1.00  0.00           H
ATOM   4698  HE2 LYS E  49      25.515   8.164  12.420  1.00  0.00           H
ATOM   4699  HE3 LYS E  49      27.118   7.418  12.191  1.00  0.00           H
ATOM   4700  HZ1 LYS E  49      27.023   8.341  14.409  1.00  0.00           H
ATOM   4701  HZ2 LYS E  49      28.116   9.330  13.484  1.00  0.00           H
ATOM   4702  HZ3 LYS E  49      26.497   9.885  13.854  1.00  0.00           H
ATOM   4703  HN  LYS E  49      23.617  11.797   9.983  1.00  0.00           H
ATOM   4704  N   THR E  50      25.045  13.199   7.317  1.00  0.00           N
ATOM   4705  CA  THR E  50      25.265  13.898   6.046  1.00  0.00           C
ATOM   4706  C   THR E  50      24.211  14.970   5.849  1.00  0.00           C
ATOM   4707  O   THR E  50      23.896  15.264   4.710  1.00  0.00           O
ATOM   4708  CB  THR E  50      25.322  12.794   4.948  1.00  0.00           C
ATOM   4709  OG1 THR E  50      24.185  11.933   5.123  1.00  0.00           O
ATOM   4710  CG2 THR E  50      25.442  13.278   3.476  1.00  0.00           C
ATOM   4711  HA  THR E  50      26.231  14.419   6.023  1.00  0.00           H
ATOM   4712  HB  THR E  50      26.232  12.212   5.151  1.00  0.00           H
ATOM   4713  HG1 THR E  50      24.256  11.147   4.593  1.00  0.00           H
ATOM   4714 HG23 THR E  50      26.201  14.070   3.389  1.00  0.00           H
ATOM   4715 HG21 THR E  50      25.748  12.428   2.845  1.00  0.00           H
ATOM   4716 HG22 THR E  50      24.485  13.642   3.082  1.00  0.00           H
ATOM   4717  HN  THR E  50      24.253  12.588   7.370  1.00  0.00           H
ATOM   4718  N   GLY E  51      23.665  15.576   6.936  1.00  0.00           N
ATOM   4719  CA  GLY E  51      22.578  16.555   6.824  1.00  0.00           C
ATOM   4720  C   GLY E  51      21.720  16.310   5.607  1.00  0.00           C
ATOM   4721  O   GLY E  51      21.894  16.982   4.603  1.00  0.00           O
ATOM   4722  HA3 GLY E  51      22.978  17.577   6.825  1.00  0.00           H
ATOM   4723  HA2 GLY E  51      21.923  16.484   7.706  1.00  0.00           H
ATOM   4724  HN  GLY E  51      24.009  15.386   7.854  1.00  0.00           H
ATOM   4725  N   ALA E  52      20.797  15.324   5.694  1.00  0.00           N
ATOM   4726  CA  ALA E  52      20.013  14.913   4.532  1.00  0.00           C
ATOM   4727  C   ALA E  52      18.684  14.369   5.015  1.00  0.00           C
ATOM   4728  O   ALA E  52      18.394  14.576   6.183  1.00  0.00           O
ATOM   4729  CB  ALA E  52      20.887  13.832   3.845  1.00  0.00           C
ATOM   4730  HA  ALA E  52      19.810  15.749   3.848  1.00  0.00           H
ATOM   4731  HB1 ALA E  52      20.363  13.307   3.037  1.00  0.00           H
ATOM   4732  HB2 ALA E  52      21.791  14.298   3.421  1.00  0.00           H
ATOM   4733  HB3 ALA E  52      21.201  13.082   4.586  1.00  0.00           H
ATOM   4734  HN  ALA E  52      20.688  14.797   6.540  1.00  0.00           H
ATOM   4735  N   GLN E  53      17.890  13.665   4.171  1.00  0.00           N
ATOM   4736  CA  GLN E  53      16.724  12.922   4.661  1.00  0.00           C
ATOM   4737  C   GLN E  53      16.851  11.463   4.265  1.00  0.00           C
ATOM   4738  O   GLN E  53      17.643  11.193   3.376  1.00  0.00           O
ATOM   4739  CB  GLN E  53      15.420  13.509   4.052  1.00  0.00           C
ATOM   4740  CG  GLN E  53      14.742  14.540   4.989  1.00  0.00           C
ATOM   4741  CD  GLN E  53      15.567  15.775   5.227  1.00  0.00           C
ATOM   4742  OE1 GLN E  53      16.060  15.968   6.327  1.00  0.00           O
ATOM   4743  NE2 GLN E  53      15.712  16.637   4.202  1.00  0.00           N
ATOM   4744  HA  GLN E  53      16.679  12.957   5.759  1.00  0.00           H
ATOM   4745  HB2 GLN E  53      15.628  13.955   3.067  1.00  0.00           H
ATOM   4746  HB3 GLN E  53      14.688  12.703   3.889  1.00  0.00           H
ATOM   4747  HG2 GLN E  53      13.802  14.858   4.518  1.00  0.00           H
ATOM   4748  HG3 GLN E  53      14.498  14.073   5.956  1.00  0.00           H
ATOM   4749 HE22 GLN E  53      16.212  17.488   4.339  1.00  0.00           H
ATOM   4750 HE21 GLN E  53      15.304  16.451   3.308  1.00  0.00           H
ATOM   4751  HN  GLN E  53      18.094  13.591   3.194  1.00  0.00           H
ATOM   4752  N   PRO E  54      16.111  10.498   4.876  1.00  0.00           N
ATOM   4753  CA  PRO E  54      16.182   9.113   4.421  1.00  0.00           C
ATOM   4754  C   PRO E  54      15.316   8.896   3.196  1.00  0.00           C
ATOM   4755  O   PRO E  54      14.117   8.734   3.353  1.00  0.00           O
ATOM   4756  CB  PRO E  54      15.650   8.422   5.703  1.00  0.00           C
ATOM   4757  CG  PRO E  54      14.608   9.407   6.276  1.00  0.00           C
ATOM   4758  CD  PRO E  54      15.293  10.774   6.055  1.00  0.00           C
ATOM   4759  HA  PRO E  54      17.212   8.791   4.223  1.00  0.00           H
ATOM   4760  HD3 PRO E  54      15.944  11.001   6.915  1.00  0.00           H
ATOM   4761  HD2 PRO E  54      14.540  11.566   5.935  1.00  0.00           H
ATOM   4762  HG3 PRO E  54      14.369   9.213   7.334  1.00  0.00           H
ATOM   4763  HG2 PRO E  54      13.674   9.352   5.694  1.00  0.00           H
ATOM   4764  HB2 PRO E  54      15.237   7.418   5.534  1.00  0.00           H
ATOM   4765  HB3 PRO E  54      16.475   8.354   6.432  1.00  0.00           H
ATOM   4766  N   LEU E  55      15.899   8.893   1.969  1.00  0.00           N
ATOM   4767  CA  LEU E  55      15.100   8.829   0.739  1.00  0.00           C
ATOM   4768  C   LEU E  55      15.554   7.719  -0.183  1.00  0.00           C
ATOM   4769  O   LEU E  55      16.494   7.031   0.174  1.00  0.00           O
ATOM   4770  CB  LEU E  55      15.355  10.144  -0.036  1.00  0.00           C
ATOM   4771  CG  LEU E  55      15.174  11.422   0.826  1.00  0.00           C
ATOM   4772  CD1 LEU E  55      15.541  12.647  -0.048  1.00  0.00           C
ATOM   4773  CD2 LEU E  55      13.730  11.565   1.382  1.00  0.00           C
ATOM   4774  HA  LEU E  55      14.023   8.702   0.934  1.00  0.00           H
ATOM   4775  HB2 LEU E  55      16.399  10.109  -0.394  1.00  0.00           H
ATOM   4776  HB3 LEU E  55      14.702  10.233  -0.916  1.00  0.00           H
ATOM   4777  HG  LEU E  55      15.882  11.393   1.666  1.00  0.00           H
ATOM   4778 HD21 LEU E  55      13.549  12.586   1.755  1.00  0.00           H
ATOM   4779 HD22 LEU E  55      13.004  11.360   0.583  1.00  0.00           H
ATOM   4780 HD23 LEU E  55      13.540  10.862   2.204  1.00  0.00           H
ATOM   4781 HD11 LEU E  55      16.039  13.429   0.542  1.00  0.00           H
ATOM   4782 HD12 LEU E  55      16.175  12.370  -0.896  1.00  0.00           H
ATOM   4783 HD13 LEU E  55      14.633  13.058  -0.475  1.00  0.00           H
ATOM   4784  HN  LEU E  55      16.889   9.005   1.865  1.00  0.00           H
ATOM   4785  N   CYS E  56      14.908   7.569  -1.368  1.00  0.00           N
ATOM   4786  CA  CYS E  56      15.299   6.569  -2.366  1.00  0.00           C
ATOM   4787  C   CYS E  56      15.508   7.179  -3.735  1.00  0.00           C
ATOM   4788  O   CYS E  56      14.970   8.251  -3.931  1.00  0.00           O
ATOM   4789  CB  CYS E  56      14.232   5.450  -2.336  1.00  0.00           C
ATOM   4790  SG  CYS E  56      14.389   4.687  -0.693  1.00  0.00           S
ATOM   4791  HA  CYS E  56      16.277   6.159  -2.122  1.00  0.00           H
ATOM   4792  HB2 CYS E  56      13.220   5.873  -2.450  1.00  0.00           H
ATOM   4793  HB3 CYS E  56      14.392   4.695  -3.119  1.00  0.00           H
ATOM   4794  HN  CYS E  56      14.106   8.122  -1.576  1.00  0.00           H
ATOM   4795  N   CYS E  57      16.283   6.556  -4.667  1.00  0.00           N
ATOM   4796  CA  CYS E  57      16.571   7.183  -5.964  1.00  0.00           C
ATOM   4797  C   CYS E  57      16.842   6.191  -7.074  1.00  0.00           C
ATOM   4798  O   CYS E  57      17.159   5.067  -6.731  1.00  0.00           O
ATOM   4799  CB  CYS E  57      17.821   8.088  -5.875  1.00  0.00           C
ATOM   4800  SG  CYS E  57      17.793   9.082  -4.359  1.00  0.00           S
ATOM   4801  HA  CYS E  57      15.711   7.781  -6.275  1.00  0.00           H
ATOM   4802  HB2 CYS E  57      18.726   7.466  -5.860  1.00  0.00           H
ATOM   4803  HB3 CYS E  57      17.876   8.764  -6.738  1.00  0.00           H
ATOM   4804  HN  CYS E  57      16.738   5.691  -4.462  1.00  0.00           H
ATOM   4805  N   VAL E  58      16.746   6.573  -8.377  1.00  0.00           N
ATOM   4806  CA  VAL E  58      16.999   5.629  -9.477  1.00  0.00           C
ATOM   4807  C   VAL E  58      18.487   5.418  -9.735  1.00  0.00           C
ATOM   4808  O   VAL E  58      19.077   4.691  -8.953  1.00  0.00           O
ATOM   4809  CB  VAL E  58      16.020   5.706 -10.700  1.00  0.00           C
ATOM   4810  CG1 VAL E  58      14.611   5.138 -10.335  1.00  0.00           C
ATOM   4811  CG2 VAL E  58      15.802   7.132 -11.278  1.00  0.00           C
ATOM   4812  HA  VAL E  58      16.732   4.639  -9.097  1.00  0.00           H
ATOM   4813  HB  VAL E  58      16.435   5.074 -11.504  1.00  0.00           H
ATOM   4814 HG11 VAL E  58      13.911   5.243 -11.179  1.00  0.00           H
ATOM   4815 HG12 VAL E  58      14.659   4.066 -10.082  1.00  0.00           H
ATOM   4816 HG13 VAL E  58      14.198   5.680  -9.471  1.00  0.00           H
ATOM   4817 HG21 VAL E  58      15.187   7.086 -12.190  1.00  0.00           H
ATOM   4818 HG22 VAL E  58      15.268   7.745 -10.544  1.00  0.00           H
ATOM   4819 HG23 VAL E  58      16.737   7.635 -11.542  1.00  0.00           H
ATOM   4820  HN  VAL E  58      16.523   7.519  -8.596  1.00  0.00           H
ATOM   4821  N   ALA E  59      19.156   5.965 -10.779  1.00  0.00           N
ATOM   4822  CA  ALA E  59      20.568   5.633 -11.027  1.00  0.00           C
ATOM   4823  C   ALA E  59      21.446   5.722  -9.788  1.00  0.00           C
ATOM   4824  O   ALA E  59      21.130   6.547  -8.947  1.00  0.00           O
ATOM   4825  CB  ALA E  59      21.168   6.566 -12.114  1.00  0.00           C
ATOM   4826  HA  ALA E  59      20.562   4.607 -11.427  1.00  0.00           H
ATOM   4827  HB1 ALA E  59      22.225   6.337 -12.312  1.00  0.00           H
ATOM   4828  HB2 ALA E  59      20.611   6.463 -13.058  1.00  0.00           H
ATOM   4829  HB3 ALA E  59      21.102   7.612 -11.782  1.00  0.00           H
ATOM   4830  HN  ALA E  59      18.690   6.537 -11.448  1.00  0.00           H
ATOM   4831  N   PRO E  60      22.538   4.926  -9.601  1.00  0.00           N
ATOM   4832  CA  PRO E  60      23.330   5.035  -8.380  1.00  0.00           C
ATOM   4833  C   PRO E  60      24.374   6.122  -8.432  1.00  0.00           C
ATOM   4834  O   PRO E  60      24.748   6.587  -7.366  1.00  0.00           O
ATOM   4835  CB  PRO E  60      24.017   3.646  -8.393  1.00  0.00           C
ATOM   4836  CG  PRO E  60      24.231   3.355  -9.896  1.00  0.00           C
ATOM   4837  CD  PRO E  60      22.936   3.897 -10.555  1.00  0.00           C
ATOM   4838  HA  PRO E  60      22.723   5.175  -7.473  1.00  0.00           H
ATOM   4839  HD3 PRO E  60      22.169   3.111 -10.594  1.00  0.00           H
ATOM   4840  HD2 PRO E  60      23.135   4.269 -11.571  1.00  0.00           H
ATOM   4841  HG3 PRO E  60      24.411   2.288 -10.104  1.00  0.00           H
ATOM   4842  HG2 PRO E  60      25.110   3.919 -10.244  1.00  0.00           H
ATOM   4843  HB2 PRO E  60      24.949   3.617  -7.806  1.00  0.00           H
ATOM   4844  HB3 PRO E  60      23.330   2.885  -7.993  1.00  0.00           H
ATOM   4845  N   VAL E  61      24.866   6.544  -9.620  1.00  0.00           N
ATOM   4846  CA  VAL E  61      25.966   7.508  -9.650  1.00  0.00           C
ATOM   4847  C   VAL E  61      25.451   8.815  -9.092  1.00  0.00           C
ATOM   4848  O   VAL E  61      24.262   8.879  -8.827  1.00  0.00           O
ATOM   4849  CB  VAL E  61      26.604   7.674 -11.066  1.00  0.00           C
ATOM   4850  CG1 VAL E  61      27.057   6.314 -11.670  1.00  0.00           C
ATOM   4851  CG2 VAL E  61      25.670   8.438 -12.047  1.00  0.00           C
ATOM   4852  HA  VAL E  61      26.758   7.145  -8.975  1.00  0.00           H
ATOM   4853  HB  VAL E  61      27.526   8.266 -10.948  1.00  0.00           H
ATOM   4854 HG11 VAL E  61      27.659   6.487 -12.577  1.00  0.00           H
ATOM   4855 HG12 VAL E  61      27.676   5.761 -10.947  1.00  0.00           H
ATOM   4856 HG13 VAL E  61      26.203   5.684 -11.954  1.00  0.00           H
ATOM   4857 HG21 VAL E  61      26.169   8.565 -13.020  1.00  0.00           H
ATOM   4858 HG22 VAL E  61      24.731   7.889 -12.210  1.00  0.00           H
ATOM   4859 HG23 VAL E  61      25.424   9.440 -11.660  1.00  0.00           H
ATOM   4860  HN  VAL E  61      24.469   6.231 -10.480  1.00  0.00           H
ATOM   4861  N   ALA E  62      26.293   9.861  -8.901  1.00  0.00           N
ATOM   4862  CA  ALA E  62      25.768  11.143  -8.429  1.00  0.00           C
ATOM   4863  C   ALA E  62      24.749  11.663  -9.413  1.00  0.00           C
ATOM   4864  O   ALA E  62      25.067  12.515 -10.228  1.00  0.00           O
ATOM   4865  CB  ALA E  62      26.867  12.224  -8.260  1.00  0.00           C
ATOM   4866  HA  ALA E  62      25.291  10.990  -7.448  1.00  0.00           H
ATOM   4867  HB1 ALA E  62      26.452  13.130  -7.791  1.00  0.00           H
ATOM   4868  HB2 ALA E  62      27.668  11.833  -7.631  1.00  0.00           H
ATOM   4869  HB3 ALA E  62      27.300  12.504  -9.228  1.00  0.00           H
ATOM   4870  HN  ALA E  62      27.276   9.771  -9.068  1.00  0.00           H
ATOM   4871  N   GLY E  63      23.498  11.165  -9.360  1.00  0.00           N
ATOM   4872  CA  GLY E  63      22.511  11.658 -10.300  1.00  0.00           C
ATOM   4873  C   GLY E  63      22.141  13.051  -9.874  1.00  0.00           C
ATOM   4874  O   GLY E  63      22.142  13.322  -8.682  1.00  0.00           O
ATOM   4875  HA3 GLY E  63      21.623  11.028 -10.281  1.00  0.00           H
ATOM   4876  HA2 GLY E  63      22.919  11.624 -11.322  1.00  0.00           H
ATOM   4877  HN  GLY E  63      23.223  10.482  -8.680  1.00  0.00           H
ATOM   4878  N   GLN E  64      21.837  13.941 -10.843  1.00  0.00           N
ATOM   4879  CA  GLN E  64      21.628  15.346 -10.511  1.00  0.00           C
ATOM   4880  C   GLN E  64      20.180  15.614 -10.162  1.00  0.00           C
ATOM   4881  O   GLN E  64      19.935  16.479  -9.336  1.00  0.00           O
ATOM   4882  CB  GLN E  64      22.122  16.244 -11.679  1.00  0.00           C
ATOM   4883  CG  GLN E  64      23.540  15.846 -12.180  1.00  0.00           C
ATOM   4884  CD  GLN E  64      24.155  16.952 -13.006  1.00  0.00           C
ATOM   4885  OE1 GLN E  64      25.180  17.490 -12.614  1.00  0.00           O
ATOM   4886  NE2 GLN E  64      23.552  17.316 -14.159  1.00  0.00           N
ATOM   4887  HA  GLN E  64      22.232  15.597  -9.626  1.00  0.00           H
ATOM   4888  HB2 GLN E  64      21.400  16.189 -12.508  1.00  0.00           H
ATOM   4889  HB3 GLN E  64      22.167  17.285 -11.330  1.00  0.00           H
ATOM   4890  HG2 GLN E  64      24.194  15.629 -11.321  1.00  0.00           H
ATOM   4891  HG3 GLN E  64      23.502  14.938 -12.802  1.00  0.00           H
ATOM   4892 HE22 GLN E  64      23.945  18.053 -14.712  1.00  0.00           H
ATOM   4893 HE21 GLN E  64      22.721  16.862 -14.479  1.00  0.00           H
ATOM   4894  HN  GLN E  64      21.758  13.653 -11.799  1.00  0.00           H
ATOM   4895  N   ALA E  65      19.213  14.886 -10.772  1.00  0.00           N
ATOM   4896  CA  ALA E  65      17.800  15.122 -10.481  1.00  0.00           C
ATOM   4897  C   ALA E  65      17.036  13.853 -10.804  1.00  0.00           C
ATOM   4898  O   ALA E  65      16.336  13.813 -11.804  1.00  0.00           O
ATOM   4899  CB  ALA E  65      17.351  16.334 -11.338  1.00  0.00           C
ATOM   4900  HA  ALA E  65      17.643  15.357  -9.416  1.00  0.00           H
ATOM   4901  HB1 ALA E  65      16.280  16.538 -11.198  1.00  0.00           H
ATOM   4902  HB2 ALA E  65      17.919  17.230 -11.048  1.00  0.00           H
ATOM   4903  HB3 ALA E  65      17.538  16.132 -12.404  1.00  0.00           H
ATOM   4904  HN  ALA E  65      19.435  14.209 -11.475  1.00  0.00           H
ATOM   4905  N   LEU E  66      17.185  12.800  -9.965  1.00  0.00           N
ATOM   4906  CA  LEU E  66      16.627  11.490 -10.302  1.00  0.00           C
ATOM   4907  C   LEU E  66      15.256  11.264  -9.718  1.00  0.00           C
ATOM   4908  O   LEU E  66      14.991  11.850  -8.684  1.00  0.00           O
ATOM   4909  CB  LEU E  66      17.468  10.347  -9.670  1.00  0.00           C
ATOM   4910  CG  LEU E  66      18.960  10.314 -10.091  1.00  0.00           C
ATOM   4911  CD1 LEU E  66      19.654   9.126  -9.363  1.00  0.00           C
ATOM   4912  CD2 LEU E  66      19.127  10.186 -11.632  1.00  0.00           C
ATOM   4913  HA  LEU E  66      16.580  11.358 -11.395  1.00  0.00           H
ATOM   4914  HB2 LEU E  66      17.415  10.436  -8.572  1.00  0.00           H
ATOM   4915  HB3 LEU E  66      17.011   9.393  -9.951  1.00  0.00           H
ATOM   4916  HG  LEU E  66      19.418  11.258  -9.755  1.00  0.00           H
ATOM   4917 HD21 LEU E  66      20.179  10.028 -11.909  1.00  0.00           H
ATOM   4918 HD22 LEU E  66      18.546   9.333 -12.013  1.00  0.00           H
ATOM   4919 HD23 LEU E  66      18.792  11.103 -12.140  1.00  0.00           H
ATOM   4920 HD11 LEU E  66      20.690   8.984  -9.698  1.00  0.00           H
ATOM   4921 HD12 LEU E  66      19.678   9.292  -8.278  1.00  0.00           H
ATOM   4922 HD13 LEU E  66      19.103   8.195  -9.552  1.00  0.00           H
ATOM   4923  HN  LEU E  66      17.697  12.898  -9.108  1.00  0.00           H
ATOM   4924  N   LEU E  67      14.420  10.384 -10.326  1.00  0.00           N
ATOM   4925  CA  LEU E  67      13.173   9.975  -9.678  1.00  0.00           C
ATOM   4926  C   LEU E  67      13.518   9.427  -8.311  1.00  0.00           C
ATOM   4927  O   LEU E  67      14.617   8.918  -8.164  1.00  0.00           O
ATOM   4928  CB  LEU E  67      12.336   8.897 -10.428  1.00  0.00           C
ATOM   4929  CG  LEU E  67      12.028   9.188 -11.929  1.00  0.00           C
ATOM   4930  CD1 LEU E  67      11.086   8.086 -12.492  1.00  0.00           C
ATOM   4931  CD2 LEU E  67      11.396  10.589 -12.130  1.00  0.00           C
ATOM   4932  HA  LEU E  67      12.548  10.872  -9.552  1.00  0.00           H
ATOM   4933  HB2 LEU E  67      12.853   7.926 -10.362  1.00  0.00           H
ATOM   4934  HB3 LEU E  67      11.378   8.794  -9.896  1.00  0.00           H
ATOM   4935  HG  LEU E  67      12.957   9.140 -12.522  1.00  0.00           H
ATOM   4936 HD21 LEU E  67      11.083  10.729 -13.176  1.00  0.00           H
ATOM   4937 HD22 LEU E  67      10.516  10.709 -11.480  1.00  0.00           H
ATOM   4938 HD23 LEU E  67      12.132  11.370 -11.896  1.00  0.00           H
ATOM   4939 HD11 LEU E  67      10.869   8.264 -13.557  1.00  0.00           H
ATOM   4940 HD12 LEU E  67      11.570   7.102 -12.403  1.00  0.00           H
ATOM   4941 HD13 LEU E  67      10.133   8.067 -11.941  1.00  0.00           H
ATOM   4942  HN  LEU E  67      14.676   9.960 -11.193  1.00  0.00           H
ATOM   4943  N   CYS E  68      12.609   9.534  -7.313  1.00  0.00           N
ATOM   4944  CA  CYS E  68      12.957   9.231  -5.925  1.00  0.00           C
ATOM   4945  C   CYS E  68      11.728   8.951  -5.082  1.00  0.00           C
ATOM   4946  O   CYS E  68      10.620   9.123  -5.565  1.00  0.00           O
ATOM   4947  CB  CYS E  68      13.755  10.423  -5.306  1.00  0.00           C
ATOM   4948  SG  CYS E  68      15.440  10.556  -5.964  1.00  0.00           S
ATOM   4949  HA  CYS E  68      13.525   8.296  -5.902  1.00  0.00           H
ATOM   4950  HB2 CYS E  68      13.279  11.384  -5.525  1.00  0.00           H
ATOM   4951  HB3 CYS E  68      13.841  10.358  -4.213  1.00  0.00           H
ATOM   4952  HN  CYS E  68      11.698   9.905  -7.492  1.00  0.00           H
ATOM   4953  N   GLN E  69      11.918   8.512  -3.813  1.00  0.00           N
ATOM   4954  CA  GLN E  69      10.790   8.262  -2.915  1.00  0.00           C
ATOM   4955  C   GLN E  69      11.197   8.472  -1.469  1.00  0.00           C
ATOM   4956  O   GLN E  69      12.338   8.821  -1.209  1.00  0.00           O
ATOM   4957  CB  GLN E  69      10.293   6.796  -3.082  1.00  0.00           C
ATOM   4958  CG  GLN E  69       8.766   6.673  -3.340  1.00  0.00           C
ATOM   4959  CD  GLN E  69       8.235   5.360  -2.819  1.00  0.00           C
ATOM   4960  OE1 GLN E  69       8.167   4.406  -3.577  1.00  0.00           O
ATOM   4961  NE2 GLN E  69       7.844   5.288  -1.524  1.00  0.00           N
ATOM   4962  HA  GLN E  69       9.987   8.981  -3.143  1.00  0.00           H
ATOM   4963  HB2 GLN E  69      10.802   6.354  -3.945  1.00  0.00           H
ATOM   4964  HB3 GLN E  69      10.582   6.187  -2.209  1.00  0.00           H
ATOM   4965  HG2 GLN E  69       8.202   7.476  -2.840  1.00  0.00           H
ATOM   4966  HG3 GLN E  69       8.574   6.762  -4.422  1.00  0.00           H
ATOM   4967 HE22 GLN E  69       7.450   4.443  -1.161  1.00  0.00           H
ATOM   4968 HE21 GLN E  69       7.910   6.071  -0.910  1.00  0.00           H
ATOM   4969  HN  GLN E  69      12.836   8.307  -3.483  1.00  0.00           H
ATOM   4970  N   THR E  70      10.264   8.234  -0.519  1.00  0.00           N
ATOM   4971  CA  THR E  70      10.607   8.236   0.901  1.00  0.00           C
ATOM   4972  C   THR E  70      11.422   7.012   1.244  1.00  0.00           C
ATOM   4973  O   THR E  70      11.529   6.102   0.437  1.00  0.00           O
ATOM   4974  CB  THR E  70       9.322   8.055   1.767  1.00  0.00           C
ATOM   4975  OG1 THR E  70       8.640   6.881   1.285  1.00  0.00           O
ATOM   4976  CG2 THR E  70       8.389   9.287   1.684  1.00  0.00           C
ATOM   4977  HA  THR E  70      11.139   9.164   1.173  1.00  0.00           H
ATOM   4978  HB  THR E  70       9.576   7.913   2.833  1.00  0.00           H
ATOM   4979  HG1 THR E  70       7.856   6.673   1.782  1.00  0.00           H
ATOM   4980 HG23 THR E  70       8.122   9.497   0.643  1.00  0.00           H
ATOM   4981 HG21 THR E  70       7.467   9.116   2.260  1.00  0.00           H
ATOM   4982 HG22 THR E  70       8.909  10.155   2.099  1.00  0.00           H
ATOM   4983  HN  THR E  70       9.333   7.987  -0.776  1.00  0.00           H
ATOM   4984  N   ALA E  71      11.940   6.977   2.493  1.00  0.00           N
ATOM   4985  CA  ALA E  71      12.267   5.703   3.127  1.00  0.00           C
ATOM   4986  C   ALA E  71      11.741   5.770   4.544  1.00  0.00           C
ATOM   4987  O   ALA E  71      11.528   6.876   5.017  1.00  0.00           O
ATOM   4988  CB  ALA E  71      13.782   5.427   3.100  1.00  0.00           C
ATOM   4989  HA  ALA E  71      11.746   4.871   2.620  1.00  0.00           H
ATOM   4990  HB1 ALA E  71      14.006   4.467   3.585  1.00  0.00           H
ATOM   4991  HB2 ALA E  71      14.128   5.398   2.057  1.00  0.00           H
ATOM   4992  HB3 ALA E  71      14.312   6.225   3.631  1.00  0.00           H
ATOM   4993  HN  ALA E  71      12.002   7.804   3.058  1.00  0.00           H
ATOM   4994  N   VAL E  72      11.503   4.623   5.221  1.00  0.00           N
ATOM   4995  CA  VAL E  72      10.844   4.646   6.528  1.00  0.00           C
ATOM   4996  C   VAL E  72      11.484   3.627   7.439  1.00  0.00           C
ATOM   4997  CB  VAL E  72       9.317   4.387   6.360  1.00  0.00           C
ATOM   4998  CG1 VAL E  72       8.660   5.471   5.459  1.00  0.00           C
ATOM   4999  CG2 VAL E  72       9.024   2.971   5.787  1.00  0.00           C
ATOM   5000  HA  VAL E  72      10.991   5.615   7.033  1.00  0.00           H
ATOM   5001  OT2 VAL E  72      10.925   3.469   8.638  1.00  0.00           O
ATOM   5002  OT1 VAL E  72      12.461   2.985   7.107  1.00  0.00           O
ATOM   5003  HB  VAL E  72       8.847   4.452   7.357  1.00  0.00           H
ATOM   5004 HG11 VAL E  72       7.568   5.330   5.428  1.00  0.00           H
ATOM   5005 HG12 VAL E  72       8.866   6.478   5.855  1.00  0.00           H
ATOM   5006 HG13 VAL E  72       9.042   5.413   4.429  1.00  0.00           H
ATOM   5007 HG21 VAL E  72       7.937   2.797   5.749  1.00  0.00           H
ATOM   5008 HG22 VAL E  72       9.423   2.868   4.767  1.00  0.00           H
ATOM   5009 HG23 VAL E  72       9.471   2.190   6.421  1.00  0.00           H
ATOM   5010  HN  VAL E  72      11.713   3.735   4.812  1.00  0.00           H
TER
ATOM   5011  N   ASN F   1      39.077  22.216  -0.143  1.00  0.00           N
ATOM   5012  H3  ASN F   1      39.864  21.853  -0.793  1.00  0.00           H
ATOM   5013  H1  ASN F   1      38.164  21.814  -0.543  1.00  0.00           H
ATOM   5014  H2  ASN F   1      39.038  23.287  -0.237  1.00  0.00           H
ATOM   5015  CA  ASN F   1      39.314  21.812   1.250  1.00  0.00           C
ATOM   5016  C   ASN F   1      39.685  20.342   1.208  1.00  0.00           C
ATOM   5017  O   ASN F   1      39.621  19.768   0.133  1.00  0.00           O
ATOM   5018  CB  ASN F   1      38.229  22.271   2.273  1.00  0.00           C
ATOM   5019  CG  ASN F   1      38.542  23.677   2.776  1.00  0.00           C
ATOM   5020  OD1 ASN F   1      39.109  23.803   3.851  1.00  0.00           O
ATOM   5021  ND2 ASN F   1      38.244  24.759   2.020  1.00  0.00           N
ATOM   5022  HA  ASN F   1      40.254  22.268   1.603  1.00  0.00           H
ATOM   5023  HB2 ASN F   1      37.196  22.227   1.878  1.00  0.00           H
ATOM   5024  HB3 ASN F   1      38.266  21.589   3.153  1.00  0.00           H
ATOM   5025 HD22 ASN F   1      38.473  25.660   2.396  1.00  0.00           H
ATOM   5026 HD21 ASN F   1      37.792  24.690   1.128  1.00  0.00           H
ATOM   5027  N   GLY F   2      40.117  19.754   2.335  1.00  0.00           N
ATOM   5028  CA  GLY F   2      40.578  18.375   2.291  1.00  0.00           C
ATOM   5029  C   GLY F   2      41.864  18.457   1.515  1.00  0.00           C
ATOM   5030  O   GLY F   2      41.838  18.516   0.293  1.00  0.00           O
ATOM   5031  HA3 GLY F   2      39.909  17.689   1.778  1.00  0.00           H
ATOM   5032  HA2 GLY F   2      40.715  17.986   3.308  1.00  0.00           H
ATOM   5033  HN  GLY F   2      40.247  20.242   3.194  1.00  0.00           H
ATOM   5034  N   ASN F   3      43.007  18.490   2.233  1.00  0.00           N
ATOM   5035  CA  ASN F   3      44.293  18.507   1.543  1.00  0.00           C
ATOM   5036  C   ASN F   3      44.954  17.165   1.653  1.00  0.00           C
ATOM   5037  O   ASN F   3      44.656  16.419   2.575  1.00  0.00           O
ATOM   5038  CB  ASN F   3      45.205  19.572   2.171  1.00  0.00           C
ATOM   5039  CG  ASN F   3      45.364  19.381   3.651  1.00  0.00           C
ATOM   5040  OD1 ASN F   3      45.847  18.326   4.022  1.00  0.00           O
ATOM   5041  ND2 ASN F   3      44.984  20.347   4.516  1.00  0.00           N
ATOM   5042  HA  ASN F   3      44.179  18.756   0.475  1.00  0.00           H
ATOM   5043  HB2 ASN F   3      46.190  19.559   1.707  1.00  0.00           H
ATOM   5044  HB3 ASN F   3      44.737  20.517   1.936  1.00  0.00           H
ATOM   5045 HD22 ASN F   3      45.132  20.209   5.496  1.00  0.00           H
ATOM   5046 HD21 ASN F   3      44.551  21.197   4.212  1.00  0.00           H
ATOM   5047  HN  ASN F   3      43.009  18.474   3.240  1.00  0.00           H
ATOM   5048  N   GLY F   4      45.882  16.877   0.714  1.00  0.00           N
ATOM   5049  CA  GLY F   4      46.561  15.590   0.701  1.00  0.00           C
ATOM   5050  C   GLY F   4      47.740  15.492   1.637  1.00  0.00           C
ATOM   5051  O   GLY F   4      48.745  14.924   1.241  1.00  0.00           O
ATOM   5052  HA3 GLY F   4      46.896  15.371  -0.321  1.00  0.00           H
ATOM   5053  HA2 GLY F   4      45.852  14.800   0.982  1.00  0.00           H
ATOM   5054  HN  GLY F   4      46.076  17.532  -0.015  1.00  0.00           H
ATOM   5055  N   ASN F   5      47.630  15.970   2.898  1.00  0.00           N
ATOM   5056  CA  ASN F   5      48.522  15.459   3.940  1.00  0.00           C
ATOM   5057  C   ASN F   5      48.275  13.971   4.076  1.00  0.00           C
ATOM   5058  O   ASN F   5      49.171  13.296   4.559  1.00  0.00           O
ATOM   5059  CB  ASN F   5      48.326  16.168   5.309  1.00  0.00           C
ATOM   5060  CG  ASN F   5      46.868  16.296   5.681  1.00  0.00           C
ATOM   5061  OD1 ASN F   5      46.111  15.375   5.424  1.00  0.00           O
ATOM   5062  ND2 ASN F   5      46.425  17.430   6.267  1.00  0.00           N
[truncated: 75,055 more chars]
