# Supplementary material for: Hydrophobin Film Structure for HFBI and HFBII and Mechanism for Accelerated Film Formation
Source: PLoS Comput Biol. 2014 Jul 31;10(7):e1003745. doi: 10.1371/journal.pcbi.1003745 (PMC4117420; doi:10.1371/journal.pcbi.1003745)
Supplement: Dataset S1 — A .zip file, “Dataset_S1.zip” containing files: “HFBI_A_raw.pdb” P6 hexamer structure α for HFBI raw fit, “HFBI_A_exfit.pdb” P6 hexamer structure α for HFBI fit to experimental lattice parameters, “HFBI_B_raw.pdb” P6 hexamer structure β for HFBI raw fit, “HFBI_B_exfit.pdb” P6 hexamer structure β for HFBI fit to experimental lattice parameters, “HFBII_raw.pdb” P6 hexamer structure for HFBII raw fit, “HFBII_exfit.pdb” P6 hexamer structure for HFBII fit to experimental lattice parameters, “HFBI_3_trimer.pdb” Low density P3 trimer structure for HFBI, “HFBII_3_trimer.pdb” Low density P3 trimer structure for HFBII. (ZIP) [file pcbi.1003745.s001.zip › PDB_structures/HFBI_B_raw.pdb]

 18mer minimized HFB 1B final
 number proteins =            6
ATOM      1  N   ASN A   1      12.665  25.557  -0.261  1.00  0.00           N
ATOM      2  H3  ASN A   1      12.803  24.827  -1.043  1.00  0.00           H
ATOM      3  H1  ASN A   1      12.036  26.335  -0.666  1.00  0.00           H
ATOM      4  H2  ASN A   1      13.660  25.937  -0.099  1.00  0.00           H
ATOM      5  CA  ASN A   1      12.069  24.934   0.945  1.00  0.00           C
ATOM      6  C   ASN A   1      10.831  24.184   0.539  1.00  0.00           C
ATOM      7  O   ASN A   1      10.370  24.372  -0.575  1.00  0.00           O
ATOM      8  CB  ASN A   1      11.763  25.940   2.087  1.00  0.00           C
ATOM      9  CG  ASN A   1      13.037  26.264   2.823  1.00  0.00           C
ATOM     10  OD1 ASN A   1      13.296  25.657   3.849  1.00  0.00           O
ATOM     11  ND2 ASN A   1      13.870  27.198   2.325  1.00  0.00           N
ATOM     12  HA  ASN A   1      12.769  24.171   1.330  1.00  0.00           H
ATOM     13  HB2 ASN A   1      11.292  26.846   1.687  1.00  0.00           H
ATOM     14  HB3 ASN A   1      11.052  25.505   2.805  1.00  0.00           H
ATOM     15 HD22 ASN A   1      14.721  27.371   2.810  1.00  0.00           H
ATOM     16 HD21 ASN A   1      13.669  27.707   1.492  1.00  0.00           H
ATOM     17  N   GLY A   2      10.295  23.307   1.416  1.00  0.00           N
ATOM     18  CA  GLY A   2       9.284  22.368   0.963  1.00  0.00           C
ATOM     19  C   GLY A   2      10.086  21.297   0.285  1.00  0.00           C
ATOM     20  O   GLY A   2      10.508  21.517  -0.838  1.00  0.00           O
ATOM     21  HA3 GLY A   2       8.593  22.793   0.224  1.00  0.00           H
ATOM     22  HA2 GLY A   2       8.686  21.991   1.808  1.00  0.00           H
ATOM     23  HN  GLY A   2      10.669  23.175   2.338  1.00  0.00           H
ATOM     24  N   ASN A   3      10.323  20.150   0.953  1.00  0.00           N
ATOM     25  CA  ASN A   3      11.142  19.106   0.356  1.00  0.00           C
ATOM     26  C   ASN A   3      10.558  17.783   0.769  1.00  0.00           C
ATOM     27  O   ASN A   3      10.102  17.681   1.896  1.00  0.00           O
ATOM     28  CB  ASN A   3      12.618  19.207   0.804  1.00  0.00           C
ATOM     29  CG  ASN A   3      12.783  18.941   2.282  1.00  0.00           C
ATOM     30  OD1 ASN A   3      13.260  17.876   2.642  1.00  0.00           O
ATOM     31  ND2 ASN A   3      12.408  19.891   3.164  1.00  0.00           N
ATOM     32  HA  ASN A   3      11.099  19.185  -0.741  1.00  0.00           H
ATOM     33  HB2 ASN A   3      13.222  18.482   0.237  1.00  0.00           H
ATOM     34  HB3 ASN A   3      12.997  20.213   0.566  1.00  0.00           H
ATOM     35 HD22 ASN A   3      12.584  19.760   4.137  1.00  0.00           H
ATOM     36 HD21 ASN A   3      11.973  20.740   2.870  1.00  0.00           H
ATOM     37  HN  ASN A   3       9.958  19.992   1.873  1.00  0.00           H
ATOM     38  N   GLY A   4      10.542  16.770  -0.118  1.00  0.00           N
ATOM     39  CA  GLY A   4       9.815  15.543   0.182  1.00  0.00           C
ATOM     40  C   GLY A   4      10.241  14.712   1.361  1.00  0.00           C
ATOM     41  O   GLY A   4       9.744  13.600   1.427  1.00  0.00           O
ATOM     42  HA3 GLY A   4       9.751  14.892  -0.700  1.00  0.00           H
ATOM     43  HA2 GLY A   4       8.800  15.852   0.436  1.00  0.00           H
ATOM     44  HN  GLY A   4      10.944  16.881  -1.027  1.00  0.00           H
ATOM     45  N   ASN A   5      11.065  15.192   2.323  1.00  0.00           N
ATOM     46  CA  ASN A   5      11.169  14.487   3.601  1.00  0.00           C
ATOM     47  C   ASN A   5       9.790  14.047   4.055  1.00  0.00           C
ATOM     48  O   ASN A   5       9.684  12.981   4.641  1.00  0.00           O
ATOM     49  CB  ASN A   5      11.857  15.372   4.675  1.00  0.00           C
ATOM     50  CG  ASN A   5      11.200  16.713   4.892  1.00  0.00           C
ATOM     51  OD1 ASN A   5      10.087  16.935   4.445  1.00  0.00           O
ATOM     52  ND2 ASN A   5      11.881  17.644   5.591  1.00  0.00           N
ATOM     53  HA  ASN A   5      11.794  13.591   3.443  1.00  0.00           H
ATOM     54  HB2 ASN A   5      11.887  14.835   5.636  1.00  0.00           H
ATOM     55  HB3 ASN A   5      12.889  15.551   4.343  1.00  0.00           H
ATOM     56 HD22 ASN A   5      11.446  18.523   5.782  1.00  0.00           H
ATOM     57 HD21 ASN A   5      12.809  17.472   5.925  1.00  0.00           H
ATOM     58  HN  ASN A   5      11.564  16.049   2.218  1.00  0.00           H
ATOM     59  N   VAL A   6       8.727  14.834   3.751  1.00  0.00           N
ATOM     60  CA  VAL A   6       7.358  14.348   3.901  1.00  0.00           C
ATOM     61  C   VAL A   6       6.587  14.648   2.633  1.00  0.00           C
ATOM     62  O   VAL A   6       5.835  15.610   2.613  1.00  0.00           O
ATOM     63  CB  VAL A   6       6.636  14.915   5.161  1.00  0.00           C
ATOM     64  CG1 VAL A   6       7.030  14.108   6.425  1.00  0.00           C
ATOM     65  CG2 VAL A   6       6.901  16.429   5.396  1.00  0.00           C
ATOM     66  HA  VAL A   6       7.334  13.248   3.972  1.00  0.00           H
ATOM     67  HB  VAL A   6       5.550  14.778   5.013  1.00  0.00           H
ATOM     68 HG11 VAL A   6       6.462  14.479   7.289  1.00  0.00           H
ATOM     69 HG12 VAL A   6       6.796  13.039   6.306  1.00  0.00           H
ATOM     70 HG13 VAL A   6       8.107  14.214   6.627  1.00  0.00           H
ATOM     71 HG21 VAL A   6       6.261  16.805   6.211  1.00  0.00           H
ATOM     72 HG22 VAL A   6       7.948  16.582   5.690  1.00  0.00           H
ATOM     73 HG23 VAL A   6       6.697  17.028   4.496  1.00  0.00           H
ATOM     74  HN  VAL A   6       8.846  15.751   3.365  1.00  0.00           H
ATOM     75  N   CYS A   7       6.728  13.819   1.567  1.00  0.00           N
ATOM     76  CA  CYS A   7       5.817  13.938   0.425  1.00  0.00           C
ATOM     77  C   CYS A   7       5.712  12.601  -0.296  1.00  0.00           C
ATOM     78  O   CYS A   7       6.732  11.929  -0.299  1.00  0.00           O
ATOM     79  CB  CYS A   7       6.272  15.087  -0.505  1.00  0.00           C
ATOM     80  SG  CYS A   7       4.901  15.765  -1.467  1.00  0.00           S
ATOM     81  HA  CYS A   7       4.851  14.222   0.857  1.00  0.00           H
ATOM     82  HB2 CYS A   7       6.591  15.938   0.106  1.00  0.00           H
ATOM     83  HB3 CYS A   7       7.091  14.777  -1.172  1.00  0.00           H
ATOM     84  HN  CYS A   7       7.419  13.092   1.557  1.00  0.00           H
ATOM     85  N   PRO A   8       4.578  12.132  -0.891  1.00  0.00           N
ATOM     86  CA  PRO A   8       4.535  10.793  -1.463  1.00  0.00           C
ATOM     87  C   PRO A   8       5.502  10.547  -2.597  1.00  0.00           C
ATOM     88  O   PRO A   8       6.132  11.504  -3.020  1.00  0.00           O
ATOM     89  CB  PRO A   8       3.099  10.753  -2.051  1.00  0.00           C
ATOM     90  CG  PRO A   8       2.312  11.765  -1.196  1.00  0.00           C
ATOM     91  CD  PRO A   8       3.339  12.882  -0.936  1.00  0.00           C
ATOM     92  HA  PRO A   8       4.653  10.110  -0.610  1.00  0.00           H
ATOM     93  HD3 PRO A   8       3.050  13.383  -0.004  1.00  0.00           H
ATOM     94  HD2 PRO A   8       3.376  13.565  -1.797  1.00  0.00           H
ATOM     95  HG3 PRO A   8       2.023  11.286  -0.245  1.00  0.00           H
ATOM     96  HG2 PRO A   8       1.415  12.161  -1.697  1.00  0.00           H
ATOM     97  HB2 PRO A   8       3.108  11.125  -3.089  1.00  0.00           H
ATOM     98  HB3 PRO A   8       2.643   9.751  -2.038  1.00  0.00           H
ATOM     99  N   PRO A   9       5.635   9.308  -3.138  1.00  0.00           N
ATOM    100  CA  PRO A   9       6.514   9.106  -4.282  1.00  0.00           C
ATOM    101  C   PRO A   9       5.985   9.641  -5.591  1.00  0.00           C
ATOM    102  O   PRO A   9       4.907  10.211  -5.632  1.00  0.00           O
ATOM    103  CB  PRO A   9       6.489   7.555  -4.381  1.00  0.00           C
ATOM    104  CG  PRO A   9       6.032   7.088  -2.982  1.00  0.00           C
ATOM    105  CD  PRO A   9       4.957   8.130  -2.609  1.00  0.00           C
ATOM    106  HA  PRO A   9       7.514   9.501  -4.057  1.00  0.00           H
ATOM    107  HD3 PRO A   9       4.779   8.083  -1.526  1.00  0.00           H
ATOM    108  HD2 PRO A   9       4.019   7.949  -3.157  1.00  0.00           H
ATOM    109  HG3 PRO A   9       6.866   7.183  -2.272  1.00  0.00           H
ATOM    110  HG2 PRO A   9       5.660   6.051  -2.963  1.00  0.00           H
ATOM    111  HB2 PRO A   9       5.714   7.219  -5.092  1.00  0.00           H
ATOM    112  HB3 PRO A   9       7.448   7.124  -4.701  1.00  0.00           H
ATOM    113  N   GLY A  10       6.758   9.384  -6.671  1.00  0.00           N
ATOM    114  CA  GLY A  10       6.212   9.481  -8.019  1.00  0.00           C
ATOM    115  C   GLY A  10       5.510  10.778  -8.346  1.00  0.00           C
ATOM    116  O   GLY A  10       6.078  11.833  -8.117  1.00  0.00           O
ATOM    117  HA3 GLY A  10       5.552   8.610  -8.152  1.00  0.00           H
ATOM    118  HA2 GLY A  10       7.019   9.389  -8.763  1.00  0.00           H
ATOM    119  HN  GLY A  10       7.667   8.973  -6.564  1.00  0.00           H
ATOM    120  N   LEU A  11       4.289  10.711  -8.928  1.00  0.00           N
ATOM    121  CA  LEU A  11       3.687  11.910  -9.509  1.00  0.00           C
ATOM    122  C   LEU A  11       3.536  13.012  -8.488  1.00  0.00           C
ATOM    123  O   LEU A  11       3.948  14.131  -8.751  1.00  0.00           O
ATOM    124  CB  LEU A  11       2.295  11.572 -10.120  1.00  0.00           C
ATOM    125  CG  LEU A  11       1.582  12.760 -10.832  1.00  0.00           C
ATOM    126  CD1 LEU A  11       2.382  13.265 -12.066  1.00  0.00           C
ATOM    127  CD2 LEU A  11       0.165  12.307 -11.285  1.00  0.00           C
ATOM    128  HA  LEU A  11       4.367  12.236 -10.312  1.00  0.00           H
ATOM    129  HB2 LEU A  11       2.417  10.752 -10.848  1.00  0.00           H
ATOM    130  HB3 LEU A  11       1.647  11.202  -9.308  1.00  0.00           H
ATOM    131  HG  LEU A  11       1.458  13.593 -10.120  1.00  0.00           H
ATOM    132 HD21 LEU A  11      -0.375  13.140 -11.760  1.00  0.00           H
ATOM    133 HD22 LEU A  11       0.237  11.483 -12.010  1.00  0.00           H
ATOM    134 HD23 LEU A  11      -0.429  11.965 -10.425  1.00  0.00           H
ATOM    135 HD11 LEU A  11       1.799  14.015 -12.620  1.00  0.00           H
ATOM    136 HD12 LEU A  11       3.330  13.735 -11.768  1.00  0.00           H
ATOM    137 HD13 LEU A  11       2.604  12.430 -12.748  1.00  0.00           H
ATOM    138  HN  LEU A  11       3.820   9.835  -9.053  1.00  0.00           H
ATOM    139  N   PHE A  12       2.927  12.716  -7.321  1.00  0.00           N
ATOM    140  CA  PHE A  12       2.598  13.781  -6.377  1.00  0.00           C
ATOM    141  C   PHE A  12       3.862  14.233  -5.688  1.00  0.00           C
ATOM    142  O   PHE A  12       4.308  13.534  -4.791  1.00  0.00           O
ATOM    143  CB  PHE A  12       1.523  13.286  -5.379  1.00  0.00           C
ATOM    144  CG  PHE A  12       0.280  12.937  -6.208  1.00  0.00           C
ATOM    145  CD1 PHE A  12      -0.543  13.968  -6.673  1.00  0.00           C
ATOM    146  CD2 PHE A  12      -0.025  11.611  -6.533  1.00  0.00           C
ATOM    147  CE1 PHE A  12      -1.581  13.686  -7.563  1.00  0.00           C
ATOM    148  CE2 PHE A  12      -1.065  11.327  -7.421  1.00  0.00           C
ATOM    149  CZ  PHE A  12      -1.808  12.371  -7.978  1.00  0.00           C
ATOM    150  HA  PHE A  12       2.148  14.624  -6.930  1.00  0.00           H
ATOM    151  HB2 PHE A  12       1.880  12.415  -4.812  1.00  0.00           H
ATOM    152  HB3 PHE A  12       1.307  14.088  -4.663  1.00  0.00           H
ATOM    153  HD2 PHE A  12       0.548  10.793  -6.109  1.00  0.00           H
ATOM    154  HE2 PHE A  12      -1.293  10.299  -7.684  1.00  0.00           H
ATOM    155  HZ  PHE A  12      -2.556  12.158  -8.732  1.00  0.00           H
ATOM    156  HE1 PHE A  12      -2.202  14.494  -7.929  1.00  0.00           H
ATOM    157  HD1 PHE A  12      -0.372  14.992  -6.358  1.00  0.00           H
ATOM    158  HN  PHE A  12       2.690  11.769  -7.098  1.00  0.00           H
ATOM    159  N   SER A  13       4.446  15.381  -6.116  1.00  0.00           N
ATOM    160  CA  SER A  13       5.769  15.777  -5.644  1.00  0.00           C
ATOM    161  C   SER A  13       5.694  17.055  -4.826  1.00  0.00           C
ATOM    162  O   SER A  13       4.873  17.067  -3.926  1.00  0.00           O
ATOM    163  CB  SER A  13       6.651  15.821  -6.918  1.00  0.00           C
ATOM    164  OG  SER A  13       6.317  16.975  -7.703  1.00  0.00           O
ATOM    165  HA  SER A  13       6.191  15.013  -4.976  1.00  0.00           H
ATOM    166  HB2 SER A  13       7.701  15.885  -6.621  1.00  0.00           H
ATOM    167  HB3 SER A  13       6.508  14.899  -7.507  1.00  0.00           H
ATOM    168  HG1 SER A  13       6.847  17.051  -8.491  1.00  0.00           H
ATOM    169  HN  SER A  13       4.029  15.960  -6.821  1.00  0.00           H
ATOM    170  N   ASN A  14       6.504  18.111  -5.095  1.00  0.00           N
ATOM    171  CA  ASN A  14       6.597  19.302  -4.237  1.00  0.00           C
ATOM    172  C   ASN A  14       5.681  19.404  -3.025  1.00  0.00           C
ATOM    173  O   ASN A  14       4.509  19.648  -3.267  1.00  0.00           O
ATOM    174  CB  ASN A  14       6.351  20.583  -5.083  1.00  0.00           C
ATOM    175  CG  ASN A  14       7.558  21.025  -5.865  1.00  0.00           C
ATOM    176  OD1 ASN A  14       8.315  21.828  -5.342  1.00  0.00           O
ATOM    177  ND2 ASN A  14       7.763  20.524  -7.101  1.00  0.00           N
ATOM    178  HA  ASN A  14       7.640  19.373  -3.912  1.00  0.00           H
ATOM    179  HB2 ASN A  14       5.495  20.426  -5.754  1.00  0.00           H
ATOM    180  HB3 ASN A  14       6.120  21.429  -4.420  1.00  0.00           H
ATOM    181 HD22 ASN A  14       8.556  20.807  -7.635  1.00  0.00           H
ATOM    182 HD21 ASN A  14       7.129  19.870  -7.507  1.00  0.00           H
ATOM    183  HN  ASN A  14       7.124  18.089  -5.878  1.00  0.00           H
ATOM    184  N   PRO A  15       6.100  19.291  -1.732  1.00  0.00           N
ATOM    185  CA  PRO A  15       5.177  19.611  -0.652  1.00  0.00           C
ATOM    186  C   PRO A  15       4.982  21.108  -0.581  1.00  0.00           C
ATOM    187  O   PRO A  15       5.897  21.758  -0.104  1.00  0.00           O
ATOM    188  CB  PRO A  15       5.928  19.053   0.580  1.00  0.00           C
ATOM    189  CG  PRO A  15       7.409  19.127   0.172  1.00  0.00           C
ATOM    190  CD  PRO A  15       7.436  18.851  -1.347  1.00  0.00           C
ATOM    191  HA  PRO A  15       4.239  19.068  -0.751  1.00  0.00           H
ATOM    192  HD3 PRO A  15       7.527  17.771  -1.524  1.00  0.00           H
ATOM    193  HD2 PRO A  15       8.282  19.398  -1.791  1.00  0.00           H
ATOM    194  HG3 PRO A  15       8.019  18.432   0.761  1.00  0.00           H
ATOM    195  HG2 PRO A  15       7.750  20.153   0.359  1.00  0.00           H
ATOM    196  HB2 PRO A  15       5.748  19.623   1.503  1.00  0.00           H
ATOM    197  HB3 PRO A  15       5.643  18.004   0.754  1.00  0.00           H
ATOM    198  N   GLN A  16       3.827  21.673  -1.029  1.00  0.00           N
ATOM    199  CA  GLN A  16       3.623  23.121  -0.933  1.00  0.00           C
ATOM    200  C   GLN A  16       2.532  23.494   0.044  1.00  0.00           C
ATOM    201  O   GLN A  16       1.617  22.709   0.237  1.00  0.00           O
ATOM    202  CB  GLN A  16       3.305  23.779  -2.304  1.00  0.00           C
ATOM    203  CG  GLN A  16       4.342  23.365  -3.384  1.00  0.00           C
ATOM    204  CD  GLN A  16       4.493  24.375  -4.501  1.00  0.00           C
ATOM    205  OE1 GLN A  16       4.590  25.556  -4.205  1.00  0.00           O
ATOM    206  NE2 GLN A  16       4.533  23.971  -5.792  1.00  0.00           N
ATOM    207  HA  GLN A  16       4.543  23.593  -0.568  1.00  0.00           H
ATOM    208  HB2 GLN A  16       2.293  23.495  -2.629  1.00  0.00           H
ATOM    209  HB3 GLN A  16       3.306  24.871  -2.175  1.00  0.00           H
ATOM    210  HG2 GLN A  16       5.333  23.273  -2.919  1.00  0.00           H
ATOM    211  HG3 GLN A  16       4.055  22.373  -3.759  1.00  0.00           H
ATOM    212 HE22 GLN A  16       4.623  24.652  -6.520  1.00  0.00           H
ATOM    213 HE21 GLN A  16       4.475  23.007  -6.046  1.00  0.00           H
ATOM    214  HN  GLN A  16       3.086  21.122  -1.418  1.00  0.00           H
ATOM    215  N   CYS A  17       2.617  24.707   0.645  1.00  0.00           N
ATOM    216  CA  CYS A  17       1.535  25.215   1.484  1.00  0.00           C
ATOM    217  C   CYS A  17       0.472  25.764   0.560  1.00  0.00           C
ATOM    218  O   CYS A  17       0.321  26.971   0.460  1.00  0.00           O
ATOM    219  CB  CYS A  17       2.043  26.323   2.446  1.00  0.00           C
ATOM    220  SG  CYS A  17       3.176  25.621   3.681  1.00  0.00           S
ATOM    221  HA  CYS A  17       1.102  24.409   2.102  1.00  0.00           H
ATOM    222  HB2 CYS A  17       2.562  27.128   1.903  1.00  0.00           H
ATOM    223  HB3 CYS A  17       1.198  26.765   2.989  1.00  0.00           H
ATOM    224  HN  CYS A  17       3.386  25.323   0.463  1.00  0.00           H
ATOM    225  N   CYS A  18      -0.289  24.882  -0.127  1.00  0.00           N
ATOM    226  CA  CYS A  18      -1.376  25.368  -0.974  1.00  0.00           C
ATOM    227  C   CYS A  18      -2.473  25.888  -0.083  1.00  0.00           C
ATOM    228  O   CYS A  18      -2.447  25.594   1.101  1.00  0.00           O
ATOM    229  CB  CYS A  18      -2.023  24.220  -1.784  1.00  0.00           C
ATOM    230  SG  CYS A  18      -0.777  23.353  -2.780  1.00  0.00           S
ATOM    231  HA  CYS A  18      -1.018  26.151  -1.658  1.00  0.00           H
ATOM    232  HB2 CYS A  18      -2.458  23.531  -1.051  1.00  0.00           H
ATOM    233  HB3 CYS A  18      -2.825  24.568  -2.451  1.00  0.00           H
ATOM    234  HN  CYS A  18      -0.160  23.894  -0.016  1.00  0.00           H
ATOM    235  N   ALA A  19      -3.470  26.622  -0.619  1.00  0.00           N
ATOM    236  CA  ALA A  19      -4.591  26.998   0.232  1.00  0.00           C
ATOM    237  C   ALA A  19      -5.190  25.735   0.806  1.00  0.00           C
ATOM    238  O   ALA A  19      -5.266  25.605   2.017  1.00  0.00           O
ATOM    239  CB  ALA A  19      -5.705  27.733  -0.551  1.00  0.00           C
ATOM    240  HA  ALA A  19      -4.233  27.654   1.044  1.00  0.00           H
ATOM    241  HB1 ALA A  19      -6.585  27.851   0.098  1.00  0.00           H
ATOM    242  HB2 ALA A  19      -5.361  28.722  -0.874  1.00  0.00           H
ATOM    243  HB3 ALA A  19      -5.992  27.164  -1.447  1.00  0.00           H
ATOM    244  HN  ALA A  19      -3.481  26.866  -1.591  1.00  0.00           H
ATOM    245  N   THR A  20      -5.623  24.795  -0.065  1.00  0.00           N
ATOM    246  CA  THR A  20      -6.329  23.614   0.421  1.00  0.00           C
ATOM    247  C   THR A  20      -6.459  22.615  -0.702  1.00  0.00           C
ATOM    248  O   THR A  20      -6.328  23.040  -1.840  1.00  0.00           O
ATOM    249  CB  THR A  20      -7.728  24.022   0.956  1.00  0.00           C
ATOM    250  OG1 THR A  20      -8.280  22.910   1.677  1.00  0.00           O
ATOM    251  CG2 THR A  20      -8.662  24.452  -0.203  1.00  0.00           C
ATOM    252  HA  THR A  20      -5.727  23.153   1.218  1.00  0.00           H
ATOM    253  HB  THR A  20      -7.618  24.873   1.651  1.00  0.00           H
ATOM    254  HG1 THR A  20      -9.116  23.119   2.080  1.00  0.00           H
ATOM    255 HG23 THR A  20      -8.931  23.574  -0.808  1.00  0.00           H
ATOM    256 HG21 THR A  20      -9.587  24.887   0.196  1.00  0.00           H
ATOM    257 HG22 THR A  20      -8.174  25.206  -0.840  1.00  0.00           H
ATOM    258  HN  THR A  20      -5.499  24.900  -1.055  1.00  0.00           H
ATOM    259  N   GLN A  21      -6.687  21.307  -0.436  1.00  0.00           N
ATOM    260  CA  GLN A  21      -6.702  20.336  -1.532  1.00  0.00           C
ATOM    261  C   GLN A  21      -8.059  20.366  -2.189  1.00  0.00           C
ATOM    262  O   GLN A  21      -8.803  19.404  -2.090  1.00  0.00           O
ATOM    263  CB  GLN A  21      -6.271  18.919  -1.059  1.00  0.00           C
ATOM    264  CG  GLN A  21      -5.963  17.978  -2.260  1.00  0.00           C
ATOM    265  CD  GLN A  21      -5.800  16.518  -1.904  1.00  0.00           C
ATOM    266  OE1 GLN A  21      -6.277  15.682  -2.657  1.00  0.00           O
ATOM    267  NE2 GLN A  21      -5.143  16.143  -0.786  1.00  0.00           N
ATOM    268  HA  GLN A  21      -5.971  20.629  -2.303  1.00  0.00           H
ATOM    269  HB2 GLN A  21      -5.376  19.023  -0.442  1.00  0.00           H
ATOM    270  HB3 GLN A  21      -7.030  18.503  -0.392  1.00  0.00           H
ATOM    271  HG2 GLN A  21      -6.795  18.054  -2.976  1.00  0.00           H
ATOM    272  HG3 GLN A  21      -5.050  18.302  -2.783  1.00  0.00           H
ATOM    273 HE22 GLN A  21      -5.077  15.169  -0.581  1.00  0.00           H
ATOM    274 HE21 GLN A  21      -4.725  16.796  -0.157  1.00  0.00           H
ATOM    275  HN  GLN A  21      -6.836  20.986   0.501  1.00  0.00           H
ATOM    276  N   VAL A  22      -8.395  21.480  -2.880  1.00  0.00           N
ATOM    277  CA  VAL A  22      -9.684  21.556  -3.556  1.00  0.00           C
ATOM    278  C   VAL A  22      -9.851  20.363  -4.470  1.00  0.00           C
ATOM    279  O   VAL A  22      -8.872  19.747  -4.858  1.00  0.00           O
ATOM    280  CB  VAL A  22      -9.898  22.834  -4.423  1.00  0.00           C
ATOM    281  CG1 VAL A  22      -9.984  24.129  -3.569  1.00  0.00           C
ATOM    282  CG2 VAL A  22      -8.792  22.966  -5.505  1.00  0.00           C
ATOM    283  HA  VAL A  22     -10.463  21.517  -2.775  1.00  0.00           H
ATOM    284  HB  VAL A  22     -10.871  22.738  -4.937  1.00  0.00           H
ATOM    285 HG11 VAL A  22     -10.317  24.970  -4.195  1.00  0.00           H
ATOM    286 HG12 VAL A  22     -10.710  24.008  -2.748  1.00  0.00           H
ATOM    287 HG13 VAL A  22      -9.003  24.386  -3.146  1.00  0.00           H
ATOM    288 HG21 VAL A  22      -9.046  23.779  -6.201  1.00  0.00           H
ATOM    289 HG22 VAL A  22      -7.819  23.173  -5.041  1.00  0.00           H
ATOM    290 HG23 VAL A  22      -8.675  22.045  -6.089  1.00  0.00           H
ATOM    291  HN  VAL A  22      -7.774  22.259  -2.926  1.00  0.00           H
ATOM    292  N   LEU A  23     -11.112  20.034  -4.823  1.00  0.00           N
ATOM    293  CA  LEU A  23     -11.359  18.938  -5.750  1.00  0.00           C
ATOM    294  C   LEU A  23     -10.816  17.610  -5.266  1.00  0.00           C
ATOM    295  O   LEU A  23     -10.757  16.716  -6.092  1.00  0.00           O
ATOM    296  CB  LEU A  23     -10.844  19.232  -7.192  1.00  0.00           C
ATOM    297  CG  LEU A  23     -11.161  20.654  -7.743  1.00  0.00           C
ATOM    298  CD1 LEU A  23     -10.680  20.778  -9.218  1.00  0.00           C
ATOM    299  CD2 LEU A  23     -12.671  20.981  -7.672  1.00  0.00           C
ATOM    300  HA  LEU A  23     -12.443  18.798  -5.816  1.00  0.00           H
ATOM    301  HB2 LEU A  23      -9.754  19.120  -7.196  1.00  0.00           H
ATOM    302  HB3 LEU A  23     -11.254  18.480  -7.885  1.00  0.00           H
ATOM    303  HG  LEU A  23     -10.636  21.407  -7.141  1.00  0.00           H
ATOM    304 HD21 LEU A  23     -12.886  21.953  -8.144  1.00  0.00           H
ATOM    305 HD22 LEU A  23     -13.194  20.193  -8.220  1.00  0.00           H
ATOM    306 HD23 LEU A  23     -13.042  21.016  -6.639  1.00  0.00           H
ATOM    307 HD11 LEU A  23     -10.839  21.801  -9.592  1.00  0.00           H
ATOM    308 HD12 LEU A  23      -9.611  20.547  -9.306  1.00  0.00           H
ATOM    309 HD13 LEU A  23     -11.234  20.080  -9.865  1.00  0.00           H
ATOM    310  HN  LEU A  23     -11.899  20.540  -4.461  1.00  0.00           H
ATOM    311  N   GLY A  24     -10.410  17.419  -3.986  1.00  0.00           N
ATOM    312  CA  GLY A  24      -9.820  16.139  -3.584  1.00  0.00           C
ATOM    313  C   GLY A  24      -8.595  15.730  -4.361  1.00  0.00           C
ATOM    314  O   GLY A  24      -8.247  14.559  -4.324  1.00  0.00           O
ATOM    315  HA3 GLY A  24     -10.562  15.344  -3.678  1.00  0.00           H
ATOM    316  HA2 GLY A  24      -9.516  16.164  -2.533  1.00  0.00           H
ATOM    317  HN  GLY A  24     -10.503  18.133  -3.290  1.00  0.00           H
ATOM    318  N   LEU A  25      -7.909  16.663  -5.053  1.00  0.00           N
ATOM    319  CA  LEU A  25      -6.744  16.283  -5.853  1.00  0.00           C
ATOM    320  C   LEU A  25      -5.969  17.533  -6.183  1.00  0.00           C
ATOM    321  O   LEU A  25      -4.803  17.576  -5.843  1.00  0.00           O
ATOM    322  CB  LEU A  25      -7.168  15.529  -7.144  1.00  0.00           C
ATOM    323  CG  LEU A  25      -6.007  15.098  -8.089  1.00  0.00           C
ATOM    324  CD1 LEU A  25      -5.186  13.927  -7.480  1.00  0.00           C
ATOM    325  CD2 LEU A  25      -6.585  14.650  -9.462  1.00  0.00           C
ATOM    326  HA  LEU A  25      -6.099  15.622  -5.251  1.00  0.00           H
ATOM    327  HB2 LEU A  25      -7.673  14.603  -6.848  1.00  0.00           H
ATOM    328  HB3 LEU A  25      -7.890  16.156  -7.688  1.00  0.00           H
ATOM    329  HG  LEU A  25      -5.331  15.950  -8.270  1.00  0.00           H
ATOM    330 HD21 LEU A  25      -5.775  14.351 -10.147  1.00  0.00           H
ATOM    331 HD22 LEU A  25      -7.264  13.794  -9.331  1.00  0.00           H
ATOM    332 HD23 LEU A  25      -7.143  15.471  -9.936  1.00  0.00           H
ATOM    333 HD11 LEU A  25      -4.462  13.561  -8.219  1.00  0.00           H
ATOM    334 HD12 LEU A  25      -4.636  14.242  -6.586  1.00  0.00           H
ATOM    335 HD13 LEU A  25      -5.838  13.088  -7.199  1.00  0.00           H
ATOM    336  HN  LEU A  25      -8.194  17.620  -5.020  1.00  0.00           H
ATOM    337  N   ILE A  26      -6.583  18.550  -6.828  1.00  0.00           N
ATOM    338  CA  ILE A  26      -5.864  19.783  -7.150  1.00  0.00           C
ATOM    339  C   ILE A  26      -5.569  20.560  -5.886  1.00  0.00           C
ATOM    340  O   ILE A  26      -6.313  20.433  -4.928  1.00  0.00           O
ATOM    341  CB  ILE A  26      -6.647  20.673  -8.172  1.00  0.00           C
ATOM    342  CG1 ILE A  26      -6.514  20.153  -9.637  1.00  0.00           C
ATOM    343  CG2 ILE A  26      -6.241  22.177  -8.147  1.00  0.00           C
ATOM    344  HA  ILE A  26      -4.910  19.488  -7.602  1.00  0.00           H
ATOM    345  HB  ILE A  26      -7.706  20.657  -7.875  1.00  0.00           H
ATOM    346  CD  ILE A  26      -6.977  18.687  -9.845  1.00  0.00           C
ATOM    347  HD3 ILE A  26      -8.011  18.546  -9.494  1.00  0.00           H
ATOM    348  HD2 ILE A  26      -6.316  17.992  -9.310  1.00  0.00           H
ATOM    349  HD1 ILE A  26      -6.944  18.433 -10.916  1.00  0.00           H
ATOM    350 HG12 ILE A  26      -7.122  20.790 -10.301  1.00  0.00           H
ATOM    351 HG13 ILE A  26      -5.464  20.243  -9.959  1.00  0.00           H
ATOM    352 HG21 ILE A  26      -6.887  22.750  -8.829  1.00  0.00           H
ATOM    353 HG22 ILE A  26      -6.351  22.633  -7.153  1.00  0.00           H
ATOM    354 HG23 ILE A  26      -5.199  22.292  -8.477  1.00  0.00           H
ATOM    355  HN  ILE A  26      -7.542  18.473  -7.083  1.00  0.00           H
ATOM    356  N   GLY A  27      -4.491  21.385  -5.894  1.00  0.00           N
ATOM    357  CA  GLY A  27      -4.217  22.320  -4.804  1.00  0.00           C
ATOM    358  C   GLY A  27      -4.040  23.682  -5.436  1.00  0.00           C
ATOM    359  O   GLY A  27      -3.296  23.744  -6.402  1.00  0.00           O
ATOM    360  HA3 GLY A  27      -3.277  22.038  -4.309  1.00  0.00           H
ATOM    361  HA2 GLY A  27      -5.016  22.331  -4.048  1.00  0.00           H
ATOM    362  HN  GLY A  27      -3.864  21.411  -6.676  1.00  0.00           H
ATOM    363  N   LEU A  28      -4.696  24.764  -4.947  1.00  0.00           N
ATOM    364  CA  LEU A  28      -4.584  26.062  -5.620  1.00  0.00           C
ATOM    365  C   LEU A  28      -3.460  26.878  -5.030  1.00  0.00           C
ATOM    366  O   LEU A  28      -3.103  26.644  -3.886  1.00  0.00           O
ATOM    367  CB  LEU A  28      -5.883  26.909  -5.496  1.00  0.00           C
ATOM    368  CG  LEU A  28      -7.118  26.251  -6.174  1.00  0.00           C
ATOM    369  CD1 LEU A  28      -8.429  26.933  -5.698  1.00  0.00           C
ATOM    370  CD2 LEU A  28      -7.048  26.274  -7.726  1.00  0.00           C
ATOM    371  HA  LEU A  28      -4.375  25.909  -6.687  1.00  0.00           H
ATOM    372  HB2 LEU A  28      -6.080  27.053  -4.420  1.00  0.00           H
ATOM    373  HB3 LEU A  28      -5.737  27.904  -5.944  1.00  0.00           H
ATOM    374  HG  LEU A  28      -7.142  25.205  -5.854  1.00  0.00           H
ATOM    375 HD21 LEU A  28      -7.988  25.909  -8.166  1.00  0.00           H
ATOM    376 HD22 LEU A  28      -6.864  27.295  -8.088  1.00  0.00           H
ATOM    377 HD23 LEU A  28      -6.246  25.619  -8.086  1.00  0.00           H
ATOM    378 HD11 LEU A  28      -9.311  26.487  -6.184  1.00  0.00           H
ATOM    379 HD12 LEU A  28      -8.537  26.792  -4.613  1.00  0.00           H
ATOM    380 HD13 LEU A  28      -8.409  28.010  -5.924  1.00  0.00           H
ATOM    381  HN  LEU A  28      -5.258  24.703  -4.119  1.00  0.00           H
ATOM    382  N   ASP A  29      -2.916  27.850  -5.803  1.00  0.00           N
ATOM    383  CA  ASP A  29      -1.899  28.753  -5.266  1.00  0.00           C
ATOM    384  C   ASP A  29      -0.824  27.941  -4.582  1.00  0.00           C
ATOM    385  O   ASP A  29      -0.596  28.122  -3.396  1.00  0.00           O
ATOM    386  CB  ASP A  29      -2.560  29.770  -4.299  1.00  0.00           C
ATOM    387  CG  ASP A  29      -3.594  30.638  -4.968  1.00  0.00           C
ATOM    388  OD1 ASP A  29      -4.716  30.130  -5.232  1.00  0.00           O
ATOM    389  OD2 ASP A  29      -3.301  31.838  -5.224  1.00  0.00           O
ATOM    390  HA  ASP A  29      -1.416  29.317  -6.083  1.00  0.00           H
ATOM    391  HB2 ASP A  29      -3.053  29.227  -3.481  1.00  0.00           H
ATOM    392  HB3 ASP A  29      -1.776  30.414  -3.872  1.00  0.00           H
ATOM    393  HN  ASP A  29      -3.226  27.993  -6.744  1.00  0.00           H
ATOM    394  N   CYS A  30      -0.161  27.024  -5.322  1.00  0.00           N
ATOM    395  CA  CYS A  30       0.833  26.165  -4.683  1.00  0.00           C
ATOM    396  C   CYS A  30       1.985  27.042  -4.233  1.00  0.00           C
ATOM    397  O   CYS A  30       2.827  27.359  -5.057  1.00  0.00           O
ATOM    398  CB  CYS A  30       1.267  25.000  -5.613  1.00  0.00           C
ATOM    399  SG  CYS A  30      -0.199  24.052  -6.133  1.00  0.00           S
ATOM    400  HA  CYS A  30       0.362  25.684  -3.813  1.00  0.00           H
ATOM    401  HB2 CYS A  30       1.784  25.366  -6.509  1.00  0.00           H
ATOM    402  HB3 CYS A  30       1.930  24.307  -5.078  1.00  0.00           H
ATOM    403  HN  CYS A  30      -0.343  26.922  -6.302  1.00  0.00           H
ATOM    404  N   LYS A  31       2.015  27.452  -2.938  1.00  0.00           N
ATOM    405  CA  LYS A  31       3.064  28.337  -2.421  1.00  0.00           C
ATOM    406  C   LYS A  31       4.001  27.490  -1.585  1.00  0.00           C
ATOM    407  O   LYS A  31       3.521  26.940  -0.608  1.00  0.00           O
ATOM    408  CB  LYS A  31       2.399  29.453  -1.558  1.00  0.00           C
ATOM    409  CG  LYS A  31       3.429  30.346  -0.813  1.00  0.00           C
ATOM    410  CD  LYS A  31       2.780  31.479   0.039  1.00  0.00           C
ATOM    411  CE  LYS A  31       2.475  32.775  -0.762  1.00  0.00           C
ATOM    412  NZ  LYS A  31       3.685  33.617  -0.933  1.00  0.00           N
ATOM    413  HA  LYS A  31       3.612  28.834  -3.236  1.00  0.00           H
ATOM    414  HB2 LYS A  31       1.769  30.076  -2.214  1.00  0.00           H
ATOM    415  HB3 LYS A  31       1.752  28.987  -0.797  1.00  0.00           H
ATOM    416  HG2 LYS A  31       3.994  29.700  -0.124  1.00  0.00           H
ATOM    417  HG3 LYS A  31       4.127  30.761  -1.551  1.00  0.00           H
ATOM    418  HD2 LYS A  31       1.846  31.093   0.473  1.00  0.00           H
ATOM    419  HD3 LYS A  31       3.445  31.756   0.874  1.00  0.00           H
ATOM    420  HE2 LYS A  31       1.723  33.367  -0.214  1.00  0.00           H
ATOM    421  HE3 LYS A  31       2.028  32.505  -1.731  1.00  0.00           H
ATOM    422  HZ1 LYS A  31       3.548  34.375  -1.689  1.00  0.00           H
ATOM    423  HZ2 LYS A  31       3.967  34.121  -0.017  1.00  0.00           H
ATOM    424  HZ3 LYS A  31       4.557  33.061  -1.233  1.00  0.00           H
ATOM    425  HN  LYS A  31       1.318  27.145  -2.287  1.00  0.00           H
ATOM    426  N   VAL A  32       5.312  27.359  -1.920  1.00  0.00           N
ATOM    427  CA  VAL A  32       6.194  26.507  -1.108  1.00  0.00           C
ATOM    428  C   VAL A  32       6.212  27.017   0.323  1.00  0.00           C
ATOM    429  O   VAL A  32       5.871  28.175   0.496  1.00  0.00           O
ATOM    430  CB  VAL A  32       7.649  26.236  -1.635  1.00  0.00           C
ATOM    431  CG1 VAL A  32       7.736  24.968  -2.531  1.00  0.00           C
ATOM    432  CG2 VAL A  32       8.294  27.428  -2.383  1.00  0.00           C
ATOM    433  HA  VAL A  32       5.671  25.546  -1.095  1.00  0.00           H
ATOM    434  HB  VAL A  32       8.302  26.047  -0.768  1.00  0.00           H
ATOM    435 HG11 VAL A  32       8.768  24.809  -2.881  1.00  0.00           H
ATOM    436 HG12 VAL A  32       7.433  24.071  -1.969  1.00  0.00           H
ATOM    437 HG13 VAL A  32       7.086  25.081  -3.410  1.00  0.00           H
ATOM    438 HG21 VAL A  32       9.374  27.259  -2.516  1.00  0.00           H
ATOM    439 HG22 VAL A  32       7.846  27.559  -3.378  1.00  0.00           H
ATOM    440 HG23 VAL A  32       8.161  28.346  -1.802  1.00  0.00           H
ATOM    441  HN  VAL A  32       5.675  27.832  -2.718  1.00  0.00           H
ATOM    442  N   PRO A  33       6.564  26.252   1.393  1.00  0.00           N
ATOM    443  CA  PRO A  33       6.481  26.800   2.738  1.00  0.00           C
ATOM    444  C   PRO A  33       7.550  27.834   2.990  1.00  0.00           C
ATOM    445  O   PRO A  33       8.396  28.051   2.137  1.00  0.00           O
ATOM    446  CB  PRO A  33       6.750  25.531   3.596  1.00  0.00           C
ATOM    447  CG  PRO A  33       6.485  24.354   2.631  1.00  0.00           C
ATOM    448  CD  PRO A  33       7.034  24.881   1.292  1.00  0.00           C
ATOM    449  HA  PRO A  33       5.473  27.205   2.921  1.00  0.00           H
ATOM    450  HD3 PRO A  33       6.664  24.275   0.458  1.00  0.00           H
ATOM    451  HD2 PRO A  33       8.133  24.889   1.315  1.00  0.00           H
ATOM    452  HG3 PRO A  33       5.401  24.199   2.523  1.00  0.00           H
ATOM    453  HG2 PRO A  33       6.951  23.410   2.954  1.00  0.00           H
ATOM    454  HB2 PRO A  33       7.809  25.486   3.899  1.00  0.00           H
ATOM    455  HB3 PRO A  33       6.123  25.467   4.497  1.00  0.00           H
ATOM    456  N   SER A  34       7.518  28.463   4.183  1.00  0.00           N
ATOM    457  CA  SER A  34       8.573  29.401   4.544  1.00  0.00           C
ATOM    458  C   SER A  34       9.898  28.690   4.706  1.00  0.00           C
ATOM    459  O   SER A  34      10.907  29.217   4.264  1.00  0.00           O
ATOM    460  CB  SER A  34       8.274  30.057   5.917  1.00  0.00           C
ATOM    461  OG  SER A  34       8.190  29.033   6.924  1.00  0.00           O
ATOM    462  HA  SER A  34       8.635  30.187   3.773  1.00  0.00           H
ATOM    463  HB2 SER A  34       9.071  30.773   6.173  1.00  0.00           H
ATOM    464  HB3 SER A  34       7.319  30.599   5.862  1.00  0.00           H
ATOM    465  HG1 SER A  34       8.013  29.381   7.792  1.00  0.00           H
ATOM    466  HN  SER A  34       6.791  28.276   4.845  1.00  0.00           H
ATOM    467  N   GLN A  35       9.907  27.518   5.382  1.00  0.00           N
ATOM    468  CA  GLN A  35      11.154  26.979   5.930  1.00  0.00           C
ATOM    469  C   GLN A  35      11.148  25.469   5.825  1.00  0.00           C
ATOM    470  O   GLN A  35      10.249  24.955   5.180  1.00  0.00           O
ATOM    471  CB  GLN A  35      11.207  27.519   7.391  1.00  0.00           C
ATOM    472  CG  GLN A  35      10.348  26.663   8.367  1.00  0.00           C
ATOM    473  CD  GLN A  35       9.894  27.378   9.619  1.00  0.00           C
ATOM    474  OE1 GLN A  35       9.915  28.598   9.667  1.00  0.00           O
ATOM    475  NE2 GLN A  35       9.461  26.629  10.659  1.00  0.00           N
ATOM    476  HA  GLN A  35      12.026  27.349   5.369  1.00  0.00           H
ATOM    477  HB2 GLN A  35      12.244  27.553   7.756  1.00  0.00           H
ATOM    478  HB3 GLN A  35      10.851  28.561   7.372  1.00  0.00           H
ATOM    479  HG2 GLN A  35       9.428  26.340   7.862  1.00  0.00           H
ATOM    480  HG3 GLN A  35      10.918  25.763   8.648  1.00  0.00           H
ATOM    481 HE22 GLN A  35       9.146  27.079  11.496  1.00  0.00           H
ATOM    482 HE21 GLN A  35       9.444  25.629  10.612  1.00  0.00           H
ATOM    483  HN  GLN A  35       9.049  27.078   5.650  1.00  0.00           H
ATOM    484  N   ASN A  36      12.110  24.730   6.430  1.00  0.00           N
ATOM    485  CA  ASN A  36      12.075  23.271   6.323  1.00  0.00           C
ATOM    486  C   ASN A  36      10.796  22.752   6.929  1.00  0.00           C
ATOM    487  O   ASN A  36      10.166  23.467   7.693  1.00  0.00           O
ATOM    488  CB  ASN A  36      13.272  22.534   6.993  1.00  0.00           C
ATOM    489  CG  ASN A  36      13.585  23.030   8.389  1.00  0.00           C
ATOM    490  OD1 ASN A  36      14.680  23.527   8.600  1.00  0.00           O
ATOM    491  ND2 ASN A  36      12.668  22.922   9.376  1.00  0.00           N
ATOM    492  HA  ASN A  36      12.070  23.012   5.250  1.00  0.00           H
ATOM    493  HB2 ASN A  36      13.096  21.449   7.051  1.00  0.00           H
ATOM    494  HB3 ASN A  36      14.149  22.677   6.344  1.00  0.00           H
ATOM    495 HD22 ASN A  36      12.877  23.293  10.281  1.00  0.00           H
ATOM    496 HD21 ASN A  36      11.786  22.478   9.237  1.00  0.00           H
ATOM    497  HN  ASN A  36      12.835  25.153   6.969  1.00  0.00           H
ATOM    498  N   VAL A  37      10.418  21.498   6.597  1.00  0.00           N
ATOM    499  CA  VAL A  37       9.205  20.912   7.150  1.00  0.00           C
ATOM    500  C   VAL A  37       9.516  19.484   7.549  1.00  0.00           C
ATOM    501  O   VAL A  37       8.926  18.566   7.006  1.00  0.00           O
ATOM    502  CB  VAL A  37       8.041  21.115   6.139  1.00  0.00           C
ATOM    503  CG1 VAL A  37       7.648  22.618   6.040  1.00  0.00           C
ATOM    504  CG2 VAL A  37       8.344  20.565   4.717  1.00  0.00           C
ATOM    505  HA  VAL A  37       8.915  21.404   8.090  1.00  0.00           H
ATOM    506  HB  VAL A  37       7.189  20.559   6.549  1.00  0.00           H
ATOM    507 HG11 VAL A  37       6.738  22.738   5.434  1.00  0.00           H
ATOM    508 HG12 VAL A  37       7.461  23.052   7.035  1.00  0.00           H
ATOM    509 HG13 VAL A  37       8.451  23.194   5.559  1.00  0.00           H
ATOM    510 HG21 VAL A  37       7.449  20.665   4.082  1.00  0.00           H
ATOM    511 HG22 VAL A  37       9.162  21.132   4.248  1.00  0.00           H
ATOM    512 HG23 VAL A  37       8.626  19.503   4.740  1.00  0.00           H
ATOM    513  HN  VAL A  37      10.948  20.951   5.949  1.00  0.00           H
ATOM    514  N   TYR A  38      10.466  19.305   8.502  1.00  0.00           N
ATOM    515  CA  TYR A  38      10.964  17.973   8.852  1.00  0.00           C
ATOM    516  C   TYR A  38       9.894  16.906   8.821  1.00  0.00           C
ATOM    517  O   TYR A  38      10.063  15.929   8.108  1.00  0.00           O
ATOM    518  CB  TYR A  38      11.662  17.930  10.239  1.00  0.00           C
ATOM    519  CG  TYR A  38      12.842  18.913  10.319  1.00  0.00           C
ATOM    520  CD1 TYR A  38      13.981  18.720   9.528  1.00  0.00           C
ATOM    521  CD2 TYR A  38      12.796  20.007  11.191  1.00  0.00           C
ATOM    522  CE1 TYR A  38      15.048  19.620   9.594  1.00  0.00           C
ATOM    523  CE2 TYR A  38      13.885  20.877  11.295  1.00  0.00           C
ATOM    524  CZ  TYR A  38      15.008  20.701  10.477  1.00  0.00           C
ATOM    525  OH  TYR A  38      16.087  21.587  10.528  1.00  0.00           O
ATOM    526  HA  TYR A  38      11.729  17.708   8.111  1.00  0.00           H
ATOM    527  HB3 TYR A  38      12.055  16.917  10.425  1.00  0.00           H
ATOM    528  HB2 TYR A  38      10.929  18.150  11.029  1.00  0.00           H
ATOM    529  HD2 TYR A  38      11.915  20.190  11.797  1.00  0.00           H
ATOM    530  HE2 TYR A  38      13.848  21.689  12.014  1.00  0.00           H
ATOM    531  HE1 TYR A  38      15.917  19.477   8.958  1.00  0.00           H
ATOM    532  HD1 TYR A  38      14.046  17.868   8.860  1.00  0.00           H
ATOM    533  HH  TYR A  38      16.015  22.260  11.196  1.00  0.00           H
ATOM    534  HN  TYR A  38      10.908  20.099   8.925  1.00  0.00           H
ATOM    535  N   ASP A  39       8.800  17.090   9.596  1.00  0.00           N
ATOM    536  CA  ASP A  39       7.760  16.069   9.699  1.00  0.00           C
ATOM    537  C   ASP A  39       6.413  16.683   9.395  1.00  0.00           C
ATOM    538  O   ASP A  39       6.353  17.879   9.157  1.00  0.00           O
ATOM    539  CB  ASP A  39       7.818  15.463  11.126  1.00  0.00           C
ATOM    540  CG  ASP A  39       7.362  16.450  12.168  1.00  0.00           C
ATOM    541  OD1 ASP A  39       7.796  17.632  12.105  1.00  0.00           O
ATOM    542  OD2 ASP A  39       6.563  16.050  13.058  1.00  0.00           O
ATOM    543  HA  ASP A  39       7.931  15.251   8.985  1.00  0.00           H
ATOM    544  HB2 ASP A  39       7.191  14.558  11.180  1.00  0.00           H
ATOM    545  HB3 ASP A  39       8.855  15.168  11.349  1.00  0.00           H
ATOM    546  HN  ASP A  39       8.689  17.914  10.151  1.00  0.00           H
ATOM    547  N   GLY A  40       5.321  15.884   9.395  1.00  0.00           N
ATOM    548  CA  GLY A  40       4.006  16.443   9.097  1.00  0.00           C
ATOM    549  C   GLY A  40       3.632  17.537  10.066  1.00  0.00           C
ATOM    550  O   GLY A  40       2.967  18.470   9.649  1.00  0.00           O
ATOM    551  HA3 GLY A  40       3.222  15.671   9.169  1.00  0.00           H
ATOM    552  HA2 GLY A  40       4.008  16.828   8.065  1.00  0.00           H
ATOM    553  HN  GLY A  40       5.386  14.901   9.584  1.00  0.00           H
ATOM    554  N   THR A  41       4.024  17.448  11.358  1.00  0.00           N
ATOM    555  CA  THR A  41       3.666  18.508  12.300  1.00  0.00           C
ATOM    556  C   THR A  41       4.320  19.805  11.889  1.00  0.00           C
ATOM    557  O   THR A  41       3.637  20.815  11.836  1.00  0.00           O
ATOM    558  CB  THR A  41       4.072  18.138  13.753  1.00  0.00           C
ATOM    559  OG1 THR A  41       3.478  16.862  14.047  1.00  0.00           O
ATOM    560  CG2 THR A  41       3.598  19.211  14.770  1.00  0.00           C
ATOM    561  HA  THR A  41       2.572  18.627  12.279  1.00  0.00           H
ATOM    562  HB  THR A  41       5.171  18.058  13.811  1.00  0.00           H
ATOM    563  HG1 THR A  41       3.705  16.539  14.913  1.00  0.00           H
ATOM    564 HG23 THR A  41       2.506  19.324  14.721  1.00  0.00           H
ATOM    565 HG21 THR A  41       3.873  18.910  15.793  1.00  0.00           H
ATOM    566 HG22 THR A  41       4.071  20.183  14.560  1.00  0.00           H
ATOM    567  HN  THR A  41       4.549  16.664  11.691  1.00  0.00           H
ATOM    568  N   ASP A  42       5.641  19.802  11.595  1.00  0.00           N
ATOM    569  CA  ASP A  42       6.299  21.043  11.191  1.00  0.00           C
ATOM    570  C   ASP A  42       5.614  21.562   9.947  1.00  0.00           C
ATOM    571  O   ASP A  42       5.360  22.752   9.863  1.00  0.00           O
ATOM    572  CB  ASP A  42       7.813  20.823  10.918  1.00  0.00           C
ATOM    573  CG  ASP A  42       8.602  22.086  10.675  1.00  0.00           C
ATOM    574  OD1 ASP A  42       9.854  21.982  10.550  1.00  0.00           O
ATOM    575  OD2 ASP A  42       7.997  23.188  10.604  1.00  0.00           O
ATOM    576  HA  ASP A  42       6.195  21.770  12.014  1.00  0.00           H
ATOM    577  HB2 ASP A  42       8.264  20.320  11.788  1.00  0.00           H
ATOM    578  HB3 ASP A  42       7.924  20.170  10.041  1.00  0.00           H
ATOM    579  HN  ASP A  42       6.175  18.956  11.635  1.00  0.00           H
ATOM    580  N   PHE A  43       5.297  20.678   8.973  1.00  0.00           N
ATOM    581  CA  PHE A  43       4.629  21.141   7.756  1.00  0.00           C
ATOM    582  C   PHE A  43       3.316  21.788   8.138  1.00  0.00           C
ATOM    583  O   PHE A  43       3.040  22.900   7.720  1.00  0.00           O
ATOM    584  CB  PHE A  43       4.382  19.973   6.752  1.00  0.00           C
ATOM    585  CG  PHE A  43       4.098  20.347   5.282  1.00  0.00           C
ATOM    586  CD1 PHE A  43       3.943  21.660   4.816  1.00  0.00           C
ATOM    587  CD2 PHE A  43       3.986  19.295   4.364  1.00  0.00           C
ATOM    588  CE1 PHE A  43       3.606  21.904   3.480  1.00  0.00           C
ATOM    589  CE2 PHE A  43       3.657  19.538   3.029  1.00  0.00           C
ATOM    590  CZ  PHE A  43       3.465  20.845   2.583  1.00  0.00           C
ATOM    591  HA  PHE A  43       5.294  21.888   7.308  1.00  0.00           H
ATOM    592  HB2 PHE A  43       5.262  19.315   6.730  1.00  0.00           H
ATOM    593  HB3 PHE A  43       3.540  19.358   7.106  1.00  0.00           H
ATOM    594  HD2 PHE A  43       4.149  18.271   4.689  1.00  0.00           H
ATOM    595  HE2 PHE A  43       3.554  18.718   2.329  1.00  0.00           H
ATOM    596  HZ  PHE A  43       3.206  21.040   1.551  1.00  0.00           H
ATOM    597  HE1 PHE A  43       3.443  22.914   3.131  1.00  0.00           H
ATOM    598  HD1 PHE A  43       4.073  22.515   5.464  1.00  0.00           H
ATOM    599  HN  PHE A  43       5.511  19.704   9.071  1.00  0.00           H
ATOM    600  N   ARG A  44       2.496  21.088   8.949  1.00  0.00           N
ATOM    601  CA  ARG A  44       1.161  21.576   9.287  1.00  0.00           C
ATOM    602  C   ARG A  44       1.211  22.867  10.074  1.00  0.00           C
ATOM    603  O   ARG A  44       0.351  23.711   9.880  1.00  0.00           O
ATOM    604  CB  ARG A  44       0.419  20.469  10.086  1.00  0.00           C
ATOM    605  CG  ARG A  44      -1.043  20.828  10.449  1.00  0.00           C
ATOM    606  CD  ARG A  44      -1.782  19.623  11.098  1.00  0.00           C
ATOM    607  NE  ARG A  44      -1.090  19.177  12.316  1.00  0.00           N
ATOM    608  CZ  ARG A  44      -0.253  18.156  12.402  1.00  0.00           C
ATOM    609  NH1 ARG A  44       0.108  17.397  11.394  1.00  0.00           N
ATOM    610  NH2 ARG A  44       0.261  17.879  13.581  1.00  0.00           N
ATOM    611  HA  ARG A  44       0.616  21.750   8.345  1.00  0.00           H
ATOM    612  HB2 ARG A  44       0.413  19.567   9.456  1.00  0.00           H
ATOM    613  HB3 ARG A  44       0.981  20.253  11.009  1.00  0.00           H
ATOM    614  HG2 ARG A  44      -1.039  21.672  11.158  1.00  0.00           H
ATOM    615  HG3 ARG A  44      -1.584  21.140   9.541  1.00  0.00           H
ATOM    616  HD2 ARG A  44      -2.780  19.985  11.402  1.00  0.00           H
ATOM    617  HD3 ARG A  44      -1.986  18.838  10.358  1.00  0.00           H
ATOM    618  HE  ARG A  44      -1.309  19.709  13.175  1.00  0.00           H
ATOM    619 HH12 ARG A  44       0.771  16.617  11.528  1.00  0.00           H
ATOM    620 HH11 ARG A  44      -0.245  17.542  10.444  1.00  0.00           H
ATOM    621 HH22 ARG A  44       0.920  17.093  13.706  1.00  0.00           H
ATOM    622 HH21 ARG A  44       0.022  18.432  14.416  1.00  0.00           H
ATOM    623  HN  ARG A  44       2.799  20.209   9.318  1.00  0.00           H
ATOM    624  N   ASN A  45       2.208  23.047  10.968  1.00  0.00           N
ATOM    625  CA  ASN A  45       2.299  24.293  11.728  1.00  0.00           C
ATOM    626  C   ASN A  45       2.720  25.393  10.781  1.00  0.00           C
ATOM    627  O   ASN A  45       2.138  26.466  10.814  1.00  0.00           O
ATOM    628  CB  ASN A  45       3.300  24.210  12.915  1.00  0.00           C
ATOM    629  CG  ASN A  45       2.682  23.564  14.137  1.00  0.00           C
ATOM    630  OD1 ASN A  45       2.586  24.225  15.160  1.00  0.00           O
ATOM    631  ND2 ASN A  45       2.248  22.286  14.085  1.00  0.00           N
ATOM    632  HA  ASN A  45       1.306  24.549  12.140  1.00  0.00           H
ATOM    633  HB2 ASN A  45       4.215  23.673  12.623  1.00  0.00           H
ATOM    634  HB3 ASN A  45       3.597  25.236  13.191  1.00  0.00           H
ATOM    635 HD22 ASN A  45       1.831  21.876  14.898  1.00  0.00           H
ATOM    636 HD21 ASN A  45       2.329  21.731  13.259  1.00  0.00           H
ATOM    637  HN  ASN A  45       2.925  22.359  11.071  1.00  0.00           H
ATOM    638  N   VAL A  46       3.731  25.150   9.921  1.00  0.00           N
ATOM    639  CA  VAL A  46       4.140  26.182   8.970  1.00  0.00           C
ATOM    640  C   VAL A  46       2.996  26.460   8.018  1.00  0.00           C
ATOM    641  O   VAL A  46       2.845  27.593   7.592  1.00  0.00           O
ATOM    642  CB  VAL A  46       5.449  25.787   8.232  1.00  0.00           C
ATOM    643  CG1 VAL A  46       5.784  26.803   7.106  1.00  0.00           C
ATOM    644  CG2 VAL A  46       6.630  25.732   9.242  1.00  0.00           C
ATOM    645  HA  VAL A  46       4.348  27.107   9.530  1.00  0.00           H
ATOM    646  HB  VAL A  46       5.309  24.793   7.774  1.00  0.00           H
ATOM    647 HG11 VAL A  46       6.763  26.553   6.670  1.00  0.00           H
ATOM    648 HG12 VAL A  46       5.027  26.775   6.308  1.00  0.00           H
ATOM    649 HG13 VAL A  46       5.828  27.826   7.509  1.00  0.00           H
ATOM    650 HG21 VAL A  46       7.498  25.247   8.771  1.00  0.00           H
ATOM    651 HG22 VAL A  46       6.917  26.748   9.555  1.00  0.00           H
ATOM    652 HG23 VAL A  46       6.375  25.164  10.147  1.00  0.00           H
ATOM    653  HN  VAL A  46       4.175  24.254   9.895  1.00  0.00           H
ATOM    654  N   CYS A  47       2.155  25.459   7.678  1.00  0.00           N
ATOM    655  CA  CYS A  47       0.986  25.757   6.859  1.00  0.00           C
ATOM    656  C   CYS A  47       0.094  26.712   7.615  1.00  0.00           C
ATOM    657  O   CYS A  47      -0.399  27.650   7.009  1.00  0.00           O
ATOM    658  CB  CYS A  47       0.196  24.484   6.473  1.00  0.00           C
ATOM    659  SG  CYS A  47       1.257  23.417   5.467  1.00  0.00           S
ATOM    660  HA  CYS A  47       1.327  26.233   5.926  1.00  0.00           H
ATOM    661  HB2 CYS A  47      -0.165  23.940   7.356  1.00  0.00           H
ATOM    662  HB3 CYS A  47      -0.657  24.749   5.845  1.00  0.00           H
ATOM    663  HN  CYS A  47       2.284  24.527   8.012  1.00  0.00           H
ATOM    664  N   ALA A  48      -0.117  26.517   8.938  1.00  0.00           N
ATOM    665  CA  ALA A  48      -0.902  27.492   9.696  1.00  0.00           C
ATOM    666  C   ALA A  48      -0.241  28.853   9.638  1.00  0.00           C
ATOM    667  O   ALA A  48      -0.956  29.839   9.573  1.00  0.00           O
ATOM    668  CB  ALA A  48      -1.096  27.081  11.178  1.00  0.00           C
ATOM    669  HA  ALA A  48      -1.902  27.554   9.233  1.00  0.00           H
ATOM    670  HB1 ALA A  48      -1.755  27.804  11.686  1.00  0.00           H
ATOM    671  HB2 ALA A  48      -1.558  26.082  11.236  1.00  0.00           H
ATOM    672  HB3 ALA A  48      -0.134  27.057  11.709  1.00  0.00           H
ATOM    673  HN  ALA A  48       0.276  25.732   9.418  1.00  0.00           H
ATOM    674  N   LYS A  49       1.110  28.951   9.641  1.00  0.00           N
ATOM    675  CA  LYS A  49       1.741  30.263   9.484  1.00  0.00           C
ATOM    676  C   LYS A  49       1.323  30.879   8.163  1.00  0.00           C
ATOM    677  O   LYS A  49       1.221  32.092   8.110  1.00  0.00           O
ATOM    678  CB  LYS A  49       3.294  30.231   9.545  1.00  0.00           C
ATOM    679  CG  LYS A  49       3.849  29.777  10.922  1.00  0.00           C
ATOM    680  CD  LYS A  49       5.404  29.774  10.912  1.00  0.00           C
ATOM    681  CE  LYS A  49       6.016  29.114  12.179  1.00  0.00           C
ATOM    682  NZ  LYS A  49       5.634  29.800  13.436  1.00  0.00           N
ATOM    683  HA  LYS A  49       1.385  30.914  10.301  1.00  0.00           H
ATOM    684  HB2 LYS A  49       3.680  29.581   8.747  1.00  0.00           H
ATOM    685  HB3 LYS A  49       3.673  31.246   9.360  1.00  0.00           H
ATOM    686  HG2 LYS A  49       3.481  30.470  11.695  1.00  0.00           H
ATOM    687  HG3 LYS A  49       3.485  28.769  11.168  1.00  0.00           H
ATOM    688  HD2 LYS A  49       5.765  29.216  10.032  1.00  0.00           H
ATOM    689  HD3 LYS A  49       5.769  30.812  10.823  1.00  0.00           H
ATOM    690  HE2 LYS A  49       5.706  28.056  12.225  1.00  0.00           H
ATOM    691  HE3 LYS A  49       7.116  29.137  12.079  1.00  0.00           H
ATOM    692  HZ1 LYS A  49       6.181  29.399  14.280  1.00  0.00           H
ATOM    693  HZ2 LYS A  49       5.842  30.859  13.395  1.00  0.00           H
ATOM    694  HZ3 LYS A  49       4.588  29.671  13.681  1.00  0.00           H
ATOM    695  HN  LYS A  49       1.685  28.137   9.708  1.00  0.00           H
ATOM    696  N   THR A  50       1.076  30.072   7.102  1.00  0.00           N
ATOM    697  CA  THR A  50       0.569  30.590   5.827  1.00  0.00           C
ATOM    698  C   THR A  50      -0.890  30.215   5.641  1.00  0.00           C
ATOM    699  O   THR A  50      -1.321  30.114   4.505  1.00  0.00           O
ATOM    700  CB  THR A  50       1.558  30.049   4.751  1.00  0.00           C
ATOM    701  OG1 THR A  50       1.775  28.652   5.009  1.00  0.00           O
ATOM    702  CG2 THR A  50       1.174  30.276   3.265  1.00  0.00           C
ATOM    703  HA  THR A  50       0.605  31.688   5.781  1.00  0.00           H
ATOM    704  HB  THR A  50       2.508  30.582   4.911  1.00  0.00           H
ATOM    705  HG1 THR A  50       2.488  28.296   4.491  1.00  0.00           H
ATOM    706 HG23 THR A  50       0.861  31.319   3.098  1.00  0.00           H
ATOM    707 HG21 THR A  50       2.057  30.067   2.642  1.00  0.00           H
ATOM    708 HG22 THR A  50       0.379  29.593   2.934  1.00  0.00           H
ATOM    709  HN  THR A  50       1.214  29.082   7.163  1.00  0.00           H
ATOM    710  N   GLY A  51      -1.679  30.020   6.729  1.00  0.00           N
ATOM    711  CA  GLY A  51      -3.078  29.595   6.612  1.00  0.00           C
ATOM    712  C   GLY A  51      -3.292  28.680   5.430  1.00  0.00           C
ATOM    713  O   GLY A  51      -3.772  29.129   4.401  1.00  0.00           O
ATOM    714  HA3 GLY A  51      -3.740  30.469   6.558  1.00  0.00           H
ATOM    715  HA2 GLY A  51      -3.377  29.038   7.514  1.00  0.00           H
ATOM    716  HN  GLY A  51      -1.332  30.195   7.650  1.00  0.00           H
ATOM    717  N   ALA A  52      -2.908  27.394   5.575  1.00  0.00           N
ATOM    718  CA  ALA A  52      -2.889  26.479   4.435  1.00  0.00           C
ATOM    719  C   ALA A  52      -3.016  25.057   4.932  1.00  0.00           C
ATOM    720  O   ALA A  52      -3.148  24.898   6.136  1.00  0.00           O
ATOM    721  CB  ALA A  52      -1.516  26.730   3.756  1.00  0.00           C
ATOM    722  HA  ALA A  52      -3.720  26.671   3.738  1.00  0.00           H
ATOM    723  HB1 ALA A  52      -1.200  25.891   3.124  1.00  0.00           H
ATOM    724  HB2 ALA A  52      -1.558  27.643   3.141  1.00  0.00           H
ATOM    725  HB3 ALA A  52      -0.739  26.872   4.520  1.00  0.00           H
ATOM    726  HN  ALA A  52      -2.523  27.063   6.441  1.00  0.00           H
ATOM    727  N   GLN A  53      -2.955  24.030   4.047  1.00  0.00           N
ATOM    728  CA  GLN A  53      -2.837  22.638   4.500  1.00  0.00           C
ATOM    729  C   GLN A  53      -1.534  22.064   3.976  1.00  0.00           C
ATOM    730  O   GLN A  53      -1.085  22.545   2.948  1.00  0.00           O
ATOM    731  CB  GLN A  53      -4.014  21.749   4.006  1.00  0.00           C
ATOM    732  CG  GLN A  53      -5.203  21.728   5.002  1.00  0.00           C
ATOM    733  CD  GLN A  53      -5.824  23.093   5.146  1.00  0.00           C
ATOM    734  OE1 GLN A  53      -5.574  23.763   6.135  1.00  0.00           O
ATOM    735  NE2 GLN A  53      -6.642  23.517   4.162  1.00  0.00           N
ATOM    736  HA  GLN A  53      -2.802  22.607   5.597  1.00  0.00           H
ATOM    737  HB2 GLN A  53      -4.340  22.092   3.012  1.00  0.00           H
ATOM    738  HB3 GLN A  53      -3.682  20.704   3.898  1.00  0.00           H
ATOM    739  HG2 GLN A  53      -5.975  21.039   4.631  1.00  0.00           H
ATOM    740  HG3 GLN A  53      -4.875  21.354   5.985  1.00  0.00           H
ATOM    741 HE22 GLN A  53      -7.064  24.419   4.224  1.00  0.00           H
ATOM    742 HE21 GLN A  53      -6.853  22.934   3.378  1.00  0.00           H
ATOM    743  HN  GLN A  53      -2.923  24.199   3.059  1.00  0.00           H
ATOM    744  N   PRO A  54      -0.897  21.051   4.623  1.00  0.00           N
ATOM    745  CA  PRO A  54       0.343  20.500   4.087  1.00  0.00           C
ATOM    746  C   PRO A  54       0.049  19.623   2.893  1.00  0.00           C
ATOM    747  O   PRO A  54      -0.274  18.463   3.098  1.00  0.00           O
ATOM    748  CB  PRO A  54       0.831  19.719   5.336  1.00  0.00           C
ATOM    749  CG  PRO A  54      -0.466  19.272   6.046  1.00  0.00           C
ATOM    750  CD  PRO A  54      -1.381  20.504   5.888  1.00  0.00           C
ATOM    751  HA  PRO A  54       1.064  21.277   3.807  1.00  0.00           H
ATOM    752  HD3 PRO A  54      -1.188  21.224   6.700  1.00  0.00           H
ATOM    753  HD2 PRO A  54      -2.439  20.203   5.893  1.00  0.00           H
ATOM    754  HG3 PRO A  54      -0.304  18.988   7.099  1.00  0.00           H
ATOM    755  HG2 PRO A  54      -0.904  18.410   5.517  1.00  0.00           H
ATOM    756  HB2 PRO A  54       1.485  18.867   5.100  1.00  0.00           H
ATOM    757  HB3 PRO A  54       1.369  20.407   6.010  1.00  0.00           H
ATOM    758  N   LEU A  55       0.146  20.151   1.646  1.00  0.00           N
ATOM    759  CA  LEU A  55      -0.185  19.344   0.471  1.00  0.00           C
ATOM    760  C   LEU A  55       1.011  18.989  -0.374  1.00  0.00           C
ATOM    761  O   LEU A  55       2.038  19.628  -0.240  1.00  0.00           O
ATOM    762  CB  LEU A  55      -1.082  20.107  -0.534  1.00  0.00           C
ATOM    763  CG  LEU A  55      -2.402  20.664   0.055  1.00  0.00           C
ATOM    764  CD1 LEU A  55      -3.327  20.951  -1.157  1.00  0.00           C
ATOM    765  CD2 LEU A  55      -3.091  19.690   1.048  1.00  0.00           C
ATOM    766  HA  LEU A  55      -0.690  18.409   0.763  1.00  0.00           H
ATOM    767  HB2 LEU A  55      -0.517  20.949  -0.967  1.00  0.00           H
ATOM    768  HB3 LEU A  55      -1.342  19.426  -1.361  1.00  0.00           H
ATOM    769  HG  LEU A  55      -2.188  21.603   0.597  1.00  0.00           H
ATOM    770 HD21 LEU A  55      -4.083  20.074   1.329  1.00  0.00           H
ATOM    771 HD22 LEU A  55      -3.204  18.694   0.596  1.00  0.00           H
ATOM    772 HD23 LEU A  55      -2.505  19.585   1.971  1.00  0.00           H
ATOM    773 HD11 LEU A  55      -4.181  21.545  -0.820  1.00  0.00           H
ATOM    774 HD12 LEU A  55      -2.811  21.494  -1.957  1.00  0.00           H
ATOM    775 HD13 LEU A  55      -3.670  20.013  -1.609  1.00  0.00           H
ATOM    776  HN  LEU A  55       0.431  21.099   1.494  1.00  0.00           H
ATOM    777  N   CYS A  56       0.818  17.993  -1.272  1.00  0.00           N
ATOM    778  CA  CYS A  56       1.803  17.628  -2.289  1.00  0.00           C
ATOM    779  C   CYS A  56       1.484  18.345  -3.578  1.00  0.00           C
ATOM    780  O   CYS A  56       0.351  18.775  -3.694  1.00  0.00           O
ATOM    781  CB  CYS A  56       1.683  16.107  -2.537  1.00  0.00           C
ATOM    782  SG  CYS A  56       1.501  15.330  -0.905  1.00  0.00           S
ATOM    783  HA  CYS A  56       2.823  17.842  -1.959  1.00  0.00           H
ATOM    784  HB2 CYS A  56       0.769  15.896  -3.105  1.00  0.00           H
ATOM    785  HB3 CYS A  56       2.544  15.705  -3.091  1.00  0.00           H
ATOM    786  HN  CYS A  56      -0.054  17.507  -1.290  1.00  0.00           H
ATOM    787  N   CYS A  57       2.421  18.475  -4.548  1.00  0.00           N
ATOM    788  CA  CYS A  57       2.101  19.126  -5.822  1.00  0.00           C
ATOM    789  C   CYS A  57       3.053  18.681  -6.916  1.00  0.00           C
ATOM    790  O   CYS A  57       4.041  18.059  -6.572  1.00  0.00           O
ATOM    791  CB  CYS A  57       2.174  20.669  -5.711  1.00  0.00           C
ATOM    792  SG  CYS A  57       1.324  21.343  -4.257  1.00  0.00           S
ATOM    793  HA  CYS A  57       1.092  18.828  -6.133  1.00  0.00           H
ATOM    794  HB2 CYS A  57       3.221  20.977  -5.632  1.00  0.00           H
ATOM    795  HB3 CYS A  57       1.733  21.133  -6.601  1.00  0.00           H
ATOM    796  HN  CYS A  57       3.350  18.140  -4.403  1.00  0.00           H
ATOM    797  N   VAL A  58       2.806  18.978  -8.217  1.00  0.00           N
ATOM    798  CA  VAL A  58       3.740  18.570  -9.274  1.00  0.00           C
ATOM    799  C   VAL A  58       4.886  19.569  -9.389  1.00  0.00           C
ATOM    800  O   VAL A  58       5.806  19.453  -8.597  1.00  0.00           O
ATOM    801  CB  VAL A  58       3.096  18.084 -10.620  1.00  0.00           C
ATOM    802  CG1 VAL A  58       2.702  16.577 -10.559  1.00  0.00           C
ATOM    803  CG2 VAL A  58       1.831  18.872 -11.059  1.00  0.00           C
ATOM    804  HA  VAL A  58       4.256  17.659  -8.933  1.00  0.00           H
ATOM    805  HB  VAL A  58       3.856  18.182 -11.415  1.00  0.00           H
ATOM    806 HG11 VAL A  58       2.183  16.270 -11.479  1.00  0.00           H
ATOM    807 HG12 VAL A  58       3.600  15.950 -10.458  1.00  0.00           H
ATOM    808 HG13 VAL A  58       2.038  16.388  -9.701  1.00  0.00           H
ATOM    809 HG21 VAL A  58       1.544  18.596 -12.086  1.00  0.00           H
ATOM    810 HG22 VAL A  58       0.991  18.619 -10.397  1.00  0.00           H
ATOM    811 HG23 VAL A  58       1.989  19.955 -11.038  1.00  0.00           H
ATOM    812  HN  VAL A  58       2.006  19.521  -8.458  1.00  0.00           H
ATOM    813  N   ALA A  59       4.911  20.539 -10.334  1.00  0.00           N
ATOM    814  CA  ALA A  59       6.098  21.394 -10.524  1.00  0.00           C
ATOM    815  C   ALA A  59       6.269  22.376  -9.377  1.00  0.00           C
ATOM    816  O   ALA A  59       5.278  22.565  -8.688  1.00  0.00           O
ATOM    817  CB  ALA A  59       5.938  22.108 -11.898  1.00  0.00           C
ATOM    818  HA  ALA A  59       6.986  20.742 -10.577  1.00  0.00           H
ATOM    819  HB1 ALA A  59       6.817  22.687 -12.202  1.00  0.00           H
ATOM    820  HB2 ALA A  59       5.760  21.355 -12.683  1.00  0.00           H
ATOM    821  HB3 ALA A  59       5.077  22.791 -11.862  1.00  0.00           H
ATOM    822  HN  ALA A  59       4.135  20.665 -10.943  1.00  0.00           H
ATOM    823  N   PRO A  60       7.440  23.018  -9.086  1.00  0.00           N
ATOM    824  CA  PRO A  60       7.526  23.884  -7.912  1.00  0.00           C
ATOM    825  C   PRO A  60       7.068  25.300  -8.155  1.00  0.00           C
ATOM    826  O   PRO A  60       6.802  25.982  -7.177  1.00  0.00           O
ATOM    827  CB  PRO A  60       9.064  23.949  -7.730  1.00  0.00           C
ATOM    828  CG  PRO A  60       9.596  23.891  -9.180  1.00  0.00           C
ATOM    829  CD  PRO A  60       8.665  22.856  -9.867  1.00  0.00           C
ATOM    830  HA  PRO A  60       7.031  23.460  -7.023  1.00  0.00           H
ATOM    831  HD3 PRO A  60       9.056  21.833  -9.771  1.00  0.00           H
ATOM    832  HD2 PRO A  60       8.583  23.114 -10.929  1.00  0.00           H
ATOM    833  HG3 PRO A  60      10.664  23.638  -9.251  1.00  0.00           H
ATOM    834  HG2 PRO A  60       9.470  24.886  -9.633  1.00  0.00           H
ATOM    835  HB2 PRO A  60       9.408  24.841  -7.180  1.00  0.00           H
ATOM    836  HB3 PRO A  60       9.411  23.065  -7.182  1.00  0.00           H
ATOM    837  N   VAL A  61       7.003  25.780  -9.418  1.00  0.00           N
ATOM    838  CA  VAL A  61       6.777  27.208  -9.630  1.00  0.00           C
ATOM    839  C   VAL A  61       5.424  27.569  -9.073  1.00  0.00           C
ATOM    840  O   VAL A  61       4.634  26.661  -8.865  1.00  0.00           O
ATOM    841  CB  VAL A  61       6.917  27.677 -11.111  1.00  0.00           C
ATOM    842  CG1 VAL A  61       8.348  27.410 -11.659  1.00  0.00           C
ATOM    843  CG2 VAL A  61       5.842  27.043 -12.039  1.00  0.00           C
ATOM    844  HA  VAL A  61       7.537  27.746  -9.039  1.00  0.00           H
ATOM    845  HB  VAL A  61       6.764  28.772 -11.134  1.00  0.00           H
ATOM    846 HG11 VAL A  61       8.458  27.848 -12.663  1.00  0.00           H
ATOM    847 HG12 VAL A  61       9.104  27.868 -11.001  1.00  0.00           H
ATOM    848 HG13 VAL A  61       8.559  26.334 -11.733  1.00  0.00           H
ATOM    849 HG21 VAL A  61       5.935  27.455 -13.056  1.00  0.00           H
ATOM    850 HG22 VAL A  61       5.953  25.951 -12.103  1.00  0.00           H
ATOM    851 HG23 VAL A  61       4.829  27.268 -11.672  1.00  0.00           H
ATOM    852  HN  VAL A  61       7.133  25.185 -10.208  1.00  0.00           H
ATOM    853  N   ALA A  62       5.131  28.869  -8.826  1.00  0.00           N
ATOM    854  CA  ALA A  62       3.800  29.210  -8.336  1.00  0.00           C
ATOM    855  C   ALA A  62       2.836  28.588  -9.313  1.00  0.00           C
ATOM    856  O   ALA A  62       2.850  28.985 -10.467  1.00  0.00           O
ATOM    857  CB  ALA A  62       3.507  30.727  -8.289  1.00  0.00           C
ATOM    858  HA  ALA A  62       3.698  28.809  -7.315  1.00  0.00           H
ATOM    859  HB1 ALA A  62       2.509  30.915  -7.865  1.00  0.00           H
ATOM    860  HB2 ALA A  62       4.260  31.239  -7.679  1.00  0.00           H
ATOM    861  HB3 ALA A  62       3.532  31.136  -9.305  1.00  0.00           H
ATOM    862  HN  ALA A  62       5.798  29.602  -8.974  1.00  0.00           H
ATOM    863  N   GLY A  63       2.031  27.597  -8.879  1.00  0.00           N
ATOM    864  CA  GLY A  63       1.175  26.880  -9.811  1.00  0.00           C
ATOM    865  C   GLY A  63      -0.251  27.234  -9.487  1.00  0.00           C
ATOM    866  O   GLY A  63      -0.585  27.262  -8.313  1.00  0.00           O
ATOM    867  HA3 GLY A  63       1.345  25.813  -9.654  1.00  0.00           H
ATOM    868  HA2 GLY A  63       1.423  27.086 -10.864  1.00  0.00           H
ATOM    869  HN  GLY A  63       2.006  27.319  -7.917  1.00  0.00           H
ATOM    870  N   GLN A  64      -1.097  27.520 -10.502  1.00  0.00           N
ATOM    871  CA  GLN A  64      -2.439  28.007 -10.209  1.00  0.00           C
ATOM    872  C   GLN A  64      -3.345  26.869  -9.808  1.00  0.00           C
ATOM    873  O   GLN A  64      -4.165  27.069  -8.926  1.00  0.00           O
ATOM    874  CB  GLN A  64      -3.060  28.776 -11.407  1.00  0.00           C
ATOM    875  CG  GLN A  64      -2.138  29.930 -11.899  1.00  0.00           C
ATOM    876  CD  GLN A  64      -2.899  30.934 -12.731  1.00  0.00           C
ATOM    877  OE1 GLN A  64      -2.975  32.091 -12.345  1.00  0.00           O
ATOM    878  NE2 GLN A  64      -3.474  30.527 -13.884  1.00  0.00           N
ATOM    879  HA  GLN A  64      -2.365  28.702  -9.358  1.00  0.00           H
ATOM    880  HB2 GLN A  64      -3.250  28.072 -12.232  1.00  0.00           H
ATOM    881  HB3 GLN A  64      -4.032  29.191 -11.088  1.00  0.00           H
ATOM    882  HG2 GLN A  64      -1.689  30.448 -11.036  1.00  0.00           H
ATOM    883  HG3 GLN A  64      -1.311  29.534 -12.508  1.00  0.00           H
ATOM    884 HE22 GLN A  64      -3.987  31.182 -14.440  1.00  0.00           H
ATOM    885 HE21 GLN A  64      -3.395  29.581 -14.199  1.00  0.00           H
ATOM    886  HN  GLN A  64      -0.823  27.410 -11.459  1.00  0.00           H
ATOM    887  N   ALA A  65      -3.215  25.683 -10.446  1.00  0.00           N
ATOM    888  CA  ALA A  65      -4.110  24.572 -10.134  1.00  0.00           C
ATOM    889  C   ALA A  65      -3.395  23.272 -10.425  1.00  0.00           C
ATOM    890  O   ALA A  65      -3.768  22.570 -11.351  1.00  0.00           O
ATOM    891  CB  ALA A  65      -5.394  24.752 -10.982  1.00  0.00           C
ATOM    892  HA  ALA A  65      -4.363  24.561  -9.063  1.00  0.00           H
ATOM    893  HB1 ALA A  65      -6.088  23.915 -10.823  1.00  0.00           H
ATOM    894  HB2 ALA A  65      -5.902  25.690 -10.709  1.00  0.00           H
ATOM    895  HB3 ALA A  65      -5.133  24.795 -12.051  1.00  0.00           H
ATOM    896  HN  ALA A  65      -2.551  25.559 -11.186  1.00  0.00           H
ATOM    897  N   LEU A  66      -2.345  22.954  -9.632  1.00  0.00           N
ATOM    898  CA  LEU A  66      -1.551  21.761  -9.914  1.00  0.00           C
ATOM    899  C   LEU A  66      -2.237  20.540  -9.360  1.00  0.00           C
ATOM    900  O   LEU A  66      -3.006  20.691  -8.426  1.00  0.00           O
ATOM    901  CB  LEU A  66      -0.140  21.817  -9.269  1.00  0.00           C
ATOM    902  CG  LEU A  66       0.711  23.050  -9.687  1.00  0.00           C
ATOM    903  CD1 LEU A  66       2.123  22.981  -9.037  1.00  0.00           C
ATOM    904  CD2 LEU A  66       0.843  23.198 -11.229  1.00  0.00           C
ATOM    905  HA  LEU A  66      -1.446  21.632 -11.003  1.00  0.00           H
ATOM    906  HB2 LEU A  66      -0.252  21.818  -8.173  1.00  0.00           H
ATOM    907  HB3 LEU A  66       0.394  20.902  -9.545  1.00  0.00           H
ATOM    908  HG  LEU A  66       0.187  23.933  -9.296  1.00  0.00           H
ATOM    909 HD21 LEU A  66       1.542  24.007 -11.485  1.00  0.00           H
ATOM    910 HD22 LEU A  66       1.218  22.265 -11.674  1.00  0.00           H
ATOM    911 HD23 LEU A  66      -0.125  23.449 -11.688  1.00  0.00           H
ATOM    912 HD11 LEU A  66       2.766  23.810  -9.373  1.00  0.00           H
ATOM    913 HD12 LEU A  66       2.048  23.049  -7.943  1.00  0.00           H
ATOM    914 HD13 LEU A  66       2.622  22.037  -9.299  1.00  0.00           H
ATOM    915  HN  LEU A  66      -2.114  23.514  -8.834  1.00  0.00           H
ATOM    916  N   LEU A  67      -1.942  19.335  -9.904  1.00  0.00           N
ATOM    917  CA  LEU A  67      -2.463  18.112  -9.302  1.00  0.00           C
ATOM    918  C   LEU A  67      -1.767  17.977  -7.964  1.00  0.00           C
ATOM    919  O   LEU A  67      -0.602  18.333  -7.902  1.00  0.00           O
ATOM    920  CB  LEU A  67      -2.237  16.839 -10.167  1.00  0.00           C
ATOM    921  CG  LEU A  67      -2.725  16.949 -11.646  1.00  0.00           C
ATOM    922  CD1 LEU A  67      -2.519  15.589 -12.370  1.00  0.00           C
ATOM    923  CD2 LEU A  67      -4.210  17.385 -11.747  1.00  0.00           C
ATOM    924  HA  LEU A  67      -3.546  18.229  -9.146  1.00  0.00           H
ATOM    925  HB2 LEU A  67      -1.160  16.602 -10.168  1.00  0.00           H
ATOM    926  HB3 LEU A  67      -2.772  16.005  -9.687  1.00  0.00           H
ATOM    927  HG  LEU A  67      -2.116  17.691 -12.190  1.00  0.00           H
ATOM    928 HD21 LEU A  67      -4.554  17.354 -12.793  1.00  0.00           H
ATOM    929 HD22 LEU A  67      -4.847  16.717 -11.149  1.00  0.00           H
ATOM    930 HD23 LEU A  67      -4.336  18.418 -11.391  1.00  0.00           H
ATOM    931 HD11 LEU A  67      -2.826  15.657 -13.425  1.00  0.00           H
ATOM    932 HD12 LEU A  67      -1.457  15.305 -12.342  1.00  0.00           H
ATOM    933 HD13 LEU A  67      -3.111  14.797 -11.884  1.00  0.00           H
ATOM    934  HN  LEU A  67      -1.301  19.262 -10.666  1.00  0.00           H
ATOM    935  N   CYS A  68      -2.452  17.502  -6.896  1.00  0.00           N
ATOM    936  CA  CYS A  68      -1.905  17.576  -5.536  1.00  0.00           C
ATOM    937  C   CYS A  68      -2.403  16.411  -4.701  1.00  0.00           C
ATOM    938  O   CYS A  68      -3.097  15.564  -5.235  1.00  0.00           O
ATOM    939  CB  CYS A  68      -2.273  18.971  -4.939  1.00  0.00           C
ATOM    940  SG  CYS A  68      -1.381  20.291  -5.815  1.00  0.00           S
ATOM    941  HA  CYS A  68      -0.813  17.454  -5.555  1.00  0.00           H
ATOM    942  HB2 CYS A  68      -3.339  19.191  -5.036  1.00  0.00           H
ATOM    943  HB3 CYS A  68      -2.034  19.073  -3.874  1.00  0.00           H
ATOM    944  HN  CYS A  68      -3.388  17.168  -6.999  1.00  0.00           H
ATOM    945  N   GLN A  69      -2.042  16.325  -3.399  1.00  0.00           N
ATOM    946  CA  GLN A  69      -2.393  15.158  -2.582  1.00  0.00           C
ATOM    947  C   GLN A  69      -2.241  15.505  -1.112  1.00  0.00           C
ATOM    948  O   GLN A  69      -1.863  16.629  -0.827  1.00  0.00           O
ATOM    949  CB  GLN A  69      -1.403  14.001  -2.918  1.00  0.00           C
ATOM    950  CG  GLN A  69      -2.059  12.608  -3.098  1.00  0.00           C
ATOM    951  CD  GLN A  69      -1.051  11.525  -2.779  1.00  0.00           C
ATOM    952  OE1 GLN A  69      -0.370  11.060  -3.678  1.00  0.00           O
ATOM    953  NE2 GLN A  69      -0.925  11.106  -1.499  1.00  0.00           N
ATOM    954  HA  GLN A  69      -3.438  14.871  -2.779  1.00  0.00           H
ATOM    955  HB2 GLN A  69      -0.896  14.230  -3.864  1.00  0.00           H
ATOM    956  HB3 GLN A  69      -0.623  13.940  -2.143  1.00  0.00           H
ATOM    957  HG2 GLN A  69      -2.929  12.478  -2.440  1.00  0.00           H
ATOM    958  HG3 GLN A  69      -2.415  12.511  -4.137  1.00  0.00           H
ATOM    959 HE22 GLN A  69      -0.285  10.369  -1.280  1.00  0.00           H
ATOM    960 HE21 GLN A  69      -1.463  11.510  -0.758  1.00  0.00           H
ATOM    961  HN  GLN A  69      -1.461  17.025  -2.997  1.00  0.00           H
ATOM    962  N   THR A  70      -2.496  14.563  -0.170  1.00  0.00           N
ATOM    963  CA  THR A  70      -2.189  14.828   1.232  1.00  0.00           C
ATOM    964  C   THR A  70      -0.708  14.622   1.450  1.00  0.00           C
ATOM    965  O   THR A  70      -0.191  13.646   0.930  1.00  0.00           O
ATOM    966  CB  THR A  70      -2.855  13.820   2.214  1.00  0.00           C
ATOM    967  OG1 THR A  70      -2.488  12.486   1.815  1.00  0.00           O
ATOM    968  CG2 THR A  70      -4.396  13.958   2.240  1.00  0.00           C
ATOM    969  HA  THR A  70      -2.506  15.849   1.502  1.00  0.00           H
ATOM    970  HB  THR A  70      -2.477  14.018   3.234  1.00  0.00           H
ATOM    971  HG1 THR A  70      -2.830  11.817   2.399  1.00  0.00           H
ATOM    972 HG23 THR A  70      -4.818  13.663   1.269  1.00  0.00           H
ATOM    973 HG21 THR A  70      -4.830  13.307   3.015  1.00  0.00           H
ATOM    974 HG22 THR A  70      -4.663  14.999   2.464  1.00  0.00           H
ATOM    975  HN  THR A  70      -2.825  13.651  -0.409  1.00  0.00           H
ATOM    976  N   ALA A  71      -0.038  15.489   2.245  1.00  0.00           N
ATOM    977  CA  ALA A  71       1.265  15.131   2.806  1.00  0.00           C
ATOM    978  C   ALA A  71       0.996  14.769   4.249  1.00  0.00           C
ATOM    979  O   ALA A  71      -0.065  15.129   4.736  1.00  0.00           O
ATOM    980  CB  ALA A  71       2.265  16.304   2.715  1.00  0.00           C
ATOM    981  HA  ALA A  71       1.713  14.263   2.293  1.00  0.00           H
ATOM    982  HB1 ALA A  71       3.248  16.010   3.115  1.00  0.00           H
ATOM    983  HB2 ALA A  71       2.381  16.611   1.664  1.00  0.00           H
ATOM    984  HB3 ALA A  71       1.890  17.154   3.299  1.00  0.00           H
ATOM    985  HN  ALA A  71      -0.470  16.322   2.596  1.00  0.00           H
ATOM    986  N   VAL A  72       1.910  14.054   4.946  1.00  0.00           N
ATOM    987  CA  VAL A  72       1.600  13.572   6.294  1.00  0.00           C
ATOM    988  C   VAL A  72       2.839  13.594   7.154  1.00  0.00           C
ATOM    989  CB  VAL A  72       0.986  12.140   6.228  1.00  0.00           C
ATOM    990  CG1 VAL A  72      -0.356  12.128   5.444  1.00  0.00           C
ATOM    991  CG2 VAL A  72       1.979  11.122   5.600  1.00  0.00           C
ATOM    992  HA  VAL A  72       0.892  14.247   6.802  1.00  0.00           H
ATOM    993  OT2 VAL A  72       2.707  13.131   8.396  1.00  0.00           O
ATOM    994  OT1 VAL A  72       3.907  14.011   6.748  1.00  0.00           O
ATOM    995  HB  VAL A  72       0.768  11.814   7.260  1.00  0.00           H
ATOM    996 HG11 VAL A  72      -0.818  11.130   5.499  1.00  0.00           H
ATOM    997 HG12 VAL A  72      -1.061  12.856   5.874  1.00  0.00           H
ATOM    998 HG13 VAL A  72      -0.199  12.371   4.383  1.00  0.00           H
ATOM    999 HG21 VAL A  72       1.549  10.109   5.630  1.00  0.00           H
ATOM   1000 HG22 VAL A  72       2.188  11.376   4.550  1.00  0.00           H
ATOM   1001 HG23 VAL A  72       2.929  11.108   6.155  1.00  0.00           H
ATOM   1002  HN  VAL A  72       2.785  13.792   4.534  1.00  0.00           H
TER
ATOM   1003  N   ASN B   1       0.090  47.651  -0.261  1.00  0.00           N
ATOM   1004  H3  ASN B   1       0.654  48.135  -1.043  1.00  0.00           H
ATOM   1005  H1  ASN B   1      -0.268  46.717  -0.666  1.00  0.00           H
ATOM   1006  H2  ASN B   1      -0.736  48.322  -0.099  1.00  0.00           H
ATOM   1007  CA  ASN B   1       0.929  47.446   0.945  1.00  0.00           C
ATOM   1008  C   ASN B   1       2.197  46.750   0.539  1.00  0.00           C
ATOM   1009  O   ASN B   1       2.264  46.256  -0.575  1.00  0.00           O
ATOM   1010  CB  ASN B   1       0.210  46.679   2.087  1.00  0.00           C
ATOM   1011  CG  ASN B   1      -0.708  47.620   2.823  1.00  0.00           C
ATOM   1012  OD1 ASN B   1      -0.311  48.147   3.849  1.00  0.00           O
ATOM   1013  ND2 ASN B   1      -1.933  47.874   2.325  1.00  0.00           N
ATOM   1014  HA  ASN B   1       1.239  48.434   1.330  1.00  0.00           H
ATOM   1015  HB2 ASN B   1      -0.339  45.818   1.687  1.00  0.00           H
ATOM   1016  HB3 ASN B   1       0.942  46.280   2.805  1.00  0.00           H
ATOM   1017 HD22 ASN B   1      -2.508  48.524   2.810  1.00  0.00           H
ATOM   1018 HD21 ASN B   1      -2.273  47.445   1.492  1.00  0.00           H
ATOM   1019  N   GLY B   2       3.225  46.723   1.416  1.00  0.00           N
ATOM   1020  CA  GLY B   2       4.544  46.318   0.963  1.00  0.00           C
ATOM   1021  C   GLY B   2       5.069  47.548   0.285  1.00  0.00           C
ATOM   1022  O   GLY B   2       4.668  47.803  -0.838  1.00  0.00           O
ATOM   1023  HA3 GLY B   2       4.521  45.506   0.224  1.00  0.00           H
ATOM   1024  HA2 GLY B   2       5.168  45.988   1.808  1.00  0.00           H
ATOM   1025  HN  GLY B   2       3.151  47.114   2.338  1.00  0.00           H
ATOM   1026  N   ASN B   3       5.945  48.326   0.953  1.00  0.00           N
ATOM   1027  CA  ASN B   3       6.439  49.557   0.356  1.00  0.00           C
ATOM   1028  C   ASN B   3       7.876  49.713   0.769  1.00  0.00           C
ATOM   1029  O   ASN B   3       8.193  49.370   1.896  1.00  0.00           O
ATOM   1030  CB  ASN B   3       5.614  50.785   0.804  1.00  0.00           C
ATOM   1031  CG  ASN B   3       5.761  51.061   2.282  1.00  0.00           C
ATOM   1032  OD1 ASN B   3       6.445  52.007   2.642  1.00  0.00           O
ATOM   1033  ND2 ASN B   3       5.127  50.261   3.164  1.00  0.00           N
ATOM   1034  HA  ASN B   3       6.392  49.481  -0.741  1.00  0.00           H
ATOM   1035  HB2 ASN B   3       5.939  51.670   0.237  1.00  0.00           H
ATOM   1036  HB3 ASN B   3       4.553  50.610   0.566  1.00  0.00           H
ATOM   1037 HD22 ASN B   3       5.151  50.480   4.137  1.00  0.00           H
ATOM   1038 HD21 ASN B   3       4.608  49.460   2.870  1.00  0.00           H
ATOM   1039  HN  ASN B   3       6.264  48.089   1.873  1.00  0.00           H
ATOM   1040  N   GLY B   4       8.762  50.206  -0.118  1.00  0.00           N
ATOM   1041  CA  GLY B   4      10.188  50.190   0.182  1.00  0.00           C
ATOM   1042  C   GLY B   4      10.694  50.974   1.361  1.00  0.00           C
ATOM   1043  O   GLY B   4      11.907  51.099   1.427  1.00  0.00           O
ATOM   1044  HA3 GLY B   4      10.784  50.460  -0.700  1.00  0.00           H
ATOM   1045  HA2 GLY B   4      10.428  49.157   0.436  1.00  0.00           H
ATOM   1046  HN  GLY B   4       8.465  50.498  -1.027  1.00  0.00           H
ATOM   1047  N   ASN B   5       9.867  51.448   2.323  1.00  0.00           N
ATOM   1048  CA  ASN B   5      10.425  51.891   3.601  1.00  0.00           C
ATOM   1049  C   ASN B   5      11.496  50.916   4.055  1.00  0.00           C
ATOM   1050  O   ASN B   5      12.473  51.357   4.641  1.00  0.00           O
ATOM   1051  CB  ASN B   5       9.315  52.043   4.675  1.00  0.00           C
ATOM   1052  CG  ASN B   5       8.483  50.804   4.892  1.00  0.00           C
ATOM   1053  OD1 ASN B   5       8.846  49.730   4.445  1.00  0.00           O
ATOM   1054  ND2 ASN B   5       7.335  50.929   5.591  1.00  0.00           N
ATOM   1055  HA  ASN B   5      10.889  52.879   3.443  1.00  0.00           H
ATOM   1056  HB2 ASN B   5       9.765  52.338   5.636  1.00  0.00           H
ATOM   1057  HB3 ASN B   5       8.644  52.848   4.343  1.00  0.00           H
ATOM   1058 HD22 ASN B   5       6.792  50.113   5.782  1.00  0.00           H
ATOM   1059 HD21 ASN B   5       7.021  51.818   5.925  1.00  0.00           H
ATOM   1060  HN  ASN B   5       8.876  51.451   2.218  1.00  0.00           H
ATOM   1061  N   VAL B   6      11.346  49.602   3.751  1.00  0.00           N
ATOM   1062  CA  VAL B   6      12.451  48.660   3.901  1.00  0.00           C
ATOM   1063  C   VAL B   6      12.577  47.841   2.633  1.00  0.00           C
ATOM   1064  O   VAL B   6      12.120  46.709   2.613  1.00  0.00           O
ATOM   1065  CB  VAL B   6      12.321  47.751   5.161  1.00  0.00           C
ATOM   1066  CG1 VAL B   6      12.824  48.495   6.425  1.00  0.00           C
ATOM   1067  CG2 VAL B   6      10.877  47.223   5.396  1.00  0.00           C
ATOM   1068  HA  VAL B   6      13.416  49.188   3.972  1.00  0.00           H
ATOM   1069  HB  VAL B   6      12.983  46.879   5.013  1.00  0.00           H
ATOM   1070 HG11 VAL B   6      12.786  47.818   7.289  1.00  0.00           H
ATOM   1071 HG12 VAL B   6      13.866  48.827   6.306  1.00  0.00           H
ATOM   1072 HG13 VAL B   6      12.193  49.375   6.627  1.00  0.00           H
ATOM   1073 HG21 VAL B   6      10.872  46.481   6.211  1.00  0.00           H
ATOM   1074 HG22 VAL B   6      10.222  48.053   5.690  1.00  0.00           H
ATOM   1075 HG23 VAL B   6      10.461  46.747   4.496  1.00  0.00           H
ATOM   1076  HN  VAL B   6      10.492  49.247   3.365  1.00  0.00           H
ATOM   1077  N   CYS B   7      13.225  48.378   1.567  1.00  0.00           N
ATOM   1078  CA  CYS B   7      13.577  47.530   0.425  1.00  0.00           C
ATOM   1079  C   CYS B   7      14.788  48.107  -0.296  1.00  0.00           C
ATOM   1080  O   CYS B   7      14.859  49.326  -0.299  1.00  0.00           O
ATOM   1081  CB  CYS B   7      12.354  47.350  -0.505  1.00  0.00           C
ATOM   1082  SG  CYS B   7      12.452  45.823  -1.467  1.00  0.00           S
ATOM   1083  HA  CYS B   7      13.815  46.551   0.857  1.00  0.00           H
ATOM   1084  HB2 CYS B   7      11.458  47.200   0.106  1.00  0.00           H
ATOM   1085  HB3 CYS B   7      12.213  48.213  -1.172  1.00  0.00           H
ATOM   1086  HN  CYS B   7      13.509  49.341   1.557  1.00  0.00           H
ATOM   1087  N   PRO B   8      15.760  47.360  -0.891  1.00  0.00           N
ATOM   1088  CA  PRO B   8      16.942  47.993  -1.463  1.00  0.00           C
ATOM   1089  C   PRO B   8      16.671  48.952  -2.597  1.00  0.00           C
ATOM   1090  O   PRO B   8      15.527  49.020  -3.020  1.00  0.00           O
ATOM   1091  CB  PRO B   8      17.695  46.768  -2.051  1.00  0.00           C
ATOM   1092  CG  PRO B   8      17.211  45.581  -1.196  1.00  0.00           C
ATOM   1093  CD  PRO B   8      15.730  45.912  -0.936  1.00  0.00           C
ATOM   1094  HA  PRO B   8      17.474  48.436  -0.610  1.00  0.00           H
ATOM   1095  HD3 PRO B   8      15.441  45.411  -0.004  1.00  0.00           H
ATOM   1096  HD2 PRO B   8      15.121  45.602  -1.797  1.00  0.00           H
ATOM   1097  HG3 PRO B   8      17.771  45.571  -0.245  1.00  0.00           H
ATOM   1098  HG2 PRO B   8      17.317  44.606  -1.697  1.00  0.00           H
ATOM   1099  HB2 PRO B   8      17.368  46.590  -3.089  1.00  0.00           H
ATOM   1100  HB3 PRO B   8      18.790  46.874  -2.038  1.00  0.00           H
ATOM   1101  N   PRO B   9      17.677  49.687  -3.138  1.00  0.00           N
ATOM   1102  CA  PRO B   9      17.414  50.549  -4.282  1.00  0.00           C
ATOM   1103  C   PRO B   9      17.214  49.824  -5.591  1.00  0.00           C
ATOM   1104  O   PRO B   9      17.260  48.605  -5.632  1.00  0.00           O
ATOM   1105  CB  PRO B   9      18.769  51.304  -4.381  1.00  0.00           C
ATOM   1106  CG  PRO B   9      19.402  51.142  -2.982  1.00  0.00           C
ATOM   1107  CD  PRO B   9      19.037  49.690  -2.609  1.00  0.00           C
ATOM   1108  HA  PRO B   9      16.571  51.218  -4.057  1.00  0.00           H
ATOM   1109  HD3 PRO B   9      19.166  49.559  -1.526  1.00  0.00           H
ATOM   1110  HD2 PRO B   9      19.662  48.967  -3.157  1.00  0.00           H
ATOM   1111  HG3 PRO B   9      18.902  51.816  -2.272  1.00  0.00           H
ATOM   1112  HG2 PRO B   9      20.486  51.337  -2.963  1.00  0.00           H
ATOM   1113  HB2 PRO B   9      19.448  50.800  -5.092  1.00  0.00           H
ATOM   1114  HB3 PRO B   9      18.662  52.350  -4.701  1.00  0.00           H
ATOM   1115  N   GLY B  10      17.050  50.621  -6.671  1.00  0.00           N
ATOM   1116  CA  GLY B  10      17.240  50.100  -8.019  1.00  0.00           C
ATOM   1117  C   GLY B  10      16.467  48.844  -8.346  1.00  0.00           C
ATOM   1118  O   GLY B  10      15.269  48.809  -8.117  1.00  0.00           O
ATOM   1119  HA3 GLY B  10      18.324  49.964  -8.152  1.00  0.00           H
ATOM   1120  HA2 GLY B  10      16.916  50.845  -8.763  1.00  0.00           H
ATOM   1121  HN  GLY B  10      16.952  51.614  -6.564  1.00  0.00           H
ATOM   1122  N   LEU B  11      17.135  47.820  -8.928  1.00  0.00           N
ATOM   1123  CA  LEU B  11      16.399  46.699  -9.509  1.00  0.00           C
ATOM   1124  C   LEU B  11      15.519  46.018  -8.488  1.00  0.00           C
ATOM   1125  O   LEU B  11      14.344  45.815  -8.751  1.00  0.00           O
ATOM   1126  CB  LEU B  11      17.387  45.663 -10.120  1.00  0.00           C
ATOM   1127  CG  LEU B  11      16.715  44.451 -10.832  1.00  0.00           C
ATOM   1128  CD1 LEU B  11      15.877  44.892 -12.066  1.00  0.00           C
ATOM   1129  CD2 LEU B  11      17.815  43.451 -11.285  1.00  0.00           C
ATOM   1130  HA  LEU B  11      15.776  47.125 -10.312  1.00  0.00           H
ATOM   1131  HB2 LEU B  11      18.037  46.178 -10.848  1.00  0.00           H
ATOM   1132  HB3 LEU B  11      18.031  45.287  -9.308  1.00  0.00           H
ATOM   1133  HG  LEU B  11      16.056  43.927 -10.120  1.00  0.00           H
ATOM   1134 HD21 LEU B  11      17.365  42.566 -11.760  1.00  0.00           H
ATOM   1135 HD22 LEU B  11      18.493  43.925 -12.010  1.00  0.00           H
ATOM   1136 HD23 LEU B  11      18.409  43.108 -10.425  1.00  0.00           H
ATOM   1137 HD11 LEU B  11      15.519  44.011 -12.620  1.00  0.00           H
ATOM   1138 HD12 LEU B  11      14.997  45.477 -11.768  1.00  0.00           H
ATOM   1139 HD13 LEU B  11      16.489  45.502 -12.748  1.00  0.00           H
ATOM   1140  HN  LEU B  11      18.129  47.852  -9.053  1.00  0.00           H
ATOM   1141  N   PHE B  12      16.080  45.638  -7.321  1.00  0.00           N
ATOM   1142  CA  PHE B  12      15.322  44.821  -6.377  1.00  0.00           C
ATOM   1143  C   PHE B  12      14.300  45.689  -5.688  1.00  0.00           C
ATOM   1144  O   PHE B  12      14.681  46.425  -4.791  1.00  0.00           O
ATOM   1145  CB  PHE B  12      16.289  44.138  -5.379  1.00  0.00           C
ATOM   1146  CG  PHE B  12      17.213  43.235  -6.208  1.00  0.00           C
ATOM   1147  CD1 PHE B  12      16.731  42.007  -6.673  1.00  0.00           C
ATOM   1148  CD2 PHE B  12      18.513  43.634  -6.533  1.00  0.00           C
ATOM   1149  CE1 PHE B  12      17.494  41.249  -7.563  1.00  0.00           C
ATOM   1150  CE2 PHE B  12      19.280  42.875  -7.421  1.00  0.00           C
ATOM   1151  CZ  PHE B  12      18.746  41.710  -7.978  1.00  0.00           C
ATOM   1152  HA  PHE B  12      14.817  44.010  -6.930  1.00  0.00           H
ATOM   1153  HB2 PHE B  12      16.864  44.882  -4.812  1.00  0.00           H
ATOM   1154  HB3 PHE B  12      15.702  43.549  -4.663  1.00  0.00           H
ATOM   1155  HD2 PHE B  12      18.936  44.539  -6.109  1.00  0.00           H
ATOM   1156  HE2 PHE B  12      20.283  43.192  -7.684  1.00  0.00           H
ATOM   1157  HZ  PHE B  12      19.305  41.169  -8.732  1.00  0.00           H
ATOM   1158  HE1 PHE B  12      17.105  40.307  -7.929  1.00  0.00           H
ATOM   1159  HD1 PHE B  12      15.759  41.644  -6.358  1.00  0.00           H
ATOM   1160  HN  PHE B  12      17.019  45.907  -7.098  1.00  0.00           H
ATOM   1161  N   SER B  13      13.013  45.622  -6.116  1.00  0.00           N
ATOM   1162  CA  SER B  13      12.008  46.568  -5.644  1.00  0.00           C
ATOM   1163  C   SER B  13      10.939  45.865  -4.826  1.00  0.00           C
ATOM   1164  O   SER B  13      11.339  45.148  -3.926  1.00  0.00           O
ATOM   1165  CB  SER B  13      11.529  47.310  -6.918  1.00  0.00           C
ATOM   1166  OG  SER B  13      10.698  46.445  -7.703  1.00  0.00           O
ATOM   1167  HA  SER B  13      12.459  47.316  -4.976  1.00  0.00           H
ATOM   1168  HB2 SER B  13      10.949  48.188  -6.621  1.00  0.00           H
ATOM   1169  HB3 SER B  13      12.399  47.648  -7.507  1.00  0.00           H
ATOM   1170  HG1 SER B  13      10.367  46.865  -8.491  1.00  0.00           H
ATOM   1171  HN  SER B  13      12.720  44.970  -6.821  1.00  0.00           H
ATOM   1172  N   ASN B  14       9.620  46.038  -5.095  1.00  0.00           N
ATOM   1173  CA  ASN B  14       8.542  45.523  -4.237  1.00  0.00           C
ATOM   1174  C   ASN B  14       8.911  44.679  -3.025  1.00  0.00           C
ATOM   1175  O   ASN B  14       9.286  43.542  -3.267  1.00  0.00           O
ATOM   1176  CB  ASN B  14       7.555  44.669  -5.083  1.00  0.00           C
ATOM   1177  CG  ASN B  14       6.569  45.494  -5.865  1.00  0.00           C
ATOM   1178  OD1 ASN B  14       5.495  45.748  -5.342  1.00  0.00           O
ATOM   1179  ND2 ASN B  14       6.901  45.922  -7.101  1.00  0.00           N
ATOM   1180  HA  ASN B  14       7.958  46.391  -3.912  1.00  0.00           H
ATOM   1181  HB2 ASN B  14       8.119  44.007  -5.754  1.00  0.00           H
ATOM   1182  HB3 ASN B  14       6.938  44.047  -4.420  1.00  0.00           H
ATOM   1183 HD22 ASN B  14       6.259  46.467  -7.635  1.00  0.00           H
ATOM   1184 HD21 ASN B  14       7.783  45.700  -7.507  1.00  0.00           H
ATOM   1185  HN  ASN B  14       9.329  46.586  -5.878  1.00  0.00           H
ATOM   1186  N   PRO B  15       8.800  45.098  -1.732  1.00  0.00           N
ATOM   1187  CA  PRO B  15       8.984  44.139  -0.652  1.00  0.00           C
ATOM   1188  C   PRO B  15       7.785  43.221  -0.581  1.00  0.00           C
ATOM   1189  O   PRO B  15       6.764  43.689  -0.104  1.00  0.00           O
ATOM   1190  CB  PRO B  15       9.092  45.068   0.580  1.00  0.00           C
ATOM   1191  CG  PRO B  15       8.287  46.314   0.172  1.00  0.00           C
ATOM   1192  CD  PRO B  15       8.513  46.475  -1.347  1.00  0.00           C
ATOM   1193  HA  PRO B  15       9.924  43.598  -0.751  1.00  0.00           H
ATOM   1194  HD3 PRO B  15       9.402  47.095  -1.524  1.00  0.00           H
ATOM   1195  HD2 PRO B  15       7.616  46.934  -1.791  1.00  0.00           H
ATOM   1196  HG3 PRO B  15       8.584  47.190   0.761  1.00  0.00           H
ATOM   1197  HG2 PRO B  15       7.229  46.096   0.359  1.00  0.00           H
ATOM   1198  HB2 PRO B  15       8.688  44.627   1.503  1.00  0.00           H
ATOM   1199  HB3 PRO B  15      10.143  45.347   0.754  1.00  0.00           H
ATOM   1200  N   GLN B  16       7.873  41.939  -1.029  1.00  0.00           N
ATOM   1201  CA  GLN B  16       6.722  41.038  -0.933  1.00  0.00           C
ATOM   1202  C   GLN B  16       6.944  39.908   0.044  1.00  0.00           C
ATOM   1203  O   GLN B  16       8.081  39.507   0.237  1.00  0.00           O
ATOM   1204  CB  GLN B  16       6.310  40.434  -2.304  1.00  0.00           C
ATOM   1205  CG  GLN B  16       6.150  41.539  -3.384  1.00  0.00           C
ATOM   1206  CD  GLN B  16       5.200  41.164  -4.501  1.00  0.00           C
ATOM   1207  OE1 GLN B  16       4.129  40.658  -4.205  1.00  0.00           O
ATOM   1208  NE2 GLN B  16       5.531  41.401  -5.792  1.00  0.00           N
ATOM   1209  HA  GLN B  16       5.853  41.599  -0.568  1.00  0.00           H
ATOM   1210  HB2 GLN B  16       7.062  39.700  -2.629  1.00  0.00           H
ATOM   1211  HB3 GLN B  16       5.364  39.888  -2.175  1.00  0.00           H
ATOM   1212  HG2 GLN B  16       5.735  42.444  -2.919  1.00  0.00           H
ATOM   1213  HG3 GLN B  16       7.154  41.787  -3.759  1.00  0.00           H
ATOM   1214 HE22 GLN B  16       4.895  41.139  -6.520  1.00  0.00           H
ATOM   1215 HE21 GLN B  16       6.394  41.833  -6.046  1.00  0.00           H
ATOM   1216  HN  GLN B  16       8.721  41.573  -1.418  1.00  0.00           H
ATOM   1217  N   CYS B  17       5.850  39.374   0.645  1.00  0.00           N
ATOM   1218  CA  CYS B  17       5.952  38.184   1.484  1.00  0.00           C
ATOM   1219  C   CYS B  17       6.008  36.988   0.560  1.00  0.00           C
ATOM   1220  O   CYS B  17       5.038  36.253   0.460  1.00  0.00           O
ATOM   1221  CB  CYS B  17       4.738  38.069   2.446  1.00  0.00           C
ATOM   1222  SG  CYS B  17       4.779  39.401   3.681  1.00  0.00           S
ATOM   1223  HA  CYS B  17       6.866  38.211   2.102  1.00  0.00           H
ATOM   1224  HB2 CYS B  17       3.782  38.116   1.903  1.00  0.00           H
ATOM   1225  HB3 CYS B  17       4.778  37.116   2.989  1.00  0.00           H
ATOM   1226  HN  CYS B  17       4.932  39.732   0.463  1.00  0.00           H
ATOM   1227  N   CYS B  18       7.152  36.770  -0.127  1.00  0.00           N
ATOM   1228  CA  CYS B  18       7.275  35.585  -0.974  1.00  0.00           C
ATOM   1229  C   CYS B  18       7.373  34.375  -0.083  1.00  0.00           C
ATOM   1230  O   CYS B  18       7.614  34.545   1.101  1.00  0.00           O
ATOM   1231  CB  CYS B  18       8.592  35.600  -1.784  1.00  0.00           C
ATOM   1232  SG  CYS B  18       8.720  37.111  -2.780  1.00  0.00           S
ATOM   1233  HA  CYS B  18       6.417  35.504  -1.658  1.00  0.00           H
ATOM   1234  HB2 CYS B  18       9.407  35.568  -1.051  1.00  0.00           H
ATOM   1235  HB3 CYS B  18       8.692  34.731  -2.451  1.00  0.00           H
ATOM   1236  HN  CYS B  18       7.943  37.376  -0.016  1.00  0.00           H
ATOM   1237  N   ALA B  19       7.236  33.146  -0.619  1.00  0.00           N
ATOM   1238  CA  ALA B  19       7.471  31.986   0.232  1.00  0.00           C
ATOM   1239  C   ALA B  19       8.864  32.099   0.806  1.00  0.00           C
ATOM   1240  O   ALA B  19       9.014  32.098   2.017  1.00  0.00           O
ATOM   1241  CB  ALA B  19       7.391  30.654  -0.551  1.00  0.00           C
ATOM   1242  HA  ALA B  19       6.723  31.968   1.044  1.00  0.00           H
ATOM   1243  HB1 ALA B  19       7.729  29.833   0.098  1.00  0.00           H
ATOM   1244  HB2 ALA B  19       6.363  30.457  -0.874  1.00  0.00           H
ATOM   1245  HB3 ALA B  19       8.027  30.690  -1.447  1.00  0.00           H
ATOM   1246  HN  ALA B  19       7.030  33.013  -1.591  1.00  0.00           H
ATOM   1247  N   THR B  20       9.895  32.194  -0.065  1.00  0.00           N
ATOM   1248  CA  THR B  20      11.271  32.173   0.421  1.00  0.00           C
ATOM   1249  C   THR B  20      12.201  32.560  -0.702  1.00  0.00           C
ATOM   1250  O   THR B  20      11.767  32.461  -1.840  1.00  0.00           O
ATOM   1251  CB  THR B  20      11.616  30.758   0.956  1.00  0.00           C
ATOM   1252  OG1 THR B  20      12.855  30.836   1.677  1.00  0.00           O
ATOM   1253  CG2 THR B  20      11.711  29.733  -0.203  1.00  0.00           C
ATOM   1254  HA  THR B  20      11.369  32.925   1.218  1.00  0.00           H
ATOM   1255  HB  THR B  20      10.824  30.428   1.651  1.00  0.00           H
ATOM   1256  HG1 THR B  20      13.093  30.007   2.080  1.00  0.00           H
ATOM   1257 HG23 THR B  20      12.606  29.940  -0.808  1.00  0.00           H
ATOM   1258 HG21 THR B  20      11.797  28.716   0.196  1.00  0.00           H
ATOM   1259 HG22 THR B  20      10.815  29.779  -0.840  1.00  0.00           H
ATOM   1260  HN  THR B  20       9.741  32.249  -1.055  1.00  0.00           H
ATOM   1261  N   GLN B  21      13.447  33.016  -0.436  1.00  0.00           N
ATOM   1262  CA  GLN B  21      14.295  33.489  -1.532  1.00  0.00           C
ATOM   1263  C   GLN B  21      14.948  32.299  -2.189  1.00  0.00           C
ATOM   1264  O   GLN B  21      16.153  32.136  -2.090  1.00  0.00           O
ATOM   1265  CB  GLN B  21      15.307  34.570  -1.059  1.00  0.00           C
ATOM   1266  CG  GLN B  21      15.968  35.308  -2.260  1.00  0.00           C
ATOM   1267  CD  GLN B  21      17.152  36.179  -1.904  1.00  0.00           C
ATOM   1268  OE1 GLN B  21      18.113  36.184  -2.657  1.00  0.00           O
ATOM   1269  NE2 GLN B  21      17.147  36.935  -0.786  1.00  0.00           N
ATOM   1270  HA  GLN B  21      13.676  33.976  -2.303  1.00  0.00           H
ATOM   1271  HB2 GLN B  21      14.770  35.295  -0.442  1.00  0.00           H
ATOM   1272  HB3 GLN B  21      16.047  34.121  -0.392  1.00  0.00           H
ATOM   1273  HG2 GLN B  21      16.318  34.550  -2.976  1.00  0.00           H
ATOM   1274  HG3 GLN B  21      15.231  35.937  -2.783  1.00  0.00           H
ATOM   1275 HE22 GLN B  21      17.958  37.480  -0.581  1.00  0.00           H
ATOM   1276 HE21 GLN B  21      16.373  36.972  -0.157  1.00  0.00           H
ATOM   1277  HN  GLN B  21      13.799  33.048   0.501  1.00  0.00           H
ATOM   1278  N   VAL B  22      14.151  31.451  -2.880  1.00  0.00           N
ATOM   1279  CA  VAL B  22      14.730  30.296  -3.556  1.00  0.00           C
ATOM   1280  C   VAL B  22      15.847  30.748  -4.470  1.00  0.00           C
ATOM   1281  O   VAL B  22      15.891  31.904  -4.858  1.00  0.00           O
ATOM   1282  CB  VAL B  22      13.731  29.472  -4.423  1.00  0.00           C
ATOM   1283  CG1 VAL B  22      12.652  28.751  -3.569  1.00  0.00           C
ATOM   1284  CG2 VAL B  22      13.063  30.364  -5.505  1.00  0.00           C
ATOM   1285  HA  VAL B  22      15.153  29.642  -2.775  1.00  0.00           H
ATOM   1286  HB  VAL B  22      14.300  28.677  -4.937  1.00  0.00           H
ATOM   1287 HG11 VAL B  22      12.091  28.042  -4.195  1.00  0.00           H
ATOM   1288 HG12 VAL B  22      13.119  28.182  -2.748  1.00  0.00           H
ATOM   1289 HG13 VAL B  22      11.939  29.471  -3.146  1.00  0.00           H
ATOM   1290 HG21 VAL B  22      12.486  29.737  -6.201  1.00  0.00           H
ATOM   1291 HG22 VAL B  22      12.398  31.103  -5.041  1.00  0.00           H
ATOM   1292 HG23 VAL B  22      13.802  30.926  -6.089  1.00  0.00           H
ATOM   1293  HN  VAL B  22      13.167  31.599  -2.926  1.00  0.00           H
ATOM   1294  N   LEU B  23      16.762  29.821  -4.823  1.00  0.00           N
ATOM   1295  CA  LEU B  23      17.835  30.155  -5.750  1.00  0.00           C
ATOM   1296  C   LEU B  23      18.714  31.289  -5.266  1.00  0.00           C
ATOM   1297  O   LEU B  23      19.459  31.787  -6.092  1.00  0.00           O
ATOM   1298  CB  LEU B  23      17.322  30.454  -7.192  1.00  0.00           C
ATOM   1299  CG  LEU B  23      16.250  29.468  -7.743  1.00  0.00           C
ATOM   1300  CD1 LEU B  23      15.902  29.823  -9.218  1.00  0.00           C
ATOM   1301  CD2 LEU B  23      16.721  27.997  -7.672  1.00  0.00           C
ATOM   1302  HA  LEU B  23      18.499  29.286  -5.816  1.00  0.00           H
ATOM   1303  HB2 LEU B  23      16.875  31.455  -7.196  1.00  0.00           H
ATOM   1304  HB3 LEU B  23      18.179  30.475  -7.885  1.00  0.00           H
ATOM   1305  HG  LEU B  23      15.335  29.546  -7.141  1.00  0.00           H
ATOM   1306 HD21 LEU B  23      15.987  27.325  -8.144  1.00  0.00           H
ATOM   1307 HD22 LEU B  23      17.666  27.938  -8.220  1.00  0.00           H
ATOM   1308 HD23 LEU B  23      16.877  27.658  -6.639  1.00  0.00           H
ATOM   1309 HD11 LEU B  23      15.095  29.174  -9.592  1.00  0.00           H
ATOM   1310 HD12 LEU B  23      15.567  30.865  -9.306  1.00  0.00           H
ATOM   1311 HD13 LEU B  23      16.784  29.692  -9.865  1.00  0.00           H
ATOM   1312  HN  LEU B  23      16.718  28.886  -4.461  1.00  0.00           H
ATOM   1313  N   GLY B  24      18.676  31.736  -3.986  1.00  0.00           N
ATOM   1314  CA  GLY B  24      19.490  32.887  -3.584  1.00  0.00           C
ATOM   1315  C   GLY B  24      19.231  34.153  -4.361  1.00  0.00           C
ATOM   1316  O   GLY B  24      20.071  35.039  -4.324  1.00  0.00           O
ATOM   1317  HA3 GLY B  24      20.549  32.643  -3.678  1.00  0.00           H
ATOM   1318  HA2 GLY B  24      19.316  33.139  -2.533  1.00  0.00           H
ATOM   1319  HN  GLY B  24      18.104  31.299  -3.290  1.00  0.00           H
ATOM   1320  N   LEU B  25      18.081  34.280  -5.053  1.00  0.00           N
ATOM   1321  CA  LEU B  25      17.827  35.480  -5.853  1.00  0.00           C
ATOM   1322  C   LEU B  25      16.357  35.525  -6.183  1.00  0.00           C
ATOM   1323  O   LEU B  25      15.736  36.513  -5.843  1.00  0.00           O
ATOM   1324  CB  LEU B  25      18.691  35.489  -7.144  1.00  0.00           C
ATOM   1325  CG  LEU B  25      18.484  36.710  -8.089  1.00  0.00           C
ATOM   1326  CD1 LEU B  25      19.088  38.006  -7.480  1.00  0.00           C
ATOM   1327  CD2 LEU B  25      19.162  36.433  -9.462  1.00  0.00           C
ATOM   1328  HA  LEU B  25      18.076  36.368  -5.251  1.00  0.00           H
ATOM   1329  HB2 LEU B  25      19.746  35.514  -6.848  1.00  0.00           H
ATOM   1330  HB3 LEU B  25      18.509  34.550  -7.688  1.00  0.00           H
ATOM   1331  HG  LEU B  25      17.408  36.870  -8.270  1.00  0.00           H
ATOM   1332 HD21 LEU B  25      19.016  37.284 -10.147  1.00  0.00           H
ATOM   1333 HD22 LEU B  25      20.243  36.273  -9.331  1.00  0.00           H
ATOM   1334 HD23 LEU B  25      18.729  35.539  -9.936  1.00  0.00           H
ATOM   1335 HD11 LEU B  25      19.043  38.816  -8.219  1.00  0.00           H
ATOM   1336 HD12 LEU B  25      18.541  38.325  -6.586  1.00  0.00           H
ATOM   1337 HD13 LEU B  25      20.140  37.861  -7.199  1.00  0.00           H
ATOM   1338  HN  LEU B  25      17.393  33.555  -5.020  1.00  0.00           H
ATOM   1339  N   ILE B  26      15.783  34.486  -6.828  1.00  0.00           N
ATOM   1340  CA  ILE B  26      14.356  34.491  -7.150  1.00  0.00           C
ATOM   1341  C   ILE B  26      13.536  34.358  -5.886  1.00  0.00           C
ATOM   1342  O   ILE B  26      14.018  33.777  -4.928  1.00  0.00           O
ATOM   1343  CB  ILE B  26      13.977  33.368  -8.172  1.00  0.00           C
ATOM   1344  CG1 ILE B  26      14.361  33.743  -9.637  1.00  0.00           C
ATOM   1345  CG2 ILE B  26      12.471  32.968  -8.147  1.00  0.00           C
ATOM   1346  HA  ILE B  26      14.134  35.465  -7.602  1.00  0.00           H
ATOM   1347  HB  ILE B  26      14.519  32.459  -7.875  1.00  0.00           H
ATOM   1348  CD  ILE B  26      15.862  34.075  -9.845  1.00  0.00           C
ATOM   1349  HD3 ILE B  26      16.500  33.251  -9.494  1.00  0.00           H
ATOM   1350  HD2 ILE B  26      16.132  34.995  -9.310  1.00  0.00           H
ATOM   1351  HD1 ILE B  26      16.065  34.232 -10.916  1.00  0.00           H
ATOM   1352 HG12 ILE B  26      14.112  32.899 -10.301  1.00  0.00           H
ATOM   1353 HG13 ILE B  26      13.757  34.608  -9.959  1.00  0.00           H
ATOM   1354 HG21 ILE B  26      12.297  32.122  -8.829  1.00  0.00           H
ATOM   1355 HG22 ILE B  26      12.131  32.644  -7.153  1.00  0.00           H
ATOM   1356 HG23 ILE B  26      11.850  33.812  -8.477  1.00  0.00           H
ATOM   1357  HN  ILE B  26      16.329  33.693  -7.083  1.00  0.00           H
ATOM   1358  N   GLY B  27      12.282  34.879  -5.894  1.00  0.00           N
ATOM   1359  CA  GLY B  27      11.335  34.649  -4.804  1.00  0.00           C
ATOM   1360  C   GLY B  27      10.067  34.121  -5.436  1.00  0.00           C
ATOM   1361  O   GLY B  27       9.641  34.735  -6.402  1.00  0.00           O
ATOM   1362  HA3 GLY B  27      11.110  35.604  -4.309  1.00  0.00           H
ATOM   1363  HA2 GLY B  27      11.725  33.952  -4.048  1.00  0.00           H
ATOM   1364  HN  GLY B  27      11.946  35.409  -6.676  1.00  0.00           H
ATOM   1365  N   LEU B  28       9.458  33.013  -4.947  1.00  0.00           N
ATOM   1366  CA  LEU B  28       8.278  32.460  -5.620  1.00  0.00           C
ATOM   1367  C   LEU B  28       7.009  33.026  -5.030  1.00  0.00           C
ATOM   1368  O   LEU B  28       7.033  33.452  -3.886  1.00  0.00           O
ATOM   1369  CB  LEU B  28       8.194  30.912  -5.496  1.00  0.00           C
ATOM   1370  CG  LEU B  28       9.382  30.171  -6.174  1.00  0.00           C
ATOM   1371  CD1 LEU B  28       9.446  28.695  -5.698  1.00  0.00           C
ATOM   1372  CD2 LEU B  28       9.327  30.220  -7.726  1.00  0.00           C
ATOM   1373  HA  LEU B  28       8.306  32.718  -6.687  1.00  0.00           H
ATOM   1374  HB2 LEU B  28       8.168  30.669  -4.420  1.00  0.00           H
ATOM   1375  HB3 LEU B  28       7.259  30.541  -5.944  1.00  0.00           H
ATOM   1376  HG  LEU B  28      10.299  30.674  -5.854  1.00  0.00           H
ATOM   1377 HD21 LEU B  28      10.112  29.589  -8.166  1.00  0.00           H
ATOM   1378 HD22 LEU B  28       8.351  29.870  -8.088  1.00  0.00           H
ATOM   1379 HD23 LEU B  28       9.492  31.243  -8.086  1.00  0.00           H
ATOM   1380 HD11 LEU B  28      10.273  28.154  -6.184  1.00  0.00           H
ATOM   1381 HD12 LEU B  28       9.622  28.672  -4.613  1.00  0.00           H
ATOM   1382 HD13 LEU B  28       8.503  28.174  -5.924  1.00  0.00           H
ATOM   1383  HN  LEU B  28       9.791  32.556  -4.119  1.00  0.00           H
ATOM   1384  N   ASP B  29       5.895  33.011  -5.803  1.00  0.00           N
ATOM   1385  CA  ASP B  29       4.605  33.441  -5.266  1.00  0.00           C
ATOM   1386  C   ASP B  29       4.771  34.777  -4.582  1.00  0.00           C
ATOM   1387  O   ASP B  29       4.499  34.884  -3.396  1.00  0.00           O
ATOM   1388  CB  ASP B  29       4.054  32.359  -4.299  1.00  0.00           C
ATOM   1389  CG  ASP B  29       3.820  31.030  -4.968  1.00  0.00           C
ATOM   1390  OD1 ASP B  29       4.820  30.312  -5.232  1.00  0.00           O
ATOM   1391  OD2 ASP B  29       2.635  30.683  -5.224  1.00  0.00           O
ATOM   1392  HA  ASP B  29       3.875  33.576  -6.083  1.00  0.00           H
ATOM   1393  HB2 ASP B  29       4.771  32.203  -3.481  1.00  0.00           H
ATOM   1394  HB3 ASP B  29       3.105  32.717  -3.872  1.00  0.00           H
ATOM   1395  HN  ASP B  29       5.926  32.671  -6.744  1.00  0.00           H
ATOM   1396  N   CYS B  30       5.233  35.810  -5.322  1.00  0.00           N
ATOM   1397  CA  CYS B  30       5.480  37.100  -4.683  1.00  0.00           C
ATOM   1398  C   CYS B  30       4.145  37.659  -4.233  1.00  0.00           C
ATOM   1399  O   CYS B  30       3.449  38.230  -5.057  1.00  0.00           O
ATOM   1400  CB  CYS B  30       6.273  38.059  -5.613  1.00  0.00           C
ATOM   1401  SG  CYS B  30       7.826  37.263  -6.133  1.00  0.00           S
ATOM   1402  HA  CYS B  30       6.132  36.932  -3.813  1.00  0.00           H
ATOM   1403  HB2 CYS B  30       5.696  38.323  -6.509  1.00  0.00           H
ATOM   1404  HB3 CYS B  30       6.541  38.980  -5.078  1.00  0.00           H
ATOM   1405  HN  CYS B  30       5.413  35.703  -6.302  1.00  0.00           H
ATOM   1406  N   LYS B  31       3.774  37.481  -2.938  1.00  0.00           N
ATOM   1407  CA  LYS B  31       2.484  37.947  -2.421  1.00  0.00           C
ATOM   1408  C   LYS B  31       2.748  39.181  -1.585  1.00  0.00           C
ATOM   1409  O   LYS B  31       3.465  39.040  -0.608  1.00  0.00           O
ATOM   1410  CB  LYS B  31       1.849  36.812  -1.558  1.00  0.00           C
ATOM   1411  CG  LYS B  31       0.561  37.258  -0.813  1.00  0.00           C
ATOM   1412  CD  LYS B  31      -0.096  36.129   0.039  1.00  0.00           C
ATOM   1413  CE  LYS B  31      -1.065  35.218  -0.762  1.00  0.00           C
ATOM   1414  NZ  LYS B  31      -2.400  35.844  -0.933  1.00  0.00           N
ATOM   1415  HA  LYS B  31       1.780  38.172  -3.236  1.00  0.00           H
ATOM   1416  HB2 LYS B  31       1.625  35.955  -2.214  1.00  0.00           H
ATOM   1417  HB3 LYS B  31       2.576  36.485  -0.797  1.00  0.00           H
ATOM   1418  HG2 LYS B  31       0.838  38.070  -0.124  1.00  0.00           H
ATOM   1419  HG3 LYS B  31      -0.147  37.655  -1.551  1.00  0.00           H
ATOM   1420  HD2 LYS B  31       0.706  35.513   0.473  1.00  0.00           H
ATOM   1421  HD3 LYS B  31      -0.668  36.567   0.874  1.00  0.00           H
ATOM   1422  HE2 LYS B  31      -1.202  34.270  -0.214  1.00  0.00           H
ATOM   1423  HE3 LYS B  31      -0.608  34.965  -1.731  1.00  0.00           H
ATOM   1424  HZ1 LYS B  31      -2.988  35.347  -1.689  1.00  0.00           H
ATOM   1425  HZ2 LYS B  31      -2.977  35.836  -0.017  1.00  0.00           H
ATOM   1426  HZ3 LYS B  31      -2.354  36.877  -1.233  1.00  0.00           H
ATOM   1427  HN  LYS B  31       4.389  37.030  -2.287  1.00  0.00           H
ATOM   1428  N   VAL B  32       2.207  40.382  -1.920  1.00  0.00           N
ATOM   1429  CA  VAL B  32       2.503  41.572  -1.108  1.00  0.00           C
ATOM   1430  C   VAL B  32       2.053  41.332   0.323  1.00  0.00           C
ATOM   1431  O   VAL B  32       1.221  40.458   0.496  1.00  0.00           O
ATOM   1432  CB  VAL B  32       2.011  42.967  -1.635  1.00  0.00           C
ATOM   1433  CG1 VAL B  32       3.065  43.677  -2.531  1.00  0.00           C
ATOM   1434  CG2 VAL B  32       0.655  42.930  -2.383  1.00  0.00           C
ATOM   1435  HA  VAL B  32       3.598  41.599  -1.095  1.00  0.00           H
ATOM   1436  HB  VAL B  32       1.848  43.627  -0.768  1.00  0.00           H
ATOM   1437 HG11 VAL B  32       2.687  44.650  -2.881  1.00  0.00           H
ATOM   1438 HG12 VAL B  32       3.993  43.863  -1.969  1.00  0.00           H
ATOM   1439 HG13 VAL B  32       3.293  43.057  -3.410  1.00  0.00           H
ATOM   1440 HG21 VAL B  32       0.262  43.950  -2.516  1.00  0.00           H
ATOM   1441 HG22 VAL B  32       0.766  42.477  -3.378  1.00  0.00           H
ATOM   1442 HG23 VAL B  32      -0.073  42.356  -1.802  1.00  0.00           H
ATOM   1443  HN  VAL B  32       1.615  40.460  -2.718  1.00  0.00           H
ATOM   1444  N   PRO B  33       2.539  42.019   1.393  1.00  0.00           N
ATOM   1445  CA  PRO B  33       2.106  41.674   2.738  1.00  0.00           C
ATOM   1446  C   PRO B  33       0.676  42.082   2.990  1.00  0.00           C
ATOM   1447  O   PRO B  33       0.065  42.707   2.137  1.00  0.00           O
ATOM   1448  CB  PRO B  33       3.071  42.541   3.596  1.00  0.00           C
ATOM   1449  CG  PRO B  33       4.222  42.901   2.631  1.00  0.00           C
ATOM   1450  CD  PRO B  33       3.491  43.113   1.292  1.00  0.00           C
ATOM   1451  HA  PRO B  33       2.259  40.599   2.921  1.00  0.00           H
ATOM   1452  HD3 PRO B  33       4.201  43.095   0.458  1.00  0.00           H
ATOM   1453  HD2 PRO B  33       2.935  44.060   1.315  1.00  0.00           H
ATOM   1454  HG3 PRO B  33       4.899  42.040   2.523  1.00  0.00           H
ATOM   1455  HG2 PRO B  33       4.807  43.776   2.954  1.00  0.00           H
ATOM   1456  HB2 PRO B  33       2.580  43.481   3.899  1.00  0.00           H
ATOM   1457  HB3 PRO B  33       3.440  42.030   4.497  1.00  0.00           H
ATOM   1458  N   SER B  34       0.147  41.741   4.183  1.00  0.00           N
ATOM   1459  CA  SER B  34      -1.193  42.185   4.544  1.00  0.00           C
ATOM   1460  C   SER B  34      -1.239  43.689   4.706  1.00  0.00           C
ATOM   1461  O   SER B  34      -2.199  44.299   4.264  1.00  0.00           O
ATOM   1462  CB  SER B  34      -1.611  41.598   5.917  1.00  0.00           C
ATOM   1463  OG  SER B  34      -0.682  42.037   6.924  1.00  0.00           O
ATOM   1464  HA  SER B  34      -1.904  41.846   3.773  1.00  0.00           H
ATOM   1465  HB2 SER B  34      -2.630  41.931   6.173  1.00  0.00           H
ATOM   1466  HB3 SER B  34      -1.603  40.500   5.862  1.00  0.00           H
ATOM   1467  HG1 SER B  34      -0.895  41.710   7.792  1.00  0.00           H
ATOM   1468  HN  SER B  34       0.674  41.205   4.845  1.00  0.00           H
ATOM   1469  N   GLN B  35      -0.229  44.282   5.382  1.00  0.00           N
ATOM   1470  CA  GLN B  35      -0.385  45.631   5.930  1.00  0.00           C
ATOM   1471  C   GLN B  35       0.926  46.381   5.825  1.00  0.00           C
ATOM   1472  O   GLN B  35       1.820  45.859   5.180  1.00  0.00           O
ATOM   1473  CB  GLN B  35      -0.880  45.408   7.391  1.00  0.00           C
ATOM   1474  CG  GLN B  35       0.292  45.091   8.367  1.00  0.00           C
ATOM   1475  CD  GLN B  35      -0.101  44.341   9.619  1.00  0.00           C
ATOM   1476  OE1 GLN B  35      -1.168  43.749   9.667  1.00  0.00           O
ATOM   1477  NE2 GLN B  35       0.765  44.340  10.659  1.00  0.00           N
ATOM   1478  HA  GLN B  35      -1.141  46.201   5.369  1.00  0.00           H
ATOM   1479  HB2 GLN B  35      -1.427  46.288   7.756  1.00  0.00           H
ATOM   1480  HB3 GLN B  35      -1.604  44.578   7.372  1.00  0.00           H
ATOM   1481  HG2 GLN B  35       1.031  44.456   7.862  1.00  0.00           H
ATOM   1482  HG3 GLN B  35       0.785  46.035   8.648  1.00  0.00           H
ATOM   1483 HE22 GLN B  35       0.533  43.842  11.496  1.00  0.00           H
ATOM   1484 HE21 GLN B  35       1.639  44.825  10.612  1.00  0.00           H
ATOM   1485  HN  GLN B  35       0.581  43.759   5.650  1.00  0.00           H
ATOM   1486  N   ASN B  36       1.084  47.584   6.430  1.00  0.00           N
ATOM   1487  CA  ASN B  36       2.365  48.283   6.323  1.00  0.00           C
ATOM   1488  C   ASN B  36       3.454  47.434   6.929  1.00  0.00           C
ATOM   1489  O   ASN B  36       3.150  46.532   7.693  1.00  0.00           O
ATOM   1490  CB  ASN B  36       2.405  49.688   6.993  1.00  0.00           C
ATOM   1491  CG  ASN B  36       1.819  49.711   8.389  1.00  0.00           C
ATOM   1492  OD1 ASN B  36       0.841  50.411   8.600  1.00  0.00           O
ATOM   1493  ND2 ASN B  36       2.371  48.971   9.376  1.00  0.00           N
ATOM   1494  HA  ASN B  36       2.592  48.408   5.250  1.00  0.00           H
ATOM   1495  HB2 ASN B  36       3.433  50.079   7.051  1.00  0.00           H
ATOM   1496  HB3 ASN B  36       1.843  50.377   6.344  1.00  0.00           H
ATOM   1497 HD22 ASN B  36       1.946  48.966  10.281  1.00  0.00           H
ATOM   1498 HD21 ASN B  36       3.197  48.430   9.237  1.00  0.00           H
ATOM   1499  HN  ASN B  36       0.356  48.000   6.969  1.00  0.00           H
ATOM   1500  N   VAL B  37       4.730  47.734   6.597  1.00  0.00           N
ATOM   1501  CA  VAL B  37       5.843  46.977   7.150  1.00  0.00           C
ATOM   1502  C   VAL B  37       6.924  47.961   7.549  1.00  0.00           C
ATOM   1503  O   VAL B  37       8.015  47.908   7.006  1.00  0.00           O
ATOM   1504  CB  VAL B  37       6.249  45.868   6.139  1.00  0.00           C
ATOM   1505  CG1 VAL B  37       5.144  44.776   6.040  1.00  0.00           C
ATOM   1506  CG2 VAL B  37       6.574  46.405   4.717  1.00  0.00           C
ATOM   1507  HA  VAL B  37       5.562  46.480   8.090  1.00  0.00           H
ATOM   1508  HB  VAL B  37       7.157  45.407   6.549  1.00  0.00           H
ATOM   1509 HG11 VAL B  37       5.495  43.928   5.434  1.00  0.00           H
ATOM   1510 HG12 VAL B  37       4.862  44.396   7.035  1.00  0.00           H
ATOM   1511 HG13 VAL B  37       4.244  45.183   5.559  1.00  0.00           H
ATOM   1512 HG21 VAL B  37       6.935  45.580   4.082  1.00  0.00           H
ATOM   1513 HG22 VAL B  37       5.674  46.829   4.248  1.00  0.00           H
ATOM   1514 HG23 VAL B  37       7.353  47.180   4.740  1.00  0.00           H
ATOM   1515  HN  VAL B  37       4.938  48.467   5.949  1.00  0.00           H
ATOM   1516  N   TYR B  38       6.604  48.873   8.502  1.00  0.00           N
ATOM   1517  CA  TYR B  38       7.509  49.970   8.852  1.00  0.00           C
ATOM   1518  C   TYR B  38       8.968  49.577   8.821  1.00  0.00           C
ATOM   1519  O   TYR B  38       9.730  50.211   8.108  1.00  0.00           O
ATOM   1520  CB  TYR B  38       7.197  50.596  10.239  1.00  0.00           C
ATOM   1521  CG  TYR B  38       5.756  51.126  10.319  1.00  0.00           C
ATOM   1522  CD1 TYR B  38       5.353  52.209   9.528  1.00  0.00           C
ATOM   1523  CD2 TYR B  38       4.831  50.540  11.191  1.00  0.00           C
ATOM   1524  CE1 TYR B  38       4.040  52.683   9.594  1.00  0.00           C
ATOM   1525  CE2 TYR B  38       3.534  51.047  11.295  1.00  0.00           C
ATOM   1526  CZ  TYR B  38       3.125  52.108  10.477  1.00  0.00           C
ATOM   1527  OH  TYR B  38       1.818  52.599  10.528  1.00  0.00           O
ATOM   1528  HA  TYR B  38       7.356  50.765   8.111  1.00  0.00           H
ATOM   1529  HB3 TYR B  38       7.878  51.443  10.425  1.00  0.00           H
ATOM   1530  HB2 TYR B  38       7.373  49.851  11.029  1.00  0.00           H
ATOM   1531  HD2 TYR B  38       5.113  49.685  11.797  1.00  0.00           H
ATOM   1532  HE2 TYR B  38       2.850  50.610  12.014  1.00  0.00           H
ATOM   1533  HE1 TYR B  38       3.730  53.507   8.958  1.00  0.00           H
ATOM   1534  HD1 TYR B  38       6.060  52.692   8.860  1.00  0.00           H
ATOM   1535  HH  TYR B  38       1.271  52.201  11.196  1.00  0.00           H
ATOM   1536  HN  TYR B  38       5.696  48.859   8.925  1.00  0.00           H
ATOM   1537  N   ASP B  39       9.356  48.538   9.596  1.00  0.00           N
ATOM   1538  CA  ASP B  39      10.760  48.147   9.699  1.00  0.00           C
ATOM   1539  C   ASP B  39      10.902  46.673   9.395  1.00  0.00           C
ATOM   1540  O   ASP B  39       9.896  46.023   9.157  1.00  0.00           O
ATOM   1541  CB  ASP B  39      11.256  48.501  11.126  1.00  0.00           C
ATOM   1542  CG  ASP B  39      10.629  47.612  12.168  1.00  0.00           C
ATOM   1543  OD1 ASP B  39       9.388  47.396  12.105  1.00  0.00           O
ATOM   1544  OD2 ASP B  39      11.375  47.120  13.058  1.00  0.00           O
ATOM   1545  HA  ASP B  39      11.383  48.705   8.985  1.00  0.00           H
ATOM   1546  HB2 ASP B  39      12.353  48.410  11.180  1.00  0.00           H
ATOM   1547  HB3 ASP B  39      10.993  49.546  11.349  1.00  0.00           H
ATOM   1548  HN  ASP B  39       8.698  48.030  10.151  1.00  0.00           H
ATOM   1549  N   GLY B  40      12.140  46.127   9.395  1.00  0.00           N
ATOM   1550  CA  GLY B  40      12.313  44.709   9.097  1.00  0.00           C
ATOM   1551  C   GLY B  40      11.552  43.838  10.066  1.00  0.00           C
ATOM   1552  O   GLY B  40      11.077  42.796   9.649  1.00  0.00           O
ATOM   1553  HA3 GLY B  40      13.373  44.416   9.169  1.00  0.00           H
ATOM   1554  HA2 GLY B  40      11.978  44.518   8.065  1.00  0.00           H
ATOM   1555  HN  GLY B  40      12.959  46.675   9.584  1.00  0.00           H
ATOM   1556  N   THR B  41      11.434  44.223  11.358  1.00  0.00           N
ATOM   1557  CA  THR B  41      10.695  43.383  12.300  1.00  0.00           C
ATOM   1558  C   THR B  41       9.244  43.300  11.889  1.00  0.00           C
ATOM   1559  O   THR B  41       8.712  42.203  11.836  1.00  0.00           O
ATOM   1560  CB  THR B  41      10.812  43.918  13.753  1.00  0.00           C
ATOM   1561  OG1 THR B  41      12.215  44.042  14.047  1.00  0.00           O
ATOM   1562  CG2 THR B  41      10.120  42.972  14.770  1.00  0.00           C
ATOM   1563  HA  THR B  41      11.138  42.375  12.279  1.00  0.00           H
ATOM   1564  HB  THR B  41      10.333  44.911  13.811  1.00  0.00           H
ATOM   1565  HG1 THR B  41      12.380  44.401  14.913  1.00  0.00           H
ATOM   1566 HG23 THR B  41      10.569  41.970  14.721  1.00  0.00           H
ATOM   1567 HG21 THR B  41      10.244  43.360  15.793  1.00  0.00           H
ATOM   1568 HG22 THR B  41       9.042  42.895  14.560  1.00  0.00           H
ATOM   1569  HN  THR B  41      11.850  45.069  11.691  1.00  0.00           H
ATOM   1570  N   ASP B  42       8.587  44.445  11.595  1.00  0.00           N
ATOM   1571  CA  ASP B  42       7.183  44.395  11.191  1.00  0.00           C
ATOM   1572  C   ASP B  42       7.076  43.542   9.947  1.00  0.00           C
ATOM   1573  O   ASP B  42       6.173  42.727   9.863  1.00  0.00           O
ATOM   1574  CB  ASP B  42       6.616  45.816  10.918  1.00  0.00           C
ATOM   1575  CG  ASP B  42       5.128  45.868  10.675  1.00  0.00           C
ATOM   1576  OD1 ASP B  42       4.592  47.004  10.550  1.00  0.00           O
ATOM   1577  OD2 ASP B  42       4.476  44.793  10.604  1.00  0.00           O
ATOM   1578  HA  ASP B  42       6.606  43.941  12.014  1.00  0.00           H
ATOM   1579  HB2 ASP B  42       6.827  46.458  11.788  1.00  0.00           H
ATOM   1580  HB3 ASP B  42       7.126  46.239  10.041  1.00  0.00           H
ATOM   1581  HN  ASP B  42       9.052  45.331  11.635  1.00  0.00           H
ATOM   1582  N   PHE B  43       8.000  43.709   8.973  1.00  0.00           N
ATOM   1583  CA  PHE B  43       7.933  42.899   7.756  1.00  0.00           C
ATOM   1584  C   PHE B  43       8.029  41.439   8.138  1.00  0.00           C
ATOM   1585  O   PHE B  43       7.204  40.644   7.720  1.00  0.00           O
ATOM   1586  CB  PHE B  43       9.068  43.270   6.752  1.00  0.00           C
ATOM   1587  CG  PHE B  43       8.886  42.837   5.282  1.00  0.00           C
ATOM   1588  CD1 PHE B  43       7.826  42.046   4.816  1.00  0.00           C
ATOM   1589  CD2 PHE B  43       9.853  43.265   4.364  1.00  0.00           C
ATOM   1590  CE1 PHE B  43       7.783  41.632   3.480  1.00  0.00           C
ATOM   1591  CE2 PHE B  43       9.808  42.859   3.029  1.00  0.00           C
ATOM   1592  CZ  PHE B  43       8.771  42.040   2.583  1.00  0.00           C
ATOM   1593  HA  PHE B  43       6.953  43.102   7.308  1.00  0.00           H
ATOM   1594  HB2 PHE B  43       9.198  44.361   6.730  1.00  0.00           H
ATOM   1595  HB3 PHE B  43      10.022  42.848   7.106  1.00  0.00           H
ATOM   1596  HD2 PHE B  43      10.658  43.919   4.689  1.00  0.00           H
ATOM   1597  HE2 PHE B  43      10.569  43.180   2.329  1.00  0.00           H
ATOM   1598  HZ  PHE B  43       8.732  41.718   1.551  1.00  0.00           H
ATOM   1599  HE1 PHE B  43       6.990  40.986   3.131  1.00  0.00           H
ATOM   1600  HD1 PHE B  43       7.021  41.731   5.464  1.00  0.00           H
ATOM   1601  HN  PHE B  43       8.736  44.382   9.071  1.00  0.00           H
ATOM   1602  N   ARG B  44       9.045  41.079   8.949  1.00  0.00           N
ATOM   1603  CA  ARG B  44       9.290  39.678   9.287  1.00  0.00           C
ATOM   1604  C   ARG B  44       8.148  39.076  10.074  1.00  0.00           C
ATOM   1605  O   ARG B  44       7.846  37.909   9.880  1.00  0.00           O
ATOM   1606  CB  ARG B  44      10.620  39.590  10.086  1.00  0.00           C
ATOM   1607  CG  ARG B  44      11.040  38.144  10.449  1.00  0.00           C
ATOM   1608  CD  ARG B  44      12.454  38.106  11.098  1.00  0.00           C
ATOM   1609  NE  ARG B  44      12.493  38.928  12.316  1.00  0.00           N
ATOM   1610  CZ  ARG B  44      12.959  40.164  12.402  1.00  0.00           C
ATOM   1611  NH1 ARG B  44      13.436  40.857  11.394  1.00  0.00           N
ATOM   1612  NH2 ARG B  44      12.942  40.748  13.581  1.00  0.00           N
ATOM   1613  HA  ARG B  44       9.412  39.120   8.345  1.00  0.00           H
ATOM   1614  HB2 ARG B  44      11.405  40.035   9.456  1.00  0.00           H
ATOM   1615  HB3 ARG B  44      10.527  40.184  11.009  1.00  0.00           H
ATOM   1616  HG2 ARG B  44      10.308  37.725  11.158  1.00  0.00           H
ATOM   1617  HG3 ARG B  44      11.041  37.519   9.541  1.00  0.00           H
ATOM   1618  HD2 ARG B  44      12.638  37.061  11.402  1.00  0.00           H
ATOM   1619  HD3 ARG B  44      13.235  38.323  10.358  1.00  0.00           H
ATOM   1620  HE  ARG B  44      12.142  38.473  13.175  1.00  0.00           H
ATOM   1621 HH12 ARG B  44      13.780  41.820  11.528  1.00  0.00           H
ATOM   1622 HH11 ARG B  44      13.487  40.478  10.444  1.00  0.00           H
ATOM   1623 HH22 ARG B  44      13.294  41.711  13.706  1.00  0.00           H
ATOM   1624 HH21 ARG B  44      12.582  40.264  14.416  1.00  0.00           H
ATOM   1625  HN  ARG B  44       9.655  41.780   9.318  1.00  0.00           H
ATOM   1626  N   ASN B  45       7.493  39.850  10.968  1.00  0.00           N
ATOM   1627  CA  ASN B  45       6.368  39.305  11.728  1.00  0.00           C
ATOM   1628  C   ASN B  45       5.206  39.120  10.781  1.00  0.00           C
ATOM   1629  O   ASN B  45       4.567  38.080  10.814  1.00  0.00           O
ATOM   1630  CB  ASN B  45       5.940  40.215  12.915  1.00  0.00           C
ATOM   1631  CG  ASN B  45       6.808  40.002  14.137  1.00  0.00           C
ATOM   1632  OD1 ASN B  45       6.284  39.589  15.160  1.00  0.00           O
ATOM   1633  ND2 ASN B  45       8.132  40.265  14.085  1.00  0.00           N
ATOM   1634  HA  ASN B  45       6.643  38.318  12.140  1.00  0.00           H
ATOM   1635  HB2 ASN B  45       5.947  41.275  12.623  1.00  0.00           H
ATOM   1636  HB3 ASN B  45       4.903  39.958  13.191  1.00  0.00           H
ATOM   1637 HD22 ASN B  45       8.695  40.109  14.898  1.00  0.00           H
ATOM   1638 HD21 ASN B  45       8.572  40.612  13.259  1.00  0.00           H
ATOM   1639  HN  ASN B  45       7.730  40.815  11.071  1.00  0.00           H
ATOM   1640  N   VAL B  46       4.911  40.117   9.921  1.00  0.00           N
ATOM   1641  CA  VAL B  46       3.812  39.955   8.970  1.00  0.00           C
ATOM   1642  C   VAL B  46       4.143  38.826   8.018  1.00  0.00           C
ATOM   1643  O   VAL B  46       3.237  38.129   7.592  1.00  0.00           O
ATOM   1644  CB  VAL B  46       3.499  41.287   8.232  1.00  0.00           C
ATOM   1645  CG1 VAL B  46       2.452  41.069   7.106  1.00  0.00           C
ATOM   1646  CG2 VAL B  46       2.956  42.337   9.242  1.00  0.00           C
ATOM   1647  HA  VAL B  46       2.907  39.674   9.530  1.00  0.00           H
ATOM   1648  HB  VAL B  46       4.431  41.662   7.774  1.00  0.00           H
ATOM   1649 HG11 VAL B  46       2.179  42.041   6.670  1.00  0.00           H
ATOM   1650 HG12 VAL B  46       2.855  40.428   6.308  1.00  0.00           H
ATOM   1651 HG13 VAL B  46       1.545  40.595   7.509  1.00  0.00           H
ATOM   1652 HG21 VAL B  46       2.942  43.331   8.771  1.00  0.00           H
ATOM   1653 HG22 VAL B  46       1.934  42.077   9.555  1.00  0.00           H
ATOM   1654 HG23 VAL B  46       3.576  42.400  10.147  1.00  0.00           H
ATOM   1655  HN  VAL B  46       5.464  40.950   9.895  1.00  0.00           H
ATOM   1656  N   CYS B  47       5.430  38.598   7.678  1.00  0.00           N
ATOM   1657  CA  CYS B  47       5.757  37.437   6.859  1.00  0.00           C
ATOM   1658  C   CYS B  47       5.376  36.186   7.615  1.00  0.00           C
ATOM   1659  O   CYS B  47       4.810  35.291   7.009  1.00  0.00           O
ATOM   1660  CB  CYS B  47       7.254  37.389   6.473  1.00  0.00           C
ATOM   1661  SG  CYS B  47       7.648  38.842   5.467  1.00  0.00           S
ATOM   1662  HA  CYS B  47       5.174  37.494   5.926  1.00  0.00           H
ATOM   1663  HB2 CYS B  47       7.907  37.348   7.356  1.00  0.00           H
ATOM   1664  HB3 CYS B  47       7.451  36.517   5.845  1.00  0.00           H
ATOM   1665  HN  CYS B  47       6.173  39.176   8.012  1.00  0.00           H
ATOM   1666  N   ALA B  48       5.651  36.101   8.938  1.00  0.00           N
ATOM   1667  CA  ALA B  48       5.198  34.934   9.696  1.00  0.00           C
ATOM   1668  C   ALA B  48       3.689  34.826   9.638  1.00  0.00           C
ATOM   1669  O   ALA B  48       3.193  33.714   9.573  1.00  0.00           O
ATOM   1670  CB  ALA B  48       5.651  34.972  11.178  1.00  0.00           C
ATOM   1671  HA  ALA B  48       5.644  34.037   9.233  1.00  0.00           H
ATOM   1672  HB1 ALA B  48       5.355  34.039  11.686  1.00  0.00           H
ATOM   1673  HB2 ALA B  48       6.747  35.071  11.236  1.00  0.00           H
ATOM   1674  HB3 ALA B  48       5.191  35.816  11.709  1.00  0.00           H
ATOM   1675  HN  ALA B  48       6.134  36.834   9.418  1.00  0.00           H
ATOM   1676  N   LYS B  49       2.929  35.947   9.641  1.00  0.00           N
ATOM   1677  CA  LYS B  49       1.478  35.837   9.484  1.00  0.00           C
ATOM   1678  C   LYS B  49       1.153  35.167   8.163  1.00  0.00           C
ATOM   1679  O   LYS B  49       0.153  34.472   8.110  1.00  0.00           O
ATOM   1680  CB  LYS B  49       0.729  37.198   9.545  1.00  0.00           C
ATOM   1681  CG  LYS B  49       0.844  37.906  10.922  1.00  0.00           C
ATOM   1682  CD  LYS B  49       0.069  39.254  10.912  1.00  0.00           C
ATOM   1683  CE  LYS B  49       0.334  40.114  12.179  1.00  0.00           C
ATOM   1684  NZ  LYS B  49      -0.068  39.440  13.436  1.00  0.00           N
ATOM   1685  HA  LYS B  49       1.091  35.204  10.301  1.00  0.00           H
ATOM   1686  HB2 LYS B  49       1.098  37.857   8.747  1.00  0.00           H
ATOM   1687  HB3 LYS B  49      -0.340  37.020   9.360  1.00  0.00           H
ATOM   1688  HG2 LYS B  49       0.428  37.241  11.695  1.00  0.00           H
ATOM   1689  HG3 LYS B  49       1.899  38.095  11.168  1.00  0.00           H
ATOM   1690  HD2 LYS B  49       0.372  39.846  10.032  1.00  0.00           H
ATOM   1691  HD3 LYS B  49      -1.012  39.051  10.823  1.00  0.00           H
ATOM   1692  HE2 LYS B  49       1.406  40.375  12.225  1.00  0.00           H
ATOM   1693  HE3 LYS B  49      -0.235  41.056  12.079  1.00  0.00           H
ATOM   1694  HZ1 LYS B  49       0.005  40.115  14.280  1.00  0.00           H
ATOM   1695  HZ2 LYS B  49      -1.089  39.091  13.395  1.00  0.00           H
ATOM   1696  HZ3 LYS B  49       0.566  38.599  13.681  1.00  0.00           H
ATOM   1697  HN  LYS B  49       3.346  36.852   9.708  1.00  0.00           H
ATOM   1698  N   THR B  50       1.975  35.357   7.102  1.00  0.00           N
ATOM   1699  CA  THR B  50       1.780  34.659   5.827  1.00  0.00           C
ATOM   1700  C   THR B  50       2.834  33.583   5.641  1.00  0.00           C
ATOM   1701  O   THR B  50       3.137  33.260   4.505  1.00  0.00           O
ATOM   1702  CB  THR B  50       1.754  35.786   4.751  1.00  0.00           C
ATOM   1703  OG1 THR B  50       2.856  36.672   5.009  1.00  0.00           O
ATOM   1704  CG2 THR B  50       1.749  35.340   3.265  1.00  0.00           C
ATOM   1705  HA  THR B  50       0.811  34.141   5.781  1.00  0.00           H
ATOM   1706  HB  THR B  50       0.818  36.342   4.911  1.00  0.00           H
ATOM   1707  HG1 THR B  50       2.807  37.468   4.491  1.00  0.00           H
ATOM   1708 HG23 THR B  50       1.003  34.547   3.098  1.00  0.00           H
ATOM   1709 HG21 THR B  50       1.489  36.210   2.642  1.00  0.00           H
ATOM   1710 HG22 THR B  50       2.738  34.993   2.934  1.00  0.00           H
ATOM   1711  HN  THR B  50       2.763  35.972   7.163  1.00  0.00           H
ATOM   1712  N   GLY B  51       3.397  32.997   6.729  1.00  0.00           N
ATOM   1713  CA  GLY B  51       4.465  31.998   6.612  1.00  0.00           C
ATOM   1714  C   GLY B  51       5.364  32.270   5.430  1.00  0.00           C
ATOM   1715  O   GLY B  51       5.216  31.631   4.401  1.00  0.00           O
ATOM   1716  HA3 GLY B  51       4.039  30.987   6.558  1.00  0.00           H
ATOM   1717  HA2 GLY B  51       5.097  32.017   7.514  1.00  0.00           H
ATOM   1718  HN  GLY B  51       3.072  33.210   7.650  1.00  0.00           H
ATOM   1719  N   ALA B  52       6.286  33.246   5.575  1.00  0.00           N
ATOM   1720  CA  ALA B  52       7.069  33.719   4.435  1.00  0.00           C
ATOM   1721  C   ALA B  52       8.364  34.321   4.932  1.00  0.00           C
ATOM   1722  O   ALA B  52       8.568  34.286   6.136  1.00  0.00           O
ATOM   1723  CB  ALA B  52       6.166  34.783   3.756  1.00  0.00           C
ATOM   1724  HA  ALA B  52       7.319  32.904   3.738  1.00  0.00           H
ATOM   1725  HB1 ALA B  52       6.734  35.476   3.124  1.00  0.00           H
ATOM   1726  HB2 ALA B  52       5.396  34.290   3.141  1.00  0.00           H
ATOM   1727  HB3 ALA B  52       5.654  35.386   4.520  1.00  0.00           H
ATOM   1728  HN  ALA B  52       6.380  33.744   6.441  1.00  0.00           H
ATOM   1729  N   GLN B  53       9.223  34.887   4.047  1.00  0.00           N
ATOM   1730  CA  GLN B  53      10.369  35.685   4.500  1.00  0.00           C
ATOM   1731  C   GLN B  53      10.215  37.101   3.976  1.00  0.00           C
ATOM   1732  O   GLN B  53       9.574  37.249   2.948  1.00  0.00           O
ATOM   1733  CB  GLN B  53      11.728  35.110   4.006  1.00  0.00           C
ATOM   1734  CG  GLN B  53      12.340  34.091   5.002  1.00  0.00           C
ATOM   1735  CD  GLN B  53      11.469  32.871   5.146  1.00  0.00           C
ATOM   1736  OE1 GLN B  53      10.764  32.752   6.135  1.00  0.00           O
ATOM   1737  NE2 GLN B  53      11.511  31.950   4.162  1.00  0.00           N
ATOM   1738  HA  GLN B  53      10.379  35.731   5.597  1.00  0.00           H
ATOM   1739  HB2 GLN B  53      11.594  34.657   3.012  1.00  0.00           H
ATOM   1740  HB3 GLN B  53      12.467  35.920   3.898  1.00  0.00           H
ATOM   1741  HG2 GLN B  53      13.324  33.767   4.631  1.00  0.00           H
ATOM   1742  HG3 GLN B  53      12.500  34.563   5.985  1.00  0.00           H
ATOM   1743 HE22 GLN B  53      10.941  31.135   4.224  1.00  0.00           H
ATOM   1744 HE21 GLN B  53      12.122  32.059   3.378  1.00  0.00           H
ATOM   1745  HN  GLN B  53       9.061  34.830   3.059  1.00  0.00           H
ATOM   1746  N   PRO B  54      10.774  38.159   4.623  1.00  0.00           N
ATOM   1747  CA  PRO B  54      10.632  39.508   4.087  1.00  0.00           C
ATOM   1748  C   PRO B  54      11.538  39.693   2.893  1.00  0.00           C
ATOM   1749  O   PRO B  54      12.704  39.992   3.098  1.00  0.00           O
ATOM   1750  CB  PRO B  54      11.063  40.322   5.336  1.00  0.00           C
ATOM   1751  CG  PRO B  54      12.099  39.422   6.046  1.00  0.00           C
ATOM   1752  CD  PRO B  54      11.489  38.013   5.888  1.00  0.00           C
ATOM   1753  HA  PRO B  54       9.597  39.744   3.807  1.00  0.00           H
ATOM   1754  HD3 PRO B  54      10.770  37.820   6.700  1.00  0.00           H
ATOM   1755  HD2 PRO B  54      12.280  37.247   5.893  1.00  0.00           H
ATOM   1756  HG3 PRO B  54      12.264  39.704   7.099  1.00  0.00           H
ATOM   1757  HG2 PRO B  54      13.064  39.473   5.517  1.00  0.00           H
ATOM   1758  HB2 PRO B  54      11.474  41.313   5.100  1.00  0.00           H
ATOM   1759  HB3 PRO B  54      10.199  40.443   6.010  1.00  0.00           H
ATOM   1760  N   LEU B  55      11.032  39.513   1.646  1.00  0.00           N
ATOM   1761  CA  LEU B  55      11.896  39.629   0.471  1.00  0.00           C
ATOM   1762  C   LEU B  55      11.606  40.843  -0.374  1.00  0.00           C
ATOM   1763  O   LEU B  55      10.539  41.413  -0.240  1.00  0.00           O
ATOM   1764  CB  LEU B  55      11.684  38.470  -0.534  1.00  0.00           C
ATOM   1765  CG  LEU B  55      11.862  37.049   0.055  1.00  0.00           C
ATOM   1766  CD1 LEU B  55      12.075  36.105  -1.157  1.00  0.00           C
ATOM   1767  CD2 LEU B  55      13.050  36.939   1.048  1.00  0.00           C
ATOM   1768  HA  LEU B  55      12.959  39.659   0.763  1.00  0.00           H
ATOM   1769  HB2 LEU B  55      10.672  38.539  -0.967  1.00  0.00           H
ATOM   1770  HB3 LEU B  55      12.403  38.586  -1.361  1.00  0.00           H
ATOM   1771  HG  LEU B  55      10.941  36.765   0.597  1.00  0.00           H
ATOM   1772 HD21 LEU B  55      13.213  35.888   1.329  1.00  0.00           H
ATOM   1773 HD22 LEU B  55      13.969  37.339   0.596  1.00  0.00           H
ATOM   1774 HD23 LEU B  55      12.847  37.500   1.971  1.00  0.00           H
ATOM   1775 HD11 LEU B  55      11.988  35.068  -0.820  1.00  0.00           H
ATOM   1776 HD12 LEU B  55      11.347  36.279  -1.957  1.00  0.00           H
ATOM   1777 HD13 LEU B  55      13.060  36.276  -1.609  1.00  0.00           H
ATOM   1778  HN  LEU B  55      10.068  39.285   1.494  1.00  0.00           H
ATOM   1779  N   CYS B  56      12.564  41.173  -1.272  1.00  0.00           N
ATOM   1780  CA  CYS B  56      12.388  42.209  -2.289  1.00  0.00           C
ATOM   1781  C   CYS B  56      11.927  41.574  -3.578  1.00  0.00           C
ATOM   1782  O   CYS B  56      12.121  40.377  -3.694  1.00  0.00           O
ATOM   1783  CB  CYS B  56      13.765  42.865  -2.537  1.00  0.00           C
ATOM   1784  SG  CYS B  56      14.530  43.096  -0.905  1.00  0.00           S
ATOM   1785  HA  CYS B  56      11.693  42.985  -1.959  1.00  0.00           H
ATOM   1786  HB2 CYS B  56      14.406  42.179  -3.105  1.00  0.00           H
ATOM   1787  HB3 CYS B  56      13.683  43.812  -3.091  1.00  0.00           H
ATOM   1788  HN  CYS B  56      13.422  40.661  -1.290  1.00  0.00           H
ATOM   1789  N   CYS B  57      11.346  42.321  -4.548  1.00  0.00           N
ATOM   1790  CA  CYS B  57      10.942  41.718  -5.822  1.00  0.00           C
ATOM   1791  C   CYS B  57      10.851  42.765  -6.916  1.00  0.00           C
ATOM   1792  O   CYS B  57      10.897  43.931  -6.572  1.00  0.00           O
ATOM   1793  CB  CYS B  57       9.570  41.009  -5.711  1.00  0.00           C
ATOM   1794  SG  CYS B  57       9.411  39.936  -4.257  1.00  0.00           S
ATOM   1795  HA  CYS B  57      11.704  40.993  -6.133  1.00  0.00           H
ATOM   1796  HB2 CYS B  57       8.779  41.762  -5.632  1.00  0.00           H
ATOM   1797  HB3 CYS B  57       9.388  40.395  -6.601  1.00  0.00           H
ATOM   1798  HN  CYS B  57      11.171  43.293  -4.403  1.00  0.00           H
ATOM   1799  N   VAL B  58      10.718  42.403  -8.217  1.00  0.00           N
ATOM   1800  CA  VAL B  58      10.604  43.415  -9.274  1.00  0.00           C
ATOM   1801  C   VAL B  58       9.166  43.908  -9.389  1.00  0.00           C
ATOM   1802  O   VAL B  58       8.806  44.763  -8.597  1.00  0.00           O
ATOM   1803  CB  VAL B  58      11.348  43.101 -10.620  1.00  0.00           C
ATOM   1804  CG1 VAL B  58      12.849  43.513 -10.559  1.00  0.00           C
ATOM   1805  CG2 VAL B  58      11.297  41.611 -11.059  1.00  0.00           C
ATOM   1806  HA  VAL B  58      11.135  44.317  -8.933  1.00  0.00           H
ATOM   1807  HB  VAL B  58      10.882  43.710 -11.415  1.00  0.00           H
ATOM   1808 HG11 VAL B  58      13.374  43.216 -11.479  1.00  0.00           H
ATOM   1809 HG12 VAL B  58      12.943  44.604 -10.458  1.00  0.00           H
ATOM   1810 HG13 VAL B  58      13.345  43.033  -9.701  1.00  0.00           H
ATOM   1811 HG21 VAL B  58      11.679  41.501 -12.086  1.00  0.00           H
ATOM   1812 HG22 VAL B  58      11.936  41.010 -10.397  1.00  0.00           H
ATOM   1813 HG23 VAL B  58      10.281  41.206 -11.038  1.00  0.00           H
ATOM   1814  HN  VAL B  58      10.647  41.438  -8.458  1.00  0.00           H
ATOM   1815  N   ALA B  59       8.313  43.445 -10.334  1.00  0.00           N
ATOM   1816  CA  ALA B  59       6.980  44.045 -10.524  1.00  0.00           C
ATOM   1817  C   ALA B  59       6.043  43.703  -9.377  1.00  0.00           C
ATOM   1818  O   ALA B  59       6.375  42.750  -8.688  1.00  0.00           O
ATOM   1819  CB  ALA B  59       6.441  43.550 -11.898  1.00  0.00           C
ATOM   1820  HA  ALA B  59       7.100  45.140 -10.577  1.00  0.00           H
ATOM   1821  HB1 ALA B  59       5.501  44.021 -12.202  1.00  0.00           H
ATOM   1822  HB2 ALA B  59       7.182  43.772 -12.683  1.00  0.00           H
ATOM   1823  HB3 ALA B  59       6.280  42.462 -11.862  1.00  0.00           H
ATOM   1824  HN  ALA B  59       8.592  42.709 -10.943  1.00  0.00           H
ATOM   1825  N   PRO B  60       4.903  44.396  -9.086  1.00  0.00           N
ATOM   1826  CA  PRO B  60       4.109  44.037  -7.912  1.00  0.00           C
ATOM   1827  C   PRO B  60       3.112  42.933  -8.155  1.00  0.00           C
ATOM   1828  O   PRO B  60       2.654  42.361  -7.177  1.00  0.00           O
ATOM   1829  CB  PRO B  60       3.284  45.336  -7.730  1.00  0.00           C
ATOM   1830  CG  PRO B  60       3.068  45.826  -9.180  1.00  0.00           C
ATOM   1831  CD  PRO B  60       4.430  45.538  -9.867  1.00  0.00           C
ATOM   1832  HA  PRO B  60       4.724  43.821  -7.023  1.00  0.00           H
ATOM   1833  HD3 PRO B  60       5.121  46.387  -9.771  1.00  0.00           H
ATOM   1834  HD2 PRO B  60       4.248  45.337 -10.929  1.00  0.00           H
ATOM   1835  HG3 PRO B  60       2.754  46.878  -9.251  1.00  0.00           H
ATOM   1836  HG2 PRO B  60       2.270  45.219  -9.633  1.00  0.00           H
ATOM   1837  HB2 PRO B  60       2.340  45.188  -7.180  1.00  0.00           H
ATOM   1838  HB3 PRO B  60       3.876  46.079  -7.182  1.00  0.00           H
ATOM   1839  N   VAL B  61       2.728  42.636  -9.418  1.00  0.00           N
ATOM   1840  CA  VAL B  61       1.605  41.727  -9.630  1.00  0.00           C
ATOM   1841  C   VAL B  61       1.968  40.374  -9.073  1.00  0.00           C
ATOM   1842  O   VAL B  61       3.150  40.144  -8.865  1.00  0.00           O
ATOM   1843  CB  VAL B  61       1.128  41.613 -11.111  1.00  0.00           C
ATOM   1844  CG1 VAL B  61       0.644  42.986 -11.659  1.00  0.00           C
ATOM   1845  CG2 VAL B  61       2.215  40.999 -12.039  1.00  0.00           C
ATOM   1846  HA  VAL B  61       0.759  42.115  -9.039  1.00  0.00           H
ATOM   1847  HB  VAL B  61       0.257  40.933 -11.134  1.00  0.00           H
ATOM   1848 HG11 VAL B  61       0.210  42.862 -12.663  1.00  0.00           H
ATOM   1849 HG12 VAL B  61      -0.130  43.411 -11.001  1.00  0.00           H
ATOM   1850 HG13 VAL B  61       1.471  43.706 -11.733  1.00  0.00           H
ATOM   1851 HG21 VAL B  61       1.812  40.873 -13.056  1.00  0.00           H
ATOM   1852 HG22 VAL B  61       3.106  41.641 -12.103  1.00  0.00           H
ATOM   1853 HG23 VAL B  61       2.527  40.010 -11.672  1.00  0.00           H
ATOM   1854  HN  VAL B  61       3.178  43.046 -10.208  1.00  0.00           H
ATOM   1855  N   ALA B  62       0.990  39.470  -8.826  1.00  0.00           N
ATOM   1856  CA  ALA B  62       1.360  38.147  -8.336  1.00  0.00           C
ATOM   1857  C   ALA B  62       2.381  37.623  -9.313  1.00  0.00           C
ATOM   1858  O   ALA B  62       2.029  37.437 -10.467  1.00  0.00           O
ATOM   1859  CB  ALA B  62       0.192  37.134  -8.289  1.00  0.00           C
ATOM   1860  HA  ALA B  62       1.758  38.260  -7.315  1.00  0.00           H
ATOM   1861  HB1 ALA B  62       0.528  36.177  -7.865  1.00  0.00           H
ATOM   1862  HB2 ALA B  62      -0.628  37.531  -7.679  1.00  0.00           H
ATOM   1863  HB3 ALA B  62      -0.174  36.952  -9.305  1.00  0.00           H
ATOM   1864  HN  ALA B  62       0.022  39.681  -8.974  1.00  0.00           H
ATOM   1865  N   GLY B  63       3.641  37.421  -8.879  1.00  0.00           N
ATOM   1866  CA  GLY B  63       4.690  37.039  -9.811  1.00  0.00           C
ATOM   1867  C   GLY B  63       5.096  35.627  -9.487  1.00  0.00           C
ATOM   1868  O   GLY B  63       5.239  35.324  -8.313  1.00  0.00           O
ATOM   1869  HA3 GLY B  63       5.529  37.719  -9.654  1.00  0.00           H
ATOM   1870  HA2 GLY B  63       4.387  37.151 -10.864  1.00  0.00           H
ATOM   1871  HN  GLY B  63       3.894  37.539  -7.917  1.00  0.00           H
ATOM   1872  N   GLN B  64       5.271  34.751 -10.502  1.00  0.00           N
ATOM   1873  CA  GLN B  64       5.521  33.345 -10.209  1.00  0.00           C
ATOM   1874  C   GLN B  64       6.959  33.130  -9.808  1.00  0.00           C
ATOM   1875  O   GLN B  64       7.196  32.320  -8.926  1.00  0.00           O
ATOM   1876  CB  GLN B  64       5.166  32.423 -11.407  1.00  0.00           C
ATOM   1877  CG  GLN B  64       3.705  32.645 -11.899  1.00  0.00           C
ATOM   1878  CD  GLN B  64       3.216  31.483 -12.731  1.00  0.00           C
ATOM   1879  OE1 GLN B  64       2.253  30.839 -12.345  1.00  0.00           O
ATOM   1880  NE2 GLN B  64       3.856  31.189 -13.884  1.00  0.00           N
ATOM   1881  HA  GLN B  64       4.882  33.062  -9.358  1.00  0.00           H
ATOM   1882  HB2 GLN B  64       5.870  32.610 -12.232  1.00  0.00           H
ATOM   1883  HB3 GLN B  64       5.292  31.374 -11.088  1.00  0.00           H
ATOM   1884  HG2 GLN B  64       3.032  32.774 -11.036  1.00  0.00           H
ATOM   1885  HG3 GLN B  64       3.634  33.559 -12.508  1.00  0.00           H
ATOM   1886 HE22 GLN B  64       3.546  30.417 -14.440  1.00  0.00           H
ATOM   1887 HE21 GLN B  64       4.636  31.730 -14.199  1.00  0.00           H
ATOM   1888  HN  GLN B  64       5.230  35.043 -11.459  1.00  0.00           H
ATOM   1889  N   ALA B  65       7.921  33.836 -10.446  1.00  0.00           N
ATOM   1890  CA  ALA B  65       9.331  33.616 -10.134  1.00  0.00           C
ATOM   1891  C   ALA B  65      10.100  34.885 -10.425  1.00  0.00           C
ATOM   1892  O   ALA B  65      10.894  34.913 -11.351  1.00  0.00           O
ATOM   1893  CB  ALA B  65       9.817  32.414 -10.982  1.00  0.00           C
ATOM   1894  HA  ALA B  65       9.468  33.402  -9.063  1.00  0.00           H
ATOM   1895  HB1 ALA B  65      10.890  32.231 -10.823  1.00  0.00           H
ATOM   1896  HB2 ALA B  65       9.259  31.505 -10.709  1.00  0.00           H
ATOM   1897  HB3 ALA B  65       9.649  32.619 -12.051  1.00  0.00           H
ATOM   1898  HN  ALA B  65       7.697  34.472 -11.186  1.00  0.00           H
ATOM   1899  N   LEU B  66       9.851  35.954  -9.632  1.00  0.00           N
ATOM   1900  CA  LEU B  66      10.486  37.237  -9.914  1.00  0.00           C
ATOM   1901  C   LEU B  66      11.886  37.254  -9.360  1.00  0.00           C
ATOM   1902  O   LEU B  66      12.141  36.512  -8.426  1.00  0.00           O
ATOM   1903  CB  LEU B  66       9.733  38.432  -9.269  1.00  0.00           C
ATOM   1904  CG  LEU B  66       8.239  38.553  -9.687  1.00  0.00           C
ATOM   1905  CD1 LEU B  66       7.592  39.810  -9.037  1.00  0.00           C
ATOM   1906  CD2 LEU B  66       8.045  38.592 -11.229  1.00  0.00           C
ATOM   1907  HA  LEU B  66      10.545  37.393 -11.003  1.00  0.00           H
ATOM   1908  HB2 LEU B  66       9.787  38.334  -8.173  1.00  0.00           H
ATOM   1909  HB3 LEU B  66      10.257  39.352  -9.545  1.00  0.00           H
ATOM   1910  HG  LEU B  66       7.736  37.656  -9.296  1.00  0.00           H
ATOM   1911 HD21 LEU B  66       6.995  38.793 -11.485  1.00  0.00           H
ATOM   1912 HD22 LEU B  66       8.665  39.383 -11.674  1.00  0.00           H
ATOM   1913 HD23 LEU B  66       8.312  37.628 -11.688  1.00  0.00           H
ATOM   1914 HD11 LEU B  66       6.553  39.951  -9.373  1.00  0.00           H
ATOM   1915 HD12 LEU B  66       7.572  39.710  -7.943  1.00  0.00           H
ATOM   1916 HD13 LEU B  66       8.161  40.713  -9.299  1.00  0.00           H
ATOM   1917  HN  LEU B  66       9.249  35.874  -8.834  1.00  0.00           H
ATOM   1918  N   LEU B  67      12.782  38.112  -9.904  1.00  0.00           N
ATOM   1919  CA  LEU B  67      14.103  38.272  -9.302  1.00  0.00           C
ATOM   1920  C   LEU B  67      13.872  38.942  -7.964  1.00  0.00           C
ATOM   1921  O   LEU B  67      12.981  39.773  -7.902  1.00  0.00           O
ATOM   1922  CB  LEU B  67      15.092  39.104 -10.167  1.00  0.00           C
ATOM   1923  CG  LEU B  67      15.240  38.627 -11.646  1.00  0.00           C
ATOM   1924  CD1 LEU B  67      16.315  39.485 -12.370  1.00  0.00           C
ATOM   1925  CD2 LEU B  67      15.605  37.122 -11.747  1.00  0.00           C
ATOM   1926  HA  LEU B  67      14.542  37.276  -9.146  1.00  0.00           H
ATOM   1927  HB2 LEU B  67      14.758  40.156 -10.168  1.00  0.00           H
ATOM   1928  HB3 LEU B  67      16.082  39.058  -9.687  1.00  0.00           H
ATOM   1929  HG  LEU B  67      14.294  38.783 -12.190  1.00  0.00           H
ATOM   1930 HD21 LEU B  67      15.805  36.840 -12.793  1.00  0.00           H
ATOM   1931 HD22 LEU B  67      16.502  36.905 -11.149  1.00  0.00           H
ATOM   1932 HD23 LEU B  67      14.773  36.497 -11.391  1.00  0.00           H
ATOM   1933 HD11 LEU B  67      16.410  39.186 -13.425  1.00  0.00           H
ATOM   1934 HD12 LEU B  67      16.030  40.547 -12.342  1.00  0.00           H
ATOM   1935 HD13 LEU B  67      17.297  39.368 -11.884  1.00  0.00           H
ATOM   1936  HN  LEU B  67      12.526  38.703 -10.666  1.00  0.00           H
ATOM   1937  N   CYS B  68      14.625  38.587  -6.896  1.00  0.00           N
ATOM   1938  CA  CYS B  68      14.287  39.024  -5.536  1.00  0.00           C
ATOM   1939  C   CYS B  68      15.545  39.174  -4.701  1.00  0.00           C
ATOM   1940  O   CYS B  68      16.626  38.998  -5.235  1.00  0.00           O
ATOM   1941  CB  CYS B  68      13.264  38.007  -4.939  1.00  0.00           C
ATOM   1942  SG  CYS B  68      11.674  38.119  -5.815  1.00  0.00           S
ATOM   1943  HA  CYS B  68      13.847  40.030  -5.555  1.00  0.00           H
ATOM   1944  HB2 CYS B  68      13.605  36.974  -5.036  1.00  0.00           H
ATOM   1945  HB3 CYS B  68      13.056  38.163  -3.874  1.00  0.00           H
ATOM   1946  HN  CYS B  68      15.382  37.943  -6.999  1.00  0.00           H
ATOM   1947  N   GLN B  69      15.440  39.530  -3.399  1.00  0.00           N
ATOM   1948  CA  GLN B  69      16.625  39.810  -2.582  1.00  0.00           C
ATOM   1949  C   GLN B  69      16.249  39.768  -1.112  1.00  0.00           C
ATOM   1950  O   GLN B  69      15.086  39.534  -0.827  1.00  0.00           O
ATOM   1951  CB  GLN B  69      17.132  41.246  -2.918  1.00  0.00           C
ATOM   1952  CG  GLN B  69      18.667  41.375  -3.098  1.00  0.00           C
ATOM   1953  CD  GLN B  69      19.101  42.788  -2.779  1.00  0.00           C
ATOM   1954  OE1 GLN B  69      19.163  43.611  -3.678  1.00  0.00           O
ATOM   1955  NE2 GLN B  69      19.400  43.107  -1.499  1.00  0.00           N
ATOM   1956  HA  GLN B  69      17.396  39.049  -2.779  1.00  0.00           H
ATOM   1957  HB2 GLN B  69      16.680  41.570  -3.864  1.00  0.00           H
ATOM   1958  HB3 GLN B  69      16.795  41.951  -2.143  1.00  0.00           H
ATOM   1959  HG2 GLN B  69      19.214  40.686  -2.440  1.00  0.00           H
ATOM   1960  HG3 GLN B  69      18.929  41.115  -4.137  1.00  0.00           H
ATOM   1961 HE22 GLN B  69      19.719  44.030  -1.280  1.00  0.00           H
ATOM   1962 HE21 GLN B  69      19.320  42.440  -0.758  1.00  0.00           H
ATOM   1963  HN  GLN B  69      14.542  39.684  -2.997  1.00  0.00           H
ATOM   1964  N   THR B  70      17.192  40.018  -0.170  1.00  0.00           N
ATOM   1965  CA  THR B  70      16.810  40.151   1.232  1.00  0.00           C
ATOM   1966  C   THR B  70      16.247  41.537   1.450  1.00  0.00           C
ATOM   1967  O   THR B  70      16.834  42.473   0.930  1.00  0.00           O
ATOM   1968  CB  THR B  70      18.015  40.079   2.214  1.00  0.00           C
ATOM   1969  OG1 THR B  70      18.987  41.063   1.815  1.00  0.00           O
ATOM   1970  CG2 THR B  70      18.666  38.675   2.240  1.00  0.00           C
ATOM   1971  HA  THR B  70      16.083  39.367   1.502  1.00  0.00           H
ATOM   1972  HB  THR B  70      17.654  40.307   3.234  1.00  0.00           H
ATOM   1973  HG1 THR B  70      19.737  41.102   2.399  1.00  0.00           H
ATOM   1974 HG23 THR B  70      19.132  38.457   1.269  1.00  0.00           H
ATOM   1975 HG21 THR B  70      19.447  38.625   3.015  1.00  0.00           H
ATOM   1976 HG22 THR B  70      17.899  37.923   2.464  1.00  0.00           H
ATOM   1977  HN  THR B  70      18.146  40.189  -0.409  1.00  0.00           H
ATOM   1978  N   ALA B  71      15.161  41.684   2.245  1.00  0.00           N
ATOM   1979  CA  ALA B  71      14.820  42.992   2.806  1.00  0.00           C
ATOM   1980  C   ALA B  71      15.268  42.940   4.249  1.00  0.00           C
ATOM   1981  O   ALA B  71      15.486  41.841   4.736  1.00  0.00           O
ATOM   1982  CB  ALA B  71      13.304  43.271   2.715  1.00  0.00           C
ATOM   1983  HA  ALA B  71      15.347  43.813   2.293  1.00  0.00           H
ATOM   1984  HB1 ALA B  71      13.067  44.269   3.115  1.00  0.00           H
ATOM   1985  HB2 ALA B  71      12.980  43.218   1.664  1.00  0.00           H
ATOM   1986  HB3 ALA B  71      12.755  42.521   3.299  1.00  0.00           H
ATOM   1987  HN  ALA B  71      14.656  40.894   2.596  1.00  0.00           H
ATOM   1988  N   VAL B  72      15.431  44.088   4.946  1.00  0.00           N
ATOM   1989  CA  VAL B  72      16.002  44.061   6.294  1.00  0.00           C
ATOM   1990  C   VAL B  72      15.364  45.123   7.154  1.00  0.00           C
ATOM   1991  CB  VAL B  72      17.549  44.245   6.228  1.00  0.00           C
ATOM   1992  CG1 VAL B  72      18.231  43.089   5.444  1.00  0.00           C
ATOM   1993  CG2 VAL B  72      17.935  45.615   5.600  1.00  0.00           C
ATOM   1994  HA  VAL B  72      15.772  43.111   6.802  1.00  0.00           H
ATOM   1995  OT2 VAL B  72      15.831  45.240   8.396  1.00  0.00           O
ATOM   1996  OT1 VAL B  72      14.469  45.840   6.748  1.00  0.00           O
ATOM   1997  HB  VAL B  72      17.941  44.220   7.260  1.00  0.00           H
ATOM   1998 HG11 VAL B  72      19.326  43.188   5.499  1.00  0.00           H
ATOM   1999 HG12 VAL B  72      17.954  42.114   5.874  1.00  0.00           H
ATOM   2000 HG13 VAL B  72      17.943  43.103   4.383  1.00  0.00           H
ATOM   2001 HG21 VAL B  72      19.027  45.748   5.630  1.00  0.00           H
ATOM   2002 HG22 VAL B  72      17.610  45.668   4.550  1.00  0.00           H
ATOM   2003 HG23 VAL B  72      17.472  46.444   6.155  1.00  0.00           H
ATOM   2004  HN  VAL B  72      15.220  44.977   4.534  1.00  0.00           H
TER
ATOM   2005  N   ASN C   1     -12.756  25.714  -0.261  1.00  0.00           N
ATOM   2006  H3  ASN C   1     -13.457  25.960  -1.043  1.00  0.00           H
ATOM   2007  H1  ASN C   1     -11.768  25.870  -0.666  1.00  0.00           H
ATOM   2008  H2  ASN C   1     -12.924  24.663  -0.099  1.00  0.00           H
ATOM   2009  CA  ASN C   1     -12.998  26.542   0.945  1.00  0.00           C
ATOM   2010  C   ASN C   1     -13.028  27.990   0.539  1.00  0.00           C
ATOM   2011  O   ASN C   1     -12.635  28.294  -0.575  1.00  0.00           O
ATOM   2012  CB  ASN C   1     -11.973  26.305   2.087  1.00  0.00           C
ATOM   2013  CG  ASN C   1     -12.329  25.039   2.823  1.00  0.00           C
ATOM   2014  OD1 ASN C   1     -12.985  25.119   3.849  1.00  0.00           O
ATOM   2015  ND2 ASN C   1     -11.937  23.850   2.325  1.00  0.00           N
ATOM   2016  HA  ASN C   1     -14.008  26.317   1.330  1.00  0.00           H
ATOM   2017  HB2 ASN C   1     -10.953  26.259   1.687  1.00  0.00           H
ATOM   2018  HB3 ASN C   1     -11.995  27.137   2.805  1.00  0.00           H
ATOM   2019 HD22 ASN C   1     -12.213  23.027   2.810  1.00  0.00           H
ATOM   2020 HD21 ASN C   1     -11.396  23.770   1.492  1.00  0.00           H
ATOM   2021  N   GLY C   2     -13.519  28.892   1.416  1.00  0.00           N
ATOM   2022  CA  GLY C   2     -13.827  30.237   0.963  1.00  0.00           C
ATOM   2023  C   GLY C   2     -15.156  30.077   0.285  1.00  0.00           C
ATOM   2024  O   GLY C   2     -15.176  29.602  -0.838  1.00  0.00           O
ATOM   2025  HA3 GLY C   2     -13.114  30.622   0.224  1.00  0.00           H
ATOM   2026  HA2 GLY C   2     -13.855  30.943   1.808  1.00  0.00           H
ATOM   2027  HN  GLY C   2     -13.821  28.634   2.338  1.00  0.00           H
ATOM   2028  N   ASN C   3     -16.268  30.446   0.953  1.00  0.00           N
ATOM   2029  CA  ASN C   3     -17.581  30.259   0.356  1.00  0.00           C
ATOM   2030  C   ASN C   3     -18.435  31.426   0.769  1.00  0.00           C
ATOM   2031  O   ASN C   3     -18.295  31.872   1.896  1.00  0.00           O
ATOM   2032  CB  ASN C   3     -18.232  28.930   0.804  1.00  0.00           C
ATOM   2033  CG  ASN C   3     -18.545  28.920   2.282  1.00  0.00           C
ATOM   2034  OD1 ASN C   3     -19.705  29.039   2.642  1.00  0.00           O
ATOM   2035  ND2 ASN C   3     -17.534  28.770   3.164  1.00  0.00           N
ATOM   2036  HA  ASN C   3     -17.491  30.256  -0.741  1.00  0.00           H
ATOM   2037  HB2 ASN C   3     -19.161  28.770   0.237  1.00  0.00           H
ATOM   2038  HB3 ASN C   3     -17.550  28.099   0.566  1.00  0.00           H
ATOM   2039 HD22 ASN C   3     -17.736  28.683   4.137  1.00  0.00           H
ATOM   2040 HD21 ASN C   3     -16.582  28.722   2.870  1.00  0.00           H
ATOM   2041  HN  ASN C   3     -16.222  30.841   1.873  1.00  0.00           H
ATOM   2042  N   GLY C   4     -19.304  31.946  -0.118  1.00  0.00           N
ATOM   2043  CA  GLY C   4     -20.003  33.189   0.182  1.00  0.00           C
ATOM   2044  C   GLY C   4     -20.936  33.236   1.361  1.00  0.00           C
ATOM   2045  O   GLY C   4     -21.650  34.223   1.427  1.00  0.00           O
ATOM   2046  HA3 GLY C   4     -20.536  33.571  -0.700  1.00  0.00           H
ATOM   2047  HA2 GLY C   4     -19.228  33.915   0.436  1.00  0.00           H
ATOM   2048  HN  GLY C   4     -19.409  31.543  -1.027  1.00  0.00           H
ATOM   2049  N   ASN C   5     -20.932  32.282   2.323  1.00  0.00           N
ATOM   2050  CA  ASN C   5     -21.595  32.545   3.601  1.00  0.00           C
ATOM   2051  C   ASN C   5     -21.286  33.959   4.055  1.00  0.00           C
ATOM   2052  O   ASN C   5     -22.157  34.584   4.641  1.00  0.00           O
ATOM   2053  CB  ASN C   5     -21.172  31.507   4.675  1.00  0.00           C
ATOM   2054  CG  ASN C   5     -19.683  31.405   4.892  1.00  0.00           C
ATOM   2055  OD1 ASN C   5     -18.934  32.258   4.445  1.00  0.00           O
ATOM   2056  ND2 ASN C   5     -19.217  30.349   5.591  1.00  0.00           N
ATOM   2057  HA  ASN C   5     -22.683  32.452   3.443  1.00  0.00           H
ATOM   2058  HB2 ASN C   5     -21.652  31.749   5.636  1.00  0.00           H
ATOM   2059  HB3 ASN C   5     -21.533  30.523   4.343  1.00  0.00           H
ATOM   2060 HD22 ASN C   5     -18.238  30.288   5.782  1.00  0.00           H
ATOM   2061 HD21 ASN C   5     -19.830  29.632   5.925  1.00  0.00           H
ATOM   2062  HN  ASN C   5     -20.440  31.422   2.218  1.00  0.00           H
ATOM   2063  N   VAL C   6     -20.073  34.486   3.751  1.00  0.00           N
ATOM   2064  CA  VAL C   6     -19.810  35.915   3.901  1.00  0.00           C
ATOM   2065  C   VAL C   6     -19.164  36.433   2.633  1.00  0.00           C
ATOM   2066  O   VAL C   6     -17.955  36.603   2.613  1.00  0.00           O
ATOM   2067  CB  VAL C   6     -18.957  36.257   5.161  1.00  0.00           C
ATOM   2068  CG1 VAL C   6     -19.854  36.319   6.425  1.00  0.00           C
ATOM   2069  CG2 VAL C   6     -17.779  35.270   5.396  1.00  0.00           C
ATOM   2070  HA  VAL C   6     -20.750  36.486   3.972  1.00  0.00           H
ATOM   2071  HB  VAL C   6     -18.533  37.265   5.013  1.00  0.00           H
ATOM   2072 HG11 VAL C   6     -19.248  36.625   7.289  1.00  0.00           H
ATOM   2073 HG12 VAL C   6     -20.662  37.056   6.306  1.00  0.00           H
ATOM   2074 HG13 VAL C   6     -20.300  35.333   6.627  1.00  0.00           H
ATOM   2075 HG21 VAL C   6     -17.133  35.636   6.211  1.00  0.00           H
ATOM   2076 HG22 VAL C   6     -18.170  34.287   5.690  1.00  0.00           H
ATOM   2077 HG23 VAL C   6     -17.158  35.147   4.496  1.00  0.00           H
ATOM   2078  HN  VAL C   6     -19.338  33.925   3.365  1.00  0.00           H
ATOM   2079  N   CYS C   7     -19.953  36.726   1.567  1.00  0.00           N
ATOM   2080  CA  CYS C   7     -19.394  37.454   0.425  1.00  0.00           C
ATOM   2081  C   CYS C   7     -20.500  38.213  -0.296  1.00  0.00           C
ATOM   2082  O   CYS C   7     -21.591  37.667  -0.299  1.00  0.00           O
ATOM   2083  CB  CYS C   7     -18.627  36.486  -0.505  1.00  0.00           C
ATOM   2084  SG  CYS C   7     -17.354  37.334  -1.467  1.00  0.00           S
ATOM   2085  HA  CYS C   7     -18.665  38.149   0.857  1.00  0.00           H
ATOM   2086  HB2 CYS C   7     -18.049  35.784   0.106  1.00  0.00           H
ATOM   2087  HB3 CYS C   7     -19.304  35.932  -1.172  1.00  0.00           H
ATOM   2088  HN  CYS C   7     -20.927  36.491   1.557  1.00  0.00           H
ATOM   2089  N   PRO C   8     -20.339  39.430  -0.891  1.00  0.00           N
ATOM   2090  CA  PRO C   8     -21.477  40.138  -1.463  1.00  0.00           C
ATOM   2091  C   PRO C   8     -22.173  39.423  -2.597  1.00  0.00           C
ATOM   2092  O   PRO C   8     -21.659  38.399  -3.020  1.00  0.00           O
ATOM   2093  CB  PRO C   8     -20.793  41.401  -2.051  1.00  0.00           C
ATOM   2094  CG  PRO C   8     -19.524  41.576  -1.196  1.00  0.00           C
ATOM   2095  CD  PRO C   8     -19.070  40.128  -0.936  1.00  0.00           C
ATOM   2096  HA  PRO C   8     -22.127  40.376  -0.610  1.00  0.00           H
ATOM   2097  HD3 PRO C   8     -18.491  40.128  -0.004  1.00  0.00           H
ATOM   2098  HD2 PRO C   8     -18.496  39.755  -1.797  1.00  0.00           H
ATOM   2099  HG3 PRO C   8     -19.794  42.067  -0.245  1.00  0.00           H
ATOM   2100  HG2 PRO C   8     -18.732  42.155  -1.697  1.00  0.00           H
ATOM   2101  HB2 PRO C   8     -20.475  41.207  -3.089  1.00  0.00           H
ATOM   2102  HB3 PRO C   8     -21.433  42.297  -2.038  1.00  0.00           H
ATOM   2103  N   PRO C   9     -23.313  39.927  -3.138  1.00  0.00           N
ATOM   2104  CA  PRO C   9     -23.927  39.267  -4.282  1.00  0.00           C
ATOM   2105  C   PRO C   9     -23.200  39.457  -5.591  1.00  0.00           C
ATOM   2106  O   PRO C   9     -22.166  40.107  -5.632  1.00  0.00           O
ATOM   2107  CB  PRO C   9     -25.258  40.064  -4.381  1.00  0.00           C
ATOM   2108  CG  PRO C   9     -25.434  40.693  -2.982  1.00  0.00           C
ATOM   2109  CD  PRO C   9     -23.994  41.103  -2.609  1.00  0.00           C
ATOM   2110  HA  PRO C   9     -24.085  38.203  -4.057  1.00  0.00           H
ATOM   2111  HD3 PRO C   9     -23.946  41.280  -1.526  1.00  0.00           H
ATOM   2112  HD2 PRO C   9     -23.682  42.006  -3.157  1.00  0.00           H
ATOM   2113  HG3 PRO C   9     -25.769  39.923  -2.272  1.00  0.00           H
ATOM   2114  HG2 PRO C   9     -26.146  41.534  -2.963  1.00  0.00           H
ATOM   2115  HB2 PRO C   9     -25.162  40.903  -5.092  1.00  0.00           H
ATOM   2116  HB3 PRO C   9     -26.111  39.449  -4.701  1.00  0.00           H
ATOM   2117  N   GLY C  10     -23.808  38.917  -6.671  1.00  0.00           N
ATOM   2118  CA  GLY C  10     -23.452  39.340  -8.019  1.00  0.00           C
ATOM   2119  C   GLY C  10     -21.977  39.300  -8.346  1.00  0.00           C
ATOM   2120  O   GLY C  10     -21.348  38.281  -8.117  1.00  0.00           O
ATOM   2121  HA3 GLY C  10     -23.876  40.348  -8.152  1.00  0.00           H
ATOM   2122  HA2 GLY C  10     -23.935  38.689  -8.763  1.00  0.00           H
ATOM   2123  HN  GLY C  10     -24.619  38.335  -6.564  1.00  0.00           H
ATOM   2124  N   LEU C  11     -21.425  40.391  -8.928  1.00  0.00           N
ATOM   2125  CA  LEU C  11     -20.086  40.313  -9.509  1.00  0.00           C
ATOM   2126  C   LEU C  11     -19.056  39.892  -8.488  1.00  0.00           C
ATOM   2127  O   LEU C  11     -18.293  38.976  -8.751  1.00  0.00           O
ATOM   2128  CB  LEU C  11     -19.682  41.687 -10.120  1.00  0.00           C
ATOM   2129  CG  LEU C  11     -18.296  41.712 -10.832  1.00  0.00           C
ATOM   2130  CD1 LEU C  11     -18.259  40.766 -12.066  1.00  0.00           C
ATOM   2131  CD2 LEU C  11     -17.980  43.165 -11.285  1.00  0.00           C
ATOM   2132  HA  LEU C  11     -20.143  39.561 -10.312  1.00  0.00           H
ATOM   2133  HB2 LEU C  11     -20.453  41.992 -10.848  1.00  0.00           H
ATOM   2134  HB3 LEU C  11     -19.678  42.434  -9.308  1.00  0.00           H
ATOM   2135  HG  LEU C  11     -17.514  41.402 -10.120  1.00  0.00           H
ATOM   2136 HD21 LEU C  11     -16.989  43.216 -11.760  1.00  0.00           H
ATOM   2137 HD22 LEU C  11     -18.730  43.514 -12.010  1.00  0.00           H
ATOM   2138 HD23 LEU C  11     -17.979  43.851 -10.425  1.00  0.00           H
ATOM   2139 HD11 LEU C  11     -17.318  40.896 -12.620  1.00  0.00           H
ATOM   2140 HD12 LEU C  11     -18.326  39.710 -11.768  1.00  0.00           H
ATOM   2141 HD13 LEU C  11     -19.094  40.991 -12.748  1.00  0.00           H
ATOM   2142  HN  LEU C  11     -21.949  41.235  -9.053  1.00  0.00           H
ATOM   2143  N   PHE C  12     -19.008  40.568  -7.321  1.00  0.00           N
ATOM   2144  CA  PHE C  12     -17.920  40.321  -6.377  1.00  0.00           C
ATOM   2145  C   PHE C  12     -18.161  39.000  -5.688  1.00  0.00           C
ATOM   2146  O   PHE C  12     -18.990  38.963  -4.791  1.00  0.00           O
ATOM   2147  CB  PHE C  12     -17.812  41.500  -5.379  1.00  0.00           C
ATOM   2148  CG  PHE C  12     -17.493  42.750  -6.208  1.00  0.00           C
ATOM   2149  CD1 PHE C  12     -16.188  42.947  -6.673  1.00  0.00           C
ATOM   2150  CD2 PHE C  12     -18.489  43.677  -6.533  1.00  0.00           C
ATOM   2151  CE1 PHE C  12     -15.914  43.987  -7.563  1.00  0.00           C
ATOM   2152  CE2 PHE C  12     -18.214  44.720  -7.421  1.00  0.00           C
ATOM   2153  CZ  PHE C  12     -16.939  44.841  -7.978  1.00  0.00           C
ATOM   2154  HA  PHE C  12     -16.966  40.288  -6.930  1.00  0.00           H
ATOM   2155  HB2 PHE C  12     -18.745  41.625  -4.812  1.00  0.00           H
ATOM   2156  HB3 PHE C  12     -17.009  41.285  -4.663  1.00  0.00           H
ATOM   2157  HD2 PHE C  12     -19.483  43.590  -6.109  1.00  0.00           H
ATOM   2158  HE2 PHE C  12     -18.991  45.431  -7.684  1.00  0.00           H
ATOM   2159  HZ  PHE C  12     -16.749  45.595  -8.732  1.00  0.00           H
ATOM   2160  HE1 PHE C  12     -14.903  44.121  -7.929  1.00  0.00           H
ATOM   2161  HD1 PHE C  12     -15.388  42.287  -6.358  1.00  0.00           H
ATOM   2162  HN  PHE C  12     -19.709  41.247  -7.098  1.00  0.00           H
ATOM   2163  N   SER C  13     -17.459  37.920  -6.116  1.00  0.00           N
ATOM   2164  CA  SER C  13     -17.777  36.577  -5.644  1.00  0.00           C
ATOM   2165  C   SER C  13     -16.633  36.002  -4.826  1.00  0.00           C
ATOM   2166  O   SER C  13     -16.213  36.707  -3.926  1.00  0.00           O
ATOM   2167  CB  SER C  13     -18.180  35.791  -6.918  1.00  0.00           C
ATOM   2168  OG  SER C  13     -17.014  35.503  -7.703  1.00  0.00           O
ATOM   2169  HA  SER C  13     -18.650  36.593  -4.976  1.00  0.00           H
ATOM   2170  HB2 SER C  13     -18.650  34.849  -6.621  1.00  0.00           H
ATOM   2171  HB3 SER C  13     -18.908  36.375  -7.507  1.00  0.00           H
ATOM   2172  HG1 SER C  13     -17.213  35.006  -8.491  1.00  0.00           H
ATOM   2173  HN  SER C  13     -16.749  37.992  -6.821  1.00  0.00           H
ATOM   2174  N   ASN C  14     -16.123  34.773  -5.095  1.00  0.00           N
ATOM   2175  CA  ASN C  14     -15.138  34.097  -4.237  1.00  0.00           C
ATOM   2176  C   ASN C  14     -14.593  34.839  -3.025  1.00  0.00           C
ATOM   2177  O   ASN C  14     -13.795  35.732  -3.267  1.00  0.00           O
ATOM   2178  CB  ASN C  14     -13.906  33.670  -5.083  1.00  0.00           C
ATOM   2179  CG  ASN C  14     -14.127  32.403  -5.865  1.00  0.00           C
ATOM   2180  OD1 ASN C  14     -13.810  31.346  -5.342  1.00  0.00           O
ATOM   2181  ND2 ASN C  14     -14.664  32.476  -7.101  1.00  0.00           N
ATOM   2182  HA  ASN C  14     -15.599  33.158  -3.912  1.00  0.00           H
ATOM   2183  HB2 ASN C  14     -13.615  34.489  -5.754  1.00  0.00           H
ATOM   2184  HB3 ASN C  14     -13.058  33.446  -4.420  1.00  0.00           H
ATOM   2185 HD22 ASN C  14     -14.815  31.648  -7.635  1.00  0.00           H
ATOM   2186 HD21 ASN C  14     -14.913  33.352  -7.507  1.00  0.00           H
ATOM   2187  HN  ASN C  14     -16.452  34.248  -5.878  1.00  0.00           H
ATOM   2188  N   PRO C  15     -14.899  34.533  -1.732  1.00  0.00           N
ATOM   2189  CA  PRO C  15     -14.161  35.172  -0.652  1.00  0.00           C
ATOM   2190  C   PRO C  15     -12.767  34.593  -0.581  1.00  0.00           C
ATOM   2191  O   PRO C  15     -12.662  33.475  -0.104  1.00  0.00           O
ATOM   2192  CB  PRO C  15     -15.020  34.801   0.580  1.00  0.00           C
ATOM   2193  CG  PRO C  15     -15.697  33.481   0.172  1.00  0.00           C
ATOM   2194  CD  PRO C  15     -15.949  33.596  -1.347  1.00  0.00           C
ATOM   2195  HA  PRO C  15     -14.163  36.256  -0.751  1.00  0.00           H
ATOM   2196  HD3 PRO C  15     -16.930  34.057  -1.524  1.00  0.00           H
ATOM   2197  HD2 PRO C  15     -15.898  32.590  -1.791  1.00  0.00           H
ATOM   2198  HG3 PRO C  15     -16.603  33.300   0.761  1.00  0.00           H
ATOM   2199  HG2 PRO C  15     -14.978  32.673   0.359  1.00  0.00           H
ATOM   2200  HB2 PRO C  15     -14.436  34.672   1.503  1.00  0.00           H
ATOM   2201  HB3 PRO C  15     -15.786  35.573   0.754  1.00  0.00           H
ATOM   2202  N   GLN C  16     -11.701  35.310  -1.029  1.00  0.00           N
ATOM   2203  CA  GLN C  16     -10.345  34.763  -0.933  1.00  0.00           C
ATOM   2204  C   GLN C  16      -9.476  35.521   0.044  1.00  0.00           C
ATOM   2205  O   GLN C  16      -9.698  36.706   0.237  1.00  0.00           O
ATOM   2206  CB  GLN C  16      -9.616  34.709  -2.304  1.00  0.00           C
ATOM   2207  CG  GLN C  16     -10.493  34.018  -3.384  1.00  0.00           C
ATOM   2208  CD  GLN C  16      -9.693  33.383  -4.501  1.00  0.00           C
ATOM   2209  OE1 GLN C  16      -8.719  32.708  -4.205  1.00  0.00           O
ATOM   2210  NE2 GLN C  16     -10.063  33.550  -5.792  1.00  0.00           N
ATOM   2211  HA  GLN C  16     -10.396  33.730  -0.568  1.00  0.00           H
ATOM   2212  HB2 GLN C  16      -9.356  35.727  -2.629  1.00  0.00           H
ATOM   2213  HB3 GLN C  16      -8.670  34.163  -2.175  1.00  0.00           H
ATOM   2214  HG2 GLN C  16     -11.067  33.207  -2.919  1.00  0.00           H
ATOM   2215  HG3 GLN C  16     -11.208  34.763  -3.759  1.00  0.00           H
ATOM   2216 HE22 GLN C  16      -9.519  33.131  -6.520  1.00  0.00           H
ATOM   2217 HE21 GLN C  16     -10.869  34.082  -6.046  1.00  0.00           H
ATOM   2218  HN  GLN C  16     -11.807  36.227  -1.418  1.00  0.00           H
ATOM   2219  N   CYS C  17      -8.468  34.841   0.645  1.00  0.00           N
ATOM   2220  CA  CYS C  17      -7.487  35.524   1.484  1.00  0.00           C
ATOM   2221  C   CYS C  17      -6.480  36.170   0.560  1.00  0.00           C
ATOM   2222  O   CYS C  17      -5.359  35.698   0.460  1.00  0.00           O
ATOM   2223  CB  CYS C  17      -6.782  34.530   2.446  1.00  0.00           C
ATOM   2224  SG  CYS C  17      -7.956  33.900   3.681  1.00  0.00           S
ATOM   2225  HA  CYS C  17      -7.969  36.302   2.102  1.00  0.00           H
ATOM   2226  HB2 CYS C  17      -6.344  33.678   1.903  1.00  0.00           H
ATOM   2227  HB3 CYS C  17      -5.976  35.041   2.989  1.00  0.00           H
ATOM   2228  HN  CYS C  17      -8.319  33.867   0.463  1.00  0.00           H
ATOM   2229  N   CYS C  18      -6.864  37.270  -0.127  1.00  0.00           N
ATOM   2230  CA  CYS C  18      -5.899  37.969  -0.974  1.00  0.00           C
ATOM   2231  C   CYS C  18      -4.900  38.659  -0.083  1.00  0.00           C
ATOM   2232  O   CYS C  18      -5.168  38.783   1.101  1.00  0.00           O
ATOM   2233  CB  CYS C  18      -6.570  39.103  -1.784  1.00  0.00           C
ATOM   2234  SG  CYS C  18      -7.943  38.458  -2.780  1.00  0.00           S
ATOM   2235  HA  CYS C  18      -5.400  37.267  -1.658  1.00  0.00           H
ATOM   2236  HB2 CYS C  18      -6.950  39.824  -1.051  1.00  0.00           H
ATOM   2237  HB3 CYS C  18      -5.867  39.623  -2.451  1.00  0.00           H
ATOM   2238  HN  CYS C  18      -7.783  37.653  -0.016  1.00  0.00           H
ATOM   2239  N   ALA C  19      -3.766  39.155  -0.619  1.00  0.00           N
ATOM   2240  CA  ALA C  19      -2.880  39.939   0.232  1.00  0.00           C
ATOM   2241  C   ALA C  19      -3.674  41.088   0.806  1.00  0.00           C
ATOM   2242  O   ALA C  19      -3.749  41.219   2.017  1.00  0.00           O
ATOM   2243  CB  ALA C  19      -1.686  40.535  -0.551  1.00  0.00           C
ATOM   2244  HA  ALA C  19      -2.491  39.300   1.044  1.00  0.00           H
ATOM   2245  HB1 ALA C  19      -1.144  41.238   0.098  1.00  0.00           H
ATOM   2246  HB2 ALA C  19      -1.002  39.743  -0.874  1.00  0.00           H
ATOM   2247  HB3 ALA C  19      -2.036  41.068  -1.447  1.00  0.00           H
ATOM   2248  HN  ALA C  19      -3.549  39.043  -1.591  1.00  0.00           H
ATOM   2249  N   THR C  20      -4.272  41.933  -0.065  1.00  0.00           N
ATOM   2250  CA  THR C  20      -4.942  43.135   0.421  1.00  0.00           C
ATOM   2251  C   THR C  20      -5.742  43.747  -0.702  1.00  0.00           C
ATOM   2252  O   THR C  20      -5.439  43.421  -1.840  1.00  0.00           O
ATOM   2253  CB  THR C  20      -3.889  44.142   0.956  1.00  0.00           C
ATOM   2254  OG1 THR C  20      -4.576  45.176   1.677  1.00  0.00           O
ATOM   2255  CG2 THR C  20      -3.049  44.737  -0.203  1.00  0.00           C
ATOM   2256  HA  THR C  20      -5.642  42.844   1.218  1.00  0.00           H
ATOM   2257  HB  THR C  20      -3.207  43.622   1.651  1.00  0.00           H
ATOM   2258  HG1 THR C  20      -3.977  45.796   2.080  1.00  0.00           H
ATOM   2259 HG23 THR C  20      -3.675  45.408  -0.808  1.00  0.00           H
ATOM   2260 HG21 THR C  20      -2.210  45.320   0.196  1.00  0.00           H
ATOM   2261 HG22 THR C  20      -2.640  43.937  -0.840  1.00  0.00           H
ATOM   2262  HN  THR C  20      -4.243  41.773  -1.055  1.00  0.00           H
ATOM   2263  N   GLN C  21      -6.760  44.599  -0.436  1.00  0.00           N
ATOM   2264  CA  GLN C  21      -7.594  45.097  -1.532  1.00  0.00           C
ATOM   2265  C   GLN C  21      -6.890  46.257  -2.189  1.00  0.00           C
ATOM   2266  O   GLN C  21      -7.350  47.383  -2.090  1.00  0.00           O
ATOM   2267  CB  GLN C  21      -9.036  45.433  -1.059  1.00  0.00           C
ATOM   2268  CG  GLN C  21     -10.006  45.636  -2.260  1.00  0.00           C
ATOM   2269  CD  GLN C  21     -11.351  46.225  -1.904  1.00  0.00           C
ATOM   2270  OE1 GLN C  21     -11.837  47.056  -2.657  1.00  0.00           O
ATOM   2271  NE2 GLN C  21     -12.004  45.844  -0.786  1.00  0.00           N
ATOM   2272  HA  GLN C  21      -7.705  44.318  -2.303  1.00  0.00           H
ATOM   2273  HB2 GLN C  21      -9.394  44.605  -0.442  1.00  0.00           H
ATOM   2274  HB3 GLN C  21      -9.017  46.298  -0.392  1.00  0.00           H
ATOM   2275  HG2 GLN C  21      -9.523  46.319  -2.976  1.00  0.00           H
ATOM   2276  HG3 GLN C  21     -10.181  44.683  -2.783  1.00  0.00           H
ATOM   2277 HE22 GLN C  21     -12.881  46.273  -0.581  1.00  0.00           H
ATOM   2278 HE21 GLN C  21     -11.648  45.156  -0.157  1.00  0.00           H
ATOM   2279  HN  GLN C  21      -6.964  44.888   0.501  1.00  0.00           H
ATOM   2280  N   VAL C  22      -5.757  45.991  -2.880  1.00  0.00           N
ATOM   2281  CA  VAL C  22      -5.046  47.070  -3.556  1.00  0.00           C
ATOM   2282  C   VAL C  22      -5.996  47.811  -4.470  1.00  0.00           C
ATOM   2283  O   VAL C  22      -7.019  47.271  -4.858  1.00  0.00           O
ATOM   2284  CB  VAL C  22      -3.833  46.616  -4.423  1.00  0.00           C
ATOM   2285  CG1 VAL C  22      -2.668  46.043  -3.569  1.00  0.00           C
ATOM   2286  CG2 VAL C  22      -4.271  45.592  -5.505  1.00  0.00           C
ATOM   2287  HA  VAL C  22      -4.691  47.763  -2.775  1.00  0.00           H
ATOM   2288  HB  VAL C  22      -3.429  47.507  -4.937  1.00  0.00           H
ATOM   2289 HG11 VAL C  22      -1.773  45.911  -4.195  1.00  0.00           H
ATOM   2290 HG12 VAL C  22      -2.410  46.732  -2.748  1.00  0.00           H
ATOM   2291 HG13 VAL C  22      -2.936  45.065  -3.146  1.00  0.00           H
ATOM   2292 HG21 VAL C  22      -3.440  45.406  -6.201  1.00  0.00           H
ATOM   2293 HG22 VAL C  22      -4.579  44.646  -5.041  1.00  0.00           H
ATOM   2294 HG23 VAL C  22      -5.127  45.951  -6.089  1.00  0.00           H
ATOM   2295  HN  VAL C  22      -5.393  45.064  -2.926  1.00  0.00           H
ATOM   2296  N   LEU C  23      -5.651  49.067  -4.823  1.00  0.00           N
ATOM   2297  CA  LEU C  23      -6.476  49.829  -5.750  1.00  0.00           C
ATOM   2298  C   LEU C  23      -7.898  50.023  -5.266  1.00  0.00           C
ATOM   2299  O   LEU C  23      -8.701  50.419  -6.092  1.00  0.00           O
ATOM   2300  CB  LEU C  23      -6.479  49.236  -7.192  1.00  0.00           C
ATOM   2301  CG  LEU C  23      -5.089  48.800  -7.743  1.00  0.00           C
ATOM   2302  CD1 LEU C  23      -5.222  48.321  -9.218  1.00  0.00           C
ATOM   2303  CD2 LEU C  23      -4.051  49.944  -7.672  1.00  0.00           C
ATOM   2304  HA  LEU C  23      -6.055  50.838  -5.816  1.00  0.00           H
ATOM   2305  HB2 LEU C  23      -7.121  48.348  -7.196  1.00  0.00           H
ATOM   2306  HB3 LEU C  23      -6.925  49.967  -7.885  1.00  0.00           H
ATOM   2307  HG  LEU C  23      -4.699  47.969  -7.141  1.00  0.00           H
ATOM   2308 HD21 LEU C  23      -3.102  49.644  -8.144  1.00  0.00           H
ATOM   2309 HD22 LEU C  23      -4.471  50.791  -8.220  1.00  0.00           H
ATOM   2310 HD23 LEU C  23      -3.835  50.248  -6.639  1.00  0.00           H
ATOM   2311 HD11 LEU C  23      -4.257  47.947  -9.592  1.00  0.00           H
ATOM   2312 HD12 LEU C  23      -5.957  47.511  -9.306  1.00  0.00           H
ATOM   2313 HD13 LEU C  23      -5.550  49.150  -9.865  1.00  0.00           H
ATOM   2314  HN  LEU C  23      -4.819  49.497  -4.461  1.00  0.00           H
ATOM   2315  N   GLY C  24      -8.266  49.767  -3.986  1.00  0.00           N
ATOM   2316  CA  GLY C  24      -9.670  49.896  -3.584  1.00  0.00           C
ATOM   2317  C   GLY C  24     -10.636  49.039  -4.361  1.00  0.00           C
ATOM   2318  O   GLY C  24     -11.824  49.324  -4.324  1.00  0.00           O
ATOM   2319  HA3 GLY C  24      -9.987  50.937  -3.678  1.00  0.00           H
ATOM   2320  HA2 GLY C  24      -9.800  49.621  -2.533  1.00  0.00           H
ATOM   2321  HN  GLY C  24      -7.601  49.490  -3.290  1.00  0.00           H
ATOM   2322  N   LEU C  25     -10.171  47.979  -5.053  1.00  0.00           N
ATOM   2323  CA  LEU C  25     -11.082  47.161  -5.853  1.00  0.00           C
ATOM   2324  C   LEU C  25     -10.387  45.864  -6.183  1.00  0.00           C
ATOM   2325  O   LEU C  25     -10.933  44.833  -5.843  1.00  0.00           O
ATOM   2326  CB  LEU C  25     -11.524  47.904  -7.144  1.00  0.00           C
ATOM   2327  CG  LEU C  25     -12.478  47.114  -8.089  1.00  0.00           C
ATOM   2328  CD1 LEU C  25     -13.902  46.989  -7.480  1.00  0.00           C
ATOM   2329  CD2 LEU C  25     -12.577  47.838  -9.462  1.00  0.00           C
ATOM   2330  HA  LEU C  25     -11.978  46.932  -5.251  1.00  0.00           H
ATOM   2331  HB2 LEU C  25     -12.073  48.805  -6.848  1.00  0.00           H
ATOM   2332  HB3 LEU C  25     -10.620  48.216  -7.688  1.00  0.00           H
ATOM   2333  HG  LEU C  25     -12.078  46.103  -8.270  1.00  0.00           H
ATOM   2334 HD21 LEU C  25     -13.241  47.287 -10.147  1.00  0.00           H
ATOM   2335 HD22 LEU C  25     -12.978  48.855  -9.331  1.00  0.00           H
ATOM   2336 HD23 LEU C  25     -11.586  47.912  -9.936  1.00  0.00           H
ATOM   2337 HD11 LEU C  25     -14.581  46.545  -8.219  1.00  0.00           H
ATOM   2338 HD12 LEU C  25     -13.905  46.355  -6.586  1.00  0.00           H
ATOM   2339 HD13 LEU C  25     -14.303  47.973  -7.199  1.00  0.00           H
ATOM   2340  HN  LEU C  25      -9.200  47.747  -5.020  1.00  0.00           H
ATOM   2341  N   ILE C  26      -9.200  45.887  -6.828  1.00  0.00           N
ATOM   2342  CA  ILE C  26      -8.491  44.648  -7.150  1.00  0.00           C
ATOM   2343  C   ILE C  26      -7.967  44.004  -5.886  1.00  0.00           C
ATOM   2344  O   ILE C  26      -7.704  44.712  -4.928  1.00  0.00           O
ATOM   2345  CB  ILE C  26      -7.330  44.881  -8.172  1.00  0.00           C
ATOM   2346  CG1 ILE C  26      -7.846  45.026  -9.637  1.00  0.00           C
ATOM   2347  CG2 ILE C  26      -6.231  43.778  -8.147  1.00  0.00           C
ATOM   2348  HA  ILE C  26      -9.224  43.969  -7.602  1.00  0.00           H
ATOM   2349  HB  ILE C  26      -6.814  45.806  -7.875  1.00  0.00           H
ATOM   2350  CD  ILE C  26      -8.884  46.160  -9.845  1.00  0.00           C
ATOM   2351  HD3 ILE C  26      -8.489  47.126  -9.494  1.00  0.00           H
ATOM   2352  HD2 ILE C  26      -9.817  45.935  -9.310  1.00  0.00           H
ATOM   2353  HD1 ILE C  26      -9.121  46.258 -10.916  1.00  0.00           H
ATOM   2354 HG12 ILE C  26      -6.991  45.234 -10.301  1.00  0.00           H
ATOM   2355 HG13 ILE C  26      -8.294  44.071  -9.959  1.00  0.00           H
ATOM   2356 HG21 ILE C  26      -5.411  44.050  -8.829  1.00  0.00           H
ATOM   2357 HG22 ILE C  26      -5.780  43.645  -7.153  1.00  0.00           H
ATOM   2358 HG23 ILE C  26      -6.651  42.818  -8.477  1.00  0.00           H
ATOM   2359  HN  ILE C  26      -8.787  46.756  -7.083  1.00  0.00           H
ATOM   2360  N   GLY C  27      -7.791  42.658  -5.894  1.00  0.00           N
ATOM   2361  CA  GLY C  27      -7.118  41.953  -4.804  1.00  0.00           C
ATOM   2362  C   GLY C  27      -6.027  41.119  -5.436  1.00  0.00           C
ATOM   2363  O   GLY C  27      -6.346  40.443  -6.402  1.00  0.00           O
ATOM   2364  HA3 GLY C  27      -7.833  41.280  -4.309  1.00  0.00           H
ATOM   2365  HA2 GLY C  27      -6.709  42.639  -4.048  1.00  0.00           H
ATOM   2366  HN  GLY C  27      -8.082  42.102  -6.676  1.00  0.00           H
ATOM   2367  N   LEU C  28      -4.762  41.146  -4.947  1.00  0.00           N
ATOM   2368  CA  LEU C  28      -3.694  40.400  -5.620  1.00  0.00           C
ATOM   2369  C   LEU C  28      -3.549  39.018  -5.030  1.00  0.00           C
ATOM   2370  O   LEU C  28      -3.931  38.826  -3.886  1.00  0.00           O
ATOM   2371  CB  LEU C  28      -2.312  41.102  -5.496  1.00  0.00           C
ATOM   2372  CG  LEU C  28      -2.263  42.500  -6.174  1.00  0.00           C
ATOM   2373  CD1 LEU C  28      -1.017  43.294  -5.698  1.00  0.00           C
ATOM   2374  CD2 LEU C  28      -2.278  42.428  -7.726  1.00  0.00           C
ATOM   2375  HA  LEU C  28      -3.932  40.296  -6.687  1.00  0.00           H
ATOM   2376  HB2 LEU C  28      -2.087  41.201  -4.420  1.00  0.00           H
ATOM   2377  HB3 LEU C  28      -1.522  40.477  -5.944  1.00  0.00           H
ATOM   2378  HG  LEU C  28      -3.157  43.043  -5.854  1.00  0.00           H
ATOM   2379 HD21 LEU C  28      -2.125  43.424  -8.166  1.00  0.00           H
ATOM   2380 HD22 LEU C  28      -1.486  41.758  -8.088  1.00  0.00           H
ATOM   2381 HD23 LEU C  28      -3.247  42.060  -8.086  1.00  0.00           H
ATOM   2382 HD11 LEU C  28      -0.963  44.281  -6.184  1.00  0.00           H
ATOM   2383 HD12 LEU C  28      -1.085  43.458  -4.613  1.00  0.00           H
ATOM   2384 HD13 LEU C  28      -0.095  42.738  -5.924  1.00  0.00           H
ATOM   2385  HN  LEU C  28      -4.534  41.663  -4.119  1.00  0.00           H
ATOM   2386  N   ASP C  29      -2.980  38.061  -5.803  1.00  0.00           N
ATOM   2387  CA  ASP C  29      -2.706  36.729  -5.266  1.00  0.00           C
ATOM   2388  C   ASP C  29      -3.947  36.204  -4.582  1.00  0.00           C
ATOM   2389  O   ASP C  29      -3.904  35.916  -3.396  1.00  0.00           O
ATOM   2390  CB  ASP C  29      -1.495  36.793  -4.299  1.00  0.00           C
ATOM   2391  CG  ASP C  29      -0.227  37.255  -4.968  1.00  0.00           C
ATOM   2392  OD1 ASP C  29      -0.105  38.480  -5.232  1.00  0.00           O
ATOM   2393  OD2 ASP C  29       0.667  36.401  -5.224  1.00  0.00           O
ATOM   2394  HA  ASP C  29      -2.459  36.029  -6.083  1.00  0.00           H
ATOM   2395  HB2 ASP C  29      -1.718  37.492  -3.481  1.00  0.00           H
ATOM   2396  HB3 ASP C  29      -1.329  35.792  -3.872  1.00  0.00           H
ATOM   2397  HN  ASP C  29      -2.701  38.258  -6.744  1.00  0.00           H
ATOM   2398  N   CYS C  30      -5.073  36.088  -5.322  1.00  0.00           N
ATOM   2399  CA  CYS C  30      -6.313  35.657  -4.683  1.00  0.00           C
ATOM   2400  C   CYS C  30      -6.129  34.222  -4.233  1.00  0.00           C
ATOM   2401  O   CYS C  30      -6.276  33.333  -5.057  1.00  0.00           O
ATOM   2402  CB  CYS C  30      -7.539  35.864  -5.613  1.00  0.00           C
ATOM   2403  SG  CYS C  30      -7.627  37.607  -6.133  1.00  0.00           S
ATOM   2404  HA  CYS C  30      -6.494  36.306  -3.813  1.00  0.00           H
ATOM   2405  HB2 CYS C  30      -7.481  35.233  -6.509  1.00  0.00           H
ATOM   2406  HB3 CYS C  30      -8.471  35.637  -5.078  1.00  0.00           H
ATOM   2407  HN  CYS C  30      -5.070  36.297  -6.302  1.00  0.00           H
ATOM   2408  N   LYS C  31      -5.790  33.990  -2.938  1.00  0.00           N
ATOM   2409  CA  LYS C  31      -5.548  32.640  -2.421  1.00  0.00           C
ATOM   2410  C   LYS C  31      -6.750  32.251  -1.585  1.00  0.00           C
ATOM   2411  O   LYS C  31      -6.986  32.942  -0.608  1.00  0.00           O
ATOM   2412  CB  LYS C  31      -4.249  32.657  -1.558  1.00  0.00           C
ATOM   2413  CG  LYS C  31      -3.991  31.318  -0.813  1.00  0.00           C
ATOM   2414  CD  LYS C  31      -2.685  31.314   0.039  1.00  0.00           C
ATOM   2415  CE  LYS C  31      -1.409  30.931  -0.762  1.00  0.00           C
ATOM   2416  NZ  LYS C  31      -1.286  29.461  -0.933  1.00  0.00           N
ATOM   2417  HA  LYS C  31      -5.392  31.916  -3.236  1.00  0.00           H
ATOM   2418  HB2 LYS C  31      -3.394  32.891  -2.214  1.00  0.00           H
ATOM   2419  HB3 LYS C  31      -4.329  33.450  -0.797  1.00  0.00           H
ATOM   2420  HG2 LYS C  31      -4.833  31.152  -0.124  1.00  0.00           H
ATOM   2421  HG3 LYS C  31      -3.981  30.507  -1.551  1.00  0.00           H
ATOM   2422  HD2 LYS C  31      -2.552  32.316   0.473  1.00  0.00           H
ATOM   2423  HD3 LYS C  31      -2.777  30.599   0.874  1.00  0.00           H
ATOM   2424  HE2 LYS C  31      -0.521  31.285  -0.214  1.00  0.00           H
ATOM   2425  HE3 LYS C  31      -1.420  31.452  -1.731  1.00  0.00           H
ATOM   2426  HZ1 LYS C  31      -0.561  29.201  -1.689  1.00  0.00           H
ATOM   2427  HZ2 LYS C  31      -0.990  28.965  -0.017  1.00  0.00           H
ATOM   2428  HZ3 LYS C  31      -2.203  28.984  -1.233  1.00  0.00           H
ATOM   2429  HN  LYS C  31      -5.707  34.747  -2.287  1.00  0.00           H
ATOM   2430  N   VAL C  32      -7.519  31.181  -1.920  1.00  0.00           N
ATOM   2431  CA  VAL C  32      -8.698  30.843  -1.108  1.00  0.00           C
ATOM   2432  C   VAL C  32      -8.265  30.573   0.323  1.00  0.00           C
ATOM   2433  O   VAL C  32      -7.092  30.289   0.496  1.00  0.00           O
ATOM   2434  CB  VAL C  32      -9.659  29.719  -1.635  1.00  0.00           C
ATOM   2435  CG1 VAL C  32     -10.802  30.277  -2.531  1.00  0.00           C
ATOM   2436  CG2 VAL C  32      -8.950  28.564  -2.383  1.00  0.00           C
ATOM   2437  HA  VAL C  32      -9.268  31.777  -1.095  1.00  0.00           H
ATOM   2438  HB  VAL C  32     -10.150  29.248  -0.768  1.00  0.00           H
ATOM   2439 HG11 VAL C  32     -11.455  29.463  -2.881  1.00  0.00           H
ATOM   2440 HG12 VAL C  32     -11.427  30.988  -1.969  1.00  0.00           H
ATOM   2441 HG13 VAL C  32     -10.379  30.784  -3.410  1.00  0.00           H
ATOM   2442 HG21 VAL C  32      -9.636  27.713  -2.516  1.00  0.00           H
ATOM   2443 HG22 VAL C  32      -8.612  28.887  -3.378  1.00  0.00           H
ATOM   2444 HG23 VAL C  32      -8.089  28.220  -1.802  1.00  0.00           H
ATOM   2445  HN  VAL C  32      -7.291  30.630  -2.718  1.00  0.00           H
ATOM   2446  N   PRO C  33      -9.103  30.651   1.393  1.00  0.00           N
ATOM   2447  CA  PRO C  33      -8.588  30.448   2.738  1.00  0.00           C
ATOM   2448  C   PRO C  33      -8.226  29.006   2.990  1.00  0.00           C
ATOM   2449  O   PRO C  33      -8.462  28.164   2.137  1.00  0.00           O
ATOM   2450  CB  PRO C  33      -9.820  30.850   3.596  1.00  0.00           C
ATOM   2451  CG  PRO C  33     -10.708  31.668   2.631  1.00  0.00           C
ATOM   2452  CD  PRO C  33     -10.526  30.929   1.292  1.00  0.00           C
ATOM   2453  HA  PRO C  33      -7.733  31.118   2.921  1.00  0.00           H
ATOM   2454  HD3 PRO C  33     -10.866  31.552   0.458  1.00  0.00           H
ATOM   2455  HD2 PRO C  33     -11.068  29.973   1.315  1.00  0.00           H
ATOM   2456  HG3 PRO C  33     -10.300  32.684   2.523  1.00  0.00           H
ATOM   2457  HG2 PRO C  33     -11.758  31.736   2.954  1.00  0.00           H
ATOM   2458  HB2 PRO C  33     -10.389  29.955   3.899  1.00  0.00           H
ATOM   2459  HB3 PRO C  33      -9.562  31.425   4.497  1.00  0.00           H
ATOM   2460  N   SER C  34      -7.666  28.718   4.183  1.00  0.00           N
ATOM   2461  CA  SER C  34      -7.381  27.336   4.544  1.00  0.00           C
ATOM   2462  C   SER C  34      -8.659  26.544   4.706  1.00  0.00           C
ATOM   2463  O   SER C  34      -8.707  25.407   4.264  1.00  0.00           O
ATOM   2464  CB  SER C  34      -6.663  27.267   5.917  1.00  0.00           C
ATOM   2465  OG  SER C  34      -7.508  27.852   6.924  1.00  0.00           O
ATOM   2466  HA  SER C  34      -6.731  26.889   3.773  1.00  0.00           H
ATOM   2467  HB2 SER C  34      -6.442  26.219   6.173  1.00  0.00           H
ATOM   2468  HB3 SER C  34      -5.716  27.823   5.862  1.00  0.00           H
ATOM   2469  HG1 SER C  34      -7.118  27.831   7.792  1.00  0.00           H
ATOM   2470  HN  SER C  34      -7.464  29.442   4.845  1.00  0.00           H
ATOM   2471  N   GLN C  35      -9.679  27.122   5.382  1.00  0.00           N
ATOM   2472  CA  GLN C  35     -10.768  26.312   5.930  1.00  0.00           C
ATOM   2473  C   GLN C  35     -12.074  27.072   5.825  1.00  0.00           C
ATOM   2474  O   GLN C  35     -12.069  28.108   5.180  1.00  0.00           O
ATOM   2475  CB  GLN C  35     -10.328  25.996   7.391  1.00  0.00           C
ATOM   2476  CG  GLN C  35     -10.640  27.168   8.367  1.00  0.00           C
ATOM   2477  CD  GLN C  35      -9.793  27.203   9.619  1.00  0.00           C
ATOM   2478  OE1 GLN C  35      -8.747  26.575   9.667  1.00  0.00           O
ATOM   2479  NE2 GLN C  35     -10.226  27.953  10.659  1.00  0.00           N
ATOM   2480  HA  GLN C  35     -10.884  25.372   5.369  1.00  0.00           H
ATOM   2481  HB2 GLN C  35     -10.817  25.082   7.756  1.00  0.00           H
ATOM   2482  HB3 GLN C  35      -9.247  25.783   7.372  1.00  0.00           H
ATOM   2483  HG2 GLN C  35     -10.459  28.126   7.862  1.00  0.00           H
ATOM   2484  HG3 GLN C  35     -11.704  27.124   8.648  1.00  0.00           H
ATOM   2485 HE22 GLN C  35      -9.678  28.001  11.496  1.00  0.00           H
ATOM   2486 HE21 GLN C  35     -11.083  28.468  10.612  1.00  0.00           H
ATOM   2487  HN  GLN C  35      -9.631  28.085   5.650  1.00  0.00           H
ATOM   2488  N   ASN C  36     -13.195  26.608   6.430  1.00  0.00           N
ATOM   2489  CA  ASN C  36     -14.441  27.368   6.323  1.00  0.00           C
ATOM   2490  C   ASN C  36     -14.250  28.736   6.929  1.00  0.00           C
ATOM   2491  O   ASN C  36     -13.316  28.923   7.693  1.00  0.00           O
ATOM   2492  CB  ASN C  36     -15.677  26.700   6.993  1.00  0.00           C
ATOM   2493  CG  ASN C  36     -15.404  26.181   8.389  1.00  0.00           C
ATOM   2494  OD1 ASN C  36     -15.522  24.984   8.600  1.00  0.00           O
ATOM   2495  ND2 ASN C  36     -15.039  27.029   9.376  1.00  0.00           N
ATOM   2496  HA  ASN C  36     -14.663  27.502   5.250  1.00  0.00           H
ATOM   2497  HB2 ASN C  36     -16.529  27.396   7.051  1.00  0.00           H
ATOM   2498  HB3 ASN C  36     -15.992  25.869   6.344  1.00  0.00           H
ATOM   2499 HD22 ASN C  36     -14.822  26.663  10.281  1.00  0.00           H
ATOM   2500 HD21 ASN C  36     -14.983  28.016   9.237  1.00  0.00           H
ATOM   2501  HN  ASN C  36     -13.191  25.769   6.969  1.00  0.00           H
ATOM   2502  N   VAL C  37     -15.148  29.689   6.597  1.00  0.00           N
ATOM   2503  CA  VAL C  37     -15.049  31.033   7.150  1.00  0.00           C
ATOM   2504  C   VAL C  37     -16.441  31.478   7.549  1.00  0.00           C
ATOM   2505  O   VAL C  37     -16.941  32.449   7.006  1.00  0.00           O
ATOM   2506  CB  VAL C  37     -14.291  31.940   6.139  1.00  0.00           C
ATOM   2507  CG1 VAL C  37     -12.792  31.529   6.040  1.00  0.00           C
ATOM   2508  CG2 VAL C  37     -14.919  31.952   4.717  1.00  0.00           C
ATOM   2509  HA  VAL C  37     -14.478  31.038   8.090  1.00  0.00           H
ATOM   2510  HB  VAL C  37     -14.346  32.956   6.549  1.00  0.00           H
ATOM   2511 HG11 VAL C  37     -12.234  32.256   5.434  1.00  0.00           H
ATOM   2512 HG12 VAL C  37     -12.323  31.474   7.035  1.00  0.00           H
ATOM   2513 HG13 VAL C  37     -12.695  30.545   5.559  1.00  0.00           H
ATOM   2514 HG21 VAL C  37     -14.385  32.677   4.082  1.00  0.00           H
ATOM   2515 HG22 VAL C  37     -14.836  30.961   4.248  1.00  0.00           H
ATOM   2516 HG23 VAL C  37     -15.979  32.239   4.740  1.00  0.00           H
ATOM   2517  HN  VAL C  37     -15.886  29.504   5.949  1.00  0.00           H
ATOM   2518  N   TYR C  38     -17.071  30.744   8.502  1.00  0.00           N
ATOM   2519  CA  TYR C  38     -18.473  30.979   8.852  1.00  0.00           C
ATOM   2520  C   TYR C  38     -18.862  32.439   8.821  1.00  0.00           C
ATOM   2521  O   TYR C  38     -19.793  32.782   8.108  1.00  0.00           O
ATOM   2522  CB  TYR C  38     -18.860  30.396  10.239  1.00  0.00           C
ATOM   2523  CG  TYR C  38     -18.598  28.883  10.319  1.00  0.00           C
ATOM   2524  CD1 TYR C  38     -19.335  27.993   9.528  1.00  0.00           C
ATOM   2525  CD2 TYR C  38     -17.628  28.376  11.191  1.00  0.00           C
ATOM   2526  CE1 TYR C  38     -19.089  26.619   9.594  1.00  0.00           C
ATOM   2527  CE2 TYR C  38     -17.418  26.998  11.295  1.00  0.00           C
ATOM   2528  CZ  TYR C  38     -18.133  26.113  10.477  1.00  0.00           C
ATOM   2529  OH  TYR C  38     -17.905  24.736  10.528  1.00  0.00           O
ATOM   2530  HA  TYR C  38     -19.085  30.449   8.111  1.00  0.00           H
ATOM   2531  HB3 TYR C  38     -19.933  30.562  10.425  1.00  0.00           H
ATOM   2532  HB2 TYR C  38     -18.303  30.921  11.029  1.00  0.00           H
ATOM   2533  HD2 TYR C  38     -17.029  29.047  11.797  1.00  0.00           H
ATOM   2534  HE2 TYR C  38     -16.697  26.624  12.014  1.00  0.00           H
ATOM   2535  HE1 TYR C  38     -19.647  25.938   8.958  1.00  0.00           H
ATOM   2536  HD1 TYR C  38     -20.105  28.363   8.860  1.00  0.00           H
ATOM   2537  HH  TYR C  38     -17.287  24.462  11.196  1.00  0.00           H
ATOM   2538  HN  TYR C  38     -16.604  29.965   8.925  1.00  0.00           H
ATOM   2539  N   ASP C  39     -18.156  33.296   9.596  1.00  0.00           N
ATOM   2540  CA  ASP C  39     -18.520  34.706   9.699  1.00  0.00           C
ATOM   2541  C   ASP C  39     -17.315  35.566   9.395  1.00  0.00           C
ATOM   2542  O   ASP C  39     -16.249  35.020   9.157  1.00  0.00           O
ATOM   2543  CB  ASP C  39     -19.074  34.960  11.126  1.00  0.00           C
ATOM   2544  CG  ASP C  39     -17.991  34.860  12.168  1.00  0.00           C
ATOM   2545  OD1 ASP C  39     -17.184  33.894  12.105  1.00  0.00           O
ATOM   2546  OD2 ASP C  39     -17.938  35.752  13.058  1.00  0.00           O
ATOM   2547  HA  ASP C  39     -19.314  34.967   8.985  1.00  0.00           H
ATOM   2548  HB2 ASP C  39     -19.544  35.954  11.180  1.00  0.00           H
ATOM   2549  HB3 ASP C  39     -19.849  34.209  11.349  1.00  0.00           H
ATOM   2550  HN  ASP C  39     -17.387  32.980  10.151  1.00  0.00           H
ATOM   2551  N   GLY C  40     -17.461  36.911   9.395  1.00  0.00           N
ATOM   2552  CA  GLY C  40     -16.319  37.770   9.097  1.00  0.00           C
ATOM   2553  C   GLY C  40     -15.185  37.547  10.066  1.00  0.00           C
ATOM   2554  O   GLY C  40     -14.044  37.656   9.649  1.00  0.00           O
ATOM   2555  HA3 GLY C  40     -16.596  38.835   9.169  1.00  0.00           H
ATOM   2556  HA2 GLY C  40     -15.987  37.576   8.065  1.00  0.00           H
ATOM   2557  HN  GLY C  40     -18.345  37.346   9.584  1.00  0.00           H
ATOM   2558  N   THR C  41     -15.458  37.252  11.358  1.00  0.00           N
ATOM   2559  CA  THR C  41     -14.361  37.032  12.300  1.00  0.00           C
ATOM   2560  C   THR C  41     -13.565  35.817  11.889  1.00  0.00           C
ATOM   2561  O   THR C  41     -12.349  35.903  11.836  1.00  0.00           O
ATOM   2562  CB  THR C  41     -14.884  36.866  13.753  1.00  0.00           C
ATOM   2563  OG1 THR C  41     -15.693  38.018  14.047  1.00  0.00           O
ATOM   2564  CG2 THR C  41     -13.718  36.739  14.770  1.00  0.00           C
ATOM   2565  HA  THR C  41     -13.711  37.920  12.279  1.00  0.00           H
ATOM   2566  HB  THR C  41     -15.503  35.954  13.811  1.00  0.00           H
ATOM   2567  HG1 THR C  41     -16.086  37.983  14.913  1.00  0.00           H
ATOM   2568 HG23 THR C  41     -13.074  37.629  14.721  1.00  0.00           H
ATOM   2569 HG21 THR C  41     -14.116  36.652  15.793  1.00  0.00           H
ATOM   2570 HG22 THR C  41     -13.112  35.844  14.560  1.00  0.00           H
ATOM   2571  HN  THR C  41     -16.400  37.189  11.691  1.00  0.00           H
ATOM   2572  N   ASP C  42     -14.227  34.675  11.595  1.00  0.00           N
ATOM   2573  CA  ASP C  42     -13.482  33.484  11.191  1.00  0.00           C
ATOM   2574  C   ASP C  42     -12.690  33.818   9.947  1.00  0.00           C
ATOM   2575  O   ASP C  42     -11.533  33.443   9.863  1.00  0.00           O
ATOM   2576  CB  ASP C  42     -14.430  32.283  10.918  1.00  0.00           C
ATOM   2577  CG  ASP C  42     -13.730  30.968  10.675  1.00  0.00           C
ATOM   2578  OD1 ASP C  42     -14.447  29.936  10.550  1.00  0.00           O
ATOM   2579  OD2 ASP C  42     -12.474  30.941  10.604  1.00  0.00           O
ATOM   2580  HA  ASP C  42     -12.801  33.211  12.014  1.00  0.00           H
ATOM   2581  HB2 ASP C  42     -15.091  32.144  11.788  1.00  0.00           H
ATOM   2582  HB3 ASP C  42     -15.050  32.514  10.041  1.00  0.00           H
ATOM   2583  HN  ASP C  42     -15.228  34.635  11.635  1.00  0.00           H
ATOM   2584  N   PHE C  43     -13.297  34.535   8.973  1.00  0.00           N
ATOM   2585  CA  PHE C  43     -12.562  34.882   7.756  1.00  0.00           C
ATOM   2586  C   PHE C  43     -11.346  35.695   8.138  1.00  0.00           C
ATOM   2587  O   PHE C  43     -10.245  35.378   7.720  1.00  0.00           O
ATOM   2588  CB  PHE C  43     -13.450  35.679   6.752  1.00  0.00           C
ATOM   2589  CG  PHE C  43     -12.984  35.738   5.282  1.00  0.00           C
ATOM   2590  CD1 PHE C  43     -11.770  35.216   4.816  1.00  0.00           C
ATOM   2591  CD2 PHE C  43     -13.839  36.362   4.364  1.00  0.00           C
ATOM   2592  CE1 PHE C  43     -11.390  35.386   3.480  1.00  0.00           C
ATOM   2593  CE2 PHE C  43     -13.465  36.525   3.029  1.00  0.00           C
ATOM   2594  CZ  PHE C  43     -12.236  36.038   2.583  1.00  0.00           C
ATOM   2595  HA  PHE C  43     -12.248  33.932   7.308  1.00  0.00           H
ATOM   2596  HB2 PHE C  43     -14.461  35.247   6.730  1.00  0.00           H
ATOM   2597  HB3 PHE C  43     -13.562  36.716   7.106  1.00  0.00           H
ATOM   2598  HD2 PHE C  43     -14.808  36.732   4.689  1.00  0.00           H
ATOM   2599  HE2 PHE C  43     -14.123  37.024   2.329  1.00  0.00           H
ATOM   2600  HZ  PHE C  43     -11.938  36.164   1.551  1.00  0.00           H
ATOM   2601  HE1 PHE C  43     -10.434  35.022   3.131  1.00  0.00           H
ATOM   2602  HD1 PHE C  43     -11.094  34.676   5.464  1.00  0.00           H
ATOM   2603  HN  PHE C  43     -14.248  34.836   9.071  1.00  0.00           H
ATOM   2604  N   ARG C  44     -11.542  36.755   8.949  1.00  0.00           N
ATOM   2605  CA  ARG C  44     -10.451  37.668   9.287  1.00  0.00           C
ATOM   2606  C   ARG C  44      -9.358  36.979  10.074  1.00  0.00           C
ATOM   2607  O   ARG C  44      -8.197  37.302   9.880  1.00  0.00           O
ATOM   2608  CB  ARG C  44     -11.040  38.864  10.086  1.00  0.00           C
ATOM   2609  CG  ARG C  44      -9.997  39.950  10.449  1.00  0.00           C
ATOM   2610  CD  ARG C  44     -10.671  41.193  11.098  1.00  0.00           C
ATOM   2611  NE  ARG C  44     -11.403  40.817  12.316  1.00  0.00           N
ATOM   2612  CZ  ARG C  44     -12.706  40.602  12.402  1.00  0.00           C
ATOM   2613  NH1 ARG C  44     -13.544  40.670  11.394  1.00  0.00           N
ATOM   2614  NH2 ARG C  44     -13.203  40.295  13.581  1.00  0.00           N
ATOM   2615  HA  ARG C  44     -10.028  38.052   8.345  1.00  0.00           H
ATOM   2616  HB2 ARG C  44     -11.817  39.320   9.456  1.00  0.00           H
ATOM   2617  HB3 ARG C  44     -11.507  38.485  11.009  1.00  0.00           H
ATOM   2618  HG2 ARG C  44      -9.268  39.525  11.158  1.00  0.00           H
ATOM   2619  HG3 ARG C  44      -9.457  40.263   9.541  1.00  0.00           H
ATOM   2620  HD2 ARG C  44      -9.859  41.876  11.402  1.00  0.00           H
ATOM   2621  HD3 ARG C  44     -11.249  41.763  10.358  1.00  0.00           H
ATOM   2622  HE  ARG C  44     -10.833  40.740  13.175  1.00  0.00           H
ATOM   2623 HH12 ARG C  44     -14.551  40.485  11.528  1.00  0.00           H
ATOM   2624 HH11 ARG C  44     -13.242  40.902  10.444  1.00  0.00           H
ATOM   2625 HH22 ARG C  44     -14.213  40.118  13.706  1.00  0.00           H
ATOM   2626 HH21 ARG C  44     -12.605  40.226  14.416  1.00  0.00           H
ATOM   2627  HN  ARG C  44     -12.454  36.933   9.318  1.00  0.00           H
ATOM   2628  N   ASN C  45      -9.701  36.025  10.968  1.00  0.00           N
ATOM   2629  CA  ASN C  45      -8.667  35.324  11.728  1.00  0.00           C
ATOM   2630  C   ASN C  45      -7.925  34.409  10.781  1.00  0.00           C
ATOM   2631  O   ASN C  45      -6.705  34.376  10.814  1.00  0.00           O
ATOM   2632  CB  ASN C  45      -9.241  34.498  12.915  1.00  0.00           C
ATOM   2633  CG  ASN C  45      -9.490  35.356  14.137  1.00  0.00           C
ATOM   2634  OD1 ASN C  45      -8.870  35.110  15.160  1.00  0.00           O
ATOM   2635  ND2 ASN C  45     -10.380  36.371  14.085  1.00  0.00           N
ATOM   2636  HA  ASN C  45      -7.949  36.055  12.140  1.00  0.00           H
ATOM   2637  HB2 ASN C  45     -10.163  33.974  12.623  1.00  0.00           H
ATOM   2638  HB3 ASN C  45      -8.499  33.728  13.191  1.00  0.00           H
ATOM   2639 HD22 ASN C  45     -10.527  36.937  14.898  1.00  0.00           H
ATOM   2640 HD21 ASN C  45     -10.901  36.579  13.259  1.00  0.00           H
ATOM   2641  HN  ASN C  45     -10.656  35.748  11.071  1.00  0.00           H
ATOM   2642  N   VAL C  46      -8.641  33.655   9.921  1.00  0.00           N
ATOM   2643  CA  VAL C  46      -7.952  32.785   8.970  1.00  0.00           C
ATOM   2644  C   VAL C  46      -7.139  33.636   8.018  1.00  0.00           C
ATOM   2645  O   VAL C  46      -6.082  33.201   7.592  1.00  0.00           O
ATOM   2646  CB  VAL C  46      -8.948  31.849   8.232  1.00  0.00           C
ATOM   2647  CG1 VAL C  46      -8.236  31.050   7.106  1.00  0.00           C
ATOM   2648  CG2 VAL C  46      -9.587  30.853   9.242  1.00  0.00           C
ATOM   2649  HA  VAL C  46      -7.255  32.143   9.530  1.00  0.00           H
ATOM   2650  HB  VAL C  46      -9.740  32.466   7.774  1.00  0.00           H
ATOM   2651 HG11 VAL C  46      -8.942  30.328   6.670  1.00  0.00           H
ATOM   2652 HG12 VAL C  46      -7.882  31.721   6.308  1.00  0.00           H
ATOM   2653 HG13 VAL C  46      -7.372  30.501   7.509  1.00  0.00           H
ATOM   2654 HG21 VAL C  46     -10.441  30.344   8.771  1.00  0.00           H
ATOM   2655 HG22 VAL C  46      -8.850  30.097   9.555  1.00  0.00           H
ATOM   2656 HG23 VAL C  46      -9.951  31.358  10.147  1.00  0.00           H
ATOM   2657  HN  VAL C  46      -9.639  33.718   9.895  1.00  0.00           H
ATOM   2658  N   CYS C  47      -7.586  34.865   7.678  1.00  0.00           N
ATOM   2659  CA  CYS C  47      -6.744  35.729   6.859  1.00  0.00           C
ATOM   2660  C   CYS C  47      -5.470  36.024   7.615  1.00  0.00           C
ATOM   2661  O   CYS C  47      -4.411  35.981   7.009  1.00  0.00           O
ATOM   2662  CB  CYS C  47      -7.451  37.049   6.473  1.00  0.00           C
ATOM   2663  SG  CYS C  47      -8.905  36.664   5.467  1.00  0.00           S
ATOM   2664  HA  CYS C  47      -6.502  35.195   5.926  1.00  0.00           H
ATOM   2665  HB2 CYS C  47      -7.741  37.634   7.356  1.00  0.00           H
ATOM   2666  HB3 CYS C  47      -6.794  37.656   5.845  1.00  0.00           H
ATOM   2667  HN  CYS C  47      -8.457  35.219   8.012  1.00  0.00           H
ATOM   2668  N   ALA C  48      -5.534  36.304   8.938  1.00  0.00           N
ATOM   2669  CA  ALA C  48      -4.297  36.496   9.696  1.00  0.00           C
ATOM   2670  C   ALA C  48      -3.449  35.243   9.638  1.00  0.00           C
ATOM   2671  O   ALA C  48      -2.238  35.370   9.573  1.00  0.00           O
ATOM   2672  CB  ALA C  48      -4.555  36.870  11.178  1.00  0.00           C
ATOM   2673  HA  ALA C  48      -3.743  37.331   9.233  1.00  0.00           H
ATOM   2674  HB1 ALA C  48      -3.600  37.079  11.686  1.00  0.00           H
ATOM   2675  HB2 ALA C  48      -5.190  37.769  11.236  1.00  0.00           H
ATOM   2676  HB3 ALA C  48      -5.057  36.049  11.709  1.00  0.00           H
ATOM   2677  HN  ALA C  48      -6.410  36.357   9.418  1.00  0.00           H
ATOM   2678  N   LYS C  49      -4.039  34.024   9.641  1.00  0.00           N
ATOM   2679  CA  LYS C  49      -3.218  32.822   9.484  1.00  0.00           C
ATOM   2680  C   LYS C  49      -2.475  32.876   8.163  1.00  0.00           C
ATOM   2681  O   LYS C  49      -1.374  32.358   8.110  1.00  0.00           O
ATOM   2682  CB  LYS C  49      -4.023  31.493   9.545  1.00  0.00           C
ATOM   2683  CG  LYS C  49      -4.693  31.239  10.922  1.00  0.00           C
ATOM   2684  CD  LYS C  49      -5.473  29.894  10.912  1.00  0.00           C
ATOM   2685  CE  LYS C  49      -6.351  29.694  12.179  1.00  0.00           C
ATOM   2686  NZ  LYS C  49      -5.565  29.682  13.436  1.00  0.00           N
ATOM   2687  HA  LYS C  49      -2.476  32.805  10.301  1.00  0.00           H
ATOM   2688  HB2 LYS C  49      -4.778  31.484   8.747  1.00  0.00           H
ATOM   2689  HB3 LYS C  49      -3.333  30.657   9.360  1.00  0.00           H
ATOM   2690  HG2 LYS C  49      -3.909  31.211  11.695  1.00  0.00           H
ATOM   2691  HG3 LYS C  49      -5.384  32.058  11.168  1.00  0.00           H
ATOM   2692  HD2 LYS C  49      -6.137  29.860  10.032  1.00  0.00           H
ATOM   2693  HD3 LYS C  49      -4.757  29.059  10.823  1.00  0.00           H
ATOM   2694  HE2 LYS C  49      -7.112  30.491  12.225  1.00  0.00           H
ATOM   2695  HE3 LYS C  49      -6.881  28.730  12.079  1.00  0.00           H
ATOM   2696  HZ1 LYS C  49      -6.186  29.409  14.280  1.00  0.00           H
ATOM   2697  HZ2 LYS C  49      -4.753  28.972  13.395  1.00  0.00           H
ATOM   2698  HZ3 LYS C  49      -5.155  30.652  13.681  1.00  0.00           H
ATOM   2699  HN  LYS C  49      -5.032  33.933   9.708  1.00  0.00           H
ATOM   2700  N   THR C  50      -3.051  33.493   7.102  1.00  0.00           N
ATOM   2701  CA  THR C  50      -2.349  33.673   5.827  1.00  0.00           C
ATOM   2702  C   THR C  50      -1.945  35.124   5.641  1.00  0.00           C
ATOM   2703  O   THR C  50      -1.816  35.548   4.505  1.00  0.00           O
ATOM   2704  CB  THR C  50      -3.312  33.087   4.751  1.00  0.00           C
ATOM   2705  OG1 THR C  50      -4.631  33.598   5.009  1.00  0.00           O
ATOM   2706  CG2 THR C  50      -2.924  33.306   3.265  1.00  0.00           C
ATOM   2707  HA  THR C  50      -1.416  33.093   5.781  1.00  0.00           H
ATOM   2708  HB  THR C  50      -3.326  31.998   4.911  1.00  0.00           H
ATOM   2709  HG1 THR C  50      -5.295  33.158   4.491  1.00  0.00           H
ATOM   2710 HG23 THR C  50      -1.863  33.056   3.098  1.00  0.00           H
ATOM   2711 HG21 THR C  50      -3.546  32.646   2.642  1.00  0.00           H
ATOM   2712 HG22 THR C  50      -3.118  34.336   2.934  1.00  0.00           H
ATOM   2713  HN  THR C  50      -3.977  33.869   7.163  1.00  0.00           H
ATOM   2714  N   GLY C  51      -1.719  35.905   6.729  1.00  0.00           N
ATOM   2715  CA  GLY C  51      -1.387  37.329   6.612  1.00  0.00           C
ATOM   2716  C   GLY C  51      -2.073  37.972   5.430  1.00  0.00           C
ATOM   2717  O   GLY C  51      -1.444  38.163   4.401  1.00  0.00           O
ATOM   2718  HA3 GLY C  51      -0.299  37.466   6.558  1.00  0.00           H
ATOM   2719  HA2 GLY C  51      -1.720  37.867   7.514  1.00  0.00           H
ATOM   2720  HN  GLY C  51      -1.741  35.517   7.650  1.00  0.00           H
ATOM   2721  N   ALA C  52      -3.379  38.282   5.575  1.00  0.00           N
ATOM   2722  CA  ALA C  52      -4.180  38.724   4.435  1.00  0.00           C
ATOM   2723  C   ALA C  52      -5.348  39.544   4.932  1.00  0.00           C
ATOM   2724  O   ALA C  52      -5.420  39.738   6.136  1.00  0.00           O
ATOM   2725  CB  ALA C  52      -4.650  37.409   3.756  1.00  0.00           C
ATOM   2726  HA  ALA C  52      -3.599  39.347   3.738  1.00  0.00           H
ATOM   2727  HB1 ALA C  52      -5.534  37.555   3.124  1.00  0.00           H
ATOM   2728  HB2 ALA C  52      -3.837  36.989   3.141  1.00  0.00           H
ATOM   2729  HB3 ALA C  52      -4.915  36.666   4.520  1.00  0.00           H
ATOM   2730  HN  ALA C  52      -3.857  38.115   6.441  1.00  0.00           H
ATOM   2731  N   GLN C  53      -6.268  40.005   4.047  1.00  0.00           N
ATOM   2732  CA  GLN C  53      -7.533  40.599   4.500  1.00  0.00           C
ATOM   2733  C   GLN C  53      -8.681  39.757   3.976  1.00  0.00           C
ATOM   2734  O   GLN C  53      -8.489  39.128   2.948  1.00  0.00           O
ATOM   2735  CB  GLN C  53      -7.714  42.063   4.006  1.00  0.00           C
ATOM   2736  CG  GLN C  53      -7.138  43.103   5.002  1.00  0.00           C
ATOM   2737  CD  GLN C  53      -5.645  42.958   5.146  1.00  0.00           C
ATOM   2738  OE1 GLN C  53      -5.190  42.407   6.135  1.00  0.00           O
ATOM   2739  NE2 GLN C  53      -4.869  43.455   4.162  1.00  0.00           N
ATOM   2740  HA  GLN C  53      -7.577  40.584   5.597  1.00  0.00           H
ATOM   2741  HB2 GLN C  53      -7.255  42.174   3.012  1.00  0.00           H
ATOM   2742  HB3 GLN C  53      -8.785  42.298   3.898  1.00  0.00           H
ATOM   2743  HG2 GLN C  53      -7.349  44.116   4.631  1.00  0.00           H
ATOM   2744  HG3 GLN C  53      -7.626  43.006   5.985  1.00  0.00           H
ATOM   2745 HE22 GLN C  53      -3.877  43.370   4.224  1.00  0.00           H
ATOM   2746 HE21 GLN C  53      -5.269  43.929   3.378  1.00  0.00           H
ATOM   2747  HN  GLN C  53      -6.138  39.893   3.059  1.00  0.00           H
ATOM   2748  N   PRO C  54      -9.877  39.712   4.623  1.00  0.00           N
ATOM   2749  CA  PRO C  54     -10.974  38.914   4.087  1.00  0.00           C
ATOM   2750  C   PRO C  54     -11.587  39.608   2.893  1.00  0.00           C
ATOM   2751  O   PRO C  54     -12.430  40.467   3.098  1.00  0.00           O
ATOM   2752  CB  PRO C  54     -11.895  38.882   5.336  1.00  0.00           C
ATOM   2753  CG  PRO C  54     -11.633  40.228   6.046  1.00  0.00           C
ATOM   2754  CD  PRO C  54     -10.109  40.405   5.888  1.00  0.00           C
ATOM   2755  HA  PRO C  54     -10.662  37.901   3.807  1.00  0.00           H
ATOM   2756  HD3 PRO C  54      -9.581  39.878   6.700  1.00  0.00           H
ATOM   2757  HD2 PRO C  54      -9.841  41.471   5.893  1.00  0.00           H
ATOM   2758  HG3 PRO C  54     -11.960  40.230   7.099  1.00  0.00           H
ATOM   2759  HG2 PRO C  54     -12.161  41.039   5.517  1.00  0.00           H
ATOM   2760  HB2 PRO C  54     -12.959  38.742   5.100  1.00  0.00           H
ATOM   2761  HB3 PRO C  54     -11.568  38.072   6.010  1.00  0.00           H
ATOM   2762  N   LEU C  55     -11.178  39.259   1.646  1.00  0.00           N
ATOM   2763  CA  LEU C  55     -11.712  39.949   0.471  1.00  0.00           C
ATOM   2764  C   LEU C  55     -12.617  39.092  -0.374  1.00  0.00           C
ATOM   2765  O   LEU C  55     -12.577  37.883  -0.240  1.00  0.00           O
ATOM   2766  CB  LEU C  55     -10.602  40.345  -0.534  1.00  0.00           C
ATOM   2767  CG  LEU C  55      -9.460  41.209   0.055  1.00  0.00           C
ATOM   2768  CD1 LEU C  55      -8.749  41.866  -1.157  1.00  0.00           C
ATOM   2769  CD2 LEU C  55      -9.958  42.293   1.048  1.00  0.00           C
ATOM   2770  HA  LEU C  55     -12.269  40.854   0.763  1.00  0.00           H
ATOM   2771  HB2 LEU C  55     -10.156  39.434  -0.967  1.00  0.00           H
ATOM   2772  HB3 LEU C  55     -11.062  40.910  -1.361  1.00  0.00           H
ATOM   2773  HG  LEU C  55      -8.754  40.554   0.597  1.00  0.00           H
ATOM   2774 HD21 LEU C  55      -9.130  42.960   1.329  1.00  0.00           H
ATOM   2775 HD22 LEU C  55     -10.765  42.889   0.596  1.00  0.00           H
ATOM   2776 HD23 LEU C  55     -10.343  41.838   1.971  1.00  0.00           H
ATOM   2777 HD11 LEU C  55      -7.807  42.309  -0.820  1.00  0.00           H
ATOM   2778 HD12 LEU C  55      -8.536  41.149  -1.957  1.00  0.00           H
ATOM   2779 HD13 LEU C  55      -9.390  42.633  -1.609  1.00  0.00           H
ATOM   2780  HN  LEU C  55     -10.500  38.538   1.494  1.00  0.00           H
ATOM   2781  N   CYS C  56     -13.383  39.756  -1.272  1.00  0.00           N
ATOM   2782  CA  CYS C  56     -14.191  39.086  -2.289  1.00  0.00           C
ATOM   2783  C   CYS C  56     -13.411  39.003  -3.578  1.00  0.00           C
ATOM   2784  O   CYS C  56     -12.472  39.770  -3.694  1.00  0.00           O
ATOM   2785  CB  CYS C  56     -15.449  39.950  -2.537  1.00  0.00           C
ATOM   2786  SG  CYS C  56     -16.031  40.496  -0.905  1.00  0.00           S
ATOM   2787  HA  CYS C  56     -14.516  38.095  -1.959  1.00  0.00           H
ATOM   2788  HB2 CYS C  56     -15.175  40.847  -3.105  1.00  0.00           H
ATOM   2789  HB3 CYS C  56     -16.228  39.405  -3.091  1.00  0.00           H
ATOM   2790  HN  CYS C  56     -13.368  40.754  -1.290  1.00  0.00           H
ATOM   2791  N   CYS C  57     -13.767  38.127  -4.548  1.00  0.00           N
ATOM   2792  CA  CYS C  57     -13.043  38.078  -5.822  1.00  0.00           C
ATOM   2793  C   CYS C  57     -13.904  37.477  -6.916  1.00  0.00           C
ATOM   2794  O   CYS C  57     -14.937  36.932  -6.572  1.00  0.00           O
ATOM   2795  CB  CYS C  57     -11.743  37.244  -5.711  1.00  0.00           C
ATOM   2796  SG  CYS C  57     -10.734  37.643  -4.257  1.00  0.00           S
ATOM   2797  HA  CYS C  57     -12.797  39.101  -6.133  1.00  0.00           H
ATOM   2798  HB2 CYS C  57     -12.000  36.183  -5.632  1.00  0.00           H
ATOM   2799  HB3 CYS C  57     -11.121  37.394  -6.601  1.00  0.00           H
ATOM   2800  HN  CYS C  57     -14.522  37.490  -4.403  1.00  0.00           H
ATOM   2801  N   VAL C  58     -13.524  37.543  -8.217  1.00  0.00           N
ATOM   2802  CA  VAL C  58     -14.344  36.937  -9.274  1.00  0.00           C
ATOM   2803  C   VAL C  58     -14.052  35.445  -9.389  1.00  0.00           C
ATOM   2804  O   VAL C  58     -14.613  34.706  -8.597  1.00  0.00           O
ATOM   2805  CB  VAL C  58     -14.443  37.738 -10.620  1.00  0.00           C
ATOM   2806  CG1 VAL C  58     -15.551  38.832 -10.559  1.00  0.00           C
ATOM   2807  CG2 VAL C  58     -13.128  38.439 -11.059  1.00  0.00           C
ATOM   2808  HA  VAL C  58     -15.391  36.946  -8.933  1.00  0.00           H
ATOM   2809  HB  VAL C  58     -14.738  37.030 -11.415  1.00  0.00           H
ATOM   2810 HG11 VAL C  58     -15.557  39.436 -11.479  1.00  0.00           H
ATOM   2811 HG12 VAL C  58     -16.543  38.368 -10.458  1.00  0.00           H
ATOM   2812 HG13 VAL C  58     -15.383  39.503  -9.701  1.00  0.00           H
ATOM   2813 HG21 VAL C  58     -13.224  38.826 -12.086  1.00  0.00           H
ATOM   2814 HG22 VAL C  58     -12.927  39.293 -10.397  1.00  0.00           H
ATOM   2815 HG23 VAL C  58     -12.269  37.761 -11.038  1.00  0.00           H
ATOM   2816  HN  VAL C  58     -12.654  37.963  -8.458  1.00  0.00           H
ATOM   2817  N   ALA C  59     -13.225  34.938 -10.334  1.00  0.00           N
ATOM   2818  CA  ALA C  59     -13.078  33.483 -10.524  1.00  0.00           C
ATOM   2819  C   ALA C  59     -12.313  32.844  -9.377  1.00  0.00           C
ATOM   2820  O   ALA C  59     -11.653  33.608  -8.688  1.00  0.00           O
ATOM   2821  CB  ALA C  59     -12.379  33.264 -11.898  1.00  0.00           C
ATOM   2822  HA  ALA C  59     -14.086  33.040 -10.577  1.00  0.00           H
ATOM   2823  HB1 ALA C  59     -12.317  32.214 -12.202  1.00  0.00           H
ATOM   2824  HB2 ALA C  59     -12.943  33.795 -12.683  1.00  0.00           H
ATOM   2825  HB3 ALA C  59     -11.357  33.669 -11.862  1.00  0.00           H
ATOM   2826  HN  ALA C  59     -12.727  35.548 -10.943  1.00  0.00           H
ATOM   2827  N   PRO C  60     -12.342  31.509  -9.086  1.00  0.00           N
ATOM   2828  CA  PRO C  60     -11.635  31.001  -7.912  1.00  0.00           C
ATOM   2829  C   PRO C  60     -10.180  30.691  -8.155  1.00  0.00           C
ATOM   2830  O   PRO C  60      -9.456  30.579  -7.177  1.00  0.00           O
ATOM   2831  CB  PRO C  60     -12.348  29.637  -7.730  1.00  0.00           C
ATOM   2832  CG  PRO C  60     -12.664  29.205  -9.180  1.00  0.00           C
ATOM   2833  CD  PRO C  60     -13.095  30.529  -9.867  1.00  0.00           C
ATOM   2834  HA  PRO C  60     -11.755  31.643  -7.023  1.00  0.00           H
ATOM   2835  HD3 PRO C  60     -14.176  30.702  -9.771  1.00  0.00           H
ATOM   2836  HD2 PRO C  60     -12.831  30.471 -10.929  1.00  0.00           H
ATOM   2837  HG3 PRO C  60     -13.417  28.407  -9.251  1.00  0.00           H
ATOM   2838  HG2 PRO C  60     -11.739  28.817  -9.633  1.00  0.00           H
ATOM   2839  HB2 PRO C  60     -11.748  28.893  -7.180  1.00  0.00           H
ATOM   2840  HB3 PRO C  60     -13.288  29.779  -7.182  1.00  0.00           H
ATOM   2841  N   VAL C  61      -9.732  30.506  -9.418  1.00  0.00           N
ATOM   2842  CA  VAL C  61      -8.382  29.989  -9.630  1.00  0.00           C
ATOM   2843  C   VAL C  61      -7.393  30.979  -9.073  1.00  0.00           C
ATOM   2844  O   VAL C  61      -7.784  32.117  -8.865  1.00  0.00           O
ATOM   2845  CB  VAL C  61      -8.046  29.632 -11.111  1.00  0.00           C
ATOM   2846  CG1 VAL C  61      -8.993  28.526 -11.659  1.00  0.00           C
ATOM   2847  CG2 VAL C  61      -8.058  30.880 -12.039  1.00  0.00           C
ATOM   2848  HA  VAL C  61      -8.296  29.061  -9.039  1.00  0.00           H
ATOM   2849  HB  VAL C  61      -7.021  29.217 -11.134  1.00  0.00           H
ATOM   2850 HG11 VAL C  61      -8.668  28.212 -12.663  1.00  0.00           H
ATOM   2851 HG12 VAL C  61      -8.974  27.643 -11.001  1.00  0.00           H
ATOM   2852 HG13 VAL C  61     -10.030  28.882 -11.733  1.00  0.00           H
ATOM   2853 HG21 VAL C  61      -7.747  30.594 -13.056  1.00  0.00           H
ATOM   2854 HG22 VAL C  61      -9.059  31.330 -12.103  1.00  0.00           H
ATOM   2855 HG23 VAL C  61      -7.356  31.646 -11.672  1.00  0.00           H
ATOM   2856  HN  VAL C  61     -10.312  30.691 -10.208  1.00  0.00           H
ATOM   2857  N   ALA C  62      -6.121  30.583  -8.826  1.00  0.00           N
ATOM   2858  CA  ALA C  62      -5.160  31.565  -8.336  1.00  0.00           C
ATOM   2859  C   ALA C  62      -5.217  32.711  -9.313  1.00  0.00           C
ATOM   2860  O   ALA C  62      -4.880  32.500 -10.467  1.00  0.00           O
ATOM   2861  CB  ALA C  62      -3.699  31.061  -8.289  1.00  0.00           C
ATOM   2862  HA  ALA C  62      -5.456  31.855  -7.315  1.00  0.00           H
ATOM   2863  HB1 ALA C  62      -3.038  31.830  -7.865  1.00  0.00           H
ATOM   2864  HB2 ALA C  62      -3.633  30.152  -7.679  1.00  0.00           H
ATOM   2865  HB3 ALA C  62      -3.358  30.834  -9.305  1.00  0.00           H
ATOM   2866  HN  ALA C  62      -5.819  29.639  -8.974  1.00  0.00           H
ATOM   2867  N   GLY C  63      -5.672  33.904  -8.879  1.00  0.00           N
ATOM   2868  CA  GLY C  63      -5.865  35.003  -9.811  1.00  0.00           C
ATOM   2869  C   GLY C  63      -4.846  36.061  -9.487  1.00  0.00           C
ATOM   2870  O   GLY C  63      -4.654  36.336  -8.313  1.00  0.00           O
ATOM   2871  HA3 GLY C  63      -6.874  35.390  -9.654  1.00  0.00           H
ATOM   2872  HA2 GLY C  63      -5.811  34.685 -10.864  1.00  0.00           H
ATOM   2873  HN  GLY C  63      -5.901  34.064  -7.917  1.00  0.00           H
ATOM   2874  N   GLN C  64      -4.175  36.651 -10.502  1.00  0.00           N
ATOM   2875  CA  GLN C  64      -3.082  37.570 -10.209  1.00  0.00           C
ATOM   2876  C   GLN C  64      -3.615  38.923  -9.808  1.00  0.00           C
ATOM   2877  O   GLN C  64      -3.032  39.533  -8.926  1.00  0.00           O
ATOM   2878  CB  GLN C  64      -2.106  37.723 -11.407  1.00  0.00           C
ATOM   2879  CG  GLN C  64      -1.567  36.347 -11.899  1.00  0.00           C
ATOM   2880  CD  GLN C  64      -0.317  36.505 -12.731  1.00  0.00           C
ATOM   2881  OE1 GLN C  64       0.723  35.992 -12.345  1.00  0.00           O
ATOM   2882  NE2 GLN C  64      -0.382  37.206 -13.884  1.00  0.00           N
ATOM   2883  HA  GLN C  64      -2.517  37.158  -9.358  1.00  0.00           H
ATOM   2884  HB2 GLN C  64      -2.620  38.240 -12.232  1.00  0.00           H
ATOM   2885  HB3 GLN C  64      -1.260  38.357 -11.088  1.00  0.00           H
ATOM   2886  HG2 GLN C  64      -1.343  35.700 -11.036  1.00  0.00           H
ATOM   2887  HG3 GLN C  64      -2.324  35.829 -12.508  1.00  0.00           H
ATOM   2888 HE22 GLN C  64       0.441  37.323 -14.440  1.00  0.00           H
ATOM   2889 HE21 GLN C  64      -1.241  37.611 -14.199  1.00  0.00           H
ATOM   2890  HN  GLN C  64      -4.407  36.469 -11.459  1.00  0.00           H
ATOM   2891  N   ALA C  65      -4.707  39.403 -10.446  1.00  0.00           N
ATOM   2892  CA  ALA C  65      -5.222  40.734 -10.134  1.00  0.00           C
ATOM   2893  C   ALA C  65      -6.705  40.765 -10.425  1.00  0.00           C
ATOM   2894  O   ALA C  65      -7.126  41.439 -11.351  1.00  0.00           O
ATOM   2895  CB  ALA C  65      -4.424  41.756 -10.982  1.00  0.00           C
ATOM   2896  HA  ALA C  65      -5.105  40.959  -9.063  1.00  0.00           H
ATOM   2897  HB1 ALA C  65      -4.801  42.776 -10.823  1.00  0.00           H
ATOM   2898  HB2 ALA C  65      -3.357  41.727 -10.709  1.00  0.00           H
ATOM   2899  HB3 ALA C  65      -4.517  41.509 -12.051  1.00  0.00           H
ATOM   2900  HN  ALA C  65      -5.146  38.891 -11.186  1.00  0.00           H
ATOM   2901  N   LEU C  66      -7.505  40.015  -9.632  1.00  0.00           N
ATOM   2902  CA  LEU C  66      -8.935  39.924  -9.914  1.00  0.00           C
ATOM   2903  C   LEU C  66      -9.650  41.128  -9.360  1.00  0.00           C
ATOM   2904  O   LEU C  66      -9.134  41.719  -8.426  1.00  0.00           O
ATOM   2905  CB  LEU C  66      -9.592  38.674  -9.269  1.00  0.00           C
ATOM   2906  CG  LEU C  66      -8.950  37.320  -9.687  1.00  0.00           C
ATOM   2907  CD1 LEU C  66      -9.716  36.132  -9.037  1.00  0.00           C
ATOM   2908  CD2 LEU C  66      -8.887  37.133 -11.229  1.00  0.00           C
ATOM   2909  HA  LEU C  66      -9.100  39.897 -11.003  1.00  0.00           H
ATOM   2910  HB2 LEU C  66      -9.536  38.770  -8.173  1.00  0.00           H
ATOM   2911  HB3 LEU C  66     -10.652  38.669  -9.545  1.00  0.00           H
ATOM   2912  HG  LEU C  66      -7.923  37.333  -9.296  1.00  0.00           H
ATOM   2913 HD21 LEU C  66      -8.537  36.122 -11.485  1.00  0.00           H
ATOM   2914 HD22 LEU C  66      -9.883  37.274 -11.674  1.00  0.00           H
ATOM   2915 HD23 LEU C  66      -8.186  37.845 -11.688  1.00  0.00           H
ATOM   2916 HD11 LEU C  66      -9.319  35.161  -9.373  1.00  0.00           H
ATOM   2917 HD12 LEU C  66      -9.619  36.163  -7.943  1.00  0.00           H
ATOM   2918 HD13 LEU C  66     -10.782  36.172  -9.299  1.00  0.00           H
ATOM   2919  HN  LEU C  66      -7.136  39.534  -8.834  1.00  0.00           H
ATOM   2920  N   LEU C  67     -10.841  41.475  -9.904  1.00  0.00           N
ATOM   2921  CA  LEU C  67     -11.640  42.538  -9.302  1.00  0.00           C
ATOM   2922  C   LEU C  67     -12.104  42.003  -7.964  1.00  0.00           C
ATOM   2923  O   LEU C  67     -12.379  40.816  -7.902  1.00  0.00           O
ATOM   2924  CB  LEU C  67     -12.854  42.979 -10.167  1.00  0.00           C
ATOM   2925  CG  LEU C  67     -12.516  43.346 -11.646  1.00  0.00           C
ATOM   2926  CD1 LEU C  67     -13.797  43.848 -12.370  1.00  0.00           C
ATOM   2927  CD2 LEU C  67     -11.395  44.415 -11.747  1.00  0.00           C
ATOM   2928  HA  LEU C  67     -10.997  43.417  -9.146  1.00  0.00           H
ATOM   2929  HB2 LEU C  67     -13.598  42.165 -10.168  1.00  0.00           H
ATOM   2930  HB3 LEU C  67     -13.310  43.859  -9.687  1.00  0.00           H
ATOM   2931  HG  LEU C  67     -12.178  42.448 -12.190  1.00  0.00           H
ATOM   2932 HD21 LEU C  67     -11.250  44.728 -12.793  1.00  0.00           H
ATOM   2933 HD22 LEU C  67     -11.656  45.300 -11.149  1.00  0.00           H
ATOM   2934 HD23 LEU C  67     -10.438  44.007 -11.391  1.00  0.00           H
ATOM   2935 HD11 LEU C  67     -13.584  44.080 -13.425  1.00  0.00           H
ATOM   2936 HD12 LEU C  67     -14.573  43.070 -12.342  1.00  0.00           H
ATOM   2937 HD13 LEU C  67     -14.186  44.757 -11.884  1.00  0.00           H
ATOM   2938  HN  LEU C  67     -11.224  40.957 -10.666  1.00  0.00           H
ATOM   2939  N   CYS C  68     -12.173  42.833  -6.896  1.00  0.00           N
ATOM   2940  CA  CYS C  68     -12.383  42.322  -5.536  1.00  0.00           C
ATOM   2941  C   CYS C  68     -13.142  43.337  -4.701  1.00  0.00           C
ATOM   2942  O   CYS C  68     -13.529  44.361  -5.235  1.00  0.00           O
ATOM   2943  CB  CYS C  68     -10.991  41.944  -4.939  1.00  0.00           C
ATOM   2944  SG  CYS C  68     -10.293  40.512  -5.815  1.00  0.00           S
ATOM   2945  HA  CYS C  68     -13.034  41.438  -5.555  1.00  0.00           H
ATOM   2946  HB2 CYS C  68     -10.267  42.757  -5.036  1.00  0.00           H
ATOM   2947  HB3 CYS C  68     -11.022  41.686  -3.874  1.00  0.00           H
ATOM   2948  HN  CYS C  68     -11.995  43.811  -6.999  1.00  0.00           H
ATOM   2949  N   GLN C  69     -13.398  43.067  -3.399  1.00  0.00           N
ATOM   2950  CA  GLN C  69     -14.233  43.954  -2.582  1.00  0.00           C
ATOM   2951  C   GLN C  69     -14.008  43.649  -1.112  1.00  0.00           C
ATOM   2952  O   GLN C  69     -13.224  42.760  -0.827  1.00  0.00           O
ATOM   2953  CB  GLN C  69     -15.729  43.676  -2.918  1.00  0.00           C
ATOM   2954  CG  GLN C  69     -16.608  44.940  -3.098  1.00  0.00           C
ATOM   2955  CD  GLN C  69     -18.050  44.609  -2.779  1.00  0.00           C
ATOM   2956  OE1 GLN C  69     -18.793  44.251  -3.678  1.00  0.00           O
ATOM   2957  NE2 GLN C  69     -18.476  44.709  -1.499  1.00  0.00           N
ATOM   2958  HA  GLN C  69     -13.959  45.003  -2.779  1.00  0.00           H
ATOM   2959  HB2 GLN C  69     -15.785  43.122  -3.864  1.00  0.00           H
ATOM   2960  HB3 GLN C  69     -16.172  43.031  -2.143  1.00  0.00           H
ATOM   2961  HG2 GLN C  69     -16.285  45.759  -2.440  1.00  0.00           H
ATOM   2962  HG3 GLN C  69     -16.514  45.298  -4.137  1.00  0.00           H
ATOM   2963 HE22 GLN C  69     -19.434  44.523  -1.280  1.00  0.00           H
ATOM   2964 HE21 GLN C  69     -17.857  44.974  -0.758  1.00  0.00           H
ATOM   2965  HN  GLN C  69     -13.082  42.213  -2.997  1.00  0.00           H
ATOM   2966  N   THR C  70     -14.697  44.341  -0.170  1.00  0.00           N
ATOM   2967  CA  THR C  70     -14.620  43.943   1.232  1.00  0.00           C
ATOM   2968  C   THR C  70     -15.539  42.763   1.450  1.00  0.00           C
ATOM   2969  O   THR C  70     -16.643  42.803   0.930  1.00  0.00           O
ATOM   2970  CB  THR C  70     -15.161  45.023   2.214  1.00  0.00           C
ATOM   2971  OG1 THR C  70     -16.499  45.373   1.815  1.00  0.00           O
ATOM   2972  CG2 THR C  70     -14.270  46.289   2.240  1.00  0.00           C
ATOM   2973  HA  THR C  70     -13.578  43.706   1.502  1.00  0.00           H
ATOM   2974  HB  THR C  70     -15.178  44.597   3.234  1.00  0.00           H
ATOM   2975  HG1 THR C  70     -16.908  46.003   2.399  1.00  0.00           H
ATOM   2976 HG23 THR C  70     -14.315  46.802   1.269  1.00  0.00           H
ATOM   2977 HG21 THR C  70     -14.617  46.990   3.015  1.00  0.00           H
ATOM   2978 HG22 THR C  70     -13.235  46.000   2.464  1.00  0.00           H
ATOM   2979  HN  THR C  70     -15.322  45.082  -0.409  1.00  0.00           H
ATOM   2980  N   ALA C  71     -15.124  41.749   2.245  1.00  0.00           N
ATOM   2981  CA  ALA C  71     -16.085  40.801   2.806  1.00  0.00           C
ATOM   2982  C   ALA C  71     -16.264  41.215   4.249  1.00  0.00           C
ATOM   2983  O   ALA C  71     -15.422  41.953   4.736  1.00  0.00           O
ATOM   2984  CB  ALA C  71     -15.569  39.347   2.715  1.00  0.00           C
ATOM   2985  HA  ALA C  71     -17.061  40.846   2.293  1.00  0.00           H
ATOM   2986  HB1 ALA C  71     -16.315  38.643   3.115  1.00  0.00           H
ATOM   2987  HB2 ALA C  71     -15.361  39.093   1.664  1.00  0.00           H
ATOM   2988  HB3 ALA C  71     -14.646  39.247   3.299  1.00  0.00           H
ATOM   2989  HN  ALA C  71     -14.186  41.707   2.596  1.00  0.00           H
ATOM   2990  N   VAL C  72     -17.340  40.780   4.946  1.00  0.00           N
ATOM   2991  CA  VAL C  72     -17.603  41.289   6.294  1.00  0.00           C
ATOM   2992  C   VAL C  72     -18.203  40.205   7.154  1.00  0.00           C
ATOM   2993  CB  VAL C  72     -18.536  42.537   6.228  1.00  0.00           C
ATOM   2994  CG1 VAL C  72     -17.875  43.705   5.444  1.00  0.00           C
ATOM   2995  CG2 VAL C  72     -19.914  42.186   5.600  1.00  0.00           C
ATOM   2996  HA  VAL C  72     -16.664  41.566   6.802  1.00  0.00           H
ATOM   2997  OT2 VAL C  72     -18.538  40.551   8.396  1.00  0.00           O
ATOM   2998  OT1 VAL C  72     -18.376  39.073   6.748  1.00  0.00           O
ATOM   2999  HB  VAL C  72     -18.709  42.889   7.260  1.00  0.00           H
ATOM   3000 HG11 VAL C  72     -18.509  44.604   5.499  1.00  0.00           H
ATOM   3001 HG12 VAL C  72     -16.892  43.952   5.874  1.00  0.00           H
ATOM   3002 HG13 VAL C  72     -17.743  43.448   4.383  1.00  0.00           H
ATOM   3003 HG21 VAL C  72     -20.576  43.065   5.630  1.00  0.00           H
ATOM   3004 HG22 VAL C  72     -19.799  41.878   4.550  1.00  0.00           H
ATOM   3005 HG23 VAL C  72     -20.402  41.371   6.155  1.00  0.00           H
ATOM   3006  HN  VAL C  72     -18.005  40.153   4.534  1.00  0.00           H
TER
ATOM   3007  N   ASN D   1      15.891  23.904  -0.261  1.00  0.00           N
ATOM   3008  H3  ASN D   1      15.754  24.634  -1.043  1.00  0.00           H
ATOM   3009  H1  ASN D   1      16.520  23.126  -0.666  1.00  0.00           H
ATOM   3010  H2  ASN D   1      14.897  23.524  -0.099  1.00  0.00           H
ATOM   3011  CA  ASN D   1      16.488  24.527   0.945  1.00  0.00           C
ATOM   3012  C   ASN D   1      17.726  25.278   0.539  1.00  0.00           C
ATOM   3013  O   ASN D   1      18.186  25.089  -0.575  1.00  0.00           O
ATOM   3014  CB  ASN D   1      16.794  23.521   2.087  1.00  0.00           C
ATOM   3015  CG  ASN D   1      15.520  23.197   2.823  1.00  0.00           C
ATOM   3016  OD1 ASN D   1      15.261  23.805   3.849  1.00  0.00           O
ATOM   3017  ND2 ASN D   1      14.686  22.264   2.325  1.00  0.00           N
ATOM   3018  HA  ASN D   1      15.787  25.291   1.330  1.00  0.00           H
ATOM   3019  HB2 ASN D   1      17.265  22.616   1.687  1.00  0.00           H
ATOM   3020  HB3 ASN D   1      17.504  23.956   2.805  1.00  0.00           H
ATOM   3021 HD22 ASN D   1      13.836  22.091   2.810  1.00  0.00           H
ATOM   3022 HD21 ASN D   1      14.888  21.755   1.492  1.00  0.00           H
ATOM   3023  N   GLY D   2      18.262  26.154   1.416  1.00  0.00           N
ATOM   3024  CA  GLY D   2      19.273  27.093   0.963  1.00  0.00           C
ATOM   3025  C   GLY D   2      18.471  28.164   0.285  1.00  0.00           C
ATOM   3026  O   GLY D   2      18.048  27.945  -0.838  1.00  0.00           O
ATOM   3027  HA3 GLY D   2      19.964  26.668   0.224  1.00  0.00           H
ATOM   3028  HA2 GLY D   2      19.870  27.470   1.808  1.00  0.00           H
ATOM   3029  HN  GLY D   2      17.887  26.286   2.338  1.00  0.00           H
ATOM   3030  N   ASN D   3      18.233  29.311   0.953  1.00  0.00           N
ATOM   3031  CA  ASN D   3      17.415  30.355   0.356  1.00  0.00           C
ATOM   3032  C   ASN D   3      17.998  31.678   0.769  1.00  0.00           C
ATOM   3033  O   ASN D   3      18.455  31.780   1.896  1.00  0.00           O
ATOM   3034  CB  ASN D   3      15.938  30.254   0.804  1.00  0.00           C
ATOM   3035  CG  ASN D   3      15.773  30.520   2.282  1.00  0.00           C
ATOM   3036  OD1 ASN D   3      15.296  31.586   2.642  1.00  0.00           O
ATOM   3037  ND2 ASN D   3      16.149  29.570   3.164  1.00  0.00           N
ATOM   3038  HA  ASN D   3      17.457  30.277  -0.741  1.00  0.00           H
ATOM   3039  HB2 ASN D   3      15.335  30.979   0.237  1.00  0.00           H
ATOM   3040  HB3 ASN D   3      15.560  29.249   0.566  1.00  0.00           H
ATOM   3041 HD22 ASN D   3      15.972  29.701   4.137  1.00  0.00           H
ATOM   3042 HD21 ASN D   3      16.583  28.721   2.870  1.00  0.00           H
ATOM   3043  HN  ASN D   3      18.598  29.469   1.873  1.00  0.00           H
ATOM   3044  N   GLY D   4      18.014  32.692  -0.118  1.00  0.00           N
ATOM   3045  CA  GLY D   4      18.741  33.919   0.182  1.00  0.00           C
ATOM   3046  C   GLY D   4      18.315  34.749   1.361  1.00  0.00           C
ATOM   3047  O   GLY D   4      18.813  35.861   1.427  1.00  0.00           O
ATOM   3048  HA3 GLY D   4      18.805  34.570  -0.700  1.00  0.00           H
ATOM   3049  HA2 GLY D   4      19.757  33.610   0.436  1.00  0.00           H
ATOM   3050  HN  GLY D   4      17.613  32.580  -1.027  1.00  0.00           H
ATOM   3051  N   ASN D   5      17.491  34.270   2.323  1.00  0.00           N
ATOM   3052  CA  ASN D   5      17.387  34.974   3.601  1.00  0.00           C
ATOM   3053  C   ASN D   5      18.766  35.414   4.055  1.00  0.00           C
ATOM   3054  O   ASN D   5      18.873  36.480   4.641  1.00  0.00           O
ATOM   3055  CB  ASN D   5      16.700  34.089   4.675  1.00  0.00           C
ATOM   3056  CG  ASN D   5      17.356  32.748   4.892  1.00  0.00           C
ATOM   3057  OD1 ASN D   5      18.469  32.526   4.445  1.00  0.00           O
ATOM   3058  ND2 ASN D   5      16.676  31.817   5.591  1.00  0.00           N
ATOM   3059  HA  ASN D   5      16.763  35.870   3.443  1.00  0.00           H
ATOM   3060  HB2 ASN D   5      16.669  34.626   5.636  1.00  0.00           H
ATOM   3061  HB3 ASN D   5      15.667  33.911   4.343  1.00  0.00           H
ATOM   3062 HD22 ASN D   5      17.111  30.939   5.782  1.00  0.00           H
ATOM   3063 HD21 ASN D   5      15.747  31.989   5.925  1.00  0.00           H
ATOM   3064  HN  ASN D   5      16.993  33.412   2.218  1.00  0.00           H
ATOM   3065  N   VAL D   6      19.829  34.628   3.751  1.00  0.00           N
ATOM   3066  CA  VAL D   6      21.199  35.113   3.901  1.00  0.00           C
ATOM   3067  C   VAL D   6      21.970  34.813   2.633  1.00  0.00           C
ATOM   3068  O   VAL D   6      22.722  33.851   2.613  1.00  0.00           O
ATOM   3069  CB  VAL D   6      21.921  34.546   5.161  1.00  0.00           C
ATOM   3070  CG1 VAL D   6      21.527  35.353   6.425  1.00  0.00           C
ATOM   3071  CG2 VAL D   6      21.655  33.032   5.396  1.00  0.00           C
ATOM   3072  HA  VAL D   6      21.223  36.213   3.972  1.00  0.00           H
ATOM   3073  HB  VAL D   6      23.006  34.684   5.013  1.00  0.00           H
ATOM   3074 HG11 VAL D   6      22.094  34.983   7.289  1.00  0.00           H
ATOM   3075 HG12 VAL D   6      21.761  36.422   6.306  1.00  0.00           H
ATOM   3076 HG13 VAL D   6      20.449  35.248   6.627  1.00  0.00           H
ATOM   3077 HG21 VAL D   6      22.295  32.657   6.211  1.00  0.00           H
ATOM   3078 HG22 VAL D   6      20.609  32.880   5.690  1.00  0.00           H
ATOM   3079 HG23 VAL D   6      21.859  32.434   4.496  1.00  0.00           H
ATOM   3080  HN  VAL D   6      19.711  33.710   3.365  1.00  0.00           H
ATOM   3081  N   CYS D   7      21.829  35.643   1.567  1.00  0.00           N
ATOM   3082  CA  CYS D   7      22.739  35.524   0.425  1.00  0.00           C
ATOM   3083  C   CYS D   7      22.845  36.860  -0.296  1.00  0.00           C
ATOM   3084  O   CYS D   7      21.825  37.532  -0.299  1.00  0.00           O
ATOM   3085  CB  CYS D   7      22.285  34.374  -0.505  1.00  0.00           C
ATOM   3086  SG  CYS D   7      23.655  33.696  -1.467  1.00  0.00           S
ATOM   3087  HA  CYS D   7      23.706  35.239   0.857  1.00  0.00           H
ATOM   3088  HB2 CYS D   7      21.966  33.524   0.106  1.00  0.00           H
ATOM   3089  HB3 CYS D   7      21.466  34.684  -1.172  1.00  0.00           H
ATOM   3090  HN  CYS D   7      21.138  36.370   1.557  1.00  0.00           H
ATOM   3091  N   PRO D   8      23.978  37.329  -0.891  1.00  0.00           N
ATOM   3092  CA  PRO D   8      24.022  38.669  -1.463  1.00  0.00           C
ATOM   3093  C   PRO D   8      23.055  38.914  -2.597  1.00  0.00           C
ATOM   3094  O   PRO D   8      22.425  37.957  -3.020  1.00  0.00           O
ATOM   3095  CB  PRO D   8      25.458  38.708  -2.051  1.00  0.00           C
ATOM   3096  CG  PRO D   8      26.244  37.696  -1.196  1.00  0.00           C
ATOM   3097  CD  PRO D   8      25.217  36.579  -0.936  1.00  0.00           C
ATOM   3098  HA  PRO D   8      23.903  39.352  -0.610  1.00  0.00           H
ATOM   3099  HD3 PRO D   8      25.506  36.078  -0.004  1.00  0.00           H
ATOM   3100  HD2 PRO D   8      25.181  35.897  -1.797  1.00  0.00           H
ATOM   3101  HG3 PRO D   8      26.534  38.176  -0.245  1.00  0.00           H
ATOM   3102  HG2 PRO D   8      27.142  37.301  -1.697  1.00  0.00           H
ATOM   3103  HB2 PRO D   8      25.449  38.337  -3.089  1.00  0.00           H
ATOM   3104  HB3 PRO D   8      25.914  39.710  -2.038  1.00  0.00           H
ATOM   3105  N   PRO D   9      22.921  40.153  -3.138  1.00  0.00           N
ATOM   3106  CA  PRO D   9      22.043  40.355  -4.282  1.00  0.00           C
ATOM   3107  C   PRO D   9      22.571  39.820  -5.591  1.00  0.00           C
ATOM   3108  O   PRO D   9      23.650  39.251  -5.632  1.00  0.00           O
ATOM   3109  CB  PRO D   9      22.068  41.907  -4.381  1.00  0.00           C
ATOM   3110  CG  PRO D   9      22.525  42.374  -2.982  1.00  0.00           C
ATOM   3111  CD  PRO D   9      23.600  41.332  -2.609  1.00  0.00           C
ATOM   3112  HA  PRO D   9      21.042  39.960  -4.057  1.00  0.00           H
ATOM   3113  HD3 PRO D   9      23.777  41.378  -1.526  1.00  0.00           H
ATOM   3114  HD2 PRO D   9      24.537  41.512  -3.157  1.00  0.00           H
ATOM   3115  HG3 PRO D   9      21.690  42.278  -2.272  1.00  0.00           H
ATOM   3116  HG2 PRO D   9      22.897  43.410  -2.963  1.00  0.00           H
ATOM   3117  HB2 PRO D   9      22.842  42.242  -5.092  1.00  0.00           H
ATOM   3118  HB3 PRO D   9      21.108  42.337  -4.701  1.00  0.00           H
ATOM   3119  N   GLY D  10      21.799  40.077  -6.671  1.00  0.00           N
ATOM   3120  CA  GLY D  10      22.345  39.980  -8.019  1.00  0.00           C
ATOM   3121  C   GLY D  10      23.046  38.683  -8.346  1.00  0.00           C
ATOM   3122  O   GLY D  10      22.479  37.628  -8.117  1.00  0.00           O
ATOM   3123  HA3 GLY D  10      23.005  40.852  -8.152  1.00  0.00           H
ATOM   3124  HA2 GLY D  10      21.538  40.073  -8.763  1.00  0.00           H
ATOM   3125  HN  GLY D  10      20.890  40.488  -6.564  1.00  0.00           H
ATOM   3126  N   LEU D  11      24.267  38.750  -8.928  1.00  0.00           N
ATOM   3127  CA  LEU D  11      24.869  37.551  -9.509  1.00  0.00           C
ATOM   3128  C   LEU D  11      25.021  36.449  -8.488  1.00  0.00           C
ATOM   3129  O   LEU D  11      24.608  35.330  -8.751  1.00  0.00           O
ATOM   3130  CB  LEU D  11      26.261  37.890 -10.120  1.00  0.00           C
ATOM   3131  CG  LEU D  11      26.975  36.702 -10.832  1.00  0.00           C
ATOM   3132  CD1 LEU D  11      26.175  36.196 -12.066  1.00  0.00           C
ATOM   3133  CD2 LEU D  11      28.392  37.154 -11.285  1.00  0.00           C
ATOM   3134  HA  LEU D  11      24.190  37.226 -10.312  1.00  0.00           H
ATOM   3135  HB2 LEU D  11      26.140  38.709 -10.848  1.00  0.00           H
ATOM   3136  HB3 LEU D  11      26.910  38.259  -9.308  1.00  0.00           H
ATOM   3137  HG  LEU D  11      27.099  35.868 -10.120  1.00  0.00           H
ATOM   3138 HD21 LEU D  11      28.932  36.321 -11.760  1.00  0.00           H
ATOM   3139 HD22 LEU D  11      28.319  37.978 -12.010  1.00  0.00           H
ATOM   3140 HD23 LEU D  11      28.986  37.497 -10.425  1.00  0.00           H
ATOM   3141 HD11 LEU D  11      26.758  35.446 -12.620  1.00  0.00           H
ATOM   3142 HD12 LEU D  11      25.227  35.726 -11.768  1.00  0.00           H
ATOM   3143 HD13 LEU D  11      25.952  37.031 -12.748  1.00  0.00           H
ATOM   3144  HN  LEU D  11      24.736  39.627  -9.053  1.00  0.00           H
ATOM   3145  N   PHE D  12      25.629  36.745  -7.321  1.00  0.00           N
ATOM   3146  CA  PHE D  12      25.959  35.680  -6.377  1.00  0.00           C
ATOM   3147  C   PHE D  12      24.695  35.228  -5.688  1.00  0.00           C
ATOM   3148  O   PHE D  12      24.248  35.927  -4.791  1.00  0.00           O
ATOM   3149  CB  PHE D  12      27.034  36.176  -5.379  1.00  0.00           C
ATOM   3150  CG  PHE D  12      28.276  36.524  -6.208  1.00  0.00           C
ATOM   3151  CD1 PHE D  12      29.099  35.494  -6.673  1.00  0.00           C
ATOM   3152  CD2 PHE D  12      28.581  37.850  -6.533  1.00  0.00           C
ATOM   3153  CE1 PHE D  12      30.137  35.775  -7.563  1.00  0.00           C
ATOM   3154  CE2 PHE D  12      29.622  38.134  -7.421  1.00  0.00           C
ATOM   3155  CZ  PHE D  12      30.364  37.090  -7.978  1.00  0.00           C
ATOM   3156  HA  PHE D  12      26.409  34.837  -6.930  1.00  0.00           H
ATOM   3157  HB2 PHE D  12      26.676  37.046  -4.812  1.00  0.00           H
ATOM   3158  HB3 PHE D  12      27.249  35.373  -4.663  1.00  0.00           H
ATOM   3159  HD2 PHE D  12      28.009  38.668  -6.109  1.00  0.00           H
ATOM   3160  HE2 PHE D  12      29.849  39.162  -7.684  1.00  0.00           H
ATOM   3161  HZ  PHE D  12      31.112  37.304  -8.732  1.00  0.00           H
ATOM   3162  HE1 PHE D  12      30.759  34.967  -7.929  1.00  0.00           H
ATOM   3163  HD1 PHE D  12      28.929  34.470  -6.358  1.00  0.00           H
ATOM   3164  HN  PHE D  12      25.867  37.692  -7.098  1.00  0.00           H
ATOM   3165  N   SER D  13      24.111  34.081  -6.116  1.00  0.00           N
ATOM   3166  CA  SER D  13      22.788  33.684  -5.644  1.00  0.00           C
ATOM   3167  C   SER D  13      22.862  32.407  -4.826  1.00  0.00           C
ATOM   3168  O   SER D  13      23.683  32.394  -3.926  1.00  0.00           O
ATOM   3169  CB  SER D  13      21.906  33.640  -6.918  1.00  0.00           C
ATOM   3170  OG  SER D  13      22.240  32.486  -7.703  1.00  0.00           O
ATOM   3171  HA  SER D  13      22.366  34.448  -4.976  1.00  0.00           H
ATOM   3172  HB2 SER D  13      20.855  33.577  -6.621  1.00  0.00           H
ATOM   3173  HB3 SER D  13      22.048  34.562  -7.507  1.00  0.00           H
ATOM   3174  HG1 SER D  13      21.710  32.410  -8.491  1.00  0.00           H
ATOM   3175  HN  SER D  13      24.528  33.501  -6.821  1.00  0.00           H
ATOM   3176  N   ASN D  14      22.053  31.351  -5.095  1.00  0.00           N
ATOM   3177  CA  ASN D  14      21.960  30.160  -4.237  1.00  0.00           C
ATOM   3178  C   ASN D  14      22.875  30.057  -3.025  1.00  0.00           C
ATOM   3179  O   ASN D  14      24.048  29.813  -3.267  1.00  0.00           O
ATOM   3180  CB  ASN D  14      22.206  28.878  -5.083  1.00  0.00           C
ATOM   3181  CG  ASN D  14      20.999  28.437  -5.865  1.00  0.00           C
ATOM   3182  OD1 ASN D  14      20.242  27.633  -5.342  1.00  0.00           O
ATOM   3183  ND2 ASN D  14      20.793  28.937  -7.101  1.00  0.00           N
ATOM   3184  HA  ASN D  14      20.916  30.088  -3.912  1.00  0.00           H
ATOM   3185  HB2 ASN D  14      23.061  29.035  -5.754  1.00  0.00           H
ATOM   3186  HB3 ASN D  14      22.436  28.033  -4.420  1.00  0.00           H
ATOM   3187 HD22 ASN D  14      20.001  28.655  -7.635  1.00  0.00           H
ATOM   3188 HD21 ASN D  14      21.427  29.591  -7.507  1.00  0.00           H
ATOM   3189  HN  ASN D  14      21.433  31.373  -5.878  1.00  0.00           H
ATOM   3190  N   PRO D  15      22.457  30.171  -1.732  1.00  0.00           N
ATOM   3191  CA  PRO D  15      23.379  29.850  -0.652  1.00  0.00           C
ATOM   3192  C   PRO D  15      23.575  28.353  -0.581  1.00  0.00           C
ATOM   3193  O   PRO D  15      22.659  27.703  -0.104  1.00  0.00           O
ATOM   3194  CB  PRO D  15      22.629  30.408   0.580  1.00  0.00           C
ATOM   3195  CG  PRO D  15      21.147  30.334   0.172  1.00  0.00           C
ATOM   3196  CD  PRO D  15      21.121  30.611  -1.347  1.00  0.00           C
ATOM   3197  HA  PRO D  15      24.318  30.393  -0.751  1.00  0.00           H
ATOM   3198  HD3 PRO D  15      21.029  31.690  -1.524  1.00  0.00           H
ATOM   3199  HD2 PRO D  15      20.275  30.063  -1.791  1.00  0.00           H
ATOM   3200  HG3 PRO D  15      20.537  31.030   0.761  1.00  0.00           H
ATOM   3201  HG2 PRO D  15      20.807  29.308   0.359  1.00  0.00           H
ATOM   3202  HB2 PRO D  15      22.809  29.838   1.503  1.00  0.00           H
ATOM   3203  HB3 PRO D  15      22.914  31.458   0.754  1.00  0.00           H
ATOM   3204  N   GLN D  16      24.729  27.788  -1.029  1.00  0.00           N
ATOM   3205  CA  GLN D  16      24.934  26.340  -0.933  1.00  0.00           C
ATOM   3206  C   GLN D  16      26.025  25.968   0.044  1.00  0.00           C
ATOM   3207  O   GLN D  16      26.939  26.752   0.237  1.00  0.00           O
ATOM   3208  CB  GLN D  16      25.251  25.682  -2.304  1.00  0.00           C
ATOM   3209  CG  GLN D  16      24.214  26.096  -3.384  1.00  0.00           C
ATOM   3210  CD  GLN D  16      24.064  25.086  -4.501  1.00  0.00           C
ATOM   3211  OE1 GLN D  16      23.967  23.905  -4.205  1.00  0.00           O
ATOM   3212  NE2 GLN D  16      24.024  25.490  -5.792  1.00  0.00           N
ATOM   3213  HA  GLN D  16      24.013  25.868  -0.568  1.00  0.00           H
ATOM   3214  HB2 GLN D  16      26.264  25.966  -2.629  1.00  0.00           H
ATOM   3215  HB3 GLN D  16      25.251  24.590  -2.175  1.00  0.00           H
ATOM   3216  HG2 GLN D  16      23.224  26.189  -2.919  1.00  0.00           H
ATOM   3217  HG3 GLN D  16      24.502  27.088  -3.759  1.00  0.00           H
ATOM   3218 HE22 GLN D  16      23.933  24.809  -6.520  1.00  0.00           H
ATOM   3219 HE21 GLN D  16      24.082  26.454  -6.046  1.00  0.00           H
ATOM   3220  HN  GLN D  16      25.470  28.340  -1.418  1.00  0.00           H
ATOM   3221  N   CYS D  17      25.939  24.754   0.645  1.00  0.00           N
ATOM   3222  CA  CYS D  17      27.022  24.247   1.484  1.00  0.00           C
ATOM   3223  C   CYS D  17      28.084  23.698   0.560  1.00  0.00           C
ATOM   3224  O   CYS D  17      28.236  22.490   0.460  1.00  0.00           O
ATOM   3225  CB  CYS D  17      26.513  23.138   2.446  1.00  0.00           C
ATOM   3226  SG  CYS D  17      25.380  23.840   3.681  1.00  0.00           S
ATOM   3227  HA  CYS D  17      27.454  25.052   2.102  1.00  0.00           H
ATOM   3228  HB2 CYS D  17      25.994  22.333   1.903  1.00  0.00           H
ATOM   3229  HB3 CYS D  17      27.359  22.696   2.989  1.00  0.00           H
ATOM   3230  HN  CYS D  17      25.170  24.138   0.463  1.00  0.00           H
ATOM   3231  N   CYS D  18      28.845  24.579  -0.127  1.00  0.00           N
ATOM   3232  CA  CYS D  18      29.933  24.093  -0.974  1.00  0.00           C
ATOM   3233  C   CYS D  18      31.030  23.573  -0.083  1.00  0.00           C
ATOM   3234  O   CYS D  18      31.003  23.867   1.101  1.00  0.00           O
ATOM   3235  CB  CYS D  18      30.579  25.241  -1.784  1.00  0.00           C
ATOM   3236  SG  CYS D  18      29.334  26.108  -2.780  1.00  0.00           S
ATOM   3237  HA  CYS D  18      29.574  23.310  -1.658  1.00  0.00           H
ATOM   3238  HB2 CYS D  18      31.015  25.931  -1.051  1.00  0.00           H
ATOM   3239  HB3 CYS D  18      31.381  24.894  -2.451  1.00  0.00           H
ATOM   3240  HN  CYS D  18      28.717  25.567  -0.016  1.00  0.00           H
ATOM   3241  N   ALA D  19      32.027  22.840  -0.619  1.00  0.00           N
ATOM   3242  CA  ALA D  19      33.148  22.464   0.232  1.00  0.00           C
ATOM   3243  C   ALA D  19      33.746  23.727   0.806  1.00  0.00           C
ATOM   3244  O   ALA D  19      33.822  23.856   2.017  1.00  0.00           O
ATOM   3245  CB  ALA D  19      34.261  21.728  -0.551  1.00  0.00           C
ATOM   3246  HA  ALA D  19      32.789  21.807   1.044  1.00  0.00           H
ATOM   3247  HB1 ALA D  19      35.141  21.611   0.098  1.00  0.00           H
ATOM   3248  HB2 ALA D  19      33.918  20.740  -0.874  1.00  0.00           H
ATOM   3249  HB3 ALA D  19      34.548  22.297  -1.447  1.00  0.00           H
ATOM   3250  HN  ALA D  19      32.038  22.595  -1.591  1.00  0.00           H
ATOM   3251  N   THR D  20      34.179  24.666  -0.065  1.00  0.00           N
ATOM   3252  CA  THR D  20      34.885  25.847   0.421  1.00  0.00           C
ATOM   3253  C   THR D  20      35.015  26.846  -0.702  1.00  0.00           C
ATOM   3254  O   THR D  20      34.884  26.422  -1.840  1.00  0.00           O
ATOM   3255  CB  THR D  20      36.285  25.439   0.956  1.00  0.00           C
ATOM   3256  OG1 THR D  20      36.837  26.551   1.677  1.00  0.00           O
ATOM   3257  CG2 THR D  20      37.219  25.009  -0.203  1.00  0.00           C
ATOM   3258  HA  THR D  20      34.283  26.308   1.218  1.00  0.00           H
ATOM   3259  HB  THR D  20      36.174  24.588   1.651  1.00  0.00           H
ATOM   3260  HG1 THR D  20      37.672  26.342   2.080  1.00  0.00           H
ATOM   3261 HG23 THR D  20      37.487  25.888  -0.808  1.00  0.00           H
ATOM   3262 HG21 THR D  20      38.144  24.575   0.196  1.00  0.00           H
ATOM   3263 HG22 THR D  20      36.731  24.255  -0.840  1.00  0.00           H
ATOM   3264  HN  THR D  20      34.055  24.561  -1.055  1.00  0.00           H
ATOM   3265  N   GLN D  21      35.244  28.154  -0.436  1.00  0.00           N
ATOM   3266  CA  GLN D  21      35.258  29.125  -1.532  1.00  0.00           C
ATOM   3267  C   GLN D  21      36.615  29.095  -2.189  1.00  0.00           C
ATOM   3268  O   GLN D  21      37.360  30.057  -2.090  1.00  0.00           O
ATOM   3269  CB  GLN D  21      34.828  30.542  -1.059  1.00  0.00           C
ATOM   3270  CG  GLN D  21      34.519  31.483  -2.260  1.00  0.00           C
ATOM   3271  CD  GLN D  21      34.357  32.943  -1.904  1.00  0.00           C
ATOM   3272  OE1 GLN D  21      34.833  33.779  -2.657  1.00  0.00           O
ATOM   3273  NE2 GLN D  21      33.700  33.318  -0.786  1.00  0.00           N
ATOM   3274  HA  GLN D  21      34.528  28.832  -2.303  1.00  0.00           H
ATOM   3275  HB2 GLN D  21      33.932  30.439  -0.442  1.00  0.00           H
ATOM   3276  HB3 GLN D  21      35.587  30.958  -0.392  1.00  0.00           H
ATOM   3277  HG2 GLN D  21      35.352  31.407  -2.976  1.00  0.00           H
ATOM   3278  HG3 GLN D  21      33.606  31.160  -2.783  1.00  0.00           H
ATOM   3279 HE22 GLN D  21      33.633  34.293  -0.581  1.00  0.00           H
ATOM   3280 HE21 GLN D  21      33.282  32.666  -0.157  1.00  0.00           H
ATOM   3281  HN  GLN D  21      35.392  28.475   0.501  1.00  0.00           H
ATOM   3282  N   VAL D  22      36.951  27.981  -2.880  1.00  0.00           N
ATOM   3283  CA  VAL D  22      38.241  27.905  -3.556  1.00  0.00           C
ATOM   3284  C   VAL D  22      38.408  29.098  -4.470  1.00  0.00           C
ATOM   3285  O   VAL D  22      37.429  29.715  -4.858  1.00  0.00           O
ATOM   3286  CB  VAL D  22      38.454  26.627  -4.423  1.00  0.00           C
ATOM   3287  CG1 VAL D  22      38.541  25.333  -3.569  1.00  0.00           C
ATOM   3288  CG2 VAL D  22      37.348  26.495  -5.505  1.00  0.00           C
ATOM   3289  HA  VAL D  22      39.020  27.944  -2.775  1.00  0.00           H
ATOM   3290  HB  VAL D  22      39.428  26.723  -4.937  1.00  0.00           H
ATOM   3291 HG11 VAL D  22      38.874  24.491  -4.195  1.00  0.00           H
ATOM   3292 HG12 VAL D  22      39.266  25.453  -2.748  1.00  0.00           H
ATOM   3293 HG13 VAL D  22      37.560  25.076  -3.146  1.00  0.00           H
ATOM   3294 HG21 VAL D  22      37.603  25.682  -6.201  1.00  0.00           H
ATOM   3295 HG22 VAL D  22      36.375  26.288  -5.041  1.00  0.00           H
ATOM   3296 HG23 VAL D  22      37.231  27.416  -6.089  1.00  0.00           H
ATOM   3297  HN  VAL D  22      36.330  27.202  -2.926  1.00  0.00           H
ATOM   3298  N   LEU D  23      39.668  29.427  -4.823  1.00  0.00           N
ATOM   3299  CA  LEU D  23      39.915  30.524  -5.750  1.00  0.00           C
ATOM   3300  C   LEU D  23      39.372  31.851  -5.266  1.00  0.00           C
ATOM   3301  O   LEU D  23      39.314  32.745  -6.092  1.00  0.00           O
ATOM   3302  CB  LEU D  23      39.400  30.229  -7.192  1.00  0.00           C
ATOM   3303  CG  LEU D  23      39.718  28.808  -7.743  1.00  0.00           C
ATOM   3304  CD1 LEU D  23      39.237  28.684  -9.218  1.00  0.00           C
ATOM   3305  CD2 LEU D  23      41.227  28.480  -7.672  1.00  0.00           C
ATOM   3306  HA  LEU D  23      41.000  30.663  -5.816  1.00  0.00           H
ATOM   3307  HB2 LEU D  23      38.311  30.342  -7.196  1.00  0.00           H
ATOM   3308  HB3 LEU D  23      39.810  30.982  -7.885  1.00  0.00           H
ATOM   3309  HG  LEU D  23      39.193  28.054  -7.141  1.00  0.00           H
ATOM   3310 HD21 LEU D  23      41.442  27.508  -8.144  1.00  0.00           H
ATOM   3311 HD22 LEU D  23      41.751  29.269  -8.220  1.00  0.00           H
ATOM   3312 HD23 LEU D  23      41.599  28.445  -6.639  1.00  0.00           H
ATOM   3313 HD11 LEU D  23      39.395  27.660  -9.592  1.00  0.00           H
ATOM   3314 HD12 LEU D  23      38.167  28.914  -9.306  1.00  0.00           H
ATOM   3315 HD13 LEU D  23      39.790  29.381  -9.865  1.00  0.00           H
ATOM   3316  HN  LEU D  23      40.456  28.922  -4.461  1.00  0.00           H
ATOM   3317  N   GLY D  24      38.967  32.042  -3.986  1.00  0.00           N
ATOM   3318  CA  GLY D  24      38.377  33.322  -3.584  1.00  0.00           C
ATOM   3319  C   GLY D  24      37.151  33.732  -4.361  1.00  0.00           C
ATOM   3320  O   GLY D  24      36.804  34.902  -4.324  1.00  0.00           O
ATOM   3321  HA3 GLY D  24      39.119  34.118  -3.678  1.00  0.00           H
ATOM   3322  HA2 GLY D  24      38.073  33.298  -2.533  1.00  0.00           H
ATOM   3323  HN  GLY D  24      39.059  31.329  -3.290  1.00  0.00           H
ATOM   3324  N   LEU D  25      36.466  32.798  -5.053  1.00  0.00           N
ATOM   3325  CA  LEU D  25      35.301  33.179  -5.853  1.00  0.00           C
ATOM   3326  C   LEU D  25      34.526  31.929  -6.183  1.00  0.00           C
ATOM   3327  O   LEU D  25      33.360  31.885  -5.843  1.00  0.00           O
ATOM   3328  CB  LEU D  25      35.724  33.932  -7.144  1.00  0.00           C
ATOM   3329  CG  LEU D  25      34.563  34.363  -8.089  1.00  0.00           C
ATOM   3330  CD1 LEU D  25      33.743  35.534  -7.480  1.00  0.00           C
ATOM   3331  CD2 LEU D  25      35.142  34.811  -9.462  1.00  0.00           C
ATOM   3332  HA  LEU D  25      34.655  33.839  -5.251  1.00  0.00           H
ATOM   3333  HB2 LEU D  25      36.230  34.858  -6.848  1.00  0.00           H
ATOM   3334  HB3 LEU D  25      36.446  33.305  -7.688  1.00  0.00           H
ATOM   3335  HG  LEU D  25      33.887  33.511  -8.270  1.00  0.00           H
ATOM   3336 HD21 LEU D  25      34.332  35.110 -10.147  1.00  0.00           H
ATOM   3337 HD22 LEU D  25      35.821  35.667  -9.331  1.00  0.00           H
ATOM   3338 HD23 LEU D  25      35.700  33.990  -9.936  1.00  0.00           H
ATOM   3339 HD11 LEU D  25      33.019  35.900  -8.219  1.00  0.00           H
ATOM   3340 HD12 LEU D  25      33.193  35.219  -6.586  1.00  0.00           H
ATOM   3341 HD13 LEU D  25      34.394  36.373  -7.199  1.00  0.00           H
ATOM   3342  HN  LEU D  25      36.750  31.841  -5.020  1.00  0.00           H
ATOM   3343  N   ILE D  26      35.140  30.912  -6.828  1.00  0.00           N
ATOM   3344  CA  ILE D  26      34.421  29.679  -7.150  1.00  0.00           C
ATOM   3345  C   ILE D  26      34.126  28.901  -5.886  1.00  0.00           C
ATOM   3346  O   ILE D  26      34.870  29.028  -4.928  1.00  0.00           O
ATOM   3347  CB  ILE D  26      35.203  28.788  -8.172  1.00  0.00           C
ATOM   3348  CG1 ILE D  26      35.071  29.308  -9.637  1.00  0.00           C
ATOM   3349  CG2 ILE D  26      34.797  27.285  -8.147  1.00  0.00           C
ATOM   3350  HA  ILE D  26      33.466  29.973  -7.602  1.00  0.00           H
ATOM   3351  HB  ILE D  26      36.262  28.804  -7.875  1.00  0.00           H
ATOM   3352  CD  ILE D  26      35.534  30.774  -9.845  1.00  0.00           C
ATOM   3353  HD3 ILE D  26      36.568  30.915  -9.494  1.00  0.00           H
ATOM   3354  HD2 ILE D  26      34.872  31.469  -9.310  1.00  0.00           H
ATOM   3355  HD1 ILE D  26      35.501  31.029 -10.916  1.00  0.00           H
ATOM   3356 HG12 ILE D  26      35.678  28.671 -10.301  1.00  0.00           H
ATOM   3357 HG13 ILE D  26      34.020  29.218  -9.959  1.00  0.00           H
ATOM   3358 HG21 ILE D  26      35.443  26.711  -8.829  1.00  0.00           H
ATOM   3359 HG22 ILE D  26      34.908  26.828  -7.153  1.00  0.00           H
ATOM   3360 HG23 ILE D  26      33.756  27.169  -8.477  1.00  0.00           H
ATOM   3361  HN  ILE D  26      36.098  30.988  -7.083  1.00  0.00           H
ATOM   3362  N   GLY D  27      33.048  28.077  -5.894  1.00  0.00           N
ATOM   3363  CA  GLY D  27      32.774  27.141  -4.804  1.00  0.00           C
ATOM   3364  C   GLY D  27      32.597  25.779  -5.436  1.00  0.00           C
ATOM   3365  O   GLY D  27      31.852  25.717  -6.402  1.00  0.00           O
ATOM   3366  HA3 GLY D  27      31.834  27.423  -4.309  1.00  0.00           H
ATOM   3367  HA2 GLY D  27      33.572  27.131  -4.048  1.00  0.00           H
ATOM   3368  HN  GLY D  27      32.421  28.051  -6.676  1.00  0.00           H
ATOM   3369  N   LEU D  28      33.253  24.697  -4.947  1.00  0.00           N
ATOM   3370  CA  LEU D  28      33.141  23.400  -5.620  1.00  0.00           C
ATOM   3371  C   LEU D  28      32.016  22.584  -5.030  1.00  0.00           C
ATOM   3372  O   LEU D  28      31.659  22.817  -3.886  1.00  0.00           O
ATOM   3373  CB  LEU D  28      34.439  22.553  -5.496  1.00  0.00           C
ATOM   3374  CG  LEU D  28      35.675  23.210  -6.174  1.00  0.00           C
ATOM   3375  CD1 LEU D  28      36.985  22.529  -5.698  1.00  0.00           C
ATOM   3376  CD2 LEU D  28      35.605  23.187  -7.726  1.00  0.00           C
ATOM   3377  HA  LEU D  28      32.931  23.553  -6.687  1.00  0.00           H
ATOM   3378  HB2 LEU D  28      34.637  22.409  -4.420  1.00  0.00           H
ATOM   3379  HB3 LEU D  28      34.293  21.558  -5.944  1.00  0.00           H
ATOM   3380  HG  LEU D  28      35.698  24.257  -5.854  1.00  0.00           H
ATOM   3381 HD21 LEU D  28      36.544  23.552  -8.166  1.00  0.00           H
ATOM   3382 HD22 LEU D  28      35.421  22.166  -8.088  1.00  0.00           H
ATOM   3383 HD23 LEU D  28      34.803  23.842  -8.086  1.00  0.00           H
ATOM   3384 HD11 LEU D  28      37.867  22.974  -6.184  1.00  0.00           H
ATOM   3385 HD12 LEU D  28      37.093  22.669  -4.613  1.00  0.00           H
ATOM   3386 HD13 LEU D  28      36.965  21.451  -5.924  1.00  0.00           H
ATOM   3387  HN  LEU D  28      33.814  24.758  -4.119  1.00  0.00           H
ATOM   3388  N   ASP D  29      31.472  21.611  -5.803  1.00  0.00           N
ATOM   3389  CA  ASP D  29      30.456  20.709  -5.266  1.00  0.00           C
ATOM   3390  C   ASP D  29      29.380  21.520  -4.582  1.00  0.00           C
ATOM   3391  O   ASP D  29      29.152  21.339  -3.396  1.00  0.00           O
ATOM   3392  CB  ASP D  29      31.116  19.691  -4.299  1.00  0.00           C
ATOM   3393  CG  ASP D  29      32.150  18.824  -4.968  1.00  0.00           C
ATOM   3394  OD1 ASP D  29      33.272  19.331  -5.232  1.00  0.00           O
ATOM   3395  OD2 ASP D  29      31.858  17.623  -5.224  1.00  0.00           O
ATOM   3396  HA  ASP D  29      29.973  20.144  -6.083  1.00  0.00           H
ATOM   3397  HB2 ASP D  29      31.610  20.234  -3.481  1.00  0.00           H
ATOM   3398  HB3 ASP D  29      30.333  19.048  -3.872  1.00  0.00           H
ATOM   3399  HN  ASP D  29      31.782  21.468  -6.744  1.00  0.00           H
ATOM   3400  N   CYS D  30      28.717  22.437  -5.322  1.00  0.00           N
ATOM   3401  CA  CYS D  30      27.723  23.296  -4.683  1.00  0.00           C
ATOM   3402  C   CYS D  30      26.572  22.420  -4.233  1.00  0.00           C
ATOM   3403  O   CYS D  30      25.729  22.103  -5.057  1.00  0.00           O
ATOM   3404  CB  CYS D  30      27.290  24.461  -5.613  1.00  0.00           C
ATOM   3405  SG  CYS D  30      28.755  25.410  -6.133  1.00  0.00           S
ATOM   3406  HA  CYS D  30      28.195  23.777  -3.813  1.00  0.00           H
ATOM   3407  HB2 CYS D  30      26.772  24.095  -6.509  1.00  0.00           H
ATOM   3408  HB3 CYS D  30      26.627  25.155  -5.078  1.00  0.00           H
ATOM   3409  HN  CYS D  30      28.899  22.539  -6.302  1.00  0.00           H
ATOM   3410  N   LYS D  31      26.541  22.009  -2.938  1.00  0.00           N
ATOM   3411  CA  LYS D  31      25.493  21.125  -2.421  1.00  0.00           C
ATOM   3412  C   LYS D  31      24.555  21.971  -1.585  1.00  0.00           C
ATOM   3413  O   LYS D  31      25.036  22.521  -0.608  1.00  0.00           O
ATOM   3414  CB  LYS D  31      26.157  20.008  -1.558  1.00  0.00           C
ATOM   3415  CG  LYS D  31      25.127  19.115  -0.813  1.00  0.00           C
ATOM   3416  CD  LYS D  31      25.776  17.982   0.039  1.00  0.00           C
ATOM   3417  CE  LYS D  31      26.082  16.687  -0.762  1.00  0.00           C
ATOM   3418  NZ  LYS D  31      24.871  15.844  -0.933  1.00  0.00           N
ATOM   3419  HA  LYS D  31      24.945  20.627  -3.236  1.00  0.00           H
ATOM   3420  HB2 LYS D  31      26.788  19.385  -2.214  1.00  0.00           H
ATOM   3421  HB3 LYS D  31      26.804  20.474  -0.797  1.00  0.00           H
ATOM   3422  HG2 LYS D  31      24.562  19.761  -0.124  1.00  0.00           H
ATOM   3423  HG3 LYS D  31      24.429  18.701  -1.551  1.00  0.00           H
ATOM   3424  HD2 LYS D  31      26.711  18.369   0.473  1.00  0.00           H
ATOM   3425  HD3 LYS D  31      25.111  17.706   0.874  1.00  0.00           H
ATOM   3426  HE2 LYS D  31      26.833  16.095  -0.214  1.00  0.00           H
ATOM   3427  HE3 LYS D  31      26.528  16.957  -1.731  1.00  0.00           H
ATOM   3428  HZ1 LYS D  31      25.008  15.086  -1.689  1.00  0.00           H
ATOM   3429  HZ2 LYS D  31      24.590  15.340  -0.017  1.00  0.00           H
ATOM   3430  HZ3 LYS D  31      24.000  16.400  -1.233  1.00  0.00           H
ATOM   3431  HN  LYS D  31      27.239  22.317  -2.287  1.00  0.00           H
ATOM   3432  N   VAL D  32      23.244  22.102  -1.920  1.00  0.00           N
ATOM   3433  CA  VAL D  32      22.362  22.954  -1.108  1.00  0.00           C
ATOM   3434  C   VAL D  32      22.345  22.445   0.323  1.00  0.00           C
ATOM   3435  O   VAL D  32      22.685  21.286   0.496  1.00  0.00           O
ATOM   3436  CB  VAL D  32      20.908  23.226  -1.635  1.00  0.00           C
ATOM   3437  CG1 VAL D  32      20.820  24.493  -2.531  1.00  0.00           C
ATOM   3438  CG2 VAL D  32      20.262  22.033  -2.383  1.00  0.00           C
ATOM   3439  HA  VAL D  32      22.886  23.915  -1.095  1.00  0.00           H
ATOM   3440  HB  VAL D  32      20.255  23.415  -0.768  1.00  0.00           H
ATOM   3441 HG11 VAL D  32      19.788  24.653  -2.881  1.00  0.00           H
ATOM   3442 HG12 VAL D  32      21.123  25.390  -1.969  1.00  0.00           H
ATOM   3443 HG13 VAL D  32      21.471  24.380  -3.410  1.00  0.00           H
ATOM   3444 HG21 VAL D  32      19.182  22.202  -2.516  1.00  0.00           H
ATOM   3445 HG22 VAL D  32      20.711  21.902  -3.378  1.00  0.00           H
ATOM   3446 HG23 VAL D  32      20.395  21.115  -1.802  1.00  0.00           H
ATOM   3447  HN  VAL D  32      22.881  21.629  -2.718  1.00  0.00           H
ATOM   3448  N   PRO D  33      21.993  23.209   1.393  1.00  0.00           N
ATOM   3449  CA  PRO D  33      22.075  22.661   2.738  1.00  0.00           C
ATOM   3450  C   PRO D  33      21.007  21.627   2.990  1.00  0.00           C
ATOM   3451  O   PRO D  33      20.160  21.410   2.137  1.00  0.00           O
ATOM   3452  CB  PRO D  33      21.807  23.931   3.596  1.00  0.00           C
ATOM   3453  CG  PRO D  33      22.071  25.107   2.631  1.00  0.00           C
ATOM   3454  CD  PRO D  33      21.522  24.580   1.292  1.00  0.00           C
ATOM   3455  HA  PRO D  33      23.084  22.256   2.921  1.00  0.00           H
ATOM   3456  HD3 PRO D  33      21.892  25.186   0.458  1.00  0.00           H
ATOM   3457  HD2 PRO D  33      20.423  24.572   1.315  1.00  0.00           H
ATOM   3458  HG3 PRO D  33      23.156  25.263   2.523  1.00  0.00           H
ATOM   3459  HG2 PRO D  33      21.605  26.052   2.954  1.00  0.00           H
ATOM   3460  HB2 PRO D  33      20.747  23.975   3.899  1.00  0.00           H
ATOM   3461  HB3 PRO D  33      22.434  23.995   4.497  1.00  0.00           H
ATOM   3462  N   SER D  34      21.039  20.998   4.183  1.00  0.00           N
ATOM   3463  CA  SER D  34      19.983  20.060   4.544  1.00  0.00           C
ATOM   3464  C   SER D  34      18.659  20.772   4.706  1.00  0.00           C
ATOM   3465  O   SER D  34      17.650  20.244   4.264  1.00  0.00           O
ATOM   3466  CB  SER D  34      20.283  19.404   5.917  1.00  0.00           C
ATOM   3467  OG  SER D  34      20.367  20.428   6.924  1.00  0.00           O
ATOM   3468  HA  SER D  34      19.921  19.275   3.773  1.00  0.00           H
ATOM   3469  HB2 SER D  34      19.486  18.688   6.173  1.00  0.00           H
ATOM   3470  HB3 SER D  34      21.237  18.862   5.862  1.00  0.00           H
ATOM   3471  HG1 SER D  34      20.544  20.080   7.792  1.00  0.00           H
ATOM   3472  HN  SER D  34      21.766  21.185   4.845  1.00  0.00           H
ATOM   3473  N   GLN D  35      18.649  21.943   5.382  1.00  0.00           N
ATOM   3474  CA  GLN D  35      17.403  22.483   5.930  1.00  0.00           C
ATOM   3475  C   GLN D  35      17.408  23.992   5.825  1.00  0.00           C
ATOM   3476  O   GLN D  35      18.308  24.506   5.180  1.00  0.00           O
ATOM   3477  CB  GLN D  35      17.349  21.942   7.391  1.00  0.00           C
ATOM   3478  CG  GLN D  35      18.209  22.798   8.367  1.00  0.00           C
ATOM   3479  CD  GLN D  35      18.662  22.084   9.619  1.00  0.00           C
ATOM   3480  OE1 GLN D  35      18.641  20.864   9.667  1.00  0.00           O
ATOM   3481  NE2 GLN D  35      19.095  22.832  10.659  1.00  0.00           N
ATOM   3482  HA  GLN D  35      16.531  22.112   5.369  1.00  0.00           H
ATOM   3483  HB2 GLN D  35      16.313  21.909   7.756  1.00  0.00           H
ATOM   3484  HB3 GLN D  35      17.705  20.900   7.372  1.00  0.00           H
ATOM   3485  HG2 GLN D  35      19.128  23.121   7.862  1.00  0.00           H
ATOM   3486  HG3 GLN D  35      17.638  23.698   8.648  1.00  0.00           H
ATOM   3487 HE22 GLN D  35      19.411  22.382  11.496  1.00  0.00           H
ATOM   3488 HE21 GLN D  35      19.113  23.833  10.612  1.00  0.00           H
ATOM   3489  HN  GLN D  35      19.507  22.383   5.650  1.00  0.00           H
ATOM   3490  N   ASN D  36      16.446  24.731   6.430  1.00  0.00           N
ATOM   3491  CA  ASN D  36      16.481  26.190   6.323  1.00  0.00           C
ATOM   3492  C   ASN D  36      17.761  26.709   6.929  1.00  0.00           C
ATOM   3493  O   ASN D  36      18.390  25.995   7.693  1.00  0.00           O
ATOM   3494  CB  ASN D  36      15.284  26.927   6.993  1.00  0.00           C
ATOM   3495  CG  ASN D  36      14.971  26.431   8.389  1.00  0.00           C
ATOM   3496  OD1 ASN D  36      13.876  25.934   8.600  1.00  0.00           O
ATOM   3497  ND2 ASN D  36      15.888  26.539   9.376  1.00  0.00           N
ATOM   3498  HA  ASN D  36      16.486  26.449   5.250  1.00  0.00           H
ATOM   3499  HB2 ASN D  36      15.461  28.013   7.051  1.00  0.00           H
ATOM   3500  HB3 ASN D  36      14.408  26.785   6.344  1.00  0.00           H
ATOM   3501 HD22 ASN D  36      15.680  26.168  10.281  1.00  0.00           H
ATOM   3502 HD21 ASN D  36      16.771  26.984   9.237  1.00  0.00           H
ATOM   3503  HN  ASN D  36      15.721  24.308   6.969  1.00  0.00           H
ATOM   3504  N   VAL D  37      18.139  27.963   6.597  1.00  0.00           N
ATOM   3505  CA  VAL D  37      19.351  28.549   7.150  1.00  0.00           C
ATOM   3506  C   VAL D  37      19.040  29.977   7.549  1.00  0.00           C
ATOM   3507  O   VAL D  37      19.631  30.896   7.006  1.00  0.00           O
ATOM   3508  CB  VAL D  37      20.515  28.346   6.139  1.00  0.00           C
ATOM   3509  CG1 VAL D  37      20.909  26.843   6.040  1.00  0.00           C
ATOM   3510  CG2 VAL D  37      20.212  28.896   4.717  1.00  0.00           C
ATOM   3511  HA  VAL D  37      19.641  28.057   8.090  1.00  0.00           H
ATOM   3512  HB  VAL D  37      21.368  28.902   6.549  1.00  0.00           H
ATOM   3513 HG11 VAL D  37      21.819  26.723   5.434  1.00  0.00           H
ATOM   3514 HG12 VAL D  37      21.096  26.409   7.035  1.00  0.00           H
ATOM   3515 HG13 VAL D  37      20.105  26.267   5.559  1.00  0.00           H
ATOM   3516 HG21 VAL D  37      21.107  28.796   4.082  1.00  0.00           H
ATOM   3517 HG22 VAL D  37      19.395  28.329   4.248  1.00  0.00           H
ATOM   3518 HG23 VAL D  37      19.930  29.958   4.740  1.00  0.00           H
ATOM   3519  HN  VAL D  37      17.608  28.511   5.949  1.00  0.00           H
ATOM   3520  N   TYR D  38      18.091  30.156   8.502  1.00  0.00           N
ATOM   3521  CA  TYR D  38      17.592  31.489   8.852  1.00  0.00           C
ATOM   3522  C   TYR D  38      18.662  32.556   8.821  1.00  0.00           C
ATOM   3523  O   TYR D  38      18.494  33.533   8.108  1.00  0.00           O
ATOM   3524  CB  TYR D  38      16.894  31.531  10.239  1.00  0.00           C
ATOM   3525  CG  TYR D  38      15.715  30.548  10.319  1.00  0.00           C
ATOM   3526  CD1 TYR D  38      14.575  30.741   9.528  1.00  0.00           C
ATOM   3527  CD2 TYR D  38      15.760  29.454  11.191  1.00  0.00           C
ATOM   3528  CE1 TYR D  38      13.508  29.841   9.594  1.00  0.00           C
ATOM   3529  CE2 TYR D  38      14.672  28.585  11.295  1.00  0.00           C
ATOM   3530  CZ  TYR D  38      13.548  28.760  10.477  1.00  0.00           C
ATOM   3531  OH  TYR D  38      12.470  27.875  10.528  1.00  0.00           O
ATOM   3532  HA  TYR D  38      16.827  31.754   8.111  1.00  0.00           H
ATOM   3533  HB3 TYR D  38      16.501  32.545  10.425  1.00  0.00           H
ATOM   3534  HB2 TYR D  38      17.627  31.311  11.029  1.00  0.00           H
ATOM   3535  HD2 TYR D  38      16.641  29.271  11.797  1.00  0.00           H
ATOM   3536  HE2 TYR D  38      14.709  27.772  12.014  1.00  0.00           H
ATOM   3537  HE1 TYR D  38      12.640  29.984   8.958  1.00  0.00           H
ATOM   3538  HD1 TYR D  38      14.511  31.593   8.860  1.00  0.00           H
ATOM   3539  HH  TYR D  38      12.541  27.202  11.196  1.00  0.00           H
ATOM   3540  HN  TYR D  38      17.649  29.362   8.925  1.00  0.00           H
ATOM   3541  N   ASP D  39      19.757  32.372   9.596  1.00  0.00           N
ATOM   3542  CA  ASP D  39      20.796  33.393   9.699  1.00  0.00           C
ATOM   3543  C   ASP D  39      22.144  32.778   9.395  1.00  0.00           C
ATOM   3544  O   ASP D  39      22.204  31.582   9.157  1.00  0.00           O
ATOM   3545  CB  ASP D  39      20.739  33.999  11.126  1.00  0.00           C
ATOM   3546  CG  ASP D  39      21.194  33.012  12.168  1.00  0.00           C
ATOM   3547  OD1 ASP D  39      20.761  31.829  12.105  1.00  0.00           O
ATOM   3548  OD2 ASP D  39      21.993  33.412  13.058  1.00  0.00           O
ATOM   3549  HA  ASP D  39      20.626  34.211   8.985  1.00  0.00           H
ATOM   3550  HB2 ASP D  39      21.365  34.904  11.180  1.00  0.00           H
ATOM   3551  HB3 ASP D  39      19.701  34.294  11.349  1.00  0.00           H
ATOM   3552  HN  ASP D  39      19.868  31.548  10.151  1.00  0.00           H
ATOM   3553  N   GLY D  40      23.236  33.578   9.395  1.00  0.00           N
ATOM   3554  CA  GLY D  40      24.550  33.018   9.097  1.00  0.00           C
ATOM   3555  C   GLY D  40      24.924  31.924  10.066  1.00  0.00           C
ATOM   3556  O   GLY D  40      25.589  30.992   9.649  1.00  0.00           O
ATOM   3557  HA3 GLY D  40      25.334  33.790   9.169  1.00  0.00           H
ATOM   3558  HA2 GLY D  40      24.548  32.633   8.065  1.00  0.00           H
ATOM   3559  HN  GLY D  40      23.170  34.560   9.584  1.00  0.00           H
ATOM   3560  N   THR D  41      24.533  32.014  11.358  1.00  0.00           N
ATOM   3561  CA  THR D  41      24.891  30.954  12.300  1.00  0.00           C
ATOM   3562  C   THR D  41      24.236  29.656  11.889  1.00  0.00           C
ATOM   3563  O   THR D  41      24.920  28.646  11.836  1.00  0.00           O
ATOM   3564  CB  THR D  41      24.485  31.323  13.753  1.00  0.00           C
ATOM   3565  OG1 THR D  41      25.078  32.599  14.047  1.00  0.00           O
ATOM   3566  CG2 THR D  41      24.958  30.251  14.770  1.00  0.00           C
ATOM   3567  HA  THR D  41      25.984  30.834  12.279  1.00  0.00           H
ATOM   3568  HB  THR D  41      23.386  31.403  13.811  1.00  0.00           H
ATOM   3569  HG1 THR D  41      24.851  32.922  14.913  1.00  0.00           H
ATOM   3570 HG23 THR D  41      26.051  30.137  14.721  1.00  0.00           H
ATOM   3571 HG21 THR D  41      24.684  30.551  15.793  1.00  0.00           H
ATOM   3572 HG22 THR D  41      24.486  29.279  14.560  1.00  0.00           H
ATOM   3573  HN  THR D  41      24.007  32.797  11.691  1.00  0.00           H
ATOM   3574  N   ASP D  42      22.916  29.660  11.595  1.00  0.00           N
ATOM   3575  CA  ASP D  42      22.257  28.419  11.191  1.00  0.00           C
ATOM   3576  C   ASP D  42      22.943  27.900   9.947  1.00  0.00           C
ATOM   3577  O   ASP D  42      23.196  26.709   9.863  1.00  0.00           O
ATOM   3578  CB  ASP D  42      20.743  28.638  10.918  1.00  0.00           C
ATOM   3579  CG  ASP D  42      19.954  27.376  10.675  1.00  0.00           C
ATOM   3580  OD1 ASP D  42      18.702  27.479  10.550  1.00  0.00           O
ATOM   3581  OD2 ASP D  42      20.559  26.273  10.604  1.00  0.00           O
ATOM   3582  HA  ASP D  42      22.361  27.691  12.014  1.00  0.00           H
ATOM   3583  HB2 ASP D  42      20.292  29.141  11.788  1.00  0.00           H
ATOM   3584  HB3 ASP D  42      20.633  29.291  10.041  1.00  0.00           H
ATOM   3585  HN  ASP D  42      22.381  30.505  11.635  1.00  0.00           H
ATOM   3586  N   PHE D  43      23.260  28.783   8.973  1.00  0.00           N
ATOM   3587  CA  PHE D  43      23.928  28.320   7.756  1.00  0.00           C
ATOM   3588  C   PHE D  43      25.240  27.673   8.138  1.00  0.00           C
ATOM   3589  O   PHE D  43      25.516  26.561   7.720  1.00  0.00           O
ATOM   3590  CB  PHE D  43      24.174  29.489   6.752  1.00  0.00           C
ATOM   3591  CG  PHE D  43      24.458  29.115   5.282  1.00  0.00           C
ATOM   3592  CD1 PHE D  43      24.613  27.801   4.816  1.00  0.00           C
ATOM   3593  CD2 PHE D  43      24.571  30.166   4.364  1.00  0.00           C
ATOM   3594  CE1 PHE D  43      24.950  27.557   3.480  1.00  0.00           C
ATOM   3595  CE2 PHE D  43      24.899  29.923   3.029  1.00  0.00           C
ATOM   3596  CZ  PHE D  43      25.092  28.616   2.583  1.00  0.00           C
ATOM   3597  HA  PHE D  43      23.262  27.573   7.308  1.00  0.00           H
ATOM   3598  HB2 PHE D  43      23.294  30.147   6.730  1.00  0.00           H
ATOM   3599  HB3 PHE D  43      25.016  30.103   7.106  1.00  0.00           H
ATOM   3600  HD2 PHE D  43      24.407  31.190   4.689  1.00  0.00           H
ATOM   3601  HE2 PHE D  43      25.003  30.744   2.329  1.00  0.00           H
ATOM   3602  HZ  PHE D  43      25.350  28.422   1.551  1.00  0.00           H
ATOM   3603  HE1 PHE D  43      25.113  26.547   3.131  1.00  0.00           H
ATOM   3604  HD1 PHE D  43      24.483  26.946   5.464  1.00  0.00           H
ATOM   3605  HN  PHE D  43      23.045  29.757   9.071  1.00  0.00           H
ATOM   3606  N   ARG D  44      26.060  28.373   8.949  1.00  0.00           N
ATOM   3607  CA  ARG D  44      27.396  27.885   9.287  1.00  0.00           C
ATOM   3608  C   ARG D  44      27.346  26.594  10.074  1.00  0.00           C
ATOM   3609  O   ARG D  44      28.206  25.750   9.880  1.00  0.00           O
ATOM   3610  CB  ARG D  44      28.137  28.993  10.086  1.00  0.00           C
ATOM   3611  CG  ARG D  44      29.599  28.634  10.449  1.00  0.00           C
ATOM   3612  CD  ARG D  44      30.339  29.838  11.098  1.00  0.00           C
ATOM   3613  NE  ARG D  44      29.647  30.284  12.316  1.00  0.00           N
ATOM   3614  CZ  ARG D  44      28.809  31.305  12.402  1.00  0.00           C
ATOM   3615  NH1 ARG D  44      28.449  32.065  11.394  1.00  0.00           N
ATOM   3616  NH2 ARG D  44      28.295  31.583  13.581  1.00  0.00           N
ATOM   3617  HA  ARG D  44      27.940  27.712   8.345  1.00  0.00           H
ATOM   3618  HB2 ARG D  44      28.144  29.894   9.456  1.00  0.00           H
ATOM   3619  HB3 ARG D  44      27.576  29.208  11.009  1.00  0.00           H
ATOM   3620  HG2 ARG D  44      29.596  27.789  11.158  1.00  0.00           H
ATOM   3621  HG3 ARG D  44      30.141  28.321   9.541  1.00  0.00           H
ATOM   3622  HD2 ARG D  44      31.336  29.476  11.402  1.00  0.00           H
ATOM   3623  HD3 ARG D  44      30.543  30.623  10.358  1.00  0.00           H
ATOM   3624  HE  ARG D  44      29.865  29.752  13.175  1.00  0.00           H
ATOM   3625 HH12 ARG D  44      27.786  32.844  11.528  1.00  0.00           H
ATOM   3626 HH11 ARG D  44      28.802  31.920  10.444  1.00  0.00           H
ATOM   3627 HH22 ARG D  44      27.637  32.368  13.706  1.00  0.00           H
ATOM   3628 HH21 ARG D  44      28.534  31.029  14.416  1.00  0.00           H
ATOM   3629  HN  ARG D  44      25.758  29.252   9.318  1.00  0.00           H
ATOM   3630  N   ASN D  45      26.348  26.415  10.968  1.00  0.00           N
ATOM   3631  CA  ASN D  45      26.258  25.168  11.728  1.00  0.00           C
ATOM   3632  C   ASN D  45      25.837  24.068  10.781  1.00  0.00           C
ATOM   3633  O   ASN D  45      26.418  22.996  10.814  1.00  0.00           O
ATOM   3634  CB  ASN D  45      25.257  25.252  12.915  1.00  0.00           C
ATOM   3635  CG  ASN D  45      25.874  25.897  14.137  1.00  0.00           C
ATOM   3636  OD1 ASN D  45      25.971  25.237  15.160  1.00  0.00           O
ATOM   3637  ND2 ASN D  45      26.308  27.176  14.085  1.00  0.00           N
ATOM   3638  HA  ASN D  45      27.250  24.913  12.140  1.00  0.00           H
ATOM   3639  HB2 ASN D  45      24.341  25.788  12.623  1.00  0.00           H
ATOM   3640  HB3 ASN D  45      24.960  24.226  13.191  1.00  0.00           H
ATOM   3641 HD22 ASN D  45      26.725  27.585  14.898  1.00  0.00           H
ATOM   3642 HD21 ASN D  45      26.228  27.730  13.259  1.00  0.00           H
ATOM   3643  HN  ASN D  45      25.631  27.102  11.071  1.00  0.00           H
ATOM   3644  N   VAL D  46      24.826  24.311   9.921  1.00  0.00           N
ATOM   3645  CA  VAL D  46      24.417  23.279   8.970  1.00  0.00           C
ATOM   3646  C   VAL D  46      25.560  23.002   8.018  1.00  0.00           C
ATOM   3647  O   VAL D  46      25.712  21.868   7.592  1.00  0.00           O
ATOM   3648  CB  VAL D  46      23.108  23.674   8.232  1.00  0.00           C
ATOM   3649  CG1 VAL D  46      22.772  22.659   7.106  1.00  0.00           C
ATOM   3650  CG2 VAL D  46      21.926  23.729   9.242  1.00  0.00           C
ATOM   3651  HA  VAL D  46      24.209  22.355   9.530  1.00  0.00           H
ATOM   3652  HB  VAL D  46      23.248  24.668   7.774  1.00  0.00           H
ATOM   3653 HG11 VAL D  46      21.794  22.908   6.670  1.00  0.00           H
ATOM   3654 HG12 VAL D  46      23.530  22.687   6.308  1.00  0.00           H
ATOM   3655 HG13 VAL D  46      22.729  21.635   7.509  1.00  0.00           H
ATOM   3656 HG21 VAL D  46      21.058  24.214   8.771  1.00  0.00           H
ATOM   3657 HG22 VAL D  46      21.640  22.713   9.555  1.00  0.00           H
ATOM   3658 HG23 VAL D  46      22.182  24.297  10.147  1.00  0.00           H
ATOM   3659  HN  VAL D  46      24.381  25.208   9.895  1.00  0.00           H
ATOM   3660  N   CYS D  47      26.401  24.002   7.678  1.00  0.00           N
ATOM   3661  CA  CYS D  47      27.570  23.705   6.859  1.00  0.00           C
ATOM   3662  C   CYS D  47      28.463  22.749   7.615  1.00  0.00           C
ATOM   3663  O   CYS D  47      28.955  21.812   7.009  1.00  0.00           O
ATOM   3664  CB  CYS D  47      28.360  24.977   6.473  1.00  0.00           C
ATOM   3665  SG  CYS D  47      27.300  26.044   5.467  1.00  0.00           S
ATOM   3666  HA  CYS D  47      27.229  23.228   5.926  1.00  0.00           H
ATOM   3667  HB2 CYS D  47      28.722  25.521   7.356  1.00  0.00           H
ATOM   3668  HB3 CYS D  47      29.214  24.712   5.845  1.00  0.00           H
ATOM   3669  HN  CYS D  47      26.272  24.935   8.012  1.00  0.00           H
ATOM   3670  N   ALA D  48      28.674  22.944   8.938  1.00  0.00           N
ATOM   3671  CA  ALA D  48      29.458  21.969   9.696  1.00  0.00           C
ATOM   3672  C   ALA D  48      28.797  20.608   9.638  1.00  0.00           C
ATOM   3673  O   ALA D  48      29.512  19.623   9.573  1.00  0.00           O
ATOM   3674  CB  ALA D  48      29.653  22.380  11.178  1.00  0.00           C
ATOM   3675  HA  ALA D  48      30.458  21.907   9.233  1.00  0.00           H
ATOM   3676  HB1 ALA D  48      30.312  21.658  11.686  1.00  0.00           H
ATOM   3677  HB2 ALA D  48      30.114  23.379  11.236  1.00  0.00           H
ATOM   3678  HB3 ALA D  48      28.691  22.404  11.709  1.00  0.00           H
ATOM   3679  HN  ALA D  48      28.281  23.730   9.418  1.00  0.00           H
ATOM   3680  N   LYS D  49      27.446  20.511   9.641  1.00  0.00           N
ATOM   3681  CA  LYS D  49      26.816  19.198   9.484  1.00  0.00           C
ATOM   3682  C   LYS D  49      27.234  18.583   8.163  1.00  0.00           C
ATOM   3683  O   LYS D  49      27.336  17.369   8.110  1.00  0.00           O
ATOM   3684  CB  LYS D  49      25.263  19.230   9.545  1.00  0.00           C
ATOM   3685  CG  LYS D  49      24.707  19.685  10.922  1.00  0.00           C
ATOM   3686  CD  LYS D  49      23.153  19.687  10.912  1.00  0.00           C
ATOM   3687  CE  LYS D  49      22.540  20.347  12.179  1.00  0.00           C
ATOM   3688  NZ  LYS D  49      22.923  19.662  13.436  1.00  0.00           N
ATOM   3689  HA  LYS D  49      27.172  18.547  10.301  1.00  0.00           H
ATOM   3690  HB2 LYS D  49      24.877  19.880   8.747  1.00  0.00           H
ATOM   3691  HB3 LYS D  49      24.884  18.216   9.360  1.00  0.00           H
ATOM   3692  HG2 LYS D  49      25.075  18.992  11.695  1.00  0.00           H
ATOM   3693  HG3 LYS D  49      25.071  20.693  11.168  1.00  0.00           H
ATOM   3694  HD2 LYS D  49      22.791  20.246  10.032  1.00  0.00           H
ATOM   3695  HD3 LYS D  49      22.788  18.650  10.823  1.00  0.00           H
ATOM   3696  HE2 LYS D  49      22.850  21.406  12.225  1.00  0.00           H
ATOM   3697  HE3 LYS D  49      21.441  20.325  12.079  1.00  0.00           H
ATOM   3698  HZ1 LYS D  49      22.376  20.062  14.280  1.00  0.00           H
ATOM   3699  HZ2 LYS D  49      22.714  18.602  13.395  1.00  0.00           H
ATOM   3700  HZ3 LYS D  49      23.968  19.790  13.681  1.00  0.00           H
ATOM   3701  HN  LYS D  49      26.871  21.324   9.708  1.00  0.00           H
ATOM   3702  N   THR D  50      27.480  19.389   7.102  1.00  0.00           N
ATOM   3703  CA  THR D  50      27.987  18.872   5.827  1.00  0.00           C
ATOM   3704  C   THR D  50      29.446  19.246   5.641  1.00  0.00           C
ATOM   3705  O   THR D  50      29.877  19.347   4.505  1.00  0.00           O
ATOM   3706  CB  THR D  50      26.998  19.413   4.751  1.00  0.00           C
ATOM   3707  OG1 THR D  50      26.782  20.809   5.009  1.00  0.00           O
ATOM   3708  CG2 THR D  50      27.382  19.185   3.265  1.00  0.00           C
ATOM   3709  HA  THR D  50      27.952  17.773   5.781  1.00  0.00           H
ATOM   3710  HB  THR D  50      26.048  18.879   4.911  1.00  0.00           H
ATOM   3711  HG1 THR D  50      26.068  21.166   4.491  1.00  0.00           H
ATOM   3712 HG23 THR D  50      27.696  18.143   3.098  1.00  0.00           H
ATOM   3713 HG21 THR D  50      26.500  19.395   2.642  1.00  0.00           H
ATOM   3714 HG22 THR D  50      28.177  19.868   2.934  1.00  0.00           H
ATOM   3715  HN  THR D  50      27.343  20.379   7.163  1.00  0.00           H
ATOM   3716  N   GLY D  51      30.235  19.441   6.729  1.00  0.00           N
ATOM   3717  CA  GLY D  51      31.634  19.866   6.612  1.00  0.00           C
ATOM   3718  C   GLY D  51      31.848  20.781   5.430  1.00  0.00           C
ATOM   3719  O   GLY D  51      32.329  20.333   4.401  1.00  0.00           O
ATOM   3720  HA3 GLY D  51      32.297  18.992   6.558  1.00  0.00           H
ATOM   3721  HA2 GLY D  51      31.934  20.423   7.514  1.00  0.00           H
ATOM   3722  HN  GLY D  51      29.888  19.266   7.650  1.00  0.00           H
ATOM   3723  N   ALA D  52      31.464  22.067   5.575  1.00  0.00           N
ATOM   3724  CA  ALA D  52      31.446  22.982   4.435  1.00  0.00           C
ATOM   3725  C   ALA D  52      31.572  24.405   4.932  1.00  0.00           C
ATOM   3726  O   ALA D  52      31.704  24.564   6.136  1.00  0.00           O
ATOM   3727  CB  ALA D  52      30.073  22.731   3.756  1.00  0.00           C
ATOM   3728  HA  ALA D  52      32.276  22.790   3.738  1.00  0.00           H
ATOM   3729  HB1 ALA D  52      29.757  23.570   3.124  1.00  0.00           H
ATOM   3730  HB2 ALA D  52      30.115  21.819   3.141  1.00  0.00           H
ATOM   3731  HB3 ALA D  52      29.296  22.590   4.520  1.00  0.00           H
ATOM   3732  HN  ALA D  52      31.080  22.398   6.441  1.00  0.00           H
ATOM   3733  N   GLN D  53      31.511  25.431   4.047  1.00  0.00           N
ATOM   3734  CA  GLN D  53      31.393  26.823   4.500  1.00  0.00           C
ATOM   3735  C   GLN D  53      30.090  27.398   3.976  1.00  0.00           C
ATOM   3736  O   GLN D  53      29.641  26.916   2.948  1.00  0.00           O
ATOM   3737  CB  GLN D  53      32.571  27.712   4.006  1.00  0.00           C
ATOM   3738  CG  GLN D  53      33.759  27.733   5.002  1.00  0.00           C
ATOM   3739  CD  GLN D  53      34.380  26.369   5.146  1.00  0.00           C
ATOM   3740  OE1 GLN D  53      34.131  25.698   6.135  1.00  0.00           O
ATOM   3741  NE2 GLN D  53      35.199  25.944   4.162  1.00  0.00           N
ATOM   3742  HA  GLN D  53      31.359  26.855   5.597  1.00  0.00           H
ATOM   3743  HB2 GLN D  53      32.896  27.370   3.012  1.00  0.00           H
ATOM   3744  HB3 GLN D  53      32.239  28.757   3.898  1.00  0.00           H
ATOM   3745  HG2 GLN D  53      34.531  28.422   4.631  1.00  0.00           H
ATOM   3746  HG3 GLN D  53      33.431  28.107   5.985  1.00  0.00           H
ATOM   3747 HE22 GLN D  53      35.621  25.043   4.224  1.00  0.00           H
ATOM   3748 HE21 GLN D  53      35.410  26.527   3.378  1.00  0.00           H
ATOM   3749  HN  GLN D  53      31.480  25.263   3.059  1.00  0.00           H
ATOM   3750  N   PRO D  54      29.453  28.411   4.623  1.00  0.00           N
ATOM   3751  CA  PRO D  54      28.214  28.961   4.087  1.00  0.00           C
ATOM   3752  C   PRO D  54      28.508  29.839   2.893  1.00  0.00           C
ATOM   3753  O   PRO D  54      28.831  30.999   3.098  1.00  0.00           O
ATOM   3754  CB  PRO D  54      27.725  29.742   5.336  1.00  0.00           C
ATOM   3755  CG  PRO D  54      29.022  30.190   6.046  1.00  0.00           C
ATOM   3756  CD  PRO D  54      29.937  28.957   5.888  1.00  0.00           C
ATOM   3757  HA  PRO D  54      27.492  28.184   3.807  1.00  0.00           H
ATOM   3758  HD3 PRO D  54      29.745  28.238   6.700  1.00  0.00           H
ATOM   3759  HD2 PRO D  54      30.996  29.258   5.893  1.00  0.00           H
ATOM   3760  HG3 PRO D  54      28.860  30.474   7.099  1.00  0.00           H
ATOM   3761  HG2 PRO D  54      29.460  31.051   5.517  1.00  0.00           H
ATOM   3762  HB2 PRO D  54      27.072  30.594   5.100  1.00  0.00           H
ATOM   3763  HB3 PRO D  54      27.188  29.055   6.010  1.00  0.00           H
ATOM   3764  N   LEU D  55      28.411  29.311   1.646  1.00  0.00           N
ATOM   3765  CA  LEU D  55      28.741  30.117   0.471  1.00  0.00           C
ATOM   3766  C   LEU D  55      27.546  30.473  -0.374  1.00  0.00           C
ATOM   3767  O   LEU D  55      26.519  29.834  -0.240  1.00  0.00           O
ATOM   3768  CB  LEU D  55      29.639  29.354  -0.534  1.00  0.00           C
ATOM   3769  CG  LEU D  55      30.958  28.797   0.055  1.00  0.00           C
ATOM   3770  CD1 LEU D  55      31.884  28.510  -1.157  1.00  0.00           C
ATOM   3771  CD2 LEU D  55      31.648  29.772   1.048  1.00  0.00           C
ATOM   3772  HA  LEU D  55      29.246  31.052   0.763  1.00  0.00           H
ATOM   3773  HB2 LEU D  55      29.073  28.512  -0.967  1.00  0.00           H
ATOM   3774  HB3 LEU D  55      29.898  30.035  -1.361  1.00  0.00           H
ATOM   3775  HG  LEU D  55      30.744  27.858   0.597  1.00  0.00           H
ATOM   3776 HD21 LEU D  55      32.640  29.387   1.329  1.00  0.00           H
ATOM   3777 HD22 LEU D  55      31.761  30.768   0.596  1.00  0.00           H
ATOM   3778 HD23 LEU D  55      31.061  29.876   1.971  1.00  0.00           H
ATOM   3779 HD11 LEU D  55      32.737  27.916  -0.820  1.00  0.00           H
ATOM   3780 HD12 LEU D  55      31.368  27.967  -1.957  1.00  0.00           H
ATOM   3781 HD13 LEU D  55      32.227  29.448  -1.609  1.00  0.00           H
ATOM   3782  HN  LEU D  55      28.125  28.362   1.494  1.00  0.00           H
ATOM   3783  N   CYS D  56      27.738  31.468  -1.272  1.00  0.00           N
ATOM   3784  CA  CYS D  56      26.754  31.833  -2.289  1.00  0.00           C
ATOM   3785  C   CYS D  56      27.072  31.117  -3.578  1.00  0.00           C
ATOM   3786  O   CYS D  56      28.206  30.686  -3.694  1.00  0.00           O
ATOM   3787  CB  CYS D  56      26.873  33.354  -2.537  1.00  0.00           C
ATOM   3788  SG  CYS D  56      27.055  34.131  -0.905  1.00  0.00           S
ATOM   3789  HA  CYS D  56      25.733  31.620  -1.959  1.00  0.00           H
ATOM   3790  HB2 CYS D  56      27.787  33.565  -3.105  1.00  0.00           H
ATOM   3791  HB3 CYS D  56      26.012  33.756  -3.091  1.00  0.00           H
ATOM   3792  HN  CYS D  56      28.610  31.954  -1.290  1.00  0.00           H
ATOM   3793  N   CYS D  57      26.136  30.987  -4.548  1.00  0.00           N
ATOM   3794  CA  CYS D  57      26.455  30.336  -5.822  1.00  0.00           C
ATOM   3795  C   CYS D  57      25.504  30.780  -6.916  1.00  0.00           C
ATOM   3796  O   CYS D  57      24.516  31.402  -6.572  1.00  0.00           O
ATOM   3797  CB  CYS D  57      26.383  28.792  -5.711  1.00  0.00           C
ATOM   3798  SG  CYS D  57      27.233  28.119  -4.257  1.00  0.00           S
ATOM   3799  HA  CYS D  57      27.464  30.633  -6.133  1.00  0.00           H
ATOM   3800  HB2 CYS D  57      25.336  28.484  -5.632  1.00  0.00           H
ATOM   3801  HB3 CYS D  57      26.824  28.328  -6.601  1.00  0.00           H
ATOM   3802  HN  CYS D  57      25.207  31.321  -4.403  1.00  0.00           H
ATOM   3803  N   VAL D  58      25.751  30.484  -8.217  1.00  0.00           N
ATOM   3804  CA  VAL D  58      24.816  30.891  -9.274  1.00  0.00           C
ATOM   3805  C   VAL D  58      23.671  29.893  -9.389  1.00  0.00           C
ATOM   3806  O   VAL D  58      22.750  30.008  -8.597  1.00  0.00           O
ATOM   3807  CB  VAL D  58      25.461  31.377 -10.620  1.00  0.00           C
ATOM   3808  CG1 VAL D  58      25.854  32.885 -10.559  1.00  0.00           C
ATOM   3809  CG2 VAL D  58      26.725  30.590 -11.059  1.00  0.00           C
ATOM   3810  HA  VAL D  58      24.301  31.802  -8.933  1.00  0.00           H
ATOM   3811  HB  VAL D  58      24.700  31.280 -11.415  1.00  0.00           H
ATOM   3812 HG11 VAL D  58      26.374  33.191 -11.479  1.00  0.00           H
ATOM   3813 HG12 VAL D  58      24.956  33.512 -10.458  1.00  0.00           H
ATOM   3814 HG13 VAL D  58      26.519  33.074  -9.701  1.00  0.00           H
ATOM   3815 HG21 VAL D  58      27.012  30.865 -12.086  1.00  0.00           H
ATOM   3816 HG22 VAL D  58      27.565  30.842 -10.397  1.00  0.00           H
ATOM   3817 HG23 VAL D  58      26.568  29.506 -11.038  1.00  0.00           H
ATOM   3818  HN  VAL D  58      26.550  29.940  -8.458  1.00  0.00           H
ATOM   3819  N   ALA D  59      23.645  28.922 -10.334  1.00  0.00           N
ATOM   3820  CA  ALA D  59      22.458  28.067 -10.524  1.00  0.00           C
ATOM   3821  C   ALA D  59      22.287  27.085  -9.377  1.00  0.00           C
ATOM   3822  O   ALA D  59      23.279  26.896  -8.688  1.00  0.00           O
ATOM   3823  CB  ALA D  59      22.618  27.354 -11.898  1.00  0.00           C
ATOM   3824  HA  ALA D  59      21.571  28.719 -10.577  1.00  0.00           H
ATOM   3825  HB1 ALA D  59      21.740  26.774 -12.202  1.00  0.00           H
ATOM   3826  HB2 ALA D  59      22.796  28.106 -12.683  1.00  0.00           H
ATOM   3827  HB3 ALA D  59      23.480  26.670 -11.862  1.00  0.00           H
ATOM   3828  HN  ALA D  59      24.422  28.796 -10.943  1.00  0.00           H
ATOM   3829  N   PRO D  60      21.117  26.443  -9.086  1.00  0.00           N
ATOM   3830  CA  PRO D  60      21.030  25.578  -7.912  1.00  0.00           C
ATOM   3831  C   PRO D  60      21.489  24.162  -8.155  1.00  0.00           C
ATOM   3832  O   PRO D  60      21.754  23.480  -7.177  1.00  0.00           O
ATOM   3833  CB  PRO D  60      19.493  25.513  -7.730  1.00  0.00           C
ATOM   3834  CG  PRO D  60      18.961  25.571  -9.180  1.00  0.00           C
ATOM   3835  CD  PRO D  60      19.892  26.606  -9.867  1.00  0.00           C
ATOM   3836  HA  PRO D  60      21.526  26.002  -7.023  1.00  0.00           H
ATOM   3837  HD3 PRO D  60      19.501  27.628  -9.771  1.00  0.00           H
ATOM   3838  HD2 PRO D  60      19.973  26.347 -10.929  1.00  0.00           H
ATOM   3839  HG3 PRO D  60      17.893  25.823  -9.251  1.00  0.00           H
ATOM   3840  HG2 PRO D  60      19.087  24.575  -9.633  1.00  0.00           H
ATOM   3841  HB2 PRO D  60      19.149  24.620  -7.180  1.00  0.00           H
ATOM   3842  HB3 PRO D  60      19.145  26.397  -7.182  1.00  0.00           H
ATOM   3843  N   VAL D  61      21.553  23.681  -9.418  1.00  0.00           N
ATOM   3844  CA  VAL D  61      21.780  22.254  -9.630  1.00  0.00           C
ATOM   3845  C   VAL D  61      23.132  21.892  -9.073  1.00  0.00           C
ATOM   3846  O   VAL D  61      23.922  22.801  -8.865  1.00  0.00           O
ATOM   3847  CB  VAL D  61      21.639  21.784 -11.111  1.00  0.00           C
ATOM   3848  CG1 VAL D  61      20.208  22.051 -11.659  1.00  0.00           C
ATOM   3849  CG2 VAL D  61      22.714  22.418 -12.039  1.00  0.00           C
ATOM   3850  HA  VAL D  61      21.020  21.715  -9.039  1.00  0.00           H
ATOM   3851  HB  VAL D  61      21.792  20.690 -11.134  1.00  0.00           H
ATOM   3852 HG11 VAL D  61      20.098  21.613 -12.663  1.00  0.00           H
ATOM   3853 HG12 VAL D  61      19.453  21.594 -11.001  1.00  0.00           H
ATOM   3854 HG13 VAL D  61      19.998  23.128 -11.733  1.00  0.00           H
ATOM   3855 HG21 VAL D  61      22.622  22.006 -13.056  1.00  0.00           H
ATOM   3856 HG22 VAL D  61      22.603  23.510 -12.103  1.00  0.00           H
ATOM   3857 HG23 VAL D  61      23.728  22.194 -11.672  1.00  0.00           H
ATOM   3858  HN  VAL D  61      21.423  24.276 -10.208  1.00  0.00           H
ATOM   3859  N   ALA D  62      23.425  20.592  -8.826  1.00  0.00           N
ATOM   3860  CA  ALA D  62      24.756  20.251  -8.336  1.00  0.00           C
ATOM   3861  C   ALA D  62      25.721  20.873  -9.313  1.00  0.00           C
ATOM   3862  O   ALA D  62      25.706  20.476 -10.467  1.00  0.00           O
ATOM   3863  CB  ALA D  62      25.050  18.734  -8.289  1.00  0.00           C
ATOM   3864  HA  ALA D  62      24.859  20.653  -7.315  1.00  0.00           H
ATOM   3865  HB1 ALA D  62      26.048  18.546  -7.865  1.00  0.00           H
ATOM   3866  HB2 ALA D  62      24.296  18.222  -7.679  1.00  0.00           H
ATOM   3867  HB3 ALA D  62      25.024  18.325  -9.305  1.00  0.00           H
ATOM   3868  HN  ALA D  62      22.759  19.859  -8.974  1.00  0.00           H
ATOM   3869  N   GLY D  63      26.526  21.864  -8.879  1.00  0.00           N
ATOM   3870  CA  GLY D  63      27.381  22.582  -9.811  1.00  0.00           C
ATOM   3871  C   GLY D  63      28.807  22.227  -9.487  1.00  0.00           C
ATOM   3872  O   GLY D  63      29.141  22.200  -8.313  1.00  0.00           O
ATOM   3873  HA3 GLY D  63      27.212  23.648  -9.654  1.00  0.00           H
ATOM   3874  HA2 GLY D  63      27.134  22.375 -10.864  1.00  0.00           H
ATOM   3875  HN  GLY D  63      26.550  22.142  -7.917  1.00  0.00           H
ATOM   3876  N   GLN D  64      29.653  21.941 -10.502  1.00  0.00           N
ATOM   3877  CA  GLN D  64      30.996  21.454 -10.209  1.00  0.00           C
ATOM   3878  C   GLN D  64      31.901  22.592  -9.808  1.00  0.00           C
ATOM   3879  O   GLN D  64      32.721  22.393  -8.926  1.00  0.00           O
ATOM   3880  CB  GLN D  64      31.616  20.685 -11.407  1.00  0.00           C
ATOM   3881  CG  GLN D  64      30.694  19.532 -11.899  1.00  0.00           C
ATOM   3882  CD  GLN D  64      31.456  18.527 -12.731  1.00  0.00           C
ATOM   3883  OE1 GLN D  64      31.532  17.370 -12.345  1.00  0.00           O
ATOM   3884  NE2 GLN D  64      32.031  18.934 -13.884  1.00  0.00           N
ATOM   3885  HA  GLN D  64      30.921  20.760  -9.358  1.00  0.00           H
ATOM   3886  HB2 GLN D  64      31.807  21.389 -12.232  1.00  0.00           H
ATOM   3887  HB3 GLN D  64      32.588  20.271 -11.088  1.00  0.00           H
ATOM   3888  HG2 GLN D  64      30.246  19.013 -11.036  1.00  0.00           H
ATOM   3889  HG3 GLN D  64      29.867  19.927 -12.508  1.00  0.00           H
ATOM   3890 HE22 GLN D  64      32.544  18.279 -14.440  1.00  0.00           H
ATOM   3891 HE21 GLN D  64      31.952  19.880 -14.199  1.00  0.00           H
ATOM   3892  HN  GLN D  64      29.380  22.051 -11.459  1.00  0.00           H
ATOM   3893  N   ALA D  65      31.772  23.778 -10.446  1.00  0.00           N
ATOM   3894  CA  ALA D  65      32.666  24.889 -10.134  1.00  0.00           C
ATOM   3895  C   ALA D  65      31.951  26.189 -10.425  1.00  0.00           C
ATOM   3896  O   ALA D  65      32.324  26.892 -11.351  1.00  0.00           O
ATOM   3897  CB  ALA D  65      33.950  24.709 -10.982  1.00  0.00           C
ATOM   3898  HA  ALA D  65      32.920  24.900  -9.063  1.00  0.00           H
ATOM   3899  HB1 ALA D  65      34.645  25.546 -10.823  1.00  0.00           H
ATOM   3900  HB2 ALA D  65      34.458  23.772 -10.709  1.00  0.00           H
ATOM   3901  HB3 ALA D  65      33.689  24.666 -12.051  1.00  0.00           H
ATOM   3902  HN  ALA D  65      31.108  23.902 -11.186  1.00  0.00           H
ATOM   3903  N   LEU D  66      30.902  26.507  -9.632  1.00  0.00           N
ATOM   3904  CA  LEU D  66      30.108  27.700  -9.914  1.00  0.00           C
ATOM   3905  C   LEU D  66      30.793  28.921  -9.360  1.00  0.00           C
ATOM   3906  O   LEU D  66      31.563  28.770  -8.426  1.00  0.00           O
ATOM   3907  CB  LEU D  66      28.697  27.644  -9.269  1.00  0.00           C
ATOM   3908  CG  LEU D  66      27.845  26.412  -9.687  1.00  0.00           C
ATOM   3909  CD1 LEU D  66      26.433  26.480  -9.037  1.00  0.00           C
ATOM   3910  CD2 LEU D  66      27.714  26.264 -11.229  1.00  0.00           C
ATOM   3911  HA  LEU D  66      30.002  27.829 -11.003  1.00  0.00           H
ATOM   3912  HB2 LEU D  66      28.808  27.643  -8.173  1.00  0.00           H
ATOM   3913  HB3 LEU D  66      28.163  28.559  -9.545  1.00  0.00           H
ATOM   3914  HG  LEU D  66      28.370  25.528  -9.296  1.00  0.00           H
ATOM   3915 HD21 LEU D  66      27.014  25.454 -11.485  1.00  0.00           H
ATOM   3916 HD22 LEU D  66      27.339  27.196 -11.674  1.00  0.00           H
ATOM   3917 HD23 LEU D  66      28.682  26.012 -11.688  1.00  0.00           H
ATOM   3918 HD11 LEU D  66      25.791  25.651  -9.373  1.00  0.00           H
ATOM   3919 HD12 LEU D  66      26.509  26.412  -7.943  1.00  0.00           H
ATOM   3920 HD13 LEU D  66      25.935  27.425  -9.299  1.00  0.00           H
ATOM   3921  HN  LEU D  66      30.671  25.947  -8.834  1.00  0.00           H
ATOM   3922  N   LEU D  67      30.498  30.126  -9.904  1.00  0.00           N
ATOM   3923  CA  LEU D  67      31.019  31.349  -9.302  1.00  0.00           C
ATOM   3924  C   LEU D  67      30.324  31.484  -7.964  1.00  0.00           C
ATOM   3925  O   LEU D  67      29.159  31.128  -7.902  1.00  0.00           O
ATOM   3926  CB  LEU D  67      30.794  32.623 -10.167  1.00  0.00           C
ATOM   3927  CG  LEU D  67      31.281  32.512 -11.646  1.00  0.00           C
ATOM   3928  CD1 LEU D  67      31.075  33.872 -12.370  1.00  0.00           C
ATOM   3929  CD2 LEU D  67      32.767  32.076 -11.747  1.00  0.00           C
ATOM   3930  HA  LEU D  67      32.102  31.232  -9.146  1.00  0.00           H
ATOM   3931  HB2 LEU D  67      29.717  32.859 -10.168  1.00  0.00           H
ATOM   3932  HB3 LEU D  67      31.328  33.456  -9.687  1.00  0.00           H
ATOM   3933  HG  LEU D  67      30.672  31.770 -12.190  1.00  0.00           H
ATOM   3934 HD21 LEU D  67      33.111  32.107 -12.793  1.00  0.00           H
ATOM   3935 HD22 LEU D  67      33.403  32.744 -11.149  1.00  0.00           H
ATOM   3936 HD23 LEU D  67      32.892  31.043 -11.391  1.00  0.00           H
ATOM   3937 HD11 LEU D  67      31.383  33.805 -13.425  1.00  0.00           H
ATOM   3938 HD12 LEU D  67      30.013  34.156 -12.342  1.00  0.00           H
ATOM   3939 HD13 LEU D  67      31.668  34.664 -11.884  1.00  0.00           H
ATOM   3940  HN  LEU D  67      29.858  30.199 -10.666  1.00  0.00           H
ATOM   3941  N   CYS D  68      31.008  31.960  -6.896  1.00  0.00           N
ATOM   3942  CA  CYS D  68      30.462  31.885  -5.536  1.00  0.00           C
ATOM   3943  C   CYS D  68      30.960  33.050  -4.701  1.00  0.00           C
ATOM   3944  O   CYS D  68      31.654  33.898  -5.235  1.00  0.00           O
ATOM   3945  CB  CYS D  68      30.829  30.490  -4.939  1.00  0.00           C
ATOM   3946  SG  CYS D  68      29.938  29.170  -5.815  1.00  0.00           S
ATOM   3947  HA  CYS D  68      29.369  32.007  -5.555  1.00  0.00           H
ATOM   3948  HB2 CYS D  68      31.895  30.270  -5.036  1.00  0.00           H
ATOM   3949  HB3 CYS D  68      30.590  30.388  -3.874  1.00  0.00           H
ATOM   3950  HN  CYS D  68      31.944  32.293  -6.999  1.00  0.00           H
ATOM   3951  N   GLN D  69      30.598  33.136  -3.399  1.00  0.00           N
ATOM   3952  CA  GLN D  69      30.949  34.303  -2.582  1.00  0.00           C
ATOM   3953  C   GLN D  69      30.797  33.957  -1.112  1.00  0.00           C
ATOM   3954  O   GLN D  69      30.419  32.832  -0.827  1.00  0.00           O
ATOM   3955  CB  GLN D  69      29.960  35.460  -2.918  1.00  0.00           C
ATOM   3956  CG  GLN D  69      30.616  36.854  -3.098  1.00  0.00           C
ATOM   3957  CD  GLN D  69      29.608  37.937  -2.779  1.00  0.00           C
ATOM   3958  OE1 GLN D  69      28.926  38.402  -3.678  1.00  0.00           O
ATOM   3959  NE2 GLN D  69      29.481  38.355  -1.499  1.00  0.00           N
ATOM   3960  HA  GLN D  69      31.994  34.590  -2.779  1.00  0.00           H
ATOM   3961  HB2 GLN D  69      29.452  35.231  -3.864  1.00  0.00           H
ATOM   3962  HB3 GLN D  69      29.180  35.521  -2.143  1.00  0.00           H
ATOM   3963  HG2 GLN D  69      31.486  36.983  -2.440  1.00  0.00           H
ATOM   3964  HG3 GLN D  69      30.972  36.951  -4.137  1.00  0.00           H
ATOM   3965 HE22 GLN D  69      28.841  39.093  -1.280  1.00  0.00           H
ATOM   3966 HE21 GLN D  69      30.020  37.952  -0.758  1.00  0.00           H
ATOM   3967  HN  GLN D  69      30.017  32.436  -2.997  1.00  0.00           H
ATOM   3968  N   THR D  70      31.052  34.898  -0.170  1.00  0.00           N
ATOM   3969  CA  THR D  70      30.746  34.633   1.232  1.00  0.00           C
ATOM   3970  C   THR D  70      29.264  34.839   1.450  1.00  0.00           C
ATOM   3971  O   THR D  70      28.747  35.816   0.930  1.00  0.00           O
ATOM   3972  CB  THR D  70      31.411  35.642   2.214  1.00  0.00           C
ATOM   3973  OG1 THR D  70      31.045  36.975   1.815  1.00  0.00           O
ATOM   3974  CG2 THR D  70      32.952  35.503   2.240  1.00  0.00           C
ATOM   3975  HA  THR D  70      31.063  33.612   1.502  1.00  0.00           H
ATOM   3976  HB  THR D  70      31.033  35.443   3.234  1.00  0.00           H
ATOM   3977  HG1 THR D  70      31.386  37.644   2.399  1.00  0.00           H
ATOM   3978 HG23 THR D  70      33.374  35.798   1.269  1.00  0.00           H
ATOM   3979 HG21 THR D  70      33.386  36.155   3.015  1.00  0.00           H
ATOM   3980 HG22 THR D  70      33.220  34.462   2.464  1.00  0.00           H
ATOM   3981  HN  THR D  70      31.381  35.810  -0.409  1.00  0.00           H
ATOM   3982  N   ALA D  71      28.594  33.972   2.245  1.00  0.00           N
ATOM   3983  CA  ALA D  71      27.292  34.331   2.806  1.00  0.00           C
ATOM   3984  C   ALA D  71      27.561  34.693   4.249  1.00  0.00           C
ATOM   3985  O   ALA D  71      28.621  34.332   4.736  1.00  0.00           O
ATOM   3986  CB  ALA D  71      26.291  33.158   2.715  1.00  0.00           C
ATOM   3987  HA  ALA D  71      26.843  35.198   2.293  1.00  0.00           H
ATOM   3988  HB1 ALA D  71      25.308  33.451   3.115  1.00  0.00           H
ATOM   3989  HB2 ALA D  71      26.175  32.851   1.664  1.00  0.00           H
ATOM   3990  HB3 ALA D  71      26.666  32.307   3.299  1.00  0.00           H
ATOM   3991  HN  ALA D  71      29.027  33.140   2.596  1.00  0.00           H
ATOM   3992  N   VAL D  72      26.647  35.407   4.946  1.00  0.00           N
ATOM   3993  CA  VAL D  72      26.956  35.889   6.294  1.00  0.00           C
ATOM   3994  C   VAL D  72      25.717  35.868   7.154  1.00  0.00           C
ATOM   3995  CB  VAL D  72      27.570  37.321   6.228  1.00  0.00           C
ATOM   3996  CG1 VAL D  72      28.912  37.334   5.444  1.00  0.00           C
ATOM   3997  CG2 VAL D  72      26.578  38.340   5.600  1.00  0.00           C
ATOM   3998  HA  VAL D  72      27.665  35.215   6.802  1.00  0.00           H
ATOM   3999  OT2 VAL D  72      25.849  36.331   8.396  1.00  0.00           O
ATOM   4000  OT1 VAL D  72      24.650  35.451   6.748  1.00  0.00           O
ATOM   4001  HB  VAL D  72      27.789  37.647   7.260  1.00  0.00           H
ATOM   4002 HG11 VAL D  72      29.374  38.331   5.499  1.00  0.00           H
ATOM   4003 HG12 VAL D  72      29.618  36.605   5.874  1.00  0.00           H
ATOM   4004 HG13 VAL D  72      28.756  37.090   4.383  1.00  0.00           H
ATOM   4005 HG21 VAL D  72      27.008  39.352   5.630  1.00  0.00           H
ATOM   4006 HG22 VAL D  72      26.368  38.085   4.550  1.00  0.00           H
ATOM   4007 HG23 VAL D  72      25.627  38.354   6.155  1.00  0.00           H
ATOM   4008  HN  VAL D  72      25.771  35.669   4.534  1.00  0.00           H
TER
ATOM   4009  N   ASN E   1      28.466   1.811  -0.261  1.00  0.00           N
ATOM   4010  H3  ASN E   1      27.902   1.326  -1.043  1.00  0.00           H
ATOM   4011  H1  ASN E   1      28.825   2.744  -0.666  1.00  0.00           H
ATOM   4012  H2  ASN E   1      29.292   1.140  -0.099  1.00  0.00           H
ATOM   4013  CA  ASN E   1      27.628   2.015   0.945  1.00  0.00           C
ATOM   4014  C   ASN E   1      26.359   2.712   0.539  1.00  0.00           C
ATOM   4015  O   ASN E   1      26.292   3.205  -0.575  1.00  0.00           O
ATOM   4016  CB  ASN E   1      28.346   2.783   2.087  1.00  0.00           C
ATOM   4017  CG  ASN E   1      29.264   1.841   2.823  1.00  0.00           C
ATOM   4018  OD1 ASN E   1      28.868   1.314   3.849  1.00  0.00           O
ATOM   4019  ND2 ASN E   1      30.489   1.587   2.325  1.00  0.00           N
ATOM   4020  HA  ASN E   1      27.317   1.027   1.330  1.00  0.00           H
ATOM   4021  HB2 ASN E   1      28.895   3.644   1.687  1.00  0.00           H
ATOM   4022  HB3 ASN E   1      27.614   3.181   2.805  1.00  0.00           H
ATOM   4023 HD22 ASN E   1      31.065   0.937   2.810  1.00  0.00           H
ATOM   4024 HD21 ASN E   1      30.830   2.016   1.492  1.00  0.00           H
ATOM   4025  N   GLY E   2      25.332   2.738   1.416  1.00  0.00           N
ATOM   4026  CA  GLY E   2      24.013   3.144   0.963  1.00  0.00           C
ATOM   4027  C   GLY E   2      23.488   1.914   0.285  1.00  0.00           C
ATOM   4028  O   GLY E   2      23.888   1.658  -0.838  1.00  0.00           O
ATOM   4029  HA3 GLY E   2      24.036   3.955   0.224  1.00  0.00           H
ATOM   4030  HA2 GLY E   2      23.388   3.473   1.808  1.00  0.00           H
ATOM   4031  HN  GLY E   2      25.406   2.348   2.338  1.00  0.00           H
ATOM   4032  N   ASN E   3      22.612   1.135   0.953  1.00  0.00           N
ATOM   4033  CA  ASN E   3      22.117  -0.096   0.356  1.00  0.00           C
ATOM   4034  C   ASN E   3      20.681  -0.252   0.769  1.00  0.00           C
ATOM   4035  O   ASN E   3      20.363   0.092   1.896  1.00  0.00           O
ATOM   4036  CB  ASN E   3      22.943  -1.324   0.804  1.00  0.00           C
ATOM   4037  CG  ASN E   3      22.795  -1.600   2.282  1.00  0.00           C
ATOM   4038  OD1 ASN E   3      22.111  -2.546   2.642  1.00  0.00           O
ATOM   4039  ND2 ASN E   3      23.430  -0.800   3.164  1.00  0.00           N
ATOM   4040  HA  ASN E   3      22.165  -0.020  -0.741  1.00  0.00           H
ATOM   4041  HB2 ASN E   3      22.618  -2.209   0.237  1.00  0.00           H
ATOM   4042  HB3 ASN E   3      24.004  -1.149   0.566  1.00  0.00           H
ATOM   4043 HD22 ASN E   3      23.406  -1.018   4.137  1.00  0.00           H
ATOM   4044 HD21 ASN E   3      23.948   0.001   2.870  1.00  0.00           H
ATOM   4045  HN  ASN E   3      22.293   1.372   1.873  1.00  0.00           H
ATOM   4046  N   GLY E   4      19.794  -0.745  -0.118  1.00  0.00           N
ATOM   4047  CA  GLY E   4      18.368  -0.729   0.182  1.00  0.00           C
ATOM   4048  C   GLY E   4      17.863  -1.513   1.361  1.00  0.00           C
ATOM   4049  O   GLY E   4      16.650  -1.637   1.427  1.00  0.00           O
ATOM   4050  HA3 GLY E   4      17.773  -0.999  -0.700  1.00  0.00           H
ATOM   4051  HA2 GLY E   4      18.128   0.305   0.436  1.00  0.00           H
ATOM   4052  HN  GLY E   4      20.091  -1.037  -1.027  1.00  0.00           H
ATOM   4053  N   ASN E   5      18.689  -1.987   2.323  1.00  0.00           N
ATOM   4054  CA  ASN E   5      18.132  -2.429   3.601  1.00  0.00           C
ATOM   4055  C   ASN E   5      17.060  -1.455   4.055  1.00  0.00           C
ATOM   4056  O   ASN E   5      16.084  -1.896   4.641  1.00  0.00           O
ATOM   4057  CB  ASN E   5      19.241  -2.581   4.675  1.00  0.00           C
ATOM   4058  CG  ASN E   5      20.074  -1.343   4.892  1.00  0.00           C
ATOM   4059  OD1 ASN E   5      19.711  -0.268   4.445  1.00  0.00           O
ATOM   4060  ND2 ASN E   5      21.221  -1.467   5.591  1.00  0.00           N
ATOM   4061  HA  ASN E   5      17.667  -3.417   3.443  1.00  0.00           H
ATOM   4062  HB2 ASN E   5      18.791  -2.877   5.636  1.00  0.00           H
ATOM   4063  HB3 ASN E   5      19.912  -3.387   4.343  1.00  0.00           H
ATOM   4064 HD22 ASN E   5      21.764  -0.651   5.782  1.00  0.00           H
ATOM   4065 HD21 ASN E   5      21.536  -2.357   5.925  1.00  0.00           H
ATOM   4066  HN  ASN E   5      19.681  -1.990   2.218  1.00  0.00           H
ATOM   4067  N   VAL E   6      17.210  -0.141   3.751  1.00  0.00           N
ATOM   4068  CA  VAL E   6      16.106   0.802   3.901  1.00  0.00           C
ATOM   4069  C   VAL E   6      15.979   1.621   2.633  1.00  0.00           C
ATOM   4070  O   VAL E   6      16.436   2.752   2.613  1.00  0.00           O
ATOM   4071  CB  VAL E   6      16.235   1.710   5.161  1.00  0.00           C
ATOM   4072  CG1 VAL E   6      15.733   0.966   6.425  1.00  0.00           C
ATOM   4073  CG2 VAL E   6      17.680   2.238   5.396  1.00  0.00           C
ATOM   4074  HA  VAL E   6      15.140   0.274   3.972  1.00  0.00           H
ATOM   4075  HB  VAL E   6      15.574   2.582   5.013  1.00  0.00           H
ATOM   4076 HG11 VAL E   6      15.770   1.643   7.289  1.00  0.00           H
ATOM   4077 HG12 VAL E   6      14.690   0.634   6.306  1.00  0.00           H
ATOM   4078 HG13 VAL E   6      16.363   0.086   6.627  1.00  0.00           H
ATOM   4079 HG21 VAL E   6      17.684   2.980   6.211  1.00  0.00           H
ATOM   4080 HG22 VAL E   6      18.334   1.408   5.690  1.00  0.00           H
ATOM   4081 HG23 VAL E   6      18.095   2.714   4.496  1.00  0.00           H
ATOM   4082  HN  VAL E   6      18.064   0.215   3.365  1.00  0.00           H
ATOM   4083  N   CYS E   7      15.332   1.083   1.567  1.00  0.00           N
ATOM   4084  CA  CYS E   7      14.979   1.931   0.425  1.00  0.00           C
ATOM   4085  C   CYS E   7      13.769   1.354  -0.296  1.00  0.00           C
ATOM   4086  O   CYS E   7      13.698   0.135  -0.299  1.00  0.00           O
ATOM   4087  CB  CYS E   7      16.203   2.112  -0.505  1.00  0.00           C
ATOM   4088  SG  CYS E   7      16.105   3.638  -1.467  1.00  0.00           S
ATOM   4089  HA  CYS E   7      14.742   2.910   0.857  1.00  0.00           H
ATOM   4090  HB2 CYS E   7      17.098   2.261   0.106  1.00  0.00           H
ATOM   4091  HB3 CYS E   7      16.343   1.247  -1.172  1.00  0.00           H
ATOM   4092  HN  CYS E   7      15.047   0.121   1.557  1.00  0.00           H
ATOM   4093  N   PRO E   8      12.796   2.101  -0.891  1.00  0.00           N
ATOM   4094  CA  PRO E   8      11.614   1.469  -1.463  1.00  0.00           C
ATOM   4095  C   PRO E   8      11.885   0.509  -2.597  1.00  0.00           C
ATOM   4096  O   PRO E   8      13.029   0.441  -3.020  1.00  0.00           O
ATOM   4097  CB  PRO E   8      10.862   2.693  -2.051  1.00  0.00           C
ATOM   4098  CG  PRO E   8      11.345   3.880  -1.196  1.00  0.00           C
ATOM   4099  CD  PRO E   8      12.826   3.549  -0.936  1.00  0.00           C
ATOM   4100  HA  PRO E   8      11.082   1.025  -0.610  1.00  0.00           H
ATOM   4101  HD3 PRO E   8      13.115   4.050  -0.004  1.00  0.00           H
ATOM   4102  HD2 PRO E   8      13.436   3.859  -1.797  1.00  0.00           H
ATOM   4103  HG3 PRO E   8      10.785   3.891  -0.245  1.00  0.00           H
ATOM   4104  HG2 PRO E   8      11.239   4.855  -1.697  1.00  0.00           H
ATOM   4105  HB2 PRO E   8      11.188   2.870  -3.089  1.00  0.00           H
ATOM   4106  HB3 PRO E   8       9.766   2.588  -2.038  1.00  0.00           H
ATOM   4107  N   PRO E   9      10.880  -0.226  -3.138  1.00  0.00           N
ATOM   4108  CA  PRO E   9      11.143  -1.088  -4.282  1.00  0.00           C
ATOM   4109  C   PRO E   9      11.342  -0.363  -5.591  1.00  0.00           C
ATOM   4110  O   PRO E   9      11.296   0.856  -5.632  1.00  0.00           O
ATOM   4111  CB  PRO E   9       9.787  -1.842  -4.381  1.00  0.00           C
ATOM   4112  CG  PRO E   9       9.154  -1.680  -2.982  1.00  0.00           C
ATOM   4113  CD  PRO E   9       9.519  -0.228  -2.609  1.00  0.00           C
ATOM   4114  HA  PRO E   9      11.985  -1.757  -4.057  1.00  0.00           H
ATOM   4115  HD3 PRO E   9       9.390  -0.097  -1.526  1.00  0.00           H
ATOM   4116  HD2 PRO E   9       8.895   0.494  -3.157  1.00  0.00           H
ATOM   4117  HG3 PRO E   9       9.654  -2.355  -2.272  1.00  0.00           H
ATOM   4118  HG2 PRO E   9       8.070  -1.876  -2.963  1.00  0.00           H
ATOM   4119  HB2 PRO E   9       9.109  -1.339  -5.092  1.00  0.00           H
ATOM   4120  HB3 PRO E   9       9.895  -2.888  -4.701  1.00  0.00           H
ATOM   4121  N   GLY E  10      11.507  -1.160  -6.671  1.00  0.00           N
ATOM   4122  CA  GLY E  10      11.317  -0.639  -8.019  1.00  0.00           C
ATOM   4123  C   GLY E  10      12.089   0.617  -8.346  1.00  0.00           C
ATOM   4124  O   GLY E  10      13.288   0.653  -8.117  1.00  0.00           O
ATOM   4125  HA3 GLY E  10      10.233  -0.503  -8.152  1.00  0.00           H
ATOM   4126  HA2 GLY E  10      11.641  -1.384  -8.763  1.00  0.00           H
ATOM   4127  HN  GLY E  10      11.604  -2.153  -6.564  1.00  0.00           H
ATOM   4128  N   LEU E  11      11.422   1.641  -8.928  1.00  0.00           N
ATOM   4129  CA  LEU E  11      12.158   2.762  -9.509  1.00  0.00           C
ATOM   4130  C   LEU E  11      13.037   3.444  -8.488  1.00  0.00           C
ATOM   4131  O   LEU E  11      14.212   3.646  -8.751  1.00  0.00           O
ATOM   4132  CB  LEU E  11      11.169   3.798 -10.120  1.00  0.00           C
ATOM   4133  CG  LEU E  11      11.841   5.010 -10.832  1.00  0.00           C
ATOM   4134  CD1 LEU E  11      12.679   4.569 -12.066  1.00  0.00           C
ATOM   4135  CD2 LEU E  11      10.741   6.011 -11.285  1.00  0.00           C
ATOM   4136  HA  LEU E  11      12.780   2.336 -10.312  1.00  0.00           H
ATOM   4137  HB2 LEU E  11      10.520   3.283 -10.848  1.00  0.00           H
ATOM   4138  HB3 LEU E  11      10.525   4.175  -9.308  1.00  0.00           H
ATOM   4139  HG  LEU E  11      12.501   5.534 -10.120  1.00  0.00           H
ATOM   4140 HD21 LEU E  11      11.192   6.895 -11.760  1.00  0.00           H
ATOM   4141 HD22 LEU E  11      10.063   5.536 -12.010  1.00  0.00           H
ATOM   4142 HD23 LEU E  11      10.147   6.354 -10.425  1.00  0.00           H
ATOM   4143 HD11 LEU E  11      13.037   5.449 -12.620  1.00  0.00           H
ATOM   4144 HD12 LEU E  11      13.560   3.984 -11.768  1.00  0.00           H
ATOM   4145 HD13 LEU E  11      12.068   3.960 -12.748  1.00  0.00           H
ATOM   4146  HN  LEU E  11      10.427   1.609  -9.053  1.00  0.00           H
ATOM   4147  N   PHE E  12      12.476   3.823  -7.321  1.00  0.00           N
ATOM   4148  CA  PHE E  12      13.234   4.641  -6.377  1.00  0.00           C
ATOM   4149  C   PHE E  12      14.257   3.772  -5.688  1.00  0.00           C
ATOM   4150  O   PHE E  12      13.875   3.036  -4.791  1.00  0.00           O
ATOM   4151  CB  PHE E  12      12.267   5.324  -5.379  1.00  0.00           C
ATOM   4152  CG  PHE E  12      11.344   6.226  -6.208  1.00  0.00           C
ATOM   4153  CD1 PHE E  12      11.825   7.454  -6.673  1.00  0.00           C
ATOM   4154  CD2 PHE E  12      10.043   5.827  -6.533  1.00  0.00           C
ATOM   4155  CE1 PHE E  12      11.062   8.212  -7.563  1.00  0.00           C
ATOM   4156  CE2 PHE E  12       9.277   6.586  -7.421  1.00  0.00           C
ATOM   4157  CZ  PHE E  12       9.810   7.751  -7.978  1.00  0.00           C
ATOM   4158  HA  PHE E  12      13.740   5.452  -6.930  1.00  0.00           H
ATOM   4159  HB2 PHE E  12      11.692   4.579  -4.812  1.00  0.00           H
ATOM   4160  HB3 PHE E  12      12.854   5.912  -4.663  1.00  0.00           H
ATOM   4161  HD2 PHE E  12       9.621   4.922  -6.109  1.00  0.00           H
ATOM   4162  HE2 PHE E  12       8.273   6.269  -7.684  1.00  0.00           H
ATOM   4163  HZ  PHE E  12       9.252   8.292  -8.732  1.00  0.00           H
ATOM   4164  HE1 PHE E  12      11.451   9.154  -7.929  1.00  0.00           H
ATOM   4165  HD1 PHE E  12      12.797   7.818  -6.358  1.00  0.00           H
ATOM   4166  HN  PHE E  12      11.537   3.555  -7.098  1.00  0.00           H
ATOM   4167  N   SER E  13      15.543   3.840  -6.116  1.00  0.00           N
ATOM   4168  CA  SER E  13      16.549   2.893  -5.644  1.00  0.00           C
ATOM   4169  C   SER E  13      17.617   3.596  -4.826  1.00  0.00           C
ATOM   4170  O   SER E  13      17.217   4.313  -3.926  1.00  0.00           O
ATOM   4171  CB  SER E  13      17.027   2.151  -6.918  1.00  0.00           C
ATOM   4172  OG  SER E  13      17.859   3.017  -7.703  1.00  0.00           O
ATOM   4173  HA  SER E  13      16.097   2.145  -4.976  1.00  0.00           H
ATOM   4174  HB2 SER E  13      17.607   1.273  -6.621  1.00  0.00           H
ATOM   4175  HB3 SER E  13      16.157   1.813  -7.507  1.00  0.00           H
ATOM   4176  HG1 SER E  13      18.190   2.596  -8.491  1.00  0.00           H
ATOM   4177  HN  SER E  13      15.836   4.491  -6.821  1.00  0.00           H
ATOM   4178  N   ASN E  14      18.937   3.423  -5.095  1.00  0.00           N
ATOM   4179  CA  ASN E  14      20.015   3.938  -4.237  1.00  0.00           C
ATOM   4180  C   ASN E  14      19.645   4.782  -3.025  1.00  0.00           C
ATOM   4181  O   ASN E  14      19.270   5.919  -3.267  1.00  0.00           O
ATOM   4182  CB  ASN E  14      21.002   4.792  -5.083  1.00  0.00           C
ATOM   4183  CG  ASN E  14      21.987   3.967  -5.865  1.00  0.00           C
ATOM   4184  OD1 ASN E  14      23.061   3.713  -5.342  1.00  0.00           O
ATOM   4185  ND2 ASN E  14      21.656   3.539  -7.101  1.00  0.00           N
ATOM   4186  HA  ASN E  14      20.599   3.070  -3.912  1.00  0.00           H
ATOM   4187  HB2 ASN E  14      20.437   5.454  -5.754  1.00  0.00           H
ATOM   4188  HB3 ASN E  14      21.618   5.414  -4.420  1.00  0.00           H
ATOM   4189 HD22 ASN E  14      22.298   2.994  -7.635  1.00  0.00           H
ATOM   4190 HD21 ASN E  14      20.774   3.761  -7.507  1.00  0.00           H
ATOM   4191  HN  ASN E  14      19.227   2.875  -5.878  1.00  0.00           H
ATOM   4192  N   PRO E  15      19.757   4.363  -1.732  1.00  0.00           N
ATOM   4193  CA  PRO E  15      19.572   5.322  -0.652  1.00  0.00           C
ATOM   4194  C   PRO E  15      20.771   6.241  -0.581  1.00  0.00           C
ATOM   4195  O   PRO E  15      21.793   5.772  -0.104  1.00  0.00           O
ATOM   4196  CB  PRO E  15      19.464   4.393   0.580  1.00  0.00           C
ATOM   4197  CG  PRO E  15      20.269   3.147   0.172  1.00  0.00           C
ATOM   4198  CD  PRO E  15      20.043   2.986  -1.347  1.00  0.00           C
ATOM   4199  HA  PRO E  15      18.633   5.863  -0.751  1.00  0.00           H
ATOM   4200  HD3 PRO E  15      19.155   2.367  -1.524  1.00  0.00           H
ATOM   4201  HD2 PRO E  15      20.940   2.528  -1.791  1.00  0.00           H
ATOM   4202  HG3 PRO E  15      19.972   2.271   0.761  1.00  0.00           H
ATOM   4203  HG2 PRO E  15      21.328   3.365   0.359  1.00  0.00           H
ATOM   4204  HB2 PRO E  15      19.868   4.834   1.503  1.00  0.00           H
ATOM   4205  HB3 PRO E  15      18.413   4.115   0.754  1.00  0.00           H
ATOM   4206  N   GLN E  16      20.683   7.522  -1.029  1.00  0.00           N
ATOM   4207  CA  GLN E  16      21.835   8.423  -0.933  1.00  0.00           C
ATOM   4208  C   GLN E  16      21.612   9.554   0.044  1.00  0.00           C
ATOM   4209  O   GLN E  16      20.475   9.954   0.237  1.00  0.00           O
ATOM   4210  CB  GLN E  16      22.246   9.027  -2.304  1.00  0.00           C
ATOM   4211  CG  GLN E  16      22.406   7.922  -3.384  1.00  0.00           C
ATOM   4212  CD  GLN E  16      23.357   8.297  -4.501  1.00  0.00           C
ATOM   4213  OE1 GLN E  16      24.427   8.803  -4.205  1.00  0.00           O
ATOM   4214  NE2 GLN E  16      23.026   8.060  -5.792  1.00  0.00           N
ATOM   4215  HA  GLN E  16      22.704   7.862  -0.568  1.00  0.00           H
ATOM   4216  HB2 GLN E  16      21.494   9.762  -2.629  1.00  0.00           H
ATOM   4217  HB3 GLN E  16      23.193   9.573  -2.175  1.00  0.00           H
ATOM   4218  HG2 GLN E  16      22.821   7.018  -2.919  1.00  0.00           H
ATOM   4219  HG3 GLN E  16      21.403   7.675  -3.759  1.00  0.00           H
ATOM   4220 HE22 GLN E  16      23.661   8.322  -6.520  1.00  0.00           H
ATOM   4221 HE21 GLN E  16      22.162   7.628  -6.046  1.00  0.00           H
ATOM   4222  HN  GLN E  16      19.835   7.888  -1.418  1.00  0.00           H
ATOM   4223  N   CYS E  17      22.707  10.087   0.645  1.00  0.00           N
ATOM   4224  CA  CYS E  17      22.604  11.278   1.484  1.00  0.00           C
ATOM   4225  C   CYS E  17      22.548  12.473   0.560  1.00  0.00           C
ATOM   4226  O   CYS E  17      23.518  13.209   0.460  1.00  0.00           O
ATOM   4227  CB  CYS E  17      23.818  11.392   2.446  1.00  0.00           C
ATOM   4228  SG  CYS E  17      23.778  10.060   3.681  1.00  0.00           S
ATOM   4229  HA  CYS E  17      21.690  11.250   2.102  1.00  0.00           H
ATOM   4230  HB2 CYS E  17      24.775  11.346   1.903  1.00  0.00           H
ATOM   4231  HB3 CYS E  17      23.778  12.345   2.989  1.00  0.00           H
ATOM   4232  HN  CYS E  17      23.625   9.729   0.463  1.00  0.00           H
ATOM   4233  N   CYS E  18      21.404  12.691  -0.127  1.00  0.00           N
ATOM   4234  CA  CYS E  18      21.281  13.876  -0.974  1.00  0.00           C
ATOM   4235  C   CYS E  18      21.183  15.086  -0.083  1.00  0.00           C
ATOM   4236  O   CYS E  18      20.943  14.916   1.101  1.00  0.00           O
ATOM   4237  CB  CYS E  18      19.965  13.862  -1.784  1.00  0.00           C
ATOM   4238  SG  CYS E  18      19.837  12.350  -2.780  1.00  0.00           S
ATOM   4239  HA  CYS E  18      22.140  13.957  -1.658  1.00  0.00           H
ATOM   4240  HB2 CYS E  18      19.149  13.894  -1.051  1.00  0.00           H
ATOM   4241  HB3 CYS E  18      19.864  14.730  -2.451  1.00  0.00           H
ATOM   4242  HN  CYS E  18      20.613  12.085  -0.016  1.00  0.00           H
ATOM   4243  N   ALA E  19      21.320  16.316  -0.619  1.00  0.00           N
ATOM   4244  CA  ALA E  19      21.085  17.475   0.232  1.00  0.00           C
ATOM   4245  C   ALA E  19      19.692  17.362   0.806  1.00  0.00           C
ATOM   4246  O   ALA E  19      19.543  17.363   2.017  1.00  0.00           O
ATOM   4247  CB  ALA E  19      21.165  18.807  -0.551  1.00  0.00           C
ATOM   4248  HA  ALA E  19      21.834  17.493   1.044  1.00  0.00           H
ATOM   4249  HB1 ALA E  19      20.827  19.628   0.098  1.00  0.00           H
ATOM   4250  HB2 ALA E  19      22.194  19.004  -0.874  1.00  0.00           H
ATOM   4251  HB3 ALA E  19      20.529  18.771  -1.447  1.00  0.00           H
ATOM   4252  HN  ALA E  19      21.526  16.449  -1.591  1.00  0.00           H
ATOM   4253  N   THR E  20      18.662  17.267  -0.065  1.00  0.00           N
ATOM   4254  CA  THR E  20      17.286  17.288   0.421  1.00  0.00           C
ATOM   4255  C   THR E  20      16.356  16.901  -0.702  1.00  0.00           C
ATOM   4256  O   THR E  20      16.789  17.000  -1.840  1.00  0.00           O
ATOM   4257  CB  THR E  20      16.940  18.704   0.956  1.00  0.00           C
ATOM   4258  OG1 THR E  20      15.701  18.626   1.677  1.00  0.00           O
ATOM   4259  CG2 THR E  20      16.845  19.729  -0.203  1.00  0.00           C
ATOM   4260  HA  THR E  20      17.188  16.536   1.218  1.00  0.00           H
ATOM   4261  HB  THR E  20      17.733  19.034   1.651  1.00  0.00           H
ATOM   4262  HG1 THR E  20      15.464  19.454   2.080  1.00  0.00           H
ATOM   4263 HG23 THR E  20      15.951  19.521  -0.808  1.00  0.00           H
ATOM   4264 HG21 THR E  20      16.759  20.746   0.196  1.00  0.00           H
ATOM   4265 HG22 THR E  20      17.742  19.682  -0.840  1.00  0.00           H
ATOM   4266  HN  THR E  20      18.815  17.213  -1.055  1.00  0.00           H
ATOM   4267  N   GLN E  21      15.109  16.445  -0.436  1.00  0.00           N
ATOM   4268  CA  GLN E  21      14.262  15.972  -1.532  1.00  0.00           C
ATOM   4269  C   GLN E  21      13.608  17.162  -2.189  1.00  0.00           C
ATOM   4270  O   GLN E  21      12.403  17.325  -2.090  1.00  0.00           O
ATOM   4271  CB  GLN E  21      13.250  14.891  -1.059  1.00  0.00           C
ATOM   4272  CG  GLN E  21      12.588  14.153  -2.260  1.00  0.00           C
ATOM   4273  CD  GLN E  21      11.405  13.282  -1.904  1.00  0.00           C
ATOM   4274  OE1 GLN E  21      10.444  13.277  -2.657  1.00  0.00           O
ATOM   4275  NE2 GLN E  21      11.409  12.525  -0.786  1.00  0.00           N
ATOM   4276  HA  GLN E  21      14.880  15.485  -2.303  1.00  0.00           H
ATOM   4277  HB2 GLN E  21      13.786  14.167  -0.442  1.00  0.00           H
ATOM   4278  HB3 GLN E  21      12.509  15.340  -0.392  1.00  0.00           H
ATOM   4279  HG2 GLN E  21      12.238  14.912  -2.976  1.00  0.00           H
ATOM   4280  HG3 GLN E  21      13.325  13.524  -2.783  1.00  0.00           H
ATOM   4281 HE22 GLN E  21      10.598  11.981  -0.581  1.00  0.00           H
ATOM   4282 HE21 GLN E  21      12.183  12.490  -0.157  1.00  0.00           H
ATOM   4283  HN  GLN E  21      14.758  16.413   0.501  1.00  0.00           H
ATOM   4284  N   VAL E  22      14.405  18.010  -2.880  1.00  0.00           N
ATOM   4285  CA  VAL E  22      13.826  19.166  -3.556  1.00  0.00           C
ATOM   4286  C   VAL E  22      12.709  18.713  -4.470  1.00  0.00           C
ATOM   4287  O   VAL E  22      12.665  17.557  -4.858  1.00  0.00           O
ATOM   4288  CB  VAL E  22      14.826  19.989  -4.423  1.00  0.00           C
ATOM   4289  CG1 VAL E  22      15.904  20.711  -3.569  1.00  0.00           C
ATOM   4290  CG2 VAL E  22      15.493  19.097  -5.505  1.00  0.00           C
ATOM   4291  HA  VAL E  22      13.404  19.820  -2.775  1.00  0.00           H
ATOM   4292  HB  VAL E  22      14.256  20.784  -4.937  1.00  0.00           H
ATOM   4293 HG11 VAL E  22      16.466  21.420  -4.195  1.00  0.00           H
ATOM   4294 HG12 VAL E  22      15.438  21.279  -2.748  1.00  0.00           H
ATOM   4295 HG13 VAL E  22      16.617  19.990  -3.146  1.00  0.00           H
ATOM   4296 HG21 VAL E  22      16.070  19.724  -6.201  1.00  0.00           H
ATOM   4297 HG22 VAL E  22      16.159  18.358  -5.041  1.00  0.00           H
ATOM   4298 HG23 VAL E  22      14.754  18.535  -6.089  1.00  0.00           H
ATOM   4299  HN  VAL E  22      15.390  17.862  -2.926  1.00  0.00           H
ATOM   4300  N   LEU E  23      11.794  19.640  -4.823  1.00  0.00           N
ATOM   4301  CA  LEU E  23      10.721  19.306  -5.750  1.00  0.00           C
ATOM   4302  C   LEU E  23       9.843  18.172  -5.266  1.00  0.00           C
ATOM   4303  O   LEU E  23       9.098  17.674  -6.092  1.00  0.00           O
ATOM   4304  CB  LEU E  23      11.235  19.007  -7.192  1.00  0.00           C
ATOM   4305  CG  LEU E  23      12.306  19.993  -7.743  1.00  0.00           C
ATOM   4306  CD1 LEU E  23      12.654  19.638  -9.218  1.00  0.00           C
ATOM   4307  CD2 LEU E  23      11.836  21.464  -7.672  1.00  0.00           C
ATOM   4308  HA  LEU E  23      10.058  20.175  -5.816  1.00  0.00           H
ATOM   4309  HB2 LEU E  23      11.681  18.007  -7.196  1.00  0.00           H
ATOM   4310  HB3 LEU E  23      10.377  18.986  -7.885  1.00  0.00           H
ATOM   4311  HG  LEU E  23      13.221  19.916  -7.141  1.00  0.00           H
ATOM   4312 HD21 LEU E  23      12.569  22.136  -8.144  1.00  0.00           H
ATOM   4313 HD22 LEU E  23      10.891  21.523  -8.220  1.00  0.00           H
ATOM   4314 HD23 LEU E  23      11.679  21.803  -6.639  1.00  0.00           H
ATOM   4315 HD11 LEU E  23      13.461  20.287  -9.592  1.00  0.00           H
ATOM   4316 HD12 LEU E  23      12.990  18.597  -9.306  1.00  0.00           H
ATOM   4317 HD13 LEU E  23      11.773  19.769  -9.865  1.00  0.00           H
ATOM   4318  HN  LEU E  23      11.839  20.575  -4.461  1.00  0.00           H
ATOM   4319  N   GLY E  24       9.880  17.725  -3.986  1.00  0.00           N
ATOM   4320  CA  GLY E  24       9.067  16.574  -3.584  1.00  0.00           C
ATOM   4321  C   GLY E  24       9.325  15.308  -4.361  1.00  0.00           C
ATOM   4322  O   GLY E  24       8.485  14.422  -4.324  1.00  0.00           O
ATOM   4323  HA3 GLY E  24       8.007  16.819  -3.678  1.00  0.00           H
ATOM   4324  HA2 GLY E  24       9.240  16.323  -2.533  1.00  0.00           H
ATOM   4325  HN  GLY E  24      10.452  18.162  -3.290  1.00  0.00           H
ATOM   4326  N   LEU E  25      10.476  15.181  -5.053  1.00  0.00           N
ATOM   4327  CA  LEU E  25      10.729  13.982  -5.853  1.00  0.00           C
ATOM   4328  C   LEU E  25      12.200  13.936  -6.183  1.00  0.00           C
ATOM   4329  O   LEU E  25      12.820  12.947  -5.843  1.00  0.00           O
ATOM   4330  CB  LEU E  25       9.866  13.972  -7.144  1.00  0.00           C
ATOM   4331  CG  LEU E  25      10.072  12.751  -8.089  1.00  0.00           C
ATOM   4332  CD1 LEU E  25       9.468  11.455  -7.480  1.00  0.00           C
ATOM   4333  CD2 LEU E  25       9.395  13.028  -9.462  1.00  0.00           C
ATOM   4334  HA  LEU E  25      10.481  13.093  -5.251  1.00  0.00           H
ATOM   4335  HB2 LEU E  25       8.810  13.948  -6.848  1.00  0.00           H
ATOM   4336  HB3 LEU E  25      10.048  14.911  -7.688  1.00  0.00           H
ATOM   4337  HG  LEU E  25      11.148  12.592  -8.270  1.00  0.00           H
ATOM   4338 HD21 LEU E  25       9.541  12.177 -10.147  1.00  0.00           H
ATOM   4339 HD22 LEU E  25       8.314  13.188  -9.331  1.00  0.00           H
ATOM   4340 HD23 LEU E  25       9.827  13.921  -9.936  1.00  0.00           H
ATOM   4341 HD11 LEU E  25       9.513  10.645  -8.219  1.00  0.00           H
ATOM   4342 HD12 LEU E  25      10.016  11.136  -6.586  1.00  0.00           H
ATOM   4343 HD13 LEU E  25       8.417  11.600  -7.199  1.00  0.00           H
ATOM   4344  HN  LEU E  25      11.164  15.906  -5.020  1.00  0.00           H
ATOM   4345  N   ILE E  26      12.773  14.976  -6.828  1.00  0.00           N
ATOM   4346  CA  ILE E  26      14.201  14.970  -7.150  1.00  0.00           C
ATOM   4347  C   ILE E  26      15.021  15.103  -5.886  1.00  0.00           C
ATOM   4348  O   ILE E  26      14.539  15.684  -4.928  1.00  0.00           O
ATOM   4349  CB  ILE E  26      14.580  16.093  -8.172  1.00  0.00           C
ATOM   4350  CG1 ILE E  26      14.196  15.718  -9.637  1.00  0.00           C
ATOM   4351  CG2 ILE E  26      16.085  16.493  -8.147  1.00  0.00           C
ATOM   4352  HA  ILE E  26      14.422  13.996  -7.602  1.00  0.00           H
ATOM   4353  HB  ILE E  26      14.038  17.002  -7.875  1.00  0.00           H
ATOM   4354  CD  ILE E  26      12.695  15.386  -9.845  1.00  0.00           C
ATOM   4355  HD3 ILE E  26      12.057  16.211  -9.494  1.00  0.00           H
ATOM   4356  HD2 ILE E  26      12.424  14.466  -9.310  1.00  0.00           H
ATOM   4357  HD1 ILE E  26      12.491  15.230 -10.916  1.00  0.00           H
ATOM   4358 HG12 ILE E  26      14.445  16.563 -10.301  1.00  0.00           H
ATOM   4359 HG13 ILE E  26      14.799  14.853  -9.959  1.00  0.00           H
ATOM   4360 HG21 ILE E  26      16.259  17.340  -8.829  1.00  0.00           H
ATOM   4361 HG22 ILE E  26      16.425  16.817  -7.153  1.00  0.00           H
ATOM   4362 HG23 ILE E  26      16.707  15.649  -8.477  1.00  0.00           H
ATOM   4363  HN  ILE E  26      12.227  15.768  -7.083  1.00  0.00           H
ATOM   4364  N   GLY E  27      16.275  14.582  -5.894  1.00  0.00           N
ATOM   4365  CA  GLY E  27      17.221  14.812  -4.804  1.00  0.00           C
ATOM   4366  C   GLY E  27      18.489  15.340  -5.436  1.00  0.00           C
ATOM   4367  O   GLY E  27      18.915  14.726  -6.402  1.00  0.00           O
ATOM   4368  HA3 GLY E  27      17.447  13.857  -4.309  1.00  0.00           H
ATOM   4369  HA2 GLY E  27      16.832  15.509  -4.048  1.00  0.00           H
ATOM   4370  HN  GLY E  27      16.611  14.052  -6.676  1.00  0.00           H
ATOM   4371  N   LEU E  28      19.098  16.449  -4.947  1.00  0.00           N
ATOM   4372  CA  LEU E  28      20.278  17.001  -5.620  1.00  0.00           C
ATOM   4373  C   LEU E  28      21.547  16.435  -5.030  1.00  0.00           C
ATOM   4374  O   LEU E  28      21.523  16.009  -3.886  1.00  0.00           O
ATOM   4375  CB  LEU E  28      20.362  18.549  -5.496  1.00  0.00           C
ATOM   4376  CG  LEU E  28      19.175  19.290  -6.174  1.00  0.00           C
ATOM   4377  CD1 LEU E  28      19.110  20.766  -5.698  1.00  0.00           C
ATOM   4378  CD2 LEU E  28      19.230  19.241  -7.726  1.00  0.00           C
ATOM   4379  HA  LEU E  28      20.250  16.743  -6.687  1.00  0.00           H
ATOM   4380  HB2 LEU E  28      20.388  18.791  -4.420  1.00  0.00           H
ATOM   4381  HB3 LEU E  28      21.297  18.920  -5.944  1.00  0.00           H
ATOM   4382  HG  LEU E  28      18.258  18.787  -5.854  1.00  0.00           H
ATOM   4383 HD21 LEU E  28      18.444  19.872  -8.166  1.00  0.00           H
ATOM   4384 HD22 LEU E  28      20.206  19.592  -8.088  1.00  0.00           H
ATOM   4385 HD23 LEU E  28      19.064  18.219  -8.086  1.00  0.00           H
ATOM   4386 HD11 LEU E  28      18.283  21.307  -6.184  1.00  0.00           H
ATOM   4387 HD12 LEU E  28      18.934  20.789  -4.613  1.00  0.00           H
ATOM   4388 HD13 LEU E  28      20.053  21.287  -5.924  1.00  0.00           H
ATOM   4389  HN  LEU E  28      18.766  16.905  -4.119  1.00  0.00           H
ATOM   4390  N   ASP E  29      22.661  16.450  -5.803  1.00  0.00           N
ATOM   4391  CA  ASP E  29      23.951  16.021  -5.266  1.00  0.00           C
ATOM   4392  C   ASP E  29      23.786  14.684  -4.582  1.00  0.00           C
ATOM   4393  O   ASP E  29      24.058  14.577  -3.396  1.00  0.00           O
ATOM   4394  CB  ASP E  29      24.503  17.102  -4.299  1.00  0.00           C
ATOM   4395  CG  ASP E  29      24.737  18.431  -4.968  1.00  0.00           C
ATOM   4396  OD1 ASP E  29      23.737  19.149  -5.232  1.00  0.00           O
ATOM   4397  OD2 ASP E  29      25.922  18.778  -5.224  1.00  0.00           O
ATOM   4398  HA  ASP E  29      24.681  15.885  -6.083  1.00  0.00           H
ATOM   4399  HB2 ASP E  29      23.785  17.257  -3.481  1.00  0.00           H
ATOM   4400  HB3 ASP E  29      25.451  16.745  -3.872  1.00  0.00           H
ATOM   4401  HN  ASP E  29      22.630  16.790  -6.744  1.00  0.00           H
ATOM   4402  N   CYS E  30      23.323  13.651  -5.322  1.00  0.00           N
ATOM   4403  CA  CYS E  30      23.076  12.361  -4.683  1.00  0.00           C
ATOM   4404  C   CYS E  30      24.411  11.801  -4.233  1.00  0.00           C
ATOM   4405  O   CYS E  30      25.107  11.231  -5.057  1.00  0.00           O
ATOM   4406  CB  CYS E  30      22.284  11.403  -5.613  1.00  0.00           C
ATOM   4407  SG  CYS E  30      20.730  12.198  -6.133  1.00  0.00           S
ATOM   4408  HA  CYS E  30      22.424  12.530  -3.813  1.00  0.00           H
ATOM   4409  HB2 CYS E  30      22.861  11.138  -6.509  1.00  0.00           H
ATOM   4410  HB3 CYS E  30      22.015  10.482  -5.078  1.00  0.00           H
ATOM   4411  HN  CYS E  30      23.144  13.758  -6.302  1.00  0.00           H
ATOM   4412  N   LYS E  31      24.783  11.981  -2.938  1.00  0.00           N
ATOM   4413  CA  LYS E  31      26.072  11.515  -2.421  1.00  0.00           C
ATOM   4414  C   LYS E  31      25.809  10.280  -1.585  1.00  0.00           C
ATOM   4415  O   LYS E  31      25.091  10.421  -0.608  1.00  0.00           O
ATOM   4416  CB  LYS E  31      26.708  12.649  -1.558  1.00  0.00           C
ATOM   4417  CG  LYS E  31      27.995  12.203  -0.813  1.00  0.00           C
ATOM   4418  CD  LYS E  31      28.653  13.332   0.039  1.00  0.00           C
ATOM   4419  CE  LYS E  31      29.621  14.244  -0.762  1.00  0.00           C
ATOM   4420  NZ  LYS E  31      30.956  13.617  -0.933  1.00  0.00           N
ATOM   4421  HA  LYS E  31      26.777  11.289  -3.236  1.00  0.00           H
ATOM   4422  HB2 LYS E  31      26.931  13.506  -2.214  1.00  0.00           H
ATOM   4423  HB3 LYS E  31      25.981  12.976  -0.797  1.00  0.00           H
ATOM   4424  HG2 LYS E  31      27.718  11.391  -0.124  1.00  0.00           H
ATOM   4425  HG3 LYS E  31      28.704  11.806  -1.551  1.00  0.00           H
ATOM   4426  HD2 LYS E  31      27.850  13.948   0.473  1.00  0.00           H
ATOM   4427  HD3 LYS E  31      29.224  12.894   0.874  1.00  0.00           H
ATOM   4428  HE2 LYS E  31      29.758  15.191  -0.214  1.00  0.00           H
ATOM   4429  HE3 LYS E  31      29.164  14.496  -1.731  1.00  0.00           H
ATOM   4430  HZ1 LYS E  31      31.545  14.115  -1.689  1.00  0.00           H
ATOM   4431  HZ2 LYS E  31      31.533  13.625  -0.017  1.00  0.00           H
ATOM   4432  HZ3 LYS E  31      30.910  12.584  -1.233  1.00  0.00           H
ATOM   4433  HN  LYS E  31      24.167  12.431  -2.287  1.00  0.00           H
ATOM   4434  N   VAL E  32      26.350   9.079  -1.920  1.00  0.00           N
ATOM   4435  CA  VAL E  32      26.053   7.889  -1.108  1.00  0.00           C
ATOM   4436  C   VAL E  32      26.503   8.129   0.323  1.00  0.00           C
ATOM   4437  O   VAL E  32      27.336   9.003   0.496  1.00  0.00           O
ATOM   4438  CB  VAL E  32      26.546   6.494  -1.635  1.00  0.00           C
ATOM   4439  CG1 VAL E  32      25.491   5.784  -2.531  1.00  0.00           C
ATOM   4440  CG2 VAL E  32      27.902   6.531  -2.383  1.00  0.00           C
ATOM   4441  HA  VAL E  32      24.959   7.862  -1.095  1.00  0.00           H
ATOM   4442  HB  VAL E  32      26.708   5.834  -0.768  1.00  0.00           H
ATOM   4443 HG11 VAL E  32      25.869   4.811  -2.881  1.00  0.00           H
ATOM   4444 HG12 VAL E  32      24.563   5.599  -1.969  1.00  0.00           H
ATOM   4445 HG13 VAL E  32      25.264   6.404  -3.410  1.00  0.00           H
ATOM   4446 HG21 VAL E  32      28.294   5.511  -2.516  1.00  0.00           H
ATOM   4447 HG22 VAL E  32      27.790   6.985  -3.378  1.00  0.00           H
ATOM   4448 HG23 VAL E  32      28.629   7.105  -1.802  1.00  0.00           H
ATOM   4449  HN  VAL E  32      26.941   9.001  -2.718  1.00  0.00           H
ATOM   4450  N   PRO E  33      26.018   7.442   1.393  1.00  0.00           N
ATOM   4451  CA  PRO E  33      26.450   7.787   2.738  1.00  0.00           C
ATOM   4452  C   PRO E  33      27.880   7.380   2.990  1.00  0.00           C
ATOM   4453  O   PRO E  33      28.491   6.754   2.137  1.00  0.00           O
ATOM   4454  CB  PRO E  33      25.486   6.920   3.596  1.00  0.00           C
ATOM   4455  CG  PRO E  33      24.335   6.561   2.631  1.00  0.00           C
ATOM   4456  CD  PRO E  33      25.066   6.349   1.292  1.00  0.00           C
ATOM   4457  HA  PRO E  33      26.298   8.863   2.921  1.00  0.00           H
ATOM   4458  HD3 PRO E  33      24.355   6.366   0.458  1.00  0.00           H
ATOM   4459  HD2 PRO E  33      25.621   5.401   1.315  1.00  0.00           H
ATOM   4460  HG3 PRO E  33      23.657   7.422   2.523  1.00  0.00           H
ATOM   4461  HG2 PRO E  33      23.749   5.685   2.954  1.00  0.00           H
ATOM   4462  HB2 PRO E  33      25.976   5.980   3.899  1.00  0.00           H
ATOM   4463  HB3 PRO E  33      25.117   7.431   4.497  1.00  0.00           H
ATOM   4464  N   SER E  34      28.409   7.721   4.183  1.00  0.00           N
ATOM   4465  CA  SER E  34      29.750   7.276   4.544  1.00  0.00           C
ATOM   4466  C   SER E  34      29.795   5.773   4.706  1.00  0.00           C
ATOM   4467  O   SER E  34      30.756   5.163   4.264  1.00  0.00           O
ATOM   4468  CB  SER E  34      30.167   7.863   5.917  1.00  0.00           C
ATOM   4469  OG  SER E  34      29.238   7.424   6.924  1.00  0.00           O
ATOM   4470  HA  SER E  34      30.460   7.615   3.773  1.00  0.00           H
ATOM   4471  HB2 SER E  34      31.187   7.531   6.173  1.00  0.00           H
ATOM   4472  HB3 SER E  34      30.159   8.961   5.862  1.00  0.00           H
ATOM   4473  HG1 SER E  34      29.451   7.751   7.792  1.00  0.00           H
ATOM   4474  HN  SER E  34      27.883   8.257   4.845  1.00  0.00           H
ATOM   4475  N   GLN E  35      28.785   5.179   5.382  1.00  0.00           N
ATOM   4476  CA  GLN E  35      28.941   3.829   5.930  1.00  0.00           C
ATOM   4477  C   GLN E  35      27.631   3.080   5.825  1.00  0.00           C
ATOM   4478  O   GLN E  35      26.736   3.603   5.180  1.00  0.00           O
ATOM   4479  CB  GLN E  35      29.437   4.054   7.391  1.00  0.00           C
ATOM   4480  CG  GLN E  35      28.265   4.370   8.367  1.00  0.00           C
ATOM   4481  CD  GLN E  35      28.657   5.120   9.619  1.00  0.00           C
ATOM   4482  OE1 GLN E  35      29.724   5.712   9.667  1.00  0.00           O
ATOM   4483  NE2 GLN E  35      27.792   5.121  10.659  1.00  0.00           N
ATOM   4484  HA  GLN E  35      29.698   3.260   5.369  1.00  0.00           H
ATOM   4485  HB2 GLN E  35      29.984   3.173   7.756  1.00  0.00           H
ATOM   4486  HB3 GLN E  35      30.160   4.883   7.372  1.00  0.00           H
ATOM   4487  HG2 GLN E  35      27.525   5.005   7.862  1.00  0.00           H
ATOM   4488  HG3 GLN E  35      27.772   3.426   8.648  1.00  0.00           H
ATOM   4489 HE22 GLN E  35      28.024   5.619  11.496  1.00  0.00           H
ATOM   4490 HE21 GLN E  35      26.917   4.636  10.612  1.00  0.00           H
ATOM   4491  HN  GLN E  35      27.975   5.702   5.650  1.00  0.00           H
ATOM   4492  N   ASN E  36      27.472   1.877   6.430  1.00  0.00           N
ATOM   4493  CA  ASN E  36      26.191   1.178   6.323  1.00  0.00           C
ATOM   4494  C   ASN E  36      25.103   2.027   6.929  1.00  0.00           C
ATOM   4495  O   ASN E  36      25.406   2.929   7.693  1.00  0.00           O
ATOM   4496  CB  ASN E  36      26.151  -0.227   6.993  1.00  0.00           C
ATOM   4497  CG  ASN E  36      26.737  -0.250   8.389  1.00  0.00           C
ATOM   4498  OD1 ASN E  36      27.715  -0.950   8.600  1.00  0.00           O
ATOM   4499  ND2 ASN E  36      26.185   0.490   9.376  1.00  0.00           N
ATOM   4500  HA  ASN E  36      25.964   1.053   5.250  1.00  0.00           H
ATOM   4501  HB2 ASN E  36      25.123  -0.617   7.051  1.00  0.00           H
ATOM   4502  HB3 ASN E  36      26.713  -0.915   6.344  1.00  0.00           H
ATOM   4503 HD22 ASN E  36      26.611   0.495  10.281  1.00  0.00           H
ATOM   4504 HD21 ASN E  36      25.359   1.032   9.237  1.00  0.00           H
ATOM   4505  HN  ASN E  36      28.201   1.461   6.969  1.00  0.00           H
ATOM   4506  N   VAL E  37      23.827   1.727   6.597  1.00  0.00           N
ATOM   4507  CA  VAL E  37      22.713   2.484   7.150  1.00  0.00           C
ATOM   4508  C   VAL E  37      21.633   1.501   7.549  1.00  0.00           C
ATOM   4509  O   VAL E  37      20.542   1.553   7.006  1.00  0.00           O
ATOM   4510  CB  VAL E  37      22.307   3.594   6.139  1.00  0.00           C
ATOM   4511  CG1 VAL E  37      23.412   4.686   6.040  1.00  0.00           C
ATOM   4512  CG2 VAL E  37      21.982   3.056   4.717  1.00  0.00           C
ATOM   4513  HA  VAL E  37      22.994   2.981   8.090  1.00  0.00           H
ATOM   4514  HB  VAL E  37      21.399   4.054   6.549  1.00  0.00           H
ATOM   4515 HG11 VAL E  37      23.061   5.534   5.434  1.00  0.00           H
ATOM   4516 HG12 VAL E  37      23.694   5.066   7.035  1.00  0.00           H
ATOM   4517 HG13 VAL E  37      24.312   4.278   5.559  1.00  0.00           H
ATOM   4518 HG21 VAL E  37      21.621   3.881   4.082  1.00  0.00           H
ATOM   4519 HG22 VAL E  37      22.882   2.631   4.248  1.00  0.00           H
ATOM   4520 HG23 VAL E  37      21.203   2.281   4.740  1.00  0.00           H
ATOM   4521  HN  VAL E  37      23.618   0.994   5.949  1.00  0.00           H
ATOM   4522  N   TYR E  38      21.952   0.589   8.502  1.00  0.00           N
ATOM   4523  CA  TYR E  38      21.047  -0.509   8.852  1.00  0.00           C
ATOM   4524  C   TYR E  38      19.588  -0.116   8.821  1.00  0.00           C
ATOM   4525  O   TYR E  38      18.826  -0.750   8.108  1.00  0.00           O
ATOM   4526  CB  TYR E  38      21.359  -1.135  10.239  1.00  0.00           C
ATOM   4527  CG  TYR E  38      22.800  -1.665  10.319  1.00  0.00           C
ATOM   4528  CD1 TYR E  38      23.204  -2.748   9.528  1.00  0.00           C
ATOM   4529  CD2 TYR E  38      23.726  -1.078  11.191  1.00  0.00           C
ATOM   4530  CE1 TYR E  38      24.517  -3.222   9.594  1.00  0.00           C
ATOM   4531  CE2 TYR E  38      25.023  -1.586  11.295  1.00  0.00           C
ATOM   4532  CZ  TYR E  38      25.432  -2.647  10.477  1.00  0.00           C
ATOM   4533  OH  TYR E  38      26.738  -3.138  10.528  1.00  0.00           O
ATOM   4534  HA  TYR E  38      21.200  -1.304   8.111  1.00  0.00           H
ATOM   4535  HB3 TYR E  38      20.679  -1.982  10.425  1.00  0.00           H
ATOM   4536  HB2 TYR E  38      21.183  -0.390  11.029  1.00  0.00           H
ATOM   4537  HD2 TYR E  38      23.443  -0.223  11.797  1.00  0.00           H
ATOM   4538  HE2 TYR E  38      25.707  -1.148  12.014  1.00  0.00           H
ATOM   4539  HE1 TYR E  38      24.826  -4.046   8.958  1.00  0.00           H
ATOM   4540  HD1 TYR E  38      22.497  -3.230   8.860  1.00  0.00           H
ATOM   4541  HH  TYR E  38      27.286  -2.740  11.196  1.00  0.00           H
ATOM   4542  HN  TYR E  38      22.860   0.603   8.925  1.00  0.00           H
ATOM   4543  N   ASP E  39      19.200   0.924   9.596  1.00  0.00           N
ATOM   4544  CA  ASP E  39      17.796   1.314   9.699  1.00  0.00           C
ATOM   4545  C   ASP E  39      17.654   2.788   9.395  1.00  0.00           C
ATOM   4546  O   ASP E  39      18.660   3.439   9.157  1.00  0.00           O
ATOM   4547  CB  ASP E  39      17.300   0.961  11.126  1.00  0.00           C
ATOM   4548  CG  ASP E  39      17.927   1.849  12.168  1.00  0.00           C
ATOM   4549  OD1 ASP E  39      19.168   2.064  12.105  1.00  0.00           O
ATOM   4550  OD2 ASP E  39      17.181   2.341  13.058  1.00  0.00           O
ATOM   4551  HA  ASP E  39      17.173   0.757   8.985  1.00  0.00           H
ATOM   4552  HB2 ASP E  39      16.203   1.051  11.180  1.00  0.00           H
ATOM   4553  HB3 ASP E  39      17.563  -0.085  11.349  1.00  0.00           H
ATOM   4554  HN  ASP E  39      19.858   1.432  10.151  1.00  0.00           H
ATOM   4555  N   GLY E  40      16.416   3.334   9.395  1.00  0.00           N
ATOM   4556  CA  GLY E  40      16.243   4.752   9.097  1.00  0.00           C
ATOM   4557  C   GLY E  40      17.005   5.623  10.066  1.00  0.00           C
ATOM   4558  O   GLY E  40      17.479   6.665   9.649  1.00  0.00           O
ATOM   4559  HA3 GLY E  40      15.184   5.045   9.169  1.00  0.00           H
ATOM   4560  HA2 GLY E  40      16.579   4.943   8.065  1.00  0.00           H
ATOM   4561  HN  GLY E  40      15.598   2.786   9.584  1.00  0.00           H
ATOM   4562  N   THR E  41      17.122   5.239  11.358  1.00  0.00           N
ATOM   4563  CA  THR E  41      17.861   6.079  12.300  1.00  0.00           C
ATOM   4564  C   THR E  41      19.312   6.161  11.889  1.00  0.00           C
ATOM   4565  O   THR E  41      19.845   7.258  11.836  1.00  0.00           O
ATOM   4566  CB  THR E  41      17.744   5.544  13.753  1.00  0.00           C
ATOM   4567  OG1 THR E  41      16.342   5.419  14.047  1.00  0.00           O
ATOM   4568  CG2 THR E  41      18.437   6.489  14.770  1.00  0.00           C
ATOM   4569  HA  THR E  41      17.419   7.086  12.279  1.00  0.00           H
ATOM   4570  HB  THR E  41      18.224   4.551  13.811  1.00  0.00           H
ATOM   4571  HG1 THR E  41      16.177   5.061  14.913  1.00  0.00           H
ATOM   4572 HG23 THR E  41      17.988   7.492  14.721  1.00  0.00           H
ATOM   4573 HG21 THR E  41      18.313   6.101  15.793  1.00  0.00           H
ATOM   4574 HG22 THR E  41      19.514   6.566  14.560  1.00  0.00           H
ATOM   4575  HN  THR E  41      16.706   4.392  11.691  1.00  0.00           H
ATOM   4576  N   ASP E  42      19.970   5.016  11.595  1.00  0.00           N
ATOM   4577  CA  ASP E  42      21.373   5.066  11.191  1.00  0.00           C
ATOM   4578  C   ASP E  42      21.480   5.919   9.947  1.00  0.00           C
ATOM   4579  O   ASP E  42      22.384   6.734   9.863  1.00  0.00           O
ATOM   4580  CB  ASP E  42      21.940   3.645  10.918  1.00  0.00           C
ATOM   4581  CG  ASP E  42      23.428   3.593  10.675  1.00  0.00           C
ATOM   4582  OD1 ASP E  42      23.964   2.457  10.550  1.00  0.00           O
ATOM   4583  OD2 ASP E  42      24.080   4.668  10.604  1.00  0.00           O
ATOM   4584  HA  ASP E  42      21.951   5.520  12.014  1.00  0.00           H
ATOM   4585  HB2 ASP E  42      21.730   3.003  11.788  1.00  0.00           H
ATOM   4586  HB3 ASP E  42      21.430   3.223  10.041  1.00  0.00           H
ATOM   4587  HN  ASP E  42      19.504   4.130  11.635  1.00  0.00           H
ATOM   4588  N   PHE E  43      20.556   5.753   8.973  1.00  0.00           N
ATOM   4589  CA  PHE E  43      20.623   6.562   7.756  1.00  0.00           C
ATOM   4590  C   PHE E  43      20.527   8.022   8.138  1.00  0.00           C
ATOM   4591  O   PHE E  43      21.352   8.817   7.720  1.00  0.00           O
ATOM   4592  CB  PHE E  43      19.489   6.191   6.752  1.00  0.00           C
ATOM   4593  CG  PHE E  43      19.670   6.624   5.282  1.00  0.00           C
ATOM   4594  CD1 PHE E  43      20.730   7.415   4.816  1.00  0.00           C
ATOM   4595  CD2 PHE E  43      18.703   6.197   4.364  1.00  0.00           C
ATOM   4596  CE1 PHE E  43      20.774   7.829   3.480  1.00  0.00           C
ATOM   4597  CE2 PHE E  43      18.749   6.602   3.029  1.00  0.00           C
ATOM   4598  CZ  PHE E  43      19.786   7.422   2.583  1.00  0.00           C
ATOM   4599  HA  PHE E  43      21.603   6.360   7.308  1.00  0.00           H
ATOM   4600  HB2 PHE E  43      19.359   5.100   6.730  1.00  0.00           H
ATOM   4601  HB3 PHE E  43      18.535   6.614   7.106  1.00  0.00           H
ATOM   4602  HD2 PHE E  43      17.898   5.542   4.689  1.00  0.00           H
ATOM   4603  HE2 PHE E  43      17.987   6.281   2.329  1.00  0.00           H
ATOM   4604  HZ  PHE E  43      19.825   7.743   1.551  1.00  0.00           H
ATOM   4605  HE1 PHE E  43      21.566   8.475   3.131  1.00  0.00           H
ATOM   4606  HD1 PHE E  43      21.535   7.730   5.464  1.00  0.00           H
ATOM   4607  HN  PHE E  43      19.820   5.079   9.071  1.00  0.00           H
ATOM   4608  N   ARG E  44      19.511   8.382   8.949  1.00  0.00           N
ATOM   4609  CA  ARG E  44      19.266   9.782   9.287  1.00  0.00           C
ATOM   4610  C   ARG E  44      20.409  10.385  10.074  1.00  0.00           C
ATOM   4611  O   ARG E  44      20.710  11.551   9.880  1.00  0.00           O
ATOM   4612  CB  ARG E  44      17.937   9.871  10.086  1.00  0.00           C
ATOM   4613  CG  ARG E  44      17.516  11.317  10.449  1.00  0.00           C
ATOM   4614  CD  ARG E  44      16.103  11.355  11.098  1.00  0.00           C
ATOM   4615  NE  ARG E  44      16.063  10.532  12.316  1.00  0.00           N
ATOM   4616  CZ  ARG E  44      15.597   9.297  12.402  1.00  0.00           C
ATOM   4617  NH1 ARG E  44      15.120   8.605  11.394  1.00  0.00           N
ATOM   4618  NH2 ARG E  44      15.614   8.713  13.581  1.00  0.00           N
ATOM   4619  HA  ARG E  44      19.144  10.341   8.345  1.00  0.00           H
ATOM   4620  HB2 ARG E  44      17.152   9.426   9.456  1.00  0.00           H
ATOM   4621  HB3 ARG E  44      18.030   9.277  11.009  1.00  0.00           H
ATOM   4622  HG2 ARG E  44      18.249  11.736  11.158  1.00  0.00           H
ATOM   4623  HG3 ARG E  44      17.516  11.942   9.541  1.00  0.00           H
ATOM   4624  HD2 ARG E  44      15.919  12.400  11.402  1.00  0.00           H
ATOM   4625  HD3 ARG E  44      15.321  11.139  10.358  1.00  0.00           H
ATOM   4626  HE  ARG E  44      16.414  10.988  13.175  1.00  0.00           H
ATOM   4627 HH12 ARG E  44      14.776   7.641  11.528  1.00  0.00           H
ATOM   4628 HH11 ARG E  44      15.069   8.983  10.444  1.00  0.00           H
ATOM   4629 HH22 ARG E  44      15.263   7.750  13.706  1.00  0.00           H
ATOM   4630 HH21 ARG E  44      15.975   9.197  14.416  1.00  0.00           H
ATOM   4631  HN  ARG E  44      18.901   7.682   9.318  1.00  0.00           H
ATOM   4632  N   ASN E  45      21.063   9.611  10.968  1.00  0.00           N
ATOM   4633  CA  ASN E  45      22.188  10.155  11.728  1.00  0.00           C
ATOM   4634  C   ASN E  45      23.351  10.341  10.781  1.00  0.00           C
ATOM   4635  O   ASN E  45      23.989  11.381  10.814  1.00  0.00           O
ATOM   4636  CB  ASN E  45      22.616   9.247  12.915  1.00  0.00           C
ATOM   4637  CG  ASN E  45      21.748   9.459  14.137  1.00  0.00           C
ATOM   4638  OD1 ASN E  45      22.272   9.873  15.160  1.00  0.00           O
ATOM   4639  ND2 ASN E  45      20.424   9.196  14.085  1.00  0.00           N
ATOM   4640  HA  ASN E  45      21.913  11.143  12.140  1.00  0.00           H
ATOM   4641  HB2 ASN E  45      22.609   8.186  12.623  1.00  0.00           H
ATOM   4642  HB3 ASN E  45      23.653   9.503  13.191  1.00  0.00           H
ATOM   4643 HD22 ASN E  45      19.861   9.352  14.898  1.00  0.00           H
ATOM   4644 HD21 ASN E  45      19.984   8.850  13.259  1.00  0.00           H
ATOM   4645  HN  ASN E  45      20.826   8.646  11.071  1.00  0.00           H
ATOM   4646  N   VAL E  46      23.646   9.344   9.921  1.00  0.00           N
ATOM   4647  CA  VAL E  46      24.744   9.506   8.970  1.00  0.00           C
ATOM   4648  C   VAL E  46      24.413  10.635   8.018  1.00  0.00           C
ATOM   4649  O   VAL E  46      25.319  11.333   7.592  1.00  0.00           O
ATOM   4650  CB  VAL E  46      25.057   8.175   8.232  1.00  0.00           C
ATOM   4651  CG1 VAL E  46      26.104   8.392   7.106  1.00  0.00           C
ATOM   4652  CG2 VAL E  46      25.600   7.125   9.242  1.00  0.00           C
ATOM   4653  HA  VAL E  46      25.649   9.788   9.530  1.00  0.00           H
ATOM   4654  HB  VAL E  46      24.126   7.799   7.774  1.00  0.00           H
ATOM   4655 HG11 VAL E  46      26.377   7.421   6.670  1.00  0.00           H
ATOM   4656 HG12 VAL E  46      25.701   9.034   6.308  1.00  0.00           H
ATOM   4657 HG13 VAL E  46      27.012   8.866   7.509  1.00  0.00           H
ATOM   4658 HG21 VAL E  46      25.615   6.130   8.771  1.00  0.00           H
ATOM   4659 HG22 VAL E  46      26.623   7.384   9.555  1.00  0.00           H
ATOM   4660 HG23 VAL E  46      24.980   7.061  10.147  1.00  0.00           H
ATOM   4661  HN  VAL E  46      23.092   8.511   9.895  1.00  0.00           H
ATOM   4662  N   CYS E  47      23.126  10.863   7.678  1.00  0.00           N
ATOM   4663  CA  CYS E  47      22.800  12.024   6.859  1.00  0.00           C
ATOM   4664  C   CYS E  47      23.180  13.275   7.615  1.00  0.00           C
ATOM   4665  O   CYS E  47      23.747  14.170   7.009  1.00  0.00           O
ATOM   4666  CB  CYS E  47      21.302  12.072   6.473  1.00  0.00           C
ATOM   4667  SG  CYS E  47      20.908  10.620   5.467  1.00  0.00           S
ATOM   4668  HA  CYS E  47      23.382  11.967   5.926  1.00  0.00           H
ATOM   4669  HB2 CYS E  47      20.650  12.113   7.356  1.00  0.00           H
ATOM   4670  HB3 CYS E  47      21.105  12.943   5.845  1.00  0.00           H
ATOM   4671  HN  CYS E  47      22.383  10.285   8.012  1.00  0.00           H
ATOM   4672  N   ALA E  48      22.906  13.360   8.938  1.00  0.00           N
ATOM   4673  CA  ALA E  48      23.358  14.527   9.696  1.00  0.00           C
ATOM   4674  C   ALA E  48      24.867  14.635   9.638  1.00  0.00           C
ATOM   4675  O   ALA E  48      25.364  15.747   9.573  1.00  0.00           O
ATOM   4676  CB  ALA E  48      22.905  14.489  11.178  1.00  0.00           C
ATOM   4677  HA  ALA E  48      22.913  15.424   9.233  1.00  0.00           H
ATOM   4678  HB1 ALA E  48      23.201  15.422  11.686  1.00  0.00           H
ATOM   4679  HB2 ALA E  48      21.809  14.390  11.236  1.00  0.00           H
ATOM   4680  HB3 ALA E  48      23.365  13.646  11.709  1.00  0.00           H
ATOM   4681  HN  ALA E  48      22.422  12.626   9.418  1.00  0.00           H
ATOM   4682  N   LYS E  49      25.627  13.514   9.641  1.00  0.00           N
ATOM   4683  CA  LYS E  49      27.079  13.624   9.484  1.00  0.00           C
ATOM   4684  C   LYS E  49      27.404  14.294   8.163  1.00  0.00           C
ATOM   4685  O   LYS E  49      28.403  14.989   8.110  1.00  0.00           O
ATOM   4686  CB  LYS E  49      27.828  12.263   9.545  1.00  0.00           C
ATOM   4687  CG  LYS E  49      27.712  11.555  10.922  1.00  0.00           C
ATOM   4688  CD  LYS E  49      28.487  10.207  10.912  1.00  0.00           C
ATOM   4689  CE  LYS E  49      28.223   9.347  12.179  1.00  0.00           C
ATOM   4690  NZ  LYS E  49      28.625  10.021  13.436  1.00  0.00           N
ATOM   4691  HA  LYS E  49      27.465  14.257  10.301  1.00  0.00           H
ATOM   4692  HB2 LYS E  49      27.458  11.603   8.747  1.00  0.00           H
ATOM   4693  HB3 LYS E  49      28.896  12.442   9.360  1.00  0.00           H
ATOM   4694  HG2 LYS E  49      28.128  12.220  11.695  1.00  0.00           H
ATOM   4695  HG3 LYS E  49      26.657  11.366  11.168  1.00  0.00           H
ATOM   4696  HD2 LYS E  49      28.184   9.615  10.032  1.00  0.00           H
ATOM   4697  HD3 LYS E  49      29.568  10.410  10.823  1.00  0.00           H
ATOM   4698  HE2 LYS E  49      27.151   9.086  12.225  1.00  0.00           H
ATOM   4699  HE3 LYS E  49      28.791   8.406  12.079  1.00  0.00           H
ATOM   4700  HZ1 LYS E  49      28.551   9.346  14.280  1.00  0.00           H
ATOM   4701  HZ2 LYS E  49      29.646  10.370  13.395  1.00  0.00           H
ATOM   4702  HZ3 LYS E  49      27.990  10.862  13.681  1.00  0.00           H
ATOM   4703  HN  LYS E  49      25.210  12.609   9.708  1.00  0.00           H
ATOM   4704  N   THR E  50      26.581  14.104   7.102  1.00  0.00           N
ATOM   4705  CA  THR E  50      26.776  14.802   5.827  1.00  0.00           C
ATOM   4706  C   THR E  50      25.722  15.878   5.641  1.00  0.00           C
ATOM   4707  O   THR E  50      25.419  16.201   4.505  1.00  0.00           O
ATOM   4708  CB  THR E  50      26.802  13.675   4.751  1.00  0.00           C
ATOM   4709  OG1 THR E  50      25.701  12.789   5.009  1.00  0.00           O
ATOM   4710  CG2 THR E  50      26.807  14.121   3.265  1.00  0.00           C
ATOM   4711  HA  THR E  50      27.745  15.320   5.781  1.00  0.00           H
ATOM   4712  HB  THR E  50      27.739  13.119   4.911  1.00  0.00           H
ATOM   4713  HG1 THR E  50      25.749  11.993   4.491  1.00  0.00           H
ATOM   4714 HG23 THR E  50      27.554  14.914   3.098  1.00  0.00           H
ATOM   4715 HG21 THR E  50      27.067  13.252   2.642  1.00  0.00           H
ATOM   4716 HG22 THR E  50      25.818  14.468   2.934  1.00  0.00           H
ATOM   4717  HN  THR E  50      25.793  13.490   7.163  1.00  0.00           H
ATOM   4718  N   GLY E  51      25.160  16.464   6.729  1.00  0.00           N
ATOM   4719  CA  GLY E  51      24.091  17.463   6.612  1.00  0.00           C
ATOM   4720  C   GLY E  51      23.193  17.191   5.430  1.00  0.00           C
ATOM   4721  O   GLY E  51      23.340  17.831   4.401  1.00  0.00           O
ATOM   4722  HA3 GLY E  51      24.518  18.474   6.558  1.00  0.00           H
ATOM   4723  HA2 GLY E  51      23.459  17.445   7.514  1.00  0.00           H
ATOM   4724  HN  GLY E  51      25.485  16.251   7.650  1.00  0.00           H
ATOM   4725  N   ALA E  52      22.270  16.215   5.575  1.00  0.00           N
ATOM   4726  CA  ALA E  52      21.487  15.743   4.435  1.00  0.00           C
ATOM   4727  C   ALA E  52      20.192  15.140   4.932  1.00  0.00           C
ATOM   4728  O   ALA E  52      19.988  15.175   6.136  1.00  0.00           O
ATOM   4729  CB  ALA E  52      22.391  14.678   3.756  1.00  0.00           C
ATOM   4730  HA  ALA E  52      21.238  16.557   3.738  1.00  0.00           H
ATOM   4731  HB1 ALA E  52      21.822  13.985   3.124  1.00  0.00           H
ATOM   4732  HB2 ALA E  52      23.161  15.171   3.141  1.00  0.00           H
ATOM   4733  HB3 ALA E  52      22.902  14.076   4.520  1.00  0.00           H
ATOM   4734  HN  ALA E  52      22.176  15.716   6.441  1.00  0.00           H
ATOM   4735  N   GLN E  53      19.333  14.574   4.047  1.00  0.00           N
ATOM   4736  CA  GLN E  53      18.188  13.776   4.500  1.00  0.00           C
ATOM   4737  C   GLN E  53      18.341  12.360   3.976  1.00  0.00           C
ATOM   4738  O   GLN E  53      18.982  12.212   2.948  1.00  0.00           O
ATOM   4739  CB  GLN E  53      16.828  14.351   4.006  1.00  0.00           C
ATOM   4740  CG  GLN E  53      16.217  15.370   5.002  1.00  0.00           C
ATOM   4741  CD  GLN E  53      17.087  16.590   5.146  1.00  0.00           C
ATOM   4742  OE1 GLN E  53      17.792  16.709   6.135  1.00  0.00           O
ATOM   4743  NE2 GLN E  53      17.045  17.511   4.162  1.00  0.00           N
ATOM   4744  HA  GLN E  53      18.177  13.730   5.597  1.00  0.00           H
ATOM   4745  HB2 GLN E  53      16.963  14.804   3.012  1.00  0.00           H
ATOM   4746  HB3 GLN E  53      16.089  13.541   3.898  1.00  0.00           H
ATOM   4747  HG2 GLN E  53      15.233  15.694   4.631  1.00  0.00           H
ATOM   4748  HG3 GLN E  53      16.057  14.899   5.985  1.00  0.00           H
ATOM   4749 HE22 GLN E  53      17.615  18.327   4.224  1.00  0.00           H
ATOM   4750 HE21 GLN E  53      16.435  17.402   3.378  1.00  0.00           H
ATOM   4751  HN  GLN E  53      19.495  14.631   3.059  1.00  0.00           H
ATOM   4752  N   PRO E  54      17.782  11.302   4.623  1.00  0.00           N
ATOM   4753  CA  PRO E  54      17.925   9.953   4.087  1.00  0.00           C
ATOM   4754  C   PRO E  54      17.018   9.769   2.893  1.00  0.00           C
ATOM   4755  O   PRO E  54      15.853   9.469   3.098  1.00  0.00           O
ATOM   4756  CB  PRO E  54      17.494   9.140   5.336  1.00  0.00           C
ATOM   4757  CG  PRO E  54      16.458  10.039   6.046  1.00  0.00           C
ATOM   4758  CD  PRO E  54      17.068  11.448   5.888  1.00  0.00           C
ATOM   4759  HA  PRO E  54      18.960   9.717   3.807  1.00  0.00           H
ATOM   4760  HD3 PRO E  54      17.787  11.641   6.700  1.00  0.00           H
ATOM   4761  HD2 PRO E  54      16.277  12.214   5.893  1.00  0.00           H
ATOM   4762  HG3 PRO E  54      16.292   9.757   7.099  1.00  0.00           H
ATOM   4763  HG2 PRO E  54      15.493   9.988   5.517  1.00  0.00           H
ATOM   4764  HB2 PRO E  54      17.083   8.148   5.100  1.00  0.00           H
ATOM   4765  HB3 PRO E  54      18.357   9.018   6.010  1.00  0.00           H
ATOM   4766  N   LEU E  55      17.524   9.949   1.646  1.00  0.00           N
ATOM   4767  CA  LEU E  55      16.660   9.832   0.471  1.00  0.00           C
ATOM   4768  C   LEU E  55      16.950   8.619  -0.374  1.00  0.00           C
ATOM   4769  O   LEU E  55      18.017   8.049  -0.240  1.00  0.00           O
ATOM   4770  CB  LEU E  55      16.872  10.991  -0.534  1.00  0.00           C
ATOM   4771  CG  LEU E  55      16.695  12.412   0.055  1.00  0.00           C
ATOM   4772  CD1 LEU E  55      16.481  13.357  -1.157  1.00  0.00           C
ATOM   4773  CD2 LEU E  55      15.507  12.522   1.048  1.00  0.00           C
ATOM   4774  HA  LEU E  55      15.598   9.802   0.763  1.00  0.00           H
ATOM   4775  HB2 LEU E  55      17.884  10.922  -0.967  1.00  0.00           H
ATOM   4776  HB3 LEU E  55      16.154  10.875  -1.361  1.00  0.00           H
ATOM   4777  HG  LEU E  55      17.615  12.696   0.597  1.00  0.00           H
ATOM   4778 HD21 LEU E  55      15.343  13.573   1.329  1.00  0.00           H
ATOM   4779 HD22 LEU E  55      14.588  12.122   0.596  1.00  0.00           H
ATOM   4780 HD23 LEU E  55      15.710  11.962   1.971  1.00  0.00           H
ATOM   4781 HD11 LEU E  55      16.568  14.393  -0.820  1.00  0.00           H
ATOM   4782 HD12 LEU E  55      17.210  13.182  -1.957  1.00  0.00           H
ATOM   4783 HD13 LEU E  55      15.497  13.185  -1.609  1.00  0.00           H
ATOM   4784  HN  LEU E  55      18.488  10.176   1.494  1.00  0.00           H
ATOM   4785  N   CYS E  56      15.993   8.288  -1.272  1.00  0.00           N
ATOM   4786  CA  CYS E  56      16.168   7.252  -2.289  1.00  0.00           C
ATOM   4787  C   CYS E  56      16.629   7.887  -3.578  1.00  0.00           C
ATOM   4788  O   CYS E  56      16.435   9.085  -3.694  1.00  0.00           O
ATOM   4789  CB  CYS E  56      14.792   6.596  -2.537  1.00  0.00           C
ATOM   4790  SG  CYS E  56      14.027   6.365  -0.905  1.00  0.00           S
ATOM   4791  HA  CYS E  56      16.863   6.476  -1.959  1.00  0.00           H
ATOM   4792  HB2 CYS E  56      14.151   7.282  -3.105  1.00  0.00           H
ATOM   4793  HB3 CYS E  56      14.873   5.649  -3.091  1.00  0.00           H
ATOM   4794  HN  CYS E  56      15.135   8.801  -1.290  1.00  0.00           H
ATOM   4795  N   CYS E  57      17.210   7.141  -4.548  1.00  0.00           N
ATOM   4796  CA  CYS E  57      17.614   7.743  -5.822  1.00  0.00           C
ATOM   4797  C   CYS E  57      17.705   6.697  -6.916  1.00  0.00           C
ATOM   4798  O   CYS E  57      17.660   5.530  -6.572  1.00  0.00           O
ATOM   4799  CB  CYS E  57      18.987   8.452  -5.711  1.00  0.00           C
ATOM   4800  SG  CYS E  57      19.146   9.525  -4.257  1.00  0.00           S
ATOM   4801  HA  CYS E  57      16.852   8.469  -6.133  1.00  0.00           H
ATOM   4802  HB2 CYS E  57      19.777   7.699  -5.632  1.00  0.00           H
ATOM   4803  HB3 CYS E  57      19.168   9.067  -6.601  1.00  0.00           H
ATOM   4804  HN  CYS E  57      17.386   6.169  -4.403  1.00  0.00           H
ATOM   4805  N   VAL E  58      17.838   7.059  -8.217  1.00  0.00           N
ATOM   4806  CA  VAL E  58      17.952   6.046  -9.274  1.00  0.00           C
ATOM   4807  C   VAL E  58      19.390   5.553  -9.389  1.00  0.00           C
ATOM   4808  O   VAL E  58      19.750   4.698  -8.597  1.00  0.00           O
ATOM   4809  CB  VAL E  58      17.209   6.361 -10.620  1.00  0.00           C
ATOM   4810  CG1 VAL E  58      15.707   5.948 -10.559  1.00  0.00           C
ATOM   4811  CG2 VAL E  58      17.259   7.850 -11.059  1.00  0.00           C
ATOM   4812  HA  VAL E  58      17.421   5.144  -8.933  1.00  0.00           H
ATOM   4813  HB  VAL E  58      17.675   5.751 -11.415  1.00  0.00           H
ATOM   4814 HG11 VAL E  58      15.182   6.244 -11.479  1.00  0.00           H
ATOM   4815 HG12 VAL E  58      15.613   4.857 -10.458  1.00  0.00           H
ATOM   4816 HG13 VAL E  58      15.211   6.429  -9.701  1.00  0.00           H
ATOM   4817 HG21 VAL E  58      16.878   7.961 -12.086  1.00  0.00           H
ATOM   4818 HG22 VAL E  58      16.620   8.451 -10.397  1.00  0.00           H
ATOM   4819 HG23 VAL E  58      18.276   8.255 -11.038  1.00  0.00           H
ATOM   4820  HN  VAL E  58      17.909   8.023  -8.458  1.00  0.00           H
ATOM   4821  N   ALA E  59      20.243   6.016 -10.334  1.00  0.00           N
ATOM   4822  CA  ALA E  59      21.577   5.416 -10.524  1.00  0.00           C
ATOM   4823  C   ALA E  59      22.514   5.759  -9.377  1.00  0.00           C
ATOM   4824  O   ALA E  59      22.181   6.711  -8.688  1.00  0.00           O
ATOM   4825  CB  ALA E  59      22.116   5.911 -11.898  1.00  0.00           C
ATOM   4826  HA  ALA E  59      21.456   4.321 -10.577  1.00  0.00           H
ATOM   4827  HB1 ALA E  59      23.056   5.440 -12.202  1.00  0.00           H
ATOM   4828  HB2 ALA E  59      21.374   5.689 -12.683  1.00  0.00           H
ATOM   4829  HB3 ALA E  59      22.276   6.999 -11.862  1.00  0.00           H
ATOM   4830  HN  ALA E  59      19.965   6.752 -10.943  1.00  0.00           H
ATOM   4831  N   PRO E  60      23.654   5.066  -9.086  1.00  0.00           N
ATOM   4832  CA  PRO E  60      24.447   5.424  -7.912  1.00  0.00           C
ATOM   4833  C   PRO E  60      25.444   6.529  -8.155  1.00  0.00           C
ATOM   4834  O   PRO E  60      25.902   7.100  -7.177  1.00  0.00           O
ATOM   4835  CB  PRO E  60      25.272   4.125  -7.730  1.00  0.00           C
ATOM   4836  CG  PRO E  60      25.488   3.635  -9.180  1.00  0.00           C
ATOM   4837  CD  PRO E  60      24.126   3.924  -9.867  1.00  0.00           C
ATOM   4838  HA  PRO E  60      23.832   5.641  -7.023  1.00  0.00           H
ATOM   4839  HD3 PRO E  60      23.436   3.074  -9.771  1.00  0.00           H
ATOM   4840  HD2 PRO E  60      24.309   4.124 -10.929  1.00  0.00           H
ATOM   4841  HG3 PRO E  60      25.803   2.584  -9.251  1.00  0.00           H
ATOM   4842  HG2 PRO E  60      26.287   4.242  -9.633  1.00  0.00           H
ATOM   4843  HB2 PRO E  60      26.217   4.273  -7.180  1.00  0.00           H
ATOM   4844  HB3 PRO E  60      24.680   3.382  -7.182  1.00  0.00           H
ATOM   4845  N   VAL E  61      25.828   6.825  -9.418  1.00  0.00           N
ATOM   4846  CA  VAL E  61      26.951   7.735  -9.630  1.00  0.00           C
ATOM   4847  C   VAL E  61      26.589   9.087  -9.073  1.00  0.00           C
ATOM   4848  O   VAL E  61      25.406   9.317  -8.865  1.00  0.00           O
ATOM   4849  CB  VAL E  61      27.429   7.848 -11.111  1.00  0.00           C
ATOM   4850  CG1 VAL E  61      27.912   6.475 -11.659  1.00  0.00           C
ATOM   4851  CG2 VAL E  61      26.341   8.462 -12.039  1.00  0.00           C
ATOM   4852  HA  VAL E  61      27.797   7.346  -9.039  1.00  0.00           H
ATOM   4853  HB  VAL E  61      28.299   8.528 -11.134  1.00  0.00           H
ATOM   4854 HG11 VAL E  61      28.346   6.599 -12.663  1.00  0.00           H
ATOM   4855 HG12 VAL E  61      28.686   6.050 -11.001  1.00  0.00           H
ATOM   4856 HG13 VAL E  61      27.085   5.755 -11.733  1.00  0.00           H
ATOM   4857 HG21 VAL E  61      26.744   8.588 -13.056  1.00  0.00           H
ATOM   4858 HG22 VAL E  61      25.451   7.820 -12.103  1.00  0.00           H
ATOM   4859 HG23 VAL E  61      26.029   9.452 -11.672  1.00  0.00           H
ATOM   4860  HN  VAL E  61      25.379   6.415 -10.208  1.00  0.00           H
ATOM   4861  N   ALA E  62      27.567   9.991  -8.826  1.00  0.00           N
ATOM   4862  CA  ALA E  62      27.197  11.314  -8.336  1.00  0.00           C
ATOM   4863  C   ALA E  62      26.176  11.838  -9.313  1.00  0.00           C
ATOM   4864  O   ALA E  62      26.527  12.024 -10.467  1.00  0.00           O
ATOM   4865  CB  ALA E  62      28.365  12.327  -8.289  1.00  0.00           C
ATOM   4866  HA  ALA E  62      26.798  11.202  -7.315  1.00  0.00           H
ATOM   4867  HB1 ALA E  62      28.028  13.285  -7.865  1.00  0.00           H
ATOM   4868  HB2 ALA E  62      29.184  11.930  -7.679  1.00  0.00           H
ATOM   4869  HB3 ALA E  62      28.731  12.509  -9.305  1.00  0.00           H
ATOM   4870  HN  ALA E  62      28.535   9.780  -8.974  1.00  0.00           H
ATOM   4871  N   GLY E  63      24.915  12.040  -8.879  1.00  0.00           N
ATOM   4872  CA  GLY E  63      23.866  12.422  -9.811  1.00  0.00           C
ATOM   4873  C   GLY E  63      23.460  13.834  -9.487  1.00  0.00           C
ATOM   4874  O   GLY E  63      23.318  14.137  -8.313  1.00  0.00           O
ATOM   4875  HA3 GLY E  63      23.027  11.742  -9.654  1.00  0.00           H
ATOM   4876  HA2 GLY E  63      24.169  12.311 -10.864  1.00  0.00           H
ATOM   4877  HN  GLY E  63      24.662  11.922  -7.917  1.00  0.00           H
ATOM   4878  N   GLN E  64      23.286  14.710 -10.502  1.00  0.00           N
ATOM   4879  CA  GLN E  64      23.035  16.116 -10.209  1.00  0.00           C
ATOM   4880  C   GLN E  64      21.597  16.331  -9.808  1.00  0.00           C
ATOM   4881  O   GLN E  64      21.360  17.141  -8.926  1.00  0.00           O
ATOM   4882  CB  GLN E  64      23.391  17.038 -11.407  1.00  0.00           C
ATOM   4883  CG  GLN E  64      24.852  16.816 -11.899  1.00  0.00           C
ATOM   4884  CD  GLN E  64      25.340  17.979 -12.731  1.00  0.00           C
ATOM   4885  OE1 GLN E  64      26.304  18.622 -12.345  1.00  0.00           O
ATOM   4886  NE2 GLN E  64      24.700  18.272 -13.884  1.00  0.00           N
ATOM   4887  HA  GLN E  64      23.674  16.399  -9.358  1.00  0.00           H
ATOM   4888  HB2 GLN E  64      22.686  16.852 -12.232  1.00  0.00           H
ATOM   4889  HB3 GLN E  64      23.264  18.087 -11.088  1.00  0.00           H
ATOM   4890  HG2 GLN E  64      25.524  16.687 -11.036  1.00  0.00           H
ATOM   4891  HG3 GLN E  64      24.922  15.902 -12.508  1.00  0.00           H
ATOM   4892 HE22 GLN E  64      25.011  19.044 -14.440  1.00  0.00           H
ATOM   4893 HE21 GLN E  64      23.920  17.731 -14.199  1.00  0.00           H
ATOM   4894  HN  GLN E  64      23.326  14.418 -11.459  1.00  0.00           H
ATOM   4895  N   ALA E  65      20.635  15.626 -10.446  1.00  0.00           N
ATOM   4896  CA  ALA E  65      19.225  15.845 -10.134  1.00  0.00           C
ATOM   4897  C   ALA E  65      18.457  14.576 -10.425  1.00  0.00           C
ATOM   4898  O   ALA E  65      17.662  14.548 -11.351  1.00  0.00           O
ATOM   4899  CB  ALA E  65      18.739  17.047 -10.982  1.00  0.00           C
ATOM   4900  HA  ALA E  65      19.089  16.059  -9.063  1.00  0.00           H
ATOM   4901  HB1 ALA E  65      17.667  17.230 -10.823  1.00  0.00           H
ATOM   4902  HB2 ALA E  65      19.297  17.956 -10.709  1.00  0.00           H
ATOM   4903  HB3 ALA E  65      18.908  16.843 -12.051  1.00  0.00           H
ATOM   4904  HN  ALA E  65      20.859  14.989 -11.186  1.00  0.00           H
ATOM   4905  N   LEU E  66      18.706  13.508  -9.632  1.00  0.00           N
ATOM   4906  CA  LEU E  66      18.070  12.224  -9.914  1.00  0.00           C
ATOM   4907  C   LEU E  66      16.670  12.207  -9.360  1.00  0.00           C
ATOM   4908  O   LEU E  66      16.416  12.949  -8.426  1.00  0.00           O
ATOM   4909  CB  LEU E  66      18.824  11.030  -9.269  1.00  0.00           C
ATOM   4910  CG  LEU E  66      20.317  10.909  -9.687  1.00  0.00           C
ATOM   4911  CD1 LEU E  66      20.965   9.652  -9.037  1.00  0.00           C
ATOM   4912  CD2 LEU E  66      20.511  10.868 -11.229  1.00  0.00           C
ATOM   4913  HA  LEU E  66      18.011  12.068 -11.003  1.00  0.00           H
ATOM   4914  HB2 LEU E  66      18.769  11.127  -8.173  1.00  0.00           H
ATOM   4915  HB3 LEU E  66      18.300  10.110  -9.545  1.00  0.00           H
ATOM   4916  HG  LEU E  66      20.820  11.806  -9.296  1.00  0.00           H
ATOM   4917 HD21 LEU E  66      21.562  10.668 -11.485  1.00  0.00           H
ATOM   4918 HD22 LEU E  66      19.891  10.078 -11.674  1.00  0.00           H
ATOM   4919 HD23 LEU E  66      20.245  11.833 -11.688  1.00  0.00           H
ATOM   4920 HD11 LEU E  66      22.003   9.511  -9.373  1.00  0.00           H
ATOM   4921 HD12 LEU E  66      20.985   9.751  -7.943  1.00  0.00           H
ATOM   4922 HD13 LEU E  66      20.396   8.748  -9.299  1.00  0.00           H
ATOM   4923  HN  LEU E  66      19.308  13.588  -8.834  1.00  0.00           H
ATOM   4924  N   LEU E  67      15.774  11.350  -9.904  1.00  0.00           N
ATOM   4925  CA  LEU E  67      14.454  11.189  -9.302  1.00  0.00           C
ATOM   4926  C   LEU E  67      14.685  10.519  -7.964  1.00  0.00           C
ATOM   4927  O   LEU E  67      15.576   9.688  -7.902  1.00  0.00           O
ATOM   4928  CB  LEU E  67      13.465  10.357 -10.167  1.00  0.00           C
ATOM   4929  CG  LEU E  67      13.316  10.834 -11.646  1.00  0.00           C
ATOM   4930  CD1 LEU E  67      12.241   9.976 -12.370  1.00  0.00           C
ATOM   4931  CD2 LEU E  67      12.952  12.339 -11.747  1.00  0.00           C
ATOM   4932  HA  LEU E  67      14.014  12.185  -9.146  1.00  0.00           H
ATOM   4933  HB2 LEU E  67      13.798   9.306 -10.168  1.00  0.00           H
ATOM   4934  HB3 LEU E  67      12.475  10.403  -9.687  1.00  0.00           H
ATOM   4935  HG  LEU E  67      14.263  10.678 -12.190  1.00  0.00           H
ATOM   4936 HD21 LEU E  67      12.752  12.621 -12.793  1.00  0.00           H
ATOM   4937 HD22 LEU E  67      12.054  12.556 -11.149  1.00  0.00           H
ATOM   4938 HD23 LEU E  67      13.784  12.964 -11.391  1.00  0.00           H
ATOM   4939 HD11 LEU E  67      12.146  10.276 -13.425  1.00  0.00           H
ATOM   4940 HD12 LEU E  67      12.526   8.914 -12.342  1.00  0.00           H
ATOM   4941 HD13 LEU E  67      11.259  10.093 -11.884  1.00  0.00           H
ATOM   4942  HN  LEU E  67      16.031  10.758 -10.666  1.00  0.00           H
ATOM   4943  N   CYS E  68      13.932  10.874  -6.896  1.00  0.00           N
ATOM   4944  CA  CYS E  68      14.270  10.438  -5.536  1.00  0.00           C
ATOM   4945  C   CYS E  68      13.011  10.286  -4.701  1.00  0.00           C
ATOM   4946  O   CYS E  68      11.930  10.464  -5.235  1.00  0.00           O
ATOM   4947  CB  CYS E  68      15.293  11.454  -4.939  1.00  0.00           C
ATOM   4948  SG  CYS E  68      16.882  11.343  -5.815  1.00  0.00           S
ATOM   4949  HA  CYS E  68      14.709   9.431  -5.555  1.00  0.00           H
ATOM   4950  HB2 CYS E  68      14.952  12.487  -5.036  1.00  0.00           H
ATOM   4951  HB3 CYS E  68      15.501  11.298  -3.874  1.00  0.00           H
ATOM   4952  HN  CYS E  68      13.174  11.518  -6.999  1.00  0.00           H
ATOM   4953  N   GLN E  69      13.117   9.931  -3.399  1.00  0.00           N
ATOM   4954  CA  GLN E  69      11.931   9.651  -2.582  1.00  0.00           C
ATOM   4955  C   GLN E  69      12.307   9.693  -1.112  1.00  0.00           C
ATOM   4956  O   GLN E  69      13.471   9.928  -0.827  1.00  0.00           O
ATOM   4957  CB  GLN E  69      11.424   8.216  -2.918  1.00  0.00           C
ATOM   4958  CG  GLN E  69       9.889   8.087  -3.098  1.00  0.00           C
ATOM   4959  CD  GLN E  69       9.455   6.673  -2.779  1.00  0.00           C
ATOM   4960  OE1 GLN E  69       9.393   5.850  -3.678  1.00  0.00           O
ATOM   4961  NE2 GLN E  69       9.157   6.354  -1.499  1.00  0.00           N
ATOM   4962  HA  GLN E  69      11.161  10.413  -2.779  1.00  0.00           H
ATOM   4963  HB2 GLN E  69      11.877   7.891  -3.864  1.00  0.00           H
ATOM   4964  HB3 GLN E  69      11.761   7.509  -2.143  1.00  0.00           H
ATOM   4965  HG2 GLN E  69       9.342   8.775  -2.440  1.00  0.00           H
ATOM   4966  HG3 GLN E  69       9.627   8.347  -4.137  1.00  0.00           H
ATOM   4967 HE22 GLN E  69       8.837   5.431  -1.280  1.00  0.00           H
ATOM   4968 HE21 GLN E  69       9.236   7.022  -0.758  1.00  0.00           H
ATOM   4969  HN  GLN E  69      14.014   9.778  -2.997  1.00  0.00           H
ATOM   4970  N   THR E  70      11.364   9.443  -0.170  1.00  0.00           N
ATOM   4971  CA  THR E  70      11.747   9.310   1.232  1.00  0.00           C
ATOM   4972  C   THR E  70      12.309   7.924   1.450  1.00  0.00           C
ATOM   4973  O   THR E  70      11.722   6.988   0.930  1.00  0.00           O
ATOM   4974  CB  THR E  70      10.541   9.382   2.214  1.00  0.00           C
ATOM   4975  OG1 THR E  70       9.569   8.399   1.815  1.00  0.00           O
ATOM   4976  CG2 THR E  70       9.890  10.786   2.240  1.00  0.00           C
ATOM   4977  HA  THR E  70      12.473  10.095   1.502  1.00  0.00           H
ATOM   4978  HB  THR E  70      10.903   9.154   3.234  1.00  0.00           H
ATOM   4979  HG1 THR E  70       8.819   8.359   2.399  1.00  0.00           H
ATOM   4980 HG23 THR E  70       9.425  11.004   1.269  1.00  0.00           H
ATOM   4981 HG21 THR E  70       9.109  10.836   3.015  1.00  0.00           H
ATOM   4982 HG22 THR E  70      10.658  11.538   2.464  1.00  0.00           H
ATOM   4983  HN  THR E  70      10.411   9.272  -0.409  1.00  0.00           H
ATOM   4984  N   ALA E  71      13.395   7.777   2.245  1.00  0.00           N
ATOM   4985  CA  ALA E  71      13.736   6.470   2.806  1.00  0.00           C
ATOM   4986  C   ALA E  71      13.288   6.522   4.249  1.00  0.00           C
ATOM   4987  O   ALA E  71      13.070   7.621   4.736  1.00  0.00           O
ATOM   4988  CB  ALA E  71      15.252   6.190   2.715  1.00  0.00           C
ATOM   4989  HA  ALA E  71      13.210   5.648   2.293  1.00  0.00           H
ATOM   4990  HB1 ALA E  71      15.489   5.192   3.115  1.00  0.00           H
ATOM   4991  HB2 ALA E  71      15.576   6.243   1.664  1.00  0.00           H
ATOM   4992  HB3 ALA E  71      15.801   6.940   3.299  1.00  0.00           H
ATOM   4993  HN  ALA E  71      13.900   8.568   2.596  1.00  0.00           H
ATOM   4994  N   VAL E  72      13.126   5.373   4.946  1.00  0.00           N
ATOM   4995  CA  VAL E  72      12.554   5.400   6.294  1.00  0.00           C
ATOM   4996  C   VAL E  72      13.192   4.338   7.154  1.00  0.00           C
ATOM   4997  CB  VAL E  72      11.008   5.216   6.228  1.00  0.00           C
ATOM   4998  CG1 VAL E  72      10.325   6.372   5.444  1.00  0.00           C
ATOM   4999  CG2 VAL E  72      10.621   3.847   5.600  1.00  0.00           C
ATOM   5000  HA  VAL E  72      12.784   6.351   6.802  1.00  0.00           H
ATOM   5001  OT2 VAL E  72      12.725   4.221   8.396  1.00  0.00           O
ATOM   5002  OT1 VAL E  72      14.087   3.622   6.748  1.00  0.00           O
ATOM   5003  HB  VAL E  72      10.615   5.242   7.260  1.00  0.00           H
ATOM   5004 HG11 VAL E  72       9.230   6.273   5.499  1.00  0.00           H
ATOM   5005 HG12 VAL E  72      10.603   7.347   5.874  1.00  0.00           H
ATOM   5006 HG13 VAL E  72      10.614   6.358   4.383  1.00  0.00           H
ATOM   5007 HG21 VAL E  72       9.529   3.713   5.630  1.00  0.00           H
ATOM   5008 HG22 VAL E  72      10.946   3.793   4.550  1.00  0.00           H
ATOM   5009 HG23 VAL E  72      11.085   3.017   6.155  1.00  0.00           H
ATOM   5010  HN  VAL E  72      13.337   4.484   4.534  1.00  0.00           H
TER
ATOM   5011  N   ASN F   1      41.312  23.747  -0.261  1.00  0.00           N
ATOM   5012  H3  ASN F   1      42.013  23.501  -1.043  1.00  0.00           H
ATOM   5013  H1  ASN F   1      40.324  23.592  -0.666  1.00  0.00           H
ATOM   5014  H2  ASN F   1      41.480  24.798  -0.099  1.00  0.00           H
ATOM   5015  CA  ASN F   1      41.554  22.920   0.945  1.00  0.00           C
ATOM   5016  C   ASN F   1      41.584  21.472   0.539  1.00  0.00           C
ATOM   5017  O   ASN F   1      41.191  21.167  -0.575  1.00  0.00           O
ATOM   5018  CB  ASN F   1      40.529  23.157   2.087  1.00  0.00           C
ATOM   5019  CG  ASN F   1      40.886  24.422   2.823  1.00  0.00           C
ATOM   5020  OD1 ASN F   1      41.542  24.342   3.849  1.00  0.00           O
ATOM   5021  ND2 ASN F   1      40.494  25.611   2.325  1.00  0.00           N
ATOM   5022  HA  ASN F   1      42.565  23.144   1.330  1.00  0.00           H
ATOM   5023  HB2 ASN F   1      39.509  23.202   1.687  1.00  0.00           H
ATOM   5024  HB3 ASN F   1      40.551  22.324   2.805  1.00  0.00           H
ATOM   5025 HD22 ASN F   1      40.769  26.434   2.810  1.00  0.00           H
ATOM   5026 HD21 ASN F   1      39.952  25.691   1.492  1.00  0.00           H
ATOM   5027  N   GLY F   2      42.076  20.569   1.416  1.00  0.00           N
ATOM   5028  CA  GLY F   2      42.383  19.224   0.963  1.00  0.00           C
ATOM   5029  C   GLY F   2      43.712  19.383   0.285  1.00  0.00           C
ATOM   5030  O   GLY F   2      43.733  19.859  -0.838  1.00  0.00           O
ATOM   5031  HA3 GLY F   2      41.670  18.838   0.224  1.00  0.00           H
ATOM   5032  HA2 GLY F   2      42.411  18.518   1.808  1.00  0.00           H
ATOM   5033  HN  GLY F   2      42.377  20.828   2.338  1.00  0.00           H
ATOM   5034  N   ASN F   3      44.824  19.016   0.953  1.00  0.00           N
ATOM   5035  CA  ASN F   3      46.137  19.202   0.356  1.00  0.00           C
ATOM   5036  C   ASN F   3      46.991  18.036   0.769  1.00  0.00           C
ATOM   5037  O   ASN F   3      46.851  17.589   1.896  1.00  0.00           O
ATOM   5038  CB  ASN F   3      46.788  20.532   0.804  1.00  0.00           C
ATOM   5039  CG  ASN F   3      47.101  20.541   2.282  1.00  0.00           C
ATOM   5040  OD1 ASN F   3      48.262  20.422   2.642  1.00  0.00           O
ATOM   5041  ND2 ASN F   3      46.090  20.691   3.164  1.00  0.00           N
ATOM   5042  HA  ASN F   3      46.048  19.205  -0.741  1.00  0.00           H
ATOM   5043  HB2 ASN F   3      47.718  20.691   0.237  1.00  0.00           H
ATOM   5044  HB3 ASN F   3      46.106  21.362   0.566  1.00  0.00           H
ATOM   5045 HD22 ASN F   3      46.292  20.779   4.137  1.00  0.00           H
ATOM   5046 HD21 ASN F   3      45.138  20.740   2.870  1.00  0.00           H
ATOM   5047  HN  ASN F   3      44.778  18.620   1.873  1.00  0.00           H
ATOM   5048  N   GLY F   4      47.861  17.515  -0.118  1.00  0.00           N
ATOM   5049  CA  GLY F   4      48.560  16.272   0.182  1.00  0.00           C
ATOM   5050  C   GLY F   4      49.493  16.226   1.361  1.00  0.00           C
ATOM   5051  O   GLY F   4      50.207  15.238   1.427  1.00  0.00           O
ATOM   5052  HA3 GLY F   4      49.092  15.891  -0.700  1.00  0.00           H
ATOM   5053  HA2 GLY F   4      47.784  15.547   0.436  1.00  0.00           H
ATOM   5054  HN  GLY F   4      47.965  17.918  -1.027  1.00  0.00           H
ATOM   5055  N   ASN F   5      49.489  17.179   2.323  1.00  0.00           N
ATOM   5056  CA  ASN F   5      50.151  16.917   3.601  1.00  0.00           C
ATOM   5057  C   ASN F   5      49.843  15.502   4.055  1.00  0.00           C
ATOM   5058  O   ASN F   5      50.713  14.878   4.641  1.00  0.00           O
ATOM   5059  CB  ASN F   5      49.728  17.954   4.675  1.00  0.00           C
ATOM   5060  CG  ASN F   5      48.239  18.057   4.892  1.00  0.00           C
ATOM   5061  OD1 ASN F   5      47.490  17.204   4.445  1.00  0.00           O
ATOM   5062  ND2 ASN F   5      47.773  19.112   5.591  1.00  0.00           N
[truncated: 75,055 more chars]
