# Supplementary material for: Hydrophobin Film Structure for HFBI and HFBII and Mechanism for Accelerated Film Formation
Source: PLoS Comput Biol. 2014 Jul 31;10(7):e1003745. doi: 10.1371/journal.pcbi.1003745 (PMC4117420; doi:10.1371/journal.pcbi.1003745)
Supplement: Dataset S1 — A .zip file, “Dataset_S1.zip” containing files: “HFBI_A_raw.pdb” P6 hexamer structure α for HFBI raw fit, “HFBI_A_exfit.pdb” P6 hexamer structure α for HFBI fit to experimental lattice parameters, “HFBI_B_raw.pdb” P6 hexamer structure β for HFBI raw fit, “HFBI_B_exfit.pdb” P6 hexamer structure β for HFBI fit to experimental lattice parameters, “HFBII_raw.pdb” P6 hexamer structure for HFBII raw fit, “HFBII_exfit.pdb” P6 hexamer structure for HFBII fit to experimental lattice parameters, “HFBI_3_trimer.pdb” Low density P3 trimer structure for HFBI, “HFBII_3_trimer.pdb” Low density P3 trimer structure for HFBII. (ZIP) [file pcbi.1003745.s001.zip › PDB_structures/HFBII_3_trimer.pdb]

 groer minimized HFB 2 final
 number proteins =            9
ATOM      1  N   ALA A   1      -2.410  -1.559   0.779  1.00  0.00           N
ATOM      2  H3  ALA A   1      -3.206  -1.814   0.094  1.00  0.00           H
ATOM      3  H1  ALA A   1      -2.318  -0.483   0.793  1.00  0.00           H
ATOM      4  H2  ALA A   1      -1.502  -1.923   0.318  1.00  0.00           H
ATOM      5  CA  ALA A   1      -2.627  -2.164   2.116  1.00  0.00           C
ATOM      6  C   ALA A   1      -3.946  -1.750   2.730  1.00  0.00           C
ATOM      7  O   ALA A   1      -4.770  -2.610   2.996  1.00  0.00           O
ATOM      8  CB  ALA A   1      -1.469  -1.830   3.087  1.00  0.00           C
ATOM      9  HA  ALA A   1      -2.636  -3.257   1.973  1.00  0.00           H
ATOM     10  HB1 ALA A   1      -1.565  -2.416   4.010  1.00  0.00           H
ATOM     11  HB2 ALA A   1      -0.526  -2.091   2.598  1.00  0.00           H
ATOM     12  HB3 ALA A   1      -1.432  -0.765   3.353  1.00  0.00           H
ATOM     13  N   VAL A   2      -4.172  -0.432   2.945  1.00  0.00           N
ATOM     14  CA  VAL A   2      -5.466   0.045   3.424  1.00  0.00           C
ATOM     15  C   VAL A   2      -6.551  -0.247   2.405  1.00  0.00           C
ATOM     16  O   VAL A   2      -7.705  -0.040   2.745  1.00  0.00           O
ATOM     17  CB  VAL A   2      -5.455   1.548   3.852  1.00  0.00           C
ATOM     18  CG1 VAL A   2      -4.543   1.789   5.087  1.00  0.00           C
ATOM     19  CG2 VAL A   2      -5.031   2.492   2.694  1.00  0.00           C
ATOM     20  HA  VAL A   2      -5.735  -0.531   4.323  1.00  0.00           H
ATOM     21  HB  VAL A   2      -6.487   1.809   4.143  1.00  0.00           H
ATOM     22  HN  VAL A   2      -3.486   0.243   2.707  1.00  0.00           H
ATOM     23 HG11 VAL A   2      -4.547   2.855   5.358  1.00  0.00           H
ATOM     24 HG12 VAL A   2      -4.900   1.215   5.952  1.00  0.00           H
ATOM     25 HG13 VAL A   2      -3.506   1.485   4.880  1.00  0.00           H
ATOM     26 HG21 VAL A   2      -5.368   3.518   2.909  1.00  0.00           H
ATOM     27 HG22 VAL A   2      -3.942   2.527   2.558  1.00  0.00           H
ATOM     28 HG23 VAL A   2      -5.479   2.147   1.752  1.00  0.00           H
ATOM     29  N   CYS A   3      -6.223  -0.742   1.184  1.00  0.00           N
ATOM     30  CA  CYS A   3      -7.229  -1.276   0.266  1.00  0.00           C
ATOM     31  C   CYS A   3      -6.778  -2.644  -0.208  1.00  0.00           C
ATOM     32  O   CYS A   3      -5.574  -2.849  -0.187  1.00  0.00           O
ATOM     33  CB  CYS A   3      -7.312  -0.297  -0.929  1.00  0.00           C
ATOM     34  SG  CYS A   3      -7.711   1.338  -0.254  1.00  0.00           S
ATOM     35  HA  CYS A   3      -8.209  -1.363   0.756  1.00  0.00           H
ATOM     36  HB2 CYS A   3      -6.344  -0.237  -1.449  1.00  0.00           H
ATOM     37  HN  CYS A   3      -5.283  -0.769   0.851  1.00  0.00           H
ATOM     38  HG1 CYS A   3      -7.857   1.801  -1.134  1.00  0.00           H
ATOM     39  HB3 CYS A   3      -8.087  -0.588  -1.648  1.00  0.00           H
ATOM     40  N   PRO A   4      -7.638  -3.607  -0.638  1.00  0.00           N
ATOM     41  CA  PRO A   4      -7.121  -4.892  -1.103  1.00  0.00           C
ATOM     42  C   PRO A   4      -6.495  -4.737  -2.472  1.00  0.00           C
ATOM     43  O   PRO A   4      -6.378  -3.617  -2.945  1.00  0.00           O
ATOM     44  CB  PRO A   4      -8.443  -5.698  -1.157  1.00  0.00           C
ATOM     45  CG  PRO A   4      -9.469  -4.621  -1.564  1.00  0.00           C
ATOM     46  CD  PRO A   4      -9.085  -3.429  -0.652  1.00  0.00           C
ATOM     47  HA  PRO A   4      -6.401  -5.341  -0.399  1.00  0.00           H
ATOM     48  HD3 PRO A   4      -9.490  -3.570   0.363  1.00  0.00           H
ATOM     49  HD2 PRO A   4      -9.438  -2.472  -1.058  1.00  0.00           H
ATOM     50  HG3 PRO A   4     -10.518  -4.933  -1.466  1.00  0.00           H
ATOM     51  HG2 PRO A   4      -9.290  -4.387  -2.624  1.00  0.00           H
ATOM     52  HB2 PRO A   4      -8.430  -6.545  -1.859  1.00  0.00           H
ATOM     53  HB3 PRO A   4      -8.689  -6.075  -0.150  1.00  0.00           H
ATOM     54  N   THR A   5      -6.080  -5.848  -3.124  1.00  0.00           N
ATOM     55  CA  THR A   5      -5.459  -5.745  -4.445  1.00  0.00           C
ATOM     56  C   THR A   5      -6.494  -5.658  -5.542  1.00  0.00           C
ATOM     57  O   THR A   5      -7.649  -5.978  -5.309  1.00  0.00           O
ATOM     58  CB  THR A   5      -4.630  -7.024  -4.747  1.00  0.00           C
ATOM     59  OG1 THR A   5      -5.496  -8.154  -4.553  1.00  0.00           O
ATOM     60  CG2 THR A   5      -3.380  -7.116  -3.837  1.00  0.00           C
ATOM     61  HA  THR A   5      -4.796  -4.864  -4.488  1.00  0.00           H
ATOM     62  HB  THR A   5      -4.285  -7.006  -5.793  1.00  0.00           H
ATOM     63  HG1 THR A   5      -5.068  -8.977  -4.757  1.00  0.00           H
ATOM     64  HN  THR A   5      -6.199  -6.759  -2.725  1.00  0.00           H
ATOM     65 HG23 THR A   5      -3.673  -7.084  -2.779  1.00  0.00           H
ATOM     66 HG21 THR A   5      -2.829  -8.051  -4.021  1.00  0.00           H
ATOM     67 HG22 THR A   5      -2.719  -6.267  -4.061  1.00  0.00           H
ATOM     68  N   GLY A   6      -6.062  -5.261  -6.763  1.00  0.00           N
ATOM     69  CA  GLY A   6      -6.909  -5.427  -7.937  1.00  0.00           C
ATOM     70  C   GLY A   6      -8.100  -4.506  -7.925  1.00  0.00           C
ATOM     71  O   GLY A   6      -7.920  -3.333  -8.216  1.00  0.00           O
ATOM     72  HN  GLY A   6      -5.127  -4.921  -6.901  1.00  0.00           H
ATOM     73  HA2 GLY A   6      -6.339  -5.204  -8.854  1.00  0.00           H
ATOM     74  HA3 GLY A   6      -7.217  -6.482  -8.010  1.00  0.00           H
ATOM     75  N   LEU A   7      -9.319  -5.012  -7.622  1.00  0.00           N
ATOM     76  CA  LEU A   7     -10.509  -4.190  -7.821  1.00  0.00           C
ATOM     77  C   LEU A   7     -10.401  -2.926  -7.000  1.00  0.00           C
ATOM     78  O   LEU A   7     -10.211  -1.877  -7.593  1.00  0.00           O
ATOM     79  CB  LEU A   7     -11.825  -4.980  -7.562  1.00  0.00           C
ATOM     80  CG  LEU A   7     -13.123  -4.126  -7.671  1.00  0.00           C
ATOM     81  CD1 LEU A   7     -13.254  -3.419  -9.049  1.00  0.00           C
ATOM     82  CD2 LEU A   7     -14.364  -5.032  -7.440  1.00  0.00           C
ATOM     83  HA  LEU A   7     -10.508  -3.917  -8.890  1.00  0.00           H
ATOM     84  HB2 LEU A   7     -11.878  -5.809  -8.286  1.00  0.00           H
ATOM     85  HN  LEU A   7      -9.434  -5.962  -7.330  1.00  0.00           H
ATOM     86  HG  LEU A   7     -13.107  -3.353  -6.885  1.00  0.00           H
ATOM     87  HB3 LEU A   7     -11.784  -5.427  -6.556  1.00  0.00           H
ATOM     88 HD21 LEU A   7     -15.287  -4.431  -7.416  1.00  0.00           H
ATOM     89 HD22 LEU A   7     -14.454  -5.773  -8.250  1.00  0.00           H
ATOM     90 HD23 LEU A   7     -14.279  -5.576  -6.487  1.00  0.00           H
ATOM     91 HD11 LEU A   7     -14.227  -2.915  -9.112  1.00  0.00           H
ATOM     92 HD12 LEU A   7     -12.475  -2.658  -9.194  1.00  0.00           H
ATOM     93 HD13 LEU A   7     -13.188  -4.154  -9.866  1.00  0.00           H
ATOM     94  N   PHE A   8     -10.507  -2.998  -5.653  1.00  0.00           N
ATOM     95  CA  PHE A   8     -10.426  -1.788  -4.839  1.00  0.00           C
ATOM     96  C   PHE A   8      -8.982  -1.623  -4.434  1.00  0.00           C
ATOM     97  O   PHE A   8      -8.598  -2.205  -3.435  1.00  0.00           O
ATOM     98  CB  PHE A   8     -11.372  -1.902  -3.613  1.00  0.00           C
ATOM     99  CG  PHE A   8     -12.786  -2.225  -4.105  1.00  0.00           C
ATOM    100  CD1 PHE A   8     -13.335  -3.506  -3.970  1.00  0.00           C
ATOM    101  CD2 PHE A   8     -13.543  -1.214  -4.703  1.00  0.00           C
ATOM    102  CE1 PHE A   8     -14.642  -3.761  -4.397  1.00  0.00           C
ATOM    103  CE2 PHE A   8     -14.821  -1.490  -5.194  1.00  0.00           C
ATOM    104  CZ  PHE A   8     -15.383  -2.756  -5.024  1.00  0.00           C
ATOM    105  HA  PHE A   8     -10.763  -0.904  -5.403  1.00  0.00           H
ATOM    106  HB2 PHE A   8     -11.046  -2.695  -2.929  1.00  0.00           H
ATOM    107  HN  PHE A   8     -10.593  -3.877  -5.183  1.00  0.00           H
ATOM    108  HD2 PHE A   8     -13.134  -0.215  -4.785  1.00  0.00           H
ATOM    109  HE2 PHE A   8     -15.376  -0.717  -5.705  1.00  0.00           H
ATOM    110  HZ  PHE A   8     -16.390  -2.956  -5.376  1.00  0.00           H
ATOM    111  HE1 PHE A   8     -15.082  -4.741  -4.241  1.00  0.00           H
ATOM    112  HD1 PHE A   8     -12.750  -4.308  -3.535  1.00  0.00           H
ATOM    113  HB3 PHE A   8     -11.375  -0.954  -3.052  1.00  0.00           H
ATOM    114  N   SER A   9      -8.160  -0.860  -5.188  1.00  0.00           N
ATOM    115  CA  SER A   9      -6.742  -0.734  -4.853  1.00  0.00           C
ATOM    116  C   SER A   9      -6.310   0.714  -4.843  1.00  0.00           C
ATOM    117  O   SER A   9      -5.261   1.020  -5.387  1.00  0.00           O
ATOM    118  CB  SER A   9      -5.968  -1.593  -5.883  1.00  0.00           C
ATOM    119  OG  SER A   9      -6.244  -1.081  -7.198  1.00  0.00           O
ATOM    120  HA  SER A   9      -6.506  -1.111  -3.846  1.00  0.00           H
ATOM    121  HB2 SER A   9      -4.886  -1.566  -5.673  1.00  0.00           H
ATOM    122  HN  SER A   9      -8.485  -0.414  -6.021  1.00  0.00           H
ATOM    123  HG1 SER A   9      -5.813  -1.582  -7.884  1.00  0.00           H
ATOM    124  HB3 SER A   9      -6.318  -2.637  -5.806  1.00  0.00           H
ATOM    125  N   ASN A  10      -7.107   1.615  -4.217  1.00  0.00           N
ATOM    126  CA  ASN A  10      -6.741   3.032  -4.166  1.00  0.00           C
ATOM    127  C   ASN A  10      -7.446   3.713  -3.006  1.00  0.00           C
ATOM    128  O   ASN A  10      -8.640   3.907  -3.163  1.00  0.00           O
ATOM    129  CB  ASN A  10      -7.166   3.754  -5.474  1.00  0.00           C
ATOM    130  CG  ASN A  10      -6.485   3.173  -6.689  1.00  0.00           C
ATOM    131  OD1 ASN A  10      -5.436   3.667  -7.068  1.00  0.00           O
ATOM    132  ND2 ASN A  10      -7.048   2.120  -7.318  1.00  0.00           N
ATOM    133  HA  ASN A  10      -5.650   3.131  -4.092  1.00  0.00           H
ATOM    134  HB2 ASN A  10      -8.257   3.688  -5.609  1.00  0.00           H
ATOM    135  HN  ASN A  10      -7.972   1.329  -3.802  1.00  0.00           H
ATOM    136  HB3 ASN A  10      -6.904   4.820  -5.392  1.00  0.00           H
ATOM    137 HD22 ASN A  10      -6.609   1.723  -8.125  1.00  0.00           H
ATOM    138 HD21 ASN A  10      -7.901   1.723  -6.985  1.00  0.00           H
ATOM    139  N   PRO A  11      -6.848   4.094  -1.845  1.00  0.00           N
ATOM    140  CA  PRO A  11      -7.636   4.771  -0.822  1.00  0.00           C
ATOM    141  C   PRO A  11      -8.008   6.162  -1.260  1.00  0.00           C
ATOM    142  O   PRO A  11      -7.374   7.116  -0.838  1.00  0.00           O
ATOM    143  CB  PRO A  11      -6.663   4.739   0.379  1.00  0.00           C
ATOM    144  CG  PRO A  11      -5.264   4.689  -0.275  1.00  0.00           C
ATOM    145  CD  PRO A  11      -5.457   3.796  -1.523  1.00  0.00           C
ATOM    146  HA  PRO A  11      -8.557   4.227  -0.568  1.00  0.00           H
ATOM    147  HD3 PRO A  11      -5.349   2.730  -1.271  1.00  0.00           H
ATOM    148  HD2 PRO A  11      -4.715   4.074  -2.280  1.00  0.00           H
ATOM    149  HG3 PRO A  11      -4.477   4.311   0.397  1.00  0.00           H
ATOM    150  HG2 PRO A  11      -4.998   5.712  -0.591  1.00  0.00           H
ATOM    151  HB2 PRO A  11      -6.773   5.586   1.071  1.00  0.00           H
ATOM    152  HB3 PRO A  11      -6.851   3.816   0.940  1.00  0.00           H
ATOM    153  N   LEU A  12      -9.063   6.289  -2.097  1.00  0.00           N
ATOM    154  CA  LEU A  12      -9.571   7.614  -2.418  1.00  0.00           C
ATOM    155  C   LEU A  12     -10.508   7.994  -1.291  1.00  0.00           C
ATOM    156  O   LEU A  12     -11.290   7.140  -0.903  1.00  0.00           O
ATOM    157  CB  LEU A  12     -10.353   7.670  -3.757  1.00  0.00           C
ATOM    158  CG  LEU A  12      -9.582   7.319  -5.061  1.00  0.00           C
ATOM    159  CD1 LEU A  12     -10.589   7.375  -6.248  1.00  0.00           C
ATOM    160  CD2 LEU A  12      -8.419   8.306  -5.340  1.00  0.00           C
ATOM    161  HA  LEU A  12      -8.732   8.315  -2.476  1.00  0.00           H
ATOM    162  HB2 LEU A  12     -11.218   7.009  -3.658  1.00  0.00           H
ATOM    163  HN  LEU A  12      -9.573   5.492  -2.423  1.00  0.00           H
ATOM    164  HG  LEU A  12      -9.162   6.305  -4.973  1.00  0.00           H
ATOM    165  HB3 LEU A  12     -10.745   8.676  -3.892  1.00  0.00           H
ATOM    166 HD21 LEU A  12      -7.929   8.052  -6.287  1.00  0.00           H
ATOM    167 HD22 LEU A  12      -8.794   9.336  -5.423  1.00  0.00           H
ATOM    168 HD23 LEU A  12      -7.661   8.254  -4.547  1.00  0.00           H
ATOM    169 HD11 LEU A  12     -10.138   7.107  -7.210  1.00  0.00           H
ATOM    170 HD12 LEU A  12     -11.425   6.683  -6.069  1.00  0.00           H
ATOM    171 HD13 LEU A  12     -10.983   8.394  -6.356  1.00  0.00           H
ATOM    172  N   CYS A  13     -10.470   9.239  -0.754  1.00  0.00           N
ATOM    173  CA  CYS A  13     -11.455   9.625   0.260  1.00  0.00           C
ATOM    174  C   CYS A  13     -12.714   9.971  -0.497  1.00  0.00           C
ATOM    175  O   CYS A  13     -12.569  10.343  -1.650  1.00  0.00           O
ATOM    176  CB  CYS A  13     -11.008  10.836   1.123  1.00  0.00           C
ATOM    177  SG  CYS A  13      -9.288  10.595   1.667  1.00  0.00           S
ATOM    178  HA  CYS A  13     -11.631   8.784   0.949  1.00  0.00           H
ATOM    179  HB2 CYS A  13     -11.026  11.764   0.538  1.00  0.00           H
ATOM    180  HN  CYS A  13      -9.838   9.936  -1.097  1.00  0.00           H
ATOM    181  HG1 CYS A  13      -9.153  11.480   2.134  1.00  0.00           H
ATOM    182  HB3 CYS A  13     -11.667  10.959   1.998  1.00  0.00           H
ATOM    183  N   CYS A  14     -13.941   9.869   0.076  1.00  0.00           N
ATOM    184  CA  CYS A  14     -15.130  10.241  -0.699  1.00  0.00           C
ATOM    185  C   CYS A  14     -16.266  10.651   0.217  1.00  0.00           C
ATOM    186  O   CYS A  14     -16.469   9.937   1.187  1.00  0.00           O
ATOM    187  CB  CYS A  14     -15.614   9.113  -1.655  1.00  0.00           C
ATOM    188  SG  CYS A  14     -14.275   7.958  -2.094  1.00  0.00           S
ATOM    189  HA  CYS A  14     -14.850  11.121  -1.295  1.00  0.00           H
ATOM    190  HB2 CYS A  14     -16.438   8.548  -1.195  1.00  0.00           H
ATOM    191  HN  CYS A  14     -14.054   9.537   1.014  1.00  0.00           H
ATOM    192  HG1 CYS A  14     -14.812   7.346  -2.687  1.00  0.00           H
ATOM    193  HB3 CYS A  14     -15.993   9.522  -2.599  1.00  0.00           H
ATOM    194  N   ALA A  15     -16.982  11.772  -0.061  1.00  0.00           N
ATOM    195  CA  ALA A  15     -18.001  12.303   0.854  1.00  0.00           C
ATOM    196  C   ALA A  15     -18.670  11.262   1.720  1.00  0.00           C
ATOM    197  O   ALA A  15     -18.620  11.372   2.935  1.00  0.00           O
ATOM    198  CB  ALA A  15     -19.072  13.087   0.052  1.00  0.00           C
ATOM    199  HA  ALA A  15     -17.537  13.037   1.529  1.00  0.00           H
ATOM    200  HB1 ALA A  15     -19.948  13.314   0.677  1.00  0.00           H
ATOM    201  HB2 ALA A  15     -18.636  14.033  -0.305  1.00  0.00           H
ATOM    202  HB3 ALA A  15     -19.411  12.508  -0.818  1.00  0.00           H
ATOM    203  HN  ALA A  15     -16.782  12.316  -0.879  1.00  0.00           H
ATOM    204  N   THR A  16     -19.306  10.249   1.097  1.00  0.00           N
ATOM    205  CA  THR A  16     -20.100   9.284   1.853  1.00  0.00           C
ATOM    206  C   THR A  16     -20.194   8.027   1.020  1.00  0.00           C
ATOM    207  O   THR A  16     -20.247   8.169  -0.191  1.00  0.00           O
ATOM    208  CB  THR A  16     -21.483   9.938   2.114  1.00  0.00           C
ATOM    209  OG1 THR A  16     -21.291  11.069   2.984  1.00  0.00           O
ATOM    210  CG2 THR A  16     -22.495   8.946   2.743  1.00  0.00           C
ATOM    211  HA  THR A  16     -19.613   9.045   2.812  1.00  0.00           H
ATOM    212  HB  THR A  16     -21.864  10.293   1.142  1.00  0.00           H
ATOM    213  HG1 THR A  16     -22.089  11.562   3.141  1.00  0.00           H
ATOM    214  HN  THR A  16     -19.298  10.184   0.099  1.00  0.00           H
ATOM    215 HG23 THR A  16     -22.078   8.514   3.662  1.00  0.00           H
ATOM    216 HG21 THR A  16     -23.433   9.462   2.999  1.00  0.00           H
ATOM    217 HG22 THR A  16     -22.729   8.133   2.041  1.00  0.00           H
ATOM    218  N   ASN A  17     -20.189   6.809   1.613  1.00  0.00           N
ATOM    219  CA  ASN A  17     -20.152   5.604   0.781  1.00  0.00           C
ATOM    220  C   ASN A  17     -21.552   5.232   0.354  1.00  0.00           C
ATOM    221  O   ASN A  17     -22.499   5.759   0.915  1.00  0.00           O
ATOM    222  CB  ASN A  17     -19.428   4.426   1.491  1.00  0.00           C
ATOM    223  CG  ASN A  17     -18.807   3.444   0.515  1.00  0.00           C
ATOM    224  OD1 ASN A  17     -19.336   3.233  -0.563  1.00  0.00           O
ATOM    225  ND2 ASN A  17     -17.663   2.807   0.839  1.00  0.00           N
ATOM    226  HA  ASN A  17     -19.556   5.832  -0.118  1.00  0.00           H
ATOM    227  HB2 ASN A  17     -18.629   4.850   2.117  1.00  0.00           H
ATOM    228  HN  ASN A  17     -20.213   6.708   2.611  1.00  0.00           H
ATOM    229  HB3 ASN A  17     -20.125   3.896   2.157  1.00  0.00           H
ATOM    230 HD22 ASN A  17     -17.227   2.193   0.180  1.00  0.00           H
ATOM    231 HD21 ASN A  17     -17.244   2.944   1.730  1.00  0.00           H
ATOM    232  N   VAL A  18     -21.676   4.331  -0.647  1.00  0.00           N
ATOM    233  CA  VAL A  18     -22.966   3.959  -1.214  1.00  0.00           C
ATOM    234  C   VAL A  18     -23.293   2.529  -0.815  1.00  0.00           C
ATOM    235  O   VAL A  18     -23.338   1.655  -1.664  1.00  0.00           O
ATOM    236  CB  VAL A  18     -22.833   4.222  -2.747  1.00  0.00           C
ATOM    237  CG1 VAL A  18     -24.046   3.726  -3.572  1.00  0.00           C
ATOM    238  CG2 VAL A  18     -22.422   5.703  -3.019  1.00  0.00           C
ATOM    239  HA  VAL A  18     -23.773   4.595  -0.828  1.00  0.00           H
ATOM    240  HB  VAL A  18     -22.020   3.598  -3.102  1.00  0.00           H
ATOM    241  HN  VAL A  18     -20.863   3.925  -1.061  1.00  0.00           H
ATOM    242 HG11 VAL A  18     -24.129   4.194  -4.563  1.00  0.00           H
ATOM    243 HG12 VAL A  18     -24.069   2.636  -3.724  1.00  0.00           H
ATOM    244 HG13 VAL A  18     -24.905   3.992  -2.971  1.00  0.00           H
ATOM    245 HG21 VAL A  18     -22.683   6.040  -4.033  1.00  0.00           H
ATOM    246 HG22 VAL A  18     -21.336   5.832  -2.899  1.00  0.00           H
ATOM    247 HG23 VAL A  18     -22.896   6.376  -2.297  1.00  0.00           H
ATOM    248  N   LEU A  19     -23.533   2.257   0.489  1.00  0.00           N
ATOM    249  CA  LEU A  19     -23.807   0.880   0.933  1.00  0.00           C
ATOM    250  C   LEU A  19     -22.513   0.140   0.648  1.00  0.00           C
ATOM    251  O   LEU A  19     -22.541  -1.019   0.272  1.00  0.00           O
ATOM    252  CB  LEU A  19     -25.083   0.206   0.295  1.00  0.00           C
ATOM    253  CG  LEU A  19     -26.203  -0.341   1.244  1.00  0.00           C
ATOM    254  CD1 LEU A  19     -27.331  -0.994   0.391  1.00  0.00           C
ATOM    255  CD2 LEU A  19     -26.896   0.685   2.191  1.00  0.00           C
ATOM    256  HA  LEU A  19     -23.885   0.864   2.031  1.00  0.00           H
ATOM    257  HB2 LEU A  19     -25.561   0.868  -0.423  1.00  0.00           H
ATOM    258  HN  LEU A  19     -23.450   2.993   1.168  1.00  0.00           H
ATOM    259  HG  LEU A  19     -25.724  -1.116   1.862  1.00  0.00           H
ATOM    260  HB3 LEU A  19     -24.754  -0.652  -0.313  1.00  0.00           H
ATOM    261 HD21 LEU A  19     -26.167   1.167   2.856  1.00  0.00           H
ATOM    262 HD22 LEU A  19     -27.650   0.182   2.812  1.00  0.00           H
ATOM    263 HD23 LEU A  19     -27.448   1.436   1.612  1.00  0.00           H
ATOM    264 HD11 LEU A  19     -27.825  -0.256  -0.264  1.00  0.00           H
ATOM    265 HD12 LEU A  19     -26.930  -1.801  -0.241  1.00  0.00           H
ATOM    266 HD13 LEU A  19     -28.100  -1.428   1.046  1.00  0.00           H
ATOM    267  N   ASP A  20     -21.344   0.807   0.806  1.00  0.00           N
ATOM    268  CA  ASP A  20     -20.068   0.183   0.468  1.00  0.00           C
ATOM    269  C   ASP A  20     -19.887  -0.047  -1.022  1.00  0.00           C
ATOM    270  O   ASP A  20     -18.850  -0.599  -1.347  1.00  0.00           O
ATOM    271  CB  ASP A  20     -19.871  -1.144   1.254  1.00  0.00           C
ATOM    272  CG  ASP A  20     -20.449  -1.041   2.645  1.00  0.00           C
ATOM    273  OD1 ASP A  20     -20.449   0.081   3.223  1.00  0.00           O
ATOM    274  OD2 ASP A  20     -20.920  -2.086   3.172  1.00  0.00           O
ATOM    275  HA  ASP A  20     -19.248   0.841   0.800  1.00  0.00           H
ATOM    276  HB2 ASP A  20     -20.369  -1.968   0.720  1.00  0.00           H
ATOM    277  HN  ASP A  20     -21.312   1.739   1.165  1.00  0.00           H
ATOM    278  HB3 ASP A  20     -18.803  -1.404   1.321  1.00  0.00           H
ATOM    279  N   LEU A  21     -20.818   0.312  -1.947  1.00  0.00           N
ATOM    280  CA  LEU A  21     -20.667  -0.083  -3.352  1.00  0.00           C
ATOM    281  C   LEU A  21     -20.058   1.080  -4.125  1.00  0.00           C
ATOM    282  O   LEU A  21     -18.844   1.137  -4.201  1.00  0.00           O
ATOM    283  CB  LEU A  21     -21.984  -0.734  -3.899  1.00  0.00           C
ATOM    284  CG  LEU A  21     -21.784  -2.060  -4.699  1.00  0.00           C
ATOM    285  CD1 LEU A  21     -23.155  -2.605  -5.188  1.00  0.00           C
ATOM    286  CD2 LEU A  21     -20.838  -1.870  -5.914  1.00  0.00           C
ATOM    287  HA  LEU A  21     -19.930  -0.899  -3.389  1.00  0.00           H
ATOM    288  HB2 LEU A  21     -22.618  -0.989  -3.034  1.00  0.00           H
ATOM    289  HN  LEU A  21     -21.633   0.828  -1.707  1.00  0.00           H
ATOM    290  HG  LEU A  21     -21.339  -2.815  -4.027  1.00  0.00           H
ATOM    291  HB3 LEU A  21     -22.567  -0.048  -4.526  1.00  0.00           H
ATOM    292 HD21 LEU A  21     -20.759  -2.807  -6.485  1.00  0.00           H
ATOM    293 HD22 LEU A  21     -21.220  -1.081  -6.580  1.00  0.00           H
ATOM    294 HD23 LEU A  21     -19.826  -1.597  -5.582  1.00  0.00           H
ATOM    295 HD11 LEU A  21     -23.024  -3.575  -5.693  1.00  0.00           H
ATOM    296 HD12 LEU A  21     -23.843  -2.749  -4.339  1.00  0.00           H
ATOM    297 HD13 LEU A  21     -23.619  -1.902  -5.898  1.00  0.00           H
ATOM    298  N   ILE A  22     -20.814   2.046  -4.695  1.00  0.00           N
ATOM    299  CA  ILE A  22     -20.201   3.208  -5.360  1.00  0.00           C
ATOM    300  C   ILE A  22     -19.548   4.075  -4.290  1.00  0.00           C
ATOM    301  O   ILE A  22     -19.743   3.793  -3.120  1.00  0.00           O
ATOM    302  CB  ILE A  22     -21.266   3.929  -6.264  1.00  0.00           C
ATOM    303  CG1 ILE A  22     -22.094   2.954  -7.172  1.00  0.00           C
ATOM    304  CG2 ILE A  22     -20.712   5.103  -7.125  1.00  0.00           C
ATOM    305  HA  ILE A  22     -19.390   2.872  -6.014  1.00  0.00           H
ATOM    306  HB  ILE A  22     -21.992   4.393  -5.584  1.00  0.00           H
ATOM    307  CD  ILE A  22     -21.226   1.977  -8.005  1.00  0.00           C
ATOM    308  HD3 ILE A  22     -20.670   1.301  -7.341  1.00  0.00           H
ATOM    309  HD2 ILE A  22     -20.517   2.523  -8.644  1.00  0.00           H
ATOM    310  HD1 ILE A  22     -21.870   1.360  -8.651  1.00  0.00           H
ATOM    311  HN  ILE A  22     -21.802   2.010  -4.607  1.00  0.00           H
ATOM    312 HG12 ILE A  22     -22.804   2.352  -6.584  1.00  0.00           H
ATOM    313 HG13 ILE A  22     -22.717   3.534  -7.869  1.00  0.00           H
ATOM    314 HG21 ILE A  22     -21.504   5.539  -7.753  1.00  0.00           H
ATOM    315 HG22 ILE A  22     -20.348   5.926  -6.496  1.00  0.00           H
ATOM    316 HG23 ILE A  22     -19.910   4.759  -7.790  1.00  0.00           H
ATOM    317  N   GLY A  23     -18.748   5.119  -4.609  1.00  0.00           N
ATOM    318  CA  GLY A  23     -18.355   6.123  -3.613  1.00  0.00           C
ATOM    319  C   GLY A  23     -18.737   7.472  -4.172  1.00  0.00           C
ATOM    320  O   GLY A  23     -18.585   7.645  -5.372  1.00  0.00           O
ATOM    321  HN  GLY A  23     -18.415   5.251  -5.541  1.00  0.00           H
ATOM    322  HA2 GLY A  23     -18.841   5.966  -2.638  1.00  0.00           H
ATOM    323  HA3 GLY A  23     -17.271   6.117  -3.442  1.00  0.00           H
ATOM    324  N   VAL A  24     -19.229   8.431  -3.351  1.00  0.00           N
ATOM    325  CA  VAL A  24     -19.693   9.697  -3.916  1.00  0.00           C
ATOM    326  C   VAL A  24     -18.528  10.647  -3.974  1.00  0.00           C
ATOM    327  O   VAL A  24     -17.921  10.836  -2.933  1.00  0.00           O
ATOM    328  CB  VAL A  24     -20.773  10.397  -3.045  1.00  0.00           C
ATOM    329  CG1 VAL A  24     -21.277  11.695  -3.733  1.00  0.00           C
ATOM    330  CG2 VAL A  24     -21.974   9.460  -2.787  1.00  0.00           C
ATOM    331  HA  VAL A  24     -20.134   9.528  -4.913  1.00  0.00           H
ATOM    332  HB  VAL A  24     -20.343  10.654  -2.065  1.00  0.00           H
ATOM    333  HN  VAL A  24     -19.268   8.306  -2.357  1.00  0.00           H
ATOM    334 HG11 VAL A  24     -21.960  12.194  -3.039  1.00  0.00           H
ATOM    335 HG12 VAL A  24     -20.463  12.395  -3.959  1.00  0.00           H
ATOM    336 HG13 VAL A  24     -21.816  11.474  -4.667  1.00  0.00           H
ATOM    337 HG21 VAL A  24     -22.747   9.976  -2.197  1.00  0.00           H
ATOM    338 HG22 VAL A  24     -22.381   9.181  -3.764  1.00  0.00           H
ATOM    339 HG23 VAL A  24     -21.681   8.548  -2.252  1.00  0.00           H
ATOM    340  N   ASP A  25     -18.234  11.286  -5.132  1.00  0.00           N
ATOM    341  CA  ASP A  25     -17.215  12.329  -5.163  1.00  0.00           C
ATOM    342  C   ASP A  25     -15.916  11.812  -4.598  1.00  0.00           C
ATOM    343  O   ASP A  25     -15.671  11.996  -3.418  1.00  0.00           O
ATOM    344  CB  ASP A  25     -17.806  13.545  -4.412  1.00  0.00           C
ATOM    345  CG  ASP A  25     -16.704  14.483  -4.039  1.00  0.00           C
ATOM    346  OD1 ASP A  25     -16.256  15.262  -4.922  1.00  0.00           O
ATOM    347  OD2 ASP A  25     -16.288  14.407  -2.852  1.00  0.00           O
ATOM    348  HA  ASP A  25     -17.006  12.672  -6.187  1.00  0.00           H
ATOM    349  HB2 ASP A  25     -18.549  14.034  -5.061  1.00  0.00           H
ATOM    350  HN  ASP A  25     -18.779  11.142  -5.956  1.00  0.00           H
ATOM    351  HB3 ASP A  25     -18.302  13.236  -3.481  1.00  0.00           H
ATOM    352  N   CYS A  26     -15.068  11.155  -5.421  1.00  0.00           N
ATOM    353  CA  CYS A  26     -13.873  10.510  -4.888  1.00  0.00           C
ATOM    354  C   CYS A  26     -12.670  11.419  -5.002  1.00  0.00           C
ATOM    355  O   CYS A  26     -12.682  12.284  -5.862  1.00  0.00           O
ATOM    356  CB  CYS A  26     -13.708   9.137  -5.573  1.00  0.00           C
ATOM    357  SG  CYS A  26     -15.319   8.280  -5.486  1.00  0.00           S
ATOM    358  HA  CYS A  26     -14.022  10.288  -3.823  1.00  0.00           H
ATOM    359  HB2 CYS A  26     -13.415   9.283  -6.623  1.00  0.00           H
ATOM    360  HN  CYS A  26     -15.248  11.079  -6.403  1.00  0.00           H
ATOM    361  HG1 CYS A  26     -15.033   7.410  -5.895  1.00  0.00           H
ATOM    362  HB3 CYS A  26     -12.959   8.530  -5.047  1.00  0.00           H
ATOM    363  N   LYS A  27     -11.671  11.272  -4.095  1.00  0.00           N
ATOM    364  CA  LYS A  27     -10.632  12.289  -3.916  1.00  0.00           C
ATOM    365  C   LYS A  27      -9.266  11.667  -3.713  1.00  0.00           C
ATOM    366  O   LYS A  27      -9.241  10.534  -3.269  1.00  0.00           O
ATOM    367  CB  LYS A  27     -10.992  13.008  -2.591  1.00  0.00           C
ATOM    368  CG  LYS A  27     -12.484  13.456  -2.541  1.00  0.00           C
ATOM    369  CD  LYS A  27     -13.026  13.661  -1.103  1.00  0.00           C
ATOM    370  CE  LYS A  27     -12.228  14.733  -0.352  1.00  0.00           C
ATOM    371  NZ  LYS A  27     -12.665  14.854   1.048  1.00  0.00           N
ATOM    372  HA  LYS A  27     -10.609  13.007  -4.750  1.00  0.00           H
ATOM    373  HB2 LYS A  27     -10.816  12.302  -1.767  1.00  0.00           H
ATOM    374  HN  LYS A  27     -11.727  10.569  -3.390  1.00  0.00           H
ATOM    375  HG2 LYS A  27     -12.553  14.357  -3.166  1.00  0.00           H
ATOM    376  HB3 LYS A  27     -10.310  13.865  -2.460  1.00  0.00           H
ATOM    377  HD2 LYS A  27     -14.081  13.974  -1.150  1.00  0.00           H
ATOM    378  HG3 LYS A  27     -13.178  12.715  -2.950  1.00  0.00           H
ATOM    379  HE2 LYS A  27     -11.157  14.488  -0.360  1.00  0.00           H
ATOM    380  HD3 LYS A  27     -12.977  12.734  -0.518  1.00  0.00           H
ATOM    381  HZ1 LYS A  27     -12.145  15.664   1.507  1.00  0.00           H
ATOM    382  HZ2 LYS A  27     -13.684  15.163   1.206  1.00  0.00           H
ATOM    383  HZ3 LYS A  27     -12.352  14.005   1.637  1.00  0.00           H
ATOM    384  HE3 LYS A  27     -12.387  15.659  -0.914  1.00  0.00           H
ATOM    385  N   THR A  28      -8.133  12.352  -4.005  1.00  0.00           N
ATOM    386  CA  THR A  28      -6.812  11.715  -3.906  1.00  0.00           C
ATOM    387  C   THR A  28      -6.048  12.212  -2.690  1.00  0.00           C
ATOM    388  O   THR A  28      -5.775  13.402  -2.676  1.00  0.00           O
ATOM    389  CB  THR A  28      -6.015  12.074  -5.193  1.00  0.00           C
ATOM    390  OG1 THR A  28      -6.007  13.509  -5.320  1.00  0.00           O
ATOM    391  CG2 THR A  28      -6.662  11.436  -6.452  1.00  0.00           C
ATOM    392  HA  THR A  28      -6.888  10.622  -3.911  1.00  0.00           H
ATOM    393  HB  THR A  28      -4.977  11.705  -5.093  1.00  0.00           H
ATOM    394  HG1 THR A  28      -5.505  13.812  -6.069  1.00  0.00           H
ATOM    395  HN  THR A  28      -8.170  13.307  -4.301  1.00  0.00           H
ATOM    396 HG23 THR A  28      -7.717  11.733  -6.523  1.00  0.00           H
ATOM    397 HG21 THR A  28      -6.140  11.768  -7.363  1.00  0.00           H
ATOM    398 HG22 THR A  28      -6.608  10.339  -6.412  1.00  0.00           H
ATOM    399  N   PRO A  29      -5.664  11.406  -1.659  1.00  0.00           N
ATOM    400  CA  PRO A  29      -4.844  11.934  -0.574  1.00  0.00           C
ATOM    401  C   PRO A  29      -3.556  12.620  -0.965  1.00  0.00           C
ATOM    402  O   PRO A  29      -3.229  12.670  -2.140  1.00  0.00           O
ATOM    403  CB  PRO A  29      -4.512  10.629   0.193  1.00  0.00           C
ATOM    404  CG  PRO A  29      -5.745   9.737  -0.054  1.00  0.00           C
ATOM    405  CD  PRO A  29      -6.097  10.022  -1.535  1.00  0.00           C
ATOM    406  HA  PRO A  29      -5.471  12.606   0.032  1.00  0.00           H
ATOM    407  HD3 PRO A  29      -7.176   9.895  -1.688  1.00  0.00           H
ATOM    408  HD2 PRO A  29      -5.523   9.370  -2.212  1.00  0.00           H
ATOM    409  HG3 PRO A  29      -6.560  10.084   0.601  1.00  0.00           H
ATOM    410  HG2 PRO A  29      -5.548   8.672   0.155  1.00  0.00           H
ATOM    411  HB2 PRO A  29      -3.639  10.134  -0.264  1.00  0.00           H
ATOM    412  HB3 PRO A  29      -4.307  10.798   1.263  1.00  0.00           H
ATOM    413  N   THR A  30      -2.826  13.147   0.048  1.00  0.00           N
ATOM    414  CA  THR A  30      -1.560  13.841  -0.193  1.00  0.00           C
ATOM    415  C   THR A  30      -0.588  13.458   0.901  1.00  0.00           C
ATOM    416  O   THR A  30       0.403  12.807   0.610  1.00  0.00           O
ATOM    417  CB  THR A  30      -1.794  15.373  -0.197  1.00  0.00           C
ATOM    418  OG1 THR A  30      -2.429  15.727   1.044  1.00  0.00           O
ATOM    419  CG2 THR A  30      -2.682  15.795  -1.397  1.00  0.00           C
ATOM    420  HA  THR A  30      -1.115  13.542  -1.157  1.00  0.00           H
ATOM    421  HB  THR A  30      -0.813  15.876  -0.274  1.00  0.00           H
ATOM    422  HG1 THR A  30      -2.582  16.663   1.127  1.00  0.00           H
ATOM    423  HN  THR A  30      -3.161  13.096   0.990  1.00  0.00           H
ATOM    424 HG23 THR A  30      -3.685  15.350  -1.308  1.00  0.00           H
ATOM    425 HG21 THR A  30      -2.789  16.889  -1.421  1.00  0.00           H
ATOM    426 HG22 THR A  30      -2.230  15.468  -2.347  1.00  0.00           H
ATOM    427  N   ILE A  31      -0.846  13.818   2.180  1.00  0.00           N
ATOM    428  CA  ILE A  31      -0.041  13.229   3.248  1.00  0.00           C
ATOM    429  C   ILE A  31      -0.380  11.756   3.236  1.00  0.00           C
ATOM    430  O   ILE A  31      -1.471  11.407   2.813  1.00  0.00           O
ATOM    431  CB  ILE A  31      -0.189  13.874   4.660  1.00  0.00           C
ATOM    432  CG1 ILE A  31      -1.618  13.679   5.252  1.00  0.00           C
ATOM    433  CG2 ILE A  31       0.233  15.370   4.604  1.00  0.00           C
ATOM    434  HA  ILE A  31       1.022  13.332   2.966  1.00  0.00           H
ATOM    435  HB  ILE A  31       0.521  13.355   5.325  1.00  0.00           H
ATOM    436  CD  ILE A  31      -1.741  14.128   6.733  1.00  0.00           C
ATOM    437  HD3 ILE A  31      -1.628  15.216   6.835  1.00  0.00           H
ATOM    438  HD2 ILE A  31      -0.979  13.628   7.352  1.00  0.00           H
ATOM    439  HD1 ILE A  31      -2.736  13.857   7.121  1.00  0.00           H
ATOM    440  HN  ILE A  31      -1.632  14.390   2.411  1.00  0.00           H
ATOM    441 HG12 ILE A  31      -2.348  14.245   4.656  1.00  0.00           H
ATOM    442 HG13 ILE A  31      -1.890  12.612   5.210  1.00  0.00           H
ATOM    443 HG21 ILE A  31       0.308  15.802   5.612  1.00  0.00           H
ATOM    444 HG22 ILE A  31       1.221  15.474   4.129  1.00  0.00           H
ATOM    445 HG23 ILE A  31      -0.494  15.956   4.023  1.00  0.00           H
ATOM    446  N   ALA A  32       0.545  10.869   3.661  1.00  0.00           N
ATOM    447  CA  ALA A  32       0.306   9.439   3.474  1.00  0.00           C
ATOM    448  C   ALA A  32      -0.856   8.938   4.303  1.00  0.00           C
ATOM    449  O   ALA A  32      -1.296   9.643   5.197  1.00  0.00           O
ATOM    450  CB  ALA A  32       1.588   8.638   3.799  1.00  0.00           C
ATOM    451  HA  ALA A  32       0.068   9.268   2.410  1.00  0.00           H
ATOM    452  HB1 ALA A  32       1.416   7.565   3.663  1.00  0.00           H
ATOM    453  HB2 ALA A  32       2.410   8.960   3.140  1.00  0.00           H
ATOM    454  HB3 ALA A  32       1.887   8.809   4.839  1.00  0.00           H
ATOM    455  HN  ALA A  32       1.417  11.175   4.047  1.00  0.00           H
ATOM    456  N   VAL A  33      -1.349   7.713   3.995  1.00  0.00           N
ATOM    457  CA  VAL A  33      -2.474   7.119   4.720  1.00  0.00           C
ATOM    458  C   VAL A  33      -2.007   5.755   5.193  1.00  0.00           C
ATOM    459  O   VAL A  33      -2.589   4.735   4.865  1.00  0.00           O
ATOM    460  CB  VAL A  33      -3.753   7.166   3.830  1.00  0.00           C
ATOM    461  CG1 VAL A  33      -4.153   8.645   3.566  1.00  0.00           C
ATOM    462  CG2 VAL A  33      -3.622   6.426   2.471  1.00  0.00           C
ATOM    463  HA  VAL A  33      -2.701   7.674   5.646  1.00  0.00           H
ATOM    464  HB  VAL A  33      -4.567   6.677   4.386  1.00  0.00           H
ATOM    465  HN  VAL A  33      -0.950   7.173   3.251  1.00  0.00           H
ATOM    466 HG11 VAL A  33      -5.090   8.699   2.991  1.00  0.00           H
ATOM    467 HG12 VAL A  33      -4.296   9.182   4.514  1.00  0.00           H
ATOM    468 HG13 VAL A  33      -3.364   9.156   2.993  1.00  0.00           H
ATOM    469 HG21 VAL A  33      -4.573   6.503   1.925  1.00  0.00           H
ATOM    470 HG22 VAL A  33      -2.835   6.861   1.839  1.00  0.00           H
ATOM    471 HG23 VAL A  33      -3.411   5.361   2.624  1.00  0.00           H
ATOM    472  N   ASP A  34      -0.901   5.776   5.973  1.00  0.00           N
ATOM    473  CA  ASP A  34      -0.157   4.563   6.325  1.00  0.00           C
ATOM    474  C   ASP A  34      -0.977   3.376   6.788  1.00  0.00           C
ATOM    475  O   ASP A  34      -0.623   2.260   6.437  1.00  0.00           O
ATOM    476  CB  ASP A  34       0.857   4.882   7.460  1.00  0.00           C
ATOM    477  CG  ASP A  34       1.817   5.997   7.121  1.00  0.00           C
ATOM    478  OD1 ASP A  34       1.332   7.084   6.711  1.00  0.00           O
ATOM    479  OD2 ASP A  34       3.055   5.812   7.269  1.00  0.00           O
ATOM    480  HA  ASP A  34       0.419   4.254   5.440  1.00  0.00           H
ATOM    481  HB2 ASP A  34       0.302   5.199   8.355  1.00  0.00           H
ATOM    482  HN  ASP A  34      -0.511   6.658   6.242  1.00  0.00           H
ATOM    483  HB3 ASP A  34       1.417   3.967   7.699  1.00  0.00           H
ATOM    484  N   THR A  35      -2.041   3.583   7.594  1.00  0.00           N
ATOM    485  CA  THR A  35      -2.749   2.468   8.232  1.00  0.00           C
ATOM    486  C   THR A  35      -4.210   2.828   8.337  1.00  0.00           C
ATOM    487  O   THR A  35      -4.541   3.926   7.928  1.00  0.00           O
ATOM    488  CB  THR A  35      -2.183   2.212   9.659  1.00  0.00           C
ATOM    489  OG1 THR A  35      -2.588   3.279  10.536  1.00  0.00           O
ATOM    490  CG2 THR A  35      -0.637   2.103   9.661  1.00  0.00           C
ATOM    491  HA  THR A  35      -2.670   1.551   7.625  1.00  0.00           H
ATOM    492  HB  THR A  35      -2.603   1.263  10.036  1.00  0.00           H
ATOM    493  HG1 THR A  35      -2.282   3.145  11.429  1.00  0.00           H
ATOM    494  HN  THR A  35      -2.338   4.512   7.807  1.00  0.00           H
ATOM    495 HG23 THR A  35      -0.191   3.093   9.506  1.00  0.00           H
ATOM    496 HG21 THR A  35      -0.283   1.715  10.629  1.00  0.00           H
ATOM    497 HG22 THR A  35      -0.291   1.435   8.863  1.00  0.00           H
ATOM    498  N   GLY A  36      -5.107   1.973   8.874  1.00  0.00           N
ATOM    499  CA  GLY A  36      -6.500   2.390   9.002  1.00  0.00           C
ATOM    500  C   GLY A  36      -6.580   3.562   9.951  1.00  0.00           C
ATOM    501  O   GLY A  36      -7.207   4.556   9.627  1.00  0.00           O
ATOM    502  HN  GLY A  36      -4.845   1.071   9.219  1.00  0.00           H
ATOM    503  HA2 GLY A  36      -6.900   2.659   8.011  1.00  0.00           H
ATOM    504  HA3 GLY A  36      -7.119   1.571   9.401  1.00  0.00           H
ATOM    505  N   ALA A  37      -5.949   3.462  11.143  1.00  0.00           N
ATOM    506  CA  ALA A  37      -6.036   4.557  12.108  1.00  0.00           C
ATOM    507  C   ALA A  37      -5.467   5.835  11.534  1.00  0.00           C
ATOM    508  O   ALA A  37      -6.094   6.873  11.672  1.00  0.00           O
ATOM    509  CB  ALA A  37      -5.270   4.224  13.415  1.00  0.00           C
ATOM    510  HA  ALA A  37      -7.100   4.708  12.362  1.00  0.00           H
ATOM    511  HB1 ALA A  37      -5.362   5.055  14.133  1.00  0.00           H
ATOM    512  HB2 ALA A  37      -5.685   3.314  13.876  1.00  0.00           H
ATOM    513  HB3 ALA A  37      -4.202   4.058  13.205  1.00  0.00           H
ATOM    514  HN  ALA A  37      -5.436   2.636  11.387  1.00  0.00           H
ATOM    515  N   ILE A  38      -4.277   5.785  10.893  1.00  0.00           N
ATOM    516  CA  ILE A  38      -3.675   7.004  10.351  1.00  0.00           C
ATOM    517  C   ILE A  38      -4.457   7.455   9.133  1.00  0.00           C
ATOM    518  O   ILE A  38      -4.541   8.652   8.913  1.00  0.00           O
ATOM    519  CB  ILE A  38      -2.141   6.832  10.112  1.00  0.00           C
ATOM    520  CG1 ILE A  38      -1.406   6.716  11.485  1.00  0.00           C
ATOM    521  CG2 ILE A  38      -1.565   7.981   9.235  1.00  0.00           C
ATOM    522  HA  ILE A  38      -3.776   7.798  11.107  1.00  0.00           H
ATOM    523  HB  ILE A  38      -1.978   5.895   9.566  1.00  0.00           H
ATOM    524  CD  ILE A  38       0.066   6.233  11.387  1.00  0.00           C
ATOM    525  HD3 ILE A  38       0.701   6.948  10.844  1.00  0.00           H
ATOM    526  HD2 ILE A  38       0.116   5.256  10.882  1.00  0.00           H
ATOM    527  HD1 ILE A  38       0.486   6.115  12.399  1.00  0.00           H
ATOM    528  HN  ILE A  38      -3.814   4.909  10.754  1.00  0.00           H
ATOM    529 HG12 ILE A  38      -1.430   7.692  11.998  1.00  0.00           H
ATOM    530 HG13 ILE A  38      -1.942   5.991  12.119  1.00  0.00           H
ATOM    531 HG21 ILE A  38      -0.491   7.843   9.049  1.00  0.00           H
ATOM    532 HG22 ILE A  38      -2.057   8.008   8.251  1.00  0.00           H
ATOM    533 HG23 ILE A  38      -1.716   8.952   9.732  1.00  0.00           H
ATOM    534  N   PHE A  39      -5.055   6.542   8.333  1.00  0.00           N
ATOM    535  CA  PHE A  39      -5.899   6.978   7.216  1.00  0.00           C
ATOM    536  C   PHE A  39      -7.052   7.771   7.792  1.00  0.00           C
ATOM    537  O   PHE A  39      -7.394   8.813   7.258  1.00  0.00           O
ATOM    538  CB  PHE A  39      -6.407   5.752   6.399  1.00  0.00           C
ATOM    539  CG  PHE A  39      -7.199   5.999   5.101  1.00  0.00           C
ATOM    540  CD1 PHE A  39      -7.316   7.252   4.488  1.00  0.00           C
ATOM    541  CD2 PHE A  39      -7.821   4.895   4.503  1.00  0.00           C
ATOM    542  CE1 PHE A  39      -8.042   7.391   3.300  1.00  0.00           C
ATOM    543  CE2 PHE A  39      -8.577   5.039   3.332  1.00  0.00           C
ATOM    544  CZ  PHE A  39      -8.696   6.295   2.736  1.00  0.00           C
ATOM    545  HA  PHE A  39      -5.275   7.619   6.573  1.00  0.00           H
ATOM    546  HB2 PHE A  39      -5.536   5.162   6.081  1.00  0.00           H
ATOM    547  HN  PHE A  39      -4.963   5.566   8.519  1.00  0.00           H
ATOM    548  HD2 PHE A  39      -7.726   3.911   4.949  1.00  0.00           H
ATOM    549  HE2 PHE A  39      -9.068   4.177   2.892  1.00  0.00           H
ATOM    550  HZ  PHE A  39      -9.287   6.421   1.834  1.00  0.00           H
ATOM    551  HE1 PHE A  39      -8.093   8.358   2.814  1.00  0.00           H
ATOM    552  HD1 PHE A  39      -6.850   8.131   4.908  1.00  0.00           H
ATOM    553  HB3 PHE A  39      -7.028   5.128   7.060  1.00  0.00           H
ATOM    554  N   GLN A  40      -7.663   7.306   8.906  1.00  0.00           N
ATOM    555  CA  GLN A  40      -8.724   8.093   9.532  1.00  0.00           C
ATOM    556  C   GLN A  40      -8.151   9.390  10.056  1.00  0.00           C
ATOM    557  O   GLN A  40      -8.786  10.414   9.862  1.00  0.00           O
ATOM    558  CB  GLN A  40      -9.427   7.308  10.672  1.00  0.00           C
ATOM    559  CG  GLN A  40     -10.577   8.097  11.353  1.00  0.00           C
ATOM    560  CD  GLN A  40     -11.677   8.473  10.387  1.00  0.00           C
ATOM    561  OE1 GLN A  40     -12.602   7.693  10.219  1.00  0.00           O
ATOM    562  NE2 GLN A  40     -11.615   9.656   9.736  1.00  0.00           N
ATOM    563  HA  GLN A  40      -9.475   8.316   8.758  1.00  0.00           H
ATOM    564  HB2 GLN A  40      -9.845   6.381  10.253  1.00  0.00           H
ATOM    565  HN  GLN A  40      -7.384   6.445   9.334  1.00  0.00           H
ATOM    566  HG2 GLN A  40     -11.010   7.471  12.150  1.00  0.00           H
ATOM    567  HB3 GLN A  40      -8.685   7.032  11.438  1.00  0.00           H
ATOM    568  HG3 GLN A  40     -10.173   8.999  11.839  1.00  0.00           H
ATOM    569 HE22 GLN A  40     -12.362   9.935   9.131  1.00  0.00           H
ATOM    570 HE21 GLN A  40     -10.840  10.273   9.853  1.00  0.00           H
ATOM    571  N   ALA A  41      -6.966   9.392  10.712  1.00  0.00           N
ATOM    572  CA  ALA A  41      -6.415  10.651  11.217  1.00  0.00           C
ATOM    573  C   ALA A  41      -6.290  11.637  10.078  1.00  0.00           C
ATOM    574  O   ALA A  41      -6.724  12.771  10.217  1.00  0.00           O
ATOM    575  CB  ALA A  41      -5.031  10.483  11.894  1.00  0.00           C
ATOM    576  HA  ALA A  41      -7.112  11.035  11.980  1.00  0.00           H
ATOM    577  HB1 ALA A  41      -4.709  11.441  12.335  1.00  0.00           H
ATOM    578  HB2 ALA A  41      -5.087   9.729  12.695  1.00  0.00           H
ATOM    579  HB3 ALA A  41      -4.272  10.172  11.162  1.00  0.00           H
ATOM    580  HN  ALA A  41      -6.460   8.543  10.866  1.00  0.00           H
ATOM    581  N   HIS A  42      -5.709  11.205   8.936  1.00  0.00           N
ATOM    582  CA  HIS A  42      -5.640  12.071   7.760  1.00  0.00           C
ATOM    583  C   HIS A  42      -7.025  12.571   7.413  1.00  0.00           C
ATOM    584  O   HIS A  42      -7.166  13.743   7.101  1.00  0.00           O
ATOM    585  CB  HIS A  42      -5.050  11.307   6.543  1.00  0.00           C
ATOM    586  CG  HIS A  42      -5.231  12.094   5.276  1.00  0.00           C
ATOM    587  ND1 HIS A  42      -4.762  13.421   4.983  1.00  0.00           N
ATOM    588  CD2 HIS A  42      -5.868  11.761   4.137  1.00  0.00           C
ATOM    589  CE1 HIS A  42      -5.116  13.742   3.824  1.00  0.00           C
ATOM    590  NE2 HIS A  42      -5.784  12.766   3.293  1.00  0.00           N
ATOM    591  HA  HIS A  42      -4.991  12.932   7.990  1.00  0.00           H
ATOM    592  HB2 HIS A  42      -3.979  11.104   6.702  1.00  0.00           H
ATOM    593  HN  HIS A  42      -5.345  10.277   8.871  1.00  0.00           H
ATOM    594  HD2 HIS A  42      -6.373  10.816   3.944  1.00  0.00           H
ATOM    595  HE2 HIS A  42      -6.194  12.775   2.349  1.00  0.00           H
ATOM    596  HE1 HIS A  42      -4.891  14.697   3.347  1.00  0.00           H
ATOM    597  HB3 HIS A  42      -5.568  10.345   6.421  1.00  0.00           H
ATOM    598  N   CYS A  43      -8.053  11.691   7.469  1.00  0.00           N
ATOM    599  CA  CYS A  43      -9.421  12.105   7.150  1.00  0.00           C
ATOM    600  C   CYS A  43     -10.215  12.509   8.378  1.00  0.00           C
ATOM    601  O   CYS A  43     -11.430  12.410   8.324  1.00  0.00           O
ATOM    602  CB  CYS A  43     -10.122  10.941   6.403  1.00  0.00           C
ATOM    603  SG  CYS A  43      -9.094  10.451   4.983  1.00  0.00           S
ATOM    604  HA  CYS A  43      -9.419  12.968   6.463  1.00  0.00           H
ATOM    605  HB2 CYS A  43     -10.213  10.081   7.081  1.00  0.00           H
ATOM    606  HN  CYS A  43      -7.899  10.741   7.746  1.00  0.00           H
ATOM    607  HG1 CYS A  43      -9.689   9.725   4.618  1.00  0.00           H
ATOM    608  HB3 CYS A  43     -11.124  11.230   6.045  1.00  0.00           H
ATOM    609  N   ALA A  44      -9.573  12.975   9.478  1.00  0.00           N
ATOM    610  CA  ALA A  44     -10.305  13.480  10.644  1.00  0.00           C
ATOM    611  C   ALA A  44      -9.871  14.917  10.810  1.00  0.00           C
ATOM    612  O   ALA A  44      -9.429  15.309  11.879  1.00  0.00           O
ATOM    613  CB  ALA A  44      -9.974  12.656  11.915  1.00  0.00           C
ATOM    614  HA  ALA A  44     -11.398  13.474  10.500  1.00  0.00           H
ATOM    615  HB1 ALA A  44     -10.517  13.058  12.784  1.00  0.00           H
ATOM    616  HB2 ALA A  44     -10.265  11.605  11.782  1.00  0.00           H
ATOM    617  HB3 ALA A  44      -8.895  12.702  12.123  1.00  0.00           H
ATOM    618  HN  ALA A  44      -8.576  13.030   9.515  1.00  0.00           H
ATOM    619  N   SER A  45      -9.974  15.705   9.717  1.00  0.00           N
ATOM    620  CA  SER A  45      -9.372  17.036   9.705  1.00  0.00           C
ATOM    621  C   SER A  45      -9.663  17.732   8.397  1.00  0.00           C
ATOM    622  O   SER A  45     -10.234  18.811   8.414  1.00  0.00           O
ATOM    623  CB  SER A  45      -7.830  16.910   9.831  1.00  0.00           C
ATOM    624  OG  SER A  45      -7.364  15.930   8.884  1.00  0.00           O
ATOM    625  HA  SER A  45      -9.766  17.638  10.541  1.00  0.00           H
ATOM    626  HB2 SER A  45      -7.354  17.885   9.635  1.00  0.00           H
ATOM    627  HN  SER A  45     -10.419  15.360   8.886  1.00  0.00           H
ATOM    628  HG1 SER A  45      -6.420  15.799   8.915  1.00  0.00           H
ATOM    629  HB3 SER A  45      -7.545  16.590  10.846  1.00  0.00           H
ATOM    630  N   LYS A  46      -9.257  17.113   7.264  1.00  0.00           N
ATOM    631  CA  LYS A  46      -9.412  17.766   5.970  1.00  0.00           C
ATOM    632  C   LYS A  46     -10.770  17.453   5.362  1.00  0.00           C
ATOM    633  O   LYS A  46     -11.396  18.395   4.897  1.00  0.00           O
ATOM    634  CB  LYS A  46      -8.224  17.364   5.058  1.00  0.00           C
ATOM    635  CG  LYS A  46      -6.806  17.551   5.677  1.00  0.00           C
ATOM    636  CD  LYS A  46      -6.534  18.979   6.224  1.00  0.00           C
ATOM    637  CE  LYS A  46      -5.129  19.127   6.877  1.00  0.00           C
ATOM    638  NZ  LYS A  46      -4.002  18.911   5.940  1.00  0.00           N
ATOM    639  HA  LYS A  46      -9.364  18.859   6.096  1.00  0.00           H
ATOM    640  HB2 LYS A  46      -8.322  16.295   4.828  1.00  0.00           H
ATOM    641  HN  LYS A  46      -8.845  16.203   7.293  1.00  0.00           H
ATOM    642  HG2 LYS A  46      -6.649  16.829   6.493  1.00  0.00           H
ATOM    643  HB3 LYS A  46      -8.298  17.935   4.120  1.00  0.00           H
ATOM    644  HD2 LYS A  46      -6.648  19.711   5.408  1.00  0.00           H
ATOM    645  HG3 LYS A  46      -6.072  17.316   4.889  1.00  0.00           H
ATOM    646  HE2 LYS A  46      -5.052  20.150   7.287  1.00  0.00           H
ATOM    647  HD3 LYS A  46      -7.263  19.219   7.013  1.00  0.00           H
ATOM    648  HZ1 LYS A  46      -3.061  19.174   6.405  1.00  0.00           H
ATOM    649  HZ2 LYS A  46      -3.896  17.878   5.640  1.00  0.00           H
ATOM    650  HZ3 LYS A  46      -4.099  19.517   5.051  1.00  0.00           H
ATOM    651  HE3 LYS A  46      -5.045  18.423   7.723  1.00  0.00           H
ATOM    652  N   GLY A  47     -11.268  16.187   5.351  1.00  0.00           N
ATOM    653  CA  GLY A  47     -12.635  15.975   4.866  1.00  0.00           C
ATOM    654  C   GLY A  47     -13.027  14.550   4.532  1.00  0.00           C
ATOM    655  O   GLY A  47     -12.171  13.692   4.403  1.00  0.00           O
ATOM    656  HN  GLY A  47     -10.759  15.403   5.734  1.00  0.00           H
ATOM    657  HA2 GLY A  47     -13.318  16.352   5.648  1.00  0.00           H
ATOM    658  HA3 GLY A  47     -12.811  16.550   3.941  1.00  0.00           H
ATOM    659  N   SER A  48     -14.354  14.315   4.378  1.00  0.00           N
ATOM    660  CA  SER A  48     -14.907  13.002   4.031  1.00  0.00           C
ATOM    661  C   SER A  48     -14.407  11.835   4.859  1.00  0.00           C
ATOM    662  O   SER A  48     -13.737  12.071   5.852  1.00  0.00           O
ATOM    663  CB  SER A  48     -14.806  12.765   2.504  1.00  0.00           C
ATOM    664  OG  SER A  48     -15.184  13.949   1.791  1.00  0.00           O
ATOM    665  HA  SER A  48     -15.989  13.036   4.250  1.00  0.00           H
ATOM    666  HB2 SER A  48     -13.817  12.407   2.188  1.00  0.00           H
ATOM    667  HN  SER A  48     -15.005  15.074   4.449  1.00  0.00           H
ATOM    668  HG1 SER A  48     -15.285  13.759   0.863  1.00  0.00           H
ATOM    669  HB3 SER A  48     -15.530  11.996   2.228  1.00  0.00           H
ATOM    670  N   LYS A  49     -14.754  10.577   4.480  1.00  0.00           N
ATOM    671  CA  LYS A  49     -14.450   9.410   5.301  1.00  0.00           C
ATOM    672  C   LYS A  49     -13.389   8.603   4.582  1.00  0.00           C
ATOM    673  O   LYS A  49     -13.351   8.700   3.365  1.00  0.00           O
ATOM    674  CB  LYS A  49     -15.758   8.577   5.428  1.00  0.00           C
ATOM    675  CG  LYS A  49     -16.949   9.442   5.933  1.00  0.00           C
ATOM    676  CD  LYS A  49     -18.257   8.613   6.037  1.00  0.00           C
ATOM    677  CE  LYS A  49     -19.477   9.517   6.367  1.00  0.00           C
ATOM    678  NZ  LYS A  49     -20.700   8.715   6.601  1.00  0.00           N
ATOM    679  HA  LYS A  49     -14.134   9.721   6.309  1.00  0.00           H
ATOM    680  HB2 LYS A  49     -16.013   8.187   4.430  1.00  0.00           H
ATOM    681  HN  LYS A  49     -15.257  10.379   3.641  1.00  0.00           H
ATOM    682  HG2 LYS A  49     -16.701   9.868   6.919  1.00  0.00           H
ATOM    683  HB3 LYS A  49     -15.615   7.716   6.097  1.00  0.00           H
ATOM    684  HD2 LYS A  49     -18.449   8.097   5.081  1.00  0.00           H
ATOM    685  HG3 LYS A  49     -17.131  10.275   5.237  1.00  0.00           H
ATOM    686  HE2 LYS A  49     -19.256  10.115   7.267  1.00  0.00           H
ATOM    687  HD3 LYS A  49     -18.138   7.849   6.822  1.00  0.00           H
ATOM    688  HZ1 LYS A  49     -21.568   9.347   6.739  1.00  0.00           H
ATOM    689  HZ2 LYS A  49     -20.911   8.054   5.773  1.00  0.00           H
ATOM    690  HZ3 LYS A  49     -20.610   8.097   7.484  1.00  0.00           H
ATOM    691  HE3 LYS A  49     -19.651  10.214   5.529  1.00  0.00           H
ATOM    692  N   PRO A  50     -12.519   7.806   5.251  1.00  0.00           N
ATOM    693  CA  PRO A  50     -11.501   7.052   4.525  1.00  0.00           C
ATOM    694  C   PRO A  50     -12.114   5.842   3.852  1.00  0.00           C
ATOM    695  O   PRO A  50     -12.443   4.905   4.560  1.00  0.00           O
ATOM    696  CB  PRO A  50     -10.586   6.656   5.715  1.00  0.00           C
ATOM    697  CG  PRO A  50     -11.539   6.553   6.925  1.00  0.00           C
ATOM    698  CD  PRO A  50     -12.520   7.719   6.704  1.00  0.00           C
ATOM    699  HA  PRO A  50     -10.951   7.678   3.805  1.00  0.00           H
ATOM    700  HD3 PRO A  50     -12.105   8.644   7.123  1.00  0.00           H
ATOM    701  HD2 PRO A  50     -13.498   7.504   7.159  1.00  0.00           H
ATOM    702  HG3 PRO A  50     -11.014   6.613   7.890  1.00  0.00           H
ATOM    703  HG2 PRO A  50     -12.100   5.606   6.881  1.00  0.00           H
ATOM    704  HB2 PRO A  50     -10.047   5.713   5.555  1.00  0.00           H
ATOM    705  HB3 PRO A  50      -9.857   7.458   5.914  1.00  0.00           H
ATOM    706  N   LEU A  51     -12.280   5.821   2.505  1.00  0.00           N
ATOM    707  CA  LEU A  51     -12.864   4.658   1.829  1.00  0.00           C
ATOM    708  C   LEU A  51     -11.832   3.991   0.943  1.00  0.00           C
ATOM    709  O   LEU A  51     -10.850   4.636   0.614  1.00  0.00           O
ATOM    710  CB  LEU A  51     -14.044   5.070   0.907  1.00  0.00           C
ATOM    711  CG  LEU A  51     -15.085   6.023   1.565  1.00  0.00           C
ATOM    712  CD1 LEU A  51     -16.284   6.192   0.592  1.00  0.00           C
ATOM    713  CD2 LEU A  51     -15.586   5.515   2.945  1.00  0.00           C
ATOM    714  HA  LEU A  51     -13.239   3.914   2.550  1.00  0.00           H
ATOM    715  HB2 LEU A  51     -13.632   5.586   0.022  1.00  0.00           H
ATOM    716  HN  LEU A  51     -11.997   6.589   1.931  1.00  0.00           H
ATOM    717  HG  LEU A  51     -14.624   7.016   1.709  1.00  0.00           H
ATOM    718  HB3 LEU A  51     -14.554   4.158   0.554  1.00  0.00           H
ATOM    719 HD21 LEU A  51     -16.481   6.072   3.260  1.00  0.00           H
ATOM    720 HD22 LEU A  51     -15.843   4.449   2.896  1.00  0.00           H
ATOM    721 HD23 LEU A  51     -14.817   5.648   3.717  1.00  0.00           H
ATOM    722 HD11 LEU A  51     -16.975   6.978   0.937  1.00  0.00           H
ATOM    723 HD12 LEU A  51     -15.922   6.446  -0.410  1.00  0.00           H
ATOM    724 HD13 LEU A  51     -16.834   5.250   0.498  1.00  0.00           H
ATOM    725  N   CYS A  52     -12.063   2.719   0.535  1.00  0.00           N
ATOM    726  CA  CYS A  52     -11.195   2.058  -0.443  1.00  0.00           C
ATOM    727  C   CYS A  52     -11.790   2.233  -1.820  1.00  0.00           C
ATOM    728  O   CYS A  52     -13.007   2.233  -1.882  1.00  0.00           O
ATOM    729  CB  CYS A  52     -11.078   0.546  -0.133  1.00  0.00           C
ATOM    730  SG  CYS A  52     -10.449   0.361   1.563  1.00  0.00           S
ATOM    731  HA  CYS A  52     -10.193   2.498  -0.416  1.00  0.00           H
ATOM    732  HB2 CYS A  52     -12.065   0.063  -0.191  1.00  0.00           H
ATOM    733  HN  CYS A  52     -12.876   2.225   0.843  1.00  0.00           H
ATOM    734  HG1 CYS A  52     -10.520  -0.642   1.635  1.00  0.00           H
ATOM    735  HB3 CYS A  52     -10.401   0.051  -0.844  1.00  0.00           H
ATOM    736  N   CYS A  53     -11.012   2.394  -2.921  1.00  0.00           N
ATOM    737  CA  CYS A  53     -11.628   2.683  -4.221  1.00  0.00           C
ATOM    738  C   CYS A  53     -10.869   2.103  -5.398  1.00  0.00           C
ATOM    739  O   CYS A  53      -9.796   1.558  -5.185  1.00  0.00           O
ATOM    740  CB  CYS A  53     -11.838   4.209  -4.361  1.00  0.00           C
ATOM    741  SG  CYS A  53     -12.775   4.836  -2.927  1.00  0.00           S
ATOM    742  HA  CYS A  53     -12.610   2.201  -4.268  1.00  0.00           H
ATOM    743  HB2 CYS A  53     -10.855   4.690  -4.406  1.00  0.00           H
ATOM    744  HN  CYS A  53     -10.014   2.395  -2.859  1.00  0.00           H
ATOM    745  HG1 CYS A  53     -13.115   5.687  -3.339  1.00  0.00           H
ATOM    746  HB3 CYS A  53     -12.394   4.462  -5.276  1.00  0.00           H
ATOM    747  N   VAL A  54     -11.434   2.193  -6.633  1.00  0.00           N
ATOM    748  CA  VAL A  54     -10.878   1.487  -7.791  1.00  0.00           C
ATOM    749  C   VAL A  54      -9.917   2.288  -8.646  1.00  0.00           C
ATOM    750  O   VAL A  54      -9.493   1.729  -9.646  1.00  0.00           O
ATOM    751  CB  VAL A  54     -11.998   0.877  -8.698  1.00  0.00           C
ATOM    752  CG1 VAL A  54     -12.998   0.020  -7.874  1.00  0.00           C
ATOM    753  CG2 VAL A  54     -12.753   1.955  -9.530  1.00  0.00           C
ATOM    754  HA  VAL A  54     -10.291   0.632  -7.426  1.00  0.00           H
ATOM    755  HB  VAL A  54     -11.524   0.193  -9.426  1.00  0.00           H
ATOM    756  HN  VAL A  54     -12.278   2.707  -6.770  1.00  0.00           H
ATOM    757 HG11 VAL A  54     -13.764  -0.418  -8.531  1.00  0.00           H
ATOM    758 HG12 VAL A  54     -12.479  -0.800  -7.358  1.00  0.00           H
ATOM    759 HG13 VAL A  54     -13.507   0.623  -7.115  1.00  0.00           H
ATOM    760 HG21 VAL A  54     -13.467   1.471 -10.213  1.00  0.00           H
ATOM    761 HG22 VAL A  54     -13.313   2.649  -8.889  1.00  0.00           H
ATOM    762 HG23 VAL A  54     -12.058   2.545 -10.145  1.00  0.00           H
ATOM    763  N   ALA A  55      -9.542   3.553  -8.332  1.00  0.00           N
ATOM    764  CA  ALA A  55      -8.633   4.287  -9.222  1.00  0.00           C
ATOM    765  C   ALA A  55      -7.800   5.298  -8.467  1.00  0.00           C
ATOM    766  O   ALA A  55      -8.269   5.695  -7.415  1.00  0.00           O
ATOM    767  CB  ALA A  55      -9.494   5.044 -10.264  1.00  0.00           C
ATOM    768  HA  ALA A  55      -7.965   3.583  -9.740  1.00  0.00           H
ATOM    769  HB1 ALA A  55      -8.869   5.583 -10.991  1.00  0.00           H
ATOM    770  HB2 ALA A  55     -10.138   4.338 -10.811  1.00  0.00           H
ATOM    771  HB3 ALA A  55     -10.130   5.777  -9.748  1.00  0.00           H
ATOM    772  HN  ALA A  55      -9.910   4.026  -7.529  1.00  0.00           H
ATOM    773  N   PRO A  56      -6.601   5.762  -8.910  1.00  0.00           N
ATOM    774  CA  PRO A  56      -5.910   6.828  -8.189  1.00  0.00           C
ATOM    775  C   PRO A  56      -6.292   8.205  -8.704  1.00  0.00           C
ATOM    776  O   PRO A  56      -5.392   9.009  -8.890  1.00  0.00           O
ATOM    777  CB  PRO A  56      -4.462   6.461  -8.605  1.00  0.00           C
ATOM    778  CG  PRO A  56      -4.625   6.030 -10.080  1.00  0.00           C
ATOM    779  CD  PRO A  56      -5.911   5.170 -10.049  1.00  0.00           C
ATOM    780  HA  PRO A  56      -6.023   6.771  -7.096  1.00  0.00           H
ATOM    781  HD3 PRO A  56      -5.643   4.126  -9.823  1.00  0.00           H
ATOM    782  HD2 PRO A  56      -6.465   5.221 -10.998  1.00  0.00           H
ATOM    783  HG3 PRO A  56      -3.749   5.485 -10.468  1.00  0.00           H
ATOM    784  HG2 PRO A  56      -4.785   6.927 -10.702  1.00  0.00           H
ATOM    785  HB2 PRO A  56      -3.740   7.280  -8.477  1.00  0.00           H
ATOM    786  HB3 PRO A  56      -4.106   5.600  -8.018  1.00  0.00           H
ATOM    787  N   VAL A  57      -7.589   8.513  -8.957  1.00  0.00           N
ATOM    788  CA  VAL A  57      -7.952   9.787  -9.592  1.00  0.00           C
ATOM    789  C   VAL A  57      -9.113  10.427  -8.861  1.00  0.00           C
ATOM    790  O   VAL A  57      -9.976   9.689  -8.415  1.00  0.00           O
ATOM    791  CB  VAL A  57      -8.338   9.515 -11.077  1.00  0.00           C
ATOM    792  CG1 VAL A  57      -8.528  10.836 -11.873  1.00  0.00           C
ATOM    793  CG2 VAL A  57      -7.264   8.638 -11.778  1.00  0.00           C
ATOM    794  HA  VAL A  57      -7.106  10.490  -9.579  1.00  0.00           H
ATOM    795  HB  VAL A  57      -9.291   8.956 -11.092  1.00  0.00           H
ATOM    796  HN  VAL A  57      -8.326   7.859  -8.790  1.00  0.00           H
ATOM    797 HG11 VAL A  57      -8.813  10.620 -12.914  1.00  0.00           H
ATOM    798 HG12 VAL A  57      -9.322  11.445 -11.428  1.00  0.00           H
ATOM    799 HG13 VAL A  57      -7.596  11.423 -11.879  1.00  0.00           H
ATOM    800 HG21 VAL A  57      -7.523   8.483 -12.837  1.00  0.00           H
ATOM    801 HG22 VAL A  57      -6.278   9.124 -11.724  1.00  0.00           H
ATOM    802 HG23 VAL A  57      -7.200   7.649 -11.304  1.00  0.00           H
ATOM    803  N   ALA A  58      -9.168  11.779  -8.732  1.00  0.00           N
ATOM    804  CA  ALA A  58     -10.319  12.409  -8.085  1.00  0.00           C
ATOM    805  C   ALA A  58     -11.446  12.472  -9.089  1.00  0.00           C
ATOM    806  O   ALA A  58     -11.154  12.602 -10.266  1.00  0.00           O
ATOM    807  CB  ALA A  58     -10.011  13.844  -7.583  1.00  0.00           C
ATOM    808  HA  ALA A  58     -10.606  11.803  -7.211  1.00  0.00           H
ATOM    809  HB1 ALA A  58     -10.896  14.276  -7.088  1.00  0.00           H
ATOM    810  HB2 ALA A  58      -9.177  13.827  -6.865  1.00  0.00           H
ATOM    811  HB3 ALA A  58      -9.733  14.491  -8.429  1.00  0.00           H
ATOM    812  HN  ALA A  58      -8.460  12.374  -9.116  1.00  0.00           H
ATOM    813  N   ASP A  59     -12.731  12.374  -8.677  1.00  0.00           N
ATOM    814  CA  ASP A  59     -13.805  12.252  -9.664  1.00  0.00           C
ATOM    815  C   ASP A  59     -15.146  12.590  -9.050  1.00  0.00           C
ATOM    816  O   ASP A  59     -15.187  12.760  -7.843  1.00  0.00           O
ATOM    817  CB  ASP A  59     -13.782  10.776 -10.135  1.00  0.00           C
ATOM    818  CG  ASP A  59     -14.691  10.532 -11.308  1.00  0.00           C
ATOM    819  OD1 ASP A  59     -15.816  10.005 -11.098  1.00  0.00           O
ATOM    820  OD2 ASP A  59     -14.288  10.869 -12.454  1.00  0.00           O
ATOM    821  HA  ASP A  59     -13.633  12.937 -10.512  1.00  0.00           H
ATOM    822  HB2 ASP A  59     -12.763  10.488 -10.438  1.00  0.00           H
ATOM    823  HN  ASP A  59     -12.965  12.292  -7.707  1.00  0.00           H
ATOM    824  HB3 ASP A  59     -14.066  10.150  -9.277  1.00  0.00           H
ATOM    825  N   GLN A  60     -16.238  12.690  -9.847  1.00  0.00           N
ATOM    826  CA  GLN A  60     -17.553  12.972  -9.271  1.00  0.00           C
ATOM    827  C   GLN A  60     -18.117  11.744  -8.587  1.00  0.00           C
ATOM    828  O   GLN A  60     -18.876  11.930  -7.650  1.00  0.00           O
ATOM    829  CB  GLN A  60     -18.583  13.475 -10.323  1.00  0.00           C
ATOM    830  CG  GLN A  60     -18.092  14.702 -11.143  1.00  0.00           C
ATOM    831  CD  GLN A  60     -17.495  15.773 -10.260  1.00  0.00           C
ATOM    832  OE1 GLN A  60     -18.241  16.580  -9.729  1.00  0.00           O
ATOM    833  NE2 GLN A  60     -16.154  15.806 -10.077  1.00  0.00           N
ATOM    834  HA  GLN A  60     -17.440  13.768  -8.515  1.00  0.00           H
ATOM    835  HB2 GLN A  60     -18.831  12.655 -11.016  1.00  0.00           H
ATOM    836  HN  GLN A  60     -16.175  12.549 -10.834  1.00  0.00           H
ATOM    837  HG2 GLN A  60     -17.353  14.385 -11.894  1.00  0.00           H
ATOM    838  HB3 GLN A  60     -19.506  13.757  -9.788  1.00  0.00           H
ATOM    839  HG3 GLN A  60     -18.945  15.128 -11.698  1.00  0.00           H
ATOM    840 HE22 GLN A  60     -15.752  16.508  -9.491  1.00  0.00           H
ATOM    841 HE21 GLN A  60     -15.545  15.149 -10.519  1.00  0.00           H
ATOM    842  N   ALA A  61     -17.779  10.504  -9.019  1.00  0.00           N
ATOM    843  CA  ALA A  61     -18.221   9.300  -8.304  1.00  0.00           C
ATOM    844  C   ALA A  61     -17.656   8.060  -8.969  1.00  0.00           C
ATOM    845  O   ALA A  61     -17.532   8.098 -10.182  1.00  0.00           O
ATOM    846  CB  ALA A  61     -19.763   9.146  -8.287  1.00  0.00           C
ATOM    847  HA  ALA A  61     -17.832   9.349  -7.275  1.00  0.00           H
ATOM    848  HB1 ALA A  61     -20.045   8.177  -7.846  1.00  0.00           H
ATOM    849  HB2 ALA A  61     -20.260   9.934  -7.704  1.00  0.00           H
ATOM    850  HB3 ALA A  61     -20.137   9.192  -9.321  1.00  0.00           H
ATOM    851  HN  ALA A  61     -17.195  10.385  -9.822  1.00  0.00           H
ATOM    852  N   LEU A  62     -17.314   6.975  -8.226  1.00  0.00           N
ATOM    853  CA  LEU A  62     -16.704   5.796  -8.852  1.00  0.00           C
ATOM    854  C   LEU A  62     -17.102   4.522  -8.138  1.00  0.00           C
ATOM    855  O   LEU A  62     -17.570   4.594  -7.015  1.00  0.00           O
ATOM    856  CB  LEU A  62     -15.152   5.839  -8.748  1.00  0.00           C
ATOM    857  CG  LEU A  62     -14.482   7.070  -9.420  1.00  0.00           C
ATOM    858  CD1 LEU A  62     -12.999   7.155  -8.968  1.00  0.00           C
ATOM    859  CD2 LEU A  62     -14.539   6.989 -10.972  1.00  0.00           C
ATOM    860  HA  LEU A  62     -17.026   5.701  -9.900  1.00  0.00           H
ATOM    861  HB2 LEU A  62     -14.906   5.837  -7.676  1.00  0.00           H
ATOM    862  HN  LEU A  62     -17.433   6.969  -7.232  1.00  0.00           H
ATOM    863  HG  LEU A  62     -14.995   7.980  -9.075  1.00  0.00           H
ATOM    864  HB3 LEU A  62     -14.709   4.929  -9.182  1.00  0.00           H
ATOM    865 HD21 LEU A  62     -14.017   7.849 -11.417  1.00  0.00           H
ATOM    866 HD22 LEU A  62     -14.046   6.070 -11.324  1.00  0.00           H
ATOM    867 HD23 LEU A  62     -15.573   6.991 -11.342  1.00  0.00           H
ATOM    868 HD11 LEU A  62     -12.485   8.018  -9.419  1.00  0.00           H
ATOM    869 HD12 LEU A  62     -12.947   7.259  -7.877  1.00  0.00           H
ATOM    870 HD13 LEU A  62     -12.467   6.237  -9.253  1.00  0.00           H
ATOM    871  N   LEU A  63     -16.884   3.347  -8.772  1.00  0.00           N
ATOM    872  CA  LEU A  63     -17.114   2.069  -8.089  1.00  0.00           C
ATOM    873  C   LEU A  63     -16.203   2.036  -6.876  1.00  0.00           C
ATOM    874  O   LEU A  63     -15.074   2.461  -7.055  1.00  0.00           O
ATOM    875  CB  LEU A  63     -16.851   0.926  -9.113  1.00  0.00           C
ATOM    876  CG  LEU A  63     -17.063  -0.532  -8.618  1.00  0.00           C
ATOM    877  CD1 LEU A  63     -18.492  -0.769  -8.068  1.00  0.00           C
ATOM    878  CD2 LEU A  63     -16.789  -1.521  -9.786  1.00  0.00           C
ATOM    879  HA  LEU A  63     -18.168   2.038  -7.794  1.00  0.00           H
ATOM    880  HB2 LEU A  63     -17.514   1.089  -9.979  1.00  0.00           H
ATOM    881  HN  LEU A  63     -16.517   3.343  -9.705  1.00  0.00           H
ATOM    882  HG  LEU A  63     -16.335  -0.740  -7.820  1.00  0.00           H
ATOM    883  HB3 LEU A  63     -15.811   1.022  -9.459  1.00  0.00           H
ATOM    884 HD21 LEU A  63     -16.836  -2.562  -9.430  1.00  0.00           H
ATOM    885 HD22 LEU A  63     -17.539  -1.391 -10.582  1.00  0.00           H
ATOM    886 HD23 LEU A  63     -15.792  -1.345 -10.219  1.00  0.00           H
ATOM    887 HD11 LEU A  63     -18.627  -1.833  -7.823  1.00  0.00           H
ATOM    888 HD12 LEU A  63     -18.653  -0.186  -7.153  1.00  0.00           H
ATOM    889 HD13 LEU A  63     -19.250  -0.481  -8.813  1.00  0.00           H
ATOM    890  N   CYS A  64     -16.628   1.600  -5.658  1.00  0.00           N
ATOM    891  CA  CYS A  64     -15.785   1.749  -4.460  1.00  0.00           C
ATOM    892  C   CYS A  64     -16.026   0.695  -3.386  1.00  0.00           C
ATOM    893  O   CYS A  64     -16.867  -0.169  -3.569  1.00  0.00           O
ATOM    894  CB  CYS A  64     -15.983   3.179  -3.883  1.00  0.00           C
ATOM    895  SG  CYS A  64     -15.373   4.420  -5.072  1.00  0.00           S
ATOM    896  HA  CYS A  64     -14.737   1.626  -4.751  1.00  0.00           H
ATOM    897  HB2 CYS A  64     -17.049   3.341  -3.675  1.00  0.00           H
ATOM    898  HN  CYS A  64     -17.550   1.241  -5.528  1.00  0.00           H
ATOM    899  HG1 CYS A  64     -15.390   5.234  -4.483  1.00  0.00           H
ATOM    900  HB3 CYS A  64     -15.428   3.337  -2.948  1.00  0.00           H
ATOM    901  N   GLN A  65     -15.279   0.739  -2.252  1.00  0.00           N
ATOM    902  CA  GLN A  65     -15.473  -0.207  -1.150  1.00  0.00           C
ATOM    903  C   GLN A  65     -15.133   0.457   0.169  1.00  0.00           C
ATOM    904  O   GLN A  65     -14.347   1.388   0.147  1.00  0.00           O
ATOM    905  CB  GLN A  65     -14.627  -1.474  -1.430  1.00  0.00           C
ATOM    906  CG  GLN A  65     -14.633  -2.495  -0.266  1.00  0.00           C
ATOM    907  CD  GLN A  65     -13.863  -3.733  -0.662  1.00  0.00           C
ATOM    908  OE1 GLN A  65     -12.681  -3.807  -0.368  1.00  0.00           O
ATOM    909  NE2 GLN A  65     -14.504  -4.713  -1.334  1.00  0.00           N
ATOM    910  HA  GLN A  65     -16.525  -0.504  -1.088  1.00  0.00           H
ATOM    911  HB2 GLN A  65     -15.037  -1.958  -2.328  1.00  0.00           H
ATOM    912  HN  GLN A  65     -14.532   1.392  -2.151  1.00  0.00           H
ATOM    913  HG2 GLN A  65     -14.158  -2.056   0.623  1.00  0.00           H
ATOM    914  HB3 GLN A  65     -13.590  -1.173  -1.641  1.00  0.00           H
ATOM    915  HG3 GLN A  65     -15.668  -2.765  -0.004  1.00  0.00           H
ATOM    916 HE22 GLN A  65     -14.009  -5.543  -1.596  1.00  0.00           H
ATOM    917 HE21 GLN A  65     -15.472  -4.631  -1.575  1.00  0.00           H
ATOM    918  N   LYS A  66     -15.709   0.038   1.323  1.00  0.00           N
ATOM    919  CA  LYS A  66     -15.400   0.702   2.594  1.00  0.00           C
ATOM    920  C   LYS A  66     -14.056   0.269   3.130  1.00  0.00           C
ATOM    921  O   LYS A  66     -13.550  -0.748   2.682  1.00  0.00           O
ATOM    922  CB  LYS A  66     -16.523   0.504   3.657  1.00  0.00           C
ATOM    923  CG  LYS A  66     -16.574  -0.935   4.248  1.00  0.00           C
ATOM    924  CD  LYS A  66     -17.722  -1.081   5.286  1.00  0.00           C
ATOM    925  CE  LYS A  66     -17.834  -2.533   5.825  1.00  0.00           C
ATOM    926  NZ  LYS A  66     -18.982  -2.683   6.750  1.00  0.00           N
ATOM    927  HA  LYS A  66     -15.319   1.786   2.408  1.00  0.00           H
ATOM    928  HB2 LYS A  66     -16.369   1.210   4.490  1.00  0.00           H
ATOM    929  HN  LYS A  66     -16.353  -0.726   1.320  1.00  0.00           H
ATOM    930  HG2 LYS A  66     -16.730  -1.669   3.443  1.00  0.00           H
ATOM    931  HB3 LYS A  66     -17.492   0.743   3.190  1.00  0.00           H
ATOM    932  HD2 LYS A  66     -17.553  -0.390   6.128  1.00  0.00           H
ATOM    933  HG3 LYS A  66     -15.618  -1.169   4.745  1.00  0.00           H
ATOM    934  HE2 LYS A  66     -17.965  -3.228   4.978  1.00  0.00           H
ATOM    935  HD3 LYS A  66     -18.677  -0.812   4.813  1.00  0.00           H
ATOM    936  HZ1 LYS A  66     -19.049  -3.692   7.135  1.00  0.00           H
ATOM    937  HZ2 LYS A  66     -18.900  -2.023   7.603  1.00  0.00           H
ATOM    938  HZ3 LYS A  66     -19.924  -2.471   6.263  1.00  0.00           H
ATOM    939  HE3 LYS A  66     -16.899  -2.799   6.345  1.00  0.00           H
ATOM    940  N   ALA A  67     -13.473   1.030   4.088  1.00  0.00           N
ATOM    941  CA  ALA A  67     -12.181   0.662   4.674  1.00  0.00           C
ATOM    942  C   ALA A  67     -12.402   0.099   6.059  1.00  0.00           C
ATOM    943  O   ALA A  67     -13.533   0.125   6.517  1.00  0.00           O
ATOM    944  CB  ALA A  67     -11.274   1.918   4.720  1.00  0.00           C
ATOM    945  HA  ALA A  67     -11.671  -0.113   4.081  1.00  0.00           H
ATOM    946  HB1 ALA A  67     -10.250   1.672   5.041  1.00  0.00           H
ATOM    947  HB2 ALA A  67     -11.224   2.383   3.722  1.00  0.00           H
ATOM    948  HB3 ALA A  67     -11.695   2.646   5.428  1.00  0.00           H
ATOM    949  HN  ALA A  67     -13.923   1.852   4.444  1.00  0.00           H
ATOM    950  N   ILE A  68     -11.335  -0.412   6.724  1.00  0.00           N
ATOM    951  CA  ILE A  68     -11.472  -0.995   8.062  1.00  0.00           C
ATOM    952  C   ILE A  68     -10.414  -0.405   8.965  1.00  0.00           C
ATOM    953  O   ILE A  68      -9.495   0.219   8.458  1.00  0.00           O
ATOM    954  CB  ILE A  68     -11.378  -2.552   8.008  1.00  0.00           C
ATOM    955  CG1 ILE A  68      -9.897  -3.022   7.857  1.00  0.00           C
ATOM    956  CG2 ILE A  68     -12.297  -3.085   6.873  1.00  0.00           C
ATOM    957  HA  ILE A  68     -12.443  -0.717   8.504  1.00  0.00           H
ATOM    958  HB  ILE A  68     -11.754  -2.959   8.962  1.00  0.00           H
ATOM    959  CD  ILE A  68      -9.730  -4.550   7.640  1.00  0.00           C
ATOM    960  HD3 ILE A  68     -10.117  -4.854   6.657  1.00  0.00           H
ATOM    961  HD2 ILE A  68     -10.257  -5.110   8.427  1.00  0.00           H
ATOM    962  HD1 ILE A  68      -8.663  -4.819   7.672  1.00  0.00           H
ATOM    963  HN  ILE A  68     -10.426  -0.419   6.305  1.00  0.00           H
ATOM    964 HG12 ILE A  68      -9.431  -2.496   7.015  1.00  0.00           H
ATOM    965 HG13 ILE A  68      -9.336  -2.756   8.768  1.00  0.00           H
ATOM    966 HG21 ILE A  68     -12.418  -4.177   6.944  1.00  0.00           H
ATOM    967 HG22 ILE A  68     -13.300  -2.638   6.952  1.00  0.00           H
ATOM    968 HG23 ILE A  68     -11.879  -2.840   5.885  1.00  0.00           H
ATOM    969  N   GLY A  69     -10.520  -0.590  10.301  1.00  0.00           N
ATOM    970  CA  GLY A  69      -9.570   0.055  11.202  1.00  0.00           C
ATOM    971  C   GLY A  69      -9.741   1.555  11.150  1.00  0.00           C
ATOM    972  O   GLY A  69      -8.759   2.261  11.314  1.00  0.00           O
ATOM    973  HN  GLY A  69     -11.272  -1.125  10.697  1.00  0.00           H
ATOM    974  HA2 GLY A  69      -9.732  -0.270  12.243  1.00  0.00           H
ATOM    975  HA3 GLY A  69      -8.543  -0.226  10.916  1.00  0.00           H
ATOM    976  N   THR A  70     -10.983   2.052  10.930  1.00  0.00           N
ATOM    977  CA  THR A  70     -11.218   3.487  10.789  1.00  0.00           C
ATOM    978  C   THR A  70     -12.399   3.879  11.642  1.00  0.00           C
ATOM    979  CB  THR A  70     -11.527   3.774   9.296  1.00  0.00           C
ATOM    980  OG1 THR A  70     -12.508   2.816   8.859  1.00  0.00           O
ATOM    981  CG2 THR A  70     -10.244   3.677   8.425  1.00  0.00           C
ATOM    982  HA  THR A  70     -10.363   4.094  11.127  1.00  0.00           H
ATOM    983  OT2 THR A  70     -12.657   5.181  11.730  1.00  0.00           O
ATOM    984  OT1 THR A  70     -13.085   3.055  12.225  1.00  0.00           O
ATOM    985  HB  THR A  70     -11.949   4.789   9.217  1.00  0.00           H
ATOM    986  HG1 THR A  70     -12.780   2.948   7.956  1.00  0.00           H
ATOM    987  HN  THR A  70     -11.779   1.454  10.821  1.00  0.00           H
ATOM    988 HG23 THR A  70      -9.747   2.711   8.576  1.00  0.00           H
ATOM    989 HG21 THR A  70     -10.483   3.776   7.357  1.00  0.00           H
ATOM    990 HG22 THR A  70      -9.540   4.478   8.688  1.00  0.00           H
TER
ATOM    991  N   ALA B   1      -0.145   2.866   0.779  1.00  0.00           N
ATOM    992  H3  ALA B   1       0.032   3.684   0.094  1.00  0.00           H
ATOM    993  H1  ALA B   1       0.741   2.249   0.793  1.00  0.00           H
ATOM    994  H2  ALA B   1      -0.915   2.262   0.318  1.00  0.00           H
ATOM    995  CA  ALA B   1      -0.561   3.357   2.116  1.00  0.00           C
ATOM    996  C   ALA B   1       0.458   4.292   2.730  1.00  0.00           C
ATOM    997  O   ALA B   1       0.124   5.436   2.996  1.00  0.00           O
ATOM    998  CB  ALA B   1      -0.850   2.187   3.087  1.00  0.00           C
ATOM    999  HA  ALA B   1      -1.502   3.911   1.973  1.00  0.00           H
ATOM   1000  HB1 ALA B   1      -1.309   2.564   4.010  1.00  0.00           H
ATOM   1001  HB2 ALA B   1      -1.548   1.501   2.598  1.00  0.00           H
ATOM   1002  HB3 ALA B   1       0.053   1.623   3.353  1.00  0.00           H
ATOM   1003  N   VAL B   2       1.712   3.829   2.945  1.00  0.00           N
ATOM   1004  CA  VAL B   2       2.772   4.711   3.424  1.00  0.00           C
ATOM   1005  C   VAL B   2       3.062   5.796   2.405  1.00  0.00           C
ATOM   1006  O   VAL B   2       3.818   6.693   2.745  1.00  0.00           O
ATOM   1007  CB  VAL B   2       4.068   3.950   3.852  1.00  0.00           C
ATOM   1008  CG1 VAL B   2       3.821   3.040   5.087  1.00  0.00           C
ATOM   1009  CG2 VAL B   2       4.674   3.111   2.694  1.00  0.00           C
ATOM   1010  HA  VAL B   2       2.407   5.232   4.323  1.00  0.00           H
ATOM   1011  HB  VAL B   2       4.810   4.713   4.143  1.00  0.00           H
ATOM   1012  HN  VAL B   2       1.953   2.898   2.707  1.00  0.00           H
ATOM   1013 HG11 VAL B   2       4.746   2.510   5.358  1.00  0.00           H
ATOM   1014 HG12 VAL B   2       3.502   3.636   5.952  1.00  0.00           H
ATOM   1015 HG13 VAL B   2       3.039   2.293   4.880  1.00  0.00           H
ATOM   1016 HG21 VAL B   2       5.731   2.890   2.909  1.00  0.00           H
ATOM   1017 HG22 VAL B   2       4.159   2.150   2.558  1.00  0.00           H
ATOM   1018 HG23 VAL B   2       4.599   3.671   1.752  1.00  0.00           H
ATOM   1019  N   CYS B   3       2.469   5.761   1.184  1.00  0.00           N
ATOM   1020  CA  CYS B   3       2.510   6.899   0.266  1.00  0.00           C
ATOM   1021  C   CYS B   3       1.099   7.192  -0.208  1.00  0.00           C
ATOM   1022  O   CYS B   3       0.320   6.252  -0.187  1.00  0.00           O
ATOM   1023  CB  CYS B   3       3.398   6.481  -0.929  1.00  0.00           C
ATOM   1024  SG  CYS B   3       5.014   6.009  -0.254  1.00  0.00           S
ATOM   1025  HA  CYS B   3       2.924   7.790   0.756  1.00  0.00           H
ATOM   1026  HB2 CYS B   3       2.967   5.612  -1.449  1.00  0.00           H
ATOM   1027  HN  CYS B   3       1.976   4.960   0.851  1.00  0.00           H
ATOM   1028  HG1 CYS B   3       5.488   5.903  -1.134  1.00  0.00           H
ATOM   1029  HB3 CYS B   3       3.534   7.297  -1.648  1.00  0.00           H
ATOM   1030  N   PRO B   4       0.695   8.418  -0.638  1.00  0.00           N
ATOM   1031  CA  PRO B   4      -0.676   8.613  -1.103  1.00  0.00           C
ATOM   1032  C   PRO B   4      -0.855   7.993  -2.472  1.00  0.00           C
ATOM   1033  O   PRO B   4       0.056   7.332  -2.945  1.00  0.00           O
ATOM   1034  CB  PRO B   4      -0.713  10.161  -1.157  1.00  0.00           C
ATOM   1035  CG  PRO B   4       0.733  10.511  -1.564  1.00  0.00           C
ATOM   1036  CD  PRO B   4       1.573   9.582  -0.652  1.00  0.00           C
ATOM   1037  HA  PRO B   4      -1.425   8.214  -0.399  1.00  0.00           H
ATOM   1038  HD3 PRO B   4       1.653  10.003   0.363  1.00  0.00           H
ATOM   1039  HD2 PRO B   4       2.578   9.410  -1.058  1.00  0.00           H
ATOM   1040  HG3 PRO B   4       0.986  11.575  -1.466  1.00  0.00           H
ATOM   1041  HG2 PRO B   4       0.846  10.239  -2.624  1.00  0.00           H
ATOM   1042  HB2 PRO B   4      -1.453  10.573  -1.859  1.00  0.00           H
ATOM   1043  HB3 PRO B   4      -0.917  10.562  -0.150  1.00  0.00           H
ATOM   1044  N   THR B   5      -2.024   8.189  -3.124  1.00  0.00           N
ATOM   1045  CA  THR B   5      -2.245   7.600  -4.445  1.00  0.00           C
ATOM   1046  C   THR B   5      -1.653   8.453  -5.542  1.00  0.00           C
ATOM   1047  O   THR B   5      -1.352   9.614  -5.309  1.00  0.00           O
ATOM   1048  CB  THR B   5      -3.768   7.522  -4.747  1.00  0.00           C
ATOM   1049  OG1 THR B   5      -4.313   8.837  -4.553  1.00  0.00           O
ATOM   1050  CG2 THR B   5      -4.473   6.486  -3.837  1.00  0.00           C
ATOM   1051  HA  THR B   5      -1.815   6.586  -4.488  1.00  0.00           H
ATOM   1052  HB  THR B   5      -3.925   7.213  -5.793  1.00  0.00           H
ATOM   1053  HG1 THR B   5      -5.240   8.877  -4.757  1.00  0.00           H
ATOM   1054  HN  THR B   5      -2.754   8.748  -2.725  1.00  0.00           H
ATOM   1055 HG23 THR B   5      -4.298   6.723  -2.779  1.00  0.00           H
ATOM   1056 HG21 THR B   5      -5.558   6.476  -4.021  1.00  0.00           H
ATOM   1057 HG22 THR B   5      -4.068   5.488  -4.061  1.00  0.00           H
ATOM   1058  N   GLY B   6      -1.526   7.880  -6.763  1.00  0.00           N
ATOM   1059  CA  GLY B   6      -1.246   8.697  -7.937  1.00  0.00           C
ATOM   1060  C   GLY B   6       0.148   9.268  -7.925  1.00  0.00           C
ATOM   1061  O   GLY B   6       1.073   8.525  -8.216  1.00  0.00           O
ATOM   1062  HN  GLY B   6      -1.698   6.901  -6.901  1.00  0.00           H
ATOM   1063  HA2 GLY B   6      -1.337   8.092  -8.854  1.00  0.00           H
ATOM   1064  HA3 GLY B   6      -2.005   9.491  -8.010  1.00  0.00           H
ATOM   1065  N   LEU B   7       0.319  10.576  -7.622  1.00  0.00           N
ATOM   1066  CA  LEU B   7       1.626  11.196  -7.821  1.00  0.00           C
ATOM   1067  C   LEU B   7       2.666  10.471  -7.000  1.00  0.00           C
ATOM   1068  O   LEU B   7       3.480   9.781  -7.593  1.00  0.00           O
ATOM   1069  CB  LEU B   7       1.600  12.731  -7.562  1.00  0.00           C
ATOM   1070  CG  LEU B   7       2.989  13.427  -7.671  1.00  0.00           C
ATOM   1071  CD1 LEU B   7       3.666  13.188  -9.049  1.00  0.00           C
ATOM   1072  CD2 LEU B   7       2.824  14.956  -7.440  1.00  0.00           C
ATOM   1073  HA  LEU B   7       1.861  11.059  -8.890  1.00  0.00           H
ATOM   1074  HB2 LEU B   7       0.908  13.191  -8.286  1.00  0.00           H
ATOM   1075  HN  LEU B   7      -0.447  11.151  -7.330  1.00  0.00           H
ATOM   1076  HG  LEU B   7       3.650  13.027  -6.885  1.00  0.00           H
ATOM   1077  HB3 LEU B   7       1.192  12.919  -6.556  1.00  0.00           H
ATOM   1078 HD21 LEU B   7       3.806  15.455  -7.416  1.00  0.00           H
ATOM   1079 HD22 LEU B   7       2.227  15.404  -8.250  1.00  0.00           H
ATOM   1080 HD23 LEU B   7       2.311  15.154  -6.487  1.00  0.00           H
ATOM   1081 HD11 LEU B   7       4.589  13.779  -9.112  1.00  0.00           H
ATOM   1082 HD12 LEU B   7       3.936  12.133  -9.194  1.00  0.00           H
ATOM   1083 HD13 LEU B   7       2.996  13.498  -9.866  1.00  0.00           H
ATOM   1084  N   PHE B   8       2.657  10.599  -5.653  1.00  0.00           N
ATOM   1085  CA  PHE B   8       3.665   9.923  -4.839  1.00  0.00           C
ATOM   1086  C   PHE B   8       3.085   8.591  -4.434  1.00  0.00           C
ATOM   1087  O   PHE B   8       2.389   8.548  -3.435  1.00  0.00           O
ATOM   1088  CB  PHE B   8       4.039  10.800  -3.613  1.00  0.00           C
ATOM   1089  CG  PHE B   8       4.466  12.186  -4.105  1.00  0.00           C
ATOM   1090  CD1 PHE B   8       3.632  13.301  -3.970  1.00  0.00           C
ATOM   1091  CD2 PHE B   8       5.720  12.336  -4.703  1.00  0.00           C
ATOM   1092  CE1 PHE B   8       4.064  14.561  -4.397  1.00  0.00           C
ATOM   1093  CE2 PHE B   8       6.120  13.580  -5.194  1.00  0.00           C
ATOM   1094  CZ  PHE B   8       5.304  14.700  -5.024  1.00  0.00           C
ATOM   1095  HA  PHE B   8       4.598   9.773  -5.403  1.00  0.00           H
ATOM   1096  HB2 PHE B   8       3.189  10.914  -2.929  1.00  0.00           H
ATOM   1097  HN  PHE B   8       1.939  11.113  -5.183  1.00  0.00           H
ATOM   1098  HD2 PHE B   8       6.381  11.482  -4.785  1.00  0.00           H
ATOM   1099  HE2 PHE B   8       7.067  13.675  -5.705  1.00  0.00           H
ATOM   1100  HZ  PHE B   8       5.635  15.673  -5.376  1.00  0.00           H
ATOM   1101  HE1 PHE B   8       3.435  15.432  -4.241  1.00  0.00           H
ATOM   1102  HD1 PHE B   8       2.644  13.196  -3.535  1.00  0.00           H
ATOM   1103  HB3 PHE B   8       4.861  10.328  -3.052  1.00  0.00           H
ATOM   1104  N   SER B   9       3.335   7.497  -5.188  1.00  0.00           N
ATOM   1105  CA  SER B   9       2.735   6.206  -4.853  1.00  0.00           C
ATOM   1106  C   SER B   9       3.774   5.108  -4.843  1.00  0.00           C
ATOM   1107  O   SER B   9       3.513   4.046  -5.387  1.00  0.00           O
ATOM   1108  CB  SER B   9       1.604   5.965  -5.883  1.00  0.00           C
ATOM   1109  OG  SER B   9       2.185   5.948  -7.198  1.00  0.00           O
ATOM   1110  HA  SER B   9       2.291   6.190  -3.846  1.00  0.00           H
ATOM   1111  HB2 SER B   9       1.087   5.014  -5.673  1.00  0.00           H
ATOM   1112  HN  SER B   9       3.884   7.555  -6.021  1.00  0.00           H
ATOM   1113  HG1 SER B   9       1.537   5.825  -7.884  1.00  0.00           H
ATOM   1114  HB3 SER B   9       0.875   6.790  -5.806  1.00  0.00           H
ATOM   1115  N   ASN B  10       4.952   5.347  -4.217  1.00  0.00           N
ATOM   1116  CA  ASN B  10       5.996   4.322  -4.166  1.00  0.00           C
ATOM   1117  C   ASN B  10       6.938   4.592  -3.006  1.00  0.00           C
ATOM   1118  O   ASN B  10       7.704   5.529  -3.163  1.00  0.00           O
ATOM   1119  CB  ASN B  10       6.834   4.329  -5.474  1.00  0.00           C
ATOM   1120  CG  ASN B  10       5.990   4.029  -6.689  1.00  0.00           C
ATOM   1121  OD1 ASN B  10       5.893   2.874  -7.068  1.00  0.00           O
ATOM   1122  ND2 ASN B  10       5.360   5.044  -7.318  1.00  0.00           N
ATOM   1123  HA  ASN B  10       5.536   3.327  -4.092  1.00  0.00           H
ATOM   1124  HB2 ASN B  10       7.322   5.306  -5.609  1.00  0.00           H
ATOM   1125  HN  ASN B  10       5.137   6.240  -3.802  1.00  0.00           H
ATOM   1126  HB3 ASN B  10       7.626   3.569  -5.392  1.00  0.00           H
ATOM   1127 HD22 ASN B  10       4.797   4.862  -8.125  1.00  0.00           H
ATOM   1128 HD21 ASN B  10       5.442   5.981  -6.985  1.00  0.00           H
ATOM   1129  N   PRO B  11       6.970   3.884  -1.845  1.00  0.00           N
ATOM   1130  CA  PRO B  11       7.950   4.227  -0.822  1.00  0.00           C
ATOM   1131  C   PRO B  11       9.341   3.854  -1.260  1.00  0.00           C
ATOM   1132  O   PRO B  11       9.849   2.828  -0.838  1.00  0.00           O
ATOM   1133  CB  PRO B  11       7.435   3.400   0.379  1.00  0.00           C
ATOM   1134  CG  PRO B  11       6.692   2.214  -0.275  1.00  0.00           C
ATOM   1135  CD  PRO B  11       6.016   2.828  -1.523  1.00  0.00           C
ATOM   1136  HA  PRO B  11       7.939   5.297  -0.568  1.00  0.00           H
ATOM   1137  HD3 PRO B  11       5.039   3.268  -1.271  1.00  0.00           H
ATOM   1138  HD2 PRO B  11       5.886   2.046  -2.280  1.00  0.00           H
ATOM   1139  HG3 PRO B  11       5.972   1.722   0.397  1.00  0.00           H
ATOM   1140  HG2 PRO B  11       7.445   1.472  -0.591  1.00  0.00           H
ATOM   1141  HB2 PRO B  11       8.224   3.073   1.071  1.00  0.00           H
ATOM   1142  HB3 PRO B  11       6.730   4.025   0.940  1.00  0.00           H
ATOM   1143  N   LEU B  12       9.978   4.704  -2.097  1.00  0.00           N
ATOM   1144  CA  LEU B  12      11.380   4.482  -2.418  1.00  0.00           C
ATOM   1145  C   LEU B  12      12.177   5.103  -1.291  1.00  0.00           C
ATOM   1146  O   LEU B  12      11.829   6.207  -0.903  1.00  0.00           O
ATOM   1147  CB  LEU B  12      11.819   5.131  -3.757  1.00  0.00           C
ATOM   1148  CG  LEU B  12      11.129   4.638  -5.061  1.00  0.00           C
ATOM   1149  CD1 LEU B  12      11.681   5.483  -6.248  1.00  0.00           C
ATOM   1150  CD2 LEU B  12      11.403   3.138  -5.340  1.00  0.00           C
ATOM   1151  HA  LEU B  12      11.567   3.405  -2.476  1.00  0.00           H
ATOM   1152  HB2 LEU B  12      11.679   6.211  -3.658  1.00  0.00           H
ATOM   1153  HN  LEU B  12       9.543   5.545  -2.423  1.00  0.00           H
ATOM   1154  HG  LEU B  12      10.041   4.783  -4.973  1.00  0.00           H
ATOM   1155  HB3 LEU B  12      12.886   4.967  -3.892  1.00  0.00           H
ATOM   1156 HD21 LEU B  12      10.938   2.841  -6.287  1.00  0.00           H
ATOM   1157 HD22 LEU B  12      12.482   2.947  -5.423  1.00  0.00           H
ATOM   1158 HD23 LEU B  12      10.979   2.507  -4.547  1.00  0.00           H
ATOM   1159 HD11 LEU B  12      11.223   5.226  -7.210  1.00  0.00           H
ATOM   1160 HD12 LEU B  12      11.500   6.553  -6.069  1.00  0.00           H
ATOM   1161 HD13 LEU B  12      12.761   5.315  -6.356  1.00  0.00           H
ATOM   1162  N   CYS B  13      13.236   4.448  -0.754  1.00  0.00           N
ATOM   1163  CA  CYS B  13      14.063   5.108   0.260  1.00  0.00           C
ATOM   1164  C   CYS B  13      14.992   6.025  -0.497  1.00  0.00           C
ATOM   1165  O   CYS B  13      15.242   5.714  -1.650  1.00  0.00           O
ATOM   1166  CB  CYS B  13      14.888   4.115   1.123  1.00  0.00           C
ATOM   1167  SG  CYS B  13      13.819   2.747   1.667  1.00  0.00           S
ATOM   1168  HA  CYS B  13      13.423   5.681   0.949  1.00  0.00           H
ATOM   1169  HB2 CYS B  13      15.701   3.666   0.538  1.00  0.00           H
ATOM   1170  HN  CYS B  13      13.524   3.552  -1.097  1.00  0.00           H
ATOM   1171  HG1 CYS B  13      14.518   2.187   2.134  1.00  0.00           H
ATOM   1172  HB3 CYS B  13      15.324   4.624   1.998  1.00  0.00           H
ATOM   1173  N   CYS B  14      15.517   7.138   0.076  1.00  0.00           N
ATOM   1174  CA  CYS B  14      16.434   7.983  -0.699  1.00  0.00           C
ATOM   1175  C   CYS B  14      17.357   8.761   0.217  1.00  0.00           C
ATOM   1176  O   CYS B  14      16.840   9.294   1.187  1.00  0.00           O
ATOM   1177  CB  CYS B  14      15.699   8.965  -1.655  1.00  0.00           C
ATOM   1178  SG  CYS B  14      14.030   8.383  -2.094  1.00  0.00           S
ATOM   1179  HA  CYS B  14      17.056   7.300  -1.295  1.00  0.00           H
ATOM   1180  HB2 CYS B  14      15.622   9.961  -1.195  1.00  0.00           H
ATOM   1181  HN  CYS B  14      15.286   7.403   1.014  1.00  0.00           H
ATOM   1182  HG1 CYS B  14      13.767   9.154  -2.687  1.00  0.00           H
ATOM   1183  HB3 CYS B  14      16.242   9.089  -2.599  1.00  0.00           H
ATOM   1184  N   ALA B  15      18.686   8.821  -0.061  1.00  0.00           N
ATOM   1185  CA  ALA B  15      19.655   9.438   0.854  1.00  0.00           C
ATOM   1186  C   ALA B  15      19.088  10.538   1.720  1.00  0.00           C
ATOM   1187  O   ALA B  15      19.158  10.439   2.935  1.00  0.00           O
ATOM   1188  CB  ALA B  15      20.870   9.974   0.052  1.00  0.00           C
ATOM   1189  HA  ALA B  15      20.059   8.668   1.529  1.00  0.00           H
ATOM   1190  HB1 ALA B  15      21.504  10.619   0.677  1.00  0.00           H
ATOM   1191  HB2 ALA B  15      21.470   9.123  -0.305  1.00  0.00           H
ATOM   1192  HB3 ALA B  15      20.538  10.556  -0.818  1.00  0.00           H
ATOM   1193  HN  ALA B  15      19.058   8.376  -0.879  1.00  0.00           H
ATOM   1194  N   THR B  16      18.529  11.595   1.097  1.00  0.00           N
ATOM   1195  CA  THR B  16      18.091  12.765   1.853  1.00  0.00           C
ATOM   1196  C   THR B  16      17.048  13.475   1.020  1.00  0.00           C
ATOM   1197  O   THR B  16      17.198  13.450  -0.191  1.00  0.00           O
ATOM   1198  CB  THR B  16      19.348  13.635   2.114  1.00  0.00           C
ATOM   1199  OG1 THR B  16      20.231  12.904   2.984  1.00  0.00           O
ATOM   1200  CG2 THR B  16      18.995  15.009   2.743  1.00  0.00           C
ATOM   1201  HA  THR B  16      17.640  12.463   2.812  1.00  0.00           H
ATOM   1202  HB  THR B  16      19.846  13.788   1.142  1.00  0.00           H
ATOM   1203  HG1 THR B  16      21.058  13.349   3.141  1.00  0.00           H
ATOM   1204  HN  THR B  16      18.468  11.621   0.099  1.00  0.00           H
ATOM   1205 HG23 THR B  16      18.412  14.863   3.662  1.00  0.00           H
ATOM   1206 HG21 THR B  16      19.911  15.562   2.999  1.00  0.00           H
ATOM   1207 HG22 THR B  16      18.408  15.618   2.041  1.00  0.00           H
ATOM   1208  N   ASN B  17      15.991  14.080   1.613  1.00  0.00           N
ATOM   1209  CA  ASN B  17      14.930  14.650   0.781  1.00  0.00           C
ATOM   1210  C   ASN B  17      15.307  16.049   0.354  1.00  0.00           C
ATOM   1211  O   ASN B  17      16.237  16.605   0.915  1.00  0.00           O
ATOM   1212  CB  ASN B  17      13.547  14.612   1.491  1.00  0.00           C
ATOM   1213  CG  ASN B  17      12.386  14.565   0.515  1.00  0.00           C
ATOM   1214  OD1 ASN B  17      12.468  15.129  -0.563  1.00  0.00           O
ATOM   1215  ND2 ASN B  17      11.263  13.893   0.839  1.00  0.00           N
ATOM   1216  HA  ASN B  17      14.829  14.020  -0.118  1.00  0.00           H
ATOM   1217  HB2 ASN B  17      13.514  13.708   2.117  1.00  0.00           H
ATOM   1218  HN  ASN B  17      15.915  14.151   2.611  1.00  0.00           H
ATOM   1219  HB3 ASN B  17      13.436  15.481   2.157  1.00  0.00           H
ATOM   1220 HD22 ASN B  17      10.513  13.822   0.180  1.00  0.00           H
ATOM   1221 HD21 ASN B  17      11.171  13.462   1.730  1.00  0.00           H
ATOM   1222  N   VAL B  18      14.588  16.607  -0.647  1.00  0.00           N
ATOM   1223  CA  VAL B  18      14.911  17.910  -1.214  1.00  0.00           C
ATOM   1224  C   VAL B  18      13.837  18.908  -0.815  1.00  0.00           C
ATOM   1225  O   VAL B  18      13.102  19.384  -1.664  1.00  0.00           O
ATOM   1226  CB  VAL B  18      15.073  17.663  -2.747  1.00  0.00           C
ATOM   1227  CG1 VAL B  18      15.250  18.962  -3.572  1.00  0.00           C
ATOM   1228  CG2 VAL B  18      16.150  16.566  -3.019  1.00  0.00           C
ATOM   1229  HA  VAL B  18      15.866  18.291  -0.828  1.00  0.00           H
ATOM   1230  HB  VAL B  18      14.126  17.271  -3.102  1.00  0.00           H
ATOM   1231  HN  VAL B  18      13.831  16.106  -1.061  1.00  0.00           H
ATOM   1232 HG11 VAL B  18      15.697  18.799  -4.563  1.00  0.00           H
ATOM   1233 HG12 VAL B  18      14.317  19.526  -3.724  1.00  0.00           H
ATOM   1234 HG13 VAL B  18      15.910  19.572  -2.971  1.00  0.00           H
ATOM   1235 HG21 VAL B  18      16.572  16.624  -4.033  1.00  0.00           H
ATOM   1236 HG22 VAL B  18      15.719  15.562  -2.899  1.00  0.00           H
ATOM   1237 HG23 VAL B  18      16.969  16.641  -2.297  1.00  0.00           H
ATOM   1238  N   LEU B  19      13.721  19.251   0.489  1.00  0.00           N
ATOM   1239  CA  LEU B  19      12.666  20.178   0.933  1.00  0.00           C
ATOM   1240  C   LEU B  19      11.378  19.427   0.648  1.00  0.00           C
ATOM   1241  O   LEU B  19      10.388  20.031   0.272  1.00  0.00           O
ATOM   1242  CB  LEU B  19      12.720  21.620   0.295  1.00  0.00           C
ATOM   1243  CG  LEU B  19      12.807  22.863   1.244  1.00  0.00           C
ATOM   1244  CD1 LEU B  19      12.805  24.167   0.391  1.00  0.00           C
ATOM   1245  CD2 LEU B  19      14.041  22.950   2.191  1.00  0.00           C
ATOM   1246  HA  LEU B  19      12.691  20.253   2.031  1.00  0.00           H
ATOM   1247  HB2 LEU B  19      13.532  21.702  -0.423  1.00  0.00           H
ATOM   1248  HN  LEU B  19      14.317  18.812   1.168  1.00  0.00           H
ATOM   1249  HG  LEU B  19      11.896  22.835   1.862  1.00  0.00           H
ATOM   1250  HB3 LEU B  19      11.812  21.763  -0.313  1.00  0.00           H
ATOM   1251 HD21 LEU B  19      14.094  22.078   2.856  1.00  0.00           H
ATOM   1252 HD22 LEU B  19      13.983  23.855   2.812  1.00  0.00           H
ATOM   1253 HD23 LEU B  19      14.967  23.052   1.612  1.00  0.00           H
ATOM   1254 HD11 LEU B  19      13.690  24.225  -0.264  1.00  0.00           H
ATOM   1255 HD12 LEU B  19      11.905  24.223  -0.241  1.00  0.00           H
ATOM   1256 HD13 LEU B  19      12.813  25.050   1.046  1.00  0.00           H
ATOM   1257  N   ASP B  20      11.371  18.081   0.806  1.00  0.00           N
ATOM   1258  CA  ASP B  20      10.192  17.288   0.468  1.00  0.00           C
ATOM   1259  C   ASP B  20       9.903  17.246  -1.022  1.00  0.00           C
ATOM   1260  O   ASP B  20       8.906  16.624  -1.347  1.00  0.00           O
ATOM   1261  CB  ASP B  20       8.945  17.781   1.254  1.00  0.00           C
ATOM   1262  CG  ASP B  20       9.323  18.229   2.645  1.00  0.00           C
ATOM   1263  OD1 ASP B  20      10.295  17.669   3.223  1.00  0.00           O
ATOM   1264  OD2 ASP B  20       8.653  19.160   3.172  1.00  0.00           O
ATOM   1265  HA  ASP B  20      10.352  16.249   0.800  1.00  0.00           H
ATOM   1266  HB2 ASP B  20       8.480  18.624   0.720  1.00  0.00           H
ATOM   1267  HN  ASP B  20      12.162  17.587   1.165  1.00  0.00           H
ATOM   1268  HB3 ASP B  20       8.186  16.986   1.321  1.00  0.00           H
ATOM   1269  N   LEU B  21      10.679  17.873  -1.947  1.00  0.00           N
ATOM   1270  CA  LEU B  21      10.261  17.940  -3.352  1.00  0.00           C
ATOM   1271  C   LEU B  21      10.964  16.831  -4.125  1.00  0.00           C
ATOM   1272  O   LEU B  21      10.407  15.751  -4.201  1.00  0.00           O
ATOM   1273  CB  LEU B  21      10.356  19.406  -3.899  1.00  0.00           C
ATOM   1274  CG  LEU B  21       9.108  19.895  -4.699  1.00  0.00           C
ATOM   1275  CD1 LEU B  21       9.322  21.355  -5.188  1.00  0.00           C
ATOM   1276  CD2 LEU B  21       8.800  18.981  -5.914  1.00  0.00           C
ATOM   1277  HA  LEU B  21       9.187  17.709  -3.389  1.00  0.00           H
ATOM   1278  HB2 LEU B  21      10.452  20.082  -3.034  1.00  0.00           H
ATOM   1279  HN  LEU B  21      11.534  18.321  -1.707  1.00  0.00           H
ATOM   1280  HG  LEU B  21       8.231  19.888  -4.027  1.00  0.00           H
ATOM   1281  HB3 LEU B  21      11.242  19.567  -4.526  1.00  0.00           H
ATOM   1282 HD21 LEU B  21       7.948  19.381  -6.485  1.00  0.00           H
ATOM   1283 HD22 LEU B  21       9.674  18.918  -6.580  1.00  0.00           H
ATOM   1284 HD23 LEU B  21       8.529  17.968  -5.582  1.00  0.00           H
ATOM   1285 HD11 LEU B  21       8.416  21.727  -5.693  1.00  0.00           H
ATOM   1286 HD12 LEU B  21       9.541  22.023  -4.339  1.00  0.00           H
ATOM   1287 HD13 LEU B  21      10.162  21.406  -5.898  1.00  0.00           H
ATOM   1288  N   ILE B  22      12.179  17.003  -4.695  1.00  0.00           N
ATOM   1289  CA  ILE B  22      12.879  15.891  -5.360  1.00  0.00           C
ATOM   1290  C   ILE B  22      13.303  14.892  -4.290  1.00  0.00           C
ATOM   1291  O   ILE B  22      13.157  15.201  -3.120  1.00  0.00           O
ATOM   1292  CB  ILE B  22      14.036  16.453  -6.264  1.00  0.00           C
ATOM   1293  CG1 ILE B  22      13.605  17.657  -7.172  1.00  0.00           C
ATOM   1294  CG2 ILE B  22      14.775  15.386  -7.125  1.00  0.00           C
ATOM   1295  HA  ILE B  22      12.182  15.356  -6.014  1.00  0.00           H
ATOM   1296  HB  ILE B  22      14.800  16.849  -5.584  1.00  0.00           H
ATOM   1297  CD  ILE B  22      12.325  17.393  -8.005  1.00  0.00           C
ATOM   1298  HD3 ILE B  22      11.461  17.251  -7.341  1.00  0.00           H
ATOM   1299  HD2 ILE B  22      12.444  16.506  -8.644  1.00  0.00           H
ATOM   1300  HD1 ILE B  22      12.113  18.260  -8.651  1.00  0.00           H
ATOM   1301  HN  ILE B  22      12.641  17.876  -4.607  1.00  0.00           H
ATOM   1302 HG12 ILE B  22      13.439  18.573  -6.584  1.00  0.00           H
ATOM   1303 HG13 ILE B  22      14.419  17.906  -7.869  1.00  0.00           H
ATOM   1304 HG21 ILE B  22      15.549  15.853  -7.753  1.00  0.00           H
ATOM   1305 HG22 ILE B  22      15.306  14.659  -6.496  1.00  0.00           H
ATOM   1306 HG23 ILE B  22      14.076  14.863  -7.790  1.00  0.00           H
ATOM   1307  N   GLY B  23      13.807  13.677  -4.609  1.00  0.00           N
ATOM   1308  CA  GLY B  23      14.480  12.835  -3.613  1.00  0.00           C
ATOM   1309  C   GLY B  23      15.839  12.491  -4.172  1.00  0.00           C
ATOM   1310  O   GLY B  23      15.913  12.273  -5.372  1.00  0.00           O
ATOM   1311  HN  GLY B  23      13.755  13.322  -5.541  1.00  0.00           H
ATOM   1312  HA2 GLY B  23      14.587  13.334  -2.638  1.00  0.00           H
ATOM   1313  HA3 GLY B  23      13.933  11.899  -3.442  1.00  0.00           H
ATOM   1314  N   VAL B  24      16.916  12.437  -3.351  1.00  0.00           N
ATOM   1315  CA  VAL B  24      18.244  12.206  -3.916  1.00  0.00           C
ATOM   1316  C   VAL B  24      18.485  10.722  -3.974  1.00  0.00           C
ATOM   1317  O   VAL B  24      18.345  10.102  -2.933  1.00  0.00           O
ATOM   1318  CB  VAL B  24      19.391  12.791  -3.045  1.00  0.00           C
ATOM   1319  CG1 VAL B  24      20.767  12.579  -3.733  1.00  0.00           C
ATOM   1320  CG2 VAL B  24      19.179  14.300  -2.787  1.00  0.00           C
ATOM   1321  HA  VAL B  24      18.319  12.673  -4.913  1.00  0.00           H
ATOM   1322  HB  VAL B  24      19.398  12.290  -2.065  1.00  0.00           H
ATOM   1323  HN  VAL B  24      16.827  12.533  -2.357  1.00  0.00           H
ATOM   1324 HG11 VAL B  24      21.540  12.921  -3.039  1.00  0.00           H
ATOM   1325 HG12 VAL B  24      20.966  11.524  -3.959  1.00  0.00           H
ATOM   1326 HG13 VAL B  24      20.845  13.157  -4.667  1.00  0.00           H
ATOM   1327 HG21 VAL B  24      20.012  14.711  -2.197  1.00  0.00           H
ATOM   1328 HG22 VAL B  24      19.141  14.792  -3.764  1.00  0.00           H
ATOM   1329 HG23 VAL B  24      18.244  14.503  -2.252  1.00  0.00           H
ATOM   1330  N   ASP B  25      18.891  10.149  -5.132  1.00  0.00           N
ATOM   1331  CA  ASP B  25      19.285   8.744  -5.163  1.00  0.00           C
ATOM   1332  C   ASP B  25      18.187   7.877  -4.598  1.00  0.00           C
ATOM   1333  O   ASP B  25      18.224   7.573  -3.418  1.00  0.00           O
ATOM   1334  CB  ASP B  25      20.633   8.648  -4.412  1.00  0.00           C
ATOM   1335  CG  ASP B  25      20.894   7.225  -4.039  1.00  0.00           C
ATOM   1336  OD1 ASP B  25      21.346   6.447  -4.922  1.00  0.00           O
ATOM   1337  OD2 ASP B  25      20.621   6.902  -2.852  1.00  0.00           O
ATOM   1338  HA  ASP B  25      19.477   8.391  -6.187  1.00  0.00           H
ATOM   1339  HB2 ASP B  25      21.428   9.047  -5.061  1.00  0.00           H
ATOM   1340  HN  ASP B  25      19.039  10.692  -5.956  1.00  0.00           H
ATOM   1341  HB3 ASP B  25      20.614   9.232  -3.481  1.00  0.00           H
ATOM   1342  N   CYS B  26      17.195   7.472  -5.421  1.00  0.00           N
ATOM   1343  CA  CYS B  26      16.038   6.759  -4.888  1.00  0.00           C
ATOM   1344  C   CYS B  26      16.224   5.263  -5.002  1.00  0.00           C
ATOM   1345  O   CYS B  26      16.979   4.841  -5.862  1.00  0.00           O
ATOM   1346  CB  CYS B  26      14.767   7.303  -5.573  1.00  0.00           C
ATOM   1347  SG  CYS B  26      14.830   9.126  -5.486  1.00  0.00           S
ATOM   1348  HA  CYS B  26      15.921   7.000  -3.823  1.00  0.00           H
ATOM   1349  HB2 CYS B  26      14.747   6.976  -6.623  1.00  0.00           H
ATOM   1350  HN  CYS B  26      17.219   7.666  -6.403  1.00  0.00           H
ATOM   1351  HG1 CYS B  26      13.934   9.314  -5.895  1.00  0.00           H
ATOM   1352  HB3 CYS B  26      13.867   6.958  -5.047  1.00  0.00           H
ATOM   1353  N   LYS B  27      15.598   4.471  -4.095  1.00  0.00           N
ATOM   1354  CA  LYS B  27      15.958   3.063  -3.916  1.00  0.00           C
ATOM   1355  C   LYS B  27      14.736   2.191  -3.713  1.00  0.00           C
ATOM   1356  O   LYS B  27      13.743   2.736  -3.269  1.00  0.00           O
ATOM   1357  CB  LYS B  27      16.761   3.015  -2.591  1.00  0.00           C
ATOM   1358  CG  LYS B  27      17.895   4.083  -2.541  1.00  0.00           C
ATOM   1359  CD  LYS B  27      18.344   4.451  -1.103  1.00  0.00           C
ATOM   1360  CE  LYS B  27      18.874   3.224  -0.352  1.00  0.00           C
ATOM   1361  NZ  LYS B  27      19.196   3.541   1.048  1.00  0.00           N
ATOM   1362  HA  LYS B  27      16.569   2.684  -4.750  1.00  0.00           H
ATOM   1363  HB2 LYS B  27      16.062   3.216  -1.767  1.00  0.00           H
ATOM   1364  HN  LYS B  27      15.016   4.871  -3.390  1.00  0.00           H
ATOM   1365  HG2 LYS B  27      18.710   3.692  -3.166  1.00  0.00           H
ATOM   1366  HB3 LYS B  27      17.163   1.996  -2.460  1.00  0.00           H
ATOM   1367  HD2 LYS B  27      19.143   5.207  -1.150  1.00  0.00           H
ATOM   1368  HG3 LYS B  27      17.601   5.054  -2.950  1.00  0.00           H
ATOM   1369  HE2 LYS B  27      18.125   2.418  -0.360  1.00  0.00           H
ATOM   1370  HD3 LYS B  27      17.516   4.871  -0.518  1.00  0.00           H
ATOM   1371  HZ1 LYS B  27      19.638   2.686   1.507  1.00  0.00           H
ATOM   1372  HZ2 LYS B  27      19.974   4.269   1.206  1.00  0.00           H
ATOM   1373  HZ3 LYS B  27      18.305   3.695   1.637  1.00  0.00           H
ATOM   1374  HE3 LYS B  27      19.754   2.898  -0.914  1.00  0.00           H
ATOM   1375  N   THR B  28      14.763   0.867  -4.005  1.00  0.00           N
ATOM   1376  CA  THR B  28      13.552   0.042  -3.906  1.00  0.00           C
ATOM   1377  C   THR B  28      13.600  -0.868  -2.690  1.00  0.00           C
ATOM   1378  O   THR B  28      14.494  -1.699  -2.676  1.00  0.00           O
ATOM   1379  CB  THR B  28      13.464  -0.828  -5.193  1.00  0.00           C
ATOM   1380  OG1 THR B  28      14.702  -1.552  -5.320  1.00  0.00           O
ATOM   1381  CG2 THR B  28      13.235   0.052  -6.452  1.00  0.00           C
ATOM   1382  HA  THR B  28      12.643   0.655  -3.911  1.00  0.00           H
ATOM   1383  HB  THR B  28      12.625  -1.542  -5.093  1.00  0.00           H
ATOM   1384  HG1 THR B  28      14.714  -2.138  -6.069  1.00  0.00           H
ATOM   1385  HN  THR B  28      15.609   0.422  -4.301  1.00  0.00           H
ATOM   1386 HG23 THR B  28      14.019   0.817  -6.523  1.00  0.00           H
ATOM   1387 HG21 THR B  28      13.262  -0.566  -7.363  1.00  0.00           H
ATOM   1388 HG22 THR B  28      12.258   0.553  -6.412  1.00  0.00           H
ATOM   1389  N   PRO B  29      12.710  -0.798  -1.659  1.00  0.00           N
ATOM   1390  CA  PRO B  29      12.758  -1.772  -0.574  1.00  0.00           C
ATOM   1391  C   PRO B  29      12.708  -3.230  -0.965  1.00  0.00           C
ATOM   1392  O   PRO B  29      12.587  -3.538  -2.140  1.00  0.00           O
ATOM   1393  CB  PRO B  29      11.461  -1.407   0.193  1.00  0.00           C
ATOM   1394  CG  PRO B  29      11.305   0.107  -0.054  1.00  0.00           C
ATOM   1395  CD  PRO B  29      11.727   0.269  -1.535  1.00  0.00           C
ATOM   1396  HA  PRO B  29      13.652  -1.565   0.032  1.00  0.00           H
ATOM   1397  HD3 PRO B  29      12.158   1.267  -1.688  1.00  0.00           H
ATOM   1398  HD2 PRO B  29      10.877   0.098  -2.212  1.00  0.00           H
ATOM   1399  HG3 PRO B  29      12.013   0.640   0.601  1.00  0.00           H
ATOM   1400  HG2 PRO B  29      10.284   0.469   0.155  1.00  0.00           H
ATOM   1401  HB2 PRO B  29      10.596  -1.916  -0.264  1.00  0.00           H
ATOM   1402  HB3 PRO B  29      11.504  -1.669   1.263  1.00  0.00           H
ATOM   1403  N   THR B  30      12.798  -4.126   0.048  1.00  0.00           N
ATOM   1404  CA  THR B  30      12.767  -5.569  -0.193  1.00  0.00           C
ATOM   1405  C   THR B  30      11.949  -6.219   0.901  1.00  0.00           C
ATOM   1406  O   THR B  30      10.889  -6.752   0.610  1.00  0.00           O
ATOM   1407  CB  THR B  30      14.210  -6.133  -0.197  1.00  0.00           C
ATOM   1408  OG1 THR B  30      14.835  -5.760   1.044  1.00  0.00           O
ATOM   1409  CG2 THR B  30      15.020  -5.575  -1.397  1.00  0.00           C
ATOM   1410  HA  THR B  30      12.285  -5.805  -1.157  1.00  0.00           H
ATOM   1411  HB  THR B  30      14.155  -7.234  -0.274  1.00  0.00           H
ATOM   1412  HG1 THR B  30      15.721  -6.095   1.127  1.00  0.00           H
ATOM   1413  HN  THR B  30      12.922  -3.810   0.990  1.00  0.00           H
ATOM   1414 HG23 THR B  30      15.136  -4.483  -1.308  1.00  0.00           H
ATOM   1415 HG21 THR B  30      16.021  -6.029  -1.421  1.00  0.00           H
ATOM   1416 HG22 THR B  30      14.511  -5.802  -2.347  1.00  0.00           H
ATOM   1417  N   ILE B  31      12.390  -6.177   2.180  1.00  0.00           N
ATOM   1418  CA  ILE B  31      11.477  -6.579   3.248  1.00  0.00           C
ATOM   1419  C   ILE B  31      10.371  -5.549   3.236  1.00  0.00           C
ATOM   1420  O   ILE B  31      10.614  -4.430   2.813  1.00  0.00           O
ATOM   1421  CB  ILE B  31      12.109  -6.773   4.660  1.00  0.00           C
ATOM   1422  CG1 ILE B  31      12.655  -5.438   5.252  1.00  0.00           C
ATOM   1423  CG2 ILE B  31      13.194  -7.886   4.604  1.00  0.00           C
ATOM   1424  HA  ILE B  31      11.035  -7.551   2.966  1.00  0.00           H
ATOM   1425  HB  ILE B  31      11.305  -7.128   5.325  1.00  0.00           H
ATOM   1426  CD  ILE B  31      13.106  -5.556   6.733  1.00  0.00           C
ATOM   1427  HD3 ILE B  31      13.992  -6.198   6.835  1.00  0.00           H
ATOM   1428  HD2 ILE B  31      12.292  -5.966   7.352  1.00  0.00           H
ATOM   1429  HD1 ILE B  31      13.369  -4.559   7.121  1.00  0.00           H
ATOM   1430  HN  ILE B  31      13.278  -5.781   2.411  1.00  0.00           H
ATOM   1431 HG12 ILE B  31      13.511  -5.089   4.656  1.00  0.00           H
ATOM   1432 HG13 ILE B  31      11.867  -4.669   5.210  1.00  0.00           H
ATOM   1433 HG21 ILE B  31      13.531  -8.168   5.612  1.00  0.00           H
ATOM   1434 HG22 ILE B  31      12.791  -8.794   4.129  1.00  0.00           H
ATOM   1435 HG23 ILE B  31      14.066  -7.550   4.023  1.00  0.00           H
ATOM   1436  N   ALA B  32       9.140  -5.906   3.661  1.00  0.00           N
ATOM   1437  CA  ALA B  32       8.022  -4.985   3.474  1.00  0.00           C
ATOM   1438  C   ALA B  32       8.169  -3.727   4.303  1.00  0.00           C
ATOM   1439  O   ALA B  32       9.000  -3.699   5.197  1.00  0.00           O
ATOM   1440  CB  ALA B  32       6.687  -5.695   3.799  1.00  0.00           C
ATOM   1441  HA  ALA B  32       7.992  -4.693   2.410  1.00  0.00           H
ATOM   1442  HB1 ALA B  32       5.844  -5.009   3.663  1.00  0.00           H
ATOM   1443  HB2 ALA B  32       6.555  -6.567   3.140  1.00  0.00           H
ATOM   1444  HB3 ALA B  32       6.685  -6.039   4.839  1.00  0.00           H
ATOM   1445  HN  ALA B  32       8.970  -6.815   4.047  1.00  0.00           H
ATOM   1446  N   VAL B  33       7.354  -2.688   3.995  1.00  0.00           N
ATOM   1447  CA  VAL B  33       7.402  -1.417   4.720  1.00  0.00           C
ATOM   1448  C   VAL B  33       5.988  -1.140   5.193  1.00  0.00           C
ATOM   1449  O   VAL B  33       5.395  -0.126   4.865  1.00  0.00           O
ATOM   1450  CB  VAL B  33       8.082  -0.333   3.830  1.00  0.00           C
ATOM   1451  CG1 VAL B  33       9.563  -0.726   3.566  1.00  0.00           C
ATOM   1452  CG2 VAL B  33       7.376  -0.077   2.471  1.00  0.00           C
ATOM   1453  HA  VAL B  33       7.996  -1.498   5.646  1.00  0.00           H
ATOM   1454  HB  VAL B  33       8.066   0.616   4.386  1.00  0.00           H
ATOM   1455  HN  VAL B  33       6.687  -2.764   3.251  1.00  0.00           H
ATOM   1456 HG11 VAL B  33      10.079   0.059   2.991  1.00  0.00           H
ATOM   1457 HG12 VAL B  33      10.100  -0.870   4.514  1.00  0.00           H
ATOM   1458 HG13 VAL B  33       9.611  -1.664   2.993  1.00  0.00           H
ATOM   1459 HG21 VAL B  33       7.919   0.709   1.925  1.00  0.00           H
ATOM   1460 HG22 VAL B  33       7.359  -0.976   1.839  1.00  0.00           H
ATOM   1461 HG23 VAL B  33       6.348   0.274   2.624  1.00  0.00           H
ATOM   1462  N   ASP B  34       5.452  -2.108   5.973  1.00  0.00           N
ATOM   1463  CA  ASP B  34       4.030  -2.146   6.325  1.00  0.00           C
ATOM   1464  C   ASP B  34       3.412  -0.842   6.788  1.00  0.00           C
ATOM   1465  O   ASP B  34       2.269  -0.591   6.437  1.00  0.00           O
ATOM   1466  CB  ASP B  34       3.800  -3.183   7.460  1.00  0.00           C
ATOM   1467  CG  ASP B  34       4.285  -4.573   7.121  1.00  0.00           C
ATOM   1468  OD1 ASP B  34       5.469  -4.696   6.711  1.00  0.00           O
ATOM   1469  OD2 ASP B  34       3.506  -5.552   7.269  1.00  0.00           O
ATOM   1470  HA  ASP B  34       3.475  -2.490   5.440  1.00  0.00           H
ATOM   1471  HB2 ASP B  34       4.351  -2.861   8.355  1.00  0.00           H
ATOM   1472  HN  ASP B  34       6.021  -2.887   6.242  1.00  0.00           H
ATOM   1473  HB3 ASP B  34       2.727  -3.211   7.699  1.00  0.00           H
ATOM   1474  N   THR B  35       4.124  -0.024   7.594  1.00  0.00           N
ATOM   1475  CA  THR B  35       3.512   1.146   8.232  1.00  0.00           C
ATOM   1476  C   THR B  35       4.554   2.232   8.337  1.00  0.00           C
ATOM   1477  O   THR B  35       5.671   1.970   7.928  1.00  0.00           O
ATOM   1478  CB  THR B  35       3.008   0.784   9.659  1.00  0.00           C
ATOM   1479  OG1 THR B  35       4.134   0.601  10.536  1.00  0.00           O
ATOM   1480  CG2 THR B  35       2.140  -0.500   9.661  1.00  0.00           C
ATOM   1481  HA  THR B  35       2.678   1.537   7.625  1.00  0.00           H
ATOM   1482  HB  THR B  35       2.395   1.622  10.036  1.00  0.00           H
ATOM   1483  HG1 THR B  35       3.865   0.404  11.429  1.00  0.00           H
ATOM   1484  HN  THR B  35       5.076  -0.231   7.807  1.00  0.00           H
ATOM   1485 HG23 THR B  35       2.774  -1.381   9.506  1.00  0.00           H
ATOM   1486 HG21 THR B  35       1.627  -0.613  10.629  1.00  0.00           H
ATOM   1487 HG22 THR B  35       1.388  -0.465   8.863  1.00  0.00           H
ATOM   1488  N   GLY B  36       4.262   3.436   8.874  1.00  0.00           N
ATOM   1489  CA  GLY B  36       5.320   4.434   9.002  1.00  0.00           C
ATOM   1490  C   GLY B  36       6.375   3.918   9.951  1.00  0.00           C
ATOM   1491  O   GLY B  36       7.549   3.964   9.627  1.00  0.00           O
ATOM   1492  HN  GLY B  36       3.350   3.660   9.219  1.00  0.00           H
ATOM   1493  HA2 GLY B  36       5.752   4.646   8.011  1.00  0.00           H
ATOM   1494  HA3 GLY B  36       4.920   5.379   9.401  1.00  0.00           H
ATOM   1495  N   ALA B  37       5.972   3.421  11.143  1.00  0.00           N
ATOM   1496  CA  ALA B  37       6.964   2.949  12.108  1.00  0.00           C
ATOM   1497  C   ALA B  37       7.787   1.817  11.534  1.00  0.00           C
ATOM   1498  O   ALA B  37       8.999   1.841  11.672  1.00  0.00           O
ATOM   1499  CB  ALA B  37       6.293   2.452  13.415  1.00  0.00           C
ATOM   1500  HA  ALA B  37       7.627   3.795  12.362  1.00  0.00           H
ATOM   1501  HB1 ALA B  37       7.058   2.116  14.133  1.00  0.00           H
ATOM   1502  HB2 ALA B  37       5.713   3.267  13.876  1.00  0.00           H
ATOM   1503  HB3 ALA B  37       5.615   1.611  13.205  1.00  0.00           H
ATOM   1504  HN  ALA B  37       5.000   3.390  11.387  1.00  0.00           H
ATOM   1505  N   ILE B  38       7.148   0.812  10.893  1.00  0.00           N
ATOM   1506  CA  ILE B  38       7.903  -0.320  10.351  1.00  0.00           C
ATOM   1507  C   ILE B  38       8.685   0.132   9.133  1.00  0.00           C
ATOM   1508  O   ILE B  38       9.763  -0.393   8.913  1.00  0.00           O
ATOM   1509  CB  ILE B  38       6.987  -1.561  10.112  1.00  0.00           C
ATOM   1510  CG1 ILE B  38       6.519  -2.140  11.485  1.00  0.00           C
ATOM   1511  CG2 ILE B  38       7.694  -2.635   9.235  1.00  0.00           C
ATOM   1512  HA  ILE B  38       8.642  -0.629  11.107  1.00  0.00           H
ATOM   1513  HB  ILE B  38       6.094  -1.235   9.566  1.00  0.00           H
ATOM   1514  CD  ILE B  38       5.365  -3.174  11.387  1.00  0.00           C
ATOM   1515  HD3 ILE B  38       5.666  -4.081  10.844  1.00  0.00           H
ATOM   1516  HD2 ILE B  38       4.494  -2.728  10.882  1.00  0.00           H
ATOM   1517  HD1 ILE B  38       5.053  -3.478  12.399  1.00  0.00           H
ATOM   1518  HN  ILE B  38       6.158   0.848  10.754  1.00  0.00           H
ATOM   1519 HG12 ILE B  38       7.376  -2.608  11.998  1.00  0.00           H
ATOM   1520 HG13 ILE B  38       6.159  -1.314  12.119  1.00  0.00           H
ATOM   1521 HG21 ILE B  38       7.037  -3.496   9.049  1.00  0.00           H
ATOM   1522 HG22 ILE B  38       7.963  -2.223   8.251  1.00  0.00           H
ATOM   1523 HG23 ILE B  38       8.610  -2.990   9.732  1.00  0.00           H
ATOM   1524  N   PHE B  39       8.193   1.107   8.333  1.00  0.00           N
ATOM   1525  CA  PHE B  39       8.992   1.620   7.216  1.00  0.00           C
ATOM   1526  C   PHE B  39      10.256   2.222   7.792  1.00  0.00           C
ATOM   1527  O   PHE B  39      11.330   1.997   7.258  1.00  0.00           O
ATOM   1528  CB  PHE B  39       8.185   2.673   6.399  1.00  0.00           C
ATOM   1529  CG  PHE B  39       8.795   3.236   5.101  1.00  0.00           C
ATOM   1530  CD1 PHE B  39       9.938   2.710   4.488  1.00  0.00           C
ATOM   1531  CD2 PHE B  39       8.150   4.326   4.503  1.00  0.00           C
ATOM   1532  CE1 PHE B  39      10.422   3.269   3.300  1.00  0.00           C
ATOM   1533  CE2 PHE B  39       8.652   4.908   3.332  1.00  0.00           C
ATOM   1534  CZ  PHE B  39       9.800   4.383   2.736  1.00  0.00           C
ATOM   1535  HA  PHE B  39       9.236   0.759   6.573  1.00  0.00           H
ATOM   1536  HB2 PHE B  39       7.238   2.213   6.081  1.00  0.00           H
ATOM   1537  HN  PHE B  39       7.302   1.515   8.519  1.00  0.00           H
ATOM   1538  HD2 PHE B  39       7.250   4.735   4.949  1.00  0.00           H
ATOM   1539  HE2 PHE B  39       8.152   5.765   2.892  1.00  0.00           H
ATOM   1540  HZ  PHE B  39      10.204   4.833   1.834  1.00  0.00           H
ATOM   1541  HE1 PHE B  39      11.284   2.829   2.814  1.00  0.00           H
ATOM   1542  HD1 PHE B  39      10.467   1.866   4.908  1.00  0.00           H
ATOM   1543  HB3 PHE B  39       7.955   3.522   7.060  1.00  0.00           H
ATOM   1544  N   GLN B  40      10.159   2.984   8.906  1.00  0.00           N
ATOM   1545  CA  GLN B  40      11.370   3.509   9.532  1.00  0.00           C
ATOM   1546  C   GLN B  40      12.208   2.364  10.056  1.00  0.00           C
ATOM   1547  O   GLN B  40      13.412   2.402   9.862  1.00  0.00           O
ATOM   1548  CB  GLN B  40      11.043   4.510  10.672  1.00  0.00           C
ATOM   1549  CG  GLN B  40      12.301   5.111  11.353  1.00  0.00           C
ATOM   1550  CD  GLN B  40      13.176   5.876  10.387  1.00  0.00           C
ATOM   1551  OE1 GLN B  40      12.964   7.067  10.219  1.00  0.00           O
ATOM   1552  NE2 GLN B  40      14.170   5.231   9.736  1.00  0.00           N
ATOM   1553  HA  GLN B  40      11.939   4.048   8.758  1.00  0.00           H
ATOM   1554  HB2 GLN B  40      10.448   5.335  10.253  1.00  0.00           H
ATOM   1555  HN  GLN B  40       9.274   3.172   9.334  1.00  0.00           H
ATOM   1556  HG2 GLN B  40      11.976   5.800  12.150  1.00  0.00           H
ATOM   1557  HB3 GLN B  40      10.432   4.005  11.438  1.00  0.00           H
ATOM   1558  HG3 GLN B  40      12.880   4.310  11.839  1.00  0.00           H
ATOM   1559 HE22 GLN B  40      14.785   5.738   9.131  1.00  0.00           H
ATOM   1560 HE21 GLN B  40      14.317   4.251   9.853  1.00  0.00           H
ATOM   1561  N   ALA B  41      11.617   1.337  10.712  1.00  0.00           N
ATOM   1562  CA  ALA B  41      12.431   0.230  11.217  1.00  0.00           C
ATOM   1563  C   ALA B  41      13.223  -0.371  10.078  1.00  0.00           C
ATOM   1564  O   ALA B  41      14.422  -0.563  10.217  1.00  0.00           O
ATOM   1565  CB  ALA B  41      11.594  -0.885  11.894  1.00  0.00           C
ATOM   1566  HA  ALA B  41      13.113   0.641  11.980  1.00  0.00           H
ATOM   1567  HB1 ALA B  41      12.262  -1.642  12.335  1.00  0.00           H
ATOM   1568  HB2 ALA B  41      10.969  -0.459  12.695  1.00  0.00           H
ATOM   1569  HB3 ALA B  41      10.945  -1.386  11.162  1.00  0.00           H
ATOM   1570  HN  ALA B  41      10.629   1.322  10.866  1.00  0.00           H
ATOM   1571  N   HIS B  42      12.559  -0.658   8.936  1.00  0.00           N
ATOM   1572  CA  HIS B  42      13.274  -1.151   7.760  1.00  0.00           C
ATOM   1573  C   HIS B  42      14.399  -0.202   7.413  1.00  0.00           C
ATOM   1574  O   HIS B  42      15.485  -0.666   7.101  1.00  0.00           O
ATOM   1575  CB  HIS B  42      12.317  -1.280   6.543  1.00  0.00           C
ATOM   1576  CG  HIS B  42      13.089  -1.517   5.276  1.00  0.00           C
ATOM   1577  ND1 HIS B  42      14.004  -2.586   4.983  1.00  0.00           N
ATOM   1578  CD2 HIS B  42      13.119  -0.799   4.137  1.00  0.00           C
ATOM   1579  CE1 HIS B  42      14.459  -2.440   3.824  1.00  0.00           C
ATOM   1580  NE2 HIS B  42      13.948  -1.374   3.293  1.00  0.00           N
ATOM   1581  HA  HIS B  42      13.695  -2.144   7.990  1.00  0.00           H
ATOM   1582  HB2 HIS B  42      11.606  -2.106   6.702  1.00  0.00           H
ATOM   1583  HN  HIS B  42      11.573  -0.510   8.871  1.00  0.00           H
ATOM   1584  HD2 HIS B  42      12.554   0.111   3.944  1.00  0.00           H
ATOM   1585  HE2 HIS B  42      14.160  -1.023   2.349  1.00  0.00           H
ATOM   1586  HE1 HIS B  42      15.174  -3.113   3.347  1.00  0.00           H
ATOM   1587  HB3 HIS B  42      11.743  -0.351   6.421  1.00  0.00           H
ATOM   1588  N   CYS B  43      14.151   1.129   7.469  1.00  0.00           N
ATOM   1589  CA  CYS B  43      15.193   2.107   7.150  1.00  0.00           C
ATOM   1590  C   CYS B  43      15.941   2.592   8.378  1.00  0.00           C
ATOM   1591  O   CYS B  43      16.463   3.694   8.324  1.00  0.00           O
ATOM   1592  CB  CYS B  43      14.537   3.296   6.403  1.00  0.00           C
ATOM   1593  SG  CYS B  43      13.598   2.650   4.983  1.00  0.00           S
ATOM   1594  HA  CYS B  43      15.940   1.673   6.463  1.00  0.00           H
ATOM   1595  HB2 CYS B  43      13.837   3.805   7.081  1.00  0.00           H
ATOM   1596  HN  CYS B  43      13.251   1.471   7.746  1.00  0.00           H
ATOM   1597  HG1 CYS B  43      13.267   3.529   4.618  1.00  0.00           H
ATOM   1598  HB3 CYS B  43      15.287   4.019   6.045  1.00  0.00           H
ATOM   1599  N   ALA B  44      16.023   1.803   9.478  1.00  0.00           N
ATOM   1600  CA  ALA B  44      16.826   2.184  10.644  1.00  0.00           C
ATOM   1601  C   ALA B  44      17.854   1.090  10.810  1.00  0.00           C
ATOM   1602  O   ALA B  44      17.972   0.511  11.879  1.00  0.00           O
ATOM   1603  CB  ALA B  44      15.947   2.310  11.915  1.00  0.00           C
ATOM   1604  HA  ALA B  44      17.368   3.134  10.500  1.00  0.00           H
ATOM   1605  HB1 ALA B  44      16.567   2.579  12.784  1.00  0.00           H
ATOM   1606  HB2 ALA B  44      15.183   3.087  11.782  1.00  0.00           H
ATOM   1607  HB3 ALA B  44      15.448   1.352  12.123  1.00  0.00           H
ATOM   1608  HN  ALA B  44      15.572   0.912   9.515  1.00  0.00           H
ATOM   1609  N   SER B  45      18.588   0.785   9.717  1.00  0.00           N
ATOM   1610  CA  SER B  45      19.439  -0.402   9.705  1.00  0.00           C
ATOM   1611  C   SER B  45      20.188  -0.497   8.397  1.00  0.00           C
ATOM   1612  O   SER B  45      21.408  -0.542   8.414  1.00  0.00           O
ATOM   1613  CB  SER B  45      18.559  -1.674   9.831  1.00  0.00           C
ATOM   1614  OG  SER B  45      17.478  -1.588   8.884  1.00  0.00           O
ATOM   1615  HA  SER B  45      20.157  -0.361  10.541  1.00  0.00           H
ATOM   1616  HB2 SER B  45      19.166  -2.574   9.635  1.00  0.00           H
ATOM   1617  HN  SER B  45      18.512   1.343   8.886  1.00  0.00           H
ATOM   1618  HG1 SER B  45      16.892  -2.340   8.915  1.00  0.00           H
ATOM   1619  HB3 SER B  45      18.140  -1.761  10.846  1.00  0.00           H
ATOM   1620  N   LYS B  46      19.449  -0.540   7.264  1.00  0.00           N
ATOM   1621  CA  LYS B  46      20.092  -0.732   5.970  1.00  0.00           C
ATOM   1622  C   LYS B  46      20.500   0.600   5.362  1.00  0.00           C
ATOM   1623  O   LYS B  46      21.629   0.672   4.897  1.00  0.00           O
ATOM   1624  CB  LYS B  46      19.149  -1.560   5.058  1.00  0.00           C
ATOM   1625  CG  LYS B  46      18.602  -2.881   5.677  1.00  0.00           C
ATOM   1626  CD  LYS B  46      19.703  -3.831   6.224  1.00  0.00           C
ATOM   1627  CE  LYS B  46      19.129  -5.122   6.877  1.00  0.00           C
ATOM   1628  NZ  LYS B  46      18.378  -5.989   5.940  1.00  0.00           N
ATOM   1629  HA  LYS B  46      21.014  -1.320   6.096  1.00  0.00           H
ATOM   1630  HB2 LYS B  46      18.273  -0.940   4.828  1.00  0.00           H
ATOM   1631  HN  LYS B  46      18.454  -0.441   7.293  1.00  0.00           H
ATOM   1632  HG2 LYS B  46      17.899  -2.656   6.493  1.00  0.00           H
ATOM   1633  HB3 LYS B  46      19.682  -1.781   4.120  1.00  0.00           H
ATOM   1634  HD2 LYS B  46      20.394  -4.098   5.408  1.00  0.00           H
ATOM   1635  HG3 LYS B  46      18.032  -3.400   4.889  1.00  0.00           H
ATOM   1636  HE2 LYS B  46      19.977  -5.700   7.287  1.00  0.00           H
ATOM   1637  HD3 LYS B  46      20.276  -3.319   7.013  1.00  0.00           H
ATOM   1638  HZ1 LYS B  46      18.136  -6.936   6.405  1.00  0.00           H
ATOM   1639  HZ2 LYS B  46      17.431  -5.565   5.640  1.00  0.00           H
ATOM   1640  HZ3 LYS B  46      18.952  -6.208   5.051  1.00  0.00           H
ATOM   1641  HE3 LYS B  46      18.477  -4.842   7.723  1.00  0.00           H
ATOM   1642  N   GLY B  47      19.652   1.665   5.351  1.00  0.00           N
ATOM   1643  CA  GLY B  47      20.152   2.955   4.866  1.00  0.00           C
ATOM   1644  C   GLY B  47      19.114   4.007   4.532  1.00  0.00           C
ATOM   1645  O   GLY B  47      17.943   3.695   4.403  1.00  0.00           O
ATOM   1646  HN  GLY B  47      18.719   1.616   5.734  1.00  0.00           H
ATOM   1647  HA2 GLY B  47      20.820   3.358   5.648  1.00  0.00           H
ATOM   1648  HA3 GLY B  47      20.738   2.819   3.941  1.00  0.00           H
ATOM   1649  N   SER B  48      19.574   5.274   4.378  1.00  0.00           N
ATOM   1650  CA  SER B  48      18.714   6.408   4.031  1.00  0.00           C
ATOM   1651  C   SER B  48      17.453   6.559   4.859  1.00  0.00           C
ATOM   1652  O   SER B  48      17.322   5.861   5.852  1.00  0.00           O
ATOM   1653  CB  SER B  48      18.458   6.440   2.504  1.00  0.00           C
ATOM   1654  OG  SER B  48      19.672   6.175   1.791  1.00  0.00           O
ATOM   1655  HA  SER B  48      19.284   7.329   4.250  1.00  0.00           H
ATOM   1656  HB2 SER B  48      17.654   5.763   2.188  1.00  0.00           H
ATOM   1657  HN  SER B  48      20.557   5.457   4.449  1.00  0.00           H
ATOM   1658  HG1 SER B  48      19.558   6.358   0.863  1.00  0.00           H
ATOM   1659  HB3 SER B  48      18.154   7.451   2.228  1.00  0.00           H
ATOM   1660  N   LYS B  49      16.537   7.489   4.480  1.00  0.00           N
ATOM   1661  CA  LYS B  49      15.374   7.809   5.301  1.00  0.00           C
ATOM   1662  C   LYS B  49      14.145   7.294   4.582  1.00  0.00           C
ATOM   1663  O   LYS B  49      14.210   7.212   3.365  1.00  0.00           O
ATOM   1664  CB  LYS B  49      15.307   9.359   5.428  1.00  0.00           C
ATOM   1665  CG  LYS B  49      16.651   9.957   5.933  1.00  0.00           C
ATOM   1666  CD  LYS B  49      16.588  11.505   6.037  1.00  0.00           C
ATOM   1667  CE  LYS B  49      17.981  12.109   6.367  1.00  0.00           C
ATOM   1668  NZ  LYS B  49      17.897  13.569   6.601  1.00  0.00           N
ATOM   1669  HA  LYS B  49      15.486   7.380   6.309  1.00  0.00           H
ATOM   1670  HB2 LYS B  49      15.096   9.775   4.430  1.00  0.00           H
ATOM   1671  HN  LYS B  49      16.617   8.023   3.641  1.00  0.00           H
ATOM   1672  HG2 LYS B  49      16.897   9.529   6.919  1.00  0.00           H
ATOM   1673  HB3 LYS B  49      14.489   9.665   6.097  1.00  0.00           H
ATOM   1674  HD2 LYS B  49      16.237  11.928   5.081  1.00  0.00           H
ATOM   1675  HG3 LYS B  49      17.464   9.698   5.237  1.00  0.00           H
ATOM   1676  HE2 LYS B  49      18.388  11.619   7.267  1.00  0.00           H
ATOM   1677  HD3 LYS B  49      15.866  11.784   6.822  1.00  0.00           H
ATOM   1678  HZ1 LYS B  49      18.879  14.005   6.739  1.00  0.00           H
ATOM   1679  HZ2 LYS B  49      17.430  14.082   5.773  1.00  0.00           H
ATOM   1680  HZ3 LYS B  49      17.317  13.800   7.484  1.00  0.00           H
ATOM   1681  HE3 LYS B  49      18.671  11.911   5.529  1.00  0.00           H
ATOM   1682  N   PRO B  50      13.020   6.938   5.251  1.00  0.00           N
ATOM   1683  CA  PRO B  50      11.858   6.434   4.525  1.00  0.00           C
ATOM   1684  C   PRO B  50      11.117   7.570   3.852  1.00  0.00           C
ATOM   1685  O   PRO B  50      10.470   8.323   4.560  1.00  0.00           O
ATOM   1686  CB  PRO B  50      11.058   5.840   5.715  1.00  0.00           C
ATOM   1687  CG  PRO B  50      11.444   6.717   6.925  1.00  0.00           C
ATOM   1688  CD  PRO B  50      12.945   6.983   6.704  1.00  0.00           C
ATOM   1689  HA  PRO B  50      12.125   5.645   3.805  1.00  0.00           H
ATOM   1690  HD3 PRO B  50      13.538   6.161   7.123  1.00  0.00           H
ATOM   1691  HD2 PRO B  50      13.247   7.938   7.159  1.00  0.00           H
ATOM   1692  HG3 PRO B  50      11.234   6.232   7.890  1.00  0.00           H
ATOM   1693  HG2 PRO B  50      10.905   7.676   6.881  1.00  0.00           H
ATOM   1694  HB2 PRO B  50       9.972   5.844   5.555  1.00  0.00           H
ATOM   1695  HB3 PRO B  50      11.387   4.808   5.914  1.00  0.00           H
ATOM   1696  N   LEU B  51      11.182   7.724   2.505  1.00  0.00           N
ATOM   1697  CA  LEU B  51      10.466   8.811   1.829  1.00  0.00           C
ATOM   1698  C   LEU B  51       9.373   8.251   0.943  1.00  0.00           C
ATOM   1699  O   LEU B  51       9.440   7.079   0.614  1.00  0.00           O
ATOM   1700  CB  LEU B  51      11.413   9.628   0.907  1.00  0.00           C
ATOM   1701  CG  LEU B  51      12.759  10.053   1.565  1.00  0.00           C
ATOM   1702  CD1 LEU B  51      13.504  11.006   0.592  1.00  0.00           C
ATOM   1703  CD2 LEU B  51      12.569  10.741   2.945  1.00  0.00           C
ATOM   1704  HA  LEU B  51      10.010   9.508   2.550  1.00  0.00           H
ATOM   1705  HB2 LEU B  51      11.654   9.013   0.022  1.00  0.00           H
ATOM   1706  HN  LEU B  51      11.705   7.095   1.931  1.00  0.00           H
ATOM   1707  HG  LEU B  51      13.388   9.157   1.709  1.00  0.00           H
ATOM   1708  HB3 LEU B  51      10.878  10.525   0.554  1.00  0.00           H
ATOM   1709 HD21 LEU B  51      13.499  11.237   3.260  1.00  0.00           H
ATOM   1710 HD22 LEU B  51      11.775  11.496   2.896  1.00  0.00           H
ATOM   1711 HD23 LEU B  51      12.300  10.008   3.717  1.00  0.00           H
ATOM   1712 HD11 LEU B  51      14.530  11.212   0.937  1.00  0.00           H
ATOM   1713 HD12 LEU B  51      13.543  10.566  -0.410  1.00  0.00           H
ATOM   1714 HD13 LEU B  51      12.964  11.953   0.498  1.00  0.00           H
ATOM   1715  N   CYS B  52       8.386   9.087   0.535  1.00  0.00           N
ATOM   1716  CA  CYS B  52       7.380   8.666  -0.443  1.00  0.00           C
ATOM   1717  C   CYS B  52       7.829   9.094  -1.820  1.00  0.00           C
ATOM   1718  O   CYS B  52       8.438  10.148  -1.882  1.00  0.00           O
ATOM   1719  CB  CYS B  52       6.012   9.321  -0.133  1.00  0.00           C
ATOM   1720  SG  CYS B  52       5.537   8.868   1.563  1.00  0.00           S
ATOM   1721  HA  CYS B  52       7.260   7.578  -0.416  1.00  0.00           H
ATOM   1722  HB2 CYS B  52       6.087  10.417  -0.191  1.00  0.00           H
ATOM   1723  HN  CYS B  52       8.365  10.039   0.843  1.00  0.00           H
ATOM   1724  HG1 CYS B  52       4.704   9.432   1.635  1.00  0.00           H
ATOM   1725  HB3 CYS B  52       5.245   8.982  -0.844  1.00  0.00           H
ATOM   1726  N   CYS B  53       7.580   8.340  -2.921  1.00  0.00           N
ATOM   1727  CA  CYS B  53       8.137   8.729  -4.221  1.00  0.00           C
ATOM   1728  C   CYS B  53       7.256   8.361  -5.398  1.00  0.00           C
ATOM   1729  O   CYS B  53       6.248   7.705  -5.185  1.00  0.00           O
ATOM   1730  CB  CYS B  53       9.564   8.148  -4.361  1.00  0.00           C
ATOM   1731  SG  CYS B  53      10.576   8.645  -2.927  1.00  0.00           S
ATOM   1732  HA  CYS B  53       8.211   9.820  -4.268  1.00  0.00           H
ATOM   1733  HB2 CYS B  53       9.489   7.056  -4.406  1.00  0.00           H
ATOM   1734  HN  CYS B  53       7.081   7.475  -2.859  1.00  0.00           H
ATOM   1735  HG1 CYS B  53      11.482   8.515  -3.339  1.00  0.00           H
ATOM   1736  HB3 CYS B  53      10.061   8.503  -5.276  1.00  0.00           H
ATOM   1737  N   VAL B  54       7.616   8.806  -6.633  1.00  0.00           N
ATOM   1738  CA  VAL B  54       6.727   8.677  -7.791  1.00  0.00           C
ATOM   1739  C   VAL B  54       6.940   7.445  -8.646  1.00  0.00           C
ATOM   1740  O   VAL B  54       6.244   7.357  -9.646  1.00  0.00           O
ATOM   1741  CB  VAL B  54       6.759   9.952  -8.698  1.00  0.00           C
ATOM   1742  CG1 VAL B  54       6.516  11.247  -7.874  1.00  0.00           C
ATOM   1743  CG2 VAL B  54       8.070  10.066  -9.530  1.00  0.00           C
ATOM   1744  HA  VAL B  54       5.693   8.597  -7.426  1.00  0.00           H
ATOM   1745  HB  VAL B  54       5.929   9.883  -9.426  1.00  0.00           H
ATOM   1746  HN  VAL B  54       8.483   9.280  -6.770  1.00  0.00           H
ATOM   1747 HG11 VAL B  54       6.520  12.129  -8.531  1.00  0.00           H
ATOM   1748 HG12 VAL B  54       5.547  11.207  -7.358  1.00  0.00           H
ATOM   1749 HG13 VAL B  54       7.293  11.386  -7.115  1.00  0.00           H
ATOM   1750 HG21 VAL B  54       8.007  10.927 -10.213  1.00  0.00           H
ATOM   1751 HG22 VAL B  54       8.951  10.205  -8.889  1.00  0.00           H
ATOM   1752 HG23 VAL B  54       8.233   9.170 -10.145  1.00  0.00           H
ATOM   1753  N   ALA B  55       7.847   6.487  -8.332  1.00  0.00           N
ATOM   1754  CA  ALA B  55       8.029   5.333  -9.222  1.00  0.00           C
ATOM   1755  C   ALA B  55       8.488   4.106  -8.467  1.00  0.00           C
ATOM   1756  O   ALA B  55       9.067   4.314  -7.415  1.00  0.00           O
ATOM   1757  CB  ALA B  55       9.116   5.700 -10.264  1.00  0.00           C
ATOM   1758  HA  ALA B  55       7.086   5.106  -9.740  1.00  0.00           H
ATOM   1759  HB1 ALA B  55       9.270   4.889 -10.991  1.00  0.00           H
ATOM   1760  HB2 ALA B  55       8.826   6.611 -10.811  1.00  0.00           H
ATOM   1761  HB3 ALA B  55      10.068   5.885  -9.748  1.00  0.00           H
ATOM   1762  HN  ALA B  55       8.441   6.569  -7.529  1.00  0.00           H
ATOM   1763  N   PRO B  56       8.290   2.836  -8.910  1.00  0.00           N
ATOM   1764  CA  PRO B  56       8.868   1.705  -8.189  1.00  0.00           C
ATOM   1765  C   PRO B  56      10.252   1.347  -8.704  1.00  0.00           C
ATOM   1766  O   PRO B  56      10.499   0.165  -8.890  1.00  0.00           O
ATOM   1767  CB  PRO B  56       7.827   0.634  -8.605  1.00  0.00           C
ATOM   1768  CG  PRO B  56       7.535   0.991 -10.080  1.00  0.00           C
ATOM   1769  CD  PRO B  56       7.433   2.534 -10.049  1.00  0.00           C
ATOM   1770  HA  PRO B  56       8.875   1.831  -7.096  1.00  0.00           H
ATOM   1771  HD3 PRO B  56       6.394   2.824  -9.823  1.00  0.00           H
ATOM   1772  HD2 PRO B  56       7.754   2.989 -10.998  1.00  0.00           H
ATOM   1773  HG3 PRO B  56       6.625   0.504 -10.468  1.00  0.00           H
ATOM   1774  HG2 PRO B  56       8.392   0.680 -10.702  1.00  0.00           H
ATOM   1775  HB2 PRO B  56       8.174  -0.401  -8.477  1.00  0.00           H
ATOM   1776  HB3 PRO B  56       6.903   0.757  -8.018  1.00  0.00           H
ATOM   1777  N   VAL B  57      11.167   2.315  -8.957  1.00  0.00           N
ATOM   1778  CA  VAL B  57      12.452   1.993  -9.592  1.00  0.00           C
ATOM   1779  C   VAL B  57      13.587   2.678  -8.861  1.00  0.00           C
ATOM   1780  O   VAL B  57      13.379   3.795  -8.415  1.00  0.00           O
ATOM   1781  CB  VAL B  57      12.409   2.463 -11.077  1.00  0.00           C
ATOM   1782  CG1 VAL B  57      13.648   1.967 -11.873  1.00  0.00           C
ATOM   1783  CG2 VAL B  57      11.113   1.972 -11.778  1.00  0.00           C
ATOM   1784  HA  VAL B  57      12.637   0.909  -9.579  1.00  0.00           H
ATOM   1785  HB  VAL B  57      12.401   3.568 -11.092  1.00  0.00           H
ATOM   1786  HN  VAL B  57      10.969   3.281  -8.790  1.00  0.00           H
ATOM   1787 HG11 VAL B  57      13.604   2.322 -12.914  1.00  0.00           H
ATOM   1788 HG12 VAL B  57      14.573   2.351 -11.428  1.00  0.00           H
ATOM   1789 HG13 VAL B  57      13.690   0.867 -11.879  1.00  0.00           H
ATOM   1790 HG21 VAL B  57      11.108   2.273 -12.837  1.00  0.00           H
ATOM   1791 HG22 VAL B  57      11.040   0.875 -11.724  1.00  0.00           H
ATOM   1792 HG23 VAL B  57      10.224   2.411 -11.304  1.00  0.00           H
ATOM   1793  N   ALA B  58      14.785   2.050  -8.732  1.00  0.00           N
ATOM   1794  CA  ALA B  58      15.906   2.732  -8.085  1.00  0.00           C
ATOM   1795  C   ALA B  58      16.524   3.677  -9.089  1.00  0.00           C
ATOM   1796  O   ALA B  58      16.490   3.359 -10.266  1.00  0.00           O
ATOM   1797  CB  ALA B  58      16.995   1.748  -7.583  1.00  0.00           C
ATOM   1798  HA  ALA B  58      15.525   3.283  -7.211  1.00  0.00           H
ATOM   1799  HB1 ALA B  58      17.811   2.298  -7.088  1.00  0.00           H
ATOM   1800  HB2 ALA B  58      16.563   1.034  -6.865  1.00  0.00           H
ATOM   1801  HB3 ALA B  58      17.416   1.183  -8.429  1.00  0.00           H
ATOM   1802  HN  ALA B  58      14.946   1.139  -9.116  1.00  0.00           H
ATOM   1803  N   ASP B  59      17.082   4.839  -8.677  1.00  0.00           N
ATOM   1804  CA  ASP B  59      17.514   5.829  -9.664  1.00  0.00           C
ATOM   1805  C   ASP B  59      18.476   6.822  -9.050  1.00  0.00           C
ATOM   1806  O   ASP B  59      18.644   6.772  -7.843  1.00  0.00           O
ATOM   1807  CB  ASP B  59      16.223   6.547 -10.135  1.00  0.00           C
ATOM   1808  CG  ASP B  59      16.466   7.457 -11.308  1.00  0.00           C
ATOM   1809  OD1 ASP B  59      16.573   8.695 -11.098  1.00  0.00           O
ATOM   1810  OD2 ASP B  59      16.557   6.940 -12.454  1.00  0.00           O
ATOM   1811  HA  ASP B  59      18.020   5.338 -10.512  1.00  0.00           H
ATOM   1812  HB2 ASP B  59      15.465   5.809 -10.438  1.00  0.00           H
ATOM   1813  HN  ASP B  59      17.128   5.082  -7.707  1.00  0.00           H
ATOM   1814  HB3 ASP B  59      15.824   7.107  -9.277  1.00  0.00           H
ATOM   1815  N   GLN B  60      19.109   7.718  -9.847  1.00  0.00           N
ATOM   1816  CA  GLN B  60      20.011   8.715  -9.271  1.00  0.00           C
ATOM   1817  C   GLN B  60      19.229   9.818  -8.587  1.00  0.00           C
ATOM   1818  O   GLN B  60      19.769  10.382  -7.650  1.00  0.00           O
ATOM   1819  CB  GLN B  60      20.961   9.356 -10.323  1.00  0.00           C
ATOM   1820  CG  GLN B  60      21.779   8.317 -11.143  1.00  0.00           C
ATOM   1821  CD  GLN B  60      22.407   7.264 -10.260  1.00  0.00           C
ATOM   1822  OE1 GLN B  60      23.479   7.507  -9.729  1.00  0.00           O
ATOM   1823  NE2 GLN B  60      21.765   6.087 -10.077  1.00  0.00           N
ATOM   1824  HA  GLN B  60      20.644   8.219  -8.515  1.00  0.00           H
ATOM   1825  HB2 GLN B  60      20.375   9.981 -11.016  1.00  0.00           H
ATOM   1826  HN  GLN B  60      18.956   7.734 -10.834  1.00  0.00           H
ATOM   1827  HG2 GLN B  60      21.134   7.836 -11.894  1.00  0.00           H
ATOM   1828  HB3 GLN B  60      21.667  10.014  -9.788  1.00  0.00           H
ATOM   1829  HG3 GLN B  60      22.574   8.842 -11.698  1.00  0.00           H
ATOM   1830 HE22 GLN B  60      22.172   5.388  -9.491  1.00  0.00           H
ATOM   1831 HE21 GLN B  60      20.891   5.888 -10.519  1.00  0.00           H
ATOM   1832  N   ALA B  61      17.986  10.145  -9.019  1.00  0.00           N
ATOM   1833  CA  ALA B  61      17.164  11.130  -8.304  1.00  0.00           C
ATOM   1834  C   ALA B  61      15.808  11.261  -8.969  1.00  0.00           C
ATOM   1835  O   ALA B  61      15.779  11.134 -10.182  1.00  0.00           O
ATOM   1836  CB  ALA B  61      17.802  12.543  -8.287  1.00  0.00           C
ATOM   1837  HA  ALA B  61      17.013  10.769  -7.275  1.00  0.00           H
ATOM   1838  HB1 ALA B  61      17.104  13.271  -7.846  1.00  0.00           H
ATOM   1839  HB2 ALA B  61      18.733  12.578  -7.704  1.00  0.00           H
ATOM   1840  HB3 ALA B  61      18.028  12.843  -9.321  1.00  0.00           H
ATOM   1841  HN  ALA B  61      17.591   9.698  -9.822  1.00  0.00           H
ATOM   1842  N   LEU B  62      14.698  11.507  -8.226  1.00  0.00           N
ATOM   1843  CA  LEU B  62      13.371  11.568  -8.852  1.00  0.00           C
ATOM   1844  C   LEU B  62      12.467  12.549  -8.138  1.00  0.00           C
ATOM   1845  O   LEU B  62      12.763  12.919  -7.015  1.00  0.00           O
ATOM   1846  CB  LEU B  62      12.633  10.203  -8.748  1.00  0.00           C
ATOM   1847  CG  LEU B  62      13.364   9.007  -9.420  1.00  0.00           C
ATOM   1848  CD1 LEU B  62      12.696   7.680  -8.968  1.00  0.00           C
ATOM   1849  CD2 LEU B  62      13.322   9.097 -10.972  1.00  0.00           C
ATOM   1850  HA  LEU B  62      13.450  11.895  -9.900  1.00  0.00           H
ATOM   1851  HB2 LEU B  62      12.508   9.990  -7.676  1.00  0.00           H
ATOM   1852  HN  LEU B  62      14.752  11.613  -7.232  1.00  0.00           H
ATOM   1853  HG  LEU B  62      14.409   8.996  -9.075  1.00  0.00           H
ATOM   1854  HB3 LEU B  62      11.624  10.274  -9.182  1.00  0.00           H
ATOM   1855 HD21 LEU B  62      13.806   8.214 -11.417  1.00  0.00           H
ATOM   1856 HD22 LEU B  62      12.279   9.129 -11.324  1.00  0.00           H
ATOM   1857 HD23 LEU B  62      13.841   9.991 -11.342  1.00  0.00           H
ATOM   1858 HD11 LEU B  62      13.186   6.804  -9.419  1.00  0.00           H
ATOM   1859 HD12 LEU B  62      12.760   7.583  -7.877  1.00  0.00           H
ATOM   1860 HD13 LEU B  62      11.635   7.678  -9.253  1.00  0.00           H
ATOM   1861  N   LEU B  63      11.340  12.949  -8.772  1.00  0.00           N
ATOM   1862  CA  LEU B  63      10.349  13.786  -8.089  1.00  0.00           C
ATOM   1863  C   LEU B  63       9.865  13.014  -6.876  1.00  0.00           C
ATOM   1864  O   LEU B  63       9.668  11.824  -7.055  1.00  0.00           O
ATOM   1865  CB  LEU B  63       9.227  14.130  -9.113  1.00  0.00           C
ATOM   1866  CG  LEU B  63       8.071  15.042  -8.618  1.00  0.00           C
ATOM   1867  CD1 LEU B  63       8.580  16.399  -8.068  1.00  0.00           C
ATOM   1868  CD2 LEU B  63       7.078  15.300  -9.786  1.00  0.00           C
ATOM   1869  HA  LEU B  63      10.848  14.715  -7.794  1.00  0.00           H
ATOM   1870  HB2 LEU B  63       9.701  14.623  -9.979  1.00  0.00           H
ATOM   1871  HN  LEU B  63      11.154  12.632  -9.705  1.00  0.00           H
ATOM   1872  HG  LEU B  63       7.527  14.517  -7.820  1.00  0.00           H
ATOM   1873  HB3 LEU B  63       8.791  13.182  -9.459  1.00  0.00           H
ATOM   1874 HD21 LEU B  63       6.200  15.861  -9.430  1.00  0.00           H
ATOM   1875 HD22 LEU B  63       7.565  15.885 -10.582  1.00  0.00           H
ATOM   1876 HD23 LEU B  63       6.731  14.349 -10.219  1.00  0.00           H
ATOM   1877 HD11 LEU B  63       7.726  17.048  -7.823  1.00  0.00           H
ATOM   1878 HD12 LEU B  63       9.165  16.247  -7.153  1.00  0.00           H
ATOM   1879 HD13 LEU B  63       9.208  16.911  -8.813  1.00  0.00           H
ATOM   1880  N   CYS B  64       9.699  13.600  -5.658  1.00  0.00           N
ATOM   1881  CA  CYS B  64       9.407  12.796  -4.460  1.00  0.00           C
ATOM   1882  C   CYS B  64       8.615  13.531  -3.386  1.00  0.00           C
ATOM   1883  O   CYS B  64       8.288  14.692  -3.569  1.00  0.00           O
ATOM   1884  CB  CYS B  64      10.744  12.253  -3.883  1.00  0.00           C
ATOM   1885  SG  CYS B  64      11.514  11.104  -5.072  1.00  0.00           S
ATOM   1886  HA  CYS B  64       8.777  11.950  -4.751  1.00  0.00           H
ATOM   1887  HB2 CYS B  64      11.418  13.094  -3.675  1.00  0.00           H
ATOM   1888  HN  CYS B  64       9.850  14.578  -5.528  1.00  0.00           H
ATOM   1889  HG1 CYS B  64      12.228  10.711  -4.483  1.00  0.00           H
ATOM   1890  HB3 CYS B  64      10.604  11.692  -2.948  1.00  0.00           H
ATOM   1891  N   GLN B  65       8.279  12.863  -2.252  1.00  0.00           N
ATOM   1892  CA  GLN B  65       7.557  13.504  -1.150  1.00  0.00           C
ATOM   1893  C   GLN B  65       7.962  12.877   0.169  1.00  0.00           C
ATOM   1894  O   GLN B  65       8.375  11.731   0.147  1.00  0.00           O
ATOM   1895  CB  GLN B  65       6.037  13.404  -1.430  1.00  0.00           C
ATOM   1896  CG  GLN B  65       5.156  13.920  -0.266  1.00  0.00           C
ATOM   1897  CD  GLN B  65       3.699  13.873  -0.662  1.00  0.00           C
ATOM   1898  OE1 GLN B  65       3.043  12.885  -0.368  1.00  0.00           O
ATOM   1899  NE2 GLN B  65       3.170  14.918  -1.334  1.00  0.00           N
ATOM   1900  HA  GLN B  65       7.826  14.563  -1.088  1.00  0.00           H
ATOM   1901  HB2 GLN B  65       5.823  14.002  -2.328  1.00  0.00           H
ATOM   1902  HN  GLN B  65       8.472  11.889  -2.151  1.00  0.00           H
ATOM   1903  HG2 GLN B  65       5.299  13.289   0.623  1.00  0.00           H
ATOM   1904  HB3 GLN B  65       5.779  12.356  -1.641  1.00  0.00           H
ATOM   1905  HG3 GLN B  65       5.439  14.951  -0.004  1.00  0.00           H
ATOM   1906 HE22 GLN B  65       2.204  14.904  -1.596  1.00  0.00           H
ATOM   1907 HE21 GLN B  65       3.726  15.715  -1.575  1.00  0.00           H
ATOM   1908  N   LYS B  66       7.887  13.585   1.323  1.00  0.00           N
ATOM   1909  CA  LYS B  66       8.308  12.986   2.594  1.00  0.00           C
ATOM   1910  C   LYS B  66       7.261  12.038   3.130  1.00  0.00           C
ATOM   1911  O   LYS B  66       6.128  12.108   2.682  1.00  0.00           O
ATOM   1912  CB  LYS B  66       8.698  14.057   3.657  1.00  0.00           C
ATOM   1913  CG  LYS B  66       7.477  14.820   4.248  1.00  0.00           C
ATOM   1914  CD  LYS B  66       7.925  15.888   5.286  1.00  0.00           C
ATOM   1915  CE  LYS B  66       6.723  16.711   5.825  1.00  0.00           C
ATOM   1916  NZ  LYS B  66       7.168  17.780   6.750  1.00  0.00           N
ATOM   1917  HA  LYS B  66       9.206  12.374   2.408  1.00  0.00           H
ATOM   1918  HB2 LYS B  66       9.232  13.571   4.490  1.00  0.00           H
ATOM   1919  HN  LYS B  66       7.548  14.525   1.320  1.00  0.00           H
ATOM   1920  HG2 LYS B  66       6.920  15.323   3.443  1.00  0.00           H
ATOM   1921  HB3 LYS B  66       9.389  14.778   3.190  1.00  0.00           H
ATOM   1922  HD2 LYS B  66       8.438  15.396   6.128  1.00  0.00           H
ATOM   1923  HG3 LYS B  66       6.796  14.110   4.745  1.00  0.00           H
ATOM   1924  HE2 LYS B  66       6.187  17.172   4.978  1.00  0.00           H
ATOM   1925  HD3 LYS B  66       8.636  16.580   4.813  1.00  0.00           H
ATOM   1926  HZ1 LYS B  66       6.327  18.343   7.135  1.00  0.00           H
ATOM   1927  HZ2 LYS B  66       7.698  17.379   7.603  1.00  0.00           H
ATOM   1928  HZ3 LYS B  66       7.823  18.490   6.263  1.00  0.00           H
ATOM   1929  HE3 LYS B  66       6.025  16.034   6.345  1.00  0.00           H
ATOM   1930  N   ALA B  67       7.628  11.153   4.088  1.00  0.00           N
ATOM   1931  CA  ALA B  67       6.664  10.218   4.674  1.00  0.00           C
ATOM   1932  C   ALA B  67       6.287  10.691   6.059  1.00  0.00           C
ATOM   1933  O   ALA B  67       6.875  11.658   6.517  1.00  0.00           O
ATOM   1934  CB  ALA B  67       7.298   8.804   4.720  1.00  0.00           C
ATOM   1935  HA  ALA B  67       5.738  10.164   4.081  1.00  0.00           H
ATOM   1936  HB1 ALA B  67       6.573   8.041   5.041  1.00  0.00           H
ATOM   1937  HB2 ALA B  67       7.675   8.529   3.722  1.00  0.00           H
ATOM   1938  HB3 ALA B  67       8.139   8.806   5.428  1.00  0.00           H
ATOM   1939  HN  ALA B  67       8.565  11.132   4.444  1.00  0.00           H
ATOM   1940  N   ILE B  68       5.311  10.022   6.724  1.00  0.00           N
ATOM   1941  CA  ILE B  68       4.874  10.432   8.062  1.00  0.00           C
ATOM   1942  C   ILE B  68       4.856   9.221   8.965  1.00  0.00           C
ATOM   1943  O   ILE B  68       4.937   8.113   8.458  1.00  0.00           O
ATOM   1944  CB  ILE B  68       3.479  11.129   8.008  1.00  0.00           C
ATOM   1945  CG1 ILE B  68       2.332  10.082   7.857  1.00  0.00           C
ATOM   1946  CG2 ILE B  68       3.476  12.192   6.873  1.00  0.00           C
ATOM   1947  HA  ILE B  68       5.601  11.135   8.504  1.00  0.00           H
ATOM   1948  HB  ILE B  68       3.314  11.659   8.962  1.00  0.00           H
ATOM   1949  CD  ILE B  68       0.925  10.701   7.640  1.00  0.00           C
ATOM   1950  HD3 ILE B  68       0.855  11.188   6.657  1.00  0.00           H
ATOM   1951  HD2 ILE B  68       0.704  11.438   8.427  1.00  0.00           H
ATOM   1952  HD1 ILE B  68       0.158   9.912   7.672  1.00  0.00           H
ATOM   1953  HN  ILE B  68       4.850   9.238   6.305  1.00  0.00           H
ATOM   1954 HG12 ILE B  68       2.554   9.416   7.015  1.00  0.00           H
ATOM   1955 HG13 ILE B  68       2.281   9.463   8.768  1.00  0.00           H
ATOM   1956 HG21 ILE B  68       2.591  12.843   6.944  1.00  0.00           H
ATOM   1957 HG22 ILE B  68       4.365  12.837   6.952  1.00  0.00           H
ATOM   1958 HG23 ILE B  68       3.480  11.707   5.885  1.00  0.00           H
ATOM   1959  N   GLY B  69       4.749   9.406  10.301  1.00  0.00           N
ATOM   1960  CA  GLY B  69       4.833   8.260  11.202  1.00  0.00           C
ATOM   1961  C   GLY B  69       6.218   7.658  11.150  1.00  0.00           C
ATOM   1962  O   GLY B  69       6.338   6.455  11.314  1.00  0.00           O
ATOM   1963  HN  GLY B  69       4.661  10.324  10.697  1.00  0.00           H
ATOM   1964  HA2 GLY B  69       4.632   8.563  12.243  1.00  0.00           H
ATOM   1965  HA3 GLY B  69       4.076   7.511  10.916  1.00  0.00           H
ATOM   1966  N   THR B  70       7.268   8.485  10.930  1.00  0.00           N
ATOM   1967  CA  THR B  70       8.629   7.971  10.789  1.00  0.00           C
ATOM   1968  C   THR B  70       9.559   8.798  11.642  1.00  0.00           C
ATOM   1969  CB  THR B  70       9.032   8.096   9.296  1.00  0.00           C
ATOM   1970  OG1 THR B  70       8.693   9.424   8.859  1.00  0.00           O
ATOM   1971  CG2 THR B  70       8.307   7.033   8.425  1.00  0.00           C
ATOM   1972  HA  THR B  70       8.727   6.927  11.127  1.00  0.00           H
ATOM   1973  OT2 THR B  70      10.816   8.371  11.730  1.00  0.00           O
ATOM   1974  OT1 THR B  70       9.188   9.804  12.225  1.00  0.00           O
ATOM   1975  HB  THR B  70      10.122   7.954   9.217  1.00  0.00           H
ATOM   1976  HG1 THR B  70       8.943   9.594   7.956  1.00  0.00           H
ATOM   1977  HN  THR B  70       7.149   9.474  10.821  1.00  0.00           H
ATOM   1978 HG23 THR B  70       7.222   7.086   8.576  1.00  0.00           H
ATOM   1979 HG21 THR B  70       8.511   7.191   7.357  1.00  0.00           H
ATOM   1980 HG22 THR B  70       8.648   6.022   8.688  1.00  0.00           H
TER
ATOM   1981  N   ALA C   1       2.555  -1.308   0.779  1.00  0.00           N
ATOM   1982  H3  ALA C   1       3.174  -1.869   0.094  1.00  0.00           H
ATOM   1983  H1  ALA C   1       1.577  -1.766   0.793  1.00  0.00           H
ATOM   1984  H2  ALA C   1       2.417  -0.339   0.318  1.00  0.00           H
ATOM   1985  CA  ALA C   1       3.187  -1.193   2.116  1.00  0.00           C
ATOM   1986  C   ALA C   1       3.488  -2.543   2.730  1.00  0.00           C
ATOM   1987  O   ALA C   1       4.645  -2.825   2.996  1.00  0.00           O
ATOM   1988  CB  ALA C   1       2.319  -0.358   3.087  1.00  0.00           C
ATOM   1989  HA  ALA C   1       4.138  -0.654   1.973  1.00  0.00           H
ATOM   1990  HB1 ALA C   1       2.875  -0.148   4.010  1.00  0.00           H
ATOM   1991  HB2 ALA C   1       2.074   0.590   2.598  1.00  0.00           H
ATOM   1992  HB3 ALA C   1       1.379  -0.857   3.353  1.00  0.00           H
ATOM   1993  N   VAL C   2       2.460  -3.397   2.945  1.00  0.00           N
ATOM   1994  CA  VAL C   2       2.694  -4.756   3.424  1.00  0.00           C
ATOM   1995  C   VAL C   2       3.489  -5.550   2.405  1.00  0.00           C
ATOM   1996  O   VAL C   2       3.887  -6.653   2.745  1.00  0.00           O
ATOM   1997  CB  VAL C   2       1.387  -5.498   3.852  1.00  0.00           C
ATOM   1998  CG1 VAL C   2       0.722  -4.829   5.087  1.00  0.00           C
ATOM   1999  CG2 VAL C   2       0.357  -5.603   2.694  1.00  0.00           C
ATOM   2000  HA  VAL C   2       3.328  -4.701   4.323  1.00  0.00           H
ATOM   2001  HB  VAL C   2       1.677  -6.522   4.143  1.00  0.00           H
ATOM   2002  HN  VAL C   2       1.533  -3.140   2.707  1.00  0.00           H
ATOM   2003 HG11 VAL C   2      -0.199  -5.365   5.358  1.00  0.00           H
ATOM   2004 HG12 VAL C   2       1.398  -4.851   5.952  1.00  0.00           H
ATOM   2005 HG13 VAL C   2       0.467  -3.779   4.880  1.00  0.00           H
ATOM   2006 HG21 VAL C   2      -0.363  -6.408   2.909  1.00  0.00           H
ATOM   2007 HG22 VAL C   2      -0.218  -4.677   2.558  1.00  0.00           H
ATOM   2008 HG23 VAL C   2       0.880  -5.818   1.752  1.00  0.00           H
ATOM   2009  N   CYS C   3       3.754  -5.018   1.184  1.00  0.00           N
ATOM   2010  CA  CYS C   3       4.719  -5.623   0.266  1.00  0.00           C
ATOM   2011  C   CYS C   3       5.679  -4.548  -0.208  1.00  0.00           C
ATOM   2012  O   CYS C   3       5.255  -3.403  -0.187  1.00  0.00           O
ATOM   2013  CB  CYS C   3       3.913  -6.184  -0.929  1.00  0.00           C
ATOM   2014  SG  CYS C   3       2.696  -7.347  -0.254  1.00  0.00           S
ATOM   2015  HA  CYS C   3       5.284  -6.428   0.756  1.00  0.00           H
ATOM   2016  HB2 CYS C   3       3.377  -5.376  -1.449  1.00  0.00           H
ATOM   2017  HN  CYS C   3       3.307  -4.191   0.851  1.00  0.00           H
ATOM   2018  HG1 CYS C   3       2.368  -7.705  -1.134  1.00  0.00           H
ATOM   2019  HB3 CYS C   3       4.552  -6.709  -1.648  1.00  0.00           H
ATOM   2020  N   PRO C   4       6.942  -4.811  -0.638  1.00  0.00           N
ATOM   2021  CA  PRO C   4       7.797  -3.721  -1.103  1.00  0.00           C
ATOM   2022  C   PRO C   4       7.350  -3.256  -2.472  1.00  0.00           C
ATOM   2023  O   PRO C   4       6.321  -3.714  -2.945  1.00  0.00           O
ATOM   2024  CB  PRO C   4       9.156  -4.462  -1.157  1.00  0.00           C
ATOM   2025  CG  PRO C   4       8.736  -5.890  -1.564  1.00  0.00           C
ATOM   2026  CD  PRO C   4       7.512  -6.153  -0.652  1.00  0.00           C
ATOM   2027  HA  PRO C   4       7.826  -2.873  -0.399  1.00  0.00           H
ATOM   2028  HD3 PRO C   4       7.837  -6.433   0.363  1.00  0.00           H
ATOM   2029  HD2 PRO C   4       6.860  -6.937  -1.058  1.00  0.00           H
ATOM   2030  HG3 PRO C   4       9.531  -6.642  -1.466  1.00  0.00           H
ATOM   2031  HG2 PRO C   4       8.444  -5.852  -2.624  1.00  0.00           H
ATOM   2032  HB2 PRO C   4       9.883  -4.028  -1.859  1.00  0.00           H
ATOM   2033  HB3 PRO C   4       9.606  -4.487  -0.150  1.00  0.00           H
ATOM   2034  N   THR C   5       8.104  -2.342  -3.124  1.00  0.00           N
ATOM   2035  CA  THR C   5       7.705  -1.856  -4.445  1.00  0.00           C
ATOM   2036  C   THR C   5       8.147  -2.795  -5.542  1.00  0.00           C
ATOM   2037  O   THR C   5       9.002  -3.635  -5.309  1.00  0.00           O
ATOM   2038  CB  THR C   5       8.398  -0.498  -4.747  1.00  0.00           C
ATOM   2039  OG1 THR C   5       9.810  -0.683  -4.553  1.00  0.00           O
ATOM   2040  CG2 THR C   5       7.853   0.631  -3.837  1.00  0.00           C
ATOM   2041  HA  THR C   5       6.611  -1.721  -4.488  1.00  0.00           H
ATOM   2042  HB  THR C   5       8.209  -0.208  -5.793  1.00  0.00           H
ATOM   2043  HG1 THR C   5      10.308   0.100  -4.757  1.00  0.00           H
ATOM   2044  HN  THR C   5       8.953  -1.989  -2.725  1.00  0.00           H
ATOM   2045 HG23 THR C   5       7.971   0.361  -2.779  1.00  0.00           H
ATOM   2046 HG21 THR C   5       8.387   1.575  -4.021  1.00  0.00           H
ATOM   2047 HG22 THR C   5       6.787   0.779  -4.061  1.00  0.00           H
ATOM   2048  N   GLY C   6       7.587  -2.619  -6.763  1.00  0.00           N
ATOM   2049  CA  GLY C   6       8.155  -3.269  -7.937  1.00  0.00           C
ATOM   2050  C   GLY C   6       7.952  -4.762  -7.925  1.00  0.00           C
ATOM   2051  O   GLY C   6       6.847  -5.192  -8.216  1.00  0.00           O
ATOM   2052  HN  GLY C   6       6.825  -1.980  -6.901  1.00  0.00           H
ATOM   2053  HA2 GLY C   6       7.676  -2.888  -8.854  1.00  0.00           H
ATOM   2054  HA3 GLY C   6       9.222  -3.009  -8.010  1.00  0.00           H
ATOM   2055  N   LEU C   7       9.000  -5.564  -7.622  1.00  0.00           N
ATOM   2056  CA  LEU C   7       8.883  -7.006  -7.821  1.00  0.00           C
ATOM   2057  C   LEU C   7       7.735  -7.544  -7.000  1.00  0.00           C
ATOM   2058  O   LEU C   7       6.731  -7.905  -7.593  1.00  0.00           O
ATOM   2059  CB  LEU C   7      10.226  -7.751  -7.562  1.00  0.00           C
ATOM   2060  CG  LEU C   7      10.134  -9.302  -7.671  1.00  0.00           C
ATOM   2061  CD1 LEU C   7       9.589  -9.769  -9.049  1.00  0.00           C
ATOM   2062  CD2 LEU C   7      11.540  -9.924  -7.440  1.00  0.00           C
ATOM   2063  HA  LEU C   7       8.646  -7.141  -8.890  1.00  0.00           H
ATOM   2064  HB2 LEU C   7      10.970  -7.382  -8.286  1.00  0.00           H
ATOM   2065  HN  LEU C   7       9.880  -5.188  -7.330  1.00  0.00           H
ATOM   2066  HG  LEU C   7       9.457  -9.675  -6.885  1.00  0.00           H
ATOM   2067  HB3 LEU C   7      10.592  -7.492  -6.556  1.00  0.00           H
ATOM   2068 HD21 LEU C   7      11.481 -11.024  -7.416  1.00  0.00           H
ATOM   2069 HD22 LEU C   7      12.227  -9.631  -8.250  1.00  0.00           H
ATOM   2070 HD23 LEU C   7      11.969  -9.578  -6.487  1.00  0.00           H
ATOM   2071 HD11 LEU C   7       9.638 -10.864  -9.112  1.00  0.00           H
ATOM   2072 HD12 LEU C   7       8.540  -9.475  -9.194  1.00  0.00           H
ATOM   2073 HD13 LEU C   7      10.192  -9.344  -9.866  1.00  0.00           H
ATOM   2074  N   PHE C   8       7.850  -7.600  -5.653  1.00  0.00           N
ATOM   2075  CA  PHE C   8       6.761  -8.136  -4.839  1.00  0.00           C
ATOM   2076  C   PHE C   8       5.897  -6.967  -4.434  1.00  0.00           C
ATOM   2077  O   PHE C   8       6.209  -6.343  -3.435  1.00  0.00           O
ATOM   2078  CB  PHE C   8       7.334  -8.898  -3.613  1.00  0.00           C
ATOM   2079  CG  PHE C   8       8.320  -9.961  -4.105  1.00  0.00           C
ATOM   2080  CD1 PHE C   8       9.703  -9.796  -3.970  1.00  0.00           C
ATOM   2081  CD2 PHE C   8       7.823 -11.122  -4.703  1.00  0.00           C
ATOM   2082  CE1 PHE C   8      10.578 -10.800  -4.397  1.00  0.00           C
ATOM   2083  CE2 PHE C   8       8.701 -12.090  -5.194  1.00  0.00           C
ATOM   2084  CZ  PHE C   8      10.078 -11.944  -5.024  1.00  0.00           C
ATOM   2085  HA  PHE C   8       6.164  -8.869  -5.403  1.00  0.00           H
ATOM   2086  HB2 PHE C   8       7.857  -8.219  -2.929  1.00  0.00           H
ATOM   2087  HN  PHE C   8       8.654  -7.236  -5.183  1.00  0.00           H
ATOM   2088  HD2 PHE C   8       6.753 -11.267  -4.785  1.00  0.00           H
ATOM   2089  HE2 PHE C   8       8.309 -12.958  -5.705  1.00  0.00           H
ATOM   2090  HZ  PHE C   8      10.755 -12.716  -5.376  1.00  0.00           H
ATOM   2091  HE1 PHE C   8      11.647 -10.691  -4.241  1.00  0.00           H
ATOM   2092  HD1 PHE C   8      10.106  -8.888  -3.535  1.00  0.00           H
ATOM   2093  HB3 PHE C   8       6.514  -9.374  -3.052  1.00  0.00           H
ATOM   2094  N   SER C   9       4.825  -6.637  -5.188  1.00  0.00           N
ATOM   2095  CA  SER C   9       4.007  -5.472  -4.853  1.00  0.00           C
ATOM   2096  C   SER C   9       2.536  -5.822  -4.843  1.00  0.00           C
ATOM   2097  O   SER C   9       1.747  -5.066  -5.387  1.00  0.00           O
ATOM   2098  CB  SER C   9       4.364  -4.372  -5.883  1.00  0.00           C
ATOM   2099  OG  SER C   9       4.059  -4.867  -7.198  1.00  0.00           O
ATOM   2100  HA  SER C   9       4.215  -5.079  -3.846  1.00  0.00           H
ATOM   2101  HB2 SER C   9       3.799  -3.448  -5.673  1.00  0.00           H
ATOM   2102  HN  SER C   9       4.601  -7.141  -6.021  1.00  0.00           H
ATOM   2103  HG1 SER C   9       4.276  -4.243  -7.884  1.00  0.00           H
ATOM   2104  HB3 SER C   9       5.443  -4.153  -5.806  1.00  0.00           H
ATOM   2105  N   ASN C  10       2.155  -6.963  -4.217  1.00  0.00           N
ATOM   2106  CA  ASN C  10       0.745  -7.354  -4.166  1.00  0.00           C
ATOM   2107  C   ASN C  10       0.507  -8.305  -3.006  1.00  0.00           C
ATOM   2108  O   ASN C  10       0.936  -9.436  -3.163  1.00  0.00           O
ATOM   2109  CB  ASN C  10       0.332  -8.083  -5.474  1.00  0.00           C
ATOM   2110  CG  ASN C  10       0.494  -7.202  -6.689  1.00  0.00           C
ATOM   2111  OD1 ASN C  10      -0.458  -6.541  -7.068  1.00  0.00           O
ATOM   2112  ND2 ASN C  10       1.688  -7.164  -7.318  1.00  0.00           N
ATOM   2113  HA  ASN C  10       0.113  -6.458  -4.092  1.00  0.00           H
ATOM   2114  HB2 ASN C  10       0.934  -8.994  -5.609  1.00  0.00           H
ATOM   2115  HN  ASN C  10       2.835  -7.569  -3.802  1.00  0.00           H
ATOM   2116  HB3 ASN C  10      -0.722  -8.389  -5.392  1.00  0.00           H
ATOM   2117 HD22 ASN C  10       1.812  -6.585  -8.125  1.00  0.00           H
ATOM   2118 HD21 ASN C  10       2.459  -7.704  -6.985  1.00  0.00           H
ATOM   2119  N   PRO C  11      -0.121  -7.978  -1.845  1.00  0.00           N
ATOM   2120  CA  PRO C  11      -0.314  -8.999  -0.822  1.00  0.00           C
ATOM   2121  C   PRO C  11      -1.332 -10.016  -1.260  1.00  0.00           C
ATOM   2122  O   PRO C  11      -2.475  -9.944  -0.838  1.00  0.00           O
ATOM   2123  CB  PRO C  11      -0.773  -8.139   0.379  1.00  0.00           C
ATOM   2124  CG  PRO C  11      -1.429  -6.903  -0.275  1.00  0.00           C
ATOM   2125  CD  PRO C  11      -0.559  -6.624  -1.523  1.00  0.00           C
ATOM   2126  HA  PRO C  11       0.618  -9.524  -0.568  1.00  0.00           H
ATOM   2127  HD3 PRO C  11       0.311  -5.997  -1.271  1.00  0.00           H
ATOM   2128  HD2 PRO C  11      -1.171  -6.120  -2.280  1.00  0.00           H
ATOM   2129  HG3 PRO C  11      -1.495  -6.033   0.397  1.00  0.00           H
ATOM   2130  HG2 PRO C  11      -2.448  -7.184  -0.591  1.00  0.00           H
ATOM   2131  HB2 PRO C  11      -1.451  -8.658   1.071  1.00  0.00           H
ATOM   2132  HB3 PRO C  11       0.121  -7.841   0.940  1.00  0.00           H
ATOM   2133  N   LEU C  12      -0.915 -10.994  -2.097  1.00  0.00           N
ATOM   2134  CA  LEU C  12      -1.809 -12.096  -2.418  1.00  0.00           C
ATOM   2135  C   LEU C  12      -1.669 -13.097  -1.291  1.00  0.00           C
ATOM   2136  O   LEU C  12      -0.539 -13.348  -0.903  1.00  0.00           O
ATOM   2137  CB  LEU C  12      -1.465 -12.801  -3.757  1.00  0.00           C
ATOM   2138  CG  LEU C  12      -1.548 -11.957  -5.061  1.00  0.00           C
ATOM   2139  CD1 LEU C  12      -1.092 -12.858  -6.248  1.00  0.00           C
ATOM   2140  CD2 LEU C  12      -2.984 -11.444  -5.340  1.00  0.00           C
ATOM   2141  HA  LEU C  12      -2.835 -11.720  -2.476  1.00  0.00           H
ATOM   2142  HB2 LEU C  12      -0.460 -13.220  -3.658  1.00  0.00           H
ATOM   2143  HN  LEU C  12       0.030 -11.037  -2.423  1.00  0.00           H
ATOM   2144  HG  LEU C  12      -0.879 -11.087  -4.973  1.00  0.00           H
ATOM   2145  HB3 LEU C  12      -2.141 -13.643  -3.892  1.00  0.00           H
ATOM   2146 HD21 LEU C  12      -3.009 -10.893  -6.287  1.00  0.00           H
ATOM   2147 HD22 LEU C  12      -3.689 -12.284  -5.423  1.00  0.00           H
ATOM   2148 HD23 LEU C  12      -3.318 -10.761  -4.547  1.00  0.00           H
ATOM   2149 HD11 LEU C  12      -1.086 -12.333  -7.210  1.00  0.00           H
ATOM   2150 HD12 LEU C  12      -0.075 -13.236  -6.069  1.00  0.00           H
ATOM   2151 HD13 LEU C  12      -1.778 -13.709  -6.356  1.00  0.00           H
ATOM   2152  N   CYS C  13      -2.766 -13.686  -0.754  1.00  0.00           N
ATOM   2153  CA  CYS C  13      -2.608 -14.733   0.260  1.00  0.00           C
ATOM   2154  C   CYS C  13      -2.278 -15.996  -0.497  1.00  0.00           C
ATOM   2155  O   CYS C  13      -2.673 -16.057  -1.650  1.00  0.00           O
ATOM   2156  CB  CYS C  13      -3.880 -14.951   1.123  1.00  0.00           C
ATOM   2157  SG  CYS C  13      -4.531 -13.341   1.667  1.00  0.00           S
ATOM   2158  HA  CYS C  13      -1.792 -14.465   0.949  1.00  0.00           H
ATOM   2159  HB2 CYS C  13      -4.675 -15.431   0.538  1.00  0.00           H
ATOM   2160  HN  CYS C  13      -3.686 -13.488  -1.097  1.00  0.00           H
ATOM   2161  HG1 CYS C  13      -5.365 -13.667   2.134  1.00  0.00           H
ATOM   2162  HB3 CYS C  13      -3.658 -15.583   1.998  1.00  0.00           H
ATOM   2163  N   CYS C  14      -1.577 -17.008   0.076  1.00  0.00           N
ATOM   2164  CA  CYS C  14      -1.304 -18.224  -0.699  1.00  0.00           C
ATOM   2165  C   CYS C  14      -1.091 -19.412   0.217  1.00  0.00           C
ATOM   2166  O   CYS C  14      -0.371 -19.231   1.187  1.00  0.00           O
ATOM   2167  CB  CYS C  14      -0.085 -18.078  -1.655  1.00  0.00           C
ATOM   2168  SG  CYS C  14       0.245 -16.341  -2.094  1.00  0.00           S
ATOM   2169  HA  CYS C  14      -2.206 -18.421  -1.295  1.00  0.00           H
ATOM   2170  HB2 CYS C  14       0.816 -18.510  -1.195  1.00  0.00           H
ATOM   2171  HN  CYS C  14      -1.232 -16.940   1.014  1.00  0.00           H
ATOM   2172  HG1 CYS C  14       1.044 -16.500  -2.687  1.00  0.00           H
ATOM   2173  HB3 CYS C  14      -0.250 -18.611  -2.599  1.00  0.00           H
ATOM   2174  N   ALA C  15      -1.704 -20.593  -0.061  1.00  0.00           N
ATOM   2175  CA  ALA C  15      -1.654 -21.740   0.854  1.00  0.00           C
ATOM   2176  C   ALA C  15      -0.418 -21.800   1.720  1.00  0.00           C
ATOM   2177  O   ALA C  15      -0.539 -21.811   2.935  1.00  0.00           O
ATOM   2178  CB  ALA C  15      -1.798 -23.061   0.052  1.00  0.00           C
ATOM   2179  HA  ALA C  15      -2.522 -21.706   1.529  1.00  0.00           H
ATOM   2180  HB1 ALA C  15      -1.556 -23.932   0.677  1.00  0.00           H
ATOM   2181  HB2 ALA C  15      -2.835 -23.155  -0.305  1.00  0.00           H
ATOM   2182  HB3 ALA C  15      -1.127 -23.065  -0.818  1.00  0.00           H
ATOM   2183  HN  ALA C  15      -2.275 -20.692  -0.879  1.00  0.00           H
ATOM   2184  N   THR C  16       0.777 -21.844   1.097  1.00  0.00           N
ATOM   2185  CA  THR C  16       2.010 -22.050   1.853  1.00  0.00           C
ATOM   2186  C   THR C  16       3.145 -21.502   1.020  1.00  0.00           C
ATOM   2187  O   THR C  16       3.049 -21.619  -0.191  1.00  0.00           O
ATOM   2188  CB  THR C  16       2.134 -23.574   2.114  1.00  0.00           C
ATOM   2189  OG1 THR C  16       1.059 -23.973   2.984  1.00  0.00           O
ATOM   2190  CG2 THR C  16       3.500 -23.955   2.743  1.00  0.00           C
ATOM   2191  HA  THR C  16       1.973 -21.508   2.812  1.00  0.00           H
ATOM   2192  HB  THR C  16       2.018 -24.081   1.142  1.00  0.00           H
ATOM   2193  HG1 THR C  16       1.032 -24.911   3.141  1.00  0.00           H
ATOM   2194  HN  THR C  16       0.830 -21.805   0.099  1.00  0.00           H
ATOM   2195 HG23 THR C  16       3.665 -23.377   3.662  1.00  0.00           H
ATOM   2196 HG21 THR C  16       3.522 -25.025   2.999  1.00  0.00           H
ATOM   2197 HG22 THR C  16       4.321 -23.751   2.041  1.00  0.00           H
ATOM   2198  N   ASN C  17       4.198 -20.889   1.613  1.00  0.00           N
ATOM   2199  CA  ASN C  17       5.223 -20.255   0.781  1.00  0.00           C
ATOM   2200  C   ASN C  17       6.245 -21.281   0.354  1.00  0.00           C
ATOM   2201  O   ASN C  17       6.262 -22.365   0.915  1.00  0.00           O
ATOM   2202  CB  ASN C  17       5.881 -19.038   1.491  1.00  0.00           C
ATOM   2203  CG  ASN C  17       6.421 -18.009   0.515  1.00  0.00           C
ATOM   2204  OD1 ASN C  17       6.869 -18.362  -0.563  1.00  0.00           O
ATOM   2205  ND2 ASN C  17       6.401 -16.701   0.839  1.00  0.00           N
ATOM   2206  HA  ASN C  17       4.727 -19.852  -0.118  1.00  0.00           H
ATOM   2207  HB2 ASN C  17       5.114 -18.558   2.117  1.00  0.00           H
ATOM   2208  HN  ASN C  17       4.297 -20.859   2.611  1.00  0.00           H
ATOM   2209  HB3 ASN C  17       6.689 -19.377   2.157  1.00  0.00           H
ATOM   2210 HD22 ASN C  17       6.714 -16.016   0.180  1.00  0.00           H
ATOM   2211 HD21 ASN C  17       6.073 -16.406   1.730  1.00  0.00           H
ATOM   2212  N   VAL C  18       7.088 -20.937  -0.647  1.00  0.00           N
ATOM   2213  CA  VAL C  18       8.055 -21.869  -1.214  1.00  0.00           C
ATOM   2214  C   VAL C  18       9.456 -21.437  -0.815  1.00  0.00           C
ATOM   2215  O   VAL C  18      10.236 -21.039  -1.664  1.00  0.00           O
ATOM   2216  CB  VAL C  18       7.760 -21.885  -2.747  1.00  0.00           C
ATOM   2217  CG1 VAL C  18       8.797 -22.688  -3.572  1.00  0.00           C
ATOM   2218  CG2 VAL C  18       6.272 -22.269  -3.019  1.00  0.00           C
ATOM   2219  HA  VAL C  18       7.907 -22.886  -0.828  1.00  0.00           H
ATOM   2220  HB  VAL C  18       7.894 -20.869  -3.102  1.00  0.00           H
ATOM   2221  HN  VAL C  18       7.032 -20.031  -1.061  1.00  0.00           H
ATOM   2222 HG11 VAL C  18       8.432 -22.994  -4.563  1.00  0.00           H
ATOM   2223 HG12 VAL C  18       9.752 -22.162  -3.724  1.00  0.00           H
ATOM   2224 HG13 VAL C  18       8.995 -23.564  -2.971  1.00  0.00           H
ATOM   2225 HG21 VAL C  18       6.110 -22.664  -4.033  1.00  0.00           H
ATOM   2226 HG22 VAL C  18       5.617 -21.394  -2.899  1.00  0.00           H
ATOM   2227 HG23 VAL C  18       5.926 -23.016  -2.297  1.00  0.00           H
ATOM   2228  N   LEU C  19       9.812 -21.509   0.489  1.00  0.00           N
ATOM   2229  CA  LEU C  19      11.141 -21.058   0.933  1.00  0.00           C
ATOM   2230  C   LEU C  19      11.135 -19.567   0.648  1.00  0.00           C
ATOM   2231  O   LEU C  19      12.153 -19.012   0.272  1.00  0.00           O
ATOM   2232  CB  LEU C  19      12.364 -21.825   0.295  1.00  0.00           C
ATOM   2233  CG  LEU C  19      13.397 -22.522   1.244  1.00  0.00           C
ATOM   2234  CD1 LEU C  19      14.527 -23.173   0.391  1.00  0.00           C
ATOM   2235  CD2 LEU C  19      12.854 -23.635   2.191  1.00  0.00           C
ATOM   2236  HA  LEU C  19      11.194 -21.117   2.031  1.00  0.00           H
ATOM   2237  HB2 LEU C  19      12.028 -22.570  -0.423  1.00  0.00           H
ATOM   2238  HN  LEU C  19       9.133 -21.805   1.168  1.00  0.00           H
ATOM   2239  HG  LEU C  19      13.828 -21.720   1.862  1.00  0.00           H
ATOM   2240  HB3 LEU C  19      12.941 -21.111  -0.313  1.00  0.00           H
ATOM   2241 HD21 LEU C  19      12.073 -23.245   2.856  1.00  0.00           H
ATOM   2242 HD22 LEU C  19      13.667 -24.037   2.812  1.00  0.00           H
ATOM   2243 HD23 LEU C  19      12.480 -24.488   1.612  1.00  0.00           H
ATOM   2244 HD11 LEU C  19      14.135 -23.969  -0.264  1.00  0.00           H
ATOM   2245 HD12 LEU C  19      15.025 -22.422  -0.241  1.00  0.00           H
ATOM   2246 HD13 LEU C  19      15.287 -23.621   1.046  1.00  0.00           H
ATOM   2247  N   ASP C  20       9.973 -18.888   0.806  1.00  0.00           N
ATOM   2248  CA  ASP C  20       9.875 -17.471   0.468  1.00  0.00           C
ATOM   2249  C   ASP C  20       9.984 -17.200  -1.022  1.00  0.00           C
ATOM   2250  O   ASP C  20       9.943 -16.025  -1.347  1.00  0.00           O
ATOM   2251  CB  ASP C  20      10.926 -16.637   1.254  1.00  0.00           C
ATOM   2252  CG  ASP C  20      11.126 -17.189   2.645  1.00  0.00           C
ATOM   2253  OD1 ASP C  20      10.154 -17.750   3.223  1.00  0.00           O
ATOM   2254  OD2 ASP C  20      12.267 -17.074   3.172  1.00  0.00           O
ATOM   2255  HA  ASP C  20       8.896 -17.090   0.800  1.00  0.00           H
ATOM   2256  HB2 ASP C  20      11.889 -16.656   0.720  1.00  0.00           H
ATOM   2257  HN  ASP C  20       9.150 -19.326   1.165  1.00  0.00           H
ATOM   2258  HB3 ASP C  20      10.617 -15.582   1.321  1.00  0.00           H
ATOM   2259  N   LEU C  21      10.138 -18.185  -1.947  1.00  0.00           N
ATOM   2260  CA  LEU C  21      10.406 -17.857  -3.352  1.00  0.00           C
ATOM   2261  C   LEU C  21       9.094 -17.911  -4.125  1.00  0.00           C
ATOM   2262  O   LEU C  21       8.437 -16.888  -4.201  1.00  0.00           O
ATOM   2263  CB  LEU C  21      11.628 -18.672  -3.899  1.00  0.00           C
ATOM   2264  CG  LEU C  21      12.675 -17.836  -4.699  1.00  0.00           C
ATOM   2265  CD1 LEU C  21      13.833 -18.751  -5.188  1.00  0.00           C
ATOM   2266  CD2 LEU C  21      12.038 -17.111  -5.914  1.00  0.00           C
ATOM   2267  HA  LEU C  21      10.743 -16.811  -3.389  1.00  0.00           H
ATOM   2268  HB2 LEU C  21      12.166 -19.093  -3.034  1.00  0.00           H
ATOM   2269  HN  LEU C  21      10.099 -19.149  -1.707  1.00  0.00           H
ATOM   2270  HG  LEU C  21      13.108 -17.072  -4.027  1.00  0.00           H
ATOM   2271  HB3 LEU C  21      11.325 -19.519  -4.526  1.00  0.00           H
ATOM   2272 HD21 LEU C  21      12.811 -16.574  -6.485  1.00  0.00           H
ATOM   2273 HD22 LEU C  21      11.547 -17.837  -6.580  1.00  0.00           H
ATOM   2274 HD23 LEU C  21      11.296 -16.371  -5.582  1.00  0.00           H
ATOM   2275 HD11 LEU C  21      14.608 -18.152  -5.693  1.00  0.00           H
ATOM   2276 HD12 LEU C  21      14.302 -19.274  -4.339  1.00  0.00           H
ATOM   2277 HD13 LEU C  21      13.457 -19.503  -5.898  1.00  0.00           H
ATOM   2278  N   ILE C  22       8.636 -19.049  -4.695  1.00  0.00           N
ATOM   2279  CA  ILE C  22       7.323 -19.099  -5.360  1.00  0.00           C
ATOM   2280  C   ILE C  22       6.245 -18.967  -4.290  1.00  0.00           C
ATOM   2281  O   ILE C  22       6.587 -18.995  -3.120  1.00  0.00           O
ATOM   2282  CB  ILE C  22       7.231 -20.382  -6.264  1.00  0.00           C
ATOM   2283  CG1 ILE C  22       8.489 -20.611  -7.172  1.00  0.00           C
ATOM   2284  CG2 ILE C  22       5.937 -20.489  -7.125  1.00  0.00           C
ATOM   2285  HA  ILE C  22       7.207 -18.228  -6.014  1.00  0.00           H
ATOM   2286  HB  ILE C  22       7.192 -21.242  -5.584  1.00  0.00           H
ATOM   2287  CD  ILE C  22       8.900 -19.371  -8.005  1.00  0.00           C
ATOM   2288  HD3 ILE C  22       9.209 -18.551  -7.341  1.00  0.00           H
ATOM   2289  HD2 ILE C  22       8.073 -19.030  -8.644  1.00  0.00           H
ATOM   2290  HD1 ILE C  22       9.757 -19.620  -8.651  1.00  0.00           H
ATOM   2291  HN  ILE C  22       9.160 -19.886  -4.607  1.00  0.00           H
ATOM   2292 HG12 ILE C  22       9.365 -20.925  -6.584  1.00  0.00           H
ATOM   2293 HG13 ILE C  22       8.298 -21.441  -7.869  1.00  0.00           H
ATOM   2294 HG21 ILE C  22       5.955 -21.392  -7.753  1.00  0.00           H
ATOM   2295 HG22 ILE C  22       5.042 -20.584  -6.496  1.00  0.00           H
ATOM   2296 HG23 ILE C  22       5.834 -19.622  -7.790  1.00  0.00           H
ATOM   2297  N   GLY C  23       4.941 -18.796  -4.609  1.00  0.00           N
ATOM   2298  CA  GLY C  23       3.875 -18.958  -3.613  1.00  0.00           C
ATOM   2299  C   GLY C  23       2.898 -19.962  -4.172  1.00  0.00           C
ATOM   2300  O   GLY C  23       2.672 -19.918  -5.372  1.00  0.00           O
ATOM   2301  HN  GLY C  23       4.660 -18.573  -5.541  1.00  0.00           H
ATOM   2302  HA2 GLY C  23       4.254 -19.299  -2.638  1.00  0.00           H
ATOM   2303  HA3 GLY C  23       3.338 -18.016  -3.442  1.00  0.00           H
ATOM   2304  N   VAL C  24       2.313 -20.868  -3.351  1.00  0.00           N
ATOM   2305  CA  VAL C  24       1.448 -21.903  -3.916  1.00  0.00           C
ATOM   2306  C   VAL C  24       0.043 -21.369  -3.974  1.00  0.00           C
ATOM   2307  O   VAL C  24      -0.424 -20.938  -2.933  1.00  0.00           O
ATOM   2308  CB  VAL C  24       1.382 -23.188  -3.045  1.00  0.00           C
ATOM   2309  CG1 VAL C  24       0.510 -24.274  -3.733  1.00  0.00           C
ATOM   2310  CG2 VAL C  24       2.795 -23.760  -2.787  1.00  0.00           C
ATOM   2311  HA  VAL C  24       1.815 -22.201  -4.913  1.00  0.00           H
ATOM   2312  HB  VAL C  24       0.945 -22.945  -2.065  1.00  0.00           H
ATOM   2313  HN  VAL C  24       2.441 -20.839  -2.357  1.00  0.00           H
ATOM   2314 HG11 VAL C  24       0.420 -25.115  -3.039  1.00  0.00           H
ATOM   2315 HG12 VAL C  24      -0.503 -23.919  -3.959  1.00  0.00           H
ATOM   2316 HG13 VAL C  24       0.972 -24.631  -4.667  1.00  0.00           H
ATOM   2317 HG21 VAL C  24       2.734 -24.687  -2.197  1.00  0.00           H
ATOM   2318 HG22 VAL C  24       3.240 -23.973  -3.764  1.00  0.00           H
ATOM   2319 HG23 VAL C  24       3.438 -23.051  -2.252  1.00  0.00           H
ATOM   2320  N   ASP C  25      -0.656 -21.434  -5.132  1.00  0.00           N
ATOM   2321  CA  ASP C  25      -2.070 -21.073  -5.163  1.00  0.00           C
ATOM   2322  C   ASP C  25      -2.272 -19.689  -4.598  1.00  0.00           C
ATOM   2323  O   ASP C  25      -2.553 -19.569  -3.418  1.00  0.00           O
ATOM   2324  CB  ASP C  25      -2.827 -22.193  -4.412  1.00  0.00           C
ATOM   2325  CG  ASP C  25      -4.190 -21.707  -4.039  1.00  0.00           C
ATOM   2326  OD1 ASP C  25      -5.089 -21.710  -4.922  1.00  0.00           O
ATOM   2327  OD2 ASP C  25      -4.333 -21.309  -2.852  1.00  0.00           O
ATOM   2328  HA  ASP C  25      -2.472 -21.064  -6.187  1.00  0.00           H
ATOM   2329  HB2 ASP C  25      -2.880 -23.081  -5.061  1.00  0.00           H
ATOM   2330  HN  ASP C  25      -0.260 -21.834  -5.956  1.00  0.00           H
ATOM   2331  HB3 ASP C  25      -2.312 -22.469  -3.481  1.00  0.00           H
ATOM   2332  N   CYS C  26      -2.127 -18.627  -5.421  1.00  0.00           N
ATOM   2333  CA  CYS C  26      -2.166 -17.269  -4.888  1.00  0.00           C
ATOM   2334  C   CYS C  26      -3.554 -16.682  -5.002  1.00  0.00           C
ATOM   2335  O   CYS C  26      -4.298 -17.125  -5.862  1.00  0.00           O
ATOM   2336  CB  CYS C  26      -1.059 -16.440  -5.573  1.00  0.00           C
ATOM   2337  SG  CYS C  26       0.488 -17.406  -5.486  1.00  0.00           S
ATOM   2338  HA  CYS C  26      -1.898 -17.288  -3.823  1.00  0.00           H
ATOM   2339  HB2 CYS C  26      -1.332 -16.259  -6.623  1.00  0.00           H
ATOM   2340  HN  CYS C  26      -1.970 -18.745  -6.403  1.00  0.00           H
ATOM   2341  HG1 CYS C  26       1.099 -16.724  -5.895  1.00  0.00           H
ATOM   2342  HB3 CYS C  26      -0.908 -15.488  -5.047  1.00  0.00           H
ATOM   2343  N   LYS C  27      -3.927 -15.744  -4.095  1.00  0.00           N
ATOM   2344  CA  LYS C  27      -5.326 -15.351  -3.916  1.00  0.00           C
ATOM   2345  C   LYS C  27      -5.471 -13.857  -3.713  1.00  0.00           C
ATOM   2346  O   LYS C  27      -4.502 -13.270  -3.269  1.00  0.00           O
ATOM   2347  CB  LYS C  27      -5.769 -16.023  -2.591  1.00  0.00           C
ATOM   2348  CG  LYS C  27      -5.412 -17.539  -2.541  1.00  0.00           C
ATOM   2349  CD  LYS C  27      -5.317 -18.111  -1.103  1.00  0.00           C
ATOM   2350  CE  LYS C  27      -6.645 -17.957  -0.352  1.00  0.00           C
ATOM   2351  NZ  LYS C  27      -6.531 -18.395   1.048  1.00  0.00           N
ATOM   2352  HA  LYS C  27      -5.960 -15.691  -4.750  1.00  0.00           H
ATOM   2353  HB2 LYS C  27      -5.246 -15.518  -1.767  1.00  0.00           H
ATOM   2354  HN  LYS C  27      -3.289 -15.440  -3.390  1.00  0.00           H
ATOM   2355  HG2 LYS C  27      -6.157 -18.049  -3.166  1.00  0.00           H
ATOM   2356  HB3 LYS C  27      -6.853 -15.861  -2.460  1.00  0.00           H
ATOM   2357  HD2 LYS C  27      -5.062 -19.181  -1.150  1.00  0.00           H
ATOM   2358  HG3 LYS C  27      -4.423 -17.770  -2.950  1.00  0.00           H
ATOM   2359  HE2 LYS C  27      -6.968 -16.906  -0.360  1.00  0.00           H
ATOM   2360  HD3 LYS C  27      -4.539 -17.605  -0.518  1.00  0.00           H
ATOM   2361  HZ1 LYS C  27      -7.493 -18.349   1.507  1.00  0.00           H
ATOM   2362  HZ2 LYS C  27      -6.290 -19.433   1.206  1.00  0.00           H
ATOM   2363  HZ3 LYS C  27      -5.953 -17.700   1.637  1.00  0.00           H
ATOM   2364  HE3 LYS C  27      -7.367 -18.557  -0.914  1.00  0.00           H
ATOM   2365  N   THR C  28      -6.631 -13.219  -4.005  1.00  0.00           N
ATOM   2366  CA  THR C  28      -6.739 -11.757  -3.906  1.00  0.00           C
ATOM   2367  C   THR C  28      -7.552 -11.344  -2.690  1.00  0.00           C
ATOM   2368  O   THR C  28      -8.719 -11.703  -2.676  1.00  0.00           O
ATOM   2369  CB  THR C  28      -7.449 -11.246  -5.193  1.00  0.00           C
ATOM   2370  OG1 THR C  28      -8.695 -11.956  -5.320  1.00  0.00           O
ATOM   2371  CG2 THR C  28      -6.573 -11.487  -6.452  1.00  0.00           C
ATOM   2372  HA  THR C  28      -5.754 -11.276  -3.911  1.00  0.00           H
ATOM   2373  HB  THR C  28      -7.648 -10.163  -5.093  1.00  0.00           H
ATOM   2374  HG1 THR C  28      -9.209 -11.674  -6.069  1.00  0.00           H
ATOM   2375  HN  THR C  28      -7.439 -13.729  -4.301  1.00  0.00           H
ATOM   2376 HG23 THR C  28      -6.302 -12.550  -6.523  1.00  0.00           H
ATOM   2377 HG21 THR C  28      -7.121 -11.202  -7.363  1.00  0.00           H
ATOM   2378 HG22 THR C  28      -5.650 -10.892  -6.412  1.00  0.00           H
ATOM   2379  N   PRO C  29      -7.046 -10.608  -1.659  1.00  0.00           N
ATOM   2380  CA  PRO C  29      -7.914 -10.162  -0.574  1.00  0.00           C
ATOM   2381  C   PRO C  29      -9.151  -9.390  -0.965  1.00  0.00           C
ATOM   2382  O   PRO C  29      -9.358  -9.132  -2.140  1.00  0.00           O
ATOM   2383  CB  PRO C  29      -6.949  -9.222   0.193  1.00  0.00           C
ATOM   2384  CG  PRO C  29      -5.560  -9.843  -0.054  1.00  0.00           C
ATOM   2385  CD  PRO C  29      -5.631 -10.291  -1.535  1.00  0.00           C
ATOM   2386  HA  PRO C  29      -8.181 -11.041   0.032  1.00  0.00           H
ATOM   2387  HD3 PRO C  29      -4.982 -11.162  -1.688  1.00  0.00           H
ATOM   2388  HD2 PRO C  29      -5.354  -9.468  -2.212  1.00  0.00           H
ATOM   2389  HG3 PRO C  29      -5.452 -10.723   0.601  1.00  0.00           H
ATOM   2390  HG2 PRO C  29      -4.736  -9.141   0.155  1.00  0.00           H
ATOM   2391  HB2 PRO C  29      -6.957  -8.218  -0.264  1.00  0.00           H
ATOM   2392  HB3 PRO C  29      -7.198  -9.129   1.263  1.00  0.00           H
ATOM   2393  N   THR C  30      -9.972  -9.021   0.048  1.00  0.00           N
ATOM   2394  CA  THR C  30     -11.206  -8.272  -0.193  1.00  0.00           C
ATOM   2395  C   THR C  30     -11.361  -7.238   0.901  1.00  0.00           C
ATOM   2396  O   THR C  30     -11.292  -6.054   0.610  1.00  0.00           O
ATOM   2397  CB  THR C  30     -12.416  -9.240  -0.197  1.00  0.00           C
ATOM   2398  OG1 THR C  30     -12.406  -9.967   1.044  1.00  0.00           O
ATOM   2399  CG2 THR C  30     -12.338 -10.220  -1.397  1.00  0.00           C
ATOM   2400  HA  THR C  30     -11.170  -7.737  -1.157  1.00  0.00           H
ATOM   2401  HB  THR C  30     -13.342  -8.642  -0.274  1.00  0.00           H
ATOM   2402  HG1 THR C  30     -13.140 -10.567   1.127  1.00  0.00           H
ATOM   2403  HN  THR C  30      -9.760  -9.286   0.990  1.00  0.00           H
ATOM   2404 HG23 THR C  30     -11.451 -10.866  -1.308  1.00  0.00           H
ATOM   2405 HG21 THR C  30     -13.232 -10.860  -1.421  1.00  0.00           H
ATOM   2406 HG22 THR C  30     -12.281  -9.666  -2.347  1.00  0.00           H
ATOM   2407  N   ILE C  31     -11.544  -7.641   2.180  1.00  0.00           N
ATOM   2408  CA  ILE C  31     -11.436  -6.650   3.248  1.00  0.00           C
ATOM   2409  C   ILE C  31      -9.991  -6.207   3.236  1.00  0.00           C
ATOM   2410  O   ILE C  31      -9.143  -6.977   2.813  1.00  0.00           O
ATOM   2411  CB  ILE C  31     -11.921  -7.101   4.660  1.00  0.00           C
ATOM   2412  CG1 ILE C  31     -11.037  -8.241   5.252  1.00  0.00           C
ATOM   2413  CG2 ILE C  31     -13.427  -7.483   4.604  1.00  0.00           C
ATOM   2414  HA  ILE C  31     -12.057  -5.781   2.966  1.00  0.00           H
ATOM   2415  HB  ILE C  31     -11.826  -6.226   5.325  1.00  0.00           H
ATOM   2416  CD  ILE C  31     -11.364  -8.572   6.733  1.00  0.00           C
ATOM   2417  HD3 ILE C  31     -12.364  -9.018   6.835  1.00  0.00           H
ATOM   2418  HD2 ILE C  31     -11.313  -7.662   7.352  1.00  0.00           H
ATOM   2419  HD1 ILE C  31     -10.633  -9.298   7.121  1.00  0.00           H
ATOM   2420  HN  ILE C  31     -11.646  -8.608   2.411  1.00  0.00           H
ATOM   2421 HG12 ILE C  31     -11.163  -9.156   4.656  1.00  0.00           H
ATOM   2422 HG13 ILE C  31      -9.977  -7.943   5.210  1.00  0.00           H
ATOM   2423 HG21 ILE C  31     -13.839  -7.634   5.612  1.00  0.00           H
ATOM   2424 HG22 ILE C  31     -14.011  -6.680   4.129  1.00  0.00           H
ATOM   2425 HG23 ILE C  31     -13.571  -8.406   4.023  1.00  0.00           H
ATOM   2426  N   ALA C  32      -9.685  -4.963   3.661  1.00  0.00           N
ATOM   2427  CA  ALA C  32      -8.328  -4.455   3.474  1.00  0.00           C
ATOM   2428  C   ALA C  32      -7.312  -5.211   4.303  1.00  0.00           C
ATOM   2429  O   ALA C  32      -7.703  -5.944   5.197  1.00  0.00           O
ATOM   2430  CB  ALA C  32      -8.275  -2.944   3.799  1.00  0.00           C
ATOM   2431  HA  ALA C  32      -8.060  -4.575   2.410  1.00  0.00           H
ATOM   2432  HB1 ALA C  32      -7.260  -2.556   3.663  1.00  0.00           H
ATOM   2433  HB2 ALA C  32      -8.965  -2.393   3.140  1.00  0.00           H
ATOM   2434  HB3 ALA C  32      -8.572  -2.770   4.839  1.00  0.00           H
ATOM   2435  HN  ALA C  32     -10.387  -4.360   4.047  1.00  0.00           H
ATOM   2436  N   VAL C  33      -6.005  -5.025   3.995  1.00  0.00           N
ATOM   2437  CA  VAL C  33      -4.928  -5.702   4.720  1.00  0.00           C
ATOM   2438  C   VAL C  33      -3.981  -4.615   5.193  1.00  0.00           C
ATOM   2439  O   VAL C  33      -2.806  -4.609   4.865  1.00  0.00           O
ATOM   2440  CB  VAL C  33      -4.329  -6.833   3.830  1.00  0.00           C
ATOM   2441  CG1 VAL C  33      -5.410  -7.919   3.566  1.00  0.00           C
ATOM   2442  CG2 VAL C  33      -3.754  -6.349   2.471  1.00  0.00           C
ATOM   2443  HA  VAL C  33      -5.295  -6.176   5.646  1.00  0.00           H
ATOM   2444  HB  VAL C  33      -3.499  -7.293   4.386  1.00  0.00           H
ATOM   2445  HN  VAL C  33      -5.737  -4.409   3.251  1.00  0.00           H
ATOM   2446 HG11 VAL C  33      -4.989  -8.758   2.991  1.00  0.00           H
ATOM   2447 HG12 VAL C  33      -5.804  -8.312   4.514  1.00  0.00           H
ATOM   2448 HG13 VAL C  33      -6.247  -7.492   2.993  1.00  0.00           H
ATOM   2449 HG21 VAL C  33      -3.345  -7.212   1.925  1.00  0.00           H
ATOM   2450 HG22 VAL C  33      -4.525  -5.885   1.839  1.00  0.00           H
ATOM   2451 HG23 VAL C  33      -2.937  -5.635   2.624  1.00  0.00           H
ATOM   2452  N   ASP C  34      -4.551  -3.668   5.973  1.00  0.00           N
ATOM   2453  CA  ASP C  34      -3.874  -2.417   6.325  1.00  0.00           C
ATOM   2454  C   ASP C  34      -2.435  -2.534   6.788  1.00  0.00           C
ATOM   2455  O   ASP C  34      -1.646  -1.669   6.437  1.00  0.00           O
ATOM   2456  CB  ASP C  34      -4.657  -1.699   7.460  1.00  0.00           C
ATOM   2457  CG  ASP C  34      -6.102  -1.425   7.121  1.00  0.00           C
ATOM   2458  OD1 ASP C  34      -6.801  -2.389   6.711  1.00  0.00           O
ATOM   2459  OD2 ASP C  34      -6.561  -0.260   7.269  1.00  0.00           O
ATOM   2460  HA  ASP C  34      -3.894  -1.764   5.440  1.00  0.00           H
ATOM   2461  HB2 ASP C  34      -4.654  -2.338   8.355  1.00  0.00           H
ATOM   2462  HN  ASP C  34      -5.511  -3.771   6.242  1.00  0.00           H
ATOM   2463  HB3 ASP C  34      -4.144  -0.756   7.699  1.00  0.00           H
ATOM   2464  N   THR C  35      -2.083  -3.559   7.594  1.00  0.00           N
ATOM   2465  CA  THR C  35      -0.763  -3.615   8.232  1.00  0.00           C
ATOM   2466  C   THR C  35      -0.344  -5.060   8.337  1.00  0.00           C
ATOM   2467  O   THR C  35      -1.130  -5.896   7.928  1.00  0.00           O
ATOM   2468  CB  THR C  35      -0.824  -2.997   9.659  1.00  0.00           C
ATOM   2469  OG1 THR C  35      -1.546  -3.881  10.536  1.00  0.00           O
ATOM   2470  CG2 THR C  35      -1.503  -1.603   9.661  1.00  0.00           C
ATOM   2471  HA  THR C  35      -0.008  -3.088   7.625  1.00  0.00           H
ATOM   2472  HB  THR C  35       0.207  -2.886  10.036  1.00  0.00           H
ATOM   2473  HG1 THR C  35      -1.583  -3.549  11.429  1.00  0.00           H
ATOM   2474  HN  THR C  35      -2.738  -4.280   7.807  1.00  0.00           H
ATOM   2475 HG23 THR C  35      -2.583  -1.712   9.506  1.00  0.00           H
ATOM   2476 HG21 THR C  35      -1.344  -1.102  10.629  1.00  0.00           H
ATOM   2477 HG22 THR C  35      -1.097  -0.970   8.863  1.00  0.00           H
ATOM   2478  N   GLY C  36       0.845  -5.409   8.874  1.00  0.00           N
ATOM   2479  CA  GLY C  36       1.180  -6.824   9.002  1.00  0.00           C
ATOM   2480  C   GLY C  36       0.206  -7.479   9.951  1.00  0.00           C
ATOM   2481  O   GLY C  36      -0.342  -8.520   9.627  1.00  0.00           O
ATOM   2482  HN  GLY C  36       1.495  -4.731   9.219  1.00  0.00           H
ATOM   2483  HA2 GLY C  36       1.147  -7.305   8.011  1.00  0.00           H
ATOM   2484  HA3 GLY C  36       2.199  -6.951   9.401  1.00  0.00           H
ATOM   2485  N   ALA C  37      -0.023  -6.883  11.143  1.00  0.00           N
ATOM   2486  CA  ALA C  37      -0.928  -7.505  12.108  1.00  0.00           C
ATOM   2487  C   ALA C  37      -2.320  -7.652  11.534  1.00  0.00           C
ATOM   2488  O   ALA C  37      -2.905  -8.714  11.672  1.00  0.00           O
ATOM   2489  CB  ALA C  37      -1.023  -6.676  13.415  1.00  0.00           C
ATOM   2490  HA  ALA C  37      -0.527  -8.502  12.362  1.00  0.00           H
ATOM   2491  HB1 ALA C  37      -1.697  -7.171  14.133  1.00  0.00           H
ATOM   2492  HB2 ALA C  37      -0.027  -6.581  13.876  1.00  0.00           H
ATOM   2493  HB3 ALA C  37      -1.413  -5.668  13.205  1.00  0.00           H
ATOM   2494  HN  ALA C  37       0.435  -6.025  11.387  1.00  0.00           H
ATOM   2495  N   ILE C  38      -2.871  -6.597  10.893  1.00  0.00           N
ATOM   2496  CA  ILE C  38      -4.229  -6.684  10.351  1.00  0.00           C
ATOM   2497  C   ILE C  38      -4.228  -7.587   9.133  1.00  0.00           C
ATOM   2498  O   ILE C  38      -5.222  -8.259   8.913  1.00  0.00           O
ATOM   2499  CB  ILE C  38      -4.846  -5.270  10.112  1.00  0.00           C
ATOM   2500  CG1 ILE C  38      -5.113  -4.576  11.485  1.00  0.00           C
ATOM   2501  CG2 ILE C  38      -6.129  -5.346   9.235  1.00  0.00           C
ATOM   2502  HA  ILE C  38      -4.865  -7.170  11.107  1.00  0.00           H
ATOM   2503  HB  ILE C  38      -4.116  -4.660   9.566  1.00  0.00           H
ATOM   2504  CD  ILE C  38      -5.431  -3.059  11.387  1.00  0.00           C
ATOM   2505  HD3 ILE C  38      -6.368  -2.866  10.844  1.00  0.00           H
ATOM   2506  HD2 ILE C  38      -4.610  -2.528  10.882  1.00  0.00           H
ATOM   2507  HD1 ILE C  38      -5.539  -2.637  12.399  1.00  0.00           H
ATOM   2508  HN  ILE C  38      -2.344  -5.758  10.754  1.00  0.00           H
ATOM   2509 HG12 ILE C  38      -5.946  -5.084  11.998  1.00  0.00           H
ATOM   2510 HG13 ILE C  38      -4.217  -4.677  12.119  1.00  0.00           H
ATOM   2511 HG21 ILE C  38      -6.546  -4.346   9.049  1.00  0.00           H
ATOM   2512 HG22 ILE C  38      -5.907  -5.785   8.251  1.00  0.00           H
ATOM   2513 HG23 ILE C  38      -6.894  -5.962   9.732  1.00  0.00           H
ATOM   2514  N   PHE C  39      -3.138  -7.649   8.333  1.00  0.00           N
ATOM   2515  CA  PHE C  39      -3.093  -8.597   7.216  1.00  0.00           C
ATOM   2516  C   PHE C  39      -3.204  -9.993   7.792  1.00  0.00           C
ATOM   2517  O   PHE C  39      -3.936 -10.810   7.258  1.00  0.00           O
ATOM   2518  CB  PHE C  39      -1.778  -8.424   6.399  1.00  0.00           C
ATOM   2519  CG  PHE C  39      -1.595  -9.234   5.101  1.00  0.00           C
ATOM   2520  CD1 PHE C  39      -2.622  -9.962   4.488  1.00  0.00           C
ATOM   2521  CD2 PHE C  39      -0.329  -9.221   4.503  1.00  0.00           C
ATOM   2522  CE1 PHE C  39      -2.380 -10.660   3.300  1.00  0.00           C
ATOM   2523  CE2 PHE C  39      -0.075  -9.947   3.332  1.00  0.00           C
ATOM   2524  CZ  PHE C  39      -1.104 -10.678   2.736  1.00  0.00           C
ATOM   2525  HA  PHE C  39      -3.960  -8.378   6.573  1.00  0.00           H
ATOM   2526  HB2 PHE C  39      -1.703  -7.375   6.081  1.00  0.00           H
ATOM   2527  HN  PHE C  39      -2.339  -7.082   8.519  1.00  0.00           H
ATOM   2528  HD2 PHE C  39       0.476  -8.646   4.949  1.00  0.00           H
ATOM   2529  HE2 PHE C  39       0.916  -9.942   2.892  1.00  0.00           H
ATOM   2530  HZ  PHE C  39      -0.917 -11.253   1.834  1.00  0.00           H
ATOM   2531  HE1 PHE C  39      -3.192 -11.187   2.814  1.00  0.00           H
ATOM   2532  HD1 PHE C  39      -3.617  -9.998   4.908  1.00  0.00           H
ATOM   2533  HB3 PHE C  39      -0.927  -8.651   7.060  1.00  0.00           H
ATOM   2534  N   GLN C  40      -2.496 -10.290   8.906  1.00  0.00           N
ATOM   2535  CA  GLN C  40      -2.647 -11.601   9.532  1.00  0.00           C
ATOM   2536  C   GLN C  40      -4.057 -11.754  10.056  1.00  0.00           C
ATOM   2537  O   GLN C  40      -4.626 -12.816   9.862  1.00  0.00           O
ATOM   2538  CB  GLN C  40      -1.615 -11.818  10.672  1.00  0.00           C
ATOM   2539  CG  GLN C  40      -1.724 -13.208  11.353  1.00  0.00           C
ATOM   2540  CD  GLN C  40      -1.499 -14.349  10.387  1.00  0.00           C
ATOM   2541  OE1 GLN C  40      -0.361 -14.760  10.219  1.00  0.00           O
ATOM   2542  NE2 GLN C  40      -2.555 -14.888   9.736  1.00  0.00           N
ATOM   2543  HA  GLN C  40      -2.464 -12.364   8.758  1.00  0.00           H
ATOM   2544  HB2 GLN C  40      -0.604 -11.716  10.253  1.00  0.00           H
ATOM   2545  HN  GLN C  40      -1.890  -9.617   9.334  1.00  0.00           H
ATOM   2546  HG2 GLN C  40      -0.965 -13.271  12.150  1.00  0.00           H
ATOM   2547  HB3 GLN C  40      -1.748 -11.037  11.438  1.00  0.00           H
ATOM   2548  HG3 GLN C  40      -2.707 -13.309  11.839  1.00  0.00           H
ATOM   2549 HE22 GLN C  40      -2.423 -15.673   9.131  1.00  0.00           H
ATOM   2550 HE21 GLN C  40      -3.477 -14.525   9.853  1.00  0.00           H
ATOM   2551  N   ALA C  41      -4.650 -10.729  10.712  1.00  0.00           N
ATOM   2552  CA  ALA C  41      -6.016 -10.881  11.217  1.00  0.00           C
ATOM   2553  C   ALA C  41      -6.933 -11.266  10.078  1.00  0.00           C
ATOM   2554  O   ALA C  41      -7.698 -12.208  10.217  1.00  0.00           O
ATOM   2555  CB  ALA C  41      -6.564  -9.598  11.894  1.00  0.00           C
ATOM   2556  HA  ALA C  41      -6.001 -11.677  11.980  1.00  0.00           H
ATOM   2557  HB1 ALA C  41      -7.553  -9.799  12.335  1.00  0.00           H
ATOM   2558  HB2 ALA C  41      -5.882  -9.270  12.695  1.00  0.00           H
ATOM   2559  HB3 ALA C  41      -6.673  -8.786  11.162  1.00  0.00           H
ATOM   2560  HN  ALA C  41      -4.169  -9.866  10.866  1.00  0.00           H
ATOM   2561  N   HIS C  42      -6.850 -10.547   8.936  1.00  0.00           N
ATOM   2562  CA  HIS C  42      -7.634 -10.920   7.760  1.00  0.00           C
ATOM   2563  C   HIS C  42      -7.374 -12.369   7.413  1.00  0.00           C
ATOM   2564  O   HIS C  42      -8.319 -13.077   7.101  1.00  0.00           O
ATOM   2565  CB  HIS C  42      -7.267 -10.027   6.543  1.00  0.00           C
ATOM   2566  CG  HIS C  42      -7.858 -10.577   5.276  1.00  0.00           C
ATOM   2567  ND1 HIS C  42      -9.242 -10.835   4.983  1.00  0.00           N
ATOM   2568  CD2 HIS C  42      -7.251 -10.962   4.137  1.00  0.00           C
ATOM   2569  CE1 HIS C  42      -9.343 -11.301   3.824  1.00  0.00           C
ATOM   2570  NE2 HIS C  42      -8.164 -11.392   3.293  1.00  0.00           N
ATOM   2571  HA  HIS C  42      -8.704 -10.789   7.990  1.00  0.00           H
ATOM   2572  HB2 HIS C  42      -7.627  -8.998   6.702  1.00  0.00           H
ATOM   2573  HN  HIS C  42      -6.228  -9.767   8.871  1.00  0.00           H
ATOM   2574  HD2 HIS C  42      -6.180 -10.927   3.944  1.00  0.00           H
ATOM   2575  HE2 HIS C  42      -7.966 -11.752   2.349  1.00  0.00           H
ATOM   2576  HE1 HIS C  42     -10.283 -11.584   3.347  1.00  0.00           H
ATOM   2577  HB3 HIS C  42      -6.175  -9.995   6.421  1.00  0.00           H
ATOM   2578  N   CYS C  43      -6.098 -12.820   7.469  1.00  0.00           N
ATOM   2579  CA  CYS C  43      -5.772 -14.211   7.150  1.00  0.00           C
ATOM   2580  C   CYS C  43      -5.726 -15.101   8.378  1.00  0.00           C
ATOM   2581  O   CYS C  43      -5.033 -16.104   8.324  1.00  0.00           O
ATOM   2582  CB  CYS C  43      -4.414 -14.237   6.403  1.00  0.00           C
ATOM   2583  SG  CYS C  43      -4.504 -13.101   4.983  1.00  0.00           S
ATOM   2584  HA  CYS C  43      -6.521 -14.641   6.463  1.00  0.00           H
ATOM   2585  HB2 CYS C  43      -3.624 -13.885   7.081  1.00  0.00           H
ATOM   2586  HN  CYS C  43      -5.352 -12.211   7.746  1.00  0.00           H
ATOM   2587  HG1 CYS C  43      -3.578 -13.254   4.618  1.00  0.00           H
ATOM   2588  HB3 CYS C  43      -4.163 -15.249   6.045  1.00  0.00           H
ATOM   2589  N   ALA C  44      -6.450 -14.778   9.478  1.00  0.00           N
ATOM   2590  CA  ALA C  44      -6.522 -15.664  10.644  1.00  0.00           C
ATOM   2591  C   ALA C  44      -7.983 -16.007  10.810  1.00  0.00           C
ATOM   2592  O   ALA C  44      -8.543 -15.820  11.879  1.00  0.00           O
ATOM   2593  CB  ALA C  44      -5.973 -14.966  11.915  1.00  0.00           C
ATOM   2594  HA  ALA C  44      -5.970 -16.608  10.500  1.00  0.00           H
ATOM   2595  HB1 ALA C  44      -6.050 -15.637  12.784  1.00  0.00           H
ATOM   2596  HB2 ALA C  44      -4.918 -14.692  11.782  1.00  0.00           H
ATOM   2597  HB3 ALA C  44      -6.553 -14.054  12.123  1.00  0.00           H
ATOM   2598  HN  ALA C  44      -6.996 -13.942   9.515  1.00  0.00           H
ATOM   2599  N   SER C  45      -8.614 -16.490   9.717  1.00  0.00           N
ATOM   2600  CA  SER C  45     -10.068 -16.634   9.705  1.00  0.00           C
ATOM   2601  C   SER C  45     -10.525 -17.234   8.397  1.00  0.00           C
ATOM   2602  O   SER C  45     -11.174 -18.268   8.414  1.00  0.00           O
ATOM   2603  CB  SER C  45     -10.729 -15.236   9.831  1.00  0.00           C
ATOM   2604  OG  SER C  45     -10.114 -14.343   8.884  1.00  0.00           O
ATOM   2605  HA  SER C  45     -10.392 -17.276  10.541  1.00  0.00           H
ATOM   2606  HB2 SER C  45     -11.812 -15.311   9.635  1.00  0.00           H
ATOM   2607  HN  SER C  45      -8.093 -16.703   8.886  1.00  0.00           H
ATOM   2608  HG1 SER C  45     -10.472 -13.459   8.915  1.00  0.00           H
ATOM   2609  HB3 SER C  45     -10.595 -14.829  10.846  1.00  0.00           H
ATOM   2610  N   LYS C  46     -10.192 -16.573   7.264  1.00  0.00           N
ATOM   2611  CA  LYS C  46     -10.680 -17.034   5.970  1.00  0.00           C
ATOM   2612  C   LYS C  46      -9.730 -18.053   5.362  1.00  0.00           C
ATOM   2613  O   LYS C  46     -10.233 -19.067   4.897  1.00  0.00           O
ATOM   2614  CB  LYS C  46     -10.926 -15.804   5.058  1.00  0.00           C
ATOM   2615  CG  LYS C  46     -11.796 -14.670   5.677  1.00  0.00           C
ATOM   2616  CD  LYS C  46     -13.169 -15.148   6.224  1.00  0.00           C
ATOM   2617  CE  LYS C  46     -14.000 -14.005   6.877  1.00  0.00           C
ATOM   2618  NZ  LYS C  46     -14.376 -12.921   5.940  1.00  0.00           N
ATOM   2619  HA  LYS C  46     -11.650 -17.538   6.096  1.00  0.00           H
ATOM   2620  HB2 LYS C  46      -9.951 -15.355   4.828  1.00  0.00           H
ATOM   2621  HN  LYS C  46      -9.609 -15.761   7.293  1.00  0.00           H
ATOM   2622  HG2 LYS C  46     -11.250 -14.173   6.493  1.00  0.00           H
ATOM   2623  HB3 LYS C  46     -11.383 -16.154   4.120  1.00  0.00           H
ATOM   2624  HD2 LYS C  46     -13.746 -15.613   5.408  1.00  0.00           H
ATOM   2625  HG3 LYS C  46     -11.960 -13.916   4.889  1.00  0.00           H
ATOM   2626  HE2 LYS C  46     -14.925 -14.451   7.287  1.00  0.00           H
ATOM   2627  HD3 LYS C  46     -13.013 -15.900   7.013  1.00  0.00           H
ATOM   2628  HZ1 LYS C  46     -15.074 -12.238   6.405  1.00  0.00           H
ATOM   2629  HZ2 LYS C  46     -13.535 -12.313   5.640  1.00  0.00           H
ATOM   2630  HZ3 LYS C  46     -14.852 -13.308   5.051  1.00  0.00           H
ATOM   2631  HE3 LYS C  46     -13.432 -13.581   7.723  1.00  0.00           H
ATOM   2632  N   GLY C  47      -8.384 -17.852   5.351  1.00  0.00           N
ATOM   2633  CA  GLY C  47      -7.517 -18.929   4.866  1.00  0.00           C
ATOM   2634  C   GLY C  47      -6.087 -18.557   4.532  1.00  0.00           C
ATOM   2635  O   GLY C  47      -5.771 -17.387   4.403  1.00  0.00           O
ATOM   2636  HN  GLY C  47      -7.960 -17.019   5.734  1.00  0.00           H
ATOM   2637  HA2 GLY C  47      -7.502 -19.710   5.648  1.00  0.00           H
ATOM   2638  HA3 GLY C  47      -7.927 -19.370   3.941  1.00  0.00           H
ATOM   2639  N   SER C  48      -5.220 -19.589   4.378  1.00  0.00           N
ATOM   2640  CA  SER C  48      -3.807 -19.411   4.031  1.00  0.00           C
ATOM   2641  C   SER C  48      -3.046 -18.395   4.859  1.00  0.00           C
ATOM   2642  O   SER C  48      -3.585 -17.932   5.852  1.00  0.00           O
ATOM   2643  CB  SER C  48      -3.652 -19.205   2.504  1.00  0.00           C
ATOM   2644  OG  SER C  48      -4.488 -20.124   1.791  1.00  0.00           O
ATOM   2645  HA  SER C  48      -3.295 -20.365   4.250  1.00  0.00           H
ATOM   2646  HB2 SER C  48      -3.836 -18.170   2.188  1.00  0.00           H
ATOM   2647  HN  SER C  48      -5.553 -20.532   4.449  1.00  0.00           H
ATOM   2648  HG1 SER C  48      -4.273 -20.116   0.863  1.00  0.00           H
ATOM   2649  HB3 SER C  48      -2.624 -19.447   2.228  1.00  0.00           H
ATOM   2650  N   LYS C  49      -1.783 -18.066   4.480  1.00  0.00           N
ATOM   2651  CA  LYS C  49      -0.924 -17.219   5.301  1.00  0.00           C
ATOM   2652  C   LYS C  49      -0.756 -15.897   4.582  1.00  0.00           C
ATOM   2653  O   LYS C  49      -0.859 -15.913   3.365  1.00  0.00           O
ATOM   2654  CB  LYS C  49       0.452 -17.936   5.428  1.00  0.00           C
ATOM   2655  CG  LYS C  49       0.298 -19.399   5.933  1.00  0.00           C
ATOM   2656  CD  LYS C  49       1.670 -20.118   6.037  1.00  0.00           C
ATOM   2657  CE  LYS C  49       1.496 -21.626   6.367  1.00  0.00           C
ATOM   2658  NZ  LYS C  49       2.802 -22.284   6.601  1.00  0.00           N
ATOM   2659  HA  LYS C  49      -1.352 -17.101   6.309  1.00  0.00           H
ATOM   2660  HB2 LYS C  49       0.917 -17.961   4.430  1.00  0.00           H
ATOM   2661  HN  LYS C  49      -1.360 -18.402   3.641  1.00  0.00           H
ATOM   2662  HG2 LYS C  49      -0.196 -19.398   6.919  1.00  0.00           H
ATOM   2663  HB3 LYS C  49       1.125 -17.381   6.097  1.00  0.00           H
ATOM   2664  HD2 LYS C  49       2.212 -20.026   5.081  1.00  0.00           H
ATOM   2665  HG3 LYS C  49      -0.333 -19.974   5.237  1.00  0.00           H
ATOM   2666  HE2 LYS C  49       0.868 -21.734   7.267  1.00  0.00           H
ATOM   2667  HD3 LYS C  49       2.272 -19.632   6.822  1.00  0.00           H
ATOM   2668  HZ1 LYS C  49       2.689 -23.352   6.739  1.00  0.00           H
ATOM   2669  HZ2 LYS C  49       3.480 -22.136   5.773  1.00  0.00           H
ATOM   2670  HZ3 LYS C  49       3.293 -21.897   7.484  1.00  0.00           H
ATOM   2671  HE3 LYS C  49       0.980 -22.125   5.529  1.00  0.00           H
ATOM   2672  N   PRO C  50      -0.501 -14.745   5.251  1.00  0.00           N
ATOM   2673  CA  PRO C  50      -0.356 -13.486   4.525  1.00  0.00           C
ATOM   2674  C   PRO C  50       0.998 -13.413   3.852  1.00  0.00           C
ATOM   2675  O   PRO C  50       1.973 -13.229   4.560  1.00  0.00           O
ATOM   2676  CB  PRO C  50      -0.471 -12.496   5.715  1.00  0.00           C
ATOM   2677  CG  PRO C  50       0.095 -13.269   6.925  1.00  0.00           C
ATOM   2678  CD  PRO C  50      -0.425 -14.702   6.704  1.00  0.00           C
ATOM   2679  HA  PRO C  50      -1.174 -13.323   3.805  1.00  0.00           H
ATOM   2680  HD3 PRO C  50      -1.433 -14.805   7.123  1.00  0.00           H
ATOM   2681  HD2 PRO C  50       0.251 -15.441   7.159  1.00  0.00           H
ATOM   2682  HG3 PRO C  50      -0.220 -12.845   7.890  1.00  0.00           H
ATOM   2683  HG2 PRO C  50       1.195 -13.282   6.881  1.00  0.00           H
ATOM   2684  HB2 PRO C  50       0.076 -11.558   5.555  1.00  0.00           H
ATOM   2685  HB3 PRO C  50      -1.530 -12.265   5.914  1.00  0.00           H
ATOM   2686  N   LEU C  51       1.099 -13.546   2.505  1.00  0.00           N
ATOM   2687  CA  LEU C  51       2.398 -13.469   1.829  1.00  0.00           C
ATOM   2688  C   LEU C  51       2.460 -12.243   0.943  1.00  0.00           C
ATOM   2689  O   LEU C  51       1.410 -11.714   0.614  1.00  0.00           O
ATOM   2690  CB  LEU C  51       2.632 -14.697   0.907  1.00  0.00           C
ATOM   2691  CG  LEU C  51       2.327 -16.076   1.565  1.00  0.00           C
ATOM   2692  CD1 LEU C  51       2.779 -17.198   0.592  1.00  0.00           C
ATOM   2693  CD2 LEU C  51       3.017 -16.255   2.945  1.00  0.00           C
ATOM   2694  HA  LEU C  51       3.230 -13.423   2.550  1.00  0.00           H
ATOM   2695  HB2 LEU C  51       1.979 -14.599   0.022  1.00  0.00           H
ATOM   2696  HN  LEU C  51       0.292 -13.684   1.931  1.00  0.00           H
ATOM   2697  HG  LEU C  51       1.236 -16.173   1.709  1.00  0.00           H
ATOM   2698  HB3 LEU C  51       3.676 -14.683   0.554  1.00  0.00           H
ATOM   2699 HD21 LEU C  51       2.982 -17.309   3.260  1.00  0.00           H
ATOM   2700 HD22 LEU C  51       4.069 -15.945   2.896  1.00  0.00           H
ATOM   2701 HD23 LEU C  51       2.517 -15.656   3.717  1.00  0.00           H
ATOM   2702 HD11 LEU C  51       2.445 -18.189   0.937  1.00  0.00           H
ATOM   2703 HD12 LEU C  51       2.379 -17.012  -0.410  1.00  0.00           H
ATOM   2704 HD13 LEU C  51       3.870 -17.204   0.498  1.00  0.00           H
ATOM   2705  N   CYS C  52       3.676 -11.806   0.535  1.00  0.00           N
ATOM   2706  CA  CYS C  52       3.815 -10.724  -0.443  1.00  0.00           C
ATOM   2707  C   CYS C  52       3.961 -11.327  -1.820  1.00  0.00           C
ATOM   2708  O   CYS C  52       4.570 -12.381  -1.882  1.00  0.00           O
ATOM   2709  CB  CYS C  52       5.066  -9.867  -0.133  1.00  0.00           C
ATOM   2710  SG  CYS C  52       4.912  -9.229   1.563  1.00  0.00           S
ATOM   2711  HA  CYS C  52       2.933 -10.076  -0.416  1.00  0.00           H
ATOM   2712  HB2 CYS C  52       5.978 -10.480  -0.191  1.00  0.00           H
ATOM   2713  HN  CYS C  52       4.511 -12.264   0.843  1.00  0.00           H
ATOM   2714  HG1 CYS C  52       5.817  -8.790   1.635  1.00  0.00           H
ATOM   2715  HB3 CYS C  52       5.156  -9.033  -0.844  1.00  0.00           H
ATOM   2716  N   CYS C  53       3.433 -10.734  -2.921  1.00  0.00           N
ATOM   2717  CA  CYS C  53       3.491 -11.411  -4.221  1.00  0.00           C
ATOM   2718  C   CYS C  53       3.613 -10.464  -5.398  1.00  0.00           C
ATOM   2719  O   CYS C  53       3.549  -9.263  -5.185  1.00  0.00           O
ATOM   2720  CB  CYS C  53       2.274 -12.356  -4.361  1.00  0.00           C
ATOM   2721  SG  CYS C  53       2.199 -13.482  -2.927  1.00  0.00           S
ATOM   2722  HA  CYS C  53       4.398 -12.021  -4.268  1.00  0.00           H
ATOM   2723  HB2 CYS C  53       1.366 -11.745  -4.406  1.00  0.00           H
ATOM   2724  HN  CYS C  53       2.933  -9.870  -2.859  1.00  0.00           H
ATOM   2725  HG1 CYS C  53       1.633 -14.201  -3.339  1.00  0.00           H
ATOM   2726  HB3 CYS C  53       2.333 -12.965  -5.276  1.00  0.00           H
ATOM   2727  N   VAL C  54       3.818 -10.998  -6.633  1.00  0.00           N
ATOM   2728  CA  VAL C  54       4.151 -10.164  -7.791  1.00  0.00           C
ATOM   2729  C   VAL C  54       2.977  -9.733  -8.646  1.00  0.00           C
ATOM   2730  O   VAL C  54       3.249  -9.086  -9.646  1.00  0.00           O
ATOM   2731  CB  VAL C  54       5.239 -10.830  -8.698  1.00  0.00           C
ATOM   2732  CG1 VAL C  54       6.482 -11.266  -7.874  1.00  0.00           C
ATOM   2733  CG2 VAL C  54       4.683 -12.022  -9.530  1.00  0.00           C
ATOM   2734  HA  VAL C  54       4.598  -9.229  -7.426  1.00  0.00           H
ATOM   2735  HB  VAL C  54       5.594 -10.076  -9.426  1.00  0.00           H
ATOM   2736  HN  VAL C  54       3.795 -11.987  -6.770  1.00  0.00           H
ATOM   2737 HG11 VAL C  54       7.244 -11.711  -8.531  1.00  0.00           H
ATOM   2738 HG12 VAL C  54       6.932 -10.408  -7.358  1.00  0.00           H
ATOM   2739 HG13 VAL C  54       6.214 -12.009  -7.115  1.00  0.00           H
ATOM   2740 HG21 VAL C  54       5.460 -12.398 -10.213  1.00  0.00           H
ATOM   2741 HG22 VAL C  54       4.362 -12.854  -8.889  1.00  0.00           H
ATOM   2742 HG23 VAL C  54       3.825 -11.715 -10.145  1.00  0.00           H
ATOM   2743  N   ALA C  55       1.694 -10.040  -8.332  1.00  0.00           N
ATOM   2744  CA  ALA C  55       0.604  -9.620  -9.222  1.00  0.00           C
ATOM   2745  C   ALA C  55      -0.688  -9.404  -8.467  1.00  0.00           C
ATOM   2746  O   ALA C  55      -0.797 -10.009  -7.415  1.00  0.00           O
ATOM   2747  CB  ALA C  55       0.379 -10.744 -10.264  1.00  0.00           C
ATOM   2748  HA  ALA C  55       0.879  -8.689  -9.740  1.00  0.00           H
ATOM   2749  HB1 ALA C  55      -0.401 -10.473 -10.991  1.00  0.00           H
ATOM   2750  HB2 ALA C  55       1.312 -10.949 -10.811  1.00  0.00           H
ATOM   2751  HB3 ALA C  55       0.062 -11.662  -9.748  1.00  0.00           H
ATOM   2752  HN  ALA C  55       1.468 -10.595  -7.529  1.00  0.00           H
ATOM   2753  N   PRO C  56      -1.689  -8.597  -8.910  1.00  0.00           N
ATOM   2754  CA  PRO C  56      -2.958  -8.532  -8.189  1.00  0.00           C
ATOM   2755  C   PRO C  56      -3.959  -9.552  -8.704  1.00  0.00           C
ATOM   2756  O   PRO C  56      -5.106  -9.175  -8.890  1.00  0.00           O
ATOM   2757  CB  PRO C  56      -3.364  -7.095  -8.605  1.00  0.00           C
ATOM   2758  CG  PRO C  56      -2.910  -7.021 -10.080  1.00  0.00           C
ATOM   2759  CD  PRO C  56      -1.522  -7.704 -10.049  1.00  0.00           C
ATOM   2760  HA  PRO C  56      -2.852  -8.601  -7.096  1.00  0.00           H
ATOM   2761  HD3 PRO C  56      -0.752  -6.949  -9.823  1.00  0.00           H
ATOM   2762  HD2 PRO C  56      -1.289  -8.210 -10.998  1.00  0.00           H
ATOM   2763  HG3 PRO C  56      -2.876  -5.989 -10.468  1.00  0.00           H
ATOM   2764  HG2 PRO C  56      -3.607  -7.607 -10.702  1.00  0.00           H
ATOM   2765  HB2 PRO C  56      -4.435  -6.879  -8.477  1.00  0.00           H
ATOM   2766  HB3 PRO C  56      -2.796  -6.356  -8.018  1.00  0.00           H
ATOM   2767  N   VAL C  57      -3.578 -10.829  -8.957  1.00  0.00           N
ATOM   2768  CA  VAL C  57      -4.500 -11.780  -9.592  1.00  0.00           C
ATOM   2769  C   VAL C  57      -4.474 -13.105  -8.861  1.00  0.00           C
ATOM   2770  O   VAL C  57      -3.403 -13.484  -8.415  1.00  0.00           O
ATOM   2771  CB  VAL C  57      -4.071 -11.978 -11.077  1.00  0.00           C
ATOM   2772  CG1 VAL C  57      -5.120 -12.803 -11.873  1.00  0.00           C
ATOM   2773  CG2 VAL C  57      -3.848 -10.610 -11.778  1.00  0.00           C
ATOM   2774  HA  VAL C  57      -5.532 -11.399  -9.579  1.00  0.00           H
ATOM   2775  HB  VAL C  57      -3.110 -12.524 -11.092  1.00  0.00           H
ATOM   2776  HN  VAL C  57      -2.643 -11.140  -8.790  1.00  0.00           H
ATOM   2777 HG11 VAL C  57      -4.791 -12.943 -12.914  1.00  0.00           H
ATOM   2778 HG12 VAL C  57      -5.251 -13.796 -11.428  1.00  0.00           H
ATOM   2779 HG13 VAL C  57      -6.094 -12.290 -11.879  1.00  0.00           H
ATOM   2780 HG21 VAL C  57      -3.585 -10.757 -12.837  1.00  0.00           H
ATOM   2781 HG22 VAL C  57      -4.762  -9.999 -11.724  1.00  0.00           H
ATOM   2782 HG23 VAL C  57      -3.024 -10.060 -11.304  1.00  0.00           H
ATOM   2783  N   ALA C  58      -5.617 -13.829  -8.732  1.00  0.00           N
ATOM   2784  CA  ALA C  58      -5.587 -15.141  -8.085  1.00  0.00           C
ATOM   2785  C   ALA C  58      -5.078 -16.149  -9.089  1.00  0.00           C
ATOM   2786  O   ALA C  58      -5.336 -15.961 -10.266  1.00  0.00           O
ATOM   2787  CB  ALA C  58      -6.984 -15.592  -7.583  1.00  0.00           C
ATOM   2788  HA  ALA C  58      -4.919 -15.086  -7.211  1.00  0.00           H
ATOM   2789  HB1 ALA C  58      -6.916 -16.574  -7.088  1.00  0.00           H
ATOM   2790  HB2 ALA C  58      -7.386 -14.861  -6.865  1.00  0.00           H
ATOM   2791  HB3 ALA C  58      -7.683 -15.674  -8.429  1.00  0.00           H
ATOM   2792  HN  ALA C  58      -6.486 -13.513  -9.116  1.00  0.00           H
ATOM   2793  N   ASP C  59      -4.351 -17.213  -8.677  1.00  0.00           N
ATOM   2794  CA  ASP C  59      -3.708 -18.082  -9.664  1.00  0.00           C
ATOM   2795  C   ASP C  59      -3.330 -19.412  -9.050  1.00  0.00           C
ATOM   2796  O   ASP C  59      -3.457 -19.532  -7.843  1.00  0.00           O
ATOM   2797  CB  ASP C  59      -2.442 -17.324 -10.135  1.00  0.00           C
ATOM   2798  CG  ASP C  59      -1.775 -17.988 -11.308  1.00  0.00           C
ATOM   2799  OD1 ASP C  59      -0.757 -18.700 -11.098  1.00  0.00           O
ATOM   2800  OD2 ASP C  59      -2.268 -17.809 -12.454  1.00  0.00           O
ATOM   2801  HA  ASP C  59      -4.387 -18.275 -10.512  1.00  0.00           H
ATOM   2802  HB2 ASP C  59      -2.701 -16.297 -10.438  1.00  0.00           H
ATOM   2803  HN  ASP C  59      -4.163 -17.374  -7.707  1.00  0.00           H
ATOM   2804  HB3 ASP C  59      -1.757 -17.257  -9.277  1.00  0.00           H
ATOM   2805  N   GLN C  60      -2.870 -20.407  -9.847  1.00  0.00           N
ATOM   2806  CA  GLN C  60      -2.458 -21.688  -9.271  1.00  0.00           C
ATOM   2807  C   GLN C  60      -1.112 -21.562  -8.587  1.00  0.00           C
ATOM   2808  O   GLN C  60      -0.894 -22.312  -7.650  1.00  0.00           O
ATOM   2809  CB  GLN C  60      -2.378 -22.831 -10.323  1.00  0.00           C
ATOM   2810  CG  GLN C  60      -3.686 -23.019 -11.143  1.00  0.00           C
ATOM   2811  CD  GLN C  60      -4.913 -23.037 -10.260  1.00  0.00           C
ATOM   2812  OE1 GLN C  60      -5.238 -24.087  -9.729  1.00  0.00           O
ATOM   2813  NE2 GLN C  60      -5.611 -21.893 -10.077  1.00  0.00           N
ATOM   2814  HA  GLN C  60      -3.204 -21.988  -8.515  1.00  0.00           H
ATOM   2815  HB2 GLN C  60      -1.544 -22.636 -11.016  1.00  0.00           H
ATOM   2816  HN  GLN C  60      -2.780 -20.283 -10.834  1.00  0.00           H
ATOM   2817  HG2 GLN C  60      -3.781 -22.221 -11.894  1.00  0.00           H
ATOM   2818  HB3 GLN C  60      -2.161 -23.771  -9.788  1.00  0.00           H
ATOM   2819  HG3 GLN C  60      -3.629 -23.971 -11.698  1.00  0.00           H
ATOM   2820 HE22 GLN C  60      -6.420 -21.896  -9.491  1.00  0.00           H
ATOM   2821 HE21 GLN C  60      -5.347 -21.036 -10.519  1.00  0.00           H
ATOM   2822  N   ALA C  61      -0.207 -20.649  -9.019  1.00  0.00           N
ATOM   2823  CA  ALA C  61       1.057 -20.430  -8.304  1.00  0.00           C
ATOM   2824  C   ALA C  61       1.848 -19.320  -8.969  1.00  0.00           C
ATOM   2825  O   ALA C  61       1.752 -19.232 -10.182  1.00  0.00           O
ATOM   2826  CB  ALA C  61       1.961 -21.688  -8.287  1.00  0.00           C
ATOM   2827  HA  ALA C  61       0.819 -20.118  -7.275  1.00  0.00           H
ATOM   2828  HB1 ALA C  61       2.941 -21.448  -7.846  1.00  0.00           H
ATOM   2829  HB2 ALA C  61       1.527 -22.512  -7.704  1.00  0.00           H
ATOM   2830  HB3 ALA C  61       2.108 -22.035  -9.321  1.00  0.00           H
ATOM   2831  HN  ALA C  61      -0.397 -20.084  -9.822  1.00  0.00           H
ATOM   2832  N   LEU C  62       2.616 -18.482  -8.226  1.00  0.00           N
ATOM   2833  CA  LEU C  62       3.332 -17.364  -8.852  1.00  0.00           C
ATOM   2834  C   LEU C  62       4.635 -17.071  -8.138  1.00  0.00           C
ATOM   2835  O   LEU C  62       4.806 -17.513  -7.015  1.00  0.00           O
ATOM   2836  CB  LEU C  62       2.519 -16.041  -8.748  1.00  0.00           C
ATOM   2837  CG  LEU C  62       1.118 -16.077  -9.420  1.00  0.00           C
ATOM   2838  CD1 LEU C  62       0.303 -14.835  -8.968  1.00  0.00           C
ATOM   2839  CD2 LEU C  62       1.217 -16.086 -10.972  1.00  0.00           C
ATOM   2840  HA  LEU C  62       3.576 -17.595  -9.900  1.00  0.00           H
ATOM   2841  HB2 LEU C  62       2.398 -15.827  -7.676  1.00  0.00           H
ATOM   2842  HN  LEU C  62       2.681 -18.582  -7.232  1.00  0.00           H
ATOM   2843  HG  LEU C  62       0.587 -16.976  -9.075  1.00  0.00           H
ATOM   2844  HB3 LEU C  62       3.086 -15.203  -9.182  1.00  0.00           H
ATOM   2845 HD21 LEU C  62       0.211 -16.063 -11.417  1.00  0.00           H
ATOM   2846 HD22 LEU C  62       1.766 -15.199 -11.324  1.00  0.00           H
ATOM   2847 HD23 LEU C  62       1.732 -16.982 -11.342  1.00  0.00           H
ATOM   2848 HD11 LEU C  62      -0.701 -14.821  -9.419  1.00  0.00           H
ATOM   2849 HD12 LEU C  62       0.187 -14.842  -7.877  1.00  0.00           H
ATOM   2850 HD13 LEU C  62       0.832 -13.915  -9.253  1.00  0.00           H
ATOM   2851  N   LEU C  63       5.544 -16.295  -8.772  1.00  0.00           N
ATOM   2852  CA  LEU C  63       6.765 -15.855  -8.089  1.00  0.00           C
ATOM   2853  C   LEU C  63       6.338 -15.051  -6.876  1.00  0.00           C
ATOM   2854  O   LEU C  63       5.406 -14.285  -7.055  1.00  0.00           O
ATOM   2855  CB  LEU C  63       7.623 -15.056  -9.113  1.00  0.00           C
ATOM   2856  CG  LEU C  63       8.992 -14.511  -8.618  1.00  0.00           C
ATOM   2857  CD1 LEU C  63       9.912 -15.630  -8.068  1.00  0.00           C
ATOM   2858  CD2 LEU C  63       9.711 -13.779  -9.786  1.00  0.00           C
ATOM   2859  HA  LEU C  63       7.319 -16.752  -7.794  1.00  0.00           H
ATOM   2860  HB2 LEU C  63       7.814 -15.712  -9.979  1.00  0.00           H
ATOM   2861  HN  LEU C  63       5.363 -15.976  -9.705  1.00  0.00           H
ATOM   2862  HG  LEU C  63       8.808 -13.777  -7.820  1.00  0.00           H
ATOM   2863  HB3 LEU C  63       7.020 -14.204  -9.459  1.00  0.00           H
ATOM   2864 HD21 LEU C  63      10.637 -13.300  -9.430  1.00  0.00           H
ATOM   2865 HD22 LEU C  63       9.974 -14.493 -10.582  1.00  0.00           H
ATOM   2866 HD23 LEU C  63       9.061 -13.004 -10.219  1.00  0.00           H
ATOM   2867 HD11 LEU C  63      10.901 -15.215  -7.823  1.00  0.00           H
ATOM   2868 HD12 LEU C  63       9.488 -16.061  -7.153  1.00  0.00           H
ATOM   2869 HD13 LEU C  63      10.042 -16.430  -8.813  1.00  0.00           H
ATOM   2870  N   CYS C  64       6.928 -15.200  -5.658  1.00  0.00           N
ATOM   2871  CA  CYS C  64       6.378 -14.544  -4.460  1.00  0.00           C
ATOM   2872  C   CYS C  64       7.411 -14.227  -3.386  1.00  0.00           C
ATOM   2873  O   CYS C  64       8.580 -14.523  -3.569  1.00  0.00           O
ATOM   2874  CB  CYS C  64       5.239 -15.431  -3.883  1.00  0.00           C
ATOM   2875  SG  CYS C  64       3.859 -15.524  -5.072  1.00  0.00           S
ATOM   2876  HA  CYS C  64       5.960 -13.576  -4.751  1.00  0.00           H
ATOM   2877  HB2 CYS C  64       5.630 -16.435  -3.675  1.00  0.00           H
ATOM   2878  HN  CYS C  64       7.700 -15.819  -5.528  1.00  0.00           H
ATOM   2879  HG1 CYS C  64       3.162 -15.945  -4.483  1.00  0.00           H
ATOM   2880  HB3 CYS C  64       4.824 -15.030  -2.948  1.00  0.00           H
ATOM   2881  N   GLN C  65       7.000 -13.602  -2.252  1.00  0.00           N
ATOM   2882  CA  GLN C  65       7.916 -13.297  -1.150  1.00  0.00           C
ATOM   2883  C   GLN C  65       7.171 -13.334   0.169  1.00  0.00           C
ATOM   2884  O   GLN C  65       5.972 -13.119   0.147  1.00  0.00           O
ATOM   2885  CB  GLN C  65       8.590 -11.930  -1.430  1.00  0.00           C
ATOM   2886  CG  GLN C  65       9.477 -11.425  -0.266  1.00  0.00           C
ATOM   2887  CD  GLN C  65      10.165 -10.140  -0.662  1.00  0.00           C
ATOM   2888  OE1 GLN C  65       9.637  -9.078  -0.368  1.00  0.00           O
ATOM   2889  NE2 GLN C  65      11.334 -10.204  -1.334  1.00  0.00           N
ATOM   2890  HA  GLN C  65       8.699 -14.059  -1.088  1.00  0.00           H
ATOM   2891  HB2 GLN C  65       9.215 -12.043  -2.328  1.00  0.00           H
ATOM   2892  HN  GLN C  65       6.060 -13.281  -2.151  1.00  0.00           H
ATOM   2893  HG2 GLN C  65       8.859 -11.233   0.623  1.00  0.00           H
ATOM   2894  HB3 GLN C  65       7.811 -11.183  -1.641  1.00  0.00           H
ATOM   2895  HG3 GLN C  65      10.229 -12.186  -0.004  1.00  0.00           H
ATOM   2896 HE22 GLN C  65      11.805  -9.361  -1.596  1.00  0.00           H
ATOM   2897 HE21 GLN C  65      11.746 -11.084  -1.575  1.00  0.00           H
ATOM   2898  N   LYS C  66       7.821 -13.623   1.323  1.00  0.00           N
ATOM   2899  CA  LYS C  66       7.092 -13.688   2.594  1.00  0.00           C
ATOM   2900  C   LYS C  66       6.795 -12.307   3.130  1.00  0.00           C
ATOM   2901  O   LYS C  66       7.422 -11.361   2.682  1.00  0.00           O
ATOM   2902  CB  LYS C  66       7.825 -14.561   3.657  1.00  0.00           C
ATOM   2903  CG  LYS C  66       9.096 -13.886   4.248  1.00  0.00           C
ATOM   2904  CD  LYS C  66       9.797 -14.807   5.286  1.00  0.00           C
ATOM   2905  CE  LYS C  66      11.111 -14.178   5.825  1.00  0.00           C
ATOM   2906  NZ  LYS C  66      11.814 -15.097   6.750  1.00  0.00           N
ATOM   2907  HA  LYS C  66       6.113 -14.160   2.408  1.00  0.00           H
ATOM   2908  HB2 LYS C  66       7.137 -14.781   4.490  1.00  0.00           H
ATOM   2909  HN  LYS C  66       8.805 -13.799   1.320  1.00  0.00           H
ATOM   2910  HG2 LYS C  66       9.810 -13.654   3.443  1.00  0.00           H
ATOM   2911  HB3 LYS C  66       8.103 -15.520   3.190  1.00  0.00           H
ATOM   2912  HD2 LYS C  66       9.114 -15.006   6.128  1.00  0.00           H
ATOM   2913  HG3 LYS C  66       8.822 -12.941   4.745  1.00  0.00           H
ATOM   2914  HE2 LYS C  66      11.778 -13.944   4.978  1.00  0.00           H
ATOM   2915  HD3 LYS C  66      10.041 -15.769   4.813  1.00  0.00           H
ATOM   2916  HZ1 LYS C  66      12.722 -14.650   7.135  1.00  0.00           H
ATOM   2917  HZ2 LYS C  66      11.201 -15.356   7.603  1.00  0.00           H
ATOM   2918  HZ3 LYS C  66      12.102 -16.020   6.263  1.00  0.00           H
ATOM   2919  HE3 LYS C  66      10.873 -13.235   6.345  1.00  0.00           H
ATOM   2920  N   ALA C  67       5.844 -12.182   4.088  1.00  0.00           N
ATOM   2921  CA  ALA C  67       5.517 -10.880   4.674  1.00  0.00           C
ATOM   2922  C   ALA C  67       6.115 -10.790   6.059  1.00  0.00           C
ATOM   2923  O   ALA C  67       6.658 -11.783   6.517  1.00  0.00           O
ATOM   2924  CB  ALA C  67       3.976 -10.722   4.720  1.00  0.00           C
ATOM   2925  HA  ALA C  67       5.933 -10.051   4.081  1.00  0.00           H
ATOM   2926  HB1 ALA C  67       3.677  -9.713   5.041  1.00  0.00           H
ATOM   2927  HB2 ALA C  67       3.549 -10.911   3.722  1.00  0.00           H
ATOM   2928  HB3 ALA C  67       3.556 -11.451   5.428  1.00  0.00           H
ATOM   2929  HN  ALA C  67       5.358 -12.984   4.444  1.00  0.00           H
ATOM   2930  N   ILE C  68       6.024  -9.610   6.724  1.00  0.00           N
ATOM   2931  CA  ILE C  68       6.598  -9.437   8.062  1.00  0.00           C
ATOM   2932  C   ILE C  68       5.558  -8.816   8.965  1.00  0.00           C
ATOM   2933  O   ILE C  68       4.558  -8.332   8.458  1.00  0.00           O
ATOM   2934  CB  ILE C  68       7.899  -8.578   8.008  1.00  0.00           C
ATOM   2935  CG1 ILE C  68       7.566  -7.061   7.857  1.00  0.00           C
ATOM   2936  CG2 ILE C  68       8.820  -9.107   6.873  1.00  0.00           C
ATOM   2937  HA  ILE C  68       6.842 -10.418   8.504  1.00  0.00           H
ATOM   2938  HB  ILE C  68       8.440  -8.700   8.962  1.00  0.00           H
ATOM   2939  CD  ILE C  68       8.805  -6.151   7.640  1.00  0.00           C
ATOM   2940  HD3 ILE C  68       9.262  -6.334   6.657  1.00  0.00           H
ATOM   2941  HD2 ILE C  68       9.554  -6.328   8.427  1.00  0.00           H
ATOM   2942  HD1 ILE C  68       8.505  -5.093   7.672  1.00  0.00           H
ATOM   2943  HN  ILE C  68       5.576  -8.820   6.305  1.00  0.00           H
ATOM   2944 HG12 ILE C  68       6.877  -6.920   7.015  1.00  0.00           H
ATOM   2945 HG13 ILE C  68       7.055  -6.707   8.768  1.00  0.00           H
ATOM   2946 HG21 ILE C  68       9.826  -8.666   6.944  1.00  0.00           H
ATOM   2947 HG22 ILE C  68       8.934 -10.199   6.952  1.00  0.00           H
ATOM   2948 HG23 ILE C  68       8.399  -8.868   5.885  1.00  0.00           H
ATOM   2949  N   GLY C  69       5.772  -8.816  10.301  1.00  0.00           N
ATOM   2950  CA  GLY C  69       4.737  -8.315  11.202  1.00  0.00           C
ATOM   2951  C   GLY C  69       3.524  -9.214  11.150  1.00  0.00           C
ATOM   2952  O   GLY C  69       2.421  -8.716  11.314  1.00  0.00           O
ATOM   2953  HN  GLY C  69       6.610  -9.199  10.697  1.00  0.00           H
ATOM   2954  HA2 GLY C  69       5.100  -8.293  12.243  1.00  0.00           H
ATOM   2955  HA3 GLY C  69       4.467  -7.285  10.916  1.00  0.00           H
ATOM   2956  N   THR C  70       3.714 -10.537  10.930  1.00  0.00           N
ATOM   2957  CA  THR C  70       2.589 -11.459  10.789  1.00  0.00           C
ATOM   2958  C   THR C  70       2.840 -12.677  11.642  1.00  0.00           C
ATOM   2959  CB  THR C  70       2.495 -11.870   9.296  1.00  0.00           C
ATOM   2960  OG1 THR C  70       3.815 -12.240   8.859  1.00  0.00           O
ATOM   2961  CG2 THR C  70       1.937 -10.710   8.425  1.00  0.00           C
ATOM   2962  HA  THR C  70       1.636 -11.021  11.127  1.00  0.00           H
ATOM   2963  OT2 THR C  70       1.842 -13.552  11.730  1.00  0.00           O
ATOM   2964  OT1 THR C  70       3.897 -12.859  12.225  1.00  0.00           O
ATOM   2965  HB  THR C  70       1.827 -12.743   9.217  1.00  0.00           H
ATOM   2966  HG1 THR C  70       3.837 -12.541   7.956  1.00  0.00           H
ATOM   2967  HN  THR C  70       4.630 -10.928  10.821  1.00  0.00           H
ATOM   2968 HG23 THR C  70       2.526  -9.797   8.576  1.00  0.00           H
ATOM   2969 HG21 THR C  70       1.972 -10.967   7.357  1.00  0.00           H
ATOM   2970 HG22 THR C  70       0.891 -10.501   8.688  1.00  0.00           H
TER
ATOM   2971  N   ALA D   1      48.170  -1.308   0.779  1.00  0.00           N
ATOM   2972  H3  ALA D   1      48.790  -1.869   0.094  1.00  0.00           H
ATOM   2973  H1  ALA D   1      47.192  -1.766   0.793  1.00  0.00           H
ATOM   2974  H2  ALA D   1      48.032  -0.339   0.318  1.00  0.00           H
ATOM   2975  CA  ALA D   1      48.803  -1.193   2.116  1.00  0.00           C
ATOM   2976  C   ALA D   1      49.104  -2.543   2.730  1.00  0.00           C
ATOM   2977  O   ALA D   1      50.261  -2.825   2.996  1.00  0.00           O
ATOM   2978  CB  ALA D   1      47.935  -0.358   3.087  1.00  0.00           C
ATOM   2979  HA  ALA D   1      49.754  -0.654   1.973  1.00  0.00           H
ATOM   2980  HB1 ALA D   1      48.490  -0.148   4.010  1.00  0.00           H
ATOM   2981  HB2 ALA D   1      47.689   0.590   2.598  1.00  0.00           H
ATOM   2982  HB3 ALA D   1      46.994  -0.857   3.353  1.00  0.00           H
ATOM   2983  N   VAL D   2      48.076  -3.397   2.945  1.00  0.00           N
ATOM   2984  CA  VAL D   2      48.309  -4.756   3.424  1.00  0.00           C
ATOM   2985  C   VAL D   2      49.105  -5.550   2.405  1.00  0.00           C
ATOM   2986  O   VAL D   2      49.502  -6.653   2.745  1.00  0.00           O
ATOM   2987  CB  VAL D   2      47.003  -5.498   3.852  1.00  0.00           C
ATOM   2988  CG1 VAL D   2      46.337  -4.829   5.087  1.00  0.00           C
ATOM   2989  CG2 VAL D   2      45.973  -5.603   2.694  1.00  0.00           C
ATOM   2990  HA  VAL D   2      48.943  -4.701   4.323  1.00  0.00           H
ATOM   2991  HB  VAL D   2      47.292  -6.522   4.143  1.00  0.00           H
ATOM   2992  HN  VAL D   2      47.148  -3.140   2.707  1.00  0.00           H
ATOM   2993 HG11 VAL D   2      45.416  -5.365   5.358  1.00  0.00           H
ATOM   2994 HG12 VAL D   2      47.014  -4.851   5.952  1.00  0.00           H
ATOM   2995 HG13 VAL D   2      46.082  -3.779   4.880  1.00  0.00           H
ATOM   2996 HG21 VAL D   2      45.252  -6.408   2.909  1.00  0.00           H
ATOM   2997 HG22 VAL D   2      45.398  -4.677   2.558  1.00  0.00           H
ATOM   2998 HG23 VAL D   2      46.495  -5.818   1.752  1.00  0.00           H
ATOM   2999  N   CYS D   3      49.370  -5.018   1.184  1.00  0.00           N
ATOM   3000  CA  CYS D   3      50.335  -5.623   0.266  1.00  0.00           C
ATOM   3001  C   CYS D   3      51.295  -4.548  -0.208  1.00  0.00           C
ATOM   3002  O   CYS D   3      50.870  -3.403  -0.187  1.00  0.00           O
ATOM   3003  CB  CYS D   3      49.529  -6.184  -0.929  1.00  0.00           C
ATOM   3004  SG  CYS D   3      48.312  -7.347  -0.254  1.00  0.00           S
ATOM   3005  HA  CYS D   3      50.900  -6.428   0.756  1.00  0.00           H
ATOM   3006  HB2 CYS D   3      48.992  -5.376  -1.449  1.00  0.00           H
ATOM   3007  HN  CYS D   3      48.923  -4.191   0.851  1.00  0.00           H
ATOM   3008  HG1 CYS D   3      47.984  -7.705  -1.134  1.00  0.00           H
ATOM   3009  HB3 CYS D   3      50.168  -6.709  -1.648  1.00  0.00           H
ATOM   3010  N   PRO D   4      52.558  -4.811  -0.638  1.00  0.00           N
ATOM   3011  CA  PRO D   4      53.412  -3.721  -1.103  1.00  0.00           C
ATOM   3012  C   PRO D   4      52.965  -3.256  -2.472  1.00  0.00           C
ATOM   3013  O   PRO D   4      51.937  -3.714  -2.945  1.00  0.00           O
ATOM   3014  CB  PRO D   4      54.771  -4.462  -1.157  1.00  0.00           C
ATOM   3015  CG  PRO D   4      54.352  -5.890  -1.564  1.00  0.00           C
ATOM   3016  CD  PRO D   4      53.128  -6.153  -0.652  1.00  0.00           C
ATOM   3017  HA  PRO D   4      53.442  -2.873  -0.399  1.00  0.00           H
ATOM   3018  HD3 PRO D   4      53.452  -6.433   0.363  1.00  0.00           H
ATOM   3019  HD2 PRO D   4      52.476  -6.937  -1.058  1.00  0.00           H
ATOM   3020  HG3 PRO D   4      55.147  -6.642  -1.466  1.00  0.00           H
ATOM   3021  HG2 PRO D   4      54.060  -5.852  -2.624  1.00  0.00           H
ATOM   3022  HB2 PRO D   4      55.499  -4.028  -1.859  1.00  0.00           H
ATOM   3023  HB3 PRO D   4      55.221  -4.487  -0.150  1.00  0.00           H
ATOM   3024  N   THR D   5      53.720  -2.342  -3.124  1.00  0.00           N
ATOM   3025  CA  THR D   5      53.320  -1.856  -4.445  1.00  0.00           C
ATOM   3026  C   THR D   5      53.762  -2.795  -5.542  1.00  0.00           C
ATOM   3027  O   THR D   5      54.617  -3.635  -5.309  1.00  0.00           O
ATOM   3028  CB  THR D   5      54.014  -0.498  -4.747  1.00  0.00           C
ATOM   3029  OG1 THR D   5      55.425  -0.683  -4.553  1.00  0.00           O
ATOM   3030  CG2 THR D   5      53.468   0.631  -3.837  1.00  0.00           C
ATOM   3031  HA  THR D   5      52.226  -1.721  -4.488  1.00  0.00           H
ATOM   3032  HB  THR D   5      53.825  -0.208  -5.793  1.00  0.00           H
ATOM   3033  HG1 THR D   5      55.924   0.100  -4.757  1.00  0.00           H
ATOM   3034  HN  THR D   5      54.569  -1.989  -2.725  1.00  0.00           H
ATOM   3035 HG23 THR D   5      53.587   0.361  -2.779  1.00  0.00           H
ATOM   3036 HG21 THR D   5      54.002   1.575  -4.021  1.00  0.00           H
ATOM   3037 HG22 THR D   5      52.402   0.779  -4.061  1.00  0.00           H
ATOM   3038  N   GLY D   6      53.203  -2.619  -6.763  1.00  0.00           N
ATOM   3039  CA  GLY D   6      53.770  -3.269  -7.937  1.00  0.00           C
ATOM   3040  C   GLY D   6      53.568  -4.762  -7.925  1.00  0.00           C
ATOM   3041  O   GLY D   6      52.462  -5.192  -8.216  1.00  0.00           O
ATOM   3042  HN  GLY D   6      52.441  -1.980  -6.901  1.00  0.00           H
ATOM   3043  HA2 GLY D   6      53.291  -2.888  -8.854  1.00  0.00           H
ATOM   3044  HA3 GLY D   6      54.838  -3.009  -8.010  1.00  0.00           H
ATOM   3045  N   LEU D   7      54.615  -5.564  -7.622  1.00  0.00           N
ATOM   3046  CA  LEU D   7      54.499  -7.006  -7.821  1.00  0.00           C
ATOM   3047  C   LEU D   7      53.350  -7.544  -7.000  1.00  0.00           C
ATOM   3048  O   LEU D   7      52.346  -7.905  -7.593  1.00  0.00           O
ATOM   3049  CB  LEU D   7      55.841  -7.751  -7.562  1.00  0.00           C
ATOM   3050  CG  LEU D   7      55.750  -9.302  -7.671  1.00  0.00           C
ATOM   3051  CD1 LEU D   7      55.204  -9.769  -9.049  1.00  0.00           C
ATOM   3052  CD2 LEU D   7      57.156  -9.924  -7.440  1.00  0.00           C
ATOM   3053  HA  LEU D   7      54.262  -7.141  -8.890  1.00  0.00           H
ATOM   3054  HB2 LEU D   7      56.585  -7.382  -8.286  1.00  0.00           H
ATOM   3055  HN  LEU D   7      55.496  -5.188  -7.330  1.00  0.00           H
ATOM   3056  HG  LEU D   7      55.072  -9.675  -6.885  1.00  0.00           H
ATOM   3057  HB3 LEU D   7      56.207  -7.492  -6.556  1.00  0.00           H
ATOM   3058 HD21 LEU D   7      57.096 -11.024  -7.416  1.00  0.00           H
ATOM   3059 HD22 LEU D   7      57.842  -9.631  -8.250  1.00  0.00           H
ATOM   3060 HD23 LEU D   7      57.584  -9.578  -6.487  1.00  0.00           H
ATOM   3061 HD11 LEU D   7      55.254 -10.864  -9.112  1.00  0.00           H
ATOM   3062 HD12 LEU D   7      54.155  -9.475  -9.194  1.00  0.00           H
ATOM   3063 HD13 LEU D   7      55.807  -9.344  -9.866  1.00  0.00           H
ATOM   3064  N   PHE D   8      53.466  -7.600  -5.653  1.00  0.00           N
ATOM   3065  CA  PHE D   8      52.377  -8.136  -4.839  1.00  0.00           C
ATOM   3066  C   PHE D   8      51.513  -6.967  -4.434  1.00  0.00           C
ATOM   3067  O   PHE D   8      51.824  -6.343  -3.435  1.00  0.00           O
ATOM   3068  CB  PHE D   8      52.949  -8.898  -3.613  1.00  0.00           C
ATOM   3069  CG  PHE D   8      53.935  -9.961  -4.105  1.00  0.00           C
ATOM   3070  CD1 PHE D   8      55.319  -9.796  -3.970  1.00  0.00           C
ATOM   3071  CD2 PHE D   8      53.438 -11.122  -4.703  1.00  0.00           C
ATOM   3072  CE1 PHE D   8      56.194 -10.800  -4.397  1.00  0.00           C
ATOM   3073  CE2 PHE D   8      54.316 -12.090  -5.194  1.00  0.00           C
ATOM   3074  CZ  PHE D   8      55.694 -11.944  -5.024  1.00  0.00           C
ATOM   3075  HA  PHE D   8      51.780  -8.869  -5.403  1.00  0.00           H
ATOM   3076  HB2 PHE D   8      53.472  -8.219  -2.929  1.00  0.00           H
ATOM   3077  HN  PHE D   8      54.270  -7.236  -5.183  1.00  0.00           H
ATOM   3078  HD2 PHE D   8      52.369 -11.267  -4.785  1.00  0.00           H
ATOM   3079  HE2 PHE D   8      53.925 -12.958  -5.705  1.00  0.00           H
ATOM   3080  HZ  PHE D   8      56.371 -12.716  -5.376  1.00  0.00           H
ATOM   3081  HE1 PHE D   8      57.262 -10.691  -4.241  1.00  0.00           H
ATOM   3082  HD1 PHE D   8      55.721  -8.888  -3.535  1.00  0.00           H
ATOM   3083  HB3 PHE D   8      52.129  -9.374  -3.052  1.00  0.00           H
ATOM   3084  N   SER D   9      50.441  -6.637  -5.188  1.00  0.00           N
ATOM   3085  CA  SER D   9      49.623  -5.472  -4.853  1.00  0.00           C
ATOM   3086  C   SER D   9      48.152  -5.822  -4.843  1.00  0.00           C
ATOM   3087  O   SER D   9      47.363  -5.066  -5.387  1.00  0.00           O
ATOM   3088  CB  SER D   9      49.979  -4.372  -5.883  1.00  0.00           C
ATOM   3089  OG  SER D   9      49.674  -4.867  -7.198  1.00  0.00           O
ATOM   3090  HA  SER D   9      49.831  -5.079  -3.846  1.00  0.00           H
ATOM   3091  HB2 SER D   9      49.415  -3.448  -5.673  1.00  0.00           H
ATOM   3092  HN  SER D   9      50.216  -7.141  -6.021  1.00  0.00           H
ATOM   3093  HG1 SER D   9      49.892  -4.243  -7.884  1.00  0.00           H
ATOM   3094  HB3 SER D   9      51.058  -4.153  -5.806  1.00  0.00           H
ATOM   3095  N   ASN D  10      47.770  -6.963  -4.217  1.00  0.00           N
ATOM   3096  CA  ASN D  10      46.361  -7.354  -4.166  1.00  0.00           C
ATOM   3097  C   ASN D  10      46.123  -8.305  -3.006  1.00  0.00           C
ATOM   3098  O   ASN D  10      46.552  -9.436  -3.163  1.00  0.00           O
ATOM   3099  CB  ASN D  10      45.948  -8.083  -5.474  1.00  0.00           C
ATOM   3100  CG  ASN D  10      46.110  -7.202  -6.689  1.00  0.00           C
ATOM   3101  OD1 ASN D  10      45.158  -6.541  -7.068  1.00  0.00           O
ATOM   3102  ND2 ASN D  10      47.304  -7.164  -7.318  1.00  0.00           N
ATOM   3103  HA  ASN D  10      45.729  -6.458  -4.092  1.00  0.00           H
ATOM   3104  HB2 ASN D  10      46.550  -8.994  -5.609  1.00  0.00           H
ATOM   3105  HN  ASN D  10      48.451  -7.569  -3.802  1.00  0.00           H
ATOM   3106  HB3 ASN D  10      44.893  -8.389  -5.392  1.00  0.00           H
ATOM   3107 HD22 ASN D  10      47.428  -6.585  -8.125  1.00  0.00           H
ATOM   3108 HD21 ASN D  10      48.074  -7.704  -6.985  1.00  0.00           H
ATOM   3109  N   PRO D  11      45.494  -7.978  -1.845  1.00  0.00           N
ATOM   3110  CA  PRO D  11      45.301  -8.999  -0.822  1.00  0.00           C
ATOM   3111  C   PRO D  11      44.283 -10.016  -1.260  1.00  0.00           C
ATOM   3112  O   PRO D  11      43.140  -9.944  -0.838  1.00  0.00           O
ATOM   3113  CB  PRO D  11      44.843  -8.139   0.379  1.00  0.00           C
ATOM   3114  CG  PRO D  11      44.187  -6.903  -0.275  1.00  0.00           C
ATOM   3115  CD  PRO D  11      45.057  -6.624  -1.523  1.00  0.00           C
ATOM   3116  HA  PRO D  11      46.233  -9.524  -0.568  1.00  0.00           H
ATOM   3117  HD3 PRO D  11      45.926  -5.997  -1.271  1.00  0.00           H
ATOM   3118  HD2 PRO D  11      44.445  -6.120  -2.280  1.00  0.00           H
ATOM   3119  HG3 PRO D  11      44.121  -6.033   0.397  1.00  0.00           H
ATOM   3120  HG2 PRO D  11      43.168  -7.184  -0.591  1.00  0.00           H
ATOM   3121  HB2 PRO D  11      44.165  -8.658   1.071  1.00  0.00           H
ATOM   3122  HB3 PRO D  11      45.736  -7.841   0.940  1.00  0.00           H
ATOM   3123  N   LEU D  12      44.700 -10.994  -2.097  1.00  0.00           N
ATOM   3124  CA  LEU D  12      43.807 -12.096  -2.418  1.00  0.00           C
ATOM   3125  C   LEU D  12      43.946 -13.097  -1.291  1.00  0.00           C
ATOM   3126  O   LEU D  12      45.077 -13.348  -0.903  1.00  0.00           O
ATOM   3127  CB  LEU D  12      44.150 -12.801  -3.757  1.00  0.00           C
ATOM   3128  CG  LEU D  12      44.068 -11.957  -5.061  1.00  0.00           C
ATOM   3129  CD1 LEU D  12      44.523 -12.858  -6.248  1.00  0.00           C
ATOM   3130  CD2 LEU D  12      42.631 -11.444  -5.340  1.00  0.00           C
ATOM   3131  HA  LEU D  12      42.781 -11.720  -2.476  1.00  0.00           H
ATOM   3132  HB2 LEU D  12      45.155 -13.220  -3.658  1.00  0.00           H
ATOM   3133  HN  LEU D  12      45.646 -11.037  -2.423  1.00  0.00           H
ATOM   3134  HG  LEU D  12      44.737 -11.087  -4.973  1.00  0.00           H
ATOM   3135  HB3 LEU D  12      43.474 -13.643  -3.892  1.00  0.00           H
ATOM   3136 HD21 LEU D  12      42.607 -10.893  -6.287  1.00  0.00           H
ATOM   3137 HD22 LEU D  12      41.927 -12.284  -5.423  1.00  0.00           H
ATOM   3138 HD23 LEU D  12      42.297 -10.761  -4.547  1.00  0.00           H
ATOM   3139 HD11 LEU D  12      44.530 -12.333  -7.210  1.00  0.00           H
ATOM   3140 HD12 LEU D  12      45.540 -13.236  -6.069  1.00  0.00           H
ATOM   3141 HD13 LEU D  12      43.838 -13.709  -6.356  1.00  0.00           H
ATOM   3142  N   CYS D  13      42.849 -13.686  -0.754  1.00  0.00           N
ATOM   3143  CA  CYS D  13      43.008 -14.733   0.260  1.00  0.00           C
ATOM   3144  C   CYS D  13      43.337 -15.996  -0.497  1.00  0.00           C
ATOM   3145  O   CYS D  13      42.943 -16.057  -1.650  1.00  0.00           O
ATOM   3146  CB  CYS D  13      41.735 -14.951   1.123  1.00  0.00           C
ATOM   3147  SG  CYS D  13      41.084 -13.341   1.667  1.00  0.00           S
ATOM   3148  HA  CYS D  13      43.824 -14.465   0.949  1.00  0.00           H
ATOM   3149  HB2 CYS D  13      40.940 -15.431   0.538  1.00  0.00           H
ATOM   3150  HN  CYS D  13      41.930 -13.488  -1.097  1.00  0.00           H
ATOM   3151  HG1 CYS D  13      40.250 -13.667   2.134  1.00  0.00           H
ATOM   3152  HB3 CYS D  13      41.958 -15.583   1.998  1.00  0.00           H
ATOM   3153  N   CYS D  14      44.039 -17.008   0.076  1.00  0.00           N
ATOM   3154  CA  CYS D  14      44.312 -18.224  -0.699  1.00  0.00           C
ATOM   3155  C   CYS D  14      44.524 -19.412   0.217  1.00  0.00           C
ATOM   3156  O   CYS D  14      45.245 -19.231   1.187  1.00  0.00           O
ATOM   3157  CB  CYS D  14      45.531 -18.078  -1.655  1.00  0.00           C
ATOM   3158  SG  CYS D  14      45.860 -16.341  -2.094  1.00  0.00           S
ATOM   3159  HA  CYS D  14      43.409 -18.421  -1.295  1.00  0.00           H
ATOM   3160  HB2 CYS D  14      46.431 -18.510  -1.195  1.00  0.00           H
ATOM   3161  HN  CYS D  14      44.383 -16.940   1.014  1.00  0.00           H
ATOM   3162  HG1 CYS D  14      46.660 -16.500  -2.687  1.00  0.00           H
ATOM   3163  HB3 CYS D  14      45.366 -18.611  -2.599  1.00  0.00           H
ATOM   3164  N   ALA D  15      43.912 -20.593  -0.061  1.00  0.00           N
ATOM   3165  CA  ALA D  15      43.961 -21.740   0.854  1.00  0.00           C
ATOM   3166  C   ALA D  15      45.197 -21.800   1.720  1.00  0.00           C
ATOM   3167  O   ALA D  15      45.077 -21.811   2.935  1.00  0.00           O
ATOM   3168  CB  ALA D  15      43.818 -23.061   0.052  1.00  0.00           C
ATOM   3169  HA  ALA D  15      43.093 -21.706   1.529  1.00  0.00           H
ATOM   3170  HB1 ALA D  15      44.060 -23.932   0.677  1.00  0.00           H
ATOM   3171  HB2 ALA D  15      42.781 -23.155  -0.305  1.00  0.00           H
ATOM   3172  HB3 ALA D  15      44.488 -23.065  -0.818  1.00  0.00           H
ATOM   3173  HN  ALA D  15      43.340 -20.692  -0.879  1.00  0.00           H
ATOM   3174  N   THR D  16      46.392 -21.844   1.097  1.00  0.00           N
ATOM   3175  CA  THR D  16      47.625 -22.050   1.853  1.00  0.00           C
ATOM   3176  C   THR D  16      48.761 -21.502   1.020  1.00  0.00           C
ATOM   3177  O   THR D  16      48.664 -21.619  -0.191  1.00  0.00           O
ATOM   3178  CB  THR D  16      47.750 -23.574   2.114  1.00  0.00           C
ATOM   3179  OG1 THR D  16      46.675 -23.973   2.984  1.00  0.00           O
ATOM   3180  CG2 THR D  16      49.116 -23.955   2.743  1.00  0.00           C
ATOM   3181  HA  THR D  16      47.588 -21.508   2.812  1.00  0.00           H
ATOM   3182  HB  THR D  16      47.633 -24.081   1.142  1.00  0.00           H
ATOM   3183  HG1 THR D  16      46.647 -24.911   3.141  1.00  0.00           H
ATOM   3184  HN  THR D  16      46.445 -21.805   0.099  1.00  0.00           H
ATOM   3185 HG23 THR D  16      49.281 -23.377   3.662  1.00  0.00           H
ATOM   3186 HG21 THR D  16      49.137 -25.025   2.999  1.00  0.00           H
ATOM   3187 HG22 THR D  16      49.937 -23.751   2.041  1.00  0.00           H
ATOM   3188  N   ASN D  17      49.813 -20.889   1.613  1.00  0.00           N
ATOM   3189  CA  ASN D  17      50.838 -20.255   0.781  1.00  0.00           C
ATOM   3190  C   ASN D  17      51.861 -21.281   0.354  1.00  0.00           C
ATOM   3191  O   ASN D  17      51.877 -22.365   0.915  1.00  0.00           O
ATOM   3192  CB  ASN D  17      51.497 -19.038   1.491  1.00  0.00           C
ATOM   3193  CG  ASN D  17      52.037 -18.009   0.515  1.00  0.00           C
ATOM   3194  OD1 ASN D  17      52.484 -18.362  -0.563  1.00  0.00           O
ATOM   3195  ND2 ASN D  17      52.016 -16.701   0.839  1.00  0.00           N
ATOM   3196  HA  ASN D  17      50.343 -19.852  -0.118  1.00  0.00           H
ATOM   3197  HB2 ASN D  17      50.730 -18.558   2.117  1.00  0.00           H
ATOM   3198  HN  ASN D  17      49.913 -20.859   2.611  1.00  0.00           H
ATOM   3199  HB3 ASN D  17      52.304 -19.377   2.157  1.00  0.00           H
ATOM   3200 HD22 ASN D  17      52.329 -16.016   0.180  1.00  0.00           H
ATOM   3201 HD21 ASN D  17      51.688 -16.406   1.730  1.00  0.00           H
ATOM   3202  N   VAL D  18      52.703 -20.937  -0.647  1.00  0.00           N
ATOM   3203  CA  VAL D  18      53.671 -21.869  -1.214  1.00  0.00           C
ATOM   3204  C   VAL D  18      55.071 -21.437  -0.815  1.00  0.00           C
ATOM   3205  O   VAL D  18      55.852 -21.039  -1.664  1.00  0.00           O
ATOM   3206  CB  VAL D  18      53.375 -21.885  -2.747  1.00  0.00           C
ATOM   3207  CG1 VAL D  18      54.412 -22.688  -3.572  1.00  0.00           C
ATOM   3208  CG2 VAL D  18      51.887 -22.269  -3.019  1.00  0.00           C
ATOM   3209  HA  VAL D  18      53.523 -22.886  -0.828  1.00  0.00           H
ATOM   3210  HB  VAL D  18      53.509 -20.869  -3.102  1.00  0.00           H
ATOM   3211  HN  VAL D  18      52.648 -20.031  -1.061  1.00  0.00           H
ATOM   3212 HG11 VAL D  18      54.048 -22.994  -4.563  1.00  0.00           H
ATOM   3213 HG12 VAL D  18      55.367 -22.162  -3.724  1.00  0.00           H
ATOM   3214 HG13 VAL D  18      54.610 -23.564  -2.971  1.00  0.00           H
ATOM   3215 HG21 VAL D  18      51.726 -22.664  -4.033  1.00  0.00           H
ATOM   3216 HG22 VAL D  18      51.233 -21.394  -2.899  1.00  0.00           H
ATOM   3217 HG23 VAL D  18      51.542 -23.016  -2.297  1.00  0.00           H
ATOM   3218  N   LEU D  19      55.427 -21.509   0.489  1.00  0.00           N
ATOM   3219  CA  LEU D  19      56.757 -21.058   0.933  1.00  0.00           C
ATOM   3220  C   LEU D  19      56.750 -19.567   0.648  1.00  0.00           C
ATOM   3221  O   LEU D  19      57.769 -19.012   0.272  1.00  0.00           O
ATOM   3222  CB  LEU D  19      57.979 -21.825   0.295  1.00  0.00           C
ATOM   3223  CG  LEU D  19      59.012 -22.522   1.244  1.00  0.00           C
ATOM   3224  CD1 LEU D  19      60.142 -23.173   0.391  1.00  0.00           C
ATOM   3225  CD2 LEU D  19      58.470 -23.635   2.191  1.00  0.00           C
ATOM   3226  HA  LEU D  19      56.810 -21.117   2.031  1.00  0.00           H
ATOM   3227  HB2 LEU D  19      57.644 -22.570  -0.423  1.00  0.00           H
ATOM   3228  HN  LEU D  19      54.749 -21.805   1.168  1.00  0.00           H
ATOM   3229  HG  LEU D  19      59.444 -21.720   1.862  1.00  0.00           H
ATOM   3230  HB3 LEU D  19      58.557 -21.111  -0.313  1.00  0.00           H
ATOM   3231 HD21 LEU D  19      57.689 -23.245   2.856  1.00  0.00           H
ATOM   3232 HD22 LEU D  19      59.283 -24.037   2.812  1.00  0.00           H
ATOM   3233 HD23 LEU D  19      58.096 -24.488   1.612  1.00  0.00           H
ATOM   3234 HD11 LEU D  19      59.750 -23.969  -0.264  1.00  0.00           H
ATOM   3235 HD12 LEU D  19      60.640 -22.422  -0.241  1.00  0.00           H
ATOM   3236 HD13 LEU D  19      60.903 -23.621   1.046  1.00  0.00           H
ATOM   3237  N   ASP D  20      55.588 -18.888   0.806  1.00  0.00           N
ATOM   3238  CA  ASP D  20      55.491 -17.471   0.468  1.00  0.00           C
ATOM   3239  C   ASP D  20      55.600 -17.200  -1.022  1.00  0.00           C
ATOM   3240  O   ASP D  20      55.559 -16.025  -1.347  1.00  0.00           O
ATOM   3241  CB  ASP D  20      56.542 -16.637   1.254  1.00  0.00           C
ATOM   3242  CG  ASP D  20      56.741 -17.189   2.645  1.00  0.00           C
ATOM   3243  OD1 ASP D  20      55.770 -17.750   3.223  1.00  0.00           O
ATOM   3244  OD2 ASP D  20      57.882 -17.074   3.172  1.00  0.00           O
ATOM   3245  HA  ASP D  20      54.512 -17.090   0.800  1.00  0.00           H
ATOM   3246  HB2 ASP D  20      57.504 -16.656   0.720  1.00  0.00           H
ATOM   3247  HN  ASP D  20      54.765 -19.326   1.165  1.00  0.00           H
ATOM   3248  HB3 ASP D  20      56.233 -15.582   1.321  1.00  0.00           H
ATOM   3249  N   LEU D  21      55.754 -18.185  -1.947  1.00  0.00           N
ATOM   3250  CA  LEU D  21      56.021 -17.857  -3.352  1.00  0.00           C
ATOM   3251  C   LEU D  21      54.709 -17.911  -4.125  1.00  0.00           C
ATOM   3252  O   LEU D  21      54.053 -16.888  -4.201  1.00  0.00           O
ATOM   3253  CB  LEU D  21      57.244 -18.672  -3.899  1.00  0.00           C
ATOM   3254  CG  LEU D  21      58.291 -17.836  -4.699  1.00  0.00           C
ATOM   3255  CD1 LEU D  21      59.449 -18.751  -5.188  1.00  0.00           C
ATOM   3256  CD2 LEU D  21      57.653 -17.111  -5.914  1.00  0.00           C
ATOM   3257  HA  LEU D  21      56.359 -16.811  -3.389  1.00  0.00           H
ATOM   3258  HB2 LEU D  21      57.781 -19.093  -3.034  1.00  0.00           H
ATOM   3259  HN  LEU D  21      55.715 -19.149  -1.707  1.00  0.00           H
ATOM   3260  HG  LEU D  21      58.723 -17.072  -4.027  1.00  0.00           H
ATOM   3261  HB3 LEU D  21      56.940 -19.519  -4.526  1.00  0.00           H
ATOM   3262 HD21 LEU D  21      58.426 -16.574  -6.485  1.00  0.00           H
ATOM   3263 HD22 LEU D  21      57.162 -17.837  -6.580  1.00  0.00           H
ATOM   3264 HD23 LEU D  21      56.912 -16.371  -5.582  1.00  0.00           H
ATOM   3265 HD11 LEU D  21      60.223 -18.152  -5.693  1.00  0.00           H
ATOM   3266 HD12 LEU D  21      59.917 -19.274  -4.339  1.00  0.00           H
ATOM   3267 HD13 LEU D  21      59.072 -19.503  -5.898  1.00  0.00           H
ATOM   3268  N   ILE D  22      54.251 -19.049  -4.695  1.00  0.00           N
ATOM   3269  CA  ILE D  22      52.938 -19.099  -5.360  1.00  0.00           C
ATOM   3270  C   ILE D  22      51.860 -18.967  -4.290  1.00  0.00           C
ATOM   3271  O   ILE D  22      52.202 -18.995  -3.120  1.00  0.00           O
ATOM   3272  CB  ILE D  22      52.846 -20.382  -6.264  1.00  0.00           C
ATOM   3273  CG1 ILE D  22      54.105 -20.611  -7.172  1.00  0.00           C
ATOM   3274  CG2 ILE D  22      51.552 -20.489  -7.125  1.00  0.00           C
ATOM   3275  HA  ILE D  22      52.823 -18.228  -6.014  1.00  0.00           H
ATOM   3276  HB  ILE D  22      52.807 -21.242  -5.584  1.00  0.00           H
ATOM   3277  CD  ILE D  22      54.516 -19.371  -8.005  1.00  0.00           C
ATOM   3278  HD3 ILE D  22      54.824 -18.551  -7.341  1.00  0.00           H
ATOM   3279  HD2 ILE D  22      53.689 -19.030  -8.644  1.00  0.00           H
ATOM   3280  HD1 ILE D  22      55.373 -19.620  -8.651  1.00  0.00           H
ATOM   3281  HN  ILE D  22      54.776 -19.886  -4.607  1.00  0.00           H
ATOM   3282 HG12 ILE D  22      54.980 -20.925  -6.584  1.00  0.00           H
ATOM   3283 HG13 ILE D  22      53.913 -21.441  -7.869  1.00  0.00           H
ATOM   3284 HG21 ILE D  22      51.570 -21.392  -7.753  1.00  0.00           H
ATOM   3285 HG22 ILE D  22      50.658 -20.584  -6.496  1.00  0.00           H
ATOM   3286 HG23 ILE D  22      51.449 -19.622  -7.790  1.00  0.00           H
ATOM   3287  N   GLY D  23      50.556 -18.796  -4.609  1.00  0.00           N
ATOM   3288  CA  GLY D  23      49.490 -18.958  -3.613  1.00  0.00           C
ATOM   3289  C   GLY D  23      48.513 -19.962  -4.172  1.00  0.00           C
ATOM   3290  O   GLY D  23      48.287 -19.918  -5.372  1.00  0.00           O
ATOM   3291  HN  GLY D  23      50.276 -18.573  -5.541  1.00  0.00           H
ATOM   3292  HA2 GLY D  23      49.870 -19.299  -2.638  1.00  0.00           H
ATOM   3293  HA3 GLY D  23      48.954 -18.016  -3.442  1.00  0.00           H
ATOM   3294  N   VAL D  24      47.929 -20.868  -3.351  1.00  0.00           N
ATOM   3295  CA  VAL D  24      47.064 -21.903  -3.916  1.00  0.00           C
ATOM   3296  C   VAL D  24      45.659 -21.369  -3.974  1.00  0.00           C
ATOM   3297  O   VAL D  24      45.191 -20.938  -2.933  1.00  0.00           O
ATOM   3298  CB  VAL D  24      46.998 -23.188  -3.045  1.00  0.00           C
ATOM   3299  CG1 VAL D  24      46.125 -24.274  -3.733  1.00  0.00           C
ATOM   3300  CG2 VAL D  24      48.410 -23.760  -2.787  1.00  0.00           C
ATOM   3301  HA  VAL D  24      47.431 -22.201  -4.913  1.00  0.00           H
ATOM   3302  HB  VAL D  24      46.560 -22.945  -2.065  1.00  0.00           H
ATOM   3303  HN  VAL D  24      48.056 -20.839  -2.357  1.00  0.00           H
ATOM   3304 HG11 VAL D  24      46.035 -25.115  -3.039  1.00  0.00           H
ATOM   3305 HG12 VAL D  24      45.113 -23.919  -3.959  1.00  0.00           H
ATOM   3306 HG13 VAL D  24      46.587 -24.631  -4.667  1.00  0.00           H
ATOM   3307 HG21 VAL D  24      48.350 -24.687  -2.197  1.00  0.00           H
ATOM   3308 HG22 VAL D  24      48.855 -23.973  -3.764  1.00  0.00           H
ATOM   3309 HG23 VAL D  24      49.053 -23.051  -2.252  1.00  0.00           H
ATOM   3310  N   ASP D  25      44.959 -21.434  -5.132  1.00  0.00           N
ATOM   3311  CA  ASP D  25      43.546 -21.073  -5.163  1.00  0.00           C
ATOM   3312  C   ASP D  25      43.344 -19.689  -4.598  1.00  0.00           C
ATOM   3313  O   ASP D  25      43.062 -19.569  -3.418  1.00  0.00           O
ATOM   3314  CB  ASP D  25      42.789 -22.193  -4.412  1.00  0.00           C
ATOM   3315  CG  ASP D  25      41.425 -21.707  -4.039  1.00  0.00           C
ATOM   3316  OD1 ASP D  25      40.526 -21.710  -4.922  1.00  0.00           O
ATOM   3317  OD2 ASP D  25      41.283 -21.309  -2.852  1.00  0.00           O
ATOM   3318  HA  ASP D  25      43.144 -21.064  -6.187  1.00  0.00           H
ATOM   3319  HB2 ASP D  25      42.736 -23.081  -5.061  1.00  0.00           H
ATOM   3320  HN  ASP D  25      45.355 -21.834  -5.956  1.00  0.00           H
ATOM   3321  HB3 ASP D  25      43.304 -22.469  -3.481  1.00  0.00           H
ATOM   3322  N   CYS D  26      43.489 -18.627  -5.421  1.00  0.00           N
ATOM   3323  CA  CYS D  26      43.450 -17.269  -4.888  1.00  0.00           C
ATOM   3324  C   CYS D  26      42.061 -16.682  -5.002  1.00  0.00           C
ATOM   3325  O   CYS D  26      41.318 -17.125  -5.862  1.00  0.00           O
ATOM   3326  CB  CYS D  26      44.556 -16.440  -5.573  1.00  0.00           C
ATOM   3327  SG  CYS D  26      46.104 -17.406  -5.486  1.00  0.00           S
ATOM   3328  HA  CYS D  26      43.717 -17.288  -3.823  1.00  0.00           H
ATOM   3329  HB2 CYS D  26      44.283 -16.259  -6.623  1.00  0.00           H
ATOM   3330  HN  CYS D  26      43.645 -18.745  -6.403  1.00  0.00           H
ATOM   3331  HG1 CYS D  26      46.714 -16.724  -5.895  1.00  0.00           H
ATOM   3332  HB3 CYS D  26      44.708 -15.488  -5.047  1.00  0.00           H
ATOM   3333  N   LYS D  27      41.689 -15.744  -4.095  1.00  0.00           N
ATOM   3334  CA  LYS D  27      40.289 -15.351  -3.916  1.00  0.00           C
ATOM   3335  C   LYS D  27      40.145 -13.857  -3.713  1.00  0.00           C
ATOM   3336  O   LYS D  27      41.114 -13.270  -3.269  1.00  0.00           O
ATOM   3337  CB  LYS D  27      39.846 -16.023  -2.591  1.00  0.00           C
ATOM   3338  CG  LYS D  27      40.204 -17.539  -2.541  1.00  0.00           C
ATOM   3339  CD  LYS D  27      40.298 -18.111  -1.103  1.00  0.00           C
ATOM   3340  CE  LYS D  27      38.970 -17.957  -0.352  1.00  0.00           C
ATOM   3341  NZ  LYS D  27      39.084 -18.395   1.048  1.00  0.00           N
ATOM   3342  HA  LYS D  27      39.656 -15.691  -4.750  1.00  0.00           H
ATOM   3343  HB2 LYS D  27      40.370 -15.518  -1.767  1.00  0.00           H
ATOM   3344  HN  LYS D  27      42.326 -15.440  -3.390  1.00  0.00           H
ATOM   3345  HG2 LYS D  27      39.458 -18.049  -3.166  1.00  0.00           H
ATOM   3346  HB3 LYS D  27      38.763 -15.861  -2.460  1.00  0.00           H
ATOM   3347  HD2 LYS D  27      40.554 -19.181  -1.150  1.00  0.00           H
ATOM   3348  HG3 LYS D  27      41.192 -17.770  -2.950  1.00  0.00           H
ATOM   3349  HE2 LYS D  27      38.647 -16.906  -0.360  1.00  0.00           H
ATOM   3350  HD3 LYS D  27      41.076 -17.605  -0.518  1.00  0.00           H
ATOM   3351  HZ1 LYS D  27      38.123 -18.349   1.507  1.00  0.00           H
ATOM   3352  HZ2 LYS D  27      39.326 -19.433   1.206  1.00  0.00           H
ATOM   3353  HZ3 LYS D  27      39.663 -17.700   1.637  1.00  0.00           H
ATOM   3354  HE3 LYS D  27      38.248 -18.557  -0.914  1.00  0.00           H
ATOM   3355  N   THR D  28      38.985 -13.219  -4.005  1.00  0.00           N
ATOM   3356  CA  THR D  28      38.876 -11.757  -3.906  1.00  0.00           C
ATOM   3357  C   THR D  28      38.064 -11.344  -2.690  1.00  0.00           C
ATOM   3358  O   THR D  28      36.897 -11.703  -2.676  1.00  0.00           O
ATOM   3359  CB  THR D  28      38.166 -11.246  -5.193  1.00  0.00           C
ATOM   3360  OG1 THR D  28      36.920 -11.956  -5.320  1.00  0.00           O
ATOM   3361  CG2 THR D  28      39.043 -11.487  -6.452  1.00  0.00           C
ATOM   3362  HA  THR D  28      39.861 -11.276  -3.911  1.00  0.00           H
ATOM   3363  HB  THR D  28      37.967 -10.163  -5.093  1.00  0.00           H
ATOM   3364  HG1 THR D  28      36.407 -11.674  -6.069  1.00  0.00           H
ATOM   3365  HN  THR D  28      38.177 -13.729  -4.301  1.00  0.00           H
ATOM   3366 HG23 THR D  28      39.313 -12.550  -6.523  1.00  0.00           H
ATOM   3367 HG21 THR D  28      38.494 -11.202  -7.363  1.00  0.00           H
ATOM   3368 HG22 THR D  28      39.965 -10.892  -6.412  1.00  0.00           H
ATOM   3369  N   PRO D  29      38.569 -10.608  -1.659  1.00  0.00           N
ATOM   3370  CA  PRO D  29      37.702 -10.162  -0.574  1.00  0.00           C
ATOM   3371  C   PRO D  29      36.464  -9.390  -0.965  1.00  0.00           C
ATOM   3372  O   PRO D  29      36.257  -9.132  -2.140  1.00  0.00           O
ATOM   3373  CB  PRO D  29      38.666  -9.222   0.193  1.00  0.00           C
ATOM   3374  CG  PRO D  29      40.055  -9.843  -0.054  1.00  0.00           C
ATOM   3375  CD  PRO D  29      39.985 -10.291  -1.535  1.00  0.00           C
ATOM   3376  HA  PRO D  29      37.434 -11.041   0.032  1.00  0.00           H
ATOM   3377  HD3 PRO D  29      40.634 -11.162  -1.688  1.00  0.00           H
ATOM   3378  HD2 PRO D  29      40.262  -9.468  -2.212  1.00  0.00           H
ATOM   3379  HG3 PRO D  29      40.163 -10.723   0.601  1.00  0.00           H
ATOM   3380  HG2 PRO D  29      40.880  -9.141   0.155  1.00  0.00           H
ATOM   3381  HB2 PRO D  29      38.659  -8.218  -0.264  1.00  0.00           H
ATOM   3382  HB3 PRO D  29      38.418  -9.129   1.263  1.00  0.00           H
ATOM   3383  N   THR D  30      35.643  -9.021   0.048  1.00  0.00           N
ATOM   3384  CA  THR D  30      34.409  -8.272  -0.193  1.00  0.00           C
ATOM   3385  C   THR D  30      34.255  -7.238   0.901  1.00  0.00           C
ATOM   3386  O   THR D  30      34.323  -6.054   0.610  1.00  0.00           O
ATOM   3387  CB  THR D  30      33.199  -9.240  -0.197  1.00  0.00           C
ATOM   3388  OG1 THR D  30      33.210  -9.967   1.044  1.00  0.00           O
ATOM   3389  CG2 THR D  30      33.278 -10.220  -1.397  1.00  0.00           C
ATOM   3390  HA  THR D  30      34.446  -7.737  -1.157  1.00  0.00           H
ATOM   3391  HB  THR D  30      32.273  -8.642  -0.274  1.00  0.00           H
ATOM   3392  HG1 THR D  30      32.476 -10.567   1.127  1.00  0.00           H
ATOM   3393  HN  THR D  30      35.855  -9.286   0.990  1.00  0.00           H
ATOM   3394 HG23 THR D  30      34.165 -10.866  -1.308  1.00  0.00           H
ATOM   3395 HG21 THR D  30      32.384 -10.860  -1.421  1.00  0.00           H
ATOM   3396 HG22 THR D  30      33.335  -9.666  -2.347  1.00  0.00           H
ATOM   3397  N   ILE D  31      34.071  -7.641   2.180  1.00  0.00           N
ATOM   3398  CA  ILE D  31      34.179  -6.650   3.248  1.00  0.00           C
ATOM   3399  C   ILE D  31      35.625  -6.207   3.236  1.00  0.00           C
ATOM   3400  O   ILE D  31      36.472  -6.977   2.813  1.00  0.00           O
ATOM   3401  CB  ILE D  31      33.695  -7.101   4.660  1.00  0.00           C
ATOM   3402  CG1 ILE D  31      34.578  -8.241   5.252  1.00  0.00           C
ATOM   3403  CG2 ILE D  31      32.188  -7.483   4.604  1.00  0.00           C
ATOM   3404  HA  ILE D  31      33.559  -5.781   2.966  1.00  0.00           H
ATOM   3405  HB  ILE D  31      33.790  -6.226   5.325  1.00  0.00           H
ATOM   3406  CD  ILE D  31      34.251  -8.572   6.733  1.00  0.00           C
ATOM   3407  HD3 ILE D  31      33.252  -9.018   6.835  1.00  0.00           H
ATOM   3408  HD2 ILE D  31      34.303  -7.662   7.352  1.00  0.00           H
ATOM   3409  HD1 ILE D  31      34.983  -9.298   7.121  1.00  0.00           H
ATOM   3410  HN  ILE D  31      33.970  -8.608   2.411  1.00  0.00           H
ATOM   3411 HG12 ILE D  31      34.453  -9.156   4.656  1.00  0.00           H
ATOM   3412 HG13 ILE D  31      35.639  -7.943   5.210  1.00  0.00           H
ATOM   3413 HG21 ILE D  31      31.776  -7.634   5.612  1.00  0.00           H
ATOM   3414 HG22 ILE D  31      31.604  -6.680   4.129  1.00  0.00           H
ATOM   3415 HG23 ILE D  31      32.044  -8.406   4.023  1.00  0.00           H
ATOM   3416  N   ALA D  32      35.931  -4.963   3.661  1.00  0.00           N
ATOM   3417  CA  ALA D  32      37.288  -4.455   3.474  1.00  0.00           C
ATOM   3418  C   ALA D  32      38.303  -5.211   4.303  1.00  0.00           C
ATOM   3419  O   ALA D  32      37.912  -5.944   5.197  1.00  0.00           O
ATOM   3420  CB  ALA D  32      37.340  -2.944   3.799  1.00  0.00           C
ATOM   3421  HA  ALA D  32      37.555  -4.575   2.410  1.00  0.00           H
ATOM   3422  HB1 ALA D  32      38.356  -2.556   3.663  1.00  0.00           H
ATOM   3423  HB2 ALA D  32      36.651  -2.393   3.140  1.00  0.00           H
ATOM   3424  HB3 ALA D  32      37.043  -2.770   4.839  1.00  0.00           H
ATOM   3425  HN  ALA D  32      35.229  -4.360   4.047  1.00  0.00           H
ATOM   3426  N   VAL D  33      39.611  -5.025   3.995  1.00  0.00           N
ATOM   3427  CA  VAL D  33      40.688  -5.702   4.720  1.00  0.00           C
ATOM   3428  C   VAL D  33      41.635  -4.615   5.193  1.00  0.00           C
ATOM   3429  O   VAL D  33      42.809  -4.609   4.865  1.00  0.00           O
ATOM   3430  CB  VAL D  33      41.286  -6.833   3.830  1.00  0.00           C
ATOM   3431  CG1 VAL D  33      40.205  -7.919   3.566  1.00  0.00           C
ATOM   3432  CG2 VAL D  33      41.861  -6.349   2.471  1.00  0.00           C
ATOM   3433  HA  VAL D  33      40.320  -6.176   5.646  1.00  0.00           H
ATOM   3434  HB  VAL D  33      42.116  -7.293   4.386  1.00  0.00           H
ATOM   3435  HN  VAL D  33      39.878  -4.409   3.251  1.00  0.00           H
ATOM   3436 HG11 VAL D  33      40.627  -8.758   2.991  1.00  0.00           H
ATOM   3437 HG12 VAL D  33      39.812  -8.312   4.514  1.00  0.00           H
ATOM   3438 HG13 VAL D  33      39.369  -7.492   2.993  1.00  0.00           H
ATOM   3439 HG21 VAL D  33      42.270  -7.212   1.925  1.00  0.00           H
ATOM   3440 HG22 VAL D  33      41.091  -5.885   1.839  1.00  0.00           H
ATOM   3441 HG23 VAL D  33      42.678  -5.635   2.624  1.00  0.00           H
ATOM   3442  N   ASP D  34      41.064  -3.668   5.973  1.00  0.00           N
ATOM   3443  CA  ASP D  34      41.742  -2.417   6.325  1.00  0.00           C
ATOM   3444  C   ASP D  34      43.180  -2.534   6.788  1.00  0.00           C
ATOM   3445  O   ASP D  34      43.970  -1.669   6.437  1.00  0.00           O
ATOM   3446  CB  ASP D  34      40.959  -1.699   7.460  1.00  0.00           C
ATOM   3447  CG  ASP D  34      39.513  -1.425   7.121  1.00  0.00           C
ATOM   3448  OD1 ASP D  34      38.814  -2.389   6.711  1.00  0.00           O
ATOM   3449  OD2 ASP D  34      39.055  -0.260   7.269  1.00  0.00           O
ATOM   3450  HA  ASP D  34      41.722  -1.764   5.440  1.00  0.00           H
ATOM   3451  HB2 ASP D  34      40.962  -2.338   8.355  1.00  0.00           H
ATOM   3452  HN  ASP D  34      40.105  -3.771   6.242  1.00  0.00           H
ATOM   3453  HB3 ASP D  34      41.471  -0.756   7.699  1.00  0.00           H
ATOM   3454  N   THR D  35      43.533  -3.559   7.594  1.00  0.00           N
ATOM   3455  CA  THR D  35      44.852  -3.615   8.232  1.00  0.00           C
ATOM   3456  C   THR D  35      45.271  -5.060   8.337  1.00  0.00           C
ATOM   3457  O   THR D  35      44.486  -5.896   7.928  1.00  0.00           O
ATOM   3458  CB  THR D  35      44.791  -2.997   9.659  1.00  0.00           C
ATOM   3459  OG1 THR D  35      44.069  -3.881  10.536  1.00  0.00           O
ATOM   3460  CG2 THR D  35      44.113  -1.603   9.661  1.00  0.00           C
ATOM   3461  HA  THR D  35      45.607  -3.088   7.625  1.00  0.00           H
ATOM   3462  HB  THR D  35      45.823  -2.886  10.036  1.00  0.00           H
ATOM   3463  HG1 THR D  35      44.033  -3.549  11.429  1.00  0.00           H
ATOM   3464  HN  THR D  35      42.877  -4.280   7.807  1.00  0.00           H
ATOM   3465 HG23 THR D  35      43.033  -1.712   9.506  1.00  0.00           H
ATOM   3466 HG21 THR D  35      44.271  -1.102  10.629  1.00  0.00           H
ATOM   3467 HG22 THR D  35      44.518  -0.970   8.863  1.00  0.00           H
ATOM   3468  N   GLY D  36      46.460  -5.409   8.874  1.00  0.00           N
ATOM   3469  CA  GLY D  36      46.796  -6.824   9.002  1.00  0.00           C
ATOM   3470  C   GLY D  36      45.821  -7.479   9.951  1.00  0.00           C
ATOM   3471  O   GLY D  36      45.273  -8.520   9.627  1.00  0.00           O
ATOM   3472  HN  GLY D  36      47.110  -4.731   9.219  1.00  0.00           H
ATOM   3473  HA2 GLY D  36      46.763  -7.305   8.011  1.00  0.00           H
ATOM   3474  HA3 GLY D  36      47.814  -6.951   9.401  1.00  0.00           H
ATOM   3475  N   ALA D  37      45.592  -6.883  11.143  1.00  0.00           N
ATOM   3476  CA  ALA D  37      44.687  -7.505  12.108  1.00  0.00           C
ATOM   3477  C   ALA D  37      43.296  -7.652  11.534  1.00  0.00           C
ATOM   3478  O   ALA D  37      42.710  -8.714  11.672  1.00  0.00           O
ATOM   3479  CB  ALA D  37      44.592  -6.676  13.415  1.00  0.00           C
ATOM   3480  HA  ALA D  37      45.088  -8.502  12.362  1.00  0.00           H
ATOM   3481  HB1 ALA D  37      43.919  -7.171  14.133  1.00  0.00           H
ATOM   3482  HB2 ALA D  37      45.588  -6.581  13.876  1.00  0.00           H
ATOM   3483  HB3 ALA D  37      44.203  -5.668  13.205  1.00  0.00           H
ATOM   3484  HN  ALA D  37      46.051  -6.025  11.387  1.00  0.00           H
ATOM   3485  N   ILE D  38      42.744  -6.597  10.893  1.00  0.00           N
ATOM   3486  CA  ILE D  38      41.387  -6.684  10.351  1.00  0.00           C
ATOM   3487  C   ILE D  38      41.388  -7.587   9.133  1.00  0.00           C
ATOM   3488  O   ILE D  38      40.394  -8.259   8.913  1.00  0.00           O
ATOM   3489  CB  ILE D  38      40.770  -5.270  10.112  1.00  0.00           C
ATOM   3490  CG1 ILE D  38      40.503  -4.576  11.485  1.00  0.00           C
ATOM   3491  CG2 ILE D  38      39.486  -5.346   9.235  1.00  0.00           C
ATOM   3492  HA  ILE D  38      40.750  -7.170  11.107  1.00  0.00           H
ATOM   3493  HB  ILE D  38      41.499  -4.660   9.566  1.00  0.00           H
ATOM   3494  CD  ILE D  38      40.184  -3.059  11.387  1.00  0.00           C
ATOM   3495  HD3 ILE D  38      39.248  -2.866  10.844  1.00  0.00           H
ATOM   3496  HD2 ILE D  38      41.006  -2.528  10.882  1.00  0.00           H
ATOM   3497  HD1 ILE D  38      40.076  -2.637  12.399  1.00  0.00           H
ATOM   3498  HN  ILE D  38      43.271  -5.758  10.754  1.00  0.00           H
ATOM   3499 HG12 ILE D  38      39.669  -5.084  11.998  1.00  0.00           H
ATOM   3500 HG13 ILE D  38      41.398  -4.677  12.119  1.00  0.00           H
ATOM   3501 HG21 ILE D  38      39.069  -4.346   9.049  1.00  0.00           H
ATOM   3502 HG22 ILE D  38      39.709  -5.785   8.251  1.00  0.00           H
ATOM   3503 HG23 ILE D  38      38.721  -5.962   9.732  1.00  0.00           H
ATOM   3504  N   PHE D  39      42.477  -7.649   8.333  1.00  0.00           N
ATOM   3505  CA  PHE D  39      42.522  -8.597   7.216  1.00  0.00           C
ATOM   3506  C   PHE D  39      42.412  -9.993   7.792  1.00  0.00           C
ATOM   3507  O   PHE D  39      41.680 -10.810   7.258  1.00  0.00           O
ATOM   3508  CB  PHE D  39      43.838  -8.424   6.399  1.00  0.00           C
ATOM   3509  CG  PHE D  39      44.020  -9.234   5.101  1.00  0.00           C
ATOM   3510  CD1 PHE D  39      42.993  -9.962   4.488  1.00  0.00           C
ATOM   3511  CD2 PHE D  39      45.287  -9.221   4.503  1.00  0.00           C
ATOM   3512  CE1 PHE D  39      43.236 -10.660   3.300  1.00  0.00           C
ATOM   3513  CE2 PHE D  39      45.540  -9.947   3.332  1.00  0.00           C
ATOM   3514  CZ  PHE D  39      44.511 -10.678   2.736  1.00  0.00           C
ATOM   3515  HA  PHE D  39      41.655  -8.378   6.573  1.00  0.00           H
ATOM   3516  HB2 PHE D  39      43.913  -7.375   6.081  1.00  0.00           H
ATOM   3517  HN  PHE D  39      43.276  -7.082   8.519  1.00  0.00           H
ATOM   3518  HD2 PHE D  39      46.091  -8.646   4.949  1.00  0.00           H
ATOM   3519  HE2 PHE D  39      46.532  -9.942   2.892  1.00  0.00           H
ATOM   3520  HZ  PHE D  39      44.699 -11.253   1.834  1.00  0.00           H
ATOM   3521  HE1 PHE D  39      42.424 -11.187   2.814  1.00  0.00           H
ATOM   3522  HD1 PHE D  39      41.998  -9.998   4.908  1.00  0.00           H
ATOM   3523  HB3 PHE D  39      44.688  -8.651   7.060  1.00  0.00           H
ATOM   3524  N   GLN D  40      43.120 -10.290   8.906  1.00  0.00           N
ATOM   3525  CA  GLN D  40      42.969 -11.601   9.532  1.00  0.00           C
ATOM   3526  C   GLN D  40      41.559 -11.754  10.056  1.00  0.00           C
ATOM   3527  O   GLN D  40      40.990 -12.816   9.862  1.00  0.00           O
ATOM   3528  CB  GLN D  40      44.000 -11.818  10.672  1.00  0.00           C
ATOM   3529  CG  GLN D  40      43.891 -13.208  11.353  1.00  0.00           C
ATOM   3530  CD  GLN D  40      44.116 -14.349  10.387  1.00  0.00           C
ATOM   3531  OE1 GLN D  40      45.254 -14.760  10.219  1.00  0.00           O
ATOM   3532  NE2 GLN D  40      43.060 -14.888   9.736  1.00  0.00           N
ATOM   3533  HA  GLN D  40      43.151 -12.364   8.758  1.00  0.00           H
ATOM   3534  HB2 GLN D  40      45.012 -11.716  10.253  1.00  0.00           H
ATOM   3535  HN  GLN D  40      43.726  -9.617   9.334  1.00  0.00           H
ATOM   3536  HG2 GLN D  40      44.650 -13.271  12.150  1.00  0.00           H
ATOM   3537  HB3 GLN D  40      43.868 -11.037  11.438  1.00  0.00           H
ATOM   3538  HG3 GLN D  40      42.908 -13.309  11.839  1.00  0.00           H
ATOM   3539 HE22 GLN D  40      43.192 -15.673   9.131  1.00  0.00           H
ATOM   3540 HE21 GLN D  40      42.139 -14.525   9.853  1.00  0.00           H
ATOM   3541  N   ALA D  41      40.965 -10.729  10.712  1.00  0.00           N
ATOM   3542  CA  ALA D  41      39.599 -10.881  11.217  1.00  0.00           C
ATOM   3543  C   ALA D  41      38.682 -11.266  10.078  1.00  0.00           C
ATOM   3544  O   ALA D  41      37.917 -12.208  10.217  1.00  0.00           O
ATOM   3545  CB  ALA D  41      39.052  -9.598  11.894  1.00  0.00           C
ATOM   3546  HA  ALA D  41      39.615 -11.677  11.980  1.00  0.00           H
ATOM   3547  HB1 ALA D  41      38.062  -9.799  12.335  1.00  0.00           H
ATOM   3548  HB2 ALA D  41      39.733  -9.270  12.695  1.00  0.00           H
ATOM   3549  HB3 ALA D  41      38.943  -8.786  11.162  1.00  0.00           H
ATOM   3550  HN  ALA D  41      41.446  -9.866  10.866  1.00  0.00           H
ATOM   3551  N   HIS D  42      38.766 -10.547   8.936  1.00  0.00           N
ATOM   3552  CA  HIS D  42      37.982 -10.920   7.760  1.00  0.00           C
ATOM   3553  C   HIS D  42      38.241 -12.369   7.413  1.00  0.00           C
ATOM   3554  O   HIS D  42      37.296 -13.077   7.101  1.00  0.00           O
ATOM   3555  CB  HIS D  42      38.349 -10.027   6.543  1.00  0.00           C
ATOM   3556  CG  HIS D  42      37.757 -10.577   5.276  1.00  0.00           C
ATOM   3557  ND1 HIS D  42      36.374 -10.835   4.983  1.00  0.00           N
ATOM   3558  CD2 HIS D  42      38.364 -10.962   4.137  1.00  0.00           C
ATOM   3559  CE1 HIS D  42      36.273 -11.301   3.824  1.00  0.00           C
ATOM   3560  NE2 HIS D  42      37.451 -11.392   3.293  1.00  0.00           N
ATOM   3561  HA  HIS D  42      36.911 -10.789   7.990  1.00  0.00           H
ATOM   3562  HB2 HIS D  42      37.989  -8.998   6.702  1.00  0.00           H
ATOM   3563  HN  HIS D  42      39.387  -9.767   8.871  1.00  0.00           H
ATOM   3564  HD2 HIS D  42      39.435 -10.927   3.944  1.00  0.00           H
ATOM   3565  HE2 HIS D  42      37.649 -11.752   2.349  1.00  0.00           H
ATOM   3566  HE1 HIS D  42      35.332 -11.584   3.347  1.00  0.00           H
ATOM   3567  HB3 HIS D  42      39.440  -9.995   6.421  1.00  0.00           H
ATOM   3568  N   CYS D  43      39.518 -12.820   7.469  1.00  0.00           N
ATOM   3569  CA  CYS D  43      39.843 -14.211   7.150  1.00  0.00           C
ATOM   3570  C   CYS D  43      39.890 -15.101   8.378  1.00  0.00           C
ATOM   3571  O   CYS D  43      40.583 -16.104   8.324  1.00  0.00           O
ATOM   3572  CB  CYS D  43      41.201 -14.237   6.403  1.00  0.00           C
ATOM   3573  SG  CYS D  43      41.112 -13.101   4.983  1.00  0.00           S
ATOM   3574  HA  CYS D  43      39.094 -14.641   6.463  1.00  0.00           H
ATOM   3575  HB2 CYS D  43      41.992 -13.885   7.081  1.00  0.00           H
ATOM   3576  HN  CYS D  43      40.263 -12.211   7.746  1.00  0.00           H
ATOM   3577  HG1 CYS D  43      42.038 -13.254   4.618  1.00  0.00           H
ATOM   3578  HB3 CYS D  43      41.452 -15.249   6.045  1.00  0.00           H
ATOM   3579  N   ALA D  44      39.165 -14.778   9.478  1.00  0.00           N
ATOM   3580  CA  ALA D  44      39.094 -15.664  10.644  1.00  0.00           C
ATOM   3581  C   ALA D  44      37.632 -16.007  10.810  1.00  0.00           C
ATOM   3582  O   ALA D  44      37.072 -15.820  11.879  1.00  0.00           O
ATOM   3583  CB  ALA D  44      39.642 -14.966  11.915  1.00  0.00           C
ATOM   3584  HA  ALA D  44      39.646 -16.608  10.500  1.00  0.00           H
ATOM   3585  HB1 ALA D  44      39.565 -15.637  12.784  1.00  0.00           H
ATOM   3586  HB2 ALA D  44      40.697 -14.692  11.782  1.00  0.00           H
ATOM   3587  HB3 ALA D  44      39.063 -14.054  12.123  1.00  0.00           H
ATOM   3588  HN  ALA D  44      38.619 -13.942   9.515  1.00  0.00           H
ATOM   3589  N   SER D  45      37.002 -16.490   9.717  1.00  0.00           N
ATOM   3590  CA  SER D  45      35.548 -16.634   9.705  1.00  0.00           C
ATOM   3591  C   SER D  45      35.091 -17.234   8.397  1.00  0.00           C
ATOM   3592  O   SER D  45      34.442 -18.268   8.414  1.00  0.00           O
ATOM   3593  CB  SER D  45      34.886 -15.236   9.831  1.00  0.00           C
ATOM   3594  OG  SER D  45      35.501 -14.343   8.884  1.00  0.00           O
ATOM   3595  HA  SER D  45      35.224 -17.276  10.541  1.00  0.00           H
ATOM   3596  HB2 SER D  45      33.803 -15.311   9.635  1.00  0.00           H
ATOM   3597  HN  SER D  45      37.523 -16.703   8.886  1.00  0.00           H
ATOM   3598  HG1 SER D  45      35.143 -13.459   8.915  1.00  0.00           H
ATOM   3599  HB3 SER D  45      35.021 -14.829  10.846  1.00  0.00           H
ATOM   3600  N   LYS D  46      35.424 -16.573   7.264  1.00  0.00           N
ATOM   3601  CA  LYS D  46      34.936 -17.034   5.970  1.00  0.00           C
ATOM   3602  C   LYS D  46      35.885 -18.053   5.362  1.00  0.00           C
ATOM   3603  O   LYS D  46      35.383 -19.067   4.897  1.00  0.00           O
ATOM   3604  CB  LYS D  46      34.690 -15.804   5.058  1.00  0.00           C
ATOM   3605  CG  LYS D  46      33.819 -14.670   5.677  1.00  0.00           C
ATOM   3606  CD  LYS D  46      32.446 -15.148   6.224  1.00  0.00           C
ATOM   3607  CE  LYS D  46      31.615 -14.005   6.877  1.00  0.00           C
ATOM   3608  NZ  LYS D  46      31.239 -12.921   5.940  1.00  0.00           N
ATOM   3609  HA  LYS D  46      33.965 -17.538   6.096  1.00  0.00           H
ATOM   3610  HB2 LYS D  46      35.664 -15.355   4.828  1.00  0.00           H
ATOM   3611  HN  LYS D  46      36.006 -15.761   7.293  1.00  0.00           H
ATOM   3612  HG2 LYS D  46      34.366 -14.173   6.493  1.00  0.00           H
ATOM   3613  HB3 LYS D  46      34.232 -16.154   4.120  1.00  0.00           H
ATOM   3614  HD2 LYS D  46      31.869 -15.613   5.408  1.00  0.00           H
ATOM   3615  HG3 LYS D  46      33.655 -13.916   4.889  1.00  0.00           H
ATOM   3616  HE2 LYS D  46      30.691 -14.451   7.287  1.00  0.00           H
ATOM   3617  HD3 LYS D  46      32.603 -15.900   7.013  1.00  0.00           H
ATOM   3618  HZ1 LYS D  46      30.541 -12.238   6.405  1.00  0.00           H
ATOM   3619  HZ2 LYS D  46      32.081 -12.313   5.640  1.00  0.00           H
ATOM   3620  HZ3 LYS D  46      30.763 -13.308   5.051  1.00  0.00           H
ATOM   3621  HE3 LYS D  46      32.183 -13.581   7.723  1.00  0.00           H
ATOM   3622  N   GLY D  47      37.231 -17.852   5.351  1.00  0.00           N
ATOM   3623  CA  GLY D  47      38.098 -18.929   4.866  1.00  0.00           C
ATOM   3624  C   GLY D  47      39.528 -18.557   4.532  1.00  0.00           C
ATOM   3625  O   GLY D  47      39.844 -17.387   4.403  1.00  0.00           O
ATOM   3626  HN  GLY D  47      37.656 -17.019   5.734  1.00  0.00           H
ATOM   3627  HA2 GLY D  47      38.113 -19.710   5.648  1.00  0.00           H
ATOM   3628  HA3 GLY D  47      37.688 -19.370   3.941  1.00  0.00           H
ATOM   3629  N   SER D  48      40.395 -19.589   4.378  1.00  0.00           N
ATOM   3630  CA  SER D  48      41.808 -19.411   4.031  1.00  0.00           C
ATOM   3631  C   SER D  48      42.569 -18.395   4.859  1.00  0.00           C
ATOM   3632  O   SER D  48      42.030 -17.932   5.852  1.00  0.00           O
ATOM   3633  CB  SER D  48      41.964 -19.205   2.504  1.00  0.00           C
ATOM   3634  OG  SER D  48      41.127 -20.124   1.791  1.00  0.00           O
ATOM   3635  HA  SER D  48      42.321 -20.365   4.250  1.00  0.00           H
ATOM   3636  HB2 SER D  48      41.779 -18.170   2.188  1.00  0.00           H
ATOM   3637  HN  SER D  48      40.063 -20.532   4.449  1.00  0.00           H
ATOM   3638  HG1 SER D  48      41.342 -20.116   0.863  1.00  0.00           H
ATOM   3639  HB3 SER D  48      42.992 -19.447   2.228  1.00  0.00           H
ATOM   3640  N   LYS D  49      43.833 -18.066   4.480  1.00  0.00           N
ATOM   3641  CA  LYS D  49      44.691 -17.219   5.301  1.00  0.00           C
ATOM   3642  C   LYS D  49      44.860 -15.897   4.582  1.00  0.00           C
ATOM   3643  O   LYS D  49      44.756 -15.913   3.365  1.00  0.00           O
ATOM   3644  CB  LYS D  49      46.067 -17.936   5.428  1.00  0.00           C
ATOM   3645  CG  LYS D  49      45.913 -19.399   5.933  1.00  0.00           C
ATOM   3646  CD  LYS D  49      47.285 -20.118   6.037  1.00  0.00           C
ATOM   3647  CE  LYS D  49      47.112 -21.626   6.367  1.00  0.00           C
ATOM   3648  NZ  LYS D  49      48.418 -22.284   6.601  1.00  0.00           N
ATOM   3649  HA  LYS D  49      44.264 -17.101   6.309  1.00  0.00           H
ATOM   3650  HB2 LYS D  49      46.532 -17.961   4.430  1.00  0.00           H
ATOM   3651  HN  LYS D  49      44.255 -18.402   3.641  1.00  0.00           H
ATOM   3652  HG2 LYS D  49      45.420 -19.398   6.919  1.00  0.00           H
ATOM   3653  HB3 LYS D  49      46.741 -17.381   6.097  1.00  0.00           H
ATOM   3654  HD2 LYS D  49      47.827 -20.026   5.081  1.00  0.00           H
ATOM   3655  HG3 LYS D  49      45.282 -19.974   5.237  1.00  0.00           H
ATOM   3656  HE2 LYS D  49      46.483 -21.734   7.267  1.00  0.00           H
ATOM   3657  HD3 LYS D  49      47.887 -19.632   6.822  1.00  0.00           H
ATOM   3658  HZ1 LYS D  49      48.304 -23.352   6.739  1.00  0.00           H
ATOM   3659  HZ2 LYS D  49      49.096 -22.136   5.773  1.00  0.00           H
ATOM   3660  HZ3 LYS D  49      48.908 -21.897   7.484  1.00  0.00           H
ATOM   3661  HE3 LYS D  49      46.595 -22.125   5.529  1.00  0.00           H
ATOM   3662  N   PRO D  50      45.114 -14.745   5.251  1.00  0.00           N
ATOM   3663  CA  PRO D  50      45.259 -13.486   4.525  1.00  0.00           C
ATOM   3664  C   PRO D  50      46.613 -13.413   3.852  1.00  0.00           C
ATOM   3665  O   PRO D  50      47.589 -13.229   4.560  1.00  0.00           O
ATOM   3666  CB  PRO D  50      45.144 -12.496   5.715  1.00  0.00           C
ATOM   3667  CG  PRO D  50      45.710 -13.269   6.925  1.00  0.00           C
ATOM   3668  CD  PRO D  50      45.191 -14.702   6.704  1.00  0.00           C
ATOM   3669  HA  PRO D  50      44.442 -13.323   3.805  1.00  0.00           H
ATOM   3670  HD3 PRO D  50      44.182 -14.805   7.123  1.00  0.00           H
ATOM   3671  HD2 PRO D  50      45.866 -15.441   7.159  1.00  0.00           H
ATOM   3672  HG3 PRO D  50      45.396 -12.845   7.890  1.00  0.00           H
ATOM   3673  HG2 PRO D  50      46.811 -13.282   6.881  1.00  0.00           H
ATOM   3674  HB2 PRO D  50      45.691 -11.558   5.555  1.00  0.00           H
ATOM   3675  HB3 PRO D  50      44.085 -12.265   5.914  1.00  0.00           H
ATOM   3676  N   LEU D  51      46.714 -13.546   2.505  1.00  0.00           N
ATOM   3677  CA  LEU D  51      48.013 -13.469   1.829  1.00  0.00           C
ATOM   3678  C   LEU D  51      48.075 -12.243   0.943  1.00  0.00           C
ATOM   3679  O   LEU D  51      47.026 -11.714   0.614  1.00  0.00           O
ATOM   3680  CB  LEU D  51      48.247 -14.697   0.907  1.00  0.00           C
ATOM   3681  CG  LEU D  51      47.942 -16.076   1.565  1.00  0.00           C
ATOM   3682  CD1 LEU D  51      48.395 -17.198   0.592  1.00  0.00           C
ATOM   3683  CD2 LEU D  51      48.633 -16.255   2.945  1.00  0.00           C
ATOM   3684  HA  LEU D  51      48.845 -13.423   2.550  1.00  0.00           H
ATOM   3685  HB2 LEU D  51      47.594 -14.599   0.022  1.00  0.00           H
ATOM   3686  HN  LEU D  51      45.908 -13.684   1.931  1.00  0.00           H
ATOM   3687  HG  LEU D  51      46.851 -16.173   1.709  1.00  0.00           H
ATOM   3688  HB3 LEU D  51      49.291 -14.683   0.554  1.00  0.00           H
ATOM   3689 HD21 LEU D  51      48.598 -17.309   3.260  1.00  0.00           H
ATOM   3690 HD22 LEU D  51      49.684 -15.945   2.896  1.00  0.00           H
ATOM   3691 HD23 LEU D  51      48.133 -15.656   3.717  1.00  0.00           H
ATOM   3692 HD11 LEU D  51      48.060 -18.189   0.937  1.00  0.00           H
ATOM   3693 HD12 LEU D  51      47.994 -17.012  -0.410  1.00  0.00           H
ATOM   3694 HD13 LEU D  51      49.485 -17.204   0.498  1.00  0.00           H
ATOM   3695  N   CYS D  52      49.292 -11.806   0.535  1.00  0.00           N
ATOM   3696  CA  CYS D  52      49.431 -10.724  -0.443  1.00  0.00           C
ATOM   3697  C   CYS D  52      49.576 -11.327  -1.820  1.00  0.00           C
ATOM   3698  O   CYS D  52      50.185 -12.381  -1.882  1.00  0.00           O
ATOM   3699  CB  CYS D  52      50.682  -9.867  -0.133  1.00  0.00           C
ATOM   3700  SG  CYS D  52      50.527  -9.229   1.563  1.00  0.00           S
ATOM   3701  HA  CYS D  52      48.548 -10.076  -0.416  1.00  0.00           H
ATOM   3702  HB2 CYS D  52      51.593 -10.480  -0.191  1.00  0.00           H
ATOM   3703  HN  CYS D  52      50.127 -12.264   0.843  1.00  0.00           H
ATOM   3704  HG1 CYS D  52      51.432  -8.790   1.635  1.00  0.00           H
ATOM   3705  HB3 CYS D  52      50.772  -9.033  -0.844  1.00  0.00           H
ATOM   3706  N   CYS D  53      49.048 -10.734  -2.921  1.00  0.00           N
ATOM   3707  CA  CYS D  53      49.106 -11.411  -4.221  1.00  0.00           C
ATOM   3708  C   CYS D  53      49.229 -10.464  -5.398  1.00  0.00           C
ATOM   3709  O   CYS D  53      49.164  -9.263  -5.185  1.00  0.00           O
ATOM   3710  CB  CYS D  53      47.890 -12.356  -4.361  1.00  0.00           C
ATOM   3711  SG  CYS D  53      47.815 -13.482  -2.927  1.00  0.00           S
ATOM   3712  HA  CYS D  53      50.014 -12.021  -4.268  1.00  0.00           H
ATOM   3713  HB2 CYS D  53      46.982 -11.745  -4.406  1.00  0.00           H
ATOM   3714  HN  CYS D  53      48.548  -9.870  -2.859  1.00  0.00           H
ATOM   3715  HG1 CYS D  53      47.248 -14.201  -3.339  1.00  0.00           H
ATOM   3716  HB3 CYS D  53      47.948 -12.965  -5.276  1.00  0.00           H
ATOM   3717  N   VAL D  54      49.434 -10.998  -6.633  1.00  0.00           N
ATOM   3718  CA  VAL D  54      49.767 -10.164  -7.791  1.00  0.00           C
ATOM   3719  C   VAL D  54      48.593  -9.733  -8.646  1.00  0.00           C
ATOM   3720  O   VAL D  54      48.864  -9.086  -9.646  1.00  0.00           O
ATOM   3721  CB  VAL D  54      50.855 -10.830  -8.698  1.00  0.00           C
ATOM   3722  CG1 VAL D  54      52.098 -11.266  -7.874  1.00  0.00           C
ATOM   3723  CG2 VAL D  54      50.298 -12.022  -9.530  1.00  0.00           C
ATOM   3724  HA  VAL D  54      50.214  -9.229  -7.426  1.00  0.00           H
ATOM   3725  HB  VAL D  54      51.210 -10.076  -9.426  1.00  0.00           H
ATOM   3726  HN  VAL D  54      49.411 -11.987  -6.770  1.00  0.00           H
ATOM   3727 HG11 VAL D  54      52.860 -11.711  -8.531  1.00  0.00           H
ATOM   3728 HG12 VAL D  54      52.548 -10.408  -7.358  1.00  0.00           H
ATOM   3729 HG13 VAL D  54      51.830 -12.009  -7.115  1.00  0.00           H
ATOM   3730 HG21 VAL D  54      51.075 -12.398 -10.213  1.00  0.00           H
ATOM   3731 HG22 VAL D  54      49.978 -12.854  -8.889  1.00  0.00           H
ATOM   3732 HG23 VAL D  54      49.440 -11.715 -10.145  1.00  0.00           H
ATOM   3733  N   ALA D  55      47.310 -10.040  -8.332  1.00  0.00           N
ATOM   3734  CA  ALA D  55      46.220  -9.620  -9.222  1.00  0.00           C
ATOM   3735  C   ALA D  55      44.927  -9.404  -8.467  1.00  0.00           C
ATOM   3736  O   ALA D  55      44.818 -10.009  -7.415  1.00  0.00           O
ATOM   3737  CB  ALA D  55      45.994 -10.744 -10.264  1.00  0.00           C
ATOM   3738  HA  ALA D  55      46.494  -8.689  -9.740  1.00  0.00           H
ATOM   3739  HB1 ALA D  55      45.215 -10.473 -10.991  1.00  0.00           H
ATOM   3740  HB2 ALA D  55      46.927 -10.949 -10.811  1.00  0.00           H
ATOM   3741  HB3 ALA D  55      45.677 -11.662  -9.748  1.00  0.00           H
ATOM   3742  HN  ALA D  55      47.084 -10.595  -7.529  1.00  0.00           H
ATOM   3743  N   PRO D  56      43.926  -8.597  -8.910  1.00  0.00           N
ATOM   3744  CA  PRO D  56      42.658  -8.532  -8.189  1.00  0.00           C
ATOM   3745  C   PRO D  56      41.656  -9.552  -8.704  1.00  0.00           C
ATOM   3746  O   PRO D  56      40.509  -9.175  -8.890  1.00  0.00           O
ATOM   3747  CB  PRO D  56      42.251  -7.095  -8.605  1.00  0.00           C
ATOM   3748  CG  PRO D  56      42.706  -7.021 -10.080  1.00  0.00           C
ATOM   3749  CD  PRO D  56      44.094  -7.704 -10.049  1.00  0.00           C
ATOM   3750  HA  PRO D  56      42.763  -8.601  -7.096  1.00  0.00           H
ATOM   3751  HD3 PRO D  56      44.864  -6.949  -9.823  1.00  0.00           H
ATOM   3752  HD2 PRO D  56      44.327  -8.210 -10.998  1.00  0.00           H
ATOM   3753  HG3 PRO D  56      42.740  -5.989 -10.468  1.00  0.00           H
ATOM   3754  HG2 PRO D  56      42.008  -7.607 -10.702  1.00  0.00           H
ATOM   3755  HB2 PRO D  56      41.181  -6.879  -8.477  1.00  0.00           H
ATOM   3756  HB3 PRO D  56      42.819  -6.356  -8.018  1.00  0.00           H
ATOM   3757  N   VAL D  57      42.037 -10.829  -8.957  1.00  0.00           N
ATOM   3758  CA  VAL D  57      41.116 -11.780  -9.592  1.00  0.00           C
ATOM   3759  C   VAL D  57      41.142 -13.105  -8.861  1.00  0.00           C
ATOM   3760  O   VAL D  57      42.213 -13.484  -8.415  1.00  0.00           O
ATOM   3761  CB  VAL D  57      41.544 -11.978 -11.077  1.00  0.00           C
ATOM   3762  CG1 VAL D  57      40.495 -12.803 -11.873  1.00  0.00           C
ATOM   3763  CG2 VAL D  57      41.767 -10.610 -11.778  1.00  0.00           C
ATOM   3764  HA  VAL D  57      40.084 -11.399  -9.579  1.00  0.00           H
ATOM   3765  HB  VAL D  57      42.505 -12.524 -11.092  1.00  0.00           H
ATOM   3766  HN  VAL D  57      42.973 -11.140  -8.790  1.00  0.00           H
ATOM   3767 HG11 VAL D  57      40.824 -12.943 -12.914  1.00  0.00           H
ATOM   3768 HG12 VAL D  57      40.365 -13.796 -11.428  1.00  0.00           H
ATOM   3769 HG13 VAL D  57      39.521 -12.290 -11.879  1.00  0.00           H
ATOM   3770 HG21 VAL D  57      42.030 -10.757 -12.837  1.00  0.00           H
ATOM   3771 HG22 VAL D  57      40.853  -9.999 -11.724  1.00  0.00           H
ATOM   3772 HG23 VAL D  57      42.591 -10.060 -11.304  1.00  0.00           H
ATOM   3773  N   ALA D  58      39.999 -13.829  -8.732  1.00  0.00           N
ATOM   3774  CA  ALA D  58      40.028 -15.141  -8.085  1.00  0.00           C
ATOM   3775  C   ALA D  58      40.538 -16.149  -9.089  1.00  0.00           C
ATOM   3776  O   ALA D  58      40.279 -15.961 -10.266  1.00  0.00           O
ATOM   3777  CB  ALA D  58      38.631 -15.592  -7.583  1.00  0.00           C
ATOM   3778  HA  ALA D  58      40.697 -15.086  -7.211  1.00  0.00           H
ATOM   3779  HB1 ALA D  58      38.700 -16.574  -7.088  1.00  0.00           H
ATOM   3780  HB2 ALA D  58      38.229 -14.861  -6.865  1.00  0.00           H
ATOM   3781  HB3 ALA D  58      37.932 -15.674  -8.429  1.00  0.00           H
ATOM   3782  HN  ALA D  58      39.129 -13.513  -9.116  1.00  0.00           H
ATOM   3783  N   ASP D  59      41.265 -17.213  -8.677  1.00  0.00           N
ATOM   3784  CA  ASP D  59      41.907 -18.082  -9.664  1.00  0.00           C
ATOM   3785  C   ASP D  59      42.285 -19.412  -9.050  1.00  0.00           C
ATOM   3786  O   ASP D  59      42.158 -19.532  -7.843  1.00  0.00           O
ATOM   3787  CB  ASP D  59      43.174 -17.324 -10.135  1.00  0.00           C
ATOM   3788  CG  ASP D  59      43.840 -17.988 -11.308  1.00  0.00           C
ATOM   3789  OD1 ASP D  59      44.859 -18.700 -11.098  1.00  0.00           O
ATOM   3790  OD2 ASP D  59      43.347 -17.809 -12.454  1.00  0.00           O
ATOM   3791  HA  ASP D  59      41.228 -18.275 -10.512  1.00  0.00           H
ATOM   3792  HB2 ASP D  59      42.914 -16.297 -10.438  1.00  0.00           H
ATOM   3793  HN  ASP D  59      41.453 -17.374  -7.707  1.00  0.00           H
ATOM   3794  HB3 ASP D  59      43.858 -17.257  -9.277  1.00  0.00           H
ATOM   3795  N   GLN D  60      42.745 -20.407  -9.847  1.00  0.00           N
ATOM   3796  CA  GLN D  60      43.158 -21.688  -9.271  1.00  0.00           C
ATOM   3797  C   GLN D  60      44.504 -21.562  -8.587  1.00  0.00           C
ATOM   3798  O   GLN D  60      44.722 -22.312  -7.650  1.00  0.00           O
ATOM   3799  CB  GLN D  60      43.237 -22.831 -10.323  1.00  0.00           C
ATOM   3800  CG  GLN D  60      41.929 -23.019 -11.143  1.00  0.00           C
ATOM   3801  CD  GLN D  60      40.703 -23.037 -10.260  1.00  0.00           C
ATOM   3802  OE1 GLN D  60      40.377 -24.087  -9.729  1.00  0.00           O
ATOM   3803  NE2 GLN D  60      40.004 -21.893 -10.077  1.00  0.00           N
ATOM   3804  HA  GLN D  60      42.412 -21.988  -8.515  1.00  0.00           H
ATOM   3805  HB2 GLN D  60      44.072 -22.636 -11.016  1.00  0.00           H
ATOM   3806  HN  GLN D  60      42.835 -20.283 -10.834  1.00  0.00           H
ATOM   3807  HG2 GLN D  60      41.835 -22.221 -11.894  1.00  0.00           H
ATOM   3808  HB3 GLN D  60      43.454 -23.771  -9.788  1.00  0.00           H
ATOM   3809  HG3 GLN D  60      41.986 -23.971 -11.698  1.00  0.00           H
ATOM   3810 HE22 GLN D  60      39.195 -21.896  -9.491  1.00  0.00           H
ATOM   3811 HE21 GLN D  60      40.269 -21.036 -10.519  1.00  0.00           H
ATOM   3812  N   ALA D  61      45.409 -20.649  -9.019  1.00  0.00           N
ATOM   3813  CA  ALA D  61      46.672 -20.430  -8.304  1.00  0.00           C
ATOM   3814  C   ALA D  61      47.464 -19.320  -8.969  1.00  0.00           C
ATOM   3815  O   ALA D  61      47.368 -19.232 -10.182  1.00  0.00           O
ATOM   3816  CB  ALA D  61      47.577 -21.688  -8.287  1.00  0.00           C
ATOM   3817  HA  ALA D  61      46.435 -20.118  -7.275  1.00  0.00           H
ATOM   3818  HB1 ALA D  61      48.556 -21.448  -7.846  1.00  0.00           H
ATOM   3819  HB2 ALA D  61      47.142 -22.512  -7.704  1.00  0.00           H
ATOM   3820  HB3 ALA D  61      47.724 -22.035  -9.321  1.00  0.00           H
ATOM   3821  HN  ALA D  61      45.219 -20.084  -9.822  1.00  0.00           H
ATOM   3822  N   LEU D  62      48.232 -18.482  -8.226  1.00  0.00           N
ATOM   3823  CA  LEU D  62      48.948 -17.364  -8.852  1.00  0.00           C
ATOM   3824  C   LEU D  62      50.250 -17.071  -8.138  1.00  0.00           C
ATOM   3825  O   LEU D  62      50.422 -17.513  -7.015  1.00  0.00           O
ATOM   3826  CB  LEU D  62      48.135 -16.041  -8.748  1.00  0.00           C
ATOM   3827  CG  LEU D  62      46.734 -16.077  -9.420  1.00  0.00           C
ATOM   3828  CD1 LEU D  62      45.919 -14.835  -8.968  1.00  0.00           C
ATOM   3829  CD2 LEU D  62      46.832 -16.086 -10.972  1.00  0.00           C
ATOM   3830  HA  LEU D  62      49.192 -17.595  -9.900  1.00  0.00           H
ATOM   3831  HB2 LEU D  62      48.013 -15.827  -7.676  1.00  0.00           H
ATOM   3832  HN  LEU D  62      48.296 -18.582  -7.232  1.00  0.00           H
ATOM   3833  HG  LEU D  62      46.202 -16.976  -9.075  1.00  0.00           H
ATOM   3834  HB3 LEU D  62      48.701 -15.203  -9.182  1.00  0.00           H
ATOM   3835 HD21 LEU D  62      45.827 -16.063 -11.417  1.00  0.00           H
ATOM   3836 HD22 LEU D  62      47.382 -15.199 -11.324  1.00  0.00           H
ATOM   3837 HD23 LEU D  62      47.347 -16.982 -11.342  1.00  0.00           H
ATOM   3838 HD11 LEU D  62      44.914 -14.821  -9.419  1.00  0.00           H
ATOM   3839 HD12 LEU D  62      45.803 -14.842  -7.877  1.00  0.00           H
ATOM   3840 HD13 LEU D  62      46.448 -13.915  -9.253  1.00  0.00           H
ATOM   3841  N   LEU D  63      51.159 -16.295  -8.772  1.00  0.00           N
ATOM   3842  CA  LEU D  63      52.380 -15.855  -8.089  1.00  0.00           C
ATOM   3843  C   LEU D  63      51.954 -15.051  -6.876  1.00  0.00           C
ATOM   3844  O   LEU D  63      51.021 -14.285  -7.055  1.00  0.00           O
ATOM   3845  CB  LEU D  63      53.239 -15.056  -9.113  1.00  0.00           C
ATOM   3846  CG  LEU D  63      54.607 -14.511  -8.618  1.00  0.00           C
ATOM   3847  CD1 LEU D  63      55.528 -15.630  -8.068  1.00  0.00           C
ATOM   3848  CD2 LEU D  63      55.327 -13.779  -9.786  1.00  0.00           C
ATOM   3849  HA  LEU D  63      52.935 -16.752  -7.794  1.00  0.00           H
ATOM   3850  HB2 LEU D  63      53.429 -15.712  -9.979  1.00  0.00           H
ATOM   3851  HN  LEU D  63      50.978 -15.976  -9.705  1.00  0.00           H
ATOM   3852  HG  LEU D  63      54.424 -13.777  -7.820  1.00  0.00           H
ATOM   3853  HB3 LEU D  63      52.636 -14.204  -9.459  1.00  0.00           H
ATOM   3854 HD21 LEU D  63      56.252 -13.300  -9.430  1.00  0.00           H
ATOM   3855 HD22 LEU D  63      55.590 -14.493 -10.582  1.00  0.00           H
ATOM   3856 HD23 LEU D  63      54.677 -13.004 -10.219  1.00  0.00           H
ATOM   3857 HD11 LEU D  63      56.516 -15.215  -7.823  1.00  0.00           H
ATOM   3858 HD12 LEU D  63      55.103 -16.061  -7.153  1.00  0.00           H
ATOM   3859 HD13 LEU D  63      55.657 -16.430  -8.813  1.00  0.00           H
ATOM   3860  N   CYS D  64      52.544 -15.200  -5.658  1.00  0.00           N
ATOM   3861  CA  CYS D  64      51.993 -14.544  -4.460  1.00  0.00           C
ATOM   3862  C   CYS D  64      53.026 -14.227  -3.386  1.00  0.00           C
ATOM   3863  O   CYS D  64      54.195 -14.523  -3.569  1.00  0.00           O
ATOM   3864  CB  CYS D  64      50.854 -15.431  -3.883  1.00  0.00           C
ATOM   3865  SG  CYS D  64      49.475 -15.524  -5.072  1.00  0.00           S
ATOM   3866  HA  CYS D  64      51.576 -13.576  -4.751  1.00  0.00           H
ATOM   3867  HB2 CYS D  64      51.246 -16.435  -3.675  1.00  0.00           H
ATOM   3868  HN  CYS D  64      53.316 -15.819  -5.528  1.00  0.00           H
ATOM   3869  HG1 CYS D  64      48.778 -15.945  -4.483  1.00  0.00           H
ATOM   3870  HB3 CYS D  64      50.439 -15.030  -2.948  1.00  0.00           H
ATOM   3871  N   GLN D  65      52.615 -13.602  -2.252  1.00  0.00           N
ATOM   3872  CA  GLN D  65      53.531 -13.297  -1.150  1.00  0.00           C
ATOM   3873  C   GLN D  65      52.786 -13.334   0.169  1.00  0.00           C
ATOM   3874  O   GLN D  65      51.587 -13.119   0.147  1.00  0.00           O
ATOM   3875  CB  GLN D  65      54.206 -11.930  -1.430  1.00  0.00           C
ATOM   3876  CG  GLN D  65      55.093 -11.425  -0.266  1.00  0.00           C
ATOM   3877  CD  GLN D  65      55.780 -10.140  -0.662  1.00  0.00           C
ATOM   3878  OE1 GLN D  65      55.253  -9.078  -0.368  1.00  0.00           O
ATOM   3879  NE2 GLN D  65      56.949 -10.204  -1.334  1.00  0.00           N
ATOM   3880  HA  GLN D  65      54.315 -14.059  -1.088  1.00  0.00           H
ATOM   3881  HB2 GLN D  65      54.830 -12.043  -2.328  1.00  0.00           H
ATOM   3882  HN  GLN D  65      51.676 -13.281  -2.151  1.00  0.00           H
ATOM   3883  HG2 GLN D  65      54.475 -11.233   0.623  1.00  0.00           H
ATOM   3884  HB3 GLN D  65      53.426 -11.183  -1.641  1.00  0.00           H
ATOM   3885  HG3 GLN D  65      55.844 -12.186  -0.004  1.00  0.00           H
ATOM   3886 HE22 GLN D  65      57.421  -9.361  -1.596  1.00  0.00           H
ATOM   3887 HE21 GLN D  65      57.362 -11.084  -1.575  1.00  0.00           H
ATOM   3888  N   LYS D  66      53.437 -13.623   1.323  1.00  0.00           N
ATOM   3889  CA  LYS D  66      52.707 -13.688   2.594  1.00  0.00           C
ATOM   3890  C   LYS D  66      52.410 -12.307   3.130  1.00  0.00           C
ATOM   3891  O   LYS D  66      53.038 -11.361   2.682  1.00  0.00           O
ATOM   3892  CB  LYS D  66      53.441 -14.561   3.657  1.00  0.00           C
ATOM   3893  CG  LYS D  66      54.712 -13.886   4.248  1.00  0.00           C
ATOM   3894  CD  LYS D  66      55.413 -14.807   5.286  1.00  0.00           C
ATOM   3895  CE  LYS D  66      56.726 -14.178   5.825  1.00  0.00           C
ATOM   3896  NZ  LYS D  66      57.430 -15.097   6.750  1.00  0.00           N
ATOM   3897  HA  LYS D  66      51.729 -14.160   2.408  1.00  0.00           H
ATOM   3898  HB2 LYS D  66      52.752 -14.781   4.490  1.00  0.00           H
ATOM   3899  HN  LYS D  66      54.420 -13.799   1.320  1.00  0.00           H
ATOM   3900  HG2 LYS D  66      55.425 -13.654   3.443  1.00  0.00           H
ATOM   3901  HB3 LYS D  66      53.718 -15.520   3.190  1.00  0.00           H
ATOM   3902  HD2 LYS D  66      54.730 -15.006   6.128  1.00  0.00           H
ATOM   3903  HG3 LYS D  66      54.437 -12.941   4.745  1.00  0.00           H
ATOM   3904  HE2 LYS D  66      57.394 -13.944   4.978  1.00  0.00           H
ATOM   3905  HD3 LYS D  66      55.657 -15.769   4.813  1.00  0.00           H
ATOM   3906  HZ1 LYS D  66      58.337 -14.650   7.135  1.00  0.00           H
ATOM   3907  HZ2 LYS D  66      56.817 -15.356   7.603  1.00  0.00           H
ATOM   3908  HZ3 LYS D  66      57.717 -16.020   6.263  1.00  0.00           H
ATOM   3909  HE3 LYS D  66      56.489 -13.235   6.345  1.00  0.00           H
ATOM   3910  N   ALA D  67      51.460 -12.182   4.088  1.00  0.00           N
ATOM   3911  CA  ALA D  67      51.133 -10.880   4.674  1.00  0.00           C
ATOM   3912  C   ALA D  67      51.730 -10.790   6.059  1.00  0.00           C
ATOM   3913  O   ALA D  67      52.274 -11.783   6.517  1.00  0.00           O
ATOM   3914  CB  ALA D  67      49.591 -10.722   4.720  1.00  0.00           C
ATOM   3915  HA  ALA D  67      51.549 -10.051   4.081  1.00  0.00           H
ATOM   3916  HB1 ALA D  67      49.293  -9.713   5.041  1.00  0.00           H
ATOM   3917  HB2 ALA D  67      49.164 -10.911   3.722  1.00  0.00           H
ATOM   3918  HB3 ALA D  67      49.172 -11.451   5.428  1.00  0.00           H
ATOM   3919  HN  ALA D  67      50.974 -12.984   4.444  1.00  0.00           H
ATOM   3920  N   ILE D  68      51.639  -9.610   6.724  1.00  0.00           N
ATOM   3921  CA  ILE D  68      52.213  -9.437   8.062  1.00  0.00           C
ATOM   3922  C   ILE D  68      51.173  -8.816   8.965  1.00  0.00           C
ATOM   3923  O   ILE D  68      50.173  -8.332   8.458  1.00  0.00           O
ATOM   3924  CB  ILE D  68      53.514  -8.578   8.008  1.00  0.00           C
ATOM   3925  CG1 ILE D  68      53.181  -7.061   7.857  1.00  0.00           C
ATOM   3926  CG2 ILE D  68      54.436  -9.107   6.873  1.00  0.00           C
ATOM   3927  HA  ILE D  68      52.458 -10.418   8.504  1.00  0.00           H
ATOM   3928  HB  ILE D  68      54.055  -8.700   8.962  1.00  0.00           H
ATOM   3929  CD  ILE D  68      54.421  -6.151   7.640  1.00  0.00           C
ATOM   3930  HD3 ILE D  68      54.877  -6.334   6.657  1.00  0.00           H
ATOM   3931  HD2 ILE D  68      55.169  -6.328   8.427  1.00  0.00           H
ATOM   3932  HD1 ILE D  68      54.120  -5.093   7.672  1.00  0.00           H
ATOM   3933  HN  ILE D  68      51.191  -8.820   6.305  1.00  0.00           H
ATOM   3934 HG12 ILE D  68      52.493  -6.920   7.015  1.00  0.00           H
ATOM   3935 HG13 ILE D  68      52.671  -6.707   8.768  1.00  0.00           H
ATOM   3936 HG21 ILE D  68      55.442  -8.666   6.944  1.00  0.00           H
ATOM   3937 HG22 ILE D  68      54.550 -10.199   6.952  1.00  0.00           H
ATOM   3938 HG23 ILE D  68      54.014  -8.868   5.885  1.00  0.00           H
ATOM   3939  N   GLY D  69      51.387  -8.816  10.301  1.00  0.00           N
ATOM   3940  CA  GLY D  69      50.353  -8.315  11.202  1.00  0.00           C
ATOM   3941  C   GLY D  69      49.139  -9.214  11.150  1.00  0.00           C
ATOM   3942  O   GLY D  69      48.037  -8.716  11.314  1.00  0.00           O
ATOM   3943  HN  GLY D  69      52.226  -9.199  10.697  1.00  0.00           H
ATOM   3944  HA2 GLY D  69      50.715  -8.293  12.243  1.00  0.00           H
ATOM   3945  HA3 GLY D  69      50.082  -7.285  10.916  1.00  0.00           H
ATOM   3946  N   THR D  70      49.330 -10.537  10.930  1.00  0.00           N
ATOM   3947  CA  THR D  70      48.204 -11.459  10.789  1.00  0.00           C
ATOM   3948  C   THR D  70      48.455 -12.677  11.642  1.00  0.00           C
ATOM   3949  CB  THR D  70      48.111 -11.870   9.296  1.00  0.00           C
ATOM   3950  OG1 THR D  70      49.431 -12.240   8.859  1.00  0.00           O
ATOM   3951  CG2 THR D  70      47.553 -10.710   8.425  1.00  0.00           C
ATOM   3952  HA  THR D  70      47.251 -11.021  11.127  1.00  0.00           H
ATOM   3953  OT2 THR D  70      47.457 -13.552  11.730  1.00  0.00           O
ATOM   3954  OT1 THR D  70      49.512 -12.859  12.225  1.00  0.00           O
ATOM   3955  HB  THR D  70      47.442 -12.743   9.217  1.00  0.00           H
ATOM   3956  HG1 THR D  70      49.453 -12.541   7.956  1.00  0.00           H
ATOM   3957  HN  THR D  70      50.246 -10.928  10.821  1.00  0.00           H
ATOM   3958 HG23 THR D  70      48.141  -9.797   8.576  1.00  0.00           H
ATOM   3959 HG21 THR D  70      47.587 -10.967   7.357  1.00  0.00           H
ATOM   3960 HG22 THR D  70      46.507 -10.501   8.688  1.00  0.00           H
TER
ATOM   3961  N   ALA E   1      45.471   2.866   0.779  1.00  0.00           N
ATOM   3962  H3  ALA E   1      45.647   3.684   0.094  1.00  0.00           H
ATOM   3963  H1  ALA E   1      46.357   2.249   0.793  1.00  0.00           H
ATOM   3964  H2  ALA E   1      44.701   2.262   0.318  1.00  0.00           H
ATOM   3965  CA  ALA E   1      45.055   3.357   2.116  1.00  0.00           C
ATOM   3966  C   ALA E   1      46.073   4.292   2.730  1.00  0.00           C
ATOM   3967  O   ALA E   1      45.740   5.436   2.996  1.00  0.00           O
ATOM   3968  CB  ALA E   1      44.766   2.187   3.087  1.00  0.00           C
ATOM   3969  HA  ALA E   1      44.113   3.911   1.973  1.00  0.00           H
ATOM   3970  HB1 ALA E   1      44.306   2.564   4.010  1.00  0.00           H
ATOM   3971  HB2 ALA E   1      44.068   1.501   2.598  1.00  0.00           H
ATOM   3972  HB3 ALA E   1      45.669   1.623   3.353  1.00  0.00           H
ATOM   3973  N   VAL E   2      47.327   3.829   2.945  1.00  0.00           N
ATOM   3974  CA  VAL E   2      48.388   4.711   3.424  1.00  0.00           C
ATOM   3975  C   VAL E   2      48.677   5.796   2.405  1.00  0.00           C
ATOM   3976  O   VAL E   2      49.434   6.693   2.745  1.00  0.00           O
ATOM   3977  CB  VAL E   2      49.683   3.950   3.852  1.00  0.00           C
ATOM   3978  CG1 VAL E   2      49.436   3.040   5.087  1.00  0.00           C
ATOM   3979  CG2 VAL E   2      50.289   3.111   2.694  1.00  0.00           C
ATOM   3980  HA  VAL E   2      48.023   5.232   4.323  1.00  0.00           H
ATOM   3981  HB  VAL E   2      50.426   4.713   4.143  1.00  0.00           H
ATOM   3982  HN  VAL E   2      47.569   2.898   2.707  1.00  0.00           H
ATOM   3983 HG11 VAL E   2      50.361   2.510   5.358  1.00  0.00           H
ATOM   3984 HG12 VAL E   2      49.117   3.636   5.952  1.00  0.00           H
ATOM   3985 HG13 VAL E   2      48.655   2.293   4.880  1.00  0.00           H
ATOM   3986 HG21 VAL E   2      51.347   2.890   2.909  1.00  0.00           H
ATOM   3987 HG22 VAL E   2      49.775   2.150   2.558  1.00  0.00           H
ATOM   3988 HG23 VAL E   2      50.214   3.671   1.752  1.00  0.00           H
ATOM   3989  N   CYS E   3      48.084   5.761   1.184  1.00  0.00           N
ATOM   3990  CA  CYS E   3      48.125   6.899   0.266  1.00  0.00           C
ATOM   3991  C   CYS E   3      46.715   7.192  -0.208  1.00  0.00           C
ATOM   3992  O   CYS E   3      45.935   6.252  -0.187  1.00  0.00           O
ATOM   3993  CB  CYS E   3      49.014   6.481  -0.929  1.00  0.00           C
ATOM   3994  SG  CYS E   3      50.630   6.009  -0.254  1.00  0.00           S
ATOM   3995  HA  CYS E   3      48.540   7.790   0.756  1.00  0.00           H
ATOM   3996  HB2 CYS E   3      48.582   5.612  -1.449  1.00  0.00           H
ATOM   3997  HN  CYS E   3      47.591   4.960   0.851  1.00  0.00           H
ATOM   3998  HG1 CYS E   3      51.104   5.903  -1.134  1.00  0.00           H
ATOM   3999  HB3 CYS E   3      49.150   7.297  -1.648  1.00  0.00           H
ATOM   4000  N   PRO E   4      46.311   8.418  -0.638  1.00  0.00           N
ATOM   4001  CA  PRO E   4      44.940   8.613  -1.103  1.00  0.00           C
ATOM   4002  C   PRO E   4      44.761   7.993  -2.472  1.00  0.00           C
ATOM   4003  O   PRO E   4      45.672   7.332  -2.945  1.00  0.00           O
ATOM   4004  CB  PRO E   4      44.902  10.161  -1.157  1.00  0.00           C
ATOM   4005  CG  PRO E   4      46.349  10.511  -1.564  1.00  0.00           C
ATOM   4006  CD  PRO E   4      47.188   9.582  -0.652  1.00  0.00           C
ATOM   4007  HA  PRO E   4      44.190   8.214  -0.399  1.00  0.00           H
ATOM   4008  HD3 PRO E   4      47.268  10.003   0.363  1.00  0.00           H
ATOM   4009  HD2 PRO E   4      48.193   9.410  -1.058  1.00  0.00           H
ATOM   4010  HG3 PRO E   4      46.602  11.575  -1.466  1.00  0.00           H
ATOM   4011  HG2 PRO E   4      46.461  10.239  -2.624  1.00  0.00           H
ATOM   4012  HB2 PRO E   4      44.163  10.573  -1.859  1.00  0.00           H
ATOM   4013  HB3 PRO E   4      44.699  10.562  -0.150  1.00  0.00           H
ATOM   4014  N   THR E   5      43.591   8.189  -3.124  1.00  0.00           N
ATOM   4015  CA  THR E   5      43.370   7.600  -4.445  1.00  0.00           C
ATOM   4016  C   THR E   5      43.963   8.453  -5.542  1.00  0.00           C
ATOM   4017  O   THR E   5      44.263   9.614  -5.309  1.00  0.00           O
ATOM   4018  CB  THR E   5      41.847   7.522  -4.747  1.00  0.00           C
ATOM   4019  OG1 THR E   5      41.302   8.837  -4.553  1.00  0.00           O
ATOM   4020  CG2 THR E   5      41.143   6.486  -3.837  1.00  0.00           C
ATOM   4021  HA  THR E   5      43.801   6.586  -4.488  1.00  0.00           H
ATOM   4022  HB  THR E   5      41.691   7.213  -5.793  1.00  0.00           H
ATOM   4023  HG1 THR E   5      40.375   8.877  -4.757  1.00  0.00           H
ATOM   4024  HN  THR E   5      42.861   8.748  -2.725  1.00  0.00           H
ATOM   4025 HG23 THR E   5      41.318   6.723  -2.779  1.00  0.00           H
ATOM   4026 HG21 THR E   5      40.058   6.476  -4.021  1.00  0.00           H
ATOM   4027 HG22 THR E   5      41.548   5.488  -4.061  1.00  0.00           H
ATOM   4028  N   GLY E   6      44.090   7.880  -6.763  1.00  0.00           N
ATOM   4029  CA  GLY E   6      44.369   8.697  -7.937  1.00  0.00           C
ATOM   4030  C   GLY E   6      45.764   9.268  -7.925  1.00  0.00           C
ATOM   4031  O   GLY E   6      46.689   8.525  -8.216  1.00  0.00           O
ATOM   4032  HN  GLY E   6      43.917   6.901  -6.901  1.00  0.00           H
ATOM   4033  HA2 GLY E   6      44.278   8.092  -8.854  1.00  0.00           H
ATOM   4034  HA3 GLY E   6      43.610   9.491  -8.010  1.00  0.00           H
ATOM   4035  N   LEU E   7      45.935  10.576  -7.622  1.00  0.00           N
ATOM   4036  CA  LEU E   7      47.242  11.196  -7.821  1.00  0.00           C
ATOM   4037  C   LEU E   7      48.282  10.471  -7.000  1.00  0.00           C
ATOM   4038  O   LEU E   7      49.096   9.781  -7.593  1.00  0.00           O
ATOM   4039  CB  LEU E   7      47.215  12.731  -7.562  1.00  0.00           C
ATOM   4040  CG  LEU E   7      48.604  13.427  -7.671  1.00  0.00           C
ATOM   4041  CD1 LEU E   7      49.281  13.188  -9.049  1.00  0.00           C
ATOM   4042  CD2 LEU E   7      48.440  14.956  -7.440  1.00  0.00           C
ATOM   4043  HA  LEU E   7      47.477  11.059  -8.890  1.00  0.00           H
ATOM   4044  HB2 LEU E   7      46.523  13.191  -8.286  1.00  0.00           H
ATOM   4045  HN  LEU E   7      45.169  11.151  -7.330  1.00  0.00           H
ATOM   4046  HG  LEU E   7      49.266  13.027  -6.885  1.00  0.00           H
ATOM   4047  HB3 LEU E   7      46.808  12.919  -6.556  1.00  0.00           H
ATOM   4048 HD21 LEU E   7      49.422  15.455  -7.416  1.00  0.00           H
ATOM   4049 HD22 LEU E   7      47.843  15.404  -8.250  1.00  0.00           H
ATOM   4050 HD23 LEU E   7      47.926  15.154  -6.487  1.00  0.00           H
ATOM   4051 HD11 LEU E   7      50.204  13.779  -9.112  1.00  0.00           H
ATOM   4052 HD12 LEU E   7      49.551  12.133  -9.194  1.00  0.00           H
ATOM   4053 HD13 LEU E   7      48.612  13.498  -9.866  1.00  0.00           H
ATOM   4054  N   PHE E   8      48.272  10.599  -5.653  1.00  0.00           N
ATOM   4055  CA  PHE E   8      49.281   9.923  -4.839  1.00  0.00           C
ATOM   4056  C   PHE E   8      48.701   8.591  -4.434  1.00  0.00           C
ATOM   4057  O   PHE E   8      48.005   8.548  -3.435  1.00  0.00           O
ATOM   4058  CB  PHE E   8      49.654  10.800  -3.613  1.00  0.00           C
ATOM   4059  CG  PHE E   8      50.082  12.186  -4.105  1.00  0.00           C
ATOM   4060  CD1 PHE E   8      49.247  13.301  -3.970  1.00  0.00           C
ATOM   4061  CD2 PHE E   8      51.336  12.336  -4.703  1.00  0.00           C
ATOM   4062  CE1 PHE E   8      49.679  14.561  -4.397  1.00  0.00           C
ATOM   4063  CE2 PHE E   8      51.736  13.580  -5.194  1.00  0.00           C
ATOM   4064  CZ  PHE E   8      50.920  14.700  -5.024  1.00  0.00           C
ATOM   4065  HA  PHE E   8      50.214   9.773  -5.403  1.00  0.00           H
ATOM   4066  HB2 PHE E   8      48.805  10.914  -2.929  1.00  0.00           H
ATOM   4067  HN  PHE E   8      47.555  11.113  -5.183  1.00  0.00           H
ATOM   4068  HD2 PHE E   8      51.996  11.482  -4.785  1.00  0.00           H
ATOM   4069  HE2 PHE E   8      52.683  13.675  -5.705  1.00  0.00           H
ATOM   4070  HZ  PHE E   8      51.250  15.673  -5.376  1.00  0.00           H
ATOM   4071  HE1 PHE E   8      49.051  15.432  -4.241  1.00  0.00           H
ATOM   4072  HD1 PHE E   8      48.259  13.196  -3.535  1.00  0.00           H
ATOM   4073  HB3 PHE E   8      50.477  10.328  -3.052  1.00  0.00           H
ATOM   4074  N   SER E   9      48.950   7.497  -5.188  1.00  0.00           N
ATOM   4075  CA  SER E   9      48.350   6.206  -4.853  1.00  0.00           C
ATOM   4076  C   SER E   9      49.389   5.108  -4.843  1.00  0.00           C
ATOM   4077  O   SER E   9      49.129   4.046  -5.387  1.00  0.00           O
ATOM   4078  CB  SER E   9      47.220   5.965  -5.883  1.00  0.00           C
ATOM   4079  OG  SER E   9      47.801   5.948  -7.198  1.00  0.00           O
ATOM   4080  HA  SER E   9      47.906   6.190  -3.846  1.00  0.00           H
ATOM   4081  HB2 SER E   9      46.702   5.014  -5.673  1.00  0.00           H
ATOM   4082  HN  SER E   9      49.499   7.555  -6.021  1.00  0.00           H
ATOM   4083  HG1 SER E   9      47.152   5.825  -7.884  1.00  0.00           H
ATOM   4084  HB3 SER E   9      46.490   6.790  -5.806  1.00  0.00           H
ATOM   4085  N   ASN E  10      50.568   5.347  -4.217  1.00  0.00           N
ATOM   4086  CA  ASN E  10      51.611   4.322  -4.166  1.00  0.00           C
ATOM   4087  C   ASN E  10      52.554   4.592  -3.006  1.00  0.00           C
ATOM   4088  O   ASN E  10      53.319   5.529  -3.163  1.00  0.00           O
ATOM   4089  CB  ASN E  10      52.449   4.329  -5.474  1.00  0.00           C
ATOM   4090  CG  ASN E  10      51.606   4.029  -6.689  1.00  0.00           C
ATOM   4091  OD1 ASN E  10      51.509   2.874  -7.068  1.00  0.00           O
ATOM   4092  ND2 ASN E  10      50.975   5.044  -7.318  1.00  0.00           N
ATOM   4093  HA  ASN E  10      51.152   3.327  -4.092  1.00  0.00           H
ATOM   4094  HB2 ASN E  10      52.938   5.306  -5.609  1.00  0.00           H
ATOM   4095  HN  ASN E  10      50.752   6.240  -3.802  1.00  0.00           H
ATOM   4096  HB3 ASN E  10      53.242   3.569  -5.392  1.00  0.00           H
ATOM   4097 HD22 ASN E  10      50.413   4.862  -8.125  1.00  0.00           H
ATOM   4098 HD21 ASN E  10      51.058   5.981  -6.985  1.00  0.00           H
ATOM   4099  N   PRO E  11      52.585   3.884  -1.845  1.00  0.00           N
ATOM   4100  CA  PRO E  11      53.566   4.227  -0.822  1.00  0.00           C
ATOM   4101  C   PRO E  11      54.956   3.854  -1.260  1.00  0.00           C
ATOM   4102  O   PRO E  11      55.465   2.828  -0.838  1.00  0.00           O
ATOM   4103  CB  PRO E  11      53.051   3.400   0.379  1.00  0.00           C
ATOM   4104  CG  PRO E  11      52.308   2.214  -0.275  1.00  0.00           C
ATOM   4105  CD  PRO E  11      51.632   2.828  -1.523  1.00  0.00           C
ATOM   4106  HA  PRO E  11      53.555   5.297  -0.568  1.00  0.00           H
ATOM   4107  HD3 PRO E  11      50.654   3.268  -1.271  1.00  0.00           H
ATOM   4108  HD2 PRO E  11      51.501   2.046  -2.280  1.00  0.00           H
ATOM   4109  HG3 PRO E  11      51.588   1.722   0.397  1.00  0.00           H
ATOM   4110  HG2 PRO E  11      53.061   1.472  -0.591  1.00  0.00           H
ATOM   4111  HB2 PRO E  11      53.839   3.073   1.071  1.00  0.00           H
ATOM   4112  HB3 PRO E  11      52.346   4.025   0.940  1.00  0.00           H
ATOM   4113  N   LEU E  12      55.594   4.704  -2.097  1.00  0.00           N
ATOM   4114  CA  LEU E  12      56.995   4.482  -2.418  1.00  0.00           C
ATOM   4115  C   LEU E  12      57.792   5.103  -1.291  1.00  0.00           C
ATOM   4116  O   LEU E  12      57.444   6.207  -0.903  1.00  0.00           O
ATOM   4117  CB  LEU E  12      57.434   5.131  -3.757  1.00  0.00           C
ATOM   4118  CG  LEU E  12      56.745   4.638  -5.061  1.00  0.00           C
ATOM   4119  CD1 LEU E  12      57.297   5.483  -6.248  1.00  0.00           C
ATOM   4120  CD2 LEU E  12      57.018   3.138  -5.340  1.00  0.00           C
ATOM   4121  HA  LEU E  12      57.183   3.405  -2.476  1.00  0.00           H
ATOM   4122  HB2 LEU E  12      57.294   6.211  -3.658  1.00  0.00           H
ATOM   4123  HN  LEU E  12      55.158   5.545  -2.423  1.00  0.00           H
ATOM   4124  HG  LEU E  12      55.657   4.783  -4.973  1.00  0.00           H
ATOM   4125  HB3 LEU E  12      58.501   4.967  -3.892  1.00  0.00           H
ATOM   4126 HD21 LEU E  12      56.554   2.841  -6.287  1.00  0.00           H
ATOM   4127 HD22 LEU E  12      58.098   2.947  -5.423  1.00  0.00           H
ATOM   4128 HD23 LEU E  12      56.594   2.507  -4.547  1.00  0.00           H
ATOM   4129 HD11 LEU E  12      56.839   5.226  -7.210  1.00  0.00           H
ATOM   4130 HD12 LEU E  12      57.116   6.553  -6.069  1.00  0.00           H
ATOM   4131 HD13 LEU E  12      58.377   5.315  -6.356  1.00  0.00           H
ATOM   4132  N   CYS E  13      58.851   4.448  -0.754  1.00  0.00           N
ATOM   4133  CA  CYS E  13      59.678   5.108   0.260  1.00  0.00           C
ATOM   4134  C   CYS E  13      60.608   6.025  -0.497  1.00  0.00           C
ATOM   4135  O   CYS E  13      60.857   5.714  -1.650  1.00  0.00           O
ATOM   4136  CB  CYS E  13      60.504   4.115   1.123  1.00  0.00           C
ATOM   4137  SG  CYS E  13      59.435   2.747   1.667  1.00  0.00           S
ATOM   4138  HA  CYS E  13      59.038   5.681   0.949  1.00  0.00           H
ATOM   4139  HB2 CYS E  13      61.316   3.666   0.538  1.00  0.00           H
ATOM   4140  HN  CYS E  13      59.140   3.552  -1.097  1.00  0.00           H
ATOM   4141  HG1 CYS E  13      60.134   2.187   2.134  1.00  0.00           H
ATOM   4142  HB3 CYS E  13      60.940   4.624   1.998  1.00  0.00           H
ATOM   4143  N   CYS E  14      61.133   7.138   0.076  1.00  0.00           N
ATOM   4144  CA  CYS E  14      62.050   7.983  -0.699  1.00  0.00           C
ATOM   4145  C   CYS E  14      62.972   8.761   0.217  1.00  0.00           C
ATOM   4146  O   CYS E  14      62.456   9.294   1.187  1.00  0.00           O
ATOM   4147  CB  CYS E  14      61.314   8.965  -1.655  1.00  0.00           C
ATOM   4148  SG  CYS E  14      59.645   8.383  -2.094  1.00  0.00           S
ATOM   4149  HA  CYS E  14      62.672   7.300  -1.295  1.00  0.00           H
ATOM   4150  HB2 CYS E  14      61.237   9.961  -1.195  1.00  0.00           H
ATOM   4151  HN  CYS E  14      60.902   7.403   1.014  1.00  0.00           H
ATOM   4152  HG1 CYS E  14      59.383   9.154  -2.687  1.00  0.00           H
ATOM   4153  HB3 CYS E  14      61.858   9.089  -2.599  1.00  0.00           H
ATOM   4154  N   ALA E  15      64.301   8.821  -0.061  1.00  0.00           N
ATOM   4155  CA  ALA E  15      65.270   9.438   0.854  1.00  0.00           C
ATOM   4156  C   ALA E  15      64.704  10.538   1.720  1.00  0.00           C
ATOM   4157  O   ALA E  15      64.774  10.439   2.935  1.00  0.00           O
ATOM   4158  CB  ALA E  15      66.485   9.974   0.052  1.00  0.00           C
ATOM   4159  HA  ALA E  15      65.675   8.668   1.529  1.00  0.00           H
ATOM   4160  HB1 ALA E  15      67.119  10.619   0.677  1.00  0.00           H
ATOM   4161  HB2 ALA E  15      67.086   9.123  -0.305  1.00  0.00           H
ATOM   4162  HB3 ALA E  15      66.154  10.556  -0.818  1.00  0.00           H
ATOM   4163  HN  ALA E  15      64.673   8.376  -0.879  1.00  0.00           H
ATOM   4164  N   THR E  16      64.145  11.595   1.097  1.00  0.00           N
ATOM   4165  CA  THR E  16      63.706  12.765   1.853  1.00  0.00           C
ATOM   4166  C   THR E  16      62.664  13.475   1.020  1.00  0.00           C
ATOM   4167  O   THR E  16      62.814  13.450  -0.191  1.00  0.00           O
ATOM   4168  CB  THR E  16      64.964  13.635   2.114  1.00  0.00           C
ATOM   4169  OG1 THR E  16      65.847  12.904   2.984  1.00  0.00           O
ATOM   4170  CG2 THR E  16      64.611  15.009   2.743  1.00  0.00           C
ATOM   4171  HA  THR E  16      63.256  12.463   2.812  1.00  0.00           H
ATOM   4172  HB  THR E  16      65.461  13.788   1.142  1.00  0.00           H
ATOM   4173  HG1 THR E  16      66.673  13.349   3.141  1.00  0.00           H
ATOM   4174  HN  THR E  16      64.084  11.621   0.099  1.00  0.00           H
ATOM   4175 HG23 THR E  16      64.028  14.863   3.662  1.00  0.00           H
ATOM   4176 HG21 THR E  16      65.527  15.562   2.999  1.00  0.00           H
ATOM   4177 HG22 THR E  16      64.024  15.618   2.041  1.00  0.00           H
ATOM   4178  N   ASN E  17      61.607  14.080   1.613  1.00  0.00           N
ATOM   4179  CA  ASN E  17      60.545  14.650   0.781  1.00  0.00           C
ATOM   4180  C   ASN E  17      60.923  16.049   0.354  1.00  0.00           C
ATOM   4181  O   ASN E  17      61.853  16.605   0.915  1.00  0.00           O
ATOM   4182  CB  ASN E  17      59.162  14.612   1.491  1.00  0.00           C
ATOM   4183  CG  ASN E  17      58.001  14.565   0.515  1.00  0.00           C
ATOM   4184  OD1 ASN E  17      58.083  15.129  -0.563  1.00  0.00           O
ATOM   4185  ND2 ASN E  17      56.878  13.893   0.839  1.00  0.00           N
ATOM   4186  HA  ASN E  17      60.444  14.020  -0.118  1.00  0.00           H
ATOM   4187  HB2 ASN E  17      59.130  13.708   2.117  1.00  0.00           H
ATOM   4188  HN  ASN E  17      61.531  14.151   2.611  1.00  0.00           H
ATOM   4189  HB3 ASN E  17      59.052  15.481   2.157  1.00  0.00           H
ATOM   4190 HD22 ASN E  17      56.128  13.822   0.180  1.00  0.00           H
ATOM   4191 HD21 ASN E  17      56.787  13.462   1.730  1.00  0.00           H
ATOM   4192  N   VAL E  18      60.204  16.607  -0.647  1.00  0.00           N
ATOM   4193  CA  VAL E  18      60.527  17.910  -1.214  1.00  0.00           C
ATOM   4194  C   VAL E  18      59.452  18.908  -0.815  1.00  0.00           C
ATOM   4195  O   VAL E  18      58.718  19.384  -1.664  1.00  0.00           O
ATOM   4196  CB  VAL E  18      60.688  17.663  -2.747  1.00  0.00           C
ATOM   4197  CG1 VAL E  18      60.865  18.962  -3.572  1.00  0.00           C
ATOM   4198  CG2 VAL E  18      61.765  16.566  -3.019  1.00  0.00           C
ATOM   4199  HA  VAL E  18      61.481  18.291  -0.828  1.00  0.00           H
ATOM   4200  HB  VAL E  18      59.742  17.271  -3.102  1.00  0.00           H
ATOM   4201  HN  VAL E  18      59.447  16.106  -1.061  1.00  0.00           H
ATOM   4202 HG11 VAL E  18      61.313  18.799  -4.563  1.00  0.00           H
ATOM   4203 HG12 VAL E  18      59.932  19.526  -3.724  1.00  0.00           H
ATOM   4204 HG13 VAL E  18      61.525  19.572  -2.971  1.00  0.00           H
ATOM   4205 HG21 VAL E  18      62.188  16.624  -4.033  1.00  0.00           H
ATOM   4206 HG22 VAL E  18      61.335  15.562  -2.899  1.00  0.00           H
ATOM   4207 HG23 VAL E  18      62.585  16.641  -2.297  1.00  0.00           H
ATOM   4208  N   LEU E  19      59.337  19.251   0.489  1.00  0.00           N
ATOM   4209  CA  LEU E  19      58.281  20.178   0.933  1.00  0.00           C
ATOM   4210  C   LEU E  19      56.994  19.427   0.648  1.00  0.00           C
ATOM   4211  O   LEU E  19      56.004  20.031   0.272  1.00  0.00           O
ATOM   4212  CB  LEU E  19      58.335  21.620   0.295  1.00  0.00           C
ATOM   4213  CG  LEU E  19      58.422  22.863   1.244  1.00  0.00           C
ATOM   4214  CD1 LEU E  19      58.420  24.167   0.391  1.00  0.00           C
ATOM   4215  CD2 LEU E  19      59.657  22.950   2.191  1.00  0.00           C
ATOM   4216  HA  LEU E  19      58.306  20.253   2.031  1.00  0.00           H
ATOM   4217  HB2 LEU E  19      59.148  21.702  -0.423  1.00  0.00           H
ATOM   4218  HN  LEU E  19      59.932  18.812   1.168  1.00  0.00           H
ATOM   4219  HG  LEU E  19      57.511  22.835   1.862  1.00  0.00           H
ATOM   4220  HB3 LEU E  19      57.428  21.763  -0.313  1.00  0.00           H
ATOM   4221 HD21 LEU E  19      59.709  22.078   2.856  1.00  0.00           H
ATOM   4222 HD22 LEU E  19      59.599  23.855   2.812  1.00  0.00           H
ATOM   4223 HD23 LEU E  19      60.583  23.052   1.612  1.00  0.00           H
ATOM   4224 HD11 LEU E  19      59.306  24.225  -0.264  1.00  0.00           H
ATOM   4225 HD12 LEU E  19      57.521  24.223  -0.241  1.00  0.00           H
ATOM   4226 HD13 LEU E  19      58.429  25.050   1.046  1.00  0.00           H
ATOM   4227  N   ASP E  20      56.987  18.081   0.806  1.00  0.00           N
ATOM   4228  CA  ASP E  20      55.808  17.288   0.468  1.00  0.00           C
ATOM   4229  C   ASP E  20      55.519  17.246  -1.022  1.00  0.00           C
ATOM   4230  O   ASP E  20      54.522  16.624  -1.347  1.00  0.00           O
ATOM   4231  CB  ASP E  20      54.560  17.781   1.254  1.00  0.00           C
ATOM   4232  CG  ASP E  20      54.938  18.229   2.645  1.00  0.00           C
ATOM   4233  OD1 ASP E  20      55.910  17.669   3.223  1.00  0.00           O
ATOM   4234  OD2 ASP E  20      54.269  19.160   3.172  1.00  0.00           O
ATOM   4235  HA  ASP E  20      55.968  16.249   0.800  1.00  0.00           H
ATOM   4236  HB2 ASP E  20      54.096  18.624   0.720  1.00  0.00           H
ATOM   4237  HN  ASP E  20      57.777  17.587   1.165  1.00  0.00           H
ATOM   4238  HB3 ASP E  20      53.801  16.986   1.321  1.00  0.00           H
ATOM   4239  N   LEU E  21      56.295  17.873  -1.947  1.00  0.00           N
ATOM   4240  CA  LEU E  21      55.877  17.940  -3.352  1.00  0.00           C
ATOM   4241  C   LEU E  21      56.580  16.831  -4.125  1.00  0.00           C
ATOM   4242  O   LEU E  21      56.022  15.751  -4.201  1.00  0.00           O
ATOM   4243  CB  LEU E  21      55.972  19.406  -3.899  1.00  0.00           C
ATOM   4244  CG  LEU E  21      54.724  19.895  -4.699  1.00  0.00           C
ATOM   4245  CD1 LEU E  21      54.937  21.355  -5.188  1.00  0.00           C
ATOM   4246  CD2 LEU E  21      54.415  18.981  -5.914  1.00  0.00           C
ATOM   4247  HA  LEU E  21      54.802  17.709  -3.389  1.00  0.00           H
ATOM   4248  HB2 LEU E  21      56.067  20.082  -3.034  1.00  0.00           H
ATOM   4249  HN  LEU E  21      57.149  18.321  -1.707  1.00  0.00           H
ATOM   4250  HG  LEU E  21      53.847  19.888  -4.027  1.00  0.00           H
ATOM   4251  HB3 LEU E  21      56.857  19.567  -4.526  1.00  0.00           H
ATOM   4252 HD21 LEU E  21      53.564  19.381  -6.485  1.00  0.00           H
ATOM   4253 HD22 LEU E  21      55.289  18.918  -6.580  1.00  0.00           H
ATOM   4254 HD23 LEU E  21      54.145  17.968  -5.582  1.00  0.00           H
ATOM   4255 HD11 LEU E  21      54.032  21.727  -5.693  1.00  0.00           H
ATOM   4256 HD12 LEU E  21      55.156  22.023  -4.339  1.00  0.00           H
ATOM   4257 HD13 LEU E  21      55.777  21.406  -5.898  1.00  0.00           H
ATOM   4258  N   ILE E  22      57.794  17.003  -4.695  1.00  0.00           N
ATOM   4259  CA  ILE E  22      58.494  15.891  -5.360  1.00  0.00           C
ATOM   4260  C   ILE E  22      58.919  14.892  -4.290  1.00  0.00           C
ATOM   4261  O   ILE E  22      58.772  15.201  -3.120  1.00  0.00           O
ATOM   4262  CB  ILE E  22      59.651  16.453  -6.264  1.00  0.00           C
ATOM   4263  CG1 ILE E  22      59.220  17.657  -7.172  1.00  0.00           C
ATOM   4264  CG2 ILE E  22      60.391  15.386  -7.125  1.00  0.00           C
ATOM   4265  HA  ILE E  22      57.798  15.356  -6.014  1.00  0.00           H
ATOM   4266  HB  ILE E  22      60.416  16.849  -5.584  1.00  0.00           H
ATOM   4267  CD  ILE E  22      57.941  17.393  -8.005  1.00  0.00           C
ATOM   4268  HD3 ILE E  22      57.077  17.251  -7.341  1.00  0.00           H
ATOM   4269  HD2 ILE E  22      58.059  16.506  -8.644  1.00  0.00           H
ATOM   4270  HD1 ILE E  22      57.728  18.260  -8.651  1.00  0.00           H
ATOM   4271  HN  ILE E  22      58.257  17.876  -4.607  1.00  0.00           H
ATOM   4272 HG12 ILE E  22      59.055  18.573  -6.584  1.00  0.00           H
ATOM   4273 HG13 ILE E  22      60.035  17.906  -7.869  1.00  0.00           H
ATOM   4274 HG21 ILE E  22      61.164  15.853  -7.753  1.00  0.00           H
ATOM   4275 HG22 ILE E  22      60.921  14.659  -6.496  1.00  0.00           H
ATOM   4276 HG23 ILE E  22      59.692  14.863  -7.790  1.00  0.00           H
ATOM   4277  N   GLY E  23      59.423  13.677  -4.609  1.00  0.00           N
ATOM   4278  CA  GLY E  23      60.096  12.835  -3.613  1.00  0.00           C
ATOM   4279  C   GLY E  23      61.454  12.491  -4.172  1.00  0.00           C
ATOM   4280  O   GLY E  23      61.529  12.273  -5.372  1.00  0.00           O
ATOM   4281  HN  GLY E  23      59.370  13.322  -5.541  1.00  0.00           H
ATOM   4282  HA2 GLY E  23      60.202  13.334  -2.638  1.00  0.00           H
ATOM   4283  HA3 GLY E  23      59.548  11.899  -3.442  1.00  0.00           H
ATOM   4284  N   VAL E  24      62.532  12.437  -3.351  1.00  0.00           N
ATOM   4285  CA  VAL E  24      63.860  12.206  -3.916  1.00  0.00           C
ATOM   4286  C   VAL E  24      64.100  10.722  -3.974  1.00  0.00           C
ATOM   4287  O   VAL E  24      63.960  10.102  -2.933  1.00  0.00           O
ATOM   4288  CB  VAL E  24      65.006  12.791  -3.045  1.00  0.00           C
ATOM   4289  CG1 VAL E  24      66.382  12.579  -3.733  1.00  0.00           C
ATOM   4290  CG2 VAL E  24      64.795  14.300  -2.787  1.00  0.00           C
ATOM   4291  HA  VAL E  24      63.934  12.673  -4.913  1.00  0.00           H
ATOM   4292  HB  VAL E  24      65.014  12.290  -2.065  1.00  0.00           H
ATOM   4293  HN  VAL E  24      62.442  12.533  -2.357  1.00  0.00           H
ATOM   4294 HG11 VAL E  24      67.156  12.921  -3.039  1.00  0.00           H
ATOM   4295 HG12 VAL E  24      66.581  11.524  -3.959  1.00  0.00           H
ATOM   4296 HG13 VAL E  24      66.460  13.157  -4.667  1.00  0.00           H
ATOM   4297 HG21 VAL E  24      65.628  14.711  -2.197  1.00  0.00           H
ATOM   4298 HG22 VAL E  24      64.757  14.792  -3.764  1.00  0.00           H
ATOM   4299 HG23 VAL E  24      63.859  14.503  -2.252  1.00  0.00           H
ATOM   4300  N   ASP E  25      64.506  10.149  -5.132  1.00  0.00           N
ATOM   4301  CA  ASP E  25      64.900   8.744  -5.163  1.00  0.00           C
ATOM   4302  C   ASP E  25      63.803   7.877  -4.598  1.00  0.00           C
ATOM   4303  O   ASP E  25      63.839   7.573  -3.418  1.00  0.00           O
ATOM   4304  CB  ASP E  25      66.249   8.648  -4.412  1.00  0.00           C
ATOM   4305  CG  ASP E  25      66.510   7.225  -4.039  1.00  0.00           C
ATOM   4306  OD1 ASP E  25      66.961   6.447  -4.922  1.00  0.00           O
ATOM   4307  OD2 ASP E  25      66.236   6.902  -2.852  1.00  0.00           O
ATOM   4308  HA  ASP E  25      65.093   8.391  -6.187  1.00  0.00           H
ATOM   4309  HB2 ASP E  25      67.044   9.047  -5.061  1.00  0.00           H
ATOM   4310  HN  ASP E  25      64.654  10.692  -5.956  1.00  0.00           H
ATOM   4311  HB3 ASP E  25      66.230   9.232  -3.481  1.00  0.00           H
ATOM   4312  N   CYS E  26      62.810   7.472  -5.421  1.00  0.00           N
ATOM   4313  CA  CYS E  26      61.654   6.759  -4.888  1.00  0.00           C
ATOM   4314  C   CYS E  26      61.840   5.263  -5.002  1.00  0.00           C
ATOM   4315  O   CYS E  26      62.595   4.841  -5.862  1.00  0.00           O
ATOM   4316  CB  CYS E  26      60.383   7.303  -5.573  1.00  0.00           C
ATOM   4317  SG  CYS E  26      60.446   9.126  -5.486  1.00  0.00           S
ATOM   4318  HA  CYS E  26      61.536   7.000  -3.823  1.00  0.00           H
ATOM   4319  HB2 CYS E  26      60.362   6.976  -6.623  1.00  0.00           H
ATOM   4320  HN  CYS E  26      62.834   7.666  -6.403  1.00  0.00           H
ATOM   4321  HG1 CYS E  26      59.550   9.314  -5.895  1.00  0.00           H
ATOM   4322  HB3 CYS E  26      59.482   6.958  -5.047  1.00  0.00           H
ATOM   4323  N   LYS E  27      61.213   4.471  -4.095  1.00  0.00           N
ATOM   4324  CA  LYS E  27      61.573   3.063  -3.916  1.00  0.00           C
ATOM   4325  C   LYS E  27      60.352   2.191  -3.713  1.00  0.00           C
ATOM   4326  O   LYS E  27      59.359   2.736  -3.269  1.00  0.00           O
ATOM   4327  CB  LYS E  27      62.376   3.015  -2.591  1.00  0.00           C
ATOM   4328  CG  LYS E  27      63.511   4.083  -2.541  1.00  0.00           C
ATOM   4329  CD  LYS E  27      63.959   4.451  -1.103  1.00  0.00           C
ATOM   4330  CE  LYS E  27      64.489   3.224  -0.352  1.00  0.00           C
ATOM   4331  NZ  LYS E  27      64.812   3.541   1.048  1.00  0.00           N
ATOM   4332  HA  LYS E  27      62.184   2.684  -4.750  1.00  0.00           H
ATOM   4333  HB2 LYS E  27      61.677   3.216  -1.767  1.00  0.00           H
ATOM   4334  HN  LYS E  27      60.632   4.871  -3.390  1.00  0.00           H
ATOM   4335  HG2 LYS E  27      64.325   3.692  -3.166  1.00  0.00           H
ATOM   4336  HB3 LYS E  27      62.778   1.996  -2.460  1.00  0.00           H
ATOM   4337  HD2 LYS E  27      64.758   5.207  -1.150  1.00  0.00           H
ATOM   4338  HG3 LYS E  27      63.216   5.054  -2.950  1.00  0.00           H
ATOM   4339  HE2 LYS E  27      63.740   2.418  -0.360  1.00  0.00           H
ATOM   4340  HD3 LYS E  27      63.132   4.871  -0.518  1.00  0.00           H
ATOM   4341  HZ1 LYS E  27      65.253   2.686   1.507  1.00  0.00           H
ATOM   4342  HZ2 LYS E  27      65.590   4.269   1.206  1.00  0.00           H
ATOM   4343  HZ3 LYS E  27      63.920   3.695   1.637  1.00  0.00           H
ATOM   4344  HE3 LYS E  27      65.370   2.898  -0.914  1.00  0.00           H
ATOM   4345  N   THR E  28      60.379   0.867  -4.005  1.00  0.00           N
ATOM   4346  CA  THR E  28      59.167   0.042  -3.906  1.00  0.00           C
ATOM   4347  C   THR E  28      59.216  -0.868  -2.690  1.00  0.00           C
ATOM   4348  O   THR E  28      60.110  -1.699  -2.676  1.00  0.00           O
ATOM   4349  CB  THR E  28      59.080  -0.828  -5.193  1.00  0.00           C
ATOM   4350  OG1 THR E  28      60.318  -1.552  -5.320  1.00  0.00           O
ATOM   4351  CG2 THR E  28      58.850   0.052  -6.452  1.00  0.00           C
ATOM   4352  HA  THR E  28      58.258   0.655  -3.911  1.00  0.00           H
ATOM   4353  HB  THR E  28      58.241  -1.542  -5.093  1.00  0.00           H
ATOM   4354  HG1 THR E  28      60.330  -2.138  -6.069  1.00  0.00           H
ATOM   4355  HN  THR E  28      61.225   0.422  -4.301  1.00  0.00           H
ATOM   4356 HG23 THR E  28      59.635   0.817  -6.523  1.00  0.00           H
ATOM   4357 HG21 THR E  28      58.877  -0.566  -7.363  1.00  0.00           H
ATOM   4358 HG22 THR E  28      57.873   0.553  -6.412  1.00  0.00           H
ATOM   4359  N   PRO E  29      58.326  -0.798  -1.659  1.00  0.00           N
ATOM   4360  CA  PRO E  29      58.373  -1.772  -0.574  1.00  0.00           C
ATOM   4361  C   PRO E  29      58.323  -3.230  -0.965  1.00  0.00           C
ATOM   4362  O   PRO E  29      58.203  -3.538  -2.140  1.00  0.00           O
ATOM   4363  CB  PRO E  29      57.076  -1.407   0.193  1.00  0.00           C
ATOM   4364  CG  PRO E  29      56.920   0.107  -0.054  1.00  0.00           C
ATOM   4365  CD  PRO E  29      57.343   0.269  -1.535  1.00  0.00           C
ATOM   4366  HA  PRO E  29      59.268  -1.565   0.032  1.00  0.00           H
ATOM   4367  HD3 PRO E  29      57.773   1.267  -1.688  1.00  0.00           H
ATOM   4368  HD2 PRO E  29      56.492   0.098  -2.212  1.00  0.00           H
ATOM   4369  HG3 PRO E  29      57.628   0.640   0.601  1.00  0.00           H
ATOM   4370  HG2 PRO E  29      55.900   0.469   0.155  1.00  0.00           H
ATOM   4371  HB2 PRO E  29      56.211  -1.916  -0.264  1.00  0.00           H
ATOM   4372  HB3 PRO E  29      57.120  -1.669   1.263  1.00  0.00           H
ATOM   4373  N   THR E  30      58.414  -4.126   0.048  1.00  0.00           N
ATOM   4374  CA  THR E  30      58.382  -5.569  -0.193  1.00  0.00           C
ATOM   4375  C   THR E  30      57.564  -6.219   0.901  1.00  0.00           C
ATOM   4376  O   THR E  30      56.505  -6.752   0.610  1.00  0.00           O
ATOM   4377  CB  THR E  30      59.826  -6.133  -0.197  1.00  0.00           C
ATOM   4378  OG1 THR E  30      60.450  -5.760   1.044  1.00  0.00           O
ATOM   4379  CG2 THR E  30      60.635  -5.575  -1.397  1.00  0.00           C
ATOM   4380  HA  THR E  30      57.900  -5.805  -1.157  1.00  0.00           H
ATOM   4381  HB  THR E  30      59.771  -7.234  -0.274  1.00  0.00           H
ATOM   4382  HG1 THR E  30      61.337  -6.095   1.127  1.00  0.00           H
ATOM   4383  HN  THR E  30      58.537  -3.810   0.990  1.00  0.00           H
ATOM   4384 HG23 THR E  30      60.751  -4.483  -1.308  1.00  0.00           H
ATOM   4385 HG21 THR E  30      61.637  -6.029  -1.421  1.00  0.00           H
ATOM   4386 HG22 THR E  30      60.126  -5.802  -2.347  1.00  0.00           H
ATOM   4387  N   ILE E  31      58.005  -6.177   2.180  1.00  0.00           N
ATOM   4388  CA  ILE E  31      57.093  -6.579   3.248  1.00  0.00           C
ATOM   4389  C   ILE E  31      55.986  -5.549   3.236  1.00  0.00           C
ATOM   4390  O   ILE E  31      56.229  -4.430   2.813  1.00  0.00           O
ATOM   4391  CB  ILE E  31      57.725  -6.773   4.660  1.00  0.00           C
ATOM   4392  CG1 ILE E  31      58.271  -5.438   5.252  1.00  0.00           C
ATOM   4393  CG2 ILE E  31      58.810  -7.886   4.604  1.00  0.00           C
ATOM   4394  HA  ILE E  31      56.650  -7.551   2.966  1.00  0.00           H
ATOM   4395  HB  ILE E  31      56.921  -7.128   5.325  1.00  0.00           H
ATOM   4396  CD  ILE E  31      58.721  -5.556   6.733  1.00  0.00           C
ATOM   4397  HD3 ILE E  31      59.607  -6.198   6.835  1.00  0.00           H
ATOM   4398  HD2 ILE E  31      57.908  -5.966   7.352  1.00  0.00           H
ATOM   4399  HD1 ILE E  31      58.984  -4.559   7.121  1.00  0.00           H
ATOM   4400  HN  ILE E  31      58.893  -5.781   2.411  1.00  0.00           H
ATOM   4401 HG12 ILE E  31      59.126  -5.089   4.656  1.00  0.00           H
ATOM   4402 HG13 ILE E  31      57.483  -4.669   5.210  1.00  0.00           H
ATOM   4403 HG21 ILE E  31      59.146  -8.168   5.612  1.00  0.00           H
ATOM   4404 HG22 ILE E  31      58.406  -8.794   4.129  1.00  0.00           H
ATOM   4405 HG23 ILE E  31      59.681  -7.550   4.023  1.00  0.00           H
ATOM   4406  N   ALA E  32      54.756  -5.906   3.661  1.00  0.00           N
ATOM   4407  CA  ALA E  32      53.637  -4.985   3.474  1.00  0.00           C
ATOM   4408  C   ALA E  32      53.784  -3.727   4.303  1.00  0.00           C
ATOM   4409  O   ALA E  32      54.615  -3.699   5.197  1.00  0.00           O
ATOM   4410  CB  ALA E  32      52.302  -5.695   3.799  1.00  0.00           C
ATOM   4411  HA  ALA E  32      53.608  -4.693   2.410  1.00  0.00           H
ATOM   4412  HB1 ALA E  32      51.459  -5.009   3.663  1.00  0.00           H
ATOM   4413  HB2 ALA E  32      52.171  -6.567   3.140  1.00  0.00           H
ATOM   4414  HB3 ALA E  32      52.301  -6.039   4.839  1.00  0.00           H
ATOM   4415  HN  ALA E  32      54.585  -6.815   4.047  1.00  0.00           H
ATOM   4416  N   VAL E  33      52.969  -2.688   3.995  1.00  0.00           N
ATOM   4417  CA  VAL E  33      53.017  -1.417   4.720  1.00  0.00           C
ATOM   4418  C   VAL E  33      51.603  -1.140   5.193  1.00  0.00           C
ATOM   4419  O   VAL E  33      51.010  -0.126   4.865  1.00  0.00           O
ATOM   4420  CB  VAL E  33      53.698  -0.333   3.830  1.00  0.00           C
ATOM   4421  CG1 VAL E  33      55.178  -0.726   3.566  1.00  0.00           C
ATOM   4422  CG2 VAL E  33      52.991  -0.077   2.471  1.00  0.00           C
ATOM   4423  HA  VAL E  33      53.612  -1.498   5.646  1.00  0.00           H
ATOM   4424  HB  VAL E  33      53.681   0.616   4.386  1.00  0.00           H
ATOM   4425  HN  VAL E  33      52.303  -2.764   3.251  1.00  0.00           H
ATOM   4426 HG11 VAL E  33      55.694   0.059   2.991  1.00  0.00           H
ATOM   4427 HG12 VAL E  33      55.716  -0.870   4.514  1.00  0.00           H
ATOM   4428 HG13 VAL E  33      55.227  -1.664   2.993  1.00  0.00           H
ATOM   4429 HG21 VAL E  33      53.534   0.709   1.925  1.00  0.00           H
ATOM   4430 HG22 VAL E  33      52.975  -0.976   1.839  1.00  0.00           H
ATOM   4431 HG23 VAL E  33      51.964   0.274   2.624  1.00  0.00           H
ATOM   4432  N   ASP E  34      51.068  -2.108   5.973  1.00  0.00           N
ATOM   4433  CA  ASP E  34      49.646  -2.146   6.325  1.00  0.00           C
ATOM   4434  C   ASP E  34      49.028  -0.842   6.788  1.00  0.00           C
ATOM   4435  O   ASP E  34      47.884  -0.591   6.437  1.00  0.00           O
ATOM   4436  CB  ASP E  34      49.415  -3.183   7.460  1.00  0.00           C
ATOM   4437  CG  ASP E  34      49.900  -4.573   7.121  1.00  0.00           C
ATOM   4438  OD1 ASP E  34      51.085  -4.696   6.711  1.00  0.00           O
ATOM   4439  OD2 ASP E  34      49.121  -5.552   7.269  1.00  0.00           O
ATOM   4440  HA  ASP E  34      49.090  -2.490   5.440  1.00  0.00           H
ATOM   4441  HB2 ASP E  34      49.967  -2.861   8.355  1.00  0.00           H
ATOM   4442  HN  ASP E  34      51.637  -2.887   6.242  1.00  0.00           H
ATOM   4443  HB3 ASP E  34      48.342  -3.211   7.699  1.00  0.00           H
ATOM   4444  N   THR E  35      49.739  -0.024   7.594  1.00  0.00           N
ATOM   4445  CA  THR E  35      49.127   1.146   8.232  1.00  0.00           C
ATOM   4446  C   THR E  35      50.170   2.232   8.337  1.00  0.00           C
ATOM   4447  O   THR E  35      51.286   1.970   7.928  1.00  0.00           O
ATOM   4448  CB  THR E  35      48.623   0.784   9.659  1.00  0.00           C
ATOM   4449  OG1 THR E  35      49.749   0.601  10.536  1.00  0.00           O
ATOM   4450  CG2 THR E  35      47.755  -0.500   9.661  1.00  0.00           C
ATOM   4451  HA  THR E  35      48.294   1.537   7.625  1.00  0.00           H
ATOM   4452  HB  THR E  35      48.011   1.622  10.036  1.00  0.00           H
ATOM   4453  HG1 THR E  35      49.481   0.404  11.429  1.00  0.00           H
ATOM   4454  HN  THR E  35      50.692  -0.231   7.807  1.00  0.00           H
ATOM   4455 HG23 THR E  35      48.389  -1.381   9.506  1.00  0.00           H
ATOM   4456 HG21 THR E  35      47.242  -0.613  10.629  1.00  0.00           H
ATOM   4457 HG22 THR E  35      47.004  -0.465   8.863  1.00  0.00           H
ATOM   4458  N   GLY E  36      49.878   3.436   8.874  1.00  0.00           N
ATOM   4459  CA  GLY E  36      50.935   4.434   9.002  1.00  0.00           C
ATOM   4460  C   GLY E  36      51.990   3.918   9.951  1.00  0.00           C
ATOM   4461  O   GLY E  36      53.165   3.964   9.627  1.00  0.00           O
ATOM   4462  HN  GLY E  36      48.965   3.660   9.219  1.00  0.00           H
ATOM   4463  HA2 GLY E  36      51.368   4.646   8.011  1.00  0.00           H
ATOM   4464  HA3 GLY E  36      50.536   5.379   9.401  1.00  0.00           H
ATOM   4465  N   ALA E  37      51.588   3.421  11.143  1.00  0.00           N
ATOM   4466  CA  ALA E  37      52.580   2.949  12.108  1.00  0.00           C
ATOM   4467  C   ALA E  37      53.402   1.817  11.534  1.00  0.00           C
ATOM   4468  O   ALA E  37      54.614   1.841  11.672  1.00  0.00           O
ATOM   4469  CB  ALA E  37      51.908   2.452  13.415  1.00  0.00           C
ATOM   4470  HA  ALA E  37      53.242   3.795  12.362  1.00  0.00           H
ATOM   4471  HB1 ALA E  37      52.674   2.116  14.133  1.00  0.00           H
ATOM   4472  HB2 ALA E  37      51.328   3.267  13.876  1.00  0.00           H
ATOM   4473  HB3 ALA E  37      51.231   1.611  13.205  1.00  0.00           H
ATOM   4474  HN  ALA E  37      50.616   3.390  11.387  1.00  0.00           H
ATOM   4475  N   ILE E  38      52.764   0.812  10.893  1.00  0.00           N
ATOM   4476  CA  ILE E  38      53.519  -0.320  10.351  1.00  0.00           C
ATOM   4477  C   ILE E  38      54.300   0.132   9.133  1.00  0.00           C
ATOM   4478  O   ILE E  38      55.379  -0.393   8.913  1.00  0.00           O
ATOM   4479  CB  ILE E  38      52.603  -1.561  10.112  1.00  0.00           C
ATOM   4480  CG1 ILE E  38      52.135  -2.140  11.485  1.00  0.00           C
ATOM   4481  CG2 ILE E  38      53.309  -2.635   9.235  1.00  0.00           C
ATOM   4482  HA  ILE E  38      54.257  -0.629  11.107  1.00  0.00           H
ATOM   4483  HB  ILE E  38      51.709  -1.235   9.566  1.00  0.00           H
ATOM   4484  CD  ILE E  38      50.980  -3.174  11.387  1.00  0.00           C
ATOM   4485  HD3 ILE E  38      51.282  -4.081  10.844  1.00  0.00           H
ATOM   4486  HD2 ILE E  38      50.110  -2.728  10.882  1.00  0.00           H
ATOM   4487  HD1 ILE E  38      50.669  -3.478  12.399  1.00  0.00           H
ATOM   4488  HN  ILE E  38      51.774   0.848  10.754  1.00  0.00           H
ATOM   4489 HG12 ILE E  38      52.991  -2.608  11.998  1.00  0.00           H
ATOM   4490 HG13 ILE E  38      51.774  -1.314  12.119  1.00  0.00           H
ATOM   4491 HG21 ILE E  38      52.653  -3.496   9.049  1.00  0.00           H
ATOM   4492 HG22 ILE E  38      53.579  -2.223   8.251  1.00  0.00           H
ATOM   4493 HG23 ILE E  38      54.226  -2.990   9.732  1.00  0.00           H
ATOM   4494  N   PHE E  39      53.808   1.107   8.333  1.00  0.00           N
ATOM   4495  CA  PHE E  39      54.608   1.620   7.216  1.00  0.00           C
ATOM   4496  C   PHE E  39      55.872   2.222   7.792  1.00  0.00           C
ATOM   4497  O   PHE E  39      56.945   1.997   7.258  1.00  0.00           O
ATOM   4498  CB  PHE E  39      53.800   2.673   6.399  1.00  0.00           C
ATOM   4499  CG  PHE E  39      54.410   3.236   5.101  1.00  0.00           C
ATOM   4500  CD1 PHE E  39      55.554   2.710   4.488  1.00  0.00           C
ATOM   4501  CD2 PHE E  39      53.765   4.326   4.503  1.00  0.00           C
ATOM   4502  CE1 PHE E  39      56.037   3.269   3.300  1.00  0.00           C
ATOM   4503  CE2 PHE E  39      54.267   4.908   3.332  1.00  0.00           C
ATOM   4504  CZ  PHE E  39      55.415   4.383   2.736  1.00  0.00           C
ATOM   4505  HA  PHE E  39      54.851   0.759   6.573  1.00  0.00           H
ATOM   4506  HB2 PHE E  39      52.854   2.213   6.081  1.00  0.00           H
ATOM   4507  HN  PHE E  39      52.918   1.515   8.519  1.00  0.00           H
ATOM   4508  HD2 PHE E  39      52.866   4.735   4.949  1.00  0.00           H
ATOM   4509  HE2 PHE E  39      53.767   5.765   2.892  1.00  0.00           H
ATOM   4510  HZ  PHE E  39      55.820   4.833   1.834  1.00  0.00           H
ATOM   4511  HE1 PHE E  39      56.900   2.829   2.814  1.00  0.00           H
ATOM   4512  HD1 PHE E  39      56.082   1.866   4.908  1.00  0.00           H
ATOM   4513  HB3 PHE E  39      53.571   3.522   7.060  1.00  0.00           H
ATOM   4514  N   GLN E  40      55.775   2.984   8.906  1.00  0.00           N
ATOM   4515  CA  GLN E  40      56.986   3.509   9.532  1.00  0.00           C
ATOM   4516  C   GLN E  40      57.824   2.364  10.056  1.00  0.00           C
ATOM   4517  O   GLN E  40      59.027   2.402   9.862  1.00  0.00           O
ATOM   4518  CB  GLN E  40      56.658   4.510  10.672  1.00  0.00           C
ATOM   4519  CG  GLN E  40      57.916   5.111  11.353  1.00  0.00           C
ATOM   4520  CD  GLN E  40      58.792   5.876  10.387  1.00  0.00           C
ATOM   4521  OE1 GLN E  40      58.579   7.067  10.219  1.00  0.00           O
ATOM   4522  NE2 GLN E  40      59.786   5.231   9.736  1.00  0.00           N
ATOM   4523  HA  GLN E  40      57.555   4.048   8.758  1.00  0.00           H
ATOM   4524  HB2 GLN E  40      56.064   5.335  10.253  1.00  0.00           H
ATOM   4525  HN  GLN E  40      54.889   3.172   9.334  1.00  0.00           H
ATOM   4526  HG2 GLN E  40      57.591   5.800  12.150  1.00  0.00           H
ATOM   4527  HB3 GLN E  40      56.048   4.005  11.438  1.00  0.00           H
ATOM   4528  HG3 GLN E  40      58.495   4.310  11.839  1.00  0.00           H
ATOM   4529 HE22 GLN E  40      60.400   5.738   9.131  1.00  0.00           H
ATOM   4530 HE21 GLN E  40      59.933   4.251   9.853  1.00  0.00           H
ATOM   4531  N   ALA E  41      57.232   1.337  10.712  1.00  0.00           N
ATOM   4532  CA  ALA E  41      58.047   0.230  11.217  1.00  0.00           C
ATOM   4533  C   ALA E  41      58.839  -0.371  10.078  1.00  0.00           C
ATOM   4534  O   ALA E  41      60.037  -0.563  10.217  1.00  0.00           O
ATOM   4535  CB  ALA E  41      57.210  -0.885  11.894  1.00  0.00           C
ATOM   4536  HA  ALA E  41      58.728   0.641  11.980  1.00  0.00           H
ATOM   4537  HB1 ALA E  41      57.878  -1.642  12.335  1.00  0.00           H
ATOM   4538  HB2 ALA E  41      56.585  -0.459  12.695  1.00  0.00           H
ATOM   4539  HB3 ALA E  41      56.560  -1.386  11.162  1.00  0.00           H
ATOM   4540  HN  ALA E  41      56.244   1.322  10.866  1.00  0.00           H
ATOM   4541  N   HIS E  42      58.174  -0.658   8.936  1.00  0.00           N
ATOM   4542  CA  HIS E  42      58.889  -1.151   7.760  1.00  0.00           C
ATOM   4543  C   HIS E  42      60.015  -0.202   7.413  1.00  0.00           C
ATOM   4544  O   HIS E  42      61.100  -0.666   7.101  1.00  0.00           O
ATOM   4545  CB  HIS E  42      57.932  -1.280   6.543  1.00  0.00           C
ATOM   4546  CG  HIS E  42      58.705  -1.517   5.276  1.00  0.00           C
ATOM   4547  ND1 HIS E  42      59.619  -2.586   4.983  1.00  0.00           N
ATOM   4548  CD2 HIS E  42      58.735  -0.799   4.137  1.00  0.00           C
ATOM   4549  CE1 HIS E  42      60.074  -2.440   3.824  1.00  0.00           C
ATOM   4550  NE2 HIS E  42      59.563  -1.374   3.293  1.00  0.00           N
ATOM   4551  HA  HIS E  42      59.311  -2.144   7.990  1.00  0.00           H
ATOM   4552  HB2 HIS E  42      57.222  -2.106   6.702  1.00  0.00           H
ATOM   4553  HN  HIS E  42      57.188  -0.510   8.871  1.00  0.00           H
ATOM   4554  HD2 HIS E  42      58.169   0.111   3.944  1.00  0.00           H
ATOM   4555  HE2 HIS E  42      59.776  -1.023   2.349  1.00  0.00           H
ATOM   4556  HE1 HIS E  42      60.789  -3.113   3.347  1.00  0.00           H
ATOM   4557  HB3 HIS E  42      57.359  -0.351   6.421  1.00  0.00           H
ATOM   4558  N   CYS E  43      59.766   1.129   7.469  1.00  0.00           N
ATOM   4559  CA  CYS E  43      60.809   2.107   7.150  1.00  0.00           C
ATOM   4560  C   CYS E  43      61.556   2.592   8.378  1.00  0.00           C
ATOM   4561  O   CYS E  43      62.078   3.694   8.324  1.00  0.00           O
ATOM   4562  CB  CYS E  43      60.152   3.296   6.403  1.00  0.00           C
ATOM   4563  SG  CYS E  43      59.213   2.650   4.983  1.00  0.00           S
ATOM   4564  HA  CYS E  43      61.556   1.673   6.463  1.00  0.00           H
ATOM   4565  HB2 CYS E  43      59.452   3.805   7.081  1.00  0.00           H
ATOM   4566  HN  CYS E  43      58.867   1.471   7.746  1.00  0.00           H
ATOM   4567  HG1 CYS E  43      58.883   3.529   4.618  1.00  0.00           H
ATOM   4568  HB3 CYS E  43      60.903   4.019   6.045  1.00  0.00           H
ATOM   4569  N   ALA E  44      61.638   1.803   9.478  1.00  0.00           N
ATOM   4570  CA  ALA E  44      62.442   2.184  10.644  1.00  0.00           C
ATOM   4571  C   ALA E  44      63.470   1.090  10.810  1.00  0.00           C
ATOM   4572  O   ALA E  44      63.587   0.511  11.879  1.00  0.00           O
ATOM   4573  CB  ALA E  44      61.563   2.310  11.915  1.00  0.00           C
ATOM   4574  HA  ALA E  44      62.983   3.134  10.500  1.00  0.00           H
ATOM   4575  HB1 ALA E  44      62.182   2.579  12.784  1.00  0.00           H
ATOM   4576  HB2 ALA E  44      60.798   3.087  11.782  1.00  0.00           H
ATOM   4577  HB3 ALA E  44      61.063   1.352  12.123  1.00  0.00           H
ATOM   4578  HN  ALA E  44      61.188   0.912   9.515  1.00  0.00           H
ATOM   4579  N   SER E  45      64.203   0.785   9.717  1.00  0.00           N
ATOM   4580  CA  SER E  45      65.055  -0.402   9.705  1.00  0.00           C
ATOM   4581  C   SER E  45      65.803  -0.497   8.397  1.00  0.00           C
ATOM   4582  O   SER E  45      67.023  -0.542   8.414  1.00  0.00           O
ATOM   4583  CB  SER E  45      64.175  -1.674   9.831  1.00  0.00           C
ATOM   4584  OG  SER E  45      63.094  -1.588   8.884  1.00  0.00           O
ATOM   4585  HA  SER E  45      65.773  -0.361  10.541  1.00  0.00           H
ATOM   4586  HB2 SER E  45      64.781  -2.574   9.635  1.00  0.00           H
ATOM   4587  HN  SER E  45      64.127   1.343   8.886  1.00  0.00           H
ATOM   4588  HG1 SER E  45      62.508  -2.340   8.915  1.00  0.00           H
ATOM   4589  HB3 SER E  45      63.755  -1.761  10.846  1.00  0.00           H
ATOM   4590  N   LYS E  46      65.064  -0.540   7.264  1.00  0.00           N
ATOM   4591  CA  LYS E  46      65.707  -0.732   5.970  1.00  0.00           C
ATOM   4592  C   LYS E  46      66.115   0.600   5.362  1.00  0.00           C
ATOM   4593  O   LYS E  46      67.244   0.672   4.897  1.00  0.00           O
ATOM   4594  CB  LYS E  46      64.765  -1.560   5.058  1.00  0.00           C
ATOM   4595  CG  LYS E  46      64.218  -2.881   5.677  1.00  0.00           C
ATOM   4596  CD  LYS E  46      65.318  -3.831   6.224  1.00  0.00           C
ATOM   4597  CE  LYS E  46      64.744  -5.122   6.877  1.00  0.00           C
ATOM   4598  NZ  LYS E  46      63.994  -5.989   5.940  1.00  0.00           N
ATOM   4599  HA  LYS E  46      66.629  -1.320   6.096  1.00  0.00           H
ATOM   4600  HB2 LYS E  46      63.889  -0.940   4.828  1.00  0.00           H
ATOM   4601  HN  LYS E  46      64.070  -0.441   7.293  1.00  0.00           H
ATOM   4602  HG2 LYS E  46      63.514  -2.656   6.493  1.00  0.00           H
ATOM   4603  HB3 LYS E  46      65.297  -1.781   4.120  1.00  0.00           H
ATOM   4604  HD2 LYS E  46      66.010  -4.098   5.408  1.00  0.00           H
ATOM   4605  HG3 LYS E  46      63.648  -3.400   4.889  1.00  0.00           H
ATOM   4606  HE2 LYS E  46      65.592  -5.700   7.287  1.00  0.00           H
ATOM   4607  HD3 LYS E  46      65.892  -3.319   7.013  1.00  0.00           H
ATOM   4608  HZ1 LYS E  46      63.751  -6.936   6.405  1.00  0.00           H
ATOM   4609  HZ2 LYS E  46      63.046  -5.565   5.640  1.00  0.00           H
ATOM   4610  HZ3 LYS E  46      64.567  -6.208   5.051  1.00  0.00           H
ATOM   4611  HE3 LYS E  46      64.093  -4.842   7.723  1.00  0.00           H
ATOM   4612  N   GLY E  47      65.268   1.665   5.351  1.00  0.00           N
ATOM   4613  CA  GLY E  47      65.768   2.955   4.866  1.00  0.00           C
ATOM   4614  C   GLY E  47      64.730   4.007   4.532  1.00  0.00           C
ATOM   4615  O   GLY E  47      63.558   3.695   4.403  1.00  0.00           O
ATOM   4616  HN  GLY E  47      64.335   1.616   5.734  1.00  0.00           H
ATOM   4617  HA2 GLY E  47      66.436   3.358   5.648  1.00  0.00           H
ATOM   4618  HA3 GLY E  47      66.354   2.819   3.941  1.00  0.00           H
ATOM   4619  N   SER E  48      65.190   5.274   4.378  1.00  0.00           N
ATOM   4620  CA  SER E  48      64.329   6.408   4.031  1.00  0.00           C
ATOM   4621  C   SER E  48      63.069   6.559   4.859  1.00  0.00           C
ATOM   4622  O   SER E  48      62.938   5.861   5.852  1.00  0.00           O
ATOM   4623  CB  SER E  48      64.073   6.440   2.504  1.00  0.00           C
ATOM   4624  OG  SER E  48      65.287   6.175   1.791  1.00  0.00           O
ATOM   4625  HA  SER E  48      64.900   7.329   4.250  1.00  0.00           H
ATOM   4626  HB2 SER E  48      63.269   5.763   2.188  1.00  0.00           H
ATOM   4627  HN  SER E  48      66.173   5.457   4.449  1.00  0.00           H
ATOM   4628  HG1 SER E  48      65.173   6.358   0.863  1.00  0.00           H
ATOM   4629  HB3 SER E  48      63.769   7.451   2.228  1.00  0.00           H
ATOM   4630  N   LYS E  49      62.152   7.489   4.480  1.00  0.00           N
ATOM   4631  CA  LYS E  49      60.990   7.809   5.301  1.00  0.00           C
ATOM   4632  C   LYS E  49      59.761   7.294   4.582  1.00  0.00           C
ATOM   4633  O   LYS E  49      59.826   7.212   3.365  1.00  0.00           O
ATOM   4634  CB  LYS E  49      60.922   9.359   5.428  1.00  0.00           C
ATOM   4635  CG  LYS E  49      62.267   9.957   5.933  1.00  0.00           C
ATOM   4636  CD  LYS E  49      62.203  11.505   6.037  1.00  0.00           C
ATOM   4637  CE  LYS E  49      63.596  12.109   6.367  1.00  0.00           C
ATOM   4638  NZ  LYS E  49      63.513  13.569   6.601  1.00  0.00           N
ATOM   4639  HA  LYS E  49      61.102   7.380   6.309  1.00  0.00           H
ATOM   4640  HB2 LYS E  49      60.712   9.775   4.430  1.00  0.00           H
ATOM   4641  HN  LYS E  49      62.233   8.023   3.641  1.00  0.00           H
ATOM   4642  HG2 LYS E  49      62.512   9.529   6.919  1.00  0.00           H
ATOM   4643  HB3 LYS E  49      60.105   9.665   6.097  1.00  0.00           H
ATOM   4644  HD2 LYS E  49      61.852  11.928   5.081  1.00  0.00           H
ATOM   4645  HG3 LYS E  49      63.080   9.698   5.237  1.00  0.00           H
ATOM   4646  HE2 LYS E  49      64.004  11.619   7.267  1.00  0.00           H
ATOM   4647  HD3 LYS E  49      61.482  11.784   6.822  1.00  0.00           H
ATOM   4648  HZ1 LYS E  49      64.494  14.005   6.739  1.00  0.00           H
ATOM   4649  HZ2 LYS E  49      63.046  14.082   5.773  1.00  0.00           H
ATOM   4650  HZ3 LYS E  49      62.932  13.800   7.484  1.00  0.00           H
ATOM   4651  HE3 LYS E  49      64.286  11.911   5.529  1.00  0.00           H
ATOM   4652  N   PRO E  50      58.635   6.938   5.251  1.00  0.00           N
ATOM   4653  CA  PRO E  50      57.473   6.434   4.525  1.00  0.00           C
ATOM   4654  C   PRO E  50      56.732   7.570   3.852  1.00  0.00           C
ATOM   4655  O   PRO E  50      56.085   8.323   4.560  1.00  0.00           O
ATOM   4656  CB  PRO E  50      56.673   5.840   5.715  1.00  0.00           C
ATOM   4657  CG  PRO E  50      57.060   6.717   6.925  1.00  0.00           C
ATOM   4658  CD  PRO E  50      58.560   6.983   6.704  1.00  0.00           C
ATOM   4659  HA  PRO E  50      57.740   5.645   3.805  1.00  0.00           H
ATOM   4660  HD3 PRO E  50      59.154   6.161   7.123  1.00  0.00           H
ATOM   4661  HD2 PRO E  50      58.863   7.938   7.159  1.00  0.00           H
ATOM   4662  HG3 PRO E  50      56.849   6.232   7.890  1.00  0.00           H
ATOM   4663  HG2 PRO E  50      56.520   7.676   6.881  1.00  0.00           H
ATOM   4664  HB2 PRO E  50      55.587   5.844   5.555  1.00  0.00           H
ATOM   4665  HB3 PRO E  50      57.003   4.808   5.914  1.00  0.00           H
ATOM   4666  N   LEU E  51      56.797   7.724   2.505  1.00  0.00           N
ATOM   4667  CA  LEU E  51      56.081   8.811   1.829  1.00  0.00           C
ATOM   4668  C   LEU E  51      54.988   8.251   0.943  1.00  0.00           C
ATOM   4669  O   LEU E  51      55.055   7.079   0.614  1.00  0.00           O
ATOM   4670  CB  LEU E  51      57.028   9.628   0.907  1.00  0.00           C
ATOM   4671  CG  LEU E  51      58.374  10.053   1.565  1.00  0.00           C
ATOM   4672  CD1 LEU E  51      59.120  11.006   0.592  1.00  0.00           C
ATOM   4673  CD2 LEU E  51      58.184  10.741   2.945  1.00  0.00           C
ATOM   4674  HA  LEU E  51      55.625   9.508   2.550  1.00  0.00           H
ATOM   4675  HB2 LEU E  51      57.269   9.013   0.022  1.00  0.00           H
ATOM   4676  HN  LEU E  51      57.320   7.095   1.931  1.00  0.00           H
ATOM   4677  HG  LEU E  51      59.004   9.157   1.709  1.00  0.00           H
ATOM   4678  HB3 LEU E  51      56.494  10.525   0.554  1.00  0.00           H
ATOM   4679 HD21 LEU E  51      59.114  11.237   3.260  1.00  0.00           H
ATOM   4680 HD22 LEU E  51      57.390  11.496   2.896  1.00  0.00           H
ATOM   4681 HD23 LEU E  51      57.915  10.008   3.717  1.00  0.00           H
ATOM   4682 HD11 LEU E  51      60.146  11.212   0.937  1.00  0.00           H
ATOM   4683 HD12 LEU E  51      59.159  10.566  -0.410  1.00  0.00           H
ATOM   4684 HD13 LEU E  51      58.579  11.953   0.498  1.00  0.00           H
ATOM   4685  N   CYS E  52      54.002   9.087   0.535  1.00  0.00           N
ATOM   4686  CA  CYS E  52      52.996   8.666  -0.443  1.00  0.00           C
ATOM   4687  C   CYS E  52      53.445   9.094  -1.820  1.00  0.00           C
ATOM   4688  O   CYS E  52      54.053  10.148  -1.882  1.00  0.00           O
ATOM   4689  CB  CYS E  52      51.627   9.321  -0.133  1.00  0.00           C
ATOM   4690  SG  CYS E  52      51.152   8.868   1.563  1.00  0.00           S
ATOM   4691  HA  CYS E  52      52.875   7.578  -0.416  1.00  0.00           H
ATOM   4692  HB2 CYS E  52      51.703  10.417  -0.191  1.00  0.00           H
ATOM   4693  HN  CYS E  52      53.980  10.039   0.843  1.00  0.00           H
ATOM   4694  HG1 CYS E  52      50.319   9.432   1.635  1.00  0.00           H
ATOM   4695  HB3 CYS E  52      50.860   8.982  -0.844  1.00  0.00           H
ATOM   4696  N   CYS E  53      53.195   8.340  -2.921  1.00  0.00           N
ATOM   4697  CA  CYS E  53      53.752   8.729  -4.221  1.00  0.00           C
ATOM   4698  C   CYS E  53      52.871   8.361  -5.398  1.00  0.00           C
ATOM   4699  O   CYS E  53      51.863   7.705  -5.185  1.00  0.00           O
ATOM   4700  CB  CYS E  53      55.179   8.148  -4.361  1.00  0.00           C
ATOM   4701  SG  CYS E  53      56.192   8.645  -2.927  1.00  0.00           S
ATOM   4702  HA  CYS E  53      53.827   9.820  -4.268  1.00  0.00           H
ATOM   4703  HB2 CYS E  53      55.104   7.056  -4.406  1.00  0.00           H
ATOM   4704  HN  CYS E  53      52.696   7.475  -2.859  1.00  0.00           H
ATOM   4705  HG1 CYS E  53      57.098   8.515  -3.339  1.00  0.00           H
ATOM   4706  HB3 CYS E  53      55.677   8.503  -5.276  1.00  0.00           H
ATOM   4707  N   VAL E  54      53.231   8.806  -6.633  1.00  0.00           N
ATOM   4708  CA  VAL E  54      52.343   8.677  -7.791  1.00  0.00           C
ATOM   4709  C   VAL E  54      52.555   7.445  -8.646  1.00  0.00           C
ATOM   4710  O   VAL E  54      51.860   7.357  -9.646  1.00  0.00           O
ATOM   4711  CB  VAL E  54      52.374   9.952  -8.698  1.00  0.00           C
ATOM   4712  CG1 VAL E  54      52.131  11.247  -7.874  1.00  0.00           C
ATOM   4713  CG2 VAL E  54      53.685  10.066  -9.530  1.00  0.00           C
ATOM   4714  HA  VAL E  54      51.309   8.597  -7.426  1.00  0.00           H
ATOM   4715  HB  VAL E  54      51.545   9.883  -9.426  1.00  0.00           H
ATOM   4716  HN  VAL E  54      54.099   9.280  -6.770  1.00  0.00           H
ATOM   4717 HG11 VAL E  54      52.135  12.129  -8.531  1.00  0.00           H
ATOM   4718 HG12 VAL E  54      51.163  11.207  -7.358  1.00  0.00           H
ATOM   4719 HG13 VAL E  54      52.908  11.386  -7.115  1.00  0.00           H
ATOM   4720 HG21 VAL E  54      53.623  10.927 -10.213  1.00  0.00           H
ATOM   4721 HG22 VAL E  54      54.566  10.205  -8.889  1.00  0.00           H
ATOM   4722 HG23 VAL E  54      53.849   9.170 -10.145  1.00  0.00           H
ATOM   4723  N   ALA E  55      53.463   6.487  -8.332  1.00  0.00           N
ATOM   4724  CA  ALA E  55      53.645   5.333  -9.222  1.00  0.00           C
ATOM   4725  C   ALA E  55      54.104   4.106  -8.467  1.00  0.00           C
ATOM   4726  O   ALA E  55      54.682   4.314  -7.415  1.00  0.00           O
ATOM   4727  CB  ALA E  55      54.731   5.700 -10.264  1.00  0.00           C
ATOM   4728  HA  ALA E  55      52.701   5.106  -9.740  1.00  0.00           H
ATOM   4729  HB1 ALA E  55      54.886   4.889 -10.991  1.00  0.00           H
ATOM   4730  HB2 ALA E  55      54.442   6.611 -10.811  1.00  0.00           H
ATOM   4731  HB3 ALA E  55      55.684   5.885  -9.748  1.00  0.00           H
ATOM   4732  HN  ALA E  55      54.057   6.569  -7.529  1.00  0.00           H
ATOM   4733  N   PRO E  56      53.906   2.836  -8.910  1.00  0.00           N
ATOM   4734  CA  PRO E  56      54.484   1.705  -8.189  1.00  0.00           C
ATOM   4735  C   PRO E  56      55.867   1.347  -8.704  1.00  0.00           C
ATOM   4736  O   PRO E  56      56.114   0.165  -8.890  1.00  0.00           O
ATOM   4737  CB  PRO E  56      53.442   0.634  -8.605  1.00  0.00           C
ATOM   4738  CG  PRO E  56      53.151   0.991 -10.080  1.00  0.00           C
ATOM   4739  CD  PRO E  56      53.048   2.534 -10.049  1.00  0.00           C
ATOM   4740  HA  PRO E  56      54.490   1.831  -7.096  1.00  0.00           H
ATOM   4741  HD3 PRO E  56      52.010   2.824  -9.823  1.00  0.00           H
ATOM   4742  HD2 PRO E  56      53.370   2.989 -10.998  1.00  0.00           H
ATOM   4743  HG3 PRO E  56      52.240   0.504 -10.468  1.00  0.00           H
ATOM   4744  HG2 PRO E  56      54.007   0.680 -10.702  1.00  0.00           H
ATOM   4745  HB2 PRO E  56      53.790  -0.401  -8.477  1.00  0.00           H
ATOM   4746  HB3 PRO E  56      52.518   0.757  -8.018  1.00  0.00           H
ATOM   4747  N   VAL E  57      56.783   2.315  -8.957  1.00  0.00           N
ATOM   4748  CA  VAL E  57      58.067   1.993  -9.592  1.00  0.00           C
ATOM   4749  C   VAL E  57      59.202   2.678  -8.861  1.00  0.00           C
ATOM   4750  O   VAL E  57      58.994   3.795  -8.415  1.00  0.00           O
ATOM   4751  CB  VAL E  57      58.024   2.463 -11.077  1.00  0.00           C
ATOM   4752  CG1 VAL E  57      59.263   1.967 -11.873  1.00  0.00           C
ATOM   4753  CG2 VAL E  57      56.728   1.972 -11.778  1.00  0.00           C
ATOM   4754  HA  VAL E  57      58.253   0.909  -9.579  1.00  0.00           H
ATOM   4755  HB  VAL E  57      58.017   3.568 -11.092  1.00  0.00           H
ATOM   4756  HN  VAL E  57      56.584   3.281  -8.790  1.00  0.00           H
ATOM   4757 HG11 VAL E  57      59.220   2.322 -12.914  1.00  0.00           H
ATOM   4758 HG12 VAL E  57      60.189   2.351 -11.428  1.00  0.00           H
ATOM   4759 HG13 VAL E  57      59.306   0.867 -11.879  1.00  0.00           H
ATOM   4760 HG21 VAL E  57      56.724   2.273 -12.837  1.00  0.00           H
ATOM   4761 HG22 VAL E  57      56.656   0.875 -11.724  1.00  0.00           H
ATOM   4762 HG23 VAL E  57      55.839   2.411 -11.304  1.00  0.00           H
ATOM   4763  N   ALA E  58      60.400   2.050  -8.732  1.00  0.00           N
ATOM   4764  CA  ALA E  58      61.522   2.732  -8.085  1.00  0.00           C
ATOM   4765  C   ALA E  58      62.139   3.677  -9.089  1.00  0.00           C
ATOM   4766  O   ALA E  58      62.106   3.359 -10.266  1.00  0.00           O
ATOM   4767  CB  ALA E  58      62.610   1.748  -7.583  1.00  0.00           C
ATOM   4768  HA  ALA E  58      61.140   3.283  -7.211  1.00  0.00           H
ATOM   4769  HB1 ALA E  58      63.427   2.298  -7.088  1.00  0.00           H
ATOM   4770  HB2 ALA E  58      62.179   1.034  -6.865  1.00  0.00           H
ATOM   4771  HB3 ALA E  58      63.031   1.183  -8.429  1.00  0.00           H
ATOM   4772  HN  ALA E  58      60.561   1.139  -9.116  1.00  0.00           H
ATOM   4773  N   ASP E  59      62.698   4.839  -8.677  1.00  0.00           N
ATOM   4774  CA  ASP E  59      63.129   5.829  -9.664  1.00  0.00           C
ATOM   4775  C   ASP E  59      64.091   6.822  -9.050  1.00  0.00           C
ATOM   4776  O   ASP E  59      64.260   6.772  -7.843  1.00  0.00           O
ATOM   4777  CB  ASP E  59      61.839   6.547 -10.135  1.00  0.00           C
ATOM   4778  CG  ASP E  59      62.081   7.457 -11.308  1.00  0.00           C
ATOM   4779  OD1 ASP E  59      62.188   8.695 -11.098  1.00  0.00           O
ATOM   4780  OD2 ASP E  59      62.172   6.940 -12.454  1.00  0.00           O
ATOM   4781  HA  ASP E  59      63.636   5.338 -10.512  1.00  0.00           H
ATOM   4782  HB2 ASP E  59      61.080   5.809 -10.438  1.00  0.00           H
ATOM   4783  HN  ASP E  59      62.743   5.082  -7.707  1.00  0.00           H
ATOM   4784  HB3 ASP E  59      61.439   7.107  -9.277  1.00  0.00           H
ATOM   4785  N   GLN E  60      64.724   7.718  -9.847  1.00  0.00           N
ATOM   4786  CA  GLN E  60      65.626   8.715  -9.271  1.00  0.00           C
ATOM   4787  C   GLN E  60      64.845   9.818  -8.587  1.00  0.00           C
ATOM   4788  O   GLN E  60      65.385  10.382  -7.650  1.00  0.00           O
ATOM   4789  CB  GLN E  60      66.576   9.356 -10.323  1.00  0.00           C
ATOM   4790  CG  GLN E  60      67.394   8.317 -11.143  1.00  0.00           C
ATOM   4791  CD  GLN E  60      68.023   7.264 -10.260  1.00  0.00           C
ATOM   4792  OE1 GLN E  60      69.094   7.507  -9.729  1.00  0.00           O
ATOM   4793  NE2 GLN E  60      67.381   6.087 -10.077  1.00  0.00           N
ATOM   4794  HA  GLN E  60      66.259   8.219  -8.515  1.00  0.00           H
ATOM   4795  HB2 GLN E  60      65.990   9.981 -11.016  1.00  0.00           H
ATOM   4796  HN  GLN E  60      64.571   7.734 -10.834  1.00  0.00           H
ATOM   4797  HG2 GLN E  60      66.750   7.836 -11.894  1.00  0.00           H
ATOM   4798  HB3 GLN E  60      67.282  10.014  -9.788  1.00  0.00           H
ATOM   4799  HG3 GLN E  60      68.189   8.842 -11.698  1.00  0.00           H
ATOM   4800 HE22 GLN E  60      67.788   5.388  -9.491  1.00  0.00           H
ATOM   4801 HE21 GLN E  60      66.507   5.888 -10.519  1.00  0.00           H
ATOM   4802  N   ALA E  61      63.601  10.145  -9.019  1.00  0.00           N
ATOM   4803  CA  ALA E  61      62.780  11.130  -8.304  1.00  0.00           C
ATOM   4804  C   ALA E  61      61.423  11.261  -8.969  1.00  0.00           C
ATOM   4805  O   ALA E  61      61.395  11.134 -10.182  1.00  0.00           O
ATOM   4806  CB  ALA E  61      63.417  12.543  -8.287  1.00  0.00           C
ATOM   4807  HA  ALA E  61      62.628  10.769  -7.275  1.00  0.00           H
ATOM   4808  HB1 ALA E  61      62.719  13.271  -7.846  1.00  0.00           H
ATOM   4809  HB2 ALA E  61      64.348  12.578  -7.704  1.00  0.00           H
ATOM   4810  HB3 ALA E  61      63.644  12.843  -9.321  1.00  0.00           H
ATOM   4811  HN  ALA E  61      63.207   9.698  -9.822  1.00  0.00           H
ATOM   4812  N   LEU E  62      60.313  11.507  -8.226  1.00  0.00           N
ATOM   4813  CA  LEU E  62      58.987  11.568  -8.852  1.00  0.00           C
ATOM   4814  C   LEU E  62      58.082  12.549  -8.138  1.00  0.00           C
ATOM   4815  O   LEU E  62      58.379  12.919  -7.015  1.00  0.00           O
ATOM   4816  CB  LEU E  62      58.248  10.203  -8.748  1.00  0.00           C
ATOM   4817  CG  LEU E  62      58.979   9.007  -9.420  1.00  0.00           C
ATOM   4818  CD1 LEU E  62      58.311   7.680  -8.968  1.00  0.00           C
ATOM   4819  CD2 LEU E  62      58.938   9.097 -10.972  1.00  0.00           C
ATOM   4820  HA  LEU E  62      59.065  11.895  -9.900  1.00  0.00           H
ATOM   4821  HB2 LEU E  62      58.123   9.990  -7.676  1.00  0.00           H
ATOM   4822  HN  LEU E  62      60.368  11.613  -7.232  1.00  0.00           H
ATOM   4823  HG  LEU E  62      60.024   8.996  -9.075  1.00  0.00           H
ATOM   4824  HB3 LEU E  62      57.239  10.274  -9.182  1.00  0.00           H
ATOM   4825 HD21 LEU E  62      59.421   8.214 -11.417  1.00  0.00           H
ATOM   4826 HD22 LEU E  62      57.895   9.129 -11.324  1.00  0.00           H
ATOM   4827 HD23 LEU E  62      59.456   9.991 -11.342  1.00  0.00           H
ATOM   4828 HD11 LEU E  62      58.801   6.804  -9.419  1.00  0.00           H
ATOM   4829 HD12 LEU E  62      58.375   7.583  -7.877  1.00  0.00           H
ATOM   4830 HD13 LEU E  62      57.250   7.678  -9.253  1.00  0.00           H
ATOM   4831  N   LEU E  63      56.956  12.949  -8.772  1.00  0.00           N
ATOM   4832  CA  LEU E  63      55.964  13.786  -8.089  1.00  0.00           C
ATOM   4833  C   LEU E  63      55.481  13.014  -6.876  1.00  0.00           C
ATOM   4834  O   LEU E  63      55.284  11.824  -7.055  1.00  0.00           O
ATOM   4835  CB  LEU E  63      54.843  14.130  -9.113  1.00  0.00           C
ATOM   4836  CG  LEU E  63      53.686  15.042  -8.618  1.00  0.00           C
ATOM   4837  CD1 LEU E  63      54.195  16.399  -8.068  1.00  0.00           C
ATOM   4838  CD2 LEU E  63      52.693  15.300  -9.786  1.00  0.00           C
ATOM   4839  HA  LEU E  63      56.464  14.715  -7.794  1.00  0.00           H
ATOM   4840  HB2 LEU E  63      55.316  14.623  -9.979  1.00  0.00           H
ATOM   4841  HN  LEU E  63      56.769  12.632  -9.705  1.00  0.00           H
ATOM   4842  HG  LEU E  63      53.142  14.517  -7.820  1.00  0.00           H
ATOM   4843  HB3 LEU E  63      54.406  13.182  -9.459  1.00  0.00           H
ATOM   4844 HD21 LEU E  63      51.815  15.861  -9.430  1.00  0.00           H
ATOM   4845 HD22 LEU E  63      53.180  15.885 -10.582  1.00  0.00           H
ATOM   4846 HD23 LEU E  63      52.347  14.349 -10.219  1.00  0.00           H
ATOM   4847 HD11 LEU E  63      53.341  17.048  -7.823  1.00  0.00           H
ATOM   4848 HD12 LEU E  63      54.781  16.247  -7.153  1.00  0.00           H
ATOM   4849 HD13 LEU E  63      54.823  16.911  -8.813  1.00  0.00           H
ATOM   4850  N   CYS E  64      55.315  13.600  -5.658  1.00  0.00           N
ATOM   4851  CA  CYS E  64      55.022  12.796  -4.460  1.00  0.00           C
ATOM   4852  C   CYS E  64      54.231  13.531  -3.386  1.00  0.00           C
ATOM   4853  O   CYS E  64      53.903  14.692  -3.569  1.00  0.00           O
ATOM   4854  CB  CYS E  64      56.360  12.253  -3.883  1.00  0.00           C
ATOM   4855  SG  CYS E  64      57.130  11.104  -5.072  1.00  0.00           S
ATOM   4856  HA  CYS E  64      54.392  11.950  -4.751  1.00  0.00           H
ATOM   4857  HB2 CYS E  64      57.034  13.094  -3.675  1.00  0.00           H
ATOM   4858  HN  CYS E  64      55.465  14.578  -5.528  1.00  0.00           H
ATOM   4859  HG1 CYS E  64      57.843  10.711  -4.483  1.00  0.00           H
ATOM   4860  HB3 CYS E  64      56.220  11.692  -2.948  1.00  0.00           H
ATOM   4861  N   GLN E  65      53.895  12.863  -2.252  1.00  0.00           N
ATOM   4862  CA  GLN E  65      53.173  13.504  -1.150  1.00  0.00           C
ATOM   4863  C   GLN E  65      53.578  12.877   0.169  1.00  0.00           C
ATOM   4864  O   GLN E  65      53.991  11.731   0.147  1.00  0.00           O
ATOM   4865  CB  GLN E  65      51.652  13.404  -1.430  1.00  0.00           C
ATOM   4866  CG  GLN E  65      50.771  13.920  -0.266  1.00  0.00           C
ATOM   4867  CD  GLN E  65      49.314  13.873  -0.662  1.00  0.00           C
ATOM   4868  OE1 GLN E  65      48.659  12.885  -0.368  1.00  0.00           O
ATOM   4869  NE2 GLN E  65      48.786  14.918  -1.334  1.00  0.00           N
ATOM   4870  HA  GLN E  65      53.441  14.563  -1.088  1.00  0.00           H
ATOM   4871  HB2 GLN E  65      51.438  14.002  -2.328  1.00  0.00           H
ATOM   4872  HN  GLN E  65      54.087  11.889  -2.151  1.00  0.00           H
ATOM   4873  HG2 GLN E  65      50.914  13.289   0.623  1.00  0.00           H
ATOM   4874  HB3 GLN E  65      51.395  12.356  -1.641  1.00  0.00           H
ATOM   4875  HG3 GLN E  65      51.055  14.951  -0.004  1.00  0.00           H
ATOM   4876 HE22 GLN E  65      47.820  14.904  -1.596  1.00  0.00           H
ATOM   4877 HE21 GLN E  65      49.341  15.715  -1.575  1.00  0.00           H
ATOM   4878  N   LYS E  66      53.503  13.585   1.323  1.00  0.00           N
ATOM   4879  CA  LYS E  66      53.924  12.986   2.594  1.00  0.00           C
ATOM   4880  C   LYS E  66      52.876  12.038   3.130  1.00  0.00           C
ATOM   4881  O   LYS E  66      51.743  12.108   2.682  1.00  0.00           O
ATOM   4882  CB  LYS E  66      54.313  14.057   3.657  1.00  0.00           C
ATOM   4883  CG  LYS E  66      53.093  14.820   4.248  1.00  0.00           C
ATOM   4884  CD  LYS E  66      53.540  15.888   5.286  1.00  0.00           C
ATOM   4885  CE  LYS E  66      52.339  16.711   5.825  1.00  0.00           C
ATOM   4886  NZ  LYS E  66      52.783  17.780   6.750  1.00  0.00           N
ATOM   4887  HA  LYS E  66      54.822  12.374   2.408  1.00  0.00           H
ATOM   4888  HB2 LYS E  66      54.848  13.571   4.490  1.00  0.00           H
ATOM   4889  HN  LYS E  66      53.163  14.525   1.320  1.00  0.00           H
ATOM   4890  HG2 LYS E  66      52.535  15.323   3.443  1.00  0.00           H
ATOM   4891  HB3 LYS E  66      55.005  14.778   3.190  1.00  0.00           H
ATOM   4892  HD2 LYS E  66      54.054  15.396   6.128  1.00  0.00           H
ATOM   4893  HG3 LYS E  66      52.412  14.110   4.745  1.00  0.00           H
ATOM   4894  HE2 LYS E  66      51.802  17.172   4.978  1.00  0.00           H
ATOM   4895  HD3 LYS E  66      54.251  16.580   4.813  1.00  0.00           H
ATOM   4896  HZ1 LYS E  66      51.942  18.343   7.135  1.00  0.00           H
ATOM   4897  HZ2 LYS E  66      53.314  17.379   7.603  1.00  0.00           H
ATOM   4898  HZ3 LYS E  66      53.438  18.490   6.263  1.00  0.00           H
ATOM   4899  HE3 LYS E  66      51.641  16.034   6.345  1.00  0.00           H
ATOM   4900  N   ALA E  67      53.244  11.153   4.088  1.00  0.00           N
ATOM   4901  CA  ALA E  67      52.279  10.218   4.674  1.00  0.00           C
ATOM   4902  C   ALA E  67      51.902  10.691   6.059  1.00  0.00           C
ATOM   4903  O   ALA E  67      52.491  11.658   6.517  1.00  0.00           O
ATOM   4904  CB  ALA E  67      52.913   8.804   4.720  1.00  0.00           C
ATOM   4905  HA  ALA E  67      51.353  10.164   4.081  1.00  0.00           H
ATOM   4906  HB1 ALA E  67      52.189   8.041   5.041  1.00  0.00           H
ATOM   4907  HB2 ALA E  67      53.291   8.529   3.722  1.00  0.00           H
ATOM   4908  HB3 ALA E  67      53.754   8.806   5.428  1.00  0.00           H
ATOM   4909  HN  ALA E  67      54.181  11.132   4.444  1.00  0.00           H
ATOM   4910  N   ILE E  68      50.926  10.022   6.724  1.00  0.00           N
ATOM   4911  CA  ILE E  68      50.490  10.432   8.062  1.00  0.00           C
ATOM   4912  C   ILE E  68      50.472   9.221   8.965  1.00  0.00           C
ATOM   4913  O   ILE E  68      50.552   8.113   8.458  1.00  0.00           O
ATOM   4914  CB  ILE E  68      49.095  11.129   8.008  1.00  0.00           C
ATOM   4915  CG1 ILE E  68      47.947  10.082   7.857  1.00  0.00           C
ATOM   4916  CG2 ILE E  68      49.092  12.192   6.873  1.00  0.00           C
ATOM   4917  HA  ILE E  68      51.217  11.135   8.504  1.00  0.00           H
ATOM   4918  HB  ILE E  68      48.930  11.659   8.962  1.00  0.00           H
ATOM   4919  CD  ILE E  68      46.540  10.701   7.640  1.00  0.00           C
ATOM   4920  HD3 ILE E  68      46.471  11.188   6.657  1.00  0.00           H
ATOM   4921  HD2 ILE E  68      46.319  11.438   8.427  1.00  0.00           H
ATOM   4922  HD1 ILE E  68      45.774   9.912   7.672  1.00  0.00           H
ATOM   4923  HN  ILE E  68      50.466   9.238   6.305  1.00  0.00           H
ATOM   4924 HG12 ILE E  68      48.169   9.416   7.015  1.00  0.00           H
ATOM   4925 HG13 ILE E  68      47.896   9.463   8.768  1.00  0.00           H
ATOM   4926 HG21 ILE E  68      48.207  12.843   6.944  1.00  0.00           H
ATOM   4927 HG22 ILE E  68      49.981  12.837   6.952  1.00  0.00           H
ATOM   4928 HG23 ILE E  68      49.096  11.707   5.885  1.00  0.00           H
ATOM   4929  N   GLY E  69      50.364   9.406  10.301  1.00  0.00           N
ATOM   4930  CA  GLY E  69      50.448   8.260  11.202  1.00  0.00           C
ATOM   4931  C   GLY E  69      51.833   7.658  11.150  1.00  0.00           C
ATOM   4932  O   GLY E  69      51.953   6.455  11.314  1.00  0.00           O
ATOM   4933  HN  GLY E  69      50.277  10.324  10.697  1.00  0.00           H
ATOM   4934  HA2 GLY E  69      50.248   8.563  12.243  1.00  0.00           H
ATOM   4935  HA3 GLY E  69      49.691   7.511  10.916  1.00  0.00           H
ATOM   4936  N   THR E  70      52.884   8.485  10.930  1.00  0.00           N
ATOM   4937  CA  THR E  70      54.245   7.971  10.789  1.00  0.00           C
ATOM   4938  C   THR E  70      55.174   8.798  11.642  1.00  0.00           C
ATOM   4939  CB  THR E  70      54.647   8.096   9.296  1.00  0.00           C
ATOM   4940  OG1 THR E  70      54.308   9.424   8.859  1.00  0.00           O
ATOM   4941  CG2 THR E  70      53.922   7.033   8.425  1.00  0.00           C
ATOM   4942  HA  THR E  70      54.342   6.927  11.127  1.00  0.00           H
ATOM   4943  OT2 THR E  70      56.431   8.371  11.730  1.00  0.00           O
ATOM   4944  OT1 THR E  70      54.804   9.804  12.225  1.00  0.00           O
ATOM   4945  HB  THR E  70      55.738   7.954   9.217  1.00  0.00           H
ATOM   4946  HG1 THR E  70      54.558   9.594   7.956  1.00  0.00           H
ATOM   4947  HN  THR E  70      52.764   9.474  10.821  1.00  0.00           H
ATOM   4948 HG23 THR E  70      52.837   7.086   8.576  1.00  0.00           H
ATOM   4949 HG21 THR E  70      54.127   7.191   7.357  1.00  0.00           H
ATOM   4950 HG22 THR E  70      54.264   6.022   8.688  1.00  0.00           H
TER
ATOM   4951  N   ALA F   1      43.205  -1.559   0.779  1.00  0.00           N
ATOM   4952  H3  ALA F   1      42.409  -1.814   0.094  1.00  0.00           H
ATOM   4953  H1  ALA F   1      43.297  -0.483   0.793  1.00  0.00           H
ATOM   4954  H2  ALA F   1      44.114  -1.923   0.318  1.00  0.00           H
ATOM   4955  CA  ALA F   1      42.989  -2.164   2.116  1.00  0.00           C
ATOM   4956  C   ALA F   1      41.669  -1.750   2.730  1.00  0.00           C
ATOM   4957  O   ALA F   1      40.846  -2.610   2.996  1.00  0.00           O
ATOM   4958  CB  ALA F   1      44.146  -1.830   3.087  1.00  0.00           C
ATOM   4959  HA  ALA F   1      42.979  -3.257   1.973  1.00  0.00           H
ATOM   4960  HB1 ALA F   1      44.050  -2.416   4.010  1.00  0.00           H
ATOM   4961  HB2 ALA F   1      45.089  -2.091   2.598  1.00  0.00           H
ATOM   4962  HB3 ALA F   1      44.184  -0.765   3.353  1.00  0.00           H
ATOM   4963  N   VAL F   2      41.443  -0.432   2.945  1.00  0.00           N
ATOM   4964  CA  VAL F   2      40.149   0.045   3.424  1.00  0.00           C
ATOM   4965  C   VAL F   2      39.065  -0.247   2.405  1.00  0.00           C
ATOM   4966  O   VAL F   2      37.910  -0.040   2.745  1.00  0.00           O
ATOM   4967  CB  VAL F   2      40.161   1.548   3.852  1.00  0.00           C
ATOM   4968  CG1 VAL F   2      41.073   1.789   5.087  1.00  0.00           C
ATOM   4969  CG2 VAL F   2      40.584   2.492   2.694  1.00  0.00           C
ATOM   4970  HA  VAL F   2      39.880  -0.531   4.323  1.00  0.00           H
ATOM   4971  HB  VAL F   2      39.129   1.809   4.143  1.00  0.00           H
ATOM   4972  HN  VAL F   2      42.129   0.243   2.707  1.00  0.00           H
ATOM   4973 HG11 VAL F   2      41.069   2.855   5.358  1.00  0.00           H
ATOM   4974 HG12 VAL F   2      40.715   1.215   5.952  1.00  0.00           H
ATOM   4975 HG13 VAL F   2      42.110   1.485   4.880  1.00  0.00           H
ATOM   4976 HG21 VAL F   2      40.247   3.518   2.909  1.00  0.00           H
ATOM   4977 HG22 VAL F   2      41.674   2.527   2.558  1.00  0.00           H
ATOM   4978 HG23 VAL F   2      40.137   2.147   1.752  1.00  0.00           H
ATOM   4979  N   CYS F   3      39.392  -0.742   1.184  1.00  0.00           N
ATOM   4980  CA  CYS F   3      38.386  -1.276   0.266  1.00  0.00           C
ATOM   4981  C   CYS F   3      38.837  -2.644  -0.208  1.00  0.00           C
ATOM   4982  O   CYS F   3      40.041  -2.849  -0.187  1.00  0.00           O
ATOM   4983  CB  CYS F   3      38.304  -0.297  -0.929  1.00  0.00           C
ATOM   4984  SG  CYS F   3      37.905   1.338  -0.254  1.00  0.00           S
ATOM   4985  HA  CYS F   3      37.407  -1.363   0.756  1.00  0.00           H
ATOM   4986  HB2 CYS F   3      39.272  -0.237  -1.449  1.00  0.00           H
ATOM   4987  HN  CYS F   3      40.332  -0.769   0.851  1.00  0.00           H
ATOM   4988  HG1 CYS F   3      37.759   1.801  -1.134  1.00  0.00           H
ATOM   4989  HB3 CYS F   3      37.529  -0.588  -1.648  1.00  0.00           H
ATOM   4990  N   PRO F   4      37.978  -3.607  -0.638  1.00  0.00           N
ATOM   4991  CA  PRO F   4      38.495  -4.892  -1.103  1.00  0.00           C
ATOM   4992  C   PRO F   4      39.121  -4.737  -2.472  1.00  0.00           C
ATOM   4993  O   PRO F   4      39.238  -3.617  -2.945  1.00  0.00           O
ATOM   4994  CB  PRO F   4      37.173  -5.698  -1.157  1.00  0.00           C
ATOM   4995  CG  PRO F   4      36.146  -4.621  -1.564  1.00  0.00           C
ATOM   4996  CD  PRO F   4      36.531  -3.429  -0.652  1.00  0.00           C
ATOM   4997  HA  PRO F   4      39.214  -5.341  -0.399  1.00  0.00           H
ATOM   4998  HD3 PRO F   4      36.126  -3.570   0.363  1.00  0.00           H
ATOM   4999  HD2 PRO F   4      36.177  -2.472  -1.058  1.00  0.00           H
ATOM   5000  HG3 PRO F   4      35.098  -4.933  -1.466  1.00  0.00           H
ATOM   5001  HG2 PRO F   4      36.325  -4.387  -2.624  1.00  0.00           H
ATOM   5002  HB2 PRO F   4      37.185  -6.545  -1.859  1.00  0.00           H
ATOM   5003  HB3 PRO F   4      36.927  -6.075  -0.150  1.00  0.00           H
ATOM   5004  N   THR F   5      39.535  -5.848  -3.124  1.00  0.00           N
ATOM   5005  CA  THR F   5      40.156  -5.745  -4.445  1.00  0.00           C
ATOM   5006  C   THR F   5      39.121  -5.658  -5.542  1.00  0.00           C
ATOM   5007  O   THR F   5      37.966  -5.978  -5.309  1.00  0.00           O
ATOM   5008  CB  THR F   5      40.986  -7.024  -4.747  1.00  0.00           C
ATOM   5009  OG1 THR F   5      40.119  -8.154  -4.553  1.00  0.00           O
ATOM   5010  CG2 THR F   5      42.235  -7.116  -3.837  1.00  0.00           C
ATOM   5011  HA  THR F   5      40.819  -4.864  -4.488  1.00  0.00           H
ATOM   5012  HB  THR F   5      41.331  -7.006  -5.793  1.00  0.00           H
ATOM   5013  HG1 THR F   5      40.548  -8.977  -4.757  1.00  0.00           H
ATOM   5014  HN  THR F   5      39.416  -6.759  -2.725  1.00  0.00           H
ATOM   5015 HG23 THR F   5      41.942  -7.084  -2.779  1.00  0.00           H
ATOM   5016 HG21 THR F   5      42.786  -8.051  -4.021  1.00  0.00           H
ATOM   5017 HG22 THR F   5      42.897  -6.267  -4.061  1.00  0.00           H
ATOM   5018  N   GLY F   6      39.554  -5.261  -6.763  1.00  0.00           N
ATOM   5019  CA  GLY F   6      38.707  -5.427  -7.937  1.00  0.00           C
ATOM   5020  C   GLY F   6      37.515  -4.506  -7.925  1.00  0.00           C
ATOM   5021  O   GLY F   6      37.696  -3.333  -8.216  1.00  0.00           O
ATOM   5022  HN  GLY F   6      40.488  -4.921  -6.901  1.00  0.00           H
ATOM   5023  HA2 GLY F   6      39.277  -5.204  -8.854  1.00  0.00           H
ATOM   5024  HA3 GLY F   6      38.398  -6.482  -8.010  1.00  0.00           H
ATOM   5025  N   LEU F   7      36.297  -5.012  -7.622  1.00  0.00           N
ATOM   5026  CA  LEU F   7      35.106  -4.190  -7.821  1.00  0.00           C
ATOM   5027  C   LEU F   7      35.214  -2.926  -7.000  1.00  0.00           C
ATOM   5028  O   LEU F   7      35.405  -1.877  -7.593  1.00  0.00           O
ATOM   5029  CB  LEU F   7      33.790  -4.980  -7.562  1.00  0.00           C
ATOM   5030  CG  LEU F   7      32.493  -4.126  -7.671  1.00  0.00           C
ATOM   5031  CD1 LEU F   7      32.361  -3.419  -9.049  1.00  0.00           C
ATOM   5032  CD2 LEU F   7      31.251  -5.032  -7.440  1.00  0.00           C
ATOM   5033  HA  LEU F   7      35.108  -3.917  -8.890  1.00  0.00           H
ATOM   5034  HB2 LEU F   7      33.738  -5.809  -8.286  1.00  0.00           H
ATOM   5035  HN  LEU F   7      36.182  -5.962  -7.330  1.00  0.00           H
ATOM   5036  HG  LEU F   7      32.508  -3.353  -6.885  1.00  0.00           H
ATOM   5037  HB3 LEU F   7      33.832  -5.427  -6.556  1.00  0.00           H
ATOM   5038 HD21 LEU F   7      30.328  -4.431  -7.416  1.00  0.00           H
ATOM   5039 HD22 LEU F   7      31.161  -5.773  -8.250  1.00  0.00           H
ATOM   5040 HD23 LEU F   7      31.336  -5.576  -6.487  1.00  0.00           H
ATOM   5041 HD11 LEU F   7      31.388  -2.915  -9.112  1.00  0.00           H
ATOM   5042 HD12 LEU F   7      33.140  -2.658  -9.194  1.00  0.00           H
ATOM   5043 HD13 LEU F   7      32.427  -4.154  -9.866  1.00  0.00           H
ATOM   5044  N   PHE F   8      35.108  -2.998  -5.653  1.00  0.00           N
ATOM   5045  CA  PHE F   8      35.189  -1.788  -4.839  1.00  0.00           C
ATOM   5046  C   PHE F   8      36.633  -1.623  -4.434  1.00  0.00           C
ATOM   5047  O   PHE F   8      37.018  -2.205  -3.435  1.00  0.00           O
ATOM   5048  CB  PHE F   8      34.243  -1.902  -3.613  1.00  0.00           C
ATOM   5049  CG  PHE F   8      32.829  -2.225  -4.105  1.00  0.00           C
ATOM   5050  CD1 PHE F   8      32.280  -3.506  -3.970  1.00  0.00           C
ATOM   5051  CD2 PHE F   8      32.072  -1.214  -4.703  1.00  0.00           C
ATOM   5052  CE1 PHE F   8      30.973  -3.761  -4.397  1.00  0.00           C
ATOM   5053  CE2 PHE F   8      30.794  -1.490  -5.194  1.00  0.00           C
ATOM   5054  CZ  PHE F   8      30.233  -2.756  -5.024  1.00  0.00           C
ATOM   5055  HA  PHE F   8      34.853  -0.904  -5.403  1.00  0.00           H
ATOM   5056  HB2 PHE F   8      34.569  -2.695  -2.929  1.00  0.00           H
ATOM   5057  HN  PHE F   8      35.022  -3.877  -5.183  1.00  0.00           H
ATOM   5058  HD2 PHE F   8      32.482  -0.215  -4.785  1.00  0.00           H
ATOM   5059  HE2 PHE F   8      30.239  -0.717  -5.705  1.00  0.00           H
ATOM   5060  HZ  PHE F   8      29.225  -2.956  -5.376  1.00  0.00           H
ATOM   5061  HE1 PHE F   8      30.533  -4.741  -4.241  1.00  0.00           H
ATOM   5062  HD1 PHE F   8      32.866  -4.308  -3.535  1.00  0.00           H
[truncated: 304,009 more chars]
