# Supplementary material for: Hydrophobin Film Structure for HFBI and HFBII and Mechanism for Accelerated Film Formation
Source: PLoS Comput Biol. 2014 Jul 31;10(7):e1003745. doi: 10.1371/journal.pcbi.1003745 (PMC4117420; doi:10.1371/journal.pcbi.1003745)
Supplement: Dataset S1 — A .zip file, “Dataset_S1.zip” containing files: “HFBI_A_raw.pdb” P6 hexamer structure α for HFBI raw fit, “HFBI_A_exfit.pdb” P6 hexamer structure α for HFBI fit to experimental lattice parameters, “HFBI_B_raw.pdb” P6 hexamer structure β for HFBI raw fit, “HFBI_B_exfit.pdb” P6 hexamer structure β for HFBI fit to experimental lattice parameters, “HFBII_raw.pdb” P6 hexamer structure for HFBII raw fit, “HFBII_exfit.pdb” P6 hexamer structure for HFBII fit to experimental lattice parameters, “HFBI_3_trimer.pdb” Low density P3 trimer structure for HFBI, “HFBII_3_trimer.pdb” Low density P3 trimer structure for HFBII. (ZIP) [file pcbi.1003745.s001.zip › PDB_structures/HFBII_exfit.pdb]

 18mer minimized HFB 2 final
 number proteins =            6
ATOM      1  N   ALA A   1      -0.500  34.548   0.832  1.00  0.00           N
ATOM      2  H3  ALA A   1      -0.414  35.396   0.167  1.00  0.00           H
ATOM      3  H1  ALA A   1       0.476  34.092   0.916  1.00  0.00           H
ATOM      4  H2  ALA A   1      -1.123  33.835   0.310  1.00  0.00           H
ATOM      5  CA  ALA A   1      -1.073  34.938   2.143  1.00  0.00           C
ATOM      6  C   ALA A   1      -0.231  35.992   2.822  1.00  0.00           C
ATOM      7  O   ALA A   1      -0.713  37.101   2.989  1.00  0.00           O
ATOM      8  CB  ALA A   1      -1.261  33.710   3.059  1.00  0.00           C
ATOM      9  HA  ALA A   1      -2.073  35.362   1.946  1.00  0.00           H
ATOM     10  HB1 ALA A   1      -1.787  33.986   3.982  1.00  0.00           H
ATOM     11  HB2 ALA A   1      -1.861  32.994   2.492  1.00  0.00           H
ATOM     12  HB3 ALA A   1      -0.317  33.223   3.328  1.00  0.00           H
ATOM     13  N   VAL A   2       1.037  35.690   3.188  1.00  0.00           N
ATOM     14  CA  VAL A   2       1.955  36.751   3.570  1.00  0.00           C
ATOM     15  C   VAL A   2       1.863  37.767   2.456  1.00  0.00           C
ATOM     16  O   VAL A   2       1.911  38.945   2.760  1.00  0.00           O
ATOM     17  CB  VAL A   2       3.432  36.332   3.849  1.00  0.00           C
ATOM     18  CG1 VAL A   2       3.539  35.385   5.079  1.00  0.00           C
ATOM     19  CG2 VAL A   2       4.141  35.706   2.616  1.00  0.00           C
ATOM     20  HA  VAL A   2       1.568  37.185   4.502  1.00  0.00           H
ATOM     21  HB  VAL A   2       3.976  37.258   4.104  1.00  0.00           H
ATOM     22  HN  VAL A   2       1.399  34.775   3.116  1.00  0.00           H
ATOM     23 HG11 VAL A   2       4.592  35.132   5.266  1.00  0.00           H
ATOM     24 HG12 VAL A   2       3.140  35.865   5.985  1.00  0.00           H
ATOM     25 HG13 VAL A   2       2.982  34.454   4.915  1.00  0.00           H
ATOM     26 HG21 VAL A   2       5.201  35.515   2.846  1.00  0.00           H
ATOM     27 HG22 VAL A   2       3.677  34.755   2.322  1.00  0.00           H
ATOM     28 HG23 VAL A   2       4.102  36.395   1.761  1.00  0.00           H
ATOM     29  N   CYS A   3       1.690  37.337   1.179  1.00  0.00           N
ATOM     30  CA  CYS A   3       1.347  38.273   0.108  1.00  0.00           C
ATOM     31  C   CYS A   3      -0.135  38.298  -0.184  1.00  0.00           C
ATOM     32  O   CYS A   3      -0.809  37.333   0.135  1.00  0.00           O
ATOM     33  CB  CYS A   3       1.977  37.863  -1.252  1.00  0.00           C
ATOM     34  SG  CYS A   3       3.614  38.624  -1.346  1.00  0.00           S
ATOM     35  HA  CYS A   3       1.689  39.275   0.396  1.00  0.00           H
ATOM     36  HB2 CYS A   3       2.021  36.771  -1.365  1.00  0.00           H
ATOM     37  HN  CYS A   3       1.719  36.364   0.949  1.00  0.00           H
ATOM     38  HG1 CYS A   3       3.768  38.486  -2.329  1.00  0.00           H
ATOM     39  HB3 CYS A   3       1.412  38.244  -2.115  1.00  0.00           H
ATOM     40  N   PRO A   4      -0.657  39.364  -0.845  1.00  0.00           N
ATOM     41  CA  PRO A   4      -2.003  39.301  -1.404  1.00  0.00           C
ATOM     42  C   PRO A   4      -1.952  38.568  -2.729  1.00  0.00           C
ATOM     43  O   PRO A   4      -1.012  37.817  -2.931  1.00  0.00           O
ATOM     44  CB  PRO A   4      -2.207  40.827  -1.574  1.00  0.00           C
ATOM     45  CG  PRO A   4      -0.831  41.330  -2.027  1.00  0.00           C
ATOM     46  CD  PRO A   4       0.097  40.601  -1.040  1.00  0.00           C
ATOM     47  HA  PRO A   4      -2.735  38.838  -0.724  1.00  0.00           H
ATOM     48  HD3 PRO A   4       0.158  41.140  -0.081  1.00  0.00           H
ATOM     49  HD2 PRO A   4       1.098  40.512  -1.477  1.00  0.00           H
ATOM     50  HG3 PRO A   4      -0.732  42.422  -1.989  1.00  0.00           H
ATOM     51  HG2 PRO A   4      -0.669  40.991  -3.063  1.00  0.00           H
ATOM     52  HB2 PRO A   4      -2.959  41.148  -2.299  1.00  0.00           H
ATOM     53  HB3 PRO A   4      -2.436  41.267  -0.593  1.00  0.00           H
ATOM     54  N   THR A   5      -2.937  38.769  -3.637  1.00  0.00           N
ATOM     55  CA  THR A   5      -2.899  38.173  -4.975  1.00  0.00           C
ATOM     56  C   THR A   5      -2.692  39.281  -5.982  1.00  0.00           C
ATOM     57  O   THR A   5      -2.421  40.393  -5.564  1.00  0.00           O
ATOM     58  CB  THR A   5      -4.297  37.545  -5.200  1.00  0.00           C
ATOM     59  OG1 THR A   5      -5.258  38.601  -5.050  1.00  0.00           O
ATOM     60  CG2 THR A   5      -4.555  36.426  -4.169  1.00  0.00           C
ATOM     61  HA  THR A   5      -2.119  37.405  -5.093  1.00  0.00           H
ATOM     62  HB  THR A   5      -4.390  37.095  -6.200  1.00  0.00           H
ATOM     63  HG1 THR A   5      -6.145  38.288  -5.174  1.00  0.00           H
ATOM     64  HN  THR A   5      -3.727  39.346  -3.432  1.00  0.00           H
ATOM     65 HG23 THR A   5      -4.395  36.794  -3.147  1.00  0.00           H
ATOM     66 HG21 THR A   5      -5.598  36.089  -4.266  1.00  0.00           H
ATOM     67 HG22 THR A   5      -3.875  35.579  -4.355  1.00  0.00           H
ATOM     68  N   GLY A   6      -2.829  39.017  -7.303  1.00  0.00           N
ATOM     69  CA  GLY A   6      -2.853  40.115  -8.261  1.00  0.00           C
ATOM     70  C   GLY A   6      -1.494  40.734  -8.395  1.00  0.00           C
ATOM     71  O   GLY A   6      -0.550  39.996  -8.626  1.00  0.00           O
ATOM     72  HN  GLY A   6      -2.930  38.085  -7.655  1.00  0.00           H
ATOM     73  HA2 GLY A   6      -3.092  39.763  -9.276  1.00  0.00           H
ATOM     74  HA3 GLY A   6      -3.629  40.837  -7.968  1.00  0.00           H
ATOM     75  N   LEU A   7      -1.368  42.076  -8.294  1.00  0.00           N
ATOM     76  CA  LEU A   7      -0.074  42.671  -8.582  1.00  0.00           C
ATOM     77  C   LEU A   7       0.960  42.109  -7.635  1.00  0.00           C
ATOM     78  O   LEU A   7       1.918  41.521  -8.109  1.00  0.00           O
ATOM     79  CB  LEU A   7      -0.089  44.221  -8.538  1.00  0.00           C
ATOM     80  CG  LEU A   7       1.323  44.826  -8.784  1.00  0.00           C
ATOM     81  CD1 LEU A   7       1.950  44.328 -10.118  1.00  0.00           C
ATOM     82  CD2 LEU A   7       1.256  46.372  -8.785  1.00  0.00           C
ATOM     83  HA  LEU A   7       0.162  42.363  -9.614  1.00  0.00           H
ATOM     84  HB2 LEU A   7      -0.790  44.594  -9.303  1.00  0.00           H
ATOM     85  HN  LEU A   7      -2.144  42.677  -8.092  1.00  0.00           H
ATOM     86  HG  LEU A   7       1.968  44.549  -7.938  1.00  0.00           H
ATOM     87  HB3 LEU A   7      -0.461  44.553  -7.554  1.00  0.00           H
ATOM     88 HD21 LEU A   7       2.265  46.805  -8.825  1.00  0.00           H
ATOM     89 HD22 LEU A   7       0.694  46.706  -9.667  1.00  0.00           H
ATOM     90 HD23 LEU A   7       0.762  46.731  -7.871  1.00  0.00           H
ATOM     91 HD11 LEU A   7       2.844  44.908 -10.368  1.00  0.00           H
ATOM     92 HD12 LEU A   7       2.259  43.275 -10.059  1.00  0.00           H
ATOM     93 HD13 LEU A   7       1.231  44.444 -10.943  1.00  0.00           H
ATOM     94  N   PHE A   8       0.785  42.279  -6.304  1.00  0.00           N
ATOM     95  CA  PHE A   8       1.811  41.835  -5.360  1.00  0.00           C
ATOM     96  C   PHE A   8       1.617  40.383  -4.994  1.00  0.00           C
ATOM     97  O   PHE A   8       1.496  40.090  -3.818  1.00  0.00           O
ATOM     98  CB  PHE A   8       1.868  42.813  -4.153  1.00  0.00           C
ATOM     99  CG  PHE A   8       2.197  44.226  -4.658  1.00  0.00           C
ATOM    100  CD1 PHE A   8       1.284  45.284  -4.604  1.00  0.00           C
ATOM    101  CD2 PHE A   8       3.461  44.464  -5.200  1.00  0.00           C
ATOM    102  CE1 PHE A   8       1.661  46.548  -5.073  1.00  0.00           C
ATOM    103  CE2 PHE A   8       3.748  45.664  -5.850  1.00  0.00           C
ATOM    104  CZ  PHE A   8       2.814  46.694  -5.842  1.00  0.00           C
ATOM    105  HA  PHE A   8       2.802  41.888  -5.817  1.00  0.00           H
ATOM    106  HB2 PHE A   8       0.905  42.824  -3.631  1.00  0.00           H
ATOM    107  HN  PHE A   8      -0.049  42.700  -5.943  1.00  0.00           H
ATOM    108  HD2 PHE A   8       4.226  43.710  -5.134  1.00  0.00           H
ATOM    109  HE2 PHE A   8       4.690  45.794  -6.355  1.00  0.00           H
ATOM    110  HZ  PHE A   8       2.979  47.592  -6.424  1.00  0.00           H
ATOM    111  HE1 PHE A   8       1.080  47.426  -4.849  1.00  0.00           H
ATOM    112  HD1 PHE A   8       0.287  45.137  -4.208  1.00  0.00           H
ATOM    113  HB3 PHE A   8       2.643  42.496  -3.437  1.00  0.00           H
ATOM    114  N   SER A   9       1.598  39.444  -5.971  1.00  0.00           N
ATOM    115  CA  SER A   9       1.282  38.046  -5.661  1.00  0.00           C
ATOM    116  C   SER A   9       2.492  37.169  -5.434  1.00  0.00           C
ATOM    117  O   SER A   9       2.377  35.974  -5.665  1.00  0.00           O
ATOM    118  CB  SER A   9       0.433  37.475  -6.825  1.00  0.00           C
ATOM    119  OG  SER A   9       1.220  37.508  -8.027  1.00  0.00           O
ATOM    120  HA  SER A   9       0.669  37.980  -4.750  1.00  0.00           H
ATOM    121  HB2 SER A   9       0.095  36.449  -6.606  1.00  0.00           H
ATOM    122  HN  SER A   9       1.788  39.681  -6.925  1.00  0.00           H
ATOM    123  HG1 SER A   9       0.740  37.193  -8.787  1.00  0.00           H
ATOM    124  HB3 SER A   9      -0.453  38.111  -6.948  1.00  0.00           H
ATOM    125  N   ASN A  10       3.655  37.701  -4.990  1.00  0.00           N
ATOM    126  CA  ASN A  10       4.837  36.853  -4.820  1.00  0.00           C
ATOM    127  C   ASN A  10       5.733  37.402  -3.728  1.00  0.00           C
ATOM    128  O   ASN A  10       6.358  38.405  -4.033  1.00  0.00           O
ATOM    129  CB  ASN A  10       5.631  36.813  -6.154  1.00  0.00           C
ATOM    130  CG  ASN A  10       4.863  36.054  -7.211  1.00  0.00           C
ATOM    131  OD1 ASN A  10       5.102  34.866  -7.365  1.00  0.00           O
ATOM    132  ND2 ASN A  10       3.927  36.689  -7.946  1.00  0.00           N
ATOM    133  HA  ASN A  10       4.543  35.821  -4.604  1.00  0.00           H
ATOM    134  HB2 ASN A  10       5.836  37.840  -6.491  1.00  0.00           H
ATOM    135  HN  ASN A  10       3.747  38.683  -4.825  1.00  0.00           H
ATOM    136  HB3 ASN A  10       6.603  36.317  -5.996  1.00  0.00           H
ATOM    137 HD22 ASN A  10       3.413  36.186  -8.642  1.00  0.00           H
ATOM    138 HD21 ASN A  10       3.731  37.661  -7.812  1.00  0.00           H
ATOM    139  N   PRO A  11       5.887  36.875  -2.480  1.00  0.00           N
ATOM    140  CA  PRO A  11       6.825  37.513  -1.567  1.00  0.00           C
ATOM    141  C   PRO A  11       8.204  37.625  -2.172  1.00  0.00           C
ATOM    142  O   PRO A  11       8.677  36.624  -2.685  1.00  0.00           O
ATOM    143  CB  PRO A  11       6.771  36.549  -0.355  1.00  0.00           C
ATOM    144  CG  PRO A  11       6.223  35.235  -0.948  1.00  0.00           C
ATOM    145  CD  PRO A  11       5.160  35.716  -1.955  1.00  0.00           C
ATOM    146  HA  PRO A  11       6.460  38.495  -1.252  1.00  0.00           H
ATOM    147  HD3 PRO A  11       4.270  36.018  -1.394  1.00  0.00           H
ATOM    148  HD2 PRO A  11       4.877  34.906  -2.629  1.00  0.00           H
ATOM    149  HG3 PRO A  11       5.833  34.539  -0.187  1.00  0.00           H
ATOM    150  HG2 PRO A  11       7.036  34.748  -1.505  1.00  0.00           H
ATOM    151  HB2 PRO A  11       7.745  36.404   0.130  1.00  0.00           H
ATOM    152  HB3 PRO A  11       6.054  36.925   0.393  1.00  0.00           H
ATOM    153  N   LEU A  12       8.851  38.817  -2.108  1.00  0.00           N
ATOM    154  CA  LEU A  12      10.279  38.927  -2.414  1.00  0.00           C
ATOM    155  C   LEU A  12      10.879  39.622  -1.212  1.00  0.00           C
ATOM    156  O   LEU A  12      10.178  40.432  -0.629  1.00  0.00           O
ATOM    157  CB  LEU A  12      10.703  39.789  -3.644  1.00  0.00           C
ATOM    158  CG  LEU A  12      10.153  39.364  -5.040  1.00  0.00           C
ATOM    159  CD1 LEU A  12      10.554  40.398  -6.129  1.00  0.00           C
ATOM    160  CD2 LEU A  12      10.708  37.990  -5.443  1.00  0.00           C
ATOM    161  HA  LEU A  12      10.713  37.924  -2.495  1.00  0.00           H
ATOM    162  HB2 LEU A  12      10.416  40.829  -3.457  1.00  0.00           H
ATOM    163  HN  LEU A  12       8.400  39.634  -1.742  1.00  0.00           H
ATOM    164  HG  LEU A  12       9.059  39.247  -5.048  1.00  0.00           H
ATOM    165  HB3 LEU A  12      11.801  39.787  -3.703  1.00  0.00           H
ATOM    166 HD21 LEU A  12      10.378  37.731  -6.459  1.00  0.00           H
ATOM    167 HD22 LEU A  12      11.805  37.985  -5.420  1.00  0.00           H
ATOM    168 HD23 LEU A  12      10.310  37.258  -4.733  1.00  0.00           H
ATOM    169 HD11 LEU A  12      10.121  40.124  -7.103  1.00  0.00           H
ATOM    170 HD12 LEU A  12      10.209  41.410  -5.874  1.00  0.00           H
ATOM    171 HD13 LEU A  12      11.648  40.413  -6.222  1.00  0.00           H
ATOM    172  N   CYS A  13      12.151  39.355  -0.837  1.00  0.00           N
ATOM    173  CA  CYS A  13      12.821  40.217   0.134  1.00  0.00           C
ATOM    174  C   CYS A  13      13.494  41.272  -0.706  1.00  0.00           C
ATOM    175  O   CYS A  13      13.521  41.115  -1.915  1.00  0.00           O
ATOM    176  CB  CYS A  13      13.927  39.500   0.961  1.00  0.00           C
ATOM    177  SG  CYS A  13      13.424  39.186   2.682  1.00  0.00           S
ATOM    178  HA  CYS A  13      12.114  40.704   0.821  1.00  0.00           H
ATOM    179  HB2 CYS A  13      14.216  38.563   0.478  1.00  0.00           H
ATOM    180  HN  CYS A  13      12.699  38.675  -1.326  1.00  0.00           H
ATOM    181  HG1 CYS A  13      14.271  38.757   3.019  1.00  0.00           H
ATOM    182  HB3 CYS A  13      14.827  40.121   1.025  1.00  0.00           H
ATOM    183  N   CYS A  14      14.064  42.320  -0.072  1.00  0.00           N
ATOM    184  CA  CYS A  14      14.938  43.237  -0.797  1.00  0.00           C
ATOM    185  C   CYS A  14      16.089  43.570   0.116  1.00  0.00           C
ATOM    186  O   CYS A  14      15.897  43.496   1.320  1.00  0.00           O
ATOM    187  CB  CYS A  14      14.211  44.513  -1.290  1.00  0.00           C
ATOM    188  SG  CYS A  14      12.776  44.013  -2.299  1.00  0.00           S
ATOM    189  HA  CYS A  14      15.370  42.717  -1.662  1.00  0.00           H
ATOM    190  HB2 CYS A  14      13.885  45.121  -0.433  1.00  0.00           H
ATOM    191  HN  CYS A  14      13.956  42.448   0.917  1.00  0.00           H
ATOM    192  HG1 CYS A  14      12.265  44.880  -2.282  1.00  0.00           H
ATOM    193  HB3 CYS A  14      14.883  45.125  -1.910  1.00  0.00           H
ATOM    194  N   ALA A  15      17.282  43.919  -0.419  1.00  0.00           N
ATOM    195  CA  ALA A  15      18.412  44.192   0.466  1.00  0.00           C
ATOM    196  C   ALA A  15      17.999  45.192   1.520  1.00  0.00           C
ATOM    197  O   ALA A  15      18.331  45.002   2.680  1.00  0.00           O
ATOM    198  CB  ALA A  15      19.627  44.752  -0.318  1.00  0.00           C
ATOM    199  HA  ALA A  15      18.710  43.245   0.949  1.00  0.00           H
ATOM    200  HB1 ALA A  15      20.452  44.979   0.375  1.00  0.00           H
ATOM    201  HB2 ALA A  15      19.979  44.010  -1.051  1.00  0.00           H
ATOM    202  HB3 ALA A  15      19.349  45.674  -0.853  1.00  0.00           H
ATOM    203  HN  ALA A  15      17.415  43.972  -1.411  1.00  0.00           H
ATOM    204  N   THR A  16      17.270  46.260   1.121  1.00  0.00           N
ATOM    205  CA  THR A  16      16.893  47.303   2.072  1.00  0.00           C
ATOM    206  C   THR A  16      15.604  47.925   1.575  1.00  0.00           C
ATOM    207  O   THR A  16      15.687  48.588   0.553  1.00  0.00           O
ATOM    208  CB  THR A  16      18.066  48.324   2.067  1.00  0.00           C
ATOM    209  OG1 THR A  16      19.307  47.609   2.210  1.00  0.00           O
ATOM    210  CG2 THR A  16      17.916  49.341   3.225  1.00  0.00           C
ATOM    211  HA  THR A  16      16.754  46.890   3.085  1.00  0.00           H
ATOM    212  HB  THR A  16      18.082  48.854   1.099  1.00  0.00           H
ATOM    213  HG1 THR A  16      20.069  48.179   2.182  1.00  0.00           H
ATOM    214  HN  THR A  16      17.030  46.391   0.156  1.00  0.00           H
ATOM    215 HG23 THR A  16      16.899  49.762   3.236  1.00  0.00           H
ATOM    216 HG21 THR A  16      18.106  48.824   4.176  1.00  0.00           H
ATOM    217 HG22 THR A  16      18.647  50.156   3.119  1.00  0.00           H
ATOM    218  N   ASN A  17      14.415  47.734   2.209  1.00  0.00           N
ATOM    219  CA  ASN A  17      13.191  48.255   1.592  1.00  0.00           C
ATOM    220  C   ASN A  17      13.107  49.754   1.780  1.00  0.00           C
ATOM    221  O   ASN A  17      14.072  50.335   2.251  1.00  0.00           O
ATOM    222  CB  ASN A  17      11.869  47.515   1.952  1.00  0.00           C
ATOM    223  CG  ASN A  17      10.894  47.351   0.797  1.00  0.00           C
ATOM    224  OD1 ASN A  17      11.294  47.365  -0.358  1.00  0.00           O
ATOM    225  ND2 ASN A  17       9.583  47.157   1.055  1.00  0.00           N
ATOM    226  HA  ASN A  17      13.338  48.076   0.518  1.00  0.00           H
ATOM    227  HB2 ASN A  17      12.131  46.502   2.277  1.00  0.00           H
ATOM    228  HN  ASN A  17      14.350  47.237   3.076  1.00  0.00           H
ATOM    229  HB3 ASN A  17      11.384  48.032   2.790  1.00  0.00           H
ATOM    230 HD22 ASN A  17       8.963  46.968   0.292  1.00  0.00           H
ATOM    231 HD21 ASN A  17       9.218  47.192   1.985  1.00  0.00           H
ATOM    232  N   VAL A  18      11.992  50.405   1.371  1.00  0.00           N
ATOM    233  CA  VAL A  18      12.074  51.813   1.002  1.00  0.00           C
ATOM    234  C   VAL A  18      10.699  52.418   0.849  1.00  0.00           C
ATOM    235  O   VAL A  18      10.309  52.747  -0.260  1.00  0.00           O
ATOM    236  CB  VAL A  18      12.779  51.856  -0.392  1.00  0.00           C
ATOM    237  CG1 VAL A  18      14.325  51.872  -0.263  1.00  0.00           C
ATOM    238  CG2 VAL A  18      12.243  50.685  -1.274  1.00  0.00           C
ATOM    239  HA  VAL A  18      12.596  52.403   1.773  1.00  0.00           H
ATOM    240  HB  VAL A  18      12.538  52.804  -0.900  1.00  0.00           H
ATOM    241  HN  VAL A  18      11.150  49.925   1.126  1.00  0.00           H
ATOM    242 HG11 VAL A  18      14.781  52.330  -1.150  1.00  0.00           H
ATOM    243 HG12 VAL A  18      14.629  52.486   0.591  1.00  0.00           H
ATOM    244 HG13 VAL A  18      14.735  50.863  -0.133  1.00  0.00           H
ATOM    245 HG21 VAL A  18      12.569  50.756  -2.304  1.00  0.00           H
ATOM    246 HG22 VAL A  18      12.602  49.713  -0.926  1.00  0.00           H
ATOM    247 HG23 VAL A  18      11.143  50.661  -1.294  1.00  0.00           H
ATOM    248  N   LEU A  19       9.932  52.597   1.942  1.00  0.00           N
ATOM    249  CA  LEU A  19       8.609  53.209   1.819  1.00  0.00           C
ATOM    250  C   LEU A  19       7.685  52.206   1.147  1.00  0.00           C
ATOM    251  O   LEU A  19       6.628  51.980   1.715  1.00  0.00           O
ATOM    252  CB  LEU A  19       8.713  54.620   1.176  1.00  0.00           C
ATOM    253  CG  LEU A  19       9.948  55.423   1.658  1.00  0.00           C
ATOM    254  CD1 LEU A  19      10.038  56.772   0.893  1.00  0.00           C
ATOM    255  CD2 LEU A  19       9.943  55.575   3.208  1.00  0.00           C
ATOM    256  HA  LEU A  19       8.224  53.364   2.843  1.00  0.00           H
ATOM    257  HB2 LEU A  19       8.728  54.521   0.085  1.00  0.00           H
ATOM    258  HN  LEU A  19      10.279  52.333   2.840  1.00  0.00           H
ATOM    259  HG  LEU A  19      10.857  54.883   1.373  1.00  0.00           H
ATOM    260  HB3 LEU A  19       7.859  55.246   1.459  1.00  0.00           H
ATOM    261 HD21 LEU A  19      10.528  56.449   3.521  1.00  0.00           H
ATOM    262 HD22 LEU A  19      10.383  54.682   3.674  1.00  0.00           H
ATOM    263 HD23 LEU A  19       8.929  55.680   3.614  1.00  0.00           H
ATOM    264 HD11 LEU A  19      10.868  57.392   1.267  1.00  0.00           H
ATOM    265 HD12 LEU A  19      10.203  56.568  -0.172  1.00  0.00           H
ATOM    266 HD13 LEU A  19       9.109  57.343   0.960  1.00  0.00           H
ATOM    267  N   ASP A  20       8.082  51.566   0.009  1.00  0.00           N
ATOM    268  CA  ASP A  20       7.850  50.128  -0.222  1.00  0.00           C
ATOM    269  C   ASP A  20       7.222  49.747  -1.560  1.00  0.00           C
ATOM    270  O   ASP A  20       6.322  48.928  -1.521  1.00  0.00           O
ATOM    271  CB  ASP A  20       7.230  49.399   1.013  1.00  0.00           C
ATOM    272  CG  ASP A  20       8.007  49.615   2.287  1.00  0.00           C
ATOM    273  OD1 ASP A  20       9.265  49.680   2.246  1.00  0.00           O
ATOM    274  OD2 ASP A  20       7.342  49.731   3.350  1.00  0.00           O
ATOM    275  HA  ASP A  20       8.851  49.675  -0.307  1.00  0.00           H
ATOM    276  HB2 ASP A  20       6.223  49.774   1.214  1.00  0.00           H
ATOM    277  HN  ASP A  20       8.735  52.003  -0.605  1.00  0.00           H
ATOM    278  HB3 ASP A  20       7.129  48.316   0.844  1.00  0.00           H
ATOM    279  N   LEU A  21       7.641  50.275  -2.745  1.00  0.00           N
ATOM    280  CA  LEU A  21       6.979  49.994  -4.042  1.00  0.00           C
ATOM    281  C   LEU A  21       8.032  49.474  -4.996  1.00  0.00           C
ATOM    282  O   LEU A  21       7.780  48.418  -5.537  1.00  0.00           O
ATOM    283  CB  LEU A  21       6.218  51.143  -4.800  1.00  0.00           C
ATOM    284  CG  LEU A  21       4.653  51.190  -4.878  1.00  0.00           C
ATOM    285  CD1 LEU A  21       4.203  52.482  -5.615  1.00  0.00           C
ATOM    286  CD2 LEU A  21       4.030  49.965  -5.597  1.00  0.00           C
ATOM    287  HA  LEU A  21       6.269  49.178  -3.898  1.00  0.00           H
ATOM    288  HB2 LEU A  21       6.555  52.090  -4.371  1.00  0.00           H
ATOM    289  HN  LEU A  21       8.425  50.891  -2.744  1.00  0.00           H
ATOM    290  HG  LEU A  21       4.179  51.267  -3.894  1.00  0.00           H
ATOM    291  HB3 LEU A  21       6.503  51.117  -5.862  1.00  0.00           H
ATOM    292 HD21 LEU A  21       2.930  50.005  -5.550  1.00  0.00           H
ATOM    293 HD22 LEU A  21       4.321  49.962  -6.651  1.00  0.00           H
ATOM    294 HD23 LEU A  21       4.359  49.021  -5.146  1.00  0.00           H
ATOM    295 HD11 LEU A  21       3.104  52.511  -5.680  1.00  0.00           H
ATOM    296 HD12 LEU A  21       4.546  53.380  -5.076  1.00  0.00           H
ATOM    297 HD13 LEU A  21       4.614  52.509  -6.636  1.00  0.00           H
ATOM    298  N   ILE A  22       9.185  50.131  -5.273  1.00  0.00           N
ATOM    299  CA  ILE A  22      10.257  49.442  -6.003  1.00  0.00           C
ATOM    300  C   ILE A  22      11.213  48.998  -4.921  1.00  0.00           C
ATOM    301  O   ILE A  22      11.214  49.646  -3.889  1.00  0.00           O
ATOM    302  CB  ILE A  22      11.025  50.245  -7.108  1.00  0.00           C
ATOM    303  CG1 ILE A  22      10.185  51.361  -7.799  1.00  0.00           C
ATOM    304  CG2 ILE A  22      11.637  49.295  -8.182  1.00  0.00           C
ATOM    305  HA  ILE A  22       9.863  48.549  -6.496  1.00  0.00           H
ATOM    306  HB  ILE A  22      11.868  50.763  -6.621  1.00  0.00           H
ATOM    307  CD  ILE A  22       8.848  50.871  -8.397  1.00  0.00           C
ATOM    308  HD3 ILE A  22       8.225  50.448  -7.604  1.00  0.00           H
ATOM    309  HD2 ILE A  22       9.026  50.109  -9.170  1.00  0.00           H
ATOM    310  HD1 ILE A  22       8.302  51.711  -8.855  1.00  0.00           H
ATOM    311  HN  ILE A  22       9.373  51.035  -4.895  1.00  0.00           H
ATOM    312 HG12 ILE A  22       9.995  52.166  -7.079  1.00  0.00           H
ATOM    313 HG13 ILE A  22      10.754  51.807  -8.627  1.00  0.00           H
ATOM    314 HG21 ILE A  22      12.166  49.856  -8.963  1.00  0.00           H
ATOM    315 HG22 ILE A  22      12.364  48.621  -7.720  1.00  0.00           H
ATOM    316 HG23 ILE A  22      10.868  48.683  -8.676  1.00  0.00           H
ATOM    317  N   GLY A  23      12.030  47.939  -5.108  1.00  0.00           N
ATOM    318  CA  GLY A  23      13.152  47.688  -4.205  1.00  0.00           C
ATOM    319  C   GLY A  23      14.395  47.513  -5.041  1.00  0.00           C
ATOM    320  O   GLY A  23      14.301  47.666  -6.248  1.00  0.00           O
ATOM    321  HN  GLY A  23      11.916  47.320  -5.885  1.00  0.00           H
ATOM    322  HA2 GLY A  23      13.333  48.512  -3.500  1.00  0.00           H
ATOM    323  HA3 GLY A  23      12.961  46.777  -3.625  1.00  0.00           H
ATOM    324  N   VAL A  24      15.553  47.183  -4.423  1.00  0.00           N
ATOM    325  CA  VAL A  24      16.761  46.869  -5.192  1.00  0.00           C
ATOM    326  C   VAL A  24      17.177  45.476  -4.793  1.00  0.00           C
ATOM    327  O   VAL A  24      16.971  45.138  -3.638  1.00  0.00           O
ATOM    328  CB  VAL A  24      17.892  47.922  -4.988  1.00  0.00           C
ATOM    329  CG1 VAL A  24      19.325  47.328  -5.101  1.00  0.00           C
ATOM    330  CG2 VAL A  24      17.740  49.089  -6.007  1.00  0.00           C
ATOM    331  HA  VAL A  24      16.532  46.832  -6.262  1.00  0.00           H
ATOM    332  HB  VAL A  24      17.794  48.306  -3.960  1.00  0.00           H
ATOM    333  HN  VAL A  24      15.597  47.107  -3.424  1.00  0.00           H
ATOM    334 HG11 VAL A  24      20.075  48.123  -4.963  1.00  0.00           H
ATOM    335 HG12 VAL A  24      19.500  46.568  -4.324  1.00  0.00           H
ATOM    336 HG13 VAL A  24      19.483  46.872  -6.089  1.00  0.00           H
ATOM    337 HG21 VAL A  24      18.429  49.909  -5.759  1.00  0.00           H
ATOM    338 HG22 VAL A  24      17.975  48.738  -7.024  1.00  0.00           H
ATOM    339 HG23 VAL A  24      16.714  49.484  -6.017  1.00  0.00           H
ATOM    340  N   ASP A  25      17.750  44.667  -5.720  1.00  0.00           N
ATOM    341  CA  ASP A  25      18.149  43.309  -5.374  1.00  0.00           C
ATOM    342  C   ASP A  25      16.968  42.648  -4.705  1.00  0.00           C
ATOM    343  O   ASP A  25      17.017  42.448  -3.502  1.00  0.00           O
ATOM    344  CB  ASP A  25      19.423  43.387  -4.492  1.00  0.00           C
ATOM    345  CG  ASP A  25      20.577  44.050  -5.201  1.00  0.00           C
ATOM    346  OD1 ASP A  25      20.517  44.224  -6.449  1.00  0.00           O
ATOM    347  OD2 ASP A  25      21.567  44.406  -4.505  1.00  0.00           O
ATOM    348  HA  ASP A  25      18.393  42.724  -6.278  1.00  0.00           H
ATOM    349  HB2 ASP A  25      19.213  43.939  -3.564  1.00  0.00           H
ATOM    350  HN  ASP A  25      17.930  44.979  -6.654  1.00  0.00           H
ATOM    351  HB3 ASP A  25      19.730  42.372  -4.221  1.00  0.00           H
ATOM    352  N   CYS A  26      15.901  42.339  -5.482  1.00  0.00           N
ATOM    353  CA  CYS A  26      14.658  41.830  -4.899  1.00  0.00           C
ATOM    354  C   CYS A  26      14.535  40.356  -5.213  1.00  0.00           C
ATOM    355  O   CYS A  26      14.559  40.065  -6.397  1.00  0.00           O
ATOM    356  CB  CYS A  26      13.472  42.636  -5.485  1.00  0.00           C
ATOM    357  SG  CYS A  26      13.838  44.413  -5.313  1.00  0.00           S
ATOM    358  HA  CYS A  26      14.644  42.009  -3.820  1.00  0.00           H
ATOM    359  HB2 CYS A  26      13.360  42.419  -6.557  1.00  0.00           H
ATOM    360  HN  CYS A  26      15.930  42.478  -6.475  1.00  0.00           H
ATOM    361  HG1 CYS A  26      12.947  44.771  -5.618  1.00  0.00           H
ATOM    362  HB3 CYS A  26      12.536  42.390  -4.959  1.00  0.00           H
ATOM    363  N   LYS A  27      14.430  39.421  -4.230  1.00  0.00           N
ATOM    364  CA  LYS A  27      14.581  37.990  -4.533  1.00  0.00           C
ATOM    365  C   LYS A  27      13.627  37.084  -3.754  1.00  0.00           C
ATOM    366  O   LYS A  27      13.053  37.546  -2.785  1.00  0.00           O
ATOM    367  CB  LYS A  27      16.054  37.633  -4.212  1.00  0.00           C
ATOM    368  CG  LYS A  27      17.161  38.428  -4.976  1.00  0.00           C
ATOM    369  CD  LYS A  27      17.910  39.489  -4.112  1.00  0.00           C
ATOM    370  CE  LYS A  27      19.037  38.877  -3.232  1.00  0.00           C
ATOM    371  NZ  LYS A  27      19.653  39.847  -2.295  1.00  0.00           N
ATOM    372  HA  LYS A  27      14.383  37.790  -5.597  1.00  0.00           H
ATOM    373  HB2 LYS A  27      16.132  37.858  -3.145  1.00  0.00           H
ATOM    374  HN  LYS A  27      14.365  39.685  -3.266  1.00  0.00           H
ATOM    375  HG2 LYS A  27      17.911  37.741  -5.400  1.00  0.00           H
ATOM    376  HB3 LYS A  27      16.185  36.554  -4.375  1.00  0.00           H
ATOM    377  HD2 LYS A  27      18.381  40.234  -4.772  1.00  0.00           H
ATOM    378  HG3 LYS A  27      16.697  38.948  -5.819  1.00  0.00           H
ATOM    379  HE2 LYS A  27      18.643  38.038  -2.655  1.00  0.00           H
ATOM    380  HD3 LYS A  27      17.175  40.006  -3.480  1.00  0.00           H
ATOM    381  HZ1 LYS A  27      18.934  40.382  -1.691  1.00  0.00           H
ATOM    382  HZ2 LYS A  27      20.228  40.602  -2.805  1.00  0.00           H
ATOM    383  HZ3 LYS A  27      20.341  39.358  -1.617  1.00  0.00           H
ATOM    384  HE3 LYS A  27      19.813  38.455  -3.882  1.00  0.00           H
ATOM    385  N   THR A  28      13.436  35.806  -4.188  1.00  0.00           N
ATOM    386  CA  THR A  28      12.280  34.967  -3.799  1.00  0.00           C
ATOM    387  C   THR A  28      12.459  33.882  -2.729  1.00  0.00           C
ATOM    388  O   THR A  28      13.586  33.461  -2.563  1.00  0.00           O
ATOM    389  CB  THR A  28      11.912  34.160  -5.091  1.00  0.00           C
ATOM    390  OG1 THR A  28      13.153  33.673  -5.623  1.00  0.00           O
ATOM    391  CG2 THR A  28      11.262  34.974  -6.238  1.00  0.00           C
ATOM    392  HA  THR A  28      11.445  35.624  -3.540  1.00  0.00           H
ATOM    393  HB  THR A  28      11.236  33.320  -4.850  1.00  0.00           H
ATOM    394  HG1 THR A  28      13.039  33.183  -6.431  1.00  0.00           H
ATOM    395  HN  THR A  28      14.034  35.457  -4.906  1.00  0.00           H
ATOM    396 HG23 THR A  28      11.925  35.791  -6.551  1.00  0.00           H
ATOM    397 HG21 THR A  28      11.091  34.325  -7.110  1.00  0.00           H
ATOM    398 HG22 THR A  28      10.285  35.361  -5.933  1.00  0.00           H
ATOM    399  N   PRO A  29      11.396  33.373  -2.029  1.00  0.00           N
ATOM    400  CA  PRO A  29      11.290  31.998  -1.499  1.00  0.00           C
ATOM    401  C   PRO A  29      12.275  30.838  -1.367  1.00  0.00           C
ATOM    402  O   PRO A  29      13.115  30.710  -2.225  1.00  0.00           O
ATOM    403  CB  PRO A  29      10.304  32.211  -0.335  1.00  0.00           C
ATOM    404  CG  PRO A  29       9.362  33.330  -0.841  1.00  0.00           C
ATOM    405  CD  PRO A  29      10.174  34.154  -1.877  1.00  0.00           C
ATOM    406  HA  PRO A  29      10.691  31.574  -2.315  1.00  0.00           H
ATOM    407  HD3 PRO A  29      10.378  35.156  -1.477  1.00  0.00           H
ATOM    408  HD2 PRO A  29       9.629  34.232  -2.831  1.00  0.00           H
ATOM    409  HG3 PRO A  29       8.969  33.938  -0.010  1.00  0.00           H
ATOM    410  HG2 PRO A  29       8.514  32.849  -1.354  1.00  0.00           H
ATOM    411  HB2 PRO A  29       9.717  31.331  -0.045  1.00  0.00           H
ATOM    412  HB3 PRO A  29      10.901  32.486   0.535  1.00  0.00           H
ATOM    413  N   THR A  30      12.152  29.895  -0.395  1.00  0.00           N
ATOM    414  CA  THR A  30      12.274  28.439  -0.686  1.00  0.00           C
ATOM    415  C   THR A  30      11.610  27.742   0.478  1.00  0.00           C
ATOM    416  O   THR A  30      10.594  27.087   0.316  1.00  0.00           O
ATOM    417  CB  THR A  30      13.567  27.567  -0.867  1.00  0.00           C
ATOM    418  OG1 THR A  30      14.622  28.005  -0.022  1.00  0.00           O
ATOM    419  CG2 THR A  30      14.039  27.365  -2.332  1.00  0.00           C
ATOM    420  HA  THR A  30      11.660  28.250  -1.577  1.00  0.00           H
ATOM    421  HB  THR A  30      13.387  26.531  -0.527  1.00  0.00           H
ATOM    422  HG1 THR A  30      14.938  28.819  -0.379  1.00  0.00           H
ATOM    423  HN  THR A  30      11.705  30.159   0.460  1.00  0.00           H
ATOM    424 HG23 THR A  30      13.219  27.020  -2.980  1.00  0.00           H
ATOM    425 HG21 THR A  30      14.436  28.303  -2.719  1.00  0.00           H
ATOM    426 HG22 THR A  30      14.839  26.613  -2.388  1.00  0.00           H
ATOM    427  N   ILE A  31      12.204  27.879   1.681  1.00  0.00           N
ATOM    428  CA  ILE A  31      11.543  27.313   2.844  1.00  0.00           C
ATOM    429  C   ILE A  31      10.189  27.968   2.956  1.00  0.00           C
ATOM    430  O   ILE A  31       9.978  29.041   2.409  1.00  0.00           O
ATOM    431  CB  ILE A  31      12.299  27.511   4.188  1.00  0.00           C
ATOM    432  CG1 ILE A  31      12.651  29.012   4.435  1.00  0.00           C
ATOM    433  CG2 ILE A  31      13.555  26.596   4.234  1.00  0.00           C
ATOM    434  HA  ILE A  31      11.405  26.233   2.663  1.00  0.00           H
ATOM    435  HB  ILE A  31      11.629  27.171   4.995  1.00  0.00           H
ATOM    436  CD  ILE A  31      12.600  29.392   5.938  1.00  0.00           C
ATOM    437  HD3 ILE A  31      13.065  30.377   6.079  1.00  0.00           H
ATOM    438  HD2 ILE A  31      13.128  28.661   6.564  1.00  0.00           H
ATOM    439  HD1 ILE A  31      11.558  29.446   6.288  1.00  0.00           H
ATOM    440  HN  ILE A  31      13.063  28.383   1.790  1.00  0.00           H
ATOM    441 HG12 ILE A  31      13.650  29.230   4.024  1.00  0.00           H
ATOM    442 HG13 ILE A  31      11.945  29.685   3.923  1.00  0.00           H
ATOM    443 HG21 ILE A  31      14.078  26.705   5.193  1.00  0.00           H
ATOM    444 HG22 ILE A  31      13.267  25.538   4.128  1.00  0.00           H
ATOM    445 HG23 ILE A  31      14.252  26.846   3.422  1.00  0.00           H
ATOM    446  N   ALA A  32       9.259  27.322   3.683  1.00  0.00           N
ATOM    447  CA  ALA A  32       7.965  27.946   3.902  1.00  0.00           C
ATOM    448  C   ALA A  32       8.151  29.287   4.580  1.00  0.00           C
ATOM    449  O   ALA A  32       9.001  29.381   5.449  1.00  0.00           O
ATOM    450  CB  ALA A  32       7.125  27.065   4.854  1.00  0.00           C
ATOM    451  HA  ALA A  32       7.454  28.036   2.929  1.00  0.00           H
ATOM    452  HB1 ALA A  32       6.153  27.535   5.037  1.00  0.00           H
ATOM    453  HB2 ALA A  32       6.979  26.054   4.445  1.00  0.00           H
ATOM    454  HB3 ALA A  32       7.652  26.972   5.809  1.00  0.00           H
ATOM    455  HN  ALA A  32       9.444  26.422   4.075  1.00  0.00           H
ATOM    456  N   VAL A  33       7.349  30.313   4.210  1.00  0.00           N
ATOM    457  CA  VAL A  33       7.313  31.572   4.953  1.00  0.00           C
ATOM    458  C   VAL A  33       5.885  31.651   5.451  1.00  0.00           C
ATOM    459  O   VAL A  33       5.125  32.524   5.064  1.00  0.00           O
ATOM    460  CB  VAL A  33       7.828  32.764   4.091  1.00  0.00           C
ATOM    461  CG1 VAL A  33       9.367  32.643   3.910  1.00  0.00           C
ATOM    462  CG2 VAL A  33       7.151  32.888   2.698  1.00  0.00           C
ATOM    463  HA  VAL A  33       7.936  31.546   5.863  1.00  0.00           H
ATOM    464  HB  VAL A  33       7.604  33.680   4.659  1.00  0.00           H
ATOM    465  HN  VAL A  33       6.696  30.201   3.460  1.00  0.00           H
ATOM    466 HG11 VAL A  33       9.750  33.482   3.314  1.00  0.00           H
ATOM    467 HG12 VAL A  33       9.884  32.655   4.883  1.00  0.00           H
ATOM    468 HG13 VAL A  33       9.620  31.706   3.391  1.00  0.00           H
ATOM    469 HG21 VAL A  33       7.496  33.804   2.194  1.00  0.00           H
ATOM    470 HG22 VAL A  33       7.399  32.031   2.052  1.00  0.00           H
ATOM    471 HG23 VAL A  33       6.061  32.954   2.797  1.00  0.00           H
ATOM    472  N   ASP A  34       5.526  30.668   6.308  1.00  0.00           N
ATOM    473  CA  ASP A  34       4.122  30.392   6.611  1.00  0.00           C
ATOM    474  C   ASP A  34       3.329  31.579   7.118  1.00  0.00           C
ATOM    475  O   ASP A  34       2.230  31.796   6.631  1.00  0.00           O
ATOM    476  CB  ASP A  34       3.999  29.283   7.693  1.00  0.00           C
ATOM    477  CG  ASP A  34       4.825  28.048   7.438  1.00  0.00           C
ATOM    478  OD1 ASP A  34       6.073  28.155   7.576  1.00  0.00           O
ATOM    479  OD2 ASP A  34       4.254  26.972   7.117  1.00  0.00           O
ATOM    480  HA  ASP A  34       3.658  30.012   5.687  1.00  0.00           H
ATOM    481  HB2 ASP A  34       4.359  29.678   8.652  1.00  0.00           H
ATOM    482  HN  ASP A  34       6.219  30.031   6.652  1.00  0.00           H
ATOM    483  HB3 ASP A  34       2.938  29.015   7.794  1.00  0.00           H
ATOM    484  N   THR A  35       3.856  32.325   8.119  1.00  0.00           N
ATOM    485  CA  THR A  35       3.067  33.333   8.832  1.00  0.00           C
ATOM    486  C   THR A  35       3.873  34.592   9.008  1.00  0.00           C
ATOM    487  O   THR A  35       5.060  34.531   8.756  1.00  0.00           O
ATOM    488  CB  THR A  35       2.724  32.821  10.257  1.00  0.00           C
ATOM    489  OG1 THR A  35       3.921  32.726  11.050  1.00  0.00           O
ATOM    490  CG2 THR A  35       2.031  31.437  10.208  1.00  0.00           C
ATOM    491  HA  THR A  35       2.143  33.584   8.287  1.00  0.00           H
ATOM    492  HB  THR A  35       2.055  33.559  10.730  1.00  0.00           H
ATOM    493  HG1 THR A  35       3.737  32.427  11.936  1.00  0.00           H
ATOM    494  HN  THR A  35       4.784  32.156   8.439  1.00  0.00           H
ATOM    495 HG23 THR A  35       2.775  30.643  10.081  1.00  0.00           H
ATOM    496 HG21 THR A  35       1.499  31.261  11.155  1.00  0.00           H
ATOM    497 HG22 THR A  35       1.323  31.378   9.372  1.00  0.00           H
ATOM    498  N   GLY A  36       3.288  35.727   9.452  1.00  0.00           N
ATOM    499  CA  GLY A  36       4.094  36.932   9.618  1.00  0.00           C
ATOM    500  C   GLY A  36       5.204  36.686  10.615  1.00  0.00           C
ATOM    501  O   GLY A  36       6.324  37.114  10.385  1.00  0.00           O
ATOM    502  HN  GLY A  36       2.318  35.762   9.695  1.00  0.00           H
ATOM    503  HA2 GLY A  36       4.504  37.227   8.639  1.00  0.00           H
ATOM    504  HA3 GLY A  36       3.474  37.765   9.983  1.00  0.00           H
ATOM    505  N   ALA A  37       4.917  36.006  11.748  1.00  0.00           N
ATOM    506  CA  ALA A  37       5.957  35.796  12.755  1.00  0.00           C
ATOM    507  C   ALA A  37       7.085  34.951  12.202  1.00  0.00           C
ATOM    508  O   ALA A  37       8.234  35.336  12.340  1.00  0.00           O
ATOM    509  CB  ALA A  37       5.391  35.105  14.023  1.00  0.00           C
ATOM    510  HA  ALA A  37       6.352  36.782  13.056  1.00  0.00           H
ATOM    511  HB1 ALA A  37       6.187  34.970  14.772  1.00  0.00           H
ATOM    512  HB2 ALA A  37       4.594  35.724  14.465  1.00  0.00           H
ATOM    513  HB3 ALA A  37       4.970  34.119  13.775  1.00  0.00           H
ATOM    514  HN  ALA A  37       3.993  35.656  11.921  1.00  0.00           H
ATOM    515  N   ILE A  38       6.773  33.794  11.578  1.00  0.00           N
ATOM    516  CA  ILE A  38       7.830  32.928  11.047  1.00  0.00           C
ATOM    517  C   ILE A  38       8.514  33.646   9.904  1.00  0.00           C
ATOM    518  O   ILE A  38       9.727  33.568   9.790  1.00  0.00           O
ATOM    519  CB  ILE A  38       7.275  31.529  10.625  1.00  0.00           C
ATOM    520  CG1 ILE A  38       6.846  30.723  11.891  1.00  0.00           C
ATOM    521  CG2 ILE A  38       8.296  30.741   9.754  1.00  0.00           C
ATOM    522  HA  ILE A  38       8.569  32.755  11.842  1.00  0.00           H
ATOM    523  HB  ILE A  38       6.388  31.698  10.001  1.00  0.00           H
ATOM    524  CD  ILE A  38       5.965  29.480  11.588  1.00  0.00           C
ATOM    525  HD3 ILE A  38       6.501  28.724  10.996  1.00  0.00           H
ATOM    526  HD2 ILE A  38       5.059  29.783  11.044  1.00  0.00           H
ATOM    527  HD1 ILE A  38       5.654  29.006  12.532  1.00  0.00           H
ATOM    528  HN  ILE A  38       5.816  33.541  11.441  1.00  0.00           H
ATOM    529 HG12 ILE A  38       7.745  30.403  12.444  1.00  0.00           H
ATOM    530 HG13 ILE A  38       6.260  31.375  12.559  1.00  0.00           H
ATOM    531 HG21 ILE A  38       7.886  29.773   9.439  1.00  0.00           H
ATOM    532 HG22 ILE A  38       8.546  31.294   8.835  1.00  0.00           H
ATOM    533 HG23 ILE A  38       9.225  30.566  10.320  1.00  0.00           H
ATOM    534  N   PHE A  39       7.744  34.353   9.048  1.00  0.00           N
ATOM    535  CA  PHE A  39       8.330  35.072   7.915  1.00  0.00           C
ATOM    536  C   PHE A  39       9.444  35.964   8.417  1.00  0.00           C
ATOM    537  O   PHE A  39      10.516  35.967   7.831  1.00  0.00           O
ATOM    538  CB  PHE A  39       7.221  35.913   7.216  1.00  0.00           C
ATOM    539  CG  PHE A  39       7.484  36.541   5.845  1.00  0.00           C
ATOM    540  CD1 PHE A  39       8.515  36.107   5.008  1.00  0.00           C
ATOM    541  CD2 PHE A  39       6.623  37.551   5.395  1.00  0.00           C
ATOM    542  CE1 PHE A  39       8.470  36.438   3.654  1.00  0.00           C
ATOM    543  CE2 PHE A  39       6.705  38.017   4.080  1.00  0.00           C
ATOM    544  CZ  PHE A  39       7.630  37.455   3.201  1.00  0.00           C
ATOM    545  HA  PHE A  39       8.717  34.298   7.233  1.00  0.00           H
ATOM    546  HB2 PHE A  39       6.399  35.233   6.963  1.00  0.00           H
ATOM    547  HN  PHE A  39       6.755  34.372   9.176  1.00  0.00           H
ATOM    548  HD2 PHE A  39       5.876  37.972   6.060  1.00  0.00           H
ATOM    549  HE2 PHE A  39       6.047  38.804   3.733  1.00  0.00           H
ATOM    550  HZ  PHE A  39       7.693  37.801   2.177  1.00  0.00           H
ATOM    551  HE1 PHE A  39       9.078  35.889   2.956  1.00  0.00           H
ATOM    552  HD1 PHE A  39       9.335  35.503   5.375  1.00  0.00           H
ATOM    553  HB3 PHE A  39       6.854  36.681   7.910  1.00  0.00           H
ATOM    554  N   GLN A  40       9.208  36.713   9.521  1.00  0.00           N
ATOM    555  CA  GLN A  40      10.275  37.529  10.099  1.00  0.00           C
ATOM    556  C   GLN A  40      11.323  36.638  10.720  1.00  0.00           C
ATOM    557  O   GLN A  40      12.495  36.907  10.519  1.00  0.00           O
ATOM    558  CB  GLN A  40       9.742  38.502  11.187  1.00  0.00           C
ATOM    559  CG  GLN A  40      10.854  39.366  11.842  1.00  0.00           C
ATOM    560  CD  GLN A  40      11.545  40.253  10.830  1.00  0.00           C
ATOM    561  OE1 GLN A  40      10.924  41.197  10.366  1.00  0.00           O
ATOM    562  NE2 GLN A  40      12.820  39.992  10.465  1.00  0.00           N
ATOM    563  HA  GLN A  40      10.730  38.126   9.294  1.00  0.00           H
ATOM    564  HB2 GLN A  40       9.011  39.177  10.723  1.00  0.00           H
ATOM    565  HN  GLN A  40       8.319  36.691   9.982  1.00  0.00           H
ATOM    566  HG2 GLN A  40      10.395  40.018  12.602  1.00  0.00           H
ATOM    567  HB3 GLN A  40       9.225  37.928  11.973  1.00  0.00           H
ATOM    568  HG3 GLN A  40      11.573  38.720  12.368  1.00  0.00           H
ATOM    569 HE22 GLN A  40      13.281  40.593   9.810  1.00  0.00           H
ATOM    570 HE21 GLN A  40      13.323  39.212  10.836  1.00  0.00           H
ATOM    571  N   ALA A  41      10.937  35.592  11.487  1.00  0.00           N
ATOM    572  CA  ALA A  41      11.944  34.766  12.153  1.00  0.00           C
ATOM    573  C   ALA A  41      12.985  34.322  11.154  1.00  0.00           C
ATOM    574  O   ALA A  41      14.166  34.395  11.454  1.00  0.00           O
ATOM    575  CB  ALA A  41      11.349  33.502  12.824  1.00  0.00           C
ATOM    576  HA  ALA A  41      12.415  35.383  12.936  1.00  0.00           H
ATOM    577  HB1 ALA A  41      12.129  32.974  13.394  1.00  0.00           H
ATOM    578  HB2 ALA A  41      10.537  33.779  13.515  1.00  0.00           H
ATOM    579  HB3 ALA A  41      10.955  32.813  12.062  1.00  0.00           H
ATOM    580  HN  ALA A  41       9.970  35.393  11.641  1.00  0.00           H
ATOM    581  N   HIS A  42      12.559  33.871   9.951  1.00  0.00           N
ATOM    582  CA  HIS A  42      13.541  33.501   8.942  1.00  0.00           C
ATOM    583  C   HIS A  42      14.401  34.707   8.646  1.00  0.00           C
ATOM    584  O   HIS A  42      15.609  34.621   8.786  1.00  0.00           O
ATOM    585  CB  HIS A  42      12.919  33.012   7.607  1.00  0.00           C
ATOM    586  CG  HIS A  42      14.083  32.957   6.655  1.00  0.00           C
ATOM    587  ND1 HIS A  42      15.183  32.036   6.676  1.00  0.00           N
ATOM    588  CD2 HIS A  42      14.398  33.764   5.627  1.00  0.00           C
ATOM    589  CE1 HIS A  42      15.991  32.341   5.766  1.00  0.00           C
ATOM    590  NE2 HIS A  42      15.546  33.372   5.122  1.00  0.00           N
ATOM    591  HA  HIS A  42      14.170  32.689   9.346  1.00  0.00           H
ATOM    592  HB2 HIS A  42      12.440  32.030   7.738  1.00  0.00           H
ATOM    593  HN  HIS A  42      11.586  33.808   9.722  1.00  0.00           H
ATOM    594  HD2 HIS A  42      13.799  34.611   5.289  1.00  0.00           H
ATOM    595  HE2 HIS A  42      16.036  33.818   4.335  1.00  0.00           H
ATOM    596  HE1 HIS A  42      16.920  31.836   5.531  1.00  0.00           H
ATOM    597  HB3 HIS A  42      12.165  33.720   7.230  1.00  0.00           H
ATOM    598  N   CYS A  43      13.802  35.841   8.222  1.00  0.00           N
ATOM    599  CA  CYS A  43      14.624  37.002   7.891  1.00  0.00           C
ATOM    600  C   CYS A  43      15.595  37.302   9.011  1.00  0.00           C
ATOM    601  O   CYS A  43      16.700  37.727   8.714  1.00  0.00           O
ATOM    602  CB  CYS A  43      13.757  38.256   7.635  1.00  0.00           C
ATOM    603  SG  CYS A  43      12.967  38.172   5.996  1.00  0.00           S
ATOM    604  HA  CYS A  43      15.205  36.778   6.980  1.00  0.00           H
ATOM    605  HB2 CYS A  43      12.998  38.348   8.420  1.00  0.00           H
ATOM    606  HN  CYS A  43      12.807  35.896   8.129  1.00  0.00           H
ATOM    607  HG1 CYS A  43      12.393  37.356   6.145  1.00  0.00           H
ATOM    608  HB3 CYS A  43      14.390  39.151   7.657  1.00  0.00           H
ATOM    609  N   ALA A  44      15.223  37.065  10.292  1.00  0.00           N
ATOM    610  CA  ALA A  44      16.185  37.198  11.386  1.00  0.00           C
ATOM    611  C   ALA A  44      17.059  35.960  11.414  1.00  0.00           C
ATOM    612  O   ALA A  44      17.026  35.224  12.387  1.00  0.00           O
ATOM    613  CB  ALA A  44      15.453  37.417  12.738  1.00  0.00           C
ATOM    614  HA  ALA A  44      16.828  38.080  11.227  1.00  0.00           H
ATOM    615  HB1 ALA A  44      16.182  37.540  13.554  1.00  0.00           H
ATOM    616  HB2 ALA A  44      14.830  38.324  12.688  1.00  0.00           H
ATOM    617  HB3 ALA A  44      14.804  36.560  12.972  1.00  0.00           H
ATOM    618  HN  ALA A  44      14.308  36.726  10.509  1.00  0.00           H
ATOM    619  N   SER A  45      17.860  35.731  10.347  1.00  0.00           N
ATOM    620  CA  SER A  45      18.786  34.596  10.316  1.00  0.00           C
ATOM    621  C   SER A  45      19.672  34.725   9.097  1.00  0.00           C
ATOM    622  O   SER A  45      20.878  34.802   9.271  1.00  0.00           O
ATOM    623  CB  SER A  45      18.121  33.193  10.296  1.00  0.00           C
ATOM    624  OG  SER A  45      17.444  32.966   9.050  1.00  0.00           O
ATOM    625  HA  SER A  45      19.413  34.665  11.222  1.00  0.00           H
ATOM    626  HB2 SER A  45      18.911  32.428  10.408  1.00  0.00           H
ATOM    627  HN  SER A  45      17.878  36.379   9.586  1.00  0.00           H
ATOM    628  HG1 SER A  45      17.030  32.110   9.003  1.00  0.00           H
ATOM    629  HB3 SER A  45      17.414  33.090  11.134  1.00  0.00           H
ATOM    630  N   LYS A  46      19.084  34.763   7.872  1.00  0.00           N
ATOM    631  CA  LYS A  46      19.881  34.939   6.658  1.00  0.00           C
ATOM    632  C   LYS A  46      19.687  36.321   6.057  1.00  0.00           C
ATOM    633  O   LYS A  46      19.653  36.451   4.843  1.00  0.00           O
ATOM    634  CB  LYS A  46      19.609  33.815   5.626  1.00  0.00           C
ATOM    635  CG  LYS A  46      19.598  32.379   6.218  1.00  0.00           C
ATOM    636  CD  LYS A  46      20.930  31.916   6.868  1.00  0.00           C
ATOM    637  CE  LYS A  46      20.791  30.532   7.567  1.00  0.00           C
ATOM    638  NZ  LYS A  46      20.515  29.418   6.631  1.00  0.00           N
ATOM    639  HA  LYS A  46      20.951  34.875   6.882  1.00  0.00           H
ATOM    640  HB2 LYS A  46      18.616  34.006   5.187  1.00  0.00           H
ATOM    641  HN  LYS A  46      18.089  34.693   7.766  1.00  0.00           H
ATOM    642  HG2 LYS A  46      18.799  32.307   6.970  1.00  0.00           H
ATOM    643  HB3 LYS A  46      20.371  33.865   4.830  1.00  0.00           H
ATOM    644  HD2 LYS A  46      21.722  31.871   6.104  1.00  0.00           H
ATOM    645  HG3 LYS A  46      19.356  31.706   5.381  1.00  0.00           H
ATOM    646  HE2 LYS A  46      21.728  30.312   8.106  1.00  0.00           H
ATOM    647  HD3 LYS A  46      21.232  32.639   7.640  1.00  0.00           H
ATOM    648  HZ1 LYS A  46      20.362  28.492   7.164  1.00  0.00           H
ATOM    649  HZ2 LYS A  46      19.611  29.546   6.060  1.00  0.00           H
ATOM    650  HZ3 LYS A  46      21.331  29.251   5.944  1.00  0.00           H
ATOM    651  HE3 LYS A  46      19.984  30.590   8.317  1.00  0.00           H
ATOM    652  N   GLY A  47      19.587  37.380   6.893  1.00  0.00           N
ATOM    653  CA  GLY A  47      19.615  38.743   6.364  1.00  0.00           C
ATOM    654  C   GLY A  47      18.392  39.186   5.592  1.00  0.00           C
ATOM    655  O   GLY A  47      17.485  38.395   5.384  1.00  0.00           O
ATOM    656  HN  GLY A  47      19.580  37.260   7.887  1.00  0.00           H
ATOM    657  HA2 GLY A  47      19.760  39.455   7.193  1.00  0.00           H
ATOM    658  HA3 GLY A  47      20.487  38.829   5.702  1.00  0.00           H
ATOM    659  N   SER A  48      18.384  40.480   5.179  1.00  0.00           N
ATOM    660  CA  SER A  48      17.244  41.068   4.469  1.00  0.00           C
ATOM    661  C   SER A  48      15.986  41.010   5.309  1.00  0.00           C
ATOM    662  O   SER A  48      16.065  40.474   6.403  1.00  0.00           O
ATOM    663  CB  SER A  48      17.144  40.500   3.035  1.00  0.00           C
ATOM    664  OG  SER A  48      18.393  40.762   2.375  1.00  0.00           O
ATOM    665  HA  SER A  48      17.436  42.149   4.342  1.00  0.00           H
ATOM    666  HB2 SER A  48      16.914  39.425   3.066  1.00  0.00           H
ATOM    667  HN  SER A  48      19.172  41.074   5.366  1.00  0.00           H
ATOM    668  HG1 SER A  48      18.423  40.480   1.467  1.00  0.00           H
ATOM    669  HB3 SER A  48      16.350  41.027   2.488  1.00  0.00           H
ATOM    670  N   LYS A  49      14.847  41.599   4.859  1.00  0.00           N
ATOM    671  CA  LYS A  49      13.713  41.853   5.758  1.00  0.00           C
ATOM    672  C   LYS A  49      12.425  41.438   5.068  1.00  0.00           C
ATOM    673  O   LYS A  49      12.439  41.513   3.853  1.00  0.00           O
ATOM    674  CB  LYS A  49      13.804  43.355   6.150  1.00  0.00           C
ATOM    675  CG  LYS A  49      15.226  43.686   6.695  1.00  0.00           C
ATOM    676  CD  LYS A  49      15.374  45.153   7.168  1.00  0.00           C
ATOM    677  CE  LYS A  49      16.793  45.432   7.735  1.00  0.00           C
ATOM    678  NZ  LYS A  49      16.936  46.845   8.153  1.00  0.00           N
ATOM    679  HA  LYS A  49      13.812  41.268   6.680  1.00  0.00           H
ATOM    680  HB2 LYS A  49      13.594  43.978   5.265  1.00  0.00           H
ATOM    681  HN  LYS A  49      14.792  42.003   3.944  1.00  0.00           H
ATOM    682  HG2 LYS A  49      15.460  43.011   7.535  1.00  0.00           H
ATOM    683  HB3 LYS A  49      13.058  43.591   6.923  1.00  0.00           H
ATOM    684  HD2 LYS A  49      15.196  45.827   6.313  1.00  0.00           H
ATOM    685  HG3 LYS A  49      15.980  43.540   5.908  1.00  0.00           H
ATOM    686  HE2 LYS A  49      16.973  44.773   8.602  1.00  0.00           H
ATOM    687  HD3 LYS A  49      14.630  45.351   7.954  1.00  0.00           H
ATOM    688  HZ1 LYS A  49      17.913  47.036   8.578  1.00  0.00           H
ATOM    689  HZ2 LYS A  49      16.827  47.511   7.310  1.00  0.00           H
ATOM    690  HZ3 LYS A  49      16.203  47.128   8.895  1.00  0.00           H
ATOM    691  HE3 LYS A  49      17.551  45.200   6.967  1.00  0.00           H
ATOM    692  N   PRO A  50      11.326  40.969   5.721  1.00  0.00           N
ATOM    693  CA  PRO A  50      10.267  40.275   4.985  1.00  0.00           C
ATOM    694  C   PRO A  50       9.301  41.199   4.280  1.00  0.00           C
ATOM    695  O   PRO A  50       8.704  42.016   4.963  1.00  0.00           O
ATOM    696  CB  PRO A  50       9.552  39.565   6.162  1.00  0.00           C
ATOM    697  CG  PRO A  50       9.751  40.528   7.353  1.00  0.00           C
ATOM    698  CD  PRO A  50      11.199  41.032   7.171  1.00  0.00           C
ATOM    699  HA  PRO A  50      10.686  39.529   4.294  1.00  0.00           H
ATOM    700  HD3 PRO A  50      11.886  40.330   7.657  1.00  0.00           H
ATOM    701  HD2 PRO A  50      11.334  42.041   7.584  1.00  0.00           H
ATOM    702  HG3 PRO A  50       9.585  40.035   8.322  1.00  0.00           H
ATOM    703  HG2 PRO A  50       9.055  41.376   7.271  1.00  0.00           H
ATOM    704  HB2 PRO A  50       8.489  39.365   5.962  1.00  0.00           H
ATOM    705  HB3 PRO A  50      10.052  38.609   6.392  1.00  0.00           H
ATOM    706  N   LEU A  51       9.115  41.087   2.940  1.00  0.00           N
ATOM    707  CA  LEU A  51       8.261  42.031   2.213  1.00  0.00           C
ATOM    708  C   LEU A  51       7.303  41.277   1.314  1.00  0.00           C
ATOM    709  O   LEU A  51       7.528  40.101   1.079  1.00  0.00           O
ATOM    710  CB  LEU A  51       9.108  42.979   1.318  1.00  0.00           C
ATOM    711  CG  LEU A  51      10.511  43.328   1.885  1.00  0.00           C
ATOM    712  CD1 LEU A  51      11.368  43.963   0.764  1.00  0.00           C
ATOM    713  CD2 LEU A  51      10.462  44.255   3.128  1.00  0.00           C
ATOM    714  HA  LEU A  51       7.666  42.642   2.906  1.00  0.00           H
ATOM    715  HB2 LEU A  51       9.264  42.482   0.351  1.00  0.00           H
ATOM    716  HN  LEU A  51       9.581  40.384   2.398  1.00  0.00           H
ATOM    717  HG  LEU A  51      11.026  42.402   2.167  1.00  0.00           H
ATOM    718  HB3 LEU A  51       8.568  43.914   1.117  1.00  0.00           H
ATOM    719 HD21 LEU A  51      11.475  44.436   3.517  1.00  0.00           H
ATOM    720 HD22 LEU A  51      10.000  45.215   2.876  1.00  0.00           H
ATOM    721 HD23 LEU A  51       9.873  43.808   3.929  1.00  0.00           H
ATOM    722 HD11 LEU A  51      12.335  44.294   1.168  1.00  0.00           H
ATOM    723 HD12 LEU A  51      11.544  43.212  -0.019  1.00  0.00           H
ATOM    724 HD13 LEU A  51      10.849  44.815   0.310  1.00  0.00           H
ATOM    725  N   CYS A  52       6.253  41.954   0.791  1.00  0.00           N
ATOM    726  CA  CYS A  52       5.345  41.336  -0.180  1.00  0.00           C
ATOM    727  C   CYS A  52       5.695  41.866  -1.550  1.00  0.00           C
ATOM    728  O   CYS A  52       5.916  43.061  -1.584  1.00  0.00           O
ATOM    729  CB  CYS A  52       3.892  41.759   0.144  1.00  0.00           C
ATOM    730  SG  CYS A  52       3.440  41.125   1.783  1.00  0.00           S
ATOM    731  HA  CYS A  52       5.408  40.243  -0.135  1.00  0.00           H
ATOM    732  HB2 CYS A  52       3.817  42.851   0.187  1.00  0.00           H
ATOM    733  HN  CYS A  52       6.113  42.921   1.012  1.00  0.00           H
ATOM    734  HG1 CYS A  52       2.510  41.514   1.839  1.00  0.00           H
ATOM    735  HB3 CYS A  52       3.195  41.384  -0.618  1.00  0.00           H
ATOM    736  N   CYS A  53       5.773  41.115  -2.678  1.00  0.00           N
ATOM    737  CA  CYS A  53       6.221  41.727  -3.934  1.00  0.00           C
ATOM    738  C   CYS A  53       5.608  41.066  -5.165  1.00  0.00           C
ATOM    739  O   CYS A  53       4.668  40.317  -4.958  1.00  0.00           O
ATOM    740  CB  CYS A  53       7.767  41.791  -3.900  1.00  0.00           C
ATOM    741  SG  CYS A  53       8.475  42.677  -2.465  1.00  0.00           S
ATOM    742  HA  CYS A  53       5.842  42.748  -3.960  1.00  0.00           H
ATOM    743  HB2 CYS A  53       8.075  40.753  -3.822  1.00  0.00           H
ATOM    744  HN  CYS A  53       5.591  40.137  -2.683  1.00  0.00           H
ATOM    745  HG1 CYS A  53       9.413  42.839  -2.795  1.00  0.00           H
ATOM    746  HB3 CYS A  53       8.193  42.247  -4.803  1.00  0.00           H
ATOM    747  N   VAL A  54       6.053  41.332  -6.430  1.00  0.00           N
ATOM    748  CA  VAL A  54       5.252  40.991  -7.620  1.00  0.00           C
ATOM    749  C   VAL A  54       5.580  39.733  -8.385  1.00  0.00           C
ATOM    750  O   VAL A  54       4.634  39.060  -8.763  1.00  0.00           O
ATOM    751  CB  VAL A  54       5.207  42.135  -8.687  1.00  0.00           C
ATOM    752  CG1 VAL A  54       4.755  43.450  -8.019  1.00  0.00           C
ATOM    753  CG2 VAL A  54       6.533  42.376  -9.464  1.00  0.00           C
ATOM    754  HA  VAL A  54       4.213  40.848  -7.289  1.00  0.00           H
ATOM    755  HB  VAL A  54       4.441  41.871  -9.441  1.00  0.00           H
ATOM    756  HN  VAL A  54       6.883  41.856  -6.589  1.00  0.00           H
ATOM    757 HG11 VAL A  54       4.578  44.243  -8.756  1.00  0.00           H
ATOM    758 HG12 VAL A  54       3.817  43.264  -7.491  1.00  0.00           H
ATOM    759 HG13 VAL A  54       5.517  43.786  -7.305  1.00  0.00           H
ATOM    760 HG21 VAL A  54       6.408  43.207 -10.173  1.00  0.00           H
ATOM    761 HG22 VAL A  54       7.367  42.622  -8.792  1.00  0.00           H
ATOM    762 HG23 VAL A  54       6.806  41.499 -10.060  1.00  0.00           H
ATOM    763  N   ALA A  55       6.858  39.411  -8.681  1.00  0.00           N
ATOM    764  CA  ALA A  55       7.137  38.337  -9.638  1.00  0.00           C
ATOM    765  C   ALA A  55       7.769  37.174  -8.925  1.00  0.00           C
ATOM    766  O   ALA A  55       8.392  37.440  -7.910  1.00  0.00           O
ATOM    767  CB  ALA A  55       8.148  38.829 -10.709  1.00  0.00           C
ATOM    768  HA  ALA A  55       6.225  38.028 -10.172  1.00  0.00           H
ATOM    769  HB1 ALA A  55       8.413  38.020 -11.405  1.00  0.00           H
ATOM    770  HB2 ALA A  55       7.715  39.652 -11.296  1.00  0.00           H
ATOM    771  HB3 ALA A  55       9.072  39.186 -10.230  1.00  0.00           H
ATOM    772  HN  ALA A  55       7.628  39.920  -8.291  1.00  0.00           H
ATOM    773  N   PRO A  56       7.700  35.905  -9.400  1.00  0.00           N
ATOM    774  CA  PRO A  56       8.545  34.872  -8.819  1.00  0.00           C
ATOM    775  C   PRO A  56       9.904  34.919  -9.492  1.00  0.00           C
ATOM    776  O   PRO A  56      10.352  33.901  -9.995  1.00  0.00           O
ATOM    777  CB  PRO A  56       7.707  33.644  -9.246  1.00  0.00           C
ATOM    778  CG  PRO A  56       7.168  34.020 -10.643  1.00  0.00           C
ATOM    779  CD  PRO A  56       6.805  35.516 -10.484  1.00  0.00           C
ATOM    780  HA  PRO A  56       8.626  34.925  -7.723  1.00  0.00           H
ATOM    781  HD3 PRO A  56       5.760  35.616 -10.150  1.00  0.00           H
ATOM    782  HD2 PRO A  56       6.956  36.062 -11.427  1.00  0.00           H
ATOM    783  HG3 PRO A  56       6.312  33.399 -10.955  1.00  0.00           H
ATOM    784  HG2 PRO A  56       7.975  33.895 -11.384  1.00  0.00           H
ATOM    785  HB2 PRO A  56       8.296  32.719  -9.240  1.00  0.00           H
ATOM    786  HB3 PRO A  56       6.849  33.521  -8.570  1.00  0.00           H
ATOM    787  N   VAL A  57      10.571  36.099  -9.534  1.00  0.00           N
ATOM    788  CA  VAL A  57      11.800  36.266 -10.317  1.00  0.00           C
ATOM    789  C   VAL A  57      12.612  37.359  -9.657  1.00  0.00           C
ATOM    790  O   VAL A  57      11.996  38.160  -8.973  1.00  0.00           O
ATOM    791  CB  VAL A  57      11.452  36.702 -11.777  1.00  0.00           C
ATOM    792  CG1 VAL A  57      12.718  36.871 -12.664  1.00  0.00           C
ATOM    793  CG2 VAL A  57      10.476  35.708 -12.463  1.00  0.00           C
ATOM    794  HA  VAL A  57      12.387  35.333 -10.319  1.00  0.00           H
ATOM    795  HB  VAL A  57      10.946  37.681 -11.732  1.00  0.00           H
ATOM    796  HN  VAL A  57      10.216  36.912  -9.074  1.00  0.00           H
ATOM    797 HG11 VAL A  57      12.439  37.087 -13.707  1.00  0.00           H
ATOM    798 HG12 VAL A  57      13.332  37.712 -12.316  1.00  0.00           H
ATOM    799 HG13 VAL A  57      13.322  35.950 -12.650  1.00  0.00           H
ATOM    800 HG21 VAL A  57      10.279  36.005 -13.504  1.00  0.00           H
ATOM    801 HG22 VAL A  57      10.900  34.692 -12.466  1.00  0.00           H
ATOM    802 HG23 VAL A  57       9.510  35.698 -11.942  1.00  0.00           H
ATOM    803  N   ALA A  58      13.954  37.421  -9.843  1.00  0.00           N
ATOM    804  CA  ALA A  58      14.734  38.531  -9.294  1.00  0.00           C
ATOM    805  C   ALA A  58      15.286  39.425 -10.376  1.00  0.00           C
ATOM    806  O   ALA A  58      15.438  38.982 -11.503  1.00  0.00           O
ATOM    807  CB  ALA A  58      15.972  38.034  -8.514  1.00  0.00           C
ATOM    808  HA  ALA A  58      14.124  39.130  -8.603  1.00  0.00           H
ATOM    809  HB1 ALA A  58      16.578  38.881  -8.162  1.00  0.00           H
ATOM    810  HB2 ALA A  58      15.651  37.438  -7.650  1.00  0.00           H
ATOM    811  HB3 ALA A  58      16.600  37.420  -9.173  1.00  0.00           H
ATOM    812  HN  ALA A  58      14.442  36.732 -10.382  1.00  0.00           H
ATOM    813  N   ASP A  59      15.629  40.682 -10.009  1.00  0.00           N
ATOM    814  CA  ASP A  59      16.357  41.562 -10.922  1.00  0.00           C
ATOM    815  C   ASP A  59      17.012  42.640 -10.088  1.00  0.00           C
ATOM    816  O   ASP A  59      16.680  42.737  -8.916  1.00  0.00           O
ATOM    817  CB  ASP A  59      15.390  42.160 -11.976  1.00  0.00           C
ATOM    818  CG  ASP A  59      16.116  42.949 -13.034  1.00  0.00           C
ATOM    819  OD1 ASP A  59      16.262  44.190 -12.856  1.00  0.00           O
ATOM    820  OD2 ASP A  59      16.550  42.337 -14.047  1.00  0.00           O
ATOM    821  HA  ASP A  59      17.151  40.990 -11.430  1.00  0.00           H
ATOM    822  HB2 ASP A  59      14.821  41.354 -12.464  1.00  0.00           H
ATOM    823  HN  ASP A  59      15.421  41.027  -9.090  1.00  0.00           H
ATOM    824  HB3 ASP A  59      14.676  42.822 -11.472  1.00  0.00           H
ATOM    825  N   GLN A  60      17.929  43.464 -10.642  1.00  0.00           N
ATOM    826  CA  GLN A  60      18.497  44.540  -9.835  1.00  0.00           C
ATOM    827  C   GLN A  60      17.398  45.403  -9.257  1.00  0.00           C
ATOM    828  O   GLN A  60      17.672  46.025  -8.244  1.00  0.00           O
ATOM    829  CB  GLN A  60      19.514  45.429 -10.599  1.00  0.00           C
ATOM    830  CG  GLN A  60      20.796  44.663 -11.033  1.00  0.00           C
ATOM    831  CD  GLN A  60      21.499  44.040  -9.848  1.00  0.00           C
ATOM    832  OE1 GLN A  60      22.321  44.707  -9.238  1.00  0.00           O
ATOM    833  NE2 GLN A  60      21.198  42.771  -9.487  1.00  0.00           N
ATOM    834  HA  GLN A  60      19.007  44.080  -8.973  1.00  0.00           H
ATOM    835  HB2 GLN A  60      19.015  45.861 -11.483  1.00  0.00           H
ATOM    836  HN  GLN A  60      18.215  43.364 -11.594  1.00  0.00           H
ATOM    837  HG2 GLN A  60      20.551  43.888 -11.775  1.00  0.00           H
ATOM    838  HB3 GLN A  60      19.823  46.260  -9.942  1.00  0.00           H
ATOM    839  HG3 GLN A  60      21.483  45.372 -11.523  1.00  0.00           H
ATOM    840 HE22 GLN A  60      21.656  42.359  -8.698  1.00  0.00           H
ATOM    841 HE21 GLN A  60      20.524  42.230  -9.991  1.00  0.00           H
ATOM    842  N   ALA A  61      16.171  45.453  -9.831  1.00  0.00           N
ATOM    843  CA  ALA A  61      15.080  46.155  -9.155  1.00  0.00           C
ATOM    844  C   ALA A  61      13.730  45.667  -9.641  1.00  0.00           C
ATOM    845  O   ALA A  61      13.644  45.351 -10.817  1.00  0.00           O
ATOM    846  CB  ALA A  61      15.222  47.676  -9.403  1.00  0.00           C
ATOM    847  HA  ALA A  61      15.142  45.939  -8.076  1.00  0.00           H
ATOM    848  HB1 ALA A  61      14.411  48.228  -8.913  1.00  0.00           H
ATOM    849  HB2 ALA A  61      16.180  48.043  -9.007  1.00  0.00           H
ATOM    850  HB3 ALA A  61      15.186  47.885 -10.483  1.00  0.00           H
ATOM    851  HN  ALA A  61      15.977  45.021 -10.712  1.00  0.00           H
ATOM    852  N   LEU A  62      12.689  45.600  -8.771  1.00  0.00           N
ATOM    853  CA  LEU A  62      11.371  45.100  -9.178  1.00  0.00           C
ATOM    854  C   LEU A  62      10.285  45.796  -8.386  1.00  0.00           C
ATOM    855  O   LEU A  62      10.594  46.401  -7.373  1.00  0.00           O
ATOM    856  CB  LEU A  62      11.223  43.567  -8.938  1.00  0.00           C
ATOM    857  CG  LEU A  62      12.100  42.680  -9.870  1.00  0.00           C
ATOM    858  CD1 LEU A  62      12.009  41.189  -9.446  1.00  0.00           C
ATOM    859  CD2 LEU A  62      11.678  42.792 -11.365  1.00  0.00           C
ATOM    860  HA  LEU A  62      11.178  45.366 -10.228  1.00  0.00           H
ATOM    861  HB2 LEU A  62      11.486  43.380  -7.886  1.00  0.00           H
ATOM    862  HN  LEU A  62      12.801  45.871  -7.816  1.00  0.00           H
ATOM    863  HG  LEU A  62      13.148  42.989  -9.736  1.00  0.00           H
ATOM    864  HB3 LEU A  62      10.177  43.251  -9.074  1.00  0.00           H
ATOM    865 HD21 LEU A  62      12.246  42.080 -11.982  1.00  0.00           H
ATOM    866 HD22 LEU A  62      10.608  42.559 -11.473  1.00  0.00           H
ATOM    867 HD23 LEU A  62      11.859  43.793 -11.780  1.00  0.00           H
ATOM    868 HD11 LEU A  62      12.614  40.561 -10.117  1.00  0.00           H
ATOM    869 HD12 LEU A  62      12.390  41.056  -8.425  1.00  0.00           H
ATOM    870 HD13 LEU A  62      10.967  40.838  -9.486  1.00  0.00           H
ATOM    871  N   LEU A  63       9.015  45.706  -8.849  1.00  0.00           N
ATOM    872  CA  LEU A  63       7.896  46.378  -8.175  1.00  0.00           C
ATOM    873  C   LEU A  63       7.628  45.588  -6.898  1.00  0.00           C
ATOM    874  O   LEU A  63       7.991  44.422  -6.882  1.00  0.00           O
ATOM    875  CB  LEU A  63       6.783  46.528  -9.265  1.00  0.00           C
ATOM    876  CG  LEU A  63       5.576  47.492  -9.057  1.00  0.00           C
ATOM    877  CD1 LEU A  63       6.018  48.935  -8.712  1.00  0.00           C
ATOM    878  CD2 LEU A  63       4.740  47.555 -10.369  1.00  0.00           C
ATOM    879  HA  LEU A  63       8.232  47.389  -7.906  1.00  0.00           H
ATOM    880  HB2 LEU A  63       7.289  46.900 -10.172  1.00  0.00           H
ATOM    881  HN  LEU A  63       8.825  45.145  -9.660  1.00  0.00           H
ATOM    882  HG  LEU A  63       4.928  47.113  -8.254  1.00  0.00           H
ATOM    883  HB3 LEU A  63       6.403  45.525  -9.494  1.00  0.00           H
ATOM    884 HD21 LEU A  63       3.816  48.138 -10.224  1.00  0.00           H
ATOM    885 HD22 LEU A  63       5.319  48.031 -11.176  1.00  0.00           H
ATOM    886 HD23 LEU A  63       4.465  46.546 -10.702  1.00  0.00           H
ATOM    887 HD11 LEU A  63       5.174  49.635  -8.792  1.00  0.00           H
ATOM    888 HD12 LEU A  63       6.405  48.972  -7.687  1.00  0.00           H
ATOM    889 HD13 LEU A  63       6.789  49.266  -9.420  1.00  0.00           H
ATOM    890  N   CYS A  64       7.068  46.176  -5.808  1.00  0.00           N
ATOM    891  CA  CYS A  64       7.176  45.587  -4.462  1.00  0.00           C
ATOM    892  C   CYS A  64       6.090  46.048  -3.494  1.00  0.00           C
ATOM    893  O   CYS A  64       5.306  46.908  -3.859  1.00  0.00           O
ATOM    894  CB  CYS A  64       8.568  45.924  -3.845  1.00  0.00           C
ATOM    895  SG  CYS A  64       9.909  45.141  -4.801  1.00  0.00           S
ATOM    896  HA  CYS A  64       7.100  44.501  -4.550  1.00  0.00           H
ATOM    897  HB2 CYS A  64       8.728  47.010  -3.811  1.00  0.00           H
ATOM    898  HN  CYS A  64       6.695  47.100  -5.876  1.00  0.00           H
ATOM    899  HG1 CYS A  64      10.690  45.494  -4.273  1.00  0.00           H
ATOM    900  HB3 CYS A  64       8.667  45.551  -2.816  1.00  0.00           H
ATOM    901  N   GLN A  65       6.032  45.490  -2.255  1.00  0.00           N
ATOM    902  CA  GLN A  65       5.044  45.887  -1.239  1.00  0.00           C
ATOM    903  C   GLN A  65       5.553  45.518   0.154  1.00  0.00           C
ATOM    904  O   GLN A  65       6.434  44.679   0.198  1.00  0.00           O
ATOM    905  CB  GLN A  65       3.670  45.261  -1.609  1.00  0.00           C
ATOM    906  CG  GLN A  65       2.580  45.472  -0.528  1.00  0.00           C
ATOM    907  CD  GLN A  65       1.335  44.726  -0.934  1.00  0.00           C
ATOM    908  OE1 GLN A  65       1.251  43.541  -0.651  1.00  0.00           O
ATOM    909  NE2 GLN A  65       0.365  45.379  -1.603  1.00  0.00           N
ATOM    910  HA  GLN A  65       4.927  46.970  -1.265  1.00  0.00           H
ATOM    911  HB2 GLN A  65       3.320  45.694  -2.557  1.00  0.00           H
ATOM    912  HN  GLN A  65       6.644  44.742  -2.005  1.00  0.00           H
ATOM    913  HG2 GLN A  65       2.892  45.060   0.440  1.00  0.00           H
ATOM    914  HB3 GLN A  65       3.789  44.184  -1.783  1.00  0.00           H
ATOM    915  HG3 GLN A  65       2.377  46.545  -0.389  1.00  0.00           H
ATOM    916 HE22 GLN A  65      -0.451  44.875  -1.877  1.00  0.00           H
ATOM    917 HE21 GLN A  65       0.443  46.351  -1.837  1.00  0.00           H
ATOM    918  N   LYS A  66       5.077  46.090   1.296  1.00  0.00           N
ATOM    919  CA  LYS A  66       5.560  45.672   2.631  1.00  0.00           C
ATOM    920  C   LYS A  66       4.681  44.571   3.214  1.00  0.00           C
ATOM    921  O   LYS A  66       3.518  44.507   2.851  1.00  0.00           O
ATOM    922  CB  LYS A  66       5.723  46.892   3.609  1.00  0.00           C
ATOM    923  CG  LYS A  66       5.138  46.650   5.033  1.00  0.00           C
ATOM    924  CD  LYS A  66       5.484  47.753   6.068  1.00  0.00           C
ATOM    925  CE  LYS A  66       4.995  47.436   7.513  1.00  0.00           C
ATOM    926  NZ  LYS A  66       3.527  47.512   7.706  1.00  0.00           N
ATOM    927  HA  LYS A  66       6.563  45.226   2.529  1.00  0.00           H
ATOM    928  HB2 LYS A  66       6.793  47.145   3.707  1.00  0.00           H
ATOM    929  HN  LYS A  66       4.366  46.792   1.250  1.00  0.00           H
ATOM    930  HG2 LYS A  66       4.049  46.506   4.959  1.00  0.00           H
ATOM    931  HB3 LYS A  66       5.224  47.785   3.201  1.00  0.00           H
ATOM    932  HD2 LYS A  66       6.579  47.826   6.116  1.00  0.00           H
ATOM    933  HG3 LYS A  66       5.593  45.747   5.441  1.00  0.00           H
ATOM    934  HE2 LYS A  66       5.351  46.431   7.801  1.00  0.00           H
ATOM    935  HD3 LYS A  66       5.096  48.718   5.728  1.00  0.00           H
ATOM    936  HZ1 LYS A  66       2.975  46.891   7.022  1.00  0.00           H
ATOM    937  HZ2 LYS A  66       3.245  47.189   8.699  1.00  0.00           H
ATOM    938  HZ3 LYS A  66       3.147  48.517   7.605  1.00  0.00           H
ATOM    939  HE3 LYS A  66       5.461  48.159   8.204  1.00  0.00           H
ATOM    940  N   ALA A  67       5.213  43.708   4.127  1.00  0.00           N
ATOM    941  CA  ALA A  67       4.414  42.671   4.797  1.00  0.00           C
ATOM    942  C   ALA A  67       4.124  43.030   6.241  1.00  0.00           C
ATOM    943  O   ALA A  67       4.762  43.941   6.739  1.00  0.00           O
ATOM    944  CB  ALA A  67       5.204  41.339   4.762  1.00  0.00           C
ATOM    945  HA  ALA A  67       3.449  42.522   4.288  1.00  0.00           H
ATOM    946  HB1 ALA A  67       4.587  40.498   5.117  1.00  0.00           H
ATOM    947  HB2 ALA A  67       5.523  41.142   3.729  1.00  0.00           H
ATOM    948  HB3 ALA A  67       6.100  41.412   5.396  1.00  0.00           H
ATOM    949  HN  ALA A  67       6.176  43.778   4.397  1.00  0.00           H
ATOM    950  N   ILE A  68       3.175  42.346   6.935  1.00  0.00           N
ATOM    951  CA  ILE A  68       2.756  42.772   8.278  1.00  0.00           C
ATOM    952  C   ILE A  68       2.864  41.614   9.244  1.00  0.00           C
ATOM    953  O   ILE A  68       3.126  40.506   8.804  1.00  0.00           O
ATOM    954  CB  ILE A  68       1.313  43.379   8.239  1.00  0.00           C
ATOM    955  CG1 ILE A  68       0.222  42.304   8.545  1.00  0.00           C
ATOM    956  CG2 ILE A  68       1.087  44.104   6.883  1.00  0.00           C
ATOM    957  HA  ILE A  68       3.442  43.543   8.667  1.00  0.00           H
ATOM    958  HB  ILE A  68       1.227  44.148   9.028  1.00  0.00           H
ATOM    959  CD  ILE A  68      -1.222  42.740   8.184  1.00  0.00           C
ATOM    960  HD3 ILE A  68      -1.339  42.821   7.094  1.00  0.00           H
ATOM    961  HD2 ILE A  68      -1.462  43.709   8.648  1.00  0.00           H
ATOM    962  HD1 ILE A  68      -1.947  41.994   8.541  1.00  0.00           H
ATOM    963  HN  ILE A  68       2.702  41.562   6.529  1.00  0.00           H
ATOM    964 HG12 ILE A  68       0.454  41.375   8.011  1.00  0.00           H
ATOM    965 HG13 ILE A  68       0.234  42.067   9.622  1.00  0.00           H
ATOM    966 HG21 ILE A  68       0.184  44.734   6.904  1.00  0.00           H
ATOM    967 HG22 ILE A  68       1.941  44.757   6.652  1.00  0.00           H
ATOM    968 HG23 ILE A  68       0.986  43.373   6.071  1.00  0.00           H
ATOM    969  N   GLY A  69       2.664  41.854  10.562  1.00  0.00           N
ATOM    970  CA  GLY A  69       2.879  40.788  11.539  1.00  0.00           C
ATOM    971  C   GLY A  69       4.345  40.432  11.541  1.00  0.00           C
ATOM    972  O   GLY A  69       4.676  39.268  11.695  1.00  0.00           O
ATOM    973  HN  GLY A  69       2.427  42.770  10.896  1.00  0.00           H
ATOM    974  HA2 GLY A  69       2.599  41.115  12.553  1.00  0.00           H
ATOM    975  HA3 GLY A  69       2.264  39.913  11.279  1.00  0.00           H
ATOM    976  N   THR A  70       5.230  41.441  11.364  1.00  0.00           N
ATOM    977  CA  THR A  70       6.651  41.182  11.154  1.00  0.00           C
ATOM    978  C   THR A  70       7.449  42.228  11.893  1.00  0.00           C
ATOM    979  CB  THR A  70       6.902  41.291   9.624  1.00  0.00           C
ATOM    980  OG1 THR A  70       6.103  42.384   9.139  1.00  0.00           O
ATOM    981  CG2 THR A  70       6.529  39.985   8.868  1.00  0.00           C
ATOM    982  HA  THR A  70       6.962  40.201  11.546  1.00  0.00           H
ATOM    983  OT2 THR A  70       8.771  42.077  11.890  1.00  0.00           O
ATOM    984  OT1 THR A  70       6.921  43.166  12.468  1.00  0.00           O
ATOM    985  HB  THR A  70       7.967  41.512   9.450  1.00  0.00           H
ATOM    986  HG1 THR A  70       6.172  42.504   8.199  1.00  0.00           H
ATOM    987  HN  THR A  70       4.935  42.395  11.289  1.00  0.00           H
ATOM    988 HG23 THR A  70       5.493  39.698   9.083  1.00  0.00           H
ATOM    989 HG21 THR A  70       6.633  40.126   7.782  1.00  0.00           H
ATOM    990 HG22 THR A  70       7.189  39.159   9.162  1.00  0.00           H
TER
ATOM    991  N   ALA B   1      -2.170  29.924   0.832  1.00  0.00           N
ATOM    992  H3  ALA B   1      -2.947  29.574   0.167  1.00  0.00           H
ATOM    993  H1  ALA B   1      -2.263  30.997   0.916  1.00  0.00           H
ATOM    994  H2  ALA B   1      -1.239  29.741   0.310  1.00  0.00           H
ATOM    995  CA  ALA B   1      -2.221  29.233   2.143  1.00  0.00           C
ATOM    996  C   ALA B   1      -3.555  29.435   2.822  1.00  0.00           C
ATOM    997  O   ALA B   1      -4.274  28.463   2.989  1.00  0.00           O
ATOM    998  CB  ALA B   1      -1.063  29.685   3.059  1.00  0.00           C
ATOM    999  HA  ALA B   1      -2.088  28.155   1.946  1.00  0.00           H
ATOM   1000  HB1 ALA B   1      -1.039  29.090   3.982  1.00  0.00           H
ATOM   1001  HB2 ALA B   1      -0.143  29.523   2.492  1.00  0.00           H
ATOM   1002  HB3 ALA B   1      -1.114  30.745   3.328  1.00  0.00           H
ATOM   1003  N   VAL B   2      -3.927  30.684   3.188  1.00  0.00           N
ATOM   1004  CA  VAL B   2      -5.305  30.949   3.570  1.00  0.00           C
ATOM   1005  C   VAL B   2      -6.139  30.361   2.456  1.00  0.00           C
ATOM   1006  O   VAL B   2      -7.183  29.814   2.760  1.00  0.00           O
ATOM   1007  CB  VAL B   2      -5.681  32.437   3.849  1.00  0.00           C
ATOM   1008  CG1 VAL B   2      -4.914  33.003   5.079  1.00  0.00           C
ATOM   1009  CG2 VAL B   2      -5.493  33.364   2.616  1.00  0.00           C
ATOM   1010  HA  VAL B   2      -5.487  30.396   4.502  1.00  0.00           H
ATOM   1011  HB  VAL B   2      -6.754  32.445   4.104  1.00  0.00           H
ATOM   1012  HN  VAL B   2      -3.314  31.455   3.116  1.00  0.00           H
ATOM   1013 HG11 VAL B   2      -5.221  34.042   5.266  1.00  0.00           H
ATOM   1014 HG12 VAL B   2      -5.130  32.418   5.985  1.00  0.00           H
ATOM   1015 HG13 VAL B   2      -3.829  32.987   4.915  1.00  0.00           H
ATOM   1016 HG21 VAL B   2      -5.857  34.378   2.846  1.00  0.00           H
ATOM   1017 HG22 VAL B   2      -4.437  33.439   2.322  1.00  0.00           H
ATOM   1018 HG23 VAL B   2      -6.070  32.986   1.761  1.00  0.00           H
ATOM   1019  N   CYS B   3      -5.680  30.426   1.179  1.00  0.00           N
ATOM   1020  CA  CYS B   3      -6.319  29.661   0.108  1.00  0.00           C
ATOM   1021  C   CYS B   3      -5.600  28.365  -0.184  1.00  0.00           C
ATOM   1022  O   CYS B   3      -4.427  28.264   0.135  1.00  0.00           O
ATOM   1023  CB  CYS B   3      -6.279  30.411  -1.252  1.00  0.00           C
ATOM   1024  SG  CYS B   3      -7.757  31.449  -1.346  1.00  0.00           S
ATOM   1025  HA  CYS B   3      -7.358  29.456   0.396  1.00  0.00           H
ATOM   1026  HB2 CYS B   3      -5.355  30.996  -1.365  1.00  0.00           H
ATOM   1027  HN  CYS B   3      -4.852  30.938   0.949  1.00  0.00           H
ATOM   1028  HG1 CYS B   3      -7.714  31.651  -2.329  1.00  0.00           H
ATOM   1029  HB3 CYS B   3      -6.326  29.733  -2.115  1.00  0.00           H
ATOM   1030  N   PRO B   4      -6.262  27.380  -0.845  1.00  0.00           N
ATOM   1031  CA  PRO B   4      -5.534  26.246  -1.404  1.00  0.00           C
ATOM   1032  C   PRO B   4      -4.925  26.657  -2.729  1.00  0.00           C
ATOM   1033  O   PRO B   4      -4.744  27.847  -2.931  1.00  0.00           O
ATOM   1034  CB  PRO B   4      -6.754  25.306  -1.574  1.00  0.00           C
ATOM   1035  CG  PRO B   4      -7.877  26.246  -2.027  1.00  0.00           C
ATOM   1036  CD  PRO B   4      -7.710  27.414  -1.040  1.00  0.00           C
ATOM   1037  HA  PRO B   4      -4.767  25.844  -0.724  1.00  0.00           H
ATOM   1038  HD3 PRO B   4      -8.207  27.199  -0.081  1.00  0.00           H
ATOM   1039  HD2 PRO B   4      -8.132  28.326  -1.477  1.00  0.00           H
ATOM   1040  HG3 PRO B   4      -8.871  25.786  -1.989  1.00  0.00           H
ATOM   1041  HG2 PRO B   4      -7.665  26.556  -3.063  1.00  0.00           H
ATOM   1042  HB2 PRO B   4      -6.655  24.494  -2.299  1.00  0.00           H
ATOM   1043  HB3 PRO B   4      -7.020  24.889  -0.593  1.00  0.00           H
ATOM   1044  N   THR B   5      -4.607  25.703  -3.637  1.00  0.00           N
ATOM   1045  CA  THR B   5      -4.109  26.035  -4.975  1.00  0.00           C
ATOM   1046  C   THR B   5      -5.172  25.660  -5.982  1.00  0.00           C
ATOM   1047  O   THR B   5      -6.271  25.338  -5.564  1.00  0.00           O
ATOM   1048  CB  THR B   5      -2.867  25.137  -5.200  1.00  0.00           C
ATOM   1049  OG1 THR B   5      -3.301  23.777  -5.050  1.00  0.00           O
ATOM   1050  CG2 THR B   5      -1.768  25.473  -4.169  1.00  0.00           C
ATOM   1051  HA  THR B   5      -3.834  27.094  -5.093  1.00  0.00           H
ATOM   1052  HB  THR B   5      -2.430  25.282  -6.200  1.00  0.00           H
ATOM   1053  HG1 THR B   5      -2.586  23.165  -5.174  1.00  0.00           H
ATOM   1054  HN  THR B   5      -4.711  24.731  -3.432  1.00  0.00           H
ATOM   1055 HG23 THR B   5      -2.167  25.428  -3.147  1.00  0.00           H
ATOM   1056 HG21 THR B   5      -0.955  24.739  -4.266  1.00  0.00           H
ATOM   1057 HG22 THR B   5      -1.375  26.485  -4.355  1.00  0.00           H
ATOM   1058  N   GLY B   6      -4.875  25.673  -7.303  1.00  0.00           N
ATOM   1059  CA  GLY B   6      -5.814  25.103  -8.261  1.00  0.00           C
ATOM   1060  C   GLY B   6      -7.030  25.970  -8.395  1.00  0.00           C
ATOM   1061  O   GLY B   6      -6.863  27.157  -8.626  1.00  0.00           O
ATOM   1062  HN  GLY B   6      -4.018  26.051  -7.655  1.00  0.00           H
ATOM   1063  HA2 GLY B   6      -5.390  25.072  -9.276  1.00  0.00           H
ATOM   1064  HA3 GLY B   6      -6.051  24.070  -7.968  1.00  0.00           H
ATOM   1065  N   LEU B   7      -8.255  25.408  -8.294  1.00  0.00           N
ATOM   1066  CA  LEU B   7      -9.417  26.232  -8.582  1.00  0.00           C
ATOM   1067  C   LEU B   7      -9.448  27.408  -7.635  1.00  0.00           C
ATOM   1068  O   LEU B   7      -9.417  28.532  -8.109  1.00  0.00           O
ATOM   1069  CB  LEU B   7     -10.752  25.443  -8.538  1.00  0.00           C
ATOM   1070  CG  LEU B   7     -11.982  26.364  -8.784  1.00  0.00           C
ATOM   1071  CD1 LEU B   7     -11.864  27.156 -10.118  1.00  0.00           C
ATOM   1072  CD2 LEU B   7     -13.287  25.533  -8.785  1.00  0.00           C
ATOM   1073  HA  LEU B   7      -9.269  26.590  -9.614  1.00  0.00           H
ATOM   1074  HB2 LEU B   7     -10.725  24.650  -9.303  1.00  0.00           H
ATOM   1075  HN  LEU B   7      -8.387  24.436  -8.092  1.00  0.00           H
ATOM   1076  HG  LEU B   7     -12.065  27.061  -7.938  1.00  0.00           H
ATOM   1077  HB3 LEU B   7     -10.854  24.955  -7.554  1.00  0.00           H
ATOM   1078 HD21 LEU B   7     -14.167  26.190  -8.825  1.00  0.00           H
ATOM   1079 HD22 LEU B   7     -13.294  24.879  -9.667  1.00  0.00           H
ATOM   1080 HD23 LEU B   7     -13.351  24.926  -7.871  1.00  0.00           H
ATOM   1081 HD11 LEU B   7     -12.814  27.640 -10.368  1.00  0.00           H
ATOM   1082 HD12 LEU B   7     -11.107  27.950 -10.059  1.00  0.00           H
ATOM   1083 HD13 LEU B   7     -11.605  26.476 -10.943  1.00  0.00           H
ATOM   1084  N   PHE B   8      -9.507  27.172  -6.304  1.00  0.00           N
ATOM   1085  CA  PHE B   8      -9.636  28.282  -5.360  1.00  0.00           C
ATOM   1086  C   PHE B   8      -8.281  28.841  -4.994  1.00  0.00           C
ATOM   1087  O   PHE B   8      -7.967  28.881  -3.818  1.00  0.00           O
ATOM   1088  CB  PHE B   8     -10.511  27.843  -4.153  1.00  0.00           C
ATOM   1089  CG  PHE B   8     -11.899  27.421  -4.658  1.00  0.00           C
ATOM   1090  CD1 PHE B   8     -12.359  26.101  -4.604  1.00  0.00           C
ATOM   1091  CD2 PHE B   8     -12.737  28.396  -5.200  1.00  0.00           C
ATOM   1092  CE1 PHE B   8     -13.642  25.796  -5.073  1.00  0.00           C
ATOM   1093  CE2 PHE B   8     -13.920  28.045  -5.850  1.00  0.00           C
ATOM   1094  CZ  PHE B   8     -14.345  26.722  -5.842  1.00  0.00           C
ATOM   1095  HA  PHE B   8     -10.177  29.114  -5.817  1.00  0.00           H
ATOM   1096  HB2 PHE B   8     -10.039  27.003  -3.631  1.00  0.00           H
ATOM   1097  HN  PHE B   8      -9.455  26.239  -5.943  1.00  0.00           H
ATOM   1098  HD2 PHE B   8     -12.467  29.436  -5.134  1.00  0.00           H
ATOM   1099  HE2 PHE B   8     -14.504  28.796  -6.355  1.00  0.00           H
ATOM   1100  HZ  PHE B   8     -15.204  26.415  -6.424  1.00  0.00           H
ATOM   1101  HE1 PHE B   8     -14.112  24.854  -4.849  1.00  0.00           H
ATOM   1102  HD1 PHE B   8     -11.733  25.312  -4.208  1.00  0.00           H
ATOM   1103  HB3 PHE B   8     -10.624  28.672  -3.437  1.00  0.00           H
ATOM   1104  N   SER B   9      -7.457  29.293  -5.971  1.00  0.00           N
ATOM   1105  CA  SER B   9      -6.090  29.718  -5.661  1.00  0.00           C
ATOM   1106  C   SER B   9      -5.935  31.205  -5.434  1.00  0.00           C
ATOM   1107  O   SER B   9      -4.843  31.702  -5.665  1.00  0.00           O
ATOM   1108  CB  SER B   9      -5.170  29.268  -6.825  1.00  0.00           C
ATOM   1109  OG  SER B   9      -5.593  29.933  -8.027  1.00  0.00           O
ATOM   1110  HA  SER B   9      -5.726  29.221  -4.750  1.00  0.00           H
ATOM   1111  HB2 SER B   9      -4.113  29.490  -6.606  1.00  0.00           H
ATOM   1112  HN  SER B   9      -7.759  29.339  -6.925  1.00  0.00           H
ATOM   1113  HG1 SER B   9      -5.080  29.676  -8.787  1.00  0.00           H
ATOM   1114  HB3 SER B   9      -5.278  28.183  -6.948  1.00  0.00           H
ATOM   1115  N   ASN B  10      -6.978  31.946  -4.990  1.00  0.00           N
ATOM   1116  CA  ASN B  10      -6.835  33.394  -4.820  1.00  0.00           C
ATOM   1117  C   ASN B  10      -7.758  33.895  -3.728  1.00  0.00           C
ATOM   1118  O   ASN B  10      -8.939  33.935  -4.033  1.00  0.00           O
ATOM   1119  CB  ASN B  10      -7.197  34.101  -6.154  1.00  0.00           C
ATOM   1120  CG  ASN B  10      -6.155  33.816  -7.211  1.00  0.00           C
ATOM   1121  OD1 ASN B  10      -5.246  34.616  -7.365  1.00  0.00           O
ATOM   1122  ND2 ASN B  10      -6.237  32.687  -7.946  1.00  0.00           N
ATOM   1123  HA  ASN B  10      -5.794  33.655  -4.604  1.00  0.00           H
ATOM   1124  HB2 ASN B  10      -8.188  33.766  -6.491  1.00  0.00           H
ATOM   1125  HN  ASN B  10      -7.874  31.535  -4.825  1.00  0.00           H
ATOM   1126  HB3 ASN B  10      -7.253  35.191  -5.996  1.00  0.00           H
ATOM   1127 HD22 ASN B  10      -5.545  32.494  -8.642  1.00  0.00           H
ATOM   1128 HD21 ASN B  10      -6.981  32.031  -7.812  1.00  0.00           H
ATOM   1129  N   PRO B  11      -7.378  34.292  -2.480  1.00  0.00           N
ATOM   1130  CA  PRO B  11      -8.400  34.785  -1.567  1.00  0.00           C
ATOM   1131  C   PRO B  11      -9.186  35.924  -2.172  1.00  0.00           C
ATOM   1132  O   PRO B  11      -8.555  36.833  -2.685  1.00  0.00           O
ATOM   1133  CB  PRO B  11      -7.538  35.220  -0.355  1.00  0.00           C
ATOM   1134  CG  PRO B  11      -6.126  35.403  -0.948  1.00  0.00           C
ATOM   1135  CD  PRO B  11      -6.011  34.242  -1.955  1.00  0.00           C
ATOM   1136  HA  PRO B  11      -9.068  33.978  -1.252  1.00  0.00           H
ATOM   1137  HD3 PRO B  11      -5.826  33.320  -1.394  1.00  0.00           H
ATOM   1138  HD2 PRO B  11      -5.168  34.402  -2.629  1.00  0.00           H
ATOM   1139  HG3 PRO B  11      -5.328  35.414  -0.187  1.00  0.00           H
ATOM   1140  HG2 PRO B  11      -6.111  36.350  -1.505  1.00  0.00           H
ATOM   1141  HB2 PRO B  11      -7.899  36.136   0.130  1.00  0.00           H
ATOM   1142  HB3 PRO B  11      -7.505  34.411   0.393  1.00  0.00           H
ATOM   1143  N   LEU B  12     -10.542  35.888  -2.108  1.00  0.00           N
ATOM   1144  CA  LEU B  12     -11.351  37.069  -2.414  1.00  0.00           C
ATOM   1145  C   LEU B  12     -12.253  37.242  -1.212  1.00  0.00           C
ATOM   1146  O   LEU B  12     -12.604  36.230  -0.629  1.00  0.00           O
ATOM   1147  CB  LEU B  12     -12.310  37.005  -3.644  1.00  0.00           C
ATOM   1148  CG  LEU B  12     -11.667  36.742  -5.040  1.00  0.00           C
ATOM   1149  CD1 LEU B  12     -12.763  36.572  -6.129  1.00  0.00           C
ATOM   1150  CD2 LEU B  12     -10.754  37.909  -5.443  1.00  0.00           C
ATOM   1151  HA  LEU B  12     -10.700  37.947  -2.495  1.00  0.00           H
ATOM   1152  HB2 LEU B  12     -13.067  36.237  -3.457  1.00  0.00           H
ATOM   1153  HN  LEU B  12     -11.024  35.089  -1.742  1.00  0.00           H
ATOM   1154  HG  LEU B  12     -11.017  35.853  -5.048  1.00  0.00           H
ATOM   1155  HB3 LEU B  12     -12.857  37.957  -3.703  1.00  0.00           H
ATOM   1156 HD21 LEU B  12     -10.365  37.753  -6.459  1.00  0.00           H
ATOM   1157 HD22 LEU B  12     -11.297  38.862  -5.420  1.00  0.00           H
ATOM   1158 HD23 LEU B  12      -9.921  37.931  -4.733  1.00  0.00           H
ATOM   1159 HD11 LEU B  12     -12.309  36.334  -7.103  1.00  0.00           H
ATOM   1160 HD12 LEU B  12     -13.467  35.767  -5.874  1.00  0.00           H
ATOM   1161 HD13 LEU B  12     -13.323  37.512  -6.222  1.00  0.00           H
ATOM   1162  N   CYS B  13     -12.658  38.476  -0.837  1.00  0.00           N
ATOM   1163  CA  CYS B  13     -13.740  38.626   0.134  1.00  0.00           C
ATOM   1164  C   CYS B  13     -14.989  38.681  -0.706  1.00  0.00           C
ATOM   1165  O   CYS B  13     -14.867  38.784  -1.915  1.00  0.00           O
ATOM   1166  CB  CYS B  13     -13.672  39.942   0.961  1.00  0.00           C
ATOM   1167  SG  CYS B  13     -13.148  39.664   2.682  1.00  0.00           S
ATOM   1168  HA  CYS B  13     -13.808  37.770   0.821  1.00  0.00           H
ATOM   1169  HB2 CYS B  13     -13.005  40.661   0.478  1.00  0.00           H
ATOM   1170  HN  CYS B  13     -12.343  39.292  -1.326  1.00  0.00           H
ATOM   1171  HG1 CYS B  13     -13.200  40.612   3.019  1.00  0.00           H
ATOM   1172  HB3 CYS B  13     -14.659  40.412   1.025  1.00  0.00           H
ATOM   1173  N   CYS B  14     -16.182  38.651  -0.072  1.00  0.00           N
ATOM   1174  CA  CYS B  14     -17.414  38.949  -0.797  1.00  0.00           C
ATOM   1175  C   CYS B  14     -18.277  39.780   0.116  1.00  0.00           C
ATOM   1176  O   CYS B  14     -18.117  39.651   1.320  1.00  0.00           O
ATOM   1177  CB  CYS B  14     -18.155  37.681  -1.290  1.00  0.00           C
ATOM   1178  SG  CYS B  14     -17.003  36.689  -2.299  1.00  0.00           S
ATOM   1179  HA  CYS B  14     -17.179  39.584  -1.662  1.00  0.00           H
ATOM   1180  HB2 CYS B  14     -18.518  37.095  -0.433  1.00  0.00           H
ATOM   1181  HN  CYS B  14     -16.239  38.494   0.917  1.00  0.00           H
ATOM   1182  HG1 CYS B  14     -17.500  35.813  -2.282  1.00  0.00           H
ATOM   1183  HB3 CYS B  14     -19.021  37.957  -1.910  1.00  0.00           H
ATOM   1184  N   ALA B  15     -19.176  40.638  -0.419  1.00  0.00           N
ATOM   1185  CA  ALA B  15     -19.977  41.480   0.466  1.00  0.00           C
ATOM   1186  C   ALA B  15     -20.637  40.622   1.520  1.00  0.00           C
ATOM   1187  O   ALA B  15     -20.638  41.006   2.680  1.00  0.00           O
ATOM   1188  CB  ALA B  15     -21.070  42.252  -0.318  1.00  0.00           C
ATOM   1189  HA  ALA B  15     -19.306  42.213   0.949  1.00  0.00           H
ATOM   1190  HB1 ALA B  15     -21.679  42.853   0.375  1.00  0.00           H
ATOM   1191  HB2 ALA B  15     -20.603  42.928  -1.051  1.00  0.00           H
ATOM   1192  HB3 ALA B  15     -21.729  41.551  -0.853  1.00  0.00           H
ATOM   1193  HN  ALA B  15     -19.289  40.727  -1.411  1.00  0.00           H
ATOM   1194  N   THR B  16     -21.197  39.457   1.121  1.00  0.00           N
ATOM   1195  CA  THR B  16     -21.912  38.610   2.072  1.00  0.00           C
ATOM   1196  C   THR B  16     -21.806  37.183   1.575  1.00  0.00           C
ATOM   1197  O   THR B  16     -22.422  36.923   0.553  1.00  0.00           O
ATOM   1198  CB  THR B  16     -23.383  39.114   2.067  1.00  0.00           C
ATOM   1199  OG1 THR B  16     -23.384  40.547   2.210  1.00  0.00           O
ATOM   1200  CG2 THR B  16     -24.188  38.476   3.225  1.00  0.00           C
ATOM   1201  HA  THR B  16     -21.485  38.696   3.085  1.00  0.00           H
ATOM   1202  HB  THR B  16     -23.849  38.863   1.099  1.00  0.00           H
ATOM   1203  HG1 THR B  16     -24.259  40.922   2.182  1.00  0.00           H
ATOM   1204  HN  THR B  16     -21.191  39.184   0.156  1.00  0.00           H
ATOM   1205 HG23 THR B  16     -24.045  37.385   3.236  1.00  0.00           H
ATOM   1206 HG21 THR B  16     -23.836  38.899   4.176  1.00  0.00           H
ATOM   1207 HG22 THR B  16     -25.260  38.702   3.119  1.00  0.00           H
ATOM   1208  N   ASN B  17     -21.046  36.248   2.209  1.00  0.00           N
ATOM   1209  CA  ASN B  17     -20.886  34.927   1.592  1.00  0.00           C
ATOM   1210  C   ASN B  17     -22.142  34.105   1.780  1.00  0.00           C
ATOM   1211  O   ASN B  17     -23.128  34.650   2.251  1.00  0.00           O
ATOM   1212  CB  ASN B  17     -19.584  34.152   1.952  1.00  0.00           C
ATOM   1213  CG  ASN B  17     -18.954  33.391   0.797  1.00  0.00           C
ATOM   1214  OD1 ASN B  17     -19.166  33.729  -0.358  1.00  0.00           O
ATOM   1215  ND2 ASN B  17     -18.131  32.352   1.055  1.00  0.00           N
ATOM   1216  HA  ASN B  17     -20.804  35.144   0.518  1.00  0.00           H
ATOM   1217  HB2 ASN B  17     -18.837  34.886   2.277  1.00  0.00           H
ATOM   1218  HN  ASN B  17     -20.584  36.440   3.076  1.00  0.00           H
ATOM   1219  HB3 ASN B  17     -19.789  33.474   2.790  1.00  0.00           H
ATOM   1220 HD22 ASN B  17     -17.657  31.909   0.292  1.00  0.00           H
ATOM   1221 HD21 ASN B  17     -17.977  32.018   1.985  1.00  0.00           H
ATOM   1222  N   VAL B  18     -22.148  32.814   1.371  1.00  0.00           N
ATOM   1223  CA  VAL B  18     -23.407  32.181   1.002  1.00  0.00           C
ATOM   1224  C   VAL B  18     -23.245  30.688   0.849  1.00  0.00           C
ATOM   1225  O   VAL B  18     -23.335  30.185  -0.260  1.00  0.00           O
ATOM   1226  CB  VAL B  18     -23.798  32.770  -0.392  1.00  0.00           C
ATOM   1227  CG1 VAL B  18     -24.585  34.101  -0.263  1.00  0.00           C
ATOM   1228  CG2 VAL B  18     -22.516  32.892  -1.274  1.00  0.00           C
ATOM   1229  HA  VAL B  18     -24.180  32.339   1.773  1.00  0.00           H
ATOM   1230  HB  VAL B  18     -24.499  32.087  -0.900  1.00  0.00           H
ATOM   1231  HN  VAL B  18     -21.311  32.325   1.126  1.00  0.00           H
ATOM   1232 HG11 VAL B  18     -25.210  34.267  -1.150  1.00  0.00           H
ATOM   1233 HG12 VAL B  18     -25.269  34.057   0.591  1.00  0.00           H
ATOM   1234 HG13 VAL B  18     -23.916  34.961  -0.133  1.00  0.00           H
ATOM   1235 HG21 VAL B  18     -22.739  33.138  -2.304  1.00  0.00           H
ATOM   1236 HG22 VAL B  18     -21.854  33.688  -0.926  1.00  0.00           H
ATOM   1237 HG23 VAL B  18     -21.945  31.951  -1.294  1.00  0.00           H
ATOM   1238  N   LEU B  19     -23.016  29.935   1.942  1.00  0.00           N
ATOM   1239  CA  LEU B  19     -22.885  28.482   1.819  1.00  0.00           C
ATOM   1240  C   LEU B  19     -21.554  28.184   1.147  1.00  0.00           C
ATOM   1241  O   LEU B  19     -20.830  27.381   1.715  1.00  0.00           O
ATOM   1242  CB  LEU B  19     -24.159  27.867   1.176  1.00  0.00           C
ATOM   1243  CG  LEU B  19     -25.472  28.535   1.658  1.00  0.00           C
ATOM   1244  CD1 LEU B  19     -26.685  27.938   0.893  1.00  0.00           C
ATOM   1245  CD2 LEU B  19     -25.601  28.454   3.208  1.00  0.00           C
ATOM   1246  HA  LEU B  19     -22.826  28.071   2.843  1.00  0.00           H
ATOM   1247  HB2 LEU B  19     -24.080  27.929   0.085  1.00  0.00           H
ATOM   1248  HN  LEU B  19     -22.961  30.366   2.840  1.00  0.00           H
ATOM   1249  HG  LEU B  19     -25.459  29.592   1.373  1.00  0.00           H
ATOM   1250  HB3 LEU B  19     -24.274  26.814   1.459  1.00  0.00           H
ATOM   1251 HD21 LEU B  19     -26.650  28.525   3.521  1.00  0.00           H
ATOM   1252 HD22 LEU B  19     -25.048  29.282   3.674  1.00  0.00           H
ATOM   1253 HD23 LEU B  19     -25.185  27.524   3.614  1.00  0.00           H
ATOM   1254 HD11 LEU B  19     -27.637  28.347   1.267  1.00  0.00           H
ATOM   1255 HD12 LEU B  19     -26.591  28.183  -0.172  1.00  0.00           H
ATOM   1256 HD13 LEU B  19     -26.715  26.848   0.960  1.00  0.00           H
ATOM   1257  N   ASP B  20     -21.199  28.847   0.009  1.00  0.00           N
ATOM   1258  CA  ASP B  20     -19.837  29.366  -0.222  1.00  0.00           C
ATOM   1259  C   ASP B  20     -19.193  29.013  -1.560  1.00  0.00           C
ATOM   1260  O   ASP B  20     -18.034  28.642  -1.521  1.00  0.00           O
ATOM   1261  CB  ASP B  20     -18.896  29.193   1.013  1.00  0.00           C
ATOM   1262  CG  ASP B  20     -19.471  29.758   2.287  1.00  0.00           C
ATOM   1263  OD1 ASP B  20     -20.157  30.815   2.246  1.00  0.00           O
ATOM   1264  OD2 ASP B  20     -19.239  29.125   3.350  1.00  0.00           O
ATOM   1265  HA  ASP B  20     -19.945  30.459  -0.307  1.00  0.00           H
ATOM   1266  HB2 ASP B  20     -18.717  28.134   1.214  1.00  0.00           H
ATOM   1267  HN  ASP B  20     -21.904  29.194  -0.605  1.00  0.00           H
ATOM   1268  HB3 ASP B  20     -17.908  29.647   0.844  1.00  0.00           H
ATOM   1269  N   LEU B  21     -19.860  29.111  -2.745  1.00  0.00           N
ATOM   1270  CA  LEU B  21     -19.286  28.678  -4.042  1.00  0.00           C
ATOM   1271  C   LEU B  21     -19.362  29.850  -4.996  1.00  0.00           C
ATOM   1272  O   LEU B  21     -18.321  30.160  -5.537  1.00  0.00           O
ATOM   1273  CB  LEU B  21     -19.900  27.445  -4.800  1.00  0.00           C
ATOM   1274  CG  LEU B  21     -19.158  26.066  -4.878  1.00  0.00           C
ATOM   1275  CD1 LEU B  21     -20.052  25.031  -5.615  1.00  0.00           C
ATOM   1276  CD2 LEU B  21     -17.786  26.139  -5.597  1.00  0.00           C
ATOM   1277  HA  LEU B  21     -18.224  28.471  -3.898  1.00  0.00           H
ATOM   1278  HB2 LEU B  21     -20.889  27.263  -4.371  1.00  0.00           H
ATOM   1279  HN  LEU B  21     -20.785  29.482  -2.744  1.00  0.00           H
ATOM   1280  HG  LEU B  21     -18.988  25.617  -3.894  1.00  0.00           H
ATOM   1281  HB3 LEU B  21     -20.020  27.705  -5.862  1.00  0.00           H
ATOM   1282 HD21 LEU B  21     -17.271  25.166  -5.550  1.00  0.00           H
ATOM   1283 HD22 LEU B  21     -17.929  26.392  -6.651  1.00  0.00           H
ATOM   1284 HD23 LEU B  21     -17.133  26.895  -5.146  1.00  0.00           H
ATOM   1285 HD11 LEU B  21     -19.528  24.064  -5.680  1.00  0.00           H
ATOM   1286 HD12 LEU B  21     -21.000  24.878  -5.076  1.00  0.00           H
ATOM   1287 HD13 LEU B  21     -20.281  25.372  -6.636  1.00  0.00           H
ATOM   1288  N   ILE B  22     -20.507  30.521  -5.273  1.00  0.00           N
ATOM   1289  CA  ILE B  22     -20.447  31.793  -6.003  1.00  0.00           C
ATOM   1290  C   ILE B  22     -20.540  32.843  -4.921  1.00  0.00           C
ATOM   1291  O   ILE B  22     -21.102  32.520  -3.889  1.00  0.00           O
ATOM   1292  CB  ILE B  22     -21.526  32.056  -7.108  1.00  0.00           C
ATOM   1293  CG1 ILE B  22     -22.071  30.771  -7.799  1.00  0.00           C
ATOM   1294  CG2 ILE B  22     -21.009  33.061  -8.182  1.00  0.00           C
ATOM   1295  HA  ILE B  22     -19.476  31.899  -6.496  1.00  0.00           H
ATOM   1296  HB  ILE B  22     -22.396  32.527  -6.621  1.00  0.00           H
ATOM   1297  CD  ILE B  22     -20.980  29.858  -8.397  1.00  0.00           C
ATOM   1298  HD3 ILE B  22     -20.302  29.530  -7.604  1.00  0.00           H
ATOM   1299  HD2 ILE B  22     -20.409  30.393  -9.170  1.00  0.00           H
ATOM   1300  HD1 ILE B  22     -21.434  28.966  -8.855  1.00  0.00           H
ATOM   1301  HN  ILE B  22     -21.384  30.231  -4.895  1.00  0.00           H
ATOM   1302 HG12 ILE B  22     -22.675  30.204  -7.079  1.00  0.00           H
ATOM   1303 HG13 ILE B  22     -22.743  31.041  -8.627  1.00  0.00           H
ATOM   1304 HG21 ILE B  22     -21.760  33.239  -8.963  1.00  0.00           H
ATOM   1305 HG22 ILE B  22     -20.789  34.028  -7.720  1.00  0.00           H
ATOM   1306 HG23 ILE B  22     -20.094  32.701  -8.676  1.00  0.00           H
ATOM   1307  N   GLY B  23     -20.031  34.080  -5.108  1.00  0.00           N
ATOM   1308  CA  GLY B  23     -20.375  35.177  -4.205  1.00  0.00           C
ATOM   1309  C   GLY B  23     -20.845  36.341  -5.041  1.00  0.00           C
ATOM   1310  O   GLY B  23     -20.931  36.183  -6.248  1.00  0.00           O
ATOM   1311  HN  GLY B  23     -19.438  34.291  -5.885  1.00  0.00           H
ATOM   1312  HA2 GLY B  23     -21.179  34.922  -3.500  1.00  0.00           H
ATOM   1313  HA3 GLY B  23     -19.490  35.467  -3.625  1.00  0.00           H
ATOM   1314  N   VAL B  24     -21.138  37.509  -4.423  1.00  0.00           N
ATOM   1315  CA  VAL B  24     -21.470  38.713  -5.192  1.00  0.00           C
ATOM   1316  C   VAL B  24     -20.472  39.769  -4.793  1.00  0.00           C
ATOM   1317  O   VAL B  24     -20.076  39.759  -3.638  1.00  0.00           O
ATOM   1318  CB  VAL B  24     -22.948  39.165  -4.988  1.00  0.00           C
ATOM   1319  CG1 VAL B  24     -23.150  40.703  -5.101  1.00  0.00           C
ATOM   1320  CG2 VAL B  24     -23.881  38.450  -6.007  1.00  0.00           C
ATOM   1321  HA  VAL B  24     -21.324  38.532  -6.262  1.00  0.00           H
ATOM   1322  HB  VAL B  24     -23.231  38.889  -3.960  1.00  0.00           H
ATOM   1323  HN  VAL B  24     -21.094  37.586  -3.424  1.00  0.00           H
ATOM   1324 HG11 VAL B  24     -24.213  40.956  -4.963  1.00  0.00           H
ATOM   1325 HG12 VAL B  24     -22.579  41.234  -4.324  1.00  0.00           H
ATOM   1326 HG13 VAL B  24     -22.834  41.068  -6.089  1.00  0.00           H
ATOM   1327 HG21 VAL B  24     -24.937  38.637  -5.759  1.00  0.00           H
ATOM   1328 HG22 VAL B  24     -23.696  38.829  -7.024  1.00  0.00           H
ATOM   1329 HG23 VAL B  24     -23.711  37.364  -6.017  1.00  0.00           H
ATOM   1330  N   ASP B  25     -20.057  40.669  -5.720  1.00  0.00           N
ATOM   1331  CA  ASP B  25     -19.081  41.695  -5.374  1.00  0.00           C
ATOM   1332  C   ASP B  25     -17.918  41.002  -4.705  1.00  0.00           C
ATOM   1333  O   ASP B  25     -17.770  41.144  -3.502  1.00  0.00           O
ATOM   1334  CB  ASP B  25     -19.786  42.758  -4.492  1.00  0.00           C
ATOM   1335  CG  ASP B  25     -20.937  43.426  -5.201  1.00  0.00           C
ATOM   1336  OD1 ASP B  25     -21.058  43.287  -6.449  1.00  0.00           O
ATOM   1337  OD2 ASP B  25     -21.740  44.106  -4.505  1.00  0.00           O
ATOM   1338  HA  ASP B  25     -18.697  42.198  -6.278  1.00  0.00           H
ATOM   1339  HB2 ASP B  25     -20.159  42.300  -3.564  1.00  0.00           H
ATOM   1340  HN  ASP B  25     -20.418  40.670  -6.654  1.00  0.00           H
ATOM   1341  HB3 ASP B  25     -19.060  43.532  -4.221  1.00  0.00           H
ATOM   1342  N   CYS B  26     -17.117  40.233  -5.482  1.00  0.00           N
ATOM   1343  CA  CYS B  26     -16.055  39.410  -4.899  1.00  0.00           C
ATOM   1344  C   CYS B  26     -14.717  40.040  -5.213  1.00  0.00           C
ATOM   1345  O   CYS B  26     -14.477  40.207  -6.397  1.00  0.00           O
ATOM   1346  CB  CYS B  26     -16.160  37.980  -5.485  1.00  0.00           C
ATOM   1347  SG  CYS B  26     -17.882  37.408  -5.313  1.00  0.00           S
ATOM   1348  HA  CYS B  26     -16.203  39.308  -3.820  1.00  0.00           H
ATOM   1349  HB2 CYS B  26     -15.916  37.991  -6.557  1.00  0.00           H
ATOM   1350  HN  CYS B  26     -17.252  40.188  -6.475  1.00  0.00           H
ATOM   1351  HG1 CYS B  26     -17.746  36.459  -5.618  1.00  0.00           H
ATOM   1352  HB3 CYS B  26     -15.479  37.292  -4.959  1.00  0.00           H
ATOM   1353  N   LYS B  27     -13.855  40.417  -4.230  1.00  0.00           N
ATOM   1354  CA  LYS B  27     -12.691  41.263  -4.533  1.00  0.00           C
ATOM   1355  C   LYS B  27     -11.429  40.891  -3.754  1.00  0.00           C
ATOM   1356  O   LYS B  27     -11.542  40.162  -2.785  1.00  0.00           O
ATOM   1357  CB  LYS B  27     -13.118  42.718  -4.212  1.00  0.00           C
ATOM   1358  CG  LYS B  27     -14.360  43.279  -4.976  1.00  0.00           C
ATOM   1359  CD  LYS B  27     -15.652  43.397  -4.112  1.00  0.00           C
ATOM   1360  CE  LYS B  27     -15.687  44.679  -3.232  1.00  0.00           C
ATOM   1361  NZ  LYS B  27     -16.835  44.727  -2.295  1.00  0.00           N
ATOM   1362  HA  LYS B  27     -12.419  41.192  -5.597  1.00  0.00           H
ATOM   1363  HB2 LYS B  27     -13.352  42.673  -3.145  1.00  0.00           H
ATOM   1364  HN  LYS B  27     -14.051  40.229  -3.266  1.00  0.00           H
ATOM   1365  HG2 LYS B  27     -14.140  44.272  -5.400  1.00  0.00           H
ATOM   1366  HB3 LYS B  27     -12.249  43.371  -4.375  1.00  0.00           H
ATOM   1367  HD2 LYS B  27     -16.534  43.433  -4.772  1.00  0.00           H
ATOM   1368  HG3 LYS B  27     -14.579  42.617  -5.819  1.00  0.00           H
ATOM   1369  HE2 LYS B  27     -14.763  44.757  -2.655  1.00  0.00           H
ATOM   1370  HD3 LYS B  27     -15.734  42.502  -3.480  1.00  0.00           H
ATOM   1371  HZ1 LYS B  27     -16.939  43.837  -1.691  1.00  0.00           H
ATOM   1372  HZ2 LYS B  27     -17.776  44.849  -2.805  1.00  0.00           H
ATOM   1373  HZ3 LYS B  27     -16.756  45.568  -1.617  1.00  0.00           H
ATOM   1374  HE3 LYS B  27     -15.708  45.562  -3.882  1.00  0.00           H
ATOM   1375  N   THR B  28     -10.227  41.364  -4.188  1.00  0.00           N
ATOM   1376  CA  THR B  28      -8.922  40.782  -3.799  1.00  0.00           C
ATOM   1377  C   THR B  28      -8.072  41.480  -2.729  1.00  0.00           C
ATOM   1378  O   THR B  28      -8.271  42.667  -2.563  1.00  0.00           O
ATOM   1379  CB  THR B  28      -8.039  40.868  -5.091  1.00  0.00           C
ATOM   1380  OG1 THR B  28      -8.238  42.186  -5.623  1.00  0.00           O
ATOM   1381  CG2 THR B  28      -8.419  39.898  -6.238  1.00  0.00           C
ATOM   1382  HA  THR B  28      -9.074  39.731  -3.540  1.00  0.00           H
ATOM   1383  HB  THR B  28      -6.974  40.702  -4.850  1.00  0.00           H
ATOM   1384  HG1 THR B  28      -7.757  42.331  -6.431  1.00  0.00           H
ATOM   1385  HN  THR B  28     -10.224  42.056  -4.906  1.00  0.00           H
ATOM   1386 HG23 THR B  28      -9.459  40.063  -6.551  1.00  0.00           H
ATOM   1387 HG21 THR B  28      -7.772  40.073  -7.110  1.00  0.00           H
ATOM   1388 HG22 THR B  28      -8.266  38.858  -5.933  1.00  0.00           H
ATOM   1389  N   PRO B  29      -7.100  40.814  -2.029  1.00  0.00           N
ATOM   1390  CA  PRO B  29      -5.856  41.409  -1.499  1.00  0.00           C
ATOM   1391  C   PRO B  29      -5.344  42.842  -1.367  1.00  0.00           C
ATOM   1392  O   PRO B  29      -5.653  43.634  -2.225  1.00  0.00           O
ATOM   1393  CB  PRO B  29      -5.546  40.449  -0.335  1.00  0.00           C
ATOM   1394  CG  PRO B  29      -6.046  39.074  -0.841  1.00  0.00           C
ATOM   1395  CD  PRO B  29      -7.165  39.366  -1.877  1.00  0.00           C
ATOM   1396  HA  PRO B  29      -5.189  41.103  -2.315  1.00  0.00           H
ATOM   1397  HD3 PRO B  29      -8.135  39.041  -1.477  1.00  0.00           H
ATOM   1398  HD2 PRO B  29      -6.960  38.855  -2.831  1.00  0.00           H
ATOM   1399  HG3 PRO B  29      -6.376  38.429  -0.010  1.00  0.00           H
ATOM   1400  HG2 PRO B  29      -5.205  38.580  -1.354  1.00  0.00           H
ATOM   1401  HB2 PRO B  29      -4.492  40.381  -0.045  1.00  0.00           H
ATOM   1402  HB3 PRO B  29      -6.084  40.829   0.535  1.00  0.00           H
ATOM   1403  N   THR B  30      -4.466  43.207  -0.395  1.00  0.00           N
ATOM   1404  CA  THR B  30      -3.266  44.041  -0.686  1.00  0.00           C
ATOM   1405  C   THR B  30      -2.330  43.815   0.478  1.00  0.00           C
ATOM   1406  O   THR B  30      -1.255  43.263   0.316  1.00  0.00           O
ATOM   1407  CB  THR B  30      -3.157  45.598  -0.867  1.00  0.00           C
ATOM   1408  OG1 THR B  30      -4.064  46.291  -0.022  1.00  0.00           O
ATOM   1409  CG2 THR B  30      -3.218  46.107  -2.332  1.00  0.00           C
ATOM   1410  HA  THR B  30      -2.795  43.605  -1.577  1.00  0.00           H
ATOM   1411  HB  THR B  30      -2.170  45.959  -0.527  1.00  0.00           H
ATOM   1412  HG1 THR B  30      -4.927  46.158  -0.379  1.00  0.00           H
ATOM   1413  HN  THR B  30      -4.471  42.689   0.460  1.00  0.00           H
ATOM   1414 HG23 THR B  30      -2.510  45.569  -2.980  1.00  0.00           H
ATOM   1415 HG21 THR B  30      -4.229  45.981  -2.719  1.00  0.00           H
ATOM   1416 HG22 THR B  30      -2.967  47.175  -2.388  1.00  0.00           H
ATOM   1417  N   ILE B  31      -2.746  44.261   1.681  1.00  0.00           N
ATOM   1418  CA  ILE B  31      -1.925  43.972   2.844  1.00  0.00           C
ATOM   1419  C   ILE B  31      -1.816  42.471   2.956  1.00  0.00           C
ATOM   1420  O   ILE B  31      -2.639  41.752   2.409  1.00  0.00           O
ATOM   1421  CB  ILE B  31      -2.475  44.527   4.188  1.00  0.00           C
ATOM   1422  CG1 ILE B  31      -3.951  44.081   4.435  1.00  0.00           C
ATOM   1423  CG2 ILE B  31      -2.310  46.073   4.234  1.00  0.00           C
ATOM   1424  HA  ILE B  31      -0.921  44.392   2.663  1.00  0.00           H
ATOM   1425  HB  ILE B  31      -1.845  44.117   4.995  1.00  0.00           H
ATOM   1426  CD  ILE B  31      -4.254  43.848   5.938  1.00  0.00           C
ATOM   1427  HD3 ILE B  31      -5.340  43.757   6.079  1.00  0.00           H
ATOM   1428  HD2 ILE B  31      -3.885  44.670   6.564  1.00  0.00           H
ATOM   1429  HD1 ILE B  31      -3.780  42.917   6.288  1.00  0.00           H
ATOM   1430  HN  ILE B  31      -3.612  44.753   1.790  1.00  0.00           H
ATOM   1431 HG12 ILE B  31      -4.639  44.837   4.024  1.00  0.00           H
ATOM   1432 HG13 ILE B  31      -4.181  43.133   3.923  1.00  0.00           H
ATOM   1433 HG21 ILE B  31      -2.666  46.470   5.193  1.00  0.00           H
ATOM   1434 HG22 ILE B  31      -1.250  46.352   4.128  1.00  0.00           H
ATOM   1435 HG23 ILE B  31      -2.875  46.551   3.422  1.00  0.00           H
ATOM   1436  N   ALA B  32      -0.791  41.988   3.683  1.00  0.00           N
ATOM   1437  CA  ALA B  32      -0.683  40.556   3.902  1.00  0.00           C
ATOM   1438  C   ALA B  32      -1.938  40.046   4.580  1.00  0.00           C
ATOM   1439  O   ALA B  32      -2.445  40.736   5.449  1.00  0.00           O
ATOM   1440  CB  ALA B  32       0.500  40.269   4.854  1.00  0.00           C
ATOM   1441  HA  ALA B  32      -0.507  40.068   2.929  1.00  0.00           H
ATOM   1442  HB1 ALA B  32       0.577  39.192   5.037  1.00  0.00           H
ATOM   1443  HB2 ALA B  32       1.447  40.648   4.445  1.00  0.00           H
ATOM   1444  HB3 ALA B  32       0.315  40.772   5.809  1.00  0.00           H
ATOM   1445  HN  ALA B  32      -0.104  42.599   4.075  1.00  0.00           H
ATOM   1446  N   VAL B  33      -2.426  38.840   4.210  1.00  0.00           N
ATOM   1447  CA  VAL B  33      -3.499  38.178   4.953  1.00  0.00           C
ATOM   1448  C   VAL B  33      -2.853  36.902   5.451  1.00  0.00           C
ATOM   1449  O   VAL B  33      -3.229  35.808   5.064  1.00  0.00           O
ATOM   1450  CB  VAL B  33      -4.789  38.028   4.091  1.00  0.00           C
ATOM   1451  CG1 VAL B  33      -5.453  39.422   3.910  1.00  0.00           C
ATOM   1452  CG2 VAL B  33      -4.557  37.381   2.698  1.00  0.00           C
ATOM   1453  HA  VAL B  33      -3.788  38.731   5.863  1.00  0.00           H
ATOM   1454  HB  VAL B  33      -5.470  37.376   4.659  1.00  0.00           H
ATOM   1455  HN  VAL B  33      -2.003  38.329   3.460  1.00  0.00           H
ATOM   1456 HG11 VAL B  33      -6.371  39.334   3.314  1.00  0.00           H
ATOM   1457 HG12 VAL B  33      -5.722  39.864   4.883  1.00  0.00           H
ATOM   1458 HG13 VAL B  33      -4.768  40.110   3.391  1.00  0.00           H
ATOM   1459 HG21 VAL B  33      -5.523  37.221   2.194  1.00  0.00           H
ATOM   1460 HG22 VAL B  33      -3.939  38.024   2.052  1.00  0.00           H
ATOM   1461 HG23 VAL B  33      -4.068  36.403   2.797  1.00  0.00           H
ATOM   1462  N   ASP B  34      -1.822  37.083   6.308  1.00  0.00           N
ATOM   1463  CA  ASP B  34      -0.881  36.005   6.611  1.00  0.00           C
ATOM   1464  C   ASP B  34      -1.512  34.724   7.118  1.00  0.00           C
ATOM   1465  O   ASP B  34      -1.151  33.665   6.631  1.00  0.00           O
ATOM   1466  CB  ASP B  34       0.141  36.453   7.693  1.00  0.00           C
ATOM   1467  CG  ASP B  34       0.797  37.785   7.438  1.00  0.00           C
ATOM   1468  OD1 ASP B  34       0.080  38.813   7.576  1.00  0.00           O
ATOM   1469  OD2 ASP B  34       2.015  37.830   7.117  1.00  0.00           O
ATOM   1470  HA  ASP B  34      -0.320  35.793   5.687  1.00  0.00           H
ATOM   1471  HB2 ASP B  34      -0.381  36.568   8.652  1.00  0.00           H
ATOM   1472  HN  ASP B  34      -1.617  38.002   6.652  1.00  0.00           H
ATOM   1473  HB3 ASP B  34       0.903  35.668   7.794  1.00  0.00           H
ATOM   1474  N   THR B  35      -2.422  34.809   8.119  1.00  0.00           N
ATOM   1475  CA  THR B  35      -2.901  33.621   8.832  1.00  0.00           C
ATOM   1476  C   THR B  35      -4.394  33.689   9.008  1.00  0.00           C
ATOM   1477  O   THR B  35      -4.935  34.748   8.756  1.00  0.00           O
ATOM   1478  CB  THR B  35      -2.286  33.580  10.257  1.00  0.00           C
ATOM   1479  OG1 THR B  35      -2.802  34.664  11.050  1.00  0.00           O
ATOM   1480  CG2 THR B  35      -0.741  33.671  10.208  1.00  0.00           C
ATOM   1481  HA  THR B  35      -2.656  32.695   8.287  1.00  0.00           H
ATOM   1482  HB  THR B  35      -2.591  32.631  10.730  1.00  0.00           H
ATOM   1483  HG1 THR B  35      -2.451  34.654  11.936  1.00  0.00           H
ATOM   1484  HN  THR B  35      -2.740  35.696   8.439  1.00  0.00           H
ATOM   1485 HG23 THR B  35      -0.425  34.713  10.081  1.00  0.00           H
ATOM   1486 HG21 THR B  35      -0.322  33.299  11.155  1.00  0.00           H
ATOM   1487 HG22 THR B  35      -0.336  33.088   9.372  1.00  0.00           H
ATOM   1488  N   GLY B  36      -5.085  32.615   9.452  1.00  0.00           N
ATOM   1489  CA  GLY B  36      -6.531  32.711   9.618  1.00  0.00           C
ATOM   1490  C   GLY B  36      -6.873  33.795  10.615  1.00  0.00           C
ATOM   1491  O   GLY B  36      -7.804  34.551  10.385  1.00  0.00           O
ATOM   1492  HN  GLY B  36      -4.630  31.757   9.695  1.00  0.00           H
ATOM   1493  HA2 GLY B  36      -6.990  32.918   8.639  1.00  0.00           H
ATOM   1494  HA3 GLY B  36      -6.942  31.758   9.983  1.00  0.00           H
ATOM   1495  N   ALA B  37      -6.141  33.886  11.748  1.00  0.00           N
ATOM   1496  CA  ALA B  37      -6.479  34.892  12.755  1.00  0.00           C
ATOM   1497  C   ALA B  37      -6.311  36.292  12.202  1.00  0.00           C
ATOM   1498  O   ALA B  37      -7.219  37.094  12.340  1.00  0.00           O
ATOM   1499  CB  ALA B  37      -5.597  34.747  14.023  1.00  0.00           C
ATOM   1500  HA  ALA B  37      -7.530  34.742  13.056  1.00  0.00           H
ATOM   1501  HB1 ALA B  37      -5.878  35.505  14.772  1.00  0.00           H
ATOM   1502  HB2 ALA B  37      -5.735  33.747  14.465  1.00  0.00           H
ATOM   1503  HB3 ALA B  37      -4.533  34.876  13.775  1.00  0.00           H
ATOM   1504  HN  ALA B  37      -5.376  33.261  11.921  1.00  0.00           H
ATOM   1505  N   ILE B  38      -5.153  36.600  11.578  1.00  0.00           N
ATOM   1506  CA  ILE B  38      -4.930  37.948  11.047  1.00  0.00           C
ATOM   1507  C   ILE B  38      -5.895  38.181   9.904  1.00  0.00           C
ATOM   1508  O   ILE B  38      -6.434  39.272   9.790  1.00  0.00           O
ATOM   1509  CB  ILE B  38      -3.443  38.167  10.625  1.00  0.00           C
ATOM   1510  CG1 ILE B  38      -2.530  38.198  11.891  1.00  0.00           C
ATOM   1511  CG2 ILE B  38      -3.271  39.445   9.754  1.00  0.00           C
ATOM   1512  HA  ILE B  38      -5.151  38.675  11.842  1.00  0.00           H
ATOM   1513  HB  ILE B  38      -3.145  37.315  10.001  1.00  0.00           H
ATOM   1514  CD  ILE B  38      -1.013  38.057  11.588  1.00  0.00           C
ATOM   1515  HD3 ILE B  38      -0.626  38.900  10.996  1.00  0.00           H
ATOM   1516  HD2 ILE B  38      -0.822  37.121  11.044  1.00  0.00           H
ATOM   1517  HD1 ILE B  38      -0.447  38.025  12.532  1.00  0.00           H
ATOM   1518  HN  ILE B  38      -4.455  35.897  11.441  1.00  0.00           H
ATOM   1519 HG12 ILE B  38      -2.702  39.138  12.444  1.00  0.00           H
ATOM   1520 HG13 ILE B  38      -2.802  37.365  12.559  1.00  0.00           H
ATOM   1521 HG21 ILE B  38      -2.227  39.575   9.439  1.00  0.00           H
ATOM   1522 HG22 ILE B  38      -3.874  39.386   8.835  1.00  0.00           H
ATOM   1523 HG23 ILE B  38      -3.583  40.338  10.320  1.00  0.00           H
ATOM   1524  N   PHE B  39      -6.123  37.161   9.048  1.00  0.00           N
ATOM   1525  CA  PHE B  39      -7.038  37.310   7.915  1.00  0.00           C
ATOM   1526  C   PHE B  39      -8.368  37.828   8.417  1.00  0.00           C
ATOM   1527  O   PHE B  39      -8.906  38.755   7.831  1.00  0.00           O
ATOM   1528  CB  PHE B  39      -7.212  35.928   7.216  1.00  0.00           C
ATOM   1529  CG  PHE B  39      -7.888  35.842   5.845  1.00  0.00           C
ATOM   1530  CD1 PHE B  39      -8.027  36.952   5.008  1.00  0.00           C
ATOM   1531  CD2 PHE B  39      -8.331  34.591   5.395  1.00  0.00           C
ATOM   1532  CE1 PHE B  39      -8.291  36.748   3.654  1.00  0.00           C
ATOM   1533  CE2 PHE B  39      -8.776  34.430   4.080  1.00  0.00           C
ATOM   1534  CZ  PHE B  39      -8.752  35.512   3.201  1.00  0.00           C
ATOM   1535  HA  PHE B  39      -6.561  38.032   7.233  1.00  0.00           H
ATOM   1536  HB2 PHE B  39      -6.212  35.557   6.963  1.00  0.00           H
ATOM   1537  HN  PHE B  39      -5.645  36.295   9.176  1.00  0.00           H
ATOM   1538  HD2 PHE B  39      -8.323  33.734   6.060  1.00  0.00           H
ATOM   1539  HE2 PHE B  39      -9.129  33.466   3.733  1.00  0.00           H
ATOM   1540  HZ  PHE B  39      -9.083  35.393   2.177  1.00  0.00           H
ATOM   1541  HE1 PHE B  39      -8.120  37.548   2.956  1.00  0.00           H
ATOM   1542  HD1 PHE B  39      -7.914  37.964   5.375  1.00  0.00           H
ATOM   1543  HB3 PHE B  39      -7.694  35.226   7.910  1.00  0.00           H
ATOM   1544  N   GLN B  40      -8.899  37.249   9.521  1.00  0.00           N
ATOM   1545  CA  GLN B  40     -10.139  37.765  10.099  1.00  0.00           C
ATOM   1546  C   GLN B  40      -9.891  39.118  10.720  1.00  0.00           C
ATOM   1547  O   GLN B  40     -10.710  39.999  10.519  1.00  0.00           O
ATOM   1548  CB  GLN B  40     -10.715  36.817  11.187  1.00  0.00           C
ATOM   1549  CG  GLN B  40     -12.019  37.348  11.842  1.00  0.00           C
ATOM   1550  CD  GLN B  40     -13.133  37.503  10.830  1.00  0.00           C
ATOM   1551  OE1 GLN B  40     -13.640  36.493  10.366  1.00  0.00           O
ATOM   1552  NE2 GLN B  40     -13.544  38.737  10.465  1.00  0.00           N
ATOM   1553  HA  GLN B  40     -10.884  37.861   9.294  1.00  0.00           H
ATOM   1554  HB2 GLN B  40     -10.934  35.846  10.723  1.00  0.00           H
ATOM   1555  HN  GLN B  40      -8.435  36.490   9.982  1.00  0.00           H
ATOM   1556  HG2 GLN B  40     -12.354  36.624  12.602  1.00  0.00           H
ATOM   1557  HB3 GLN B  40      -9.959  36.657  11.973  1.00  0.00           H
ATOM   1558  HG3 GLN B  40     -11.819  38.294  12.368  1.00  0.00           H
ATOM   1559 HE22 GLN B  40     -14.295  38.837   9.810  1.00  0.00           H
ATOM   1560 HE21 GLN B  40     -13.120  39.564  10.836  1.00  0.00           H
ATOM   1561  N   ALA B  41      -8.792  39.307  11.487  1.00  0.00           N
ATOM   1562  CA  ALA B  41      -8.580  40.593  12.153  1.00  0.00           C
ATOM   1563  C   ALA B  41      -8.716  41.715  11.154  1.00  0.00           C
ATOM   1564  O   ALA B  41      -9.370  42.702  11.454  1.00  0.00           O
ATOM   1565  CB  ALA B  41      -7.188  40.708  12.824  1.00  0.00           C
ATOM   1566  HA  ALA B  41      -9.350  40.692  12.936  1.00  0.00           H
ATOM   1567  HB1 ALA B  41      -7.121  41.648  13.394  1.00  0.00           H
ATOM   1568  HB2 ALA B  41      -7.022  39.867  13.515  1.00  0.00           H
ATOM   1569  HB3 ALA B  41      -6.395  40.712  12.062  1.00  0.00           H
ATOM   1570  HN  ALA B  41      -8.136  38.569  11.641  1.00  0.00           H
ATOM   1571  N   HIS B  42      -8.113  41.572   9.951  1.00  0.00           N
ATOM   1572  CA  HIS B  42      -8.283  42.607   8.942  1.00  0.00           C
ATOM   1573  C   HIS B  42      -9.757  42.749   8.646  1.00  0.00           C
ATOM   1574  O   HIS B  42     -10.287  43.839   8.786  1.00  0.00           O
ATOM   1575  CB  HIS B  42      -7.549  42.313   7.607  1.00  0.00           C
ATOM   1576  CG  HIS B  42      -8.083  43.349   6.655  1.00  0.00           C
ATOM   1577  ND1 HIS B  42      -7.836  44.762   6.676  1.00  0.00           N
ATOM   1578  CD2 HIS B  42      -8.938  43.218   5.627  1.00  0.00           C
ATOM   1579  CE1 HIS B  42      -8.503  45.309   5.766  1.00  0.00           C
ATOM   1580  NE2 HIS B  42      -9.174  44.409   5.122  1.00  0.00           N
ATOM   1581  HA  HIS B  42      -7.895  43.558   9.346  1.00  0.00           H
ATOM   1582  HB2 HIS B  42      -6.459  42.389   7.738  1.00  0.00           H
ATOM   1583  HN  HIS B  42      -7.572  40.761   9.722  1.00  0.00           H
ATOM   1584  HD2 HIS B  42      -9.374  42.276   5.289  1.00  0.00           H
ATOM   1585  HE2 HIS B  42      -9.805  44.610   4.335  1.00  0.00           H
ATOM   1586  HE1 HIS B  42      -8.531  46.366   5.531  1.00  0.00           H
ATOM   1587  HB3 HIS B  42      -7.785  41.306   7.230  1.00  0.00           H
ATOM   1588  N   CYS B  43     -10.440  41.664   8.222  1.00  0.00           N
ATOM   1589  CA  CYS B  43     -11.857  41.795   7.891  1.00  0.00           C
ATOM   1590  C   CYS B  43     -12.602  42.486   9.011  1.00  0.00           C
ATOM   1591  O   CYS B  43     -13.523  43.230   8.714  1.00  0.00           O
ATOM   1592  CB  CYS B  43     -12.509  40.417   7.635  1.00  0.00           C
ATOM   1593  SG  CYS B  43     -12.041  39.775   5.996  1.00  0.00           S
ATOM   1594  HA  CYS B  43     -11.953  42.411   6.980  1.00  0.00           H
ATOM   1595  HB2 CYS B  43     -12.209  39.714   8.420  1.00  0.00           H
ATOM   1596  HN  CYS B  43      -9.990  40.775   8.129  1.00  0.00           H
ATOM   1597  HG1 CYS B  43     -11.048  39.686   6.145  1.00  0.00           H
ATOM   1598  HB3 CYS B  43     -13.601  40.518   7.657  1.00  0.00           H
ATOM   1599  N   ALA B  44     -12.211  42.282  10.292  1.00  0.00           N
ATOM   1600  CA  ALA B  44     -12.807  43.048  11.386  1.00  0.00           C
ATOM   1601  C   ALA B  44     -12.172  44.424  11.414  1.00  0.00           C
ATOM   1602  O   ALA B  44     -11.518  44.764  12.387  1.00  0.00           O
ATOM   1603  CB  ALA B  44     -12.631  42.305  12.738  1.00  0.00           C
ATOM   1604  HA  ALA B  44     -13.892  43.165  11.227  1.00  0.00           H
ATOM   1605  HB1 ALA B  44     -13.102  42.875  13.554  1.00  0.00           H
ATOM   1606  HB2 ALA B  44     -13.104  41.312  12.688  1.00  0.00           H
ATOM   1607  HB3 ALA B  44     -11.564  42.172  12.972  1.00  0.00           H
ATOM   1608  HN  ALA B  44     -11.460  41.659  10.509  1.00  0.00           H
ATOM   1609  N   SER B  45     -12.374  45.233  10.347  1.00  0.00           N
ATOM   1610  CA  SER B  45     -11.854  46.602  10.316  1.00  0.00           C
ATOM   1611  C   SER B  45     -12.409  47.305   9.097  1.00  0.00           C
ATOM   1612  O   SER B  45     -13.079  48.311   9.271  1.00  0.00           O
ATOM   1613  CB  SER B  45     -10.307  46.728  10.296  1.00  0.00           C
ATOM   1614  OG  SER B  45      -9.772  46.255   9.050  1.00  0.00           O
ATOM   1615  HA  SER B  45     -12.227  47.111  11.222  1.00  0.00           H
ATOM   1616  HB2 SER B  45     -10.039  47.794  10.408  1.00  0.00           H
ATOM   1617  HN  SER B  45     -12.944  44.925   9.586  1.00  0.00           H
ATOM   1618  HG1 SER B  45      -8.823  46.324   9.003  1.00  0.00           H
ATOM   1619  HB3 SER B  45      -9.864  46.167  11.134  1.00  0.00           H
ATOM   1620  N   LYS B  46     -12.148  46.777   7.872  1.00  0.00           N
ATOM   1621  CA  LYS B  46     -12.699  47.379   6.658  1.00  0.00           C
ATOM   1622  C   LYS B  46     -13.798  46.521   6.057  1.00  0.00           C
ATOM   1623  O   LYS B  46     -13.894  46.426   4.843  1.00  0.00           O
ATOM   1624  CB  LYS B  46     -11.589  47.706   5.626  1.00  0.00           C
ATOM   1625  CG  LYS B  46     -10.340  48.414   6.218  1.00  0.00           C
ATOM   1626  CD  LYS B  46     -10.605  49.799   6.868  1.00  0.00           C
ATOM   1627  CE  LYS B  46      -9.337  50.371   7.567  1.00  0.00           C
ATOM   1628  NZ  LYS B  46      -8.234  50.689   6.631  1.00  0.00           N
ATOM   1629  HA  LYS B  46     -13.178  48.338   6.882  1.00  0.00           H
ATOM   1630  HB2 LYS B  46     -11.258  46.750   5.187  1.00  0.00           H
ATOM   1631  HN  LYS B  46     -11.590  45.950   7.766  1.00  0.00           H
ATOM   1632  HG2 LYS B  46      -9.878  47.759   6.970  1.00  0.00           H
ATOM   1633  HB3 LYS B  46     -12.013  48.340   4.830  1.00  0.00           H
ATOM   1634  HD2 LYS B  46     -10.962  50.508   6.104  1.00  0.00           H
ATOM   1635  HG3 LYS B  46      -9.636  48.541   5.381  1.00  0.00           H
ATOM   1636  HE2 LYS B  46      -9.615  51.292   8.106  1.00  0.00           H
ATOM   1637  HD3 LYS B  46     -11.382  49.700   7.640  1.00  0.00           H
ATOM   1638  HZ1 LYS B  46      -7.356  51.019   7.164  1.00  0.00           H
ATOM   1639  HZ2 LYS B  46      -7.893  49.842   6.060  1.00  0.00           H
ATOM   1640  HZ3 LYS B  46      -8.498  51.479   5.944  1.00  0.00           H
ATOM   1641  HE3 LYS B  46      -8.984  49.643   8.317  1.00  0.00           H
ATOM   1642  N   GLY B  47     -14.666  45.904   6.893  1.00  0.00           N
ATOM   1643  CA  GLY B  47     -15.860  45.246   6.364  1.00  0.00           C
ATOM   1644  C   GLY B  47     -15.632  43.966   5.592  1.00  0.00           C
ATOM   1645  O   GLY B  47     -14.494  43.576   5.384  1.00  0.00           O
ATOM   1646  HN  GLY B  47     -14.558  45.958   7.887  1.00  0.00           H
ATOM   1647  HA2 GLY B  47     -16.549  45.017   7.193  1.00  0.00           H
ATOM   1648  HA3 GLY B  47     -16.370  45.959   5.702  1.00  0.00           H
ATOM   1649  N   SER B  48     -16.749  43.312   5.179  1.00  0.00           N
ATOM   1650  CA  SER B  48     -16.688  42.031   4.469  1.00  0.00           C
ATOM   1651  C   SER B  48     -16.009  40.970   5.309  1.00  0.00           C
ATOM   1652  O   SER B  48     -15.584  41.307   6.403  1.00  0.00           O
ATOM   1653  CB  SER B  48     -16.146  42.228   3.035  1.00  0.00           C
ATOM   1654  OG  SER B  48     -16.998  43.179   2.375  1.00  0.00           O
ATOM   1655  HA  SER B  48     -17.720  41.657   4.342  1.00  0.00           H
ATOM   1656  HB2 SER B  48     -15.100  42.567   3.066  1.00  0.00           H
ATOM   1657  HN  SER B  48     -17.658  43.698   5.366  1.00  0.00           H
ATOM   1658  HG1 SER B  48     -16.768  43.346   1.467  1.00  0.00           H
ATOM   1659  HB3 SER B  48     -16.205  41.278   2.488  1.00  0.00           H
ATOM   1660  N   LYS B  49     -15.949  39.689   4.859  1.00  0.00           N
ATOM   1661  CA  LYS B  49     -15.602  38.580   5.758  1.00  0.00           C
ATOM   1662  C   LYS B  49     -14.599  37.672   5.068  1.00  0.00           C
ATOM   1663  O   LYS B  49     -14.671  37.647   3.853  1.00  0.00           O
ATOM   1664  CB  LYS B  49     -16.949  37.908   6.150  1.00  0.00           C
ATOM   1665  CG  LYS B  49     -17.946  38.975   6.695  1.00  0.00           C
ATOM   1666  CD  LYS B  49     -19.291  38.369   7.168  1.00  0.00           C
ATOM   1667  CE  LYS B  49     -20.242  39.458   7.735  1.00  0.00           C
ATOM   1668  NZ  LYS B  49     -21.537  38.876   8.153  1.00  0.00           N
ATOM   1669  HA  LYS B  49     -15.145  38.959   6.680  1.00  0.00           H
ATOM   1670  HB2 LYS B  49     -17.383  37.415   5.265  1.00  0.00           H
ATOM   1671  HN  LYS B  49     -16.272  39.440   3.944  1.00  0.00           H
ATOM   1672  HG2 LYS B  49     -17.479  39.514   7.535  1.00  0.00           H
ATOM   1673  HB3 LYS B  49     -16.780  37.144   6.923  1.00  0.00           H
ATOM   1674  HD2 LYS B  49     -19.785  37.878   6.313  1.00  0.00           H
ATOM   1675  HG3 LYS B  49     -18.197  39.700   5.908  1.00  0.00           H
ATOM   1676  HE2 LYS B  49     -19.761  39.944   8.602  1.00  0.00           H
ATOM   1677  HD3 LYS B  49     -19.091  37.626   7.954  1.00  0.00           H
ATOM   1678  HZ1 LYS B  49     -22.191  39.626   8.578  1.00  0.00           H
ATOM   1679  HZ2 LYS B  49     -22.059  38.449   7.310  1.00  0.00           H
ATOM   1680  HZ3 LYS B  49     -21.416  38.099   8.895  1.00  0.00           H
ATOM   1681  HE3 LYS B  49     -20.420  40.230   6.967  1.00  0.00           H
ATOM   1682  N   PRO B  50     -13.643  36.956   5.721  1.00  0.00           N
ATOM   1683  CA  PRO B  50     -12.513  36.385   4.985  1.00  0.00           C
ATOM   1684  C   PRO B  50     -12.830  35.086   4.280  1.00  0.00           C
ATOM   1685  O   PRO B  50     -13.239  34.161   4.963  1.00  0.00           O
ATOM   1686  CB  PRO B  50     -11.540  36.122   6.162  1.00  0.00           C
ATOM   1687  CG  PRO B  50     -12.474  35.812   7.353  1.00  0.00           C
ATOM   1688  CD  PRO B  50     -13.634  36.814   7.171  1.00  0.00           C
ATOM   1689  HA  PRO B  50     -12.076  37.121   4.294  1.00  0.00           H
ATOM   1690  HD3 PRO B  50     -13.370  37.759   7.657  1.00  0.00           H
ATOM   1691  HD2 PRO B  50     -14.576  36.426   7.584  1.00  0.00           H
ATOM   1692  HG3 PRO B  50     -11.964  35.914   8.322  1.00  0.00           H
ATOM   1693  HG2 PRO B  50     -12.860  34.785   7.271  1.00  0.00           H
ATOM   1694  HB2 PRO B  50     -10.835  35.300   5.962  1.00  0.00           H
ATOM   1695  HB3 PRO B  50     -10.962  37.032   6.392  1.00  0.00           H
ATOM   1696  N   LEU B  51     -12.640  34.981   2.940  1.00  0.00           N
ATOM   1697  CA  LEU B  51     -13.030  33.770   2.213  1.00  0.00           C
ATOM   1698  C   LEU B  51     -11.898  33.318   1.314  1.00  0.00           C
ATOM   1699  O   LEU B  51     -10.991  34.100   1.079  1.00  0.00           O
ATOM   1700  CB  LEU B  51     -14.275  34.029   1.318  1.00  0.00           C
ATOM   1701  CG  LEU B  51     -15.279  35.070   1.885  1.00  0.00           C
ATOM   1702  CD1 LEU B  51     -16.257  35.495   0.764  1.00  0.00           C
ATOM   1703  CD2 LEU B  51     -16.057  34.564   3.128  1.00  0.00           C
ATOM   1704  HA  LEU B  51     -13.262  32.949   2.906  1.00  0.00           H
ATOM   1705  HB2 LEU B  51     -13.922  34.413   0.351  1.00  0.00           H
ATOM   1706  HN  LEU B  51     -12.265  35.737   2.398  1.00  0.00           H
ATOM   1707  HG  LEU B  51     -14.734  35.979   2.167  1.00  0.00           H
ATOM   1708  HB3 LEU B  51     -14.815  33.094   1.117  1.00  0.00           H
ATOM   1709 HD21 LEU B  51     -16.720  35.351   3.517  1.00  0.00           H
ATOM   1710 HD22 LEU B  51     -16.657  33.684   2.876  1.00  0.00           H
ATOM   1711 HD23 LEU B  51     -15.375  34.277   3.929  1.00  0.00           H
ATOM   1712 HD11 LEU B  51     -17.027  36.167   1.168  1.00  0.00           H
ATOM   1713 HD12 LEU B  51     -15.695  36.022  -0.019  1.00  0.00           H
ATOM   1714 HD13 LEU B  51     -16.736  34.619   0.310  1.00  0.00           H
ATOM   1715  N   CYS B  52     -11.960  32.069   0.791  1.00  0.00           N
ATOM   1716  CA  CYS B  52     -10.971  31.592  -0.180  1.00  0.00           C
ATOM   1717  C   CYS B  52     -11.605  31.630  -1.550  1.00  0.00           C
ATOM   1718  O   CYS B  52     -12.750  31.224  -1.584  1.00  0.00           O
ATOM   1719  CB  CYS B  52     -10.610  30.123   0.144  1.00  0.00           C
ATOM   1720  SG  CYS B  52      -9.835  30.048   1.783  1.00  0.00           S
ATOM   1721  HA  CYS B  52     -10.056  32.193  -0.135  1.00  0.00           H
ATOM   1722  HB2 CYS B  52     -11.519  29.511   0.187  1.00  0.00           H
ATOM   1723  HN  CYS B  52     -12.727  31.465   1.012  1.00  0.00           H
ATOM   1724  HG1 CYS B  52      -9.707  29.048   1.839  1.00  0.00           H
ATOM   1725  HB3 CYS B  52      -9.937  29.706  -0.618  1.00  0.00           H
ATOM   1726  N   CYS B  53     -10.993  32.074  -2.678  1.00  0.00           N
ATOM   1727  CA  CYS B  53     -11.747  32.156  -3.934  1.00  0.00           C
ATOM   1728  C   CYS B  53     -10.868  31.955  -5.165  1.00  0.00           C
ATOM   1729  O   CYS B  53      -9.750  31.515  -4.958  1.00  0.00           O
ATOM   1730  CB  CYS B  53     -12.576  33.462  -3.900  1.00  0.00           C
ATOM   1731  SG  CYS B  53     -13.697  33.632  -2.465  1.00  0.00           S
ATOM   1732  HA  CYS B  53     -12.442  31.316  -3.960  1.00  0.00           H
ATOM   1733  HB2 CYS B  53     -11.831  34.248  -3.822  1.00  0.00           H
ATOM   1734  HN  CYS B  53     -10.055  32.405  -2.683  1.00  0.00           H
ATOM   1735  HG1 CYS B  53     -14.306  34.363  -2.795  1.00  0.00           H
ATOM   1736  HB3 CYS B  53     -13.183  33.603  -4.803  1.00  0.00           H
ATOM   1737  N   VAL B  54     -11.321  32.207  -6.430  1.00  0.00           N
ATOM   1738  CA  VAL B  54     -10.625  31.685  -7.620  1.00  0.00           C
ATOM   1739  C   VAL B  54      -9.700  32.597  -8.385  1.00  0.00           C
ATOM   1740  O   VAL B  54      -8.644  32.114  -8.763  1.00  0.00           O
ATOM   1741  CB  VAL B  54     -11.592  31.073  -8.687  1.00  0.00           C
ATOM   1742  CG1 VAL B  54     -12.506  30.025  -8.019  1.00  0.00           C
ATOM   1743  CG2 VAL B  54     -12.465  32.101  -9.464  1.00  0.00           C
ATOM   1744  HA  VAL B  54      -9.982  30.856  -7.289  1.00  0.00           H
ATOM   1745  HB  VAL B  54     -10.982  30.542  -9.441  1.00  0.00           H
ATOM   1746  HN  VAL B  54     -12.190  32.664  -6.589  1.00  0.00           H
ATOM   1747 HG11 VAL B  54     -13.105  29.474  -8.756  1.00  0.00           H
ATOM   1748 HG12 VAL B  54     -11.876  29.305  -7.491  1.00  0.00           H
ATOM   1749 HG13 VAL B  54     -13.178  30.517  -7.305  1.00  0.00           H
ATOM   1750 HG21 VAL B  54     -13.122  31.578 -10.173  1.00  0.00           H
ATOM   1751 HG22 VAL B  54     -13.095  32.701  -8.792  1.00  0.00           H
ATOM   1752 HG23 VAL B  54     -11.842  32.776 -10.060  1.00  0.00           H
ATOM   1753  N   ALA B  55     -10.060  33.865  -8.681  1.00  0.00           N
ATOM   1754  CA  ALA B  55      -9.269  34.643  -9.638  1.00  0.00           C
ATOM   1755  C   ALA B  55      -8.578  35.773  -8.925  1.00  0.00           C
ATOM   1756  O   ALA B  55      -9.120  36.179  -7.910  1.00  0.00           O
ATOM   1757  CB  ALA B  55     -10.201  35.273 -10.709  1.00  0.00           C
ATOM   1758  HA  ALA B  55      -8.546  34.008 -10.172  1.00  0.00           H
ATOM   1759  HB1 ALA B  55      -9.633  35.907 -11.405  1.00  0.00           H
ATOM   1760  HB2 ALA B  55     -10.697  34.487 -11.296  1.00  0.00           H
ATOM   1761  HB3 ALA B  55     -10.972  35.895 -10.230  1.00  0.00           H
ATOM   1762  HN  ALA B  55     -10.886  34.277  -8.291  1.00  0.00           H
ATOM   1763  N   PRO B  56      -7.445  36.347  -9.400  1.00  0.00           N
ATOM   1764  CA  PRO B  56      -6.973  37.595  -8.819  1.00  0.00           C
ATOM   1765  C   PRO B  56      -7.693  38.749  -9.492  1.00  0.00           C
ATOM   1766  O   PRO B  56      -7.035  39.646  -9.995  1.00  0.00           O
ATOM   1767  CB  PRO B  56      -5.490  37.484  -9.246  1.00  0.00           C
ATOM   1768  CG  PRO B  56      -5.546  36.829 -10.643  1.00  0.00           C
ATOM   1769  CD  PRO B  56      -6.660  35.766 -10.484  1.00  0.00           C
ATOM   1770  HA  PRO B  56      -7.059  37.639  -7.723  1.00  0.00           H
ATOM   1771  HD3 PRO B  56      -6.224  34.811 -10.150  1.00  0.00           H
ATOM   1772  HD2 PRO B  56      -7.209  35.624 -11.427  1.00  0.00           H
ATOM   1773  HG3 PRO B  56      -4.581  36.398 -10.955  1.00  0.00           H
ATOM   1774  HG2 PRO B  56      -5.841  37.591 -11.384  1.00  0.00           H
ATOM   1775  HB2 PRO B  56      -4.984  38.456  -9.240  1.00  0.00           H
ATOM   1776  HB3 PRO B  56      -4.955  36.802  -8.570  1.00  0.00           H
ATOM   1777  N   VAL B  57      -9.048  38.737  -9.534  1.00  0.00           N
ATOM   1778  CA  VAL B  57      -9.807  39.718 -10.317  1.00  0.00           C
ATOM   1779  C   VAL B  57     -11.160  39.874  -9.657  1.00  0.00           C
ATOM   1780  O   VAL B  57     -11.546  38.940  -8.973  1.00  0.00           O
ATOM   1781  CB  VAL B  57     -10.011  39.198 -11.777  1.00  0.00           C
ATOM   1782  CG1 VAL B  57     -10.790  40.210 -12.664  1.00  0.00           C
ATOM   1783  CG2 VAL B  57      -8.662  38.850 -12.463  1.00  0.00           C
ATOM   1784  HA  VAL B  57      -9.293  40.692 -10.319  1.00  0.00           H
ATOM   1785  HB  VAL B  57     -10.606  38.270 -11.732  1.00  0.00           H
ATOM   1786  HN  VAL B  57      -9.575  38.022  -9.074  1.00  0.00           H
ATOM   1787 HG11 VAL B  57     -10.838  39.860 -13.707  1.00  0.00           H
ATOM   1788 HG12 VAL B  57     -11.826  40.321 -12.316  1.00  0.00           H
ATOM   1789 HG13 VAL B  57     -10.294  41.193 -12.650  1.00  0.00           H
ATOM   1790 HG21 VAL B  57      -8.821  38.530 -13.504  1.00  0.00           H
ATOM   1791 HG22 VAL B  57      -7.994  39.725 -12.466  1.00  0.00           H
ATOM   1792 HG23 VAL B  57      -8.170  38.019 -11.942  1.00  0.00           H
ATOM   1793  N   ALA B  58     -11.885  41.005  -9.843  1.00  0.00           N
ATOM   1794  CA  ALA B  58     -13.236  41.125  -9.294  1.00  0.00           C
ATOM   1795  C   ALA B  58     -14.286  41.157 -10.376  1.00  0.00           C
ATOM   1796  O   ALA B  58     -13.978  41.510 -11.503  1.00  0.00           O
ATOM   1797  CB  ALA B  58     -13.425  42.446  -8.514  1.00  0.00           C
ATOM   1798  HA  ALA B  58     -13.450  40.298  -8.603  1.00  0.00           H
ATOM   1799  HB1 ALA B  58     -14.461  42.548  -8.162  1.00  0.00           H
ATOM   1800  HB2 ALA B  58     -12.748  42.466  -7.650  1.00  0.00           H
ATOM   1801  HB3 ALA B  58     -13.207  43.297  -9.173  1.00  0.00           H
ATOM   1802  HN  ALA B  58     -11.532  41.772 -10.382  1.00  0.00           H
ATOM   1803  N   ASP B  59     -15.546  40.826 -10.009  1.00  0.00           N
ATOM   1804  CA  ASP B  59     -16.672  41.016 -10.922  1.00  0.00           C
ATOM   1805  C   ASP B  59     -17.934  41.044 -10.088  1.00  0.00           C
ATOM   1806  O   ASP B  59     -17.851  40.709  -8.916  1.00  0.00           O
ATOM   1807  CB  ASP B  59     -16.707  39.879 -11.976  1.00  0.00           C
ATOM   1808  CG  ASP B  59     -17.753  40.114 -13.034  1.00  0.00           C
ATOM   1809  OD1 ASP B  59     -18.901  39.619 -12.856  1.00  0.00           O
ATOM   1810  OD2 ASP B  59     -17.440  40.795 -14.047  1.00  0.00           O
ATOM   1811  HA  ASP B  59     -16.574  41.989 -11.430  1.00  0.00           H
ATOM   1812  HB2 ASP B  59     -15.724  39.789 -12.464  1.00  0.00           H
ATOM   1813  HN  ASP B  59     -15.741  40.473  -9.090  1.00  0.00           H
ATOM   1814  HB3 ASP B  59     -16.923  38.930 -11.472  1.00  0.00           H
ATOM   1815  N   GLN B  60     -19.106  41.426 -10.642  1.00  0.00           N
ATOM   1816  CA  GLN B  60     -20.321  41.381  -9.835  1.00  0.00           C
ATOM   1817  C   GLN B  60     -20.519  39.997  -9.257  1.00  0.00           C
ATOM   1818  O   GLN B  60     -21.195  39.923  -8.244  1.00  0.00           O
ATOM   1819  CB  GLN B  60     -21.600  41.816 -10.599  1.00  0.00           C
ATOM   1820  CG  GLN B  60     -21.577  43.309 -11.033  1.00  0.00           C
ATOM   1821  CD  GLN B  60     -21.389  44.230  -9.848  1.00  0.00           C
ATOM   1822  OE1 GLN B  60     -22.378  44.608  -9.238  1.00  0.00           O
ATOM   1823  NE2 GLN B  60     -20.140  44.603  -9.487  1.00  0.00           N
ATOM   1824  HA  GLN B  60     -20.178  42.052  -8.973  1.00  0.00           H
ATOM   1825  HB2 GLN B  60     -21.724  41.169 -11.483  1.00  0.00           H
ATOM   1826  HN  GLN B  60     -19.162  41.724 -11.594  1.00  0.00           H
ATOM   1827  HG2 GLN B  60     -20.784  43.485 -11.775  1.00  0.00           H
ATOM   1828  HB3 GLN B  60     -22.474  41.668  -9.942  1.00  0.00           H
ATOM   1829  HG3 GLN B  60     -22.535  43.550 -11.523  1.00  0.00           H
ATOM   1830 HE22 GLN B  60     -20.012  45.206  -8.698  1.00  0.00           H
ATOM   1831 HE21 GLN B  60     -19.334  44.290  -9.991  1.00  0.00           H
ATOM   1832  N   ALA B  61     -19.949  38.909  -9.831  1.00  0.00           N
ATOM   1833  CA  ALA B  61     -20.012  37.613  -9.155  1.00  0.00           C
ATOM   1834  C   ALA B  61     -18.914  36.688  -9.641  1.00  0.00           C
ATOM   1835  O   ALA B  61     -18.597  36.772 -10.817  1.00  0.00           O
ATOM   1836  CB  ALA B  61     -21.400  36.976  -9.403  1.00  0.00           C
ATOM   1837  HA  ALA B  61     -19.855  37.776  -8.076  1.00  0.00           H
ATOM   1838  HB1 ALA B  61     -21.472  35.997  -8.913  1.00  0.00           H
ATOM   1839  HB2 ALA B  61     -22.197  37.622  -9.007  1.00  0.00           H
ATOM   1840  HB3 ALA B  61     -21.563  36.840 -10.483  1.00  0.00           H
ATOM   1841  HN  ALA B  61     -19.478  38.957 -10.712  1.00  0.00           H
ATOM   1842  N   LEU B  62     -18.335  35.821  -8.771  1.00  0.00           N
ATOM   1843  CA  LEU B  62     -17.243  34.929  -9.178  1.00  0.00           C
ATOM   1844  C   LEU B  62     -17.303  33.640  -8.386  1.00  0.00           C
ATOM   1845  O   LEU B  62     -17.982  33.605  -7.373  1.00  0.00           O
ATOM   1846  CB  LEU B  62     -15.842  35.567  -8.938  1.00  0.00           C
ATOM   1847  CG  LEU B  62     -15.512  36.770  -9.870  1.00  0.00           C
ATOM   1848  CD1 LEU B  62     -14.175  37.437  -9.446  1.00  0.00           C
ATOM   1849  CD2 LEU B  62     -15.398  36.348 -11.365  1.00  0.00           C
ATOM   1850  HA  LEU B  62     -17.377  34.628 -10.228  1.00  0.00           H
ATOM   1851  HB2 LEU B  62     -15.811  35.889  -7.886  1.00  0.00           H
ATOM   1852  HN  LEU B  62     -18.626  35.781  -7.816  1.00  0.00           H
ATOM   1853  HG  LEU B  62     -16.304  37.523  -9.736  1.00  0.00           H
ATOM   1854  HB3 LEU B  62     -15.045  34.819  -9.074  1.00  0.00           H
ATOM   1855 HD21 LEU B  62     -15.065  37.196 -11.982  1.00  0.00           H
ATOM   1856 HD22 LEU B  62     -14.661  35.538 -11.473  1.00  0.00           H
ATOM   1857 HD23 LEU B  62     -16.355  36.005 -11.780  1.00  0.00           H
ATOM   1858 HD11 LEU B  62     -13.934  38.275 -10.117  1.00  0.00           H
ATOM   1859 HD12 LEU B  62     -14.249  37.833  -8.425  1.00  0.00           H
ATOM   1860 HD13 LEU B  62     -13.350  36.710  -9.486  1.00  0.00           H
ATOM   1861  N   LEU B  63     -16.590  32.586  -8.849  1.00  0.00           N
ATOM   1862  CA  LEU B  63     -16.612  31.280  -8.175  1.00  0.00           C
ATOM   1863  C   LEU B  63     -15.794  31.444  -6.898  1.00  0.00           C
ATOM   1864  O   LEU B  63     -14.966  32.340  -6.882  1.00  0.00           O
ATOM   1865  CB  LEU B  63     -16.186  30.241  -9.265  1.00  0.00           C
ATOM   1866  CG  LEU B  63     -16.417  28.715  -9.057  1.00  0.00           C
ATOM   1867  CD1 LEU B  63     -17.888  28.375  -8.712  1.00  0.00           C
ATOM   1868  CD2 LEU B  63     -16.054  27.958 -10.369  1.00  0.00           C
ATOM   1869  HA  LEU B  63     -17.656  31.066  -7.906  1.00  0.00           H
ATOM   1870  HB2 LEU B  63     -16.762  30.494 -10.172  1.00  0.00           H
ATOM   1871  HN  LEU B  63     -16.009  32.702  -9.660  1.00  0.00           H
ATOM   1872  HG  LEU B  63     -15.765  28.343  -8.254  1.00  0.00           H
ATOM   1873  HB3 LEU B  63     -15.127  30.414  -9.494  1.00  0.00           H
ATOM   1874 HD21 LEU B  63     -16.097  26.867 -10.224  1.00  0.00           H
ATOM   1875 HD22 LEU B  63     -16.756  28.222 -11.176  1.00  0.00           H
ATOM   1876 HD23 LEU B  63     -15.043  28.225 -10.702  1.00  0.00           H
ATOM   1877 HD11 LEU B  63     -18.072  27.294  -8.792  1.00  0.00           H
ATOM   1878 HD12 LEU B  63     -18.114  28.692  -7.687  1.00  0.00           H
ATOM   1879 HD13 LEU B  63     -18.560  28.877  -9.420  1.00  0.00           H
ATOM   1880  N   CYS B  64     -16.023  30.664  -5.808  1.00  0.00           N
ATOM   1881  CA  CYS B  64     -15.568  31.052  -4.462  1.00  0.00           C
ATOM   1882  C   CYS B  64     -15.424  29.881  -3.494  1.00  0.00           C
ATOM   1883  O   CYS B  64     -15.776  28.772  -3.859  1.00  0.00           O
ATOM   1884  CB  CYS B  64     -16.555  32.090  -3.845  1.00  0.00           C
ATOM   1885  SG  CYS B  64     -16.548  33.642  -4.801  1.00  0.00           S
ATOM   1886  HA  CYS B  64     -14.589  31.530  -4.550  1.00  0.00           H
ATOM   1887  HB2 CYS B  64     -17.576  31.685  -3.811  1.00  0.00           H
ATOM   1888  HN  CYS B  64     -16.637  29.880  -5.876  1.00  0.00           H
ATOM   1889  HG1 CYS B  64     -17.244  34.142  -4.273  1.00  0.00           H
ATOM   1890  HB3 CYS B  64     -16.282  32.361  -2.816  1.00  0.00           H
ATOM   1891  N   GLN B  65     -14.910  30.110  -2.255  1.00  0.00           N
ATOM   1892  CA  GLN B  65     -14.761  29.056  -1.239  1.00  0.00           C
ATOM   1893  C   GLN B  65     -14.696  29.682   0.154  1.00  0.00           C
ATOM   1894  O   GLN B  65     -14.410  30.864   0.198  1.00  0.00           O
ATOM   1895  CB  GLN B  65     -13.532  28.179  -1.609  1.00  0.00           C
ATOM   1896  CG  GLN B  65     -13.170  27.129  -0.528  1.00  0.00           C
ATOM   1897  CD  GLN B  65     -11.901  26.425  -0.934  1.00  0.00           C
ATOM   1898  OE1 GLN B  65     -10.833  26.944  -0.651  1.00  0.00           O
ATOM   1899  NE2 GLN B  65     -11.982  25.257  -1.603  1.00  0.00           N
ATOM   1900  HA  GLN B  65     -15.641  28.413  -1.265  1.00  0.00           H
ATOM   1901  HB2 GLN B  65     -13.732  27.660  -2.557  1.00  0.00           H
ATOM   1902  HN  GLN B  65     -14.570  31.014  -2.005  1.00  0.00           H
ATOM   1903  HG2 GLN B  65     -12.969  27.606   0.440  1.00  0.00           H
ATOM   1904  HB3 GLN B  65     -12.659  28.821  -1.783  1.00  0.00           H
ATOM   1905  HG3 GLN B  65     -13.998  26.417  -0.389  1.00  0.00           H
ATOM   1906 HE22 GLN B  65     -11.136  24.803  -1.877  1.00  0.00           H
ATOM   1907 HE21 GLN B  65     -12.862  24.839  -1.837  1.00  0.00           H
ATOM   1908  N   LYS B  66     -14.954  28.983   1.296  1.00  0.00           N
ATOM   1909  CA  LYS B  66     -14.833  29.611   2.631  1.00  0.00           C
ATOM   1910  C   LYS B  66     -13.440  29.400   3.214  1.00  0.00           C
ATOM   1911  O   LYS B  66     -12.803  28.425   2.851  1.00  0.00           O
ATOM   1912  CB  LYS B  66     -15.971  29.142   3.609  1.00  0.00           C
ATOM   1913  CG  LYS B  66     -15.469  28.756   5.033  1.00  0.00           C
ATOM   1914  CD  LYS B  66     -16.596  28.504   6.068  1.00  0.00           C
ATOM   1915  CE  LYS B  66     -16.078  28.240   7.513  1.00  0.00           C
ATOM   1916  NZ  LYS B  66     -15.411  26.930   7.706  1.00  0.00           N
ATOM   1917  HA  LYS B  66     -14.948  30.702   2.529  1.00  0.00           H
ATOM   1918  HB2 LYS B  66     -16.725  29.941   3.707  1.00  0.00           H
ATOM   1919  HN  LYS B  66     -15.206  28.016   1.250  1.00  0.00           H
ATOM   1920  HG2 LYS B  66     -14.800  27.885   4.959  1.00  0.00           H
ATOM   1921  HB3 LYS B  66     -16.495  28.263   3.201  1.00  0.00           H
ATOM   1922  HD2 LYS B  66     -17.208  29.416   6.116  1.00  0.00           H
ATOM   1923  HG3 LYS B  66     -14.914  29.601   5.441  1.00  0.00           H
ATOM   1924  HE2 LYS B  66     -15.386  29.049   7.801  1.00  0.00           H
ATOM   1925  HD3 LYS B  66     -17.239  27.686   5.728  1.00  0.00           H
ATOM   1926  HZ1 LYS B  66     -14.596  26.763   7.022  1.00  0.00           H
ATOM   1927  HZ2 LYS B  66     -14.989  26.847   8.699  1.00  0.00           H
ATOM   1928  HZ3 LYS B  66     -16.091  26.098   7.605  1.00  0.00           H
ATOM   1929  HE3 LYS B  66     -16.938  28.281   8.204  1.00  0.00           H
ATOM   1930  N   ALA B  67     -12.959  30.292   4.127  1.00  0.00           N
ATOM   1931  CA  ALA B  67     -11.661  30.119   4.797  1.00  0.00           C
ATOM   1932  C   ALA B  67     -11.827  29.687   6.241  1.00  0.00           C
ATOM   1933  O   ALA B  67     -12.935  29.785   6.739  1.00  0.00           O
ATOM   1934  CB  ALA B  67     -10.903  31.468   4.762  1.00  0.00           C
ATOM   1935  HA  ALA B  67     -11.050  29.357   4.288  1.00  0.00           H
ATOM   1936  HB1 ALA B  67      -9.866  31.354   5.117  1.00  0.00           H
ATOM   1937  HB2 ALA B  67     -10.890  31.843   3.729  1.00  0.00           H
ATOM   1938  HB3 ALA B  67     -11.414  32.208   5.396  1.00  0.00           H
ATOM   1939  HN  ALA B  67     -13.501  31.090   4.397  1.00  0.00           H
ATOM   1940  N   ILE B  68     -10.760  29.208   6.935  1.00  0.00           N
ATOM   1941  CA  ILE B  68     -10.920  28.632   8.278  1.00  0.00           C
ATOM   1942  C   ILE B  68      -9.971  29.304   9.244  1.00  0.00           C
ATOM   1943  O   ILE B  68      -9.142  30.086   8.804  1.00  0.00           O
ATOM   1944  CB  ILE B  68     -10.724  27.079   8.239  1.00  0.00           C
ATOM   1945  CG1 ILE B  68      -9.247  26.671   8.545  1.00  0.00           C
ATOM   1946  CG2 ILE B  68     -11.239  26.520   6.883  1.00  0.00           C
ATOM   1947  HA  ILE B  68     -11.930  28.840   8.667  1.00  0.00           H
ATOM   1948  HB  ILE B  68     -11.347  26.619   9.028  1.00  0.00           H
ATOM   1949  CD  ILE B  68      -8.903  25.203   8.184  1.00  0.00           C
ATOM   1950  HD3 ILE B  68      -8.915  25.061   7.094  1.00  0.00           H
ATOM   1951  HD2 ILE B  68      -9.622  24.510   8.648  1.00  0.00           H
ATOM   1952  HD1 ILE B  68      -7.893  24.948   8.541  1.00  0.00           H
ATOM   1953  HN  ILE B  68      -9.845  29.190   6.529  1.00  0.00           H
ATOM   1954 HG12 ILE B  68      -8.559  27.337   8.011  1.00  0.00           H
ATOM   1955 HG13 ILE B  68      -9.048  26.801   9.622  1.00  0.00           H
ATOM   1956 HG21 ILE B  68     -11.333  25.423   6.904  1.00  0.00           H
ATOM   1957 HG22 ILE B  68     -12.231  26.933   6.652  1.00  0.00           H
ATOM   1958 HG23 ILE B  68     -10.555  26.798   6.071  1.00  0.00           H
ATOM   1959  N   GLY B  69     -10.079  29.011  10.562  1.00  0.00           N
ATOM   1960  CA  GLY B  69      -9.263  29.730  11.539  1.00  0.00           C
ATOM   1961  C   GLY B  69      -9.688  31.178  11.541  1.00  0.00           C
ATOM   1962  O   GLY B  69      -8.845  32.047  11.695  1.00  0.00           O
ATOM   1963  HN  GLY B  69     -10.754  28.348  10.896  1.00  0.00           H
ATOM   1964  HA2 GLY B  69      -9.406  29.325  12.553  1.00  0.00           H
ATOM   1965  HA3 GLY B  69      -8.197  29.635  11.279  1.00  0.00           H
ATOM   1966  N   THR B  70     -11.004  31.440  11.364  1.00  0.00           N
ATOM   1967  CA  THR B  70     -11.490  32.801  11.154  1.00  0.00           C
ATOM   1968  C   THR B  70     -12.795  32.968  11.893  1.00  0.00           C
ATOM   1969  CB  THR B  70     -11.710  32.963   9.624  1.00  0.00           C
ATOM   1970  OG1 THR B  70     -12.257  31.724   9.139  1.00  0.00           O
ATOM   1971  CG2 THR B  70     -10.393  33.293   8.868  1.00  0.00           C
ATOM   1972  HA  THR B  70     -10.796  33.560  11.546  1.00  0.00           H
ATOM   1973  OT2 THR B  70     -13.325  34.188  11.890  1.00  0.00           O
ATOM   1974  OT1 THR B  70     -13.343  32.042  12.468  1.00  0.00           O
ATOM   1975  HB  THR B  70     -12.434  33.775   9.450  1.00  0.00           H
ATOM   1976  HG1 THR B  70     -12.395  31.724   8.199  1.00  0.00           H
ATOM   1977  HN  THR B  70     -11.683  30.707  11.289  1.00  0.00           H
ATOM   1978 HG23 THR B  70      -9.626  32.539   9.083  1.00  0.00           H
ATOM   1979 HG21 THR B  70     -10.567  33.312   7.782  1.00  0.00           H
ATOM   1980 HG22 THR B  70     -10.007  34.278   9.162  1.00  0.00           H
TER
ATOM   1981  N   ALA C   1       2.670  30.790   0.832  1.00  0.00           N
ATOM   1982  H3  ALA C   1       3.361  30.292   0.167  1.00  0.00           H
ATOM   1983  H1  ALA C   1       1.787  30.174   0.916  1.00  0.00           H
ATOM   1984  H2  ALA C   1       2.363  31.687   0.310  1.00  0.00           H
ATOM   1985  CA  ALA C   1       3.294  31.091   2.143  1.00  0.00           C
ATOM   1986  C   ALA C   1       3.786  29.835   2.822  1.00  0.00           C
ATOM   1987  O   ALA C   1       4.987  29.698   2.989  1.00  0.00           O
ATOM   1988  CB  ALA C   1       2.324  31.869   3.059  1.00  0.00           C
ATOM   1989  HA  ALA C   1       4.161  31.745   1.946  1.00  0.00           H
ATOM   1990  HB1 ALA C   1       2.827  32.187   3.982  1.00  0.00           H
ATOM   1991  HB2 ALA C   1       2.005  32.747   2.492  1.00  0.00           H
ATOM   1992  HB3 ALA C   1       1.431  31.294   3.328  1.00  0.00           H
ATOM   1993  N   VAL C   2       2.890  28.888   3.188  1.00  0.00           N
ATOM   1994  CA  VAL C   2       3.350  27.563   3.570  1.00  0.00           C
ATOM   1995  C   VAL C   2       4.276  27.134   2.456  1.00  0.00           C
ATOM   1996  O   VAL C   2       5.273  26.505   2.760  1.00  0.00           O
ATOM   1997  CB  VAL C   2       2.248  26.494   3.849  1.00  0.00           C
ATOM   1998  CG1 VAL C   2       1.375  26.874   5.079  1.00  0.00           C
ATOM   1999  CG2 VAL C   2       1.352  26.192   2.616  1.00  0.00           C
ATOM   2000  HA  VAL C   2       3.920  27.682   4.502  1.00  0.00           H
ATOM   2001  HB  VAL C   2       2.779  25.560   4.104  1.00  0.00           H
ATOM   2002  HN  VAL C   2       1.916  29.033   3.116  1.00  0.00           H
ATOM   2003 HG11 VAL C   2       0.629  26.089   5.266  1.00  0.00           H
ATOM   2004 HG12 VAL C   2       1.990  26.979   5.985  1.00  0.00           H
ATOM   2005 HG13 VAL C   2       0.847  27.822   4.915  1.00  0.00           H
ATOM   2006 HG21 VAL C   2       0.656  25.370   2.846  1.00  0.00           H
ATOM   2007 HG22 VAL C   2       0.760  27.070   2.322  1.00  0.00           H
ATOM   2008 HG23 VAL C   2       1.968  25.881   1.761  1.00  0.00           H
ATOM   2009  N   CYS C   3       3.990  27.499   1.179  1.00  0.00           N
ATOM   2010  CA  CYS C   3       4.972  27.328   0.108  1.00  0.00           C
ATOM   2011  C   CYS C   3       5.735  28.599  -0.184  1.00  0.00           C
ATOM   2012  O   CYS C   3       5.236  29.665   0.135  1.00  0.00           O
ATOM   2013  CB  CYS C   3       4.303  26.988  -1.252  1.00  0.00           C
ATOM   2014  SG  CYS C   3       4.143  25.189  -1.346  1.00  0.00           S
ATOM   2015  HA  CYS C   3       5.669  26.531   0.396  1.00  0.00           H
ATOM   2016  HB2 CYS C   3       3.334  27.496  -1.365  1.00  0.00           H
ATOM   2017  HN  CYS C   3       3.133  27.961   0.949  1.00  0.00           H
ATOM   2018  HG1 CYS C   3       3.946  25.125  -2.329  1.00  0.00           H
ATOM   2019  HB3 CYS C   3       4.914  27.287  -2.115  1.00  0.00           H
ATOM   2020  N   PRO C   4       6.919  28.518  -0.845  1.00  0.00           N
ATOM   2021  CA  PRO C   4       7.537  29.716  -1.404  1.00  0.00           C
ATOM   2022  C   PRO C   4       6.877  30.038  -2.729  1.00  0.00           C
ATOM   2023  O   PRO C   4       5.756  29.600  -2.931  1.00  0.00           O
ATOM   2024  CB  PRO C   4       8.961  29.129  -1.574  1.00  0.00           C
ATOM   2025  CG  PRO C   4       8.709  27.687  -2.027  1.00  0.00           C
ATOM   2026  CD  PRO C   4       7.614  27.248  -1.040  1.00  0.00           C
ATOM   2027  HA  PRO C   4       7.502  30.581  -0.724  1.00  0.00           H
ATOM   2028  HD3 PRO C   4       8.049  26.925  -0.081  1.00  0.00           H
ATOM   2029  HD2 PRO C   4       7.035  26.425  -1.477  1.00  0.00           H
ATOM   2030  HG3 PRO C   4       9.605  27.055  -1.989  1.00  0.00           H
ATOM   2031  HG2 PRO C   4       8.334  27.715  -3.063  1.00  0.00           H
ATOM   2032  HB2 PRO C   4       9.615  29.620  -2.299  1.00  0.00           H
ATOM   2033  HB3 PRO C   4       9.456  29.108  -0.593  1.00  0.00           H
ATOM   2034  N   THR C   5       7.544  30.790  -3.637  1.00  0.00           N
ATOM   2035  CA  THR C   5       7.008  31.056  -4.975  1.00  0.00           C
ATOM   2036  C   THR C   5       7.864  30.323  -5.982  1.00  0.00           C
ATOM   2037  O   THR C   5       8.692  29.531  -5.564  1.00  0.00           O
ATOM   2038  CB  THR C   5       7.163  32.581  -5.200  1.00  0.00           C
ATOM   2039  OG1 THR C   5       8.559  32.884  -5.050  1.00  0.00           O
ATOM   2040  CG2 THR C   5       6.323  33.364  -4.169  1.00  0.00           C
ATOM   2041  HA  THR C   5       5.953  30.764  -5.093  1.00  0.00           H
ATOM   2042  HB  THR C   5       6.820  32.886  -6.200  1.00  0.00           H
ATOM   2043  HG1 THR C   5       8.731  33.809  -5.174  1.00  0.00           H
ATOM   2044  HN  THR C   5       8.439  31.187  -3.432  1.00  0.00           H
ATOM   2045 HG23 THR C   5       6.562  33.040  -3.147  1.00  0.00           H
ATOM   2046 HG21 THR C   5       6.552  34.435  -4.266  1.00  0.00           H
ATOM   2047 HG22 THR C   5       5.251  33.198  -4.355  1.00  0.00           H
ATOM   2048  N   GLY C   6       7.704  30.573  -7.303  1.00  0.00           N
ATOM   2049  CA  GLY C   6       8.667  30.045  -8.261  1.00  0.00           C
ATOM   2050  C   GLY C   6       8.524  28.558  -8.395  1.00  0.00           C
ATOM   2051  O   GLY C   6       7.413  28.110  -8.626  1.00  0.00           O
ATOM   2052  HN  GLY C   6       6.948  31.126  -7.655  1.00  0.00           H
ATOM   2053  HA2 GLY C   6       8.482  30.427  -9.276  1.00  0.00           H
ATOM   2054  HA3 GLY C   6       9.680  30.356  -7.968  1.00  0.00           H
ATOM   2055  N   LEU C   7       9.623  27.778  -8.294  1.00  0.00           N
ATOM   2056  CA  LEU C   7       9.491  26.360  -8.582  1.00  0.00           C
ATOM   2057  C   LEU C   7       8.488  25.745  -7.635  1.00  0.00           C
ATOM   2058  O   LEU C   7       7.499  25.210  -8.109  1.00  0.00           O
ATOM   2059  CB  LEU C   7      10.842  25.599  -8.538  1.00  0.00           C
ATOM   2060  CG  LEU C   7      10.659  24.072  -8.784  1.00  0.00           C
ATOM   2061  CD1 LEU C   7       9.914  23.779 -10.118  1.00  0.00           C
ATOM   2062  CD2 LEU C   7      12.031  23.358  -8.785  1.00  0.00           C
ATOM   2063  HA  LEU C   7       9.107  26.309  -9.614  1.00  0.00           H
ATOM   2064  HB2 LEU C   7      11.515  26.018  -9.303  1.00  0.00           H
ATOM   2065  HN  LEU C   7      10.531  28.150  -8.092  1.00  0.00           H
ATOM   2066  HG  LEU C   7      10.097  23.652  -7.938  1.00  0.00           H
ATOM   2067  HB3 LEU C   7      11.315  25.755  -7.554  1.00  0.00           H
ATOM   2068 HD21 LEU C   7      11.902  22.267  -8.825  1.00  0.00           H
ATOM   2069 HD22 LEU C   7      12.602  23.679  -9.667  1.00  0.00           H
ATOM   2070 HD23 LEU C   7      12.589  23.606  -7.871  1.00  0.00           H
ATOM   2071 HD11 LEU C   7       9.970  22.714 -10.368  1.00  0.00           H
ATOM   2072 HD12 LEU C   7       8.848  24.037 -10.059  1.00  0.00           H
ATOM   2073 HD13 LEU C   7      10.374  24.343 -10.943  1.00  0.00           H
ATOM   2074  N   PHE C   8       8.722  25.812  -6.304  1.00  0.00           N
ATOM   2075  CA  PHE C   8       7.825  25.145  -5.360  1.00  0.00           C
ATOM   2076  C   PHE C   8       6.664  26.040  -4.994  1.00  0.00           C
ATOM   2077  O   PHE C   8       6.472  26.291  -3.818  1.00  0.00           O
ATOM   2078  CB  PHE C   8       8.643  24.607  -4.153  1.00  0.00           C
ATOM   2079  CG  PHE C   8       9.702  23.616  -4.658  1.00  0.00           C
ATOM   2080  CD1 PHE C   8      11.075  23.877  -4.604  1.00  0.00           C
ATOM   2081  CD2 PHE C   8       9.276  22.403  -5.200  1.00  0.00           C
ATOM   2082  CE1 PHE C   8      11.981  22.919  -5.073  1.00  0.00           C
ATOM   2083  CE2 PHE C   8      10.172  21.554  -5.850  1.00  0.00           C
ATOM   2084  CZ  PHE C   8      11.532  21.847  -5.842  1.00  0.00           C
ATOM   2085  HA  PHE C   8       7.375  24.261  -5.817  1.00  0.00           H
ATOM   2086  HB2 PHE C   8       9.134  25.436  -3.631  1.00  0.00           H
ATOM   2087  HN  PHE C   8       9.504  26.324  -5.943  1.00  0.00           H
ATOM   2088  HD2 PHE C   8       8.241  22.116  -5.134  1.00  0.00           H
ATOM   2089  HE2 PHE C   8       9.814  20.673  -6.355  1.00  0.00           H
ATOM   2090  HZ  PHE C   8      12.226  21.256  -6.424  1.00  0.00           H
ATOM   2091  HE1 PHE C   8      13.033  22.984  -4.849  1.00  0.00           H
ATOM   2092  HD1 PHE C   8      11.446  24.815  -4.208  1.00  0.00           H
ATOM   2093  HB3 PHE C   8       7.981  24.094  -3.437  1.00  0.00           H
ATOM   2094  N   SER C   9       5.860  26.526  -5.971  1.00  0.00           N
ATOM   2095  CA  SER C   9       4.808  27.498  -5.661  1.00  0.00           C
ATOM   2096  C   SER C   9       3.443  26.889  -5.434  1.00  0.00           C
ATOM   2097  O   SER C   9       2.467  27.587  -5.665  1.00  0.00           O
ATOM   2098  CB  SER C   9       4.738  28.519  -6.825  1.00  0.00           C
ATOM   2099  OG  SER C   9       4.374  27.822  -8.027  1.00  0.00           O
ATOM   2100  HA  SER C   9       5.057  28.062  -4.750  1.00  0.00           H
ATOM   2101  HB2 SER C   9       4.018  29.325  -6.606  1.00  0.00           H
ATOM   2102  HN  SER C   9       5.971  26.242  -6.925  1.00  0.00           H
ATOM   2103  HG1 SER C   9       4.341  28.395  -8.787  1.00  0.00           H
ATOM   2104  HB3 SER C   9       5.732  28.969  -6.948  1.00  0.00           H
ATOM   2105  N   ASN C  10       3.323  25.615  -4.990  1.00  0.00           N
ATOM   2106  CA  ASN C  10       1.997  25.016  -4.820  1.00  0.00           C
ATOM   2107  C   ASN C  10       2.025  23.965  -3.728  1.00  0.00           C
ATOM   2108  O   ASN C  10       2.581  22.923  -4.033  1.00  0.00           O
ATOM   2109  CB  ASN C  10       1.566  24.348  -6.154  1.00  0.00           C
ATOM   2110  CG  ASN C  10       1.292  25.393  -7.211  1.00  0.00           C
ATOM   2111  OD1 ASN C  10       0.144  25.780  -7.365  1.00  0.00           O
ATOM   2112  ND2 ASN C  10       2.311  25.887  -7.946  1.00  0.00           N
ATOM   2113  HA  ASN C  10       1.251  25.786  -4.604  1.00  0.00           H
ATOM   2114  HB2 ASN C  10       2.352  23.658  -6.491  1.00  0.00           H
ATOM   2115  HN  ASN C  10       4.126  25.045  -4.825  1.00  0.00           H
ATOM   2116  HB3 ASN C  10       0.650  23.754  -5.996  1.00  0.00           H
ATOM   2117 HD22 ASN C  10       2.132  26.582  -8.642  1.00  0.00           H
ATOM   2118 HD21 ASN C  10       3.251  25.570  -7.812  1.00  0.00           H
ATOM   2119  N   PRO C  11       1.491  24.096  -2.480  1.00  0.00           N
ATOM   2120  CA  PRO C  11       1.575  22.964  -1.567  1.00  0.00           C
ATOM   2121  C   PRO C  11       0.982  21.714  -2.172  1.00  0.00           C
ATOM   2122  O   PRO C  11      -0.120  21.806  -2.685  1.00  0.00           O
ATOM   2123  CB  PRO C  11       0.767  23.493  -0.355  1.00  0.00           C
ATOM   2124  CG  PRO C  11      -0.097  24.624  -0.948  1.00  0.00           C
ATOM   2125  CD  PRO C  11       0.851  25.305  -1.955  1.00  0.00           C
ATOM   2126  HA  PRO C  11       2.608  22.789  -1.252  1.00  0.00           H
ATOM   2127  HD3 PRO C  11       1.557  25.925  -1.394  1.00  0.00           H
ATOM   2128  HD2 PRO C  11       0.290  25.955  -2.629  1.00  0.00           H
ATOM   2129  HG3 PRO C  11      -0.505  25.310  -0.187  1.00  0.00           H
ATOM   2130  HG2 PRO C  11      -0.925  24.164  -1.505  1.00  0.00           H
ATOM   2131  HB2 PRO C  11       0.155  22.723   0.130  1.00  0.00           H
ATOM   2132  HB3 PRO C  11       1.452  23.927   0.393  1.00  0.00           H
ATOM   2133  N   LEU C  12       1.691  20.558  -2.108  1.00  0.00           N
ATOM   2134  CA  LEU C  12       1.073  19.267  -2.414  1.00  0.00           C
ATOM   2135  C   LEU C  12       1.374  18.399  -1.212  1.00  0.00           C
ATOM   2136  O   LEU C  12       2.426  18.601  -0.629  1.00  0.00           O
ATOM   2137  CB  LEU C  12       1.608  18.468  -3.644  1.00  0.00           C
ATOM   2138  CG  LEU C  12       1.514  19.156  -5.040  1.00  0.00           C
ATOM   2139  CD1 LEU C  12       2.209  18.292  -6.129  1.00  0.00           C
ATOM   2140  CD2 LEU C  12       0.047  19.364  -5.443  1.00  0.00           C
ATOM   2141  HA  LEU C  12      -0.013  19.391  -2.495  1.00  0.00           H
ATOM   2142  HB2 LEU C  12       2.651  18.196  -3.457  1.00  0.00           H
ATOM   2143  HN  LEU C  12       2.624  20.540  -1.742  1.00  0.00           H
ATOM   2144  HG  LEU C  12       1.959  20.163  -5.048  1.00  0.00           H
ATOM   2145  HB3 LEU C  12       1.057  17.519  -3.703  1.00  0.00           H
ATOM   2146 HD21 LEU C  12      -0.013  19.778  -6.459  1.00  0.00           H
ATOM   2147 HD22 LEU C  12      -0.507  18.416  -5.420  1.00  0.00           H
ATOM   2148 HD23 LEU C  12      -0.389  20.074  -4.733  1.00  0.00           H
ATOM   2149 HD11 LEU C  12       2.188  18.804  -7.103  1.00  0.00           H
ATOM   2150 HD12 LEU C  12       3.258  18.085  -5.874  1.00  0.00           H
ATOM   2151 HD13 LEU C  12       1.675  17.337  -6.222  1.00  0.00           H
ATOM   2152  N   CYS C  13       0.508  17.431  -0.837  1.00  0.00           N
ATOM   2153  CA  CYS C  13       0.919  16.419   0.134  1.00  0.00           C
ATOM   2154  C   CYS C  13       1.496  15.310  -0.706  1.00  0.00           C
ATOM   2155  O   CYS C  13       1.346  15.364  -1.915  1.00  0.00           O
ATOM   2156  CB  CYS C  13      -0.255  15.820   0.961  1.00  0.00           C
ATOM   2157  SG  CYS C  13      -0.276  16.413   2.682  1.00  0.00           S
ATOM   2158  HA  CYS C  13       1.694  16.788   0.821  1.00  0.00           H
ATOM   2159  HB2 CYS C  13      -1.211  16.038   0.478  1.00  0.00           H
ATOM   2160  HN  CYS C  13      -0.356  17.296  -1.326  1.00  0.00           H
ATOM   2161  HG1 CYS C  13      -1.071  15.894   3.019  1.00  0.00           H
ATOM   2162  HB3 CYS C  13      -0.168  14.731   1.025  1.00  0.00           H
ATOM   2163  N   CYS C  14       2.118  14.292  -0.072  1.00  0.00           N
ATOM   2164  CA  CYS C  14       2.475  13.077  -0.797  1.00  0.00           C
ATOM   2165  C   CYS C  14       2.188  11.913   0.116  1.00  0.00           C
ATOM   2166  O   CYS C  14       2.220  12.116   1.320  1.00  0.00           O
ATOM   2167  CB  CYS C  14       3.945  13.068  -1.290  1.00  0.00           C
ATOM   2168  SG  CYS C  14       4.228  14.561  -2.299  1.00  0.00           S
ATOM   2169  HA  CYS C  14       1.809  12.962  -1.662  1.00  0.00           H
ATOM   2170  HB2 CYS C  14       4.633  13.047  -0.433  1.00  0.00           H
ATOM   2171  HN  CYS C  14       2.283  14.321   0.917  1.00  0.00           H
ATOM   2172  HG1 CYS C  14       5.235  14.569  -2.282  1.00  0.00           H
ATOM   2173  HB3 CYS C  14       4.139  12.181  -1.910  1.00  0.00           H
ATOM   2174  N   ALA C  15       1.894  10.705  -0.419  1.00  0.00           N
ATOM   2175  CA  ALA C  15       1.565   9.591   0.466  1.00  0.00           C
ATOM   2176  C   ALA C  15       2.639   9.448   1.520  1.00  0.00           C
ATOM   2177  O   ALA C  15       2.307   9.256   2.680  1.00  0.00           O
ATOM   2178  CB  ALA C  15       1.444   8.259  -0.318  1.00  0.00           C
ATOM   2179  HA  ALA C  15       0.596   9.806   0.949  1.00  0.00           H
ATOM   2180  HB1 ALA C  15       1.228   7.431   0.375  1.00  0.00           H
ATOM   2181  HB2 ALA C  15       0.625   8.325  -1.051  1.00  0.00           H
ATOM   2182  HB3 ALA C  15       2.380   8.038  -0.853  1.00  0.00           H
ATOM   2183  HN  ALA C  15       1.874  10.563  -1.411  1.00  0.00           H
ATOM   2184  N   THR C  16       3.928   9.546   1.121  1.00  0.00           N
ATOM   2185  CA  THR C  16       5.019   9.350   2.072  1.00  0.00           C
ATOM   2186  C   THR C  16       6.202  10.156   1.575  1.00  0.00           C
ATOM   2187  O   THR C  16       6.735   9.752   0.553  1.00  0.00           O
ATOM   2188  CB  THR C  16       5.318   7.824   2.067  1.00  0.00           C
ATOM   2189  OG1 THR C  16       4.077   7.106   2.210  1.00  0.00           O
ATOM   2190  CG2 THR C  16       6.273   7.446   3.225  1.00  0.00           C
ATOM   2191  HA  THR C  16       4.731   9.677   3.085  1.00  0.00           H
ATOM   2192  HB  THR C  16       5.769   7.546   1.099  1.00  0.00           H
ATOM   2193  HG1 THR C  16       4.190   6.161   2.182  1.00  0.00           H
ATOM   2194  HN  THR C  16       4.161   9.687   0.156  1.00  0.00           H
ATOM   2195 HG23 THR C  16       7.146   8.115   3.236  1.00  0.00           H
ATOM   2196 HG21 THR C  16       5.730   7.539   4.176  1.00  0.00           H
ATOM   2197 HG22 THR C  16       6.613   6.404   3.119  1.00  0.00           H
ATOM   2198  N   ASN C  17       6.631  11.281   2.209  1.00  0.00           N
ATOM   2199  CA  ASN C  17       7.695  12.081   1.592  1.00  0.00           C
ATOM   2200  C   ASN C  17       9.035  11.403   1.780  1.00  0.00           C
ATOM   2201  O   ASN C  17       9.055  10.278   2.251  1.00  0.00           O
ATOM   2202  CB  ASN C  17       7.715  13.595   1.952  1.00  0.00           C
ATOM   2203  CG  ASN C  17       8.061  14.521   0.797  1.00  0.00           C
ATOM   2204  OD1 ASN C  17       7.873  14.169  -0.358  1.00  0.00           O
ATOM   2205  ND2 ASN C  17       8.548  15.754   1.055  1.00  0.00           N
ATOM   2206  HA  ASN C  17       7.466  12.042   0.518  1.00  0.00           H
ATOM   2207  HB2 ASN C  17       6.706  13.875   2.277  1.00  0.00           H
ATOM   2208  HN  ASN C  17       6.234  11.585   3.076  1.00  0.00           H
ATOM   2209  HB3 ASN C  17       8.405  13.756   2.790  1.00  0.00           H
ATOM   2210 HD22 ASN C  17       8.694  16.385   0.292  1.00  0.00           H
ATOM   2211 HD21 ASN C  17       8.760  16.053   1.985  1.00  0.00           H
ATOM   2212  N   VAL C  18      10.156  12.043   1.371  1.00  0.00           N
ATOM   2213  CA  VAL C  18      11.334  11.269   1.002  1.00  0.00           C
ATOM   2214  C   VAL C  18      12.546  12.157   0.849  1.00  0.00           C
ATOM   2215  O   VAL C  18      13.026  12.330  -0.260  1.00  0.00           O
ATOM   2216  CB  VAL C  18      11.019  10.636  -0.392  1.00  0.00           C
ATOM   2217  CG1 VAL C  18      10.260   9.289  -0.263  1.00  0.00           C
ATOM   2218  CG2 VAL C  18      10.273  11.686  -1.274  1.00  0.00           C
ATOM   2219  HA  VAL C  18      11.584  10.522   1.773  1.00  0.00           H
ATOM   2220  HB  VAL C  18      11.961  10.371  -0.900  1.00  0.00           H
ATOM   2221  HN  VAL C  18      10.161  13.013   1.126  1.00  0.00           H
ATOM   2222 HG11 VAL C  18      10.429   8.665  -1.150  1.00  0.00           H
ATOM   2223 HG12 VAL C  18      10.640   8.719   0.591  1.00  0.00           H
ATOM   2224 HG13 VAL C  18       9.181   9.439  -0.133  1.00  0.00           H
ATOM   2225 HG21 VAL C  18      10.171  11.369  -2.304  1.00  0.00           H
ATOM   2226 HG22 VAL C  18       9.252  11.861  -0.926  1.00  0.00           H
ATOM   2227 HG23 VAL C  18      10.802  12.651  -1.294  1.00  0.00           H
ATOM   2228  N   LEU C  19      13.084  12.732   1.942  1.00  0.00           N
ATOM   2229  CA  LEU C  19      14.276  13.571   1.819  1.00  0.00           C
ATOM   2230  C   LEU C  19      13.869  14.873   1.147  1.00  0.00           C
ATOM   2231  O   LEU C  19      14.202  15.901   1.715  1.00  0.00           O
ATOM   2232  CB  LEU C  19      15.446  12.776   1.176  1.00  0.00           C
ATOM   2233  CG  LEU C  19      15.524  11.304   1.658  1.00  0.00           C
ATOM   2234  CD1 LEU C  19      16.647  10.552   0.893  1.00  0.00           C
ATOM   2235  CD2 LEU C  19      15.658  11.233   3.208  1.00  0.00           C
ATOM   2236  HA  LEU C  19      14.603  13.828   2.843  1.00  0.00           H
ATOM   2237  HB2 LEU C  19      15.353  12.813   0.085  1.00  0.00           H
ATOM   2238  HN  LEU C  19      12.683  12.564   2.840  1.00  0.00           H
ATOM   2239  HG  LEU C  19      14.602  10.787   1.373  1.00  0.00           H
ATOM   2240  HB3 LEU C  19      16.415  13.202   1.459  1.00  0.00           H
ATOM   2241 HD21 LEU C  19      16.122  10.290   3.521  1.00  0.00           H
ATOM   2242 HD22 LEU C  19      14.665  11.298   3.674  1.00  0.00           H
ATOM   2243 HD23 LEU C  19      16.256  12.058   3.614  1.00  0.00           H
ATOM   2244 HD11 LEU C  19      16.769   9.523   1.267  1.00  0.00           H
ATOM   2245 HD12 LEU C  19      16.388  10.511  -0.172  1.00  0.00           H
ATOM   2246 HD13 LEU C  19      17.606  11.071   0.960  1.00  0.00           H
ATOM   2247  N   ASP C  20      13.116  14.850   0.009  1.00  0.00           N
ATOM   2248  CA  ASP C  20      11.988  15.770  -0.222  1.00  0.00           C
ATOM   2249  C   ASP C  20      11.972  16.503  -1.560  1.00  0.00           C
ATOM   2250  O   ASP C  20      11.712  17.692  -1.521  1.00  0.00           O
ATOM   2251  CB  ASP C  20      11.666  16.670   1.013  1.00  0.00           C
ATOM   2252  CG  ASP C  20      11.464  15.890   2.287  1.00  0.00           C
ATOM   2253  OD1 ASP C  20      10.892  14.767   2.246  1.00  0.00           O
ATOM   2254  OD2 ASP C  20      11.897  16.408   3.350  1.00  0.00           O
ATOM   2255  HA  ASP C  20      11.094  15.129  -0.307  1.00  0.00           H
ATOM   2256  HB2 ASP C  20      12.494  17.355   1.214  1.00  0.00           H
ATOM   2257  HN  ASP C  20      13.168  14.066  -0.605  1.00  0.00           H
ATOM   2258  HB3 ASP C  20      10.779  17.299   0.844  1.00  0.00           H
ATOM   2259  N   LEU C  21      12.219  15.876  -2.745  1.00  0.00           N
ATOM   2260  CA  LEU C  21      12.307  16.590  -4.042  1.00  0.00           C
ATOM   2261  C   LEU C  21      11.330  15.938  -4.996  1.00  0.00           C
ATOM   2262  O   LEU C  21      10.541  16.685  -5.537  1.00  0.00           O
ATOM   2263  CB  LEU C  21      13.682  16.675  -4.800  1.00  0.00           C
ATOM   2264  CG  LEU C  21      14.505  18.007  -4.878  1.00  0.00           C
ATOM   2265  CD1 LEU C  21      15.849  17.751  -5.615  1.00  0.00           C
ATOM   2266  CD2 LEU C  21      13.755  19.159  -5.597  1.00  0.00           C
ATOM   2267  HA  LEU C  21      11.955  17.613  -3.898  1.00  0.00           H
ATOM   2268  HB2 LEU C  21      14.334  15.909  -4.371  1.00  0.00           H
ATOM   2269  HN  LEU C  21      12.360  14.890  -2.744  1.00  0.00           H
ATOM   2270  HG  LEU C  21      14.809  18.379  -3.894  1.00  0.00           H
ATOM   2271  HB3 LEU C  21      13.517  16.441  -5.862  1.00  0.00           H
ATOM   2272 HD21 LEU C  21      14.341  20.091  -5.550  1.00  0.00           H
ATOM   2273 HD22 LEU C  21      13.608  18.908  -6.651  1.00  0.00           H
ATOM   2274 HD23 LEU C  21      12.775  19.347  -5.146  1.00  0.00           H
ATOM   2275 HD11 LEU C  21      16.424  18.688  -5.680  1.00  0.00           H
ATOM   2276 HD12 LEU C  21      16.455  17.005  -5.076  1.00  0.00           H
ATOM   2277 HD13 LEU C  21      15.668  17.382  -6.636  1.00  0.00           H
ATOM   2278  N   ILE C  22      11.322  14.612  -5.273  1.00  0.00           N
ATOM   2279  CA  ILE C  22      10.190  14.027  -6.003  1.00  0.00           C
ATOM   2280  C   ILE C  22       9.327  13.421  -4.921  1.00  0.00           C
ATOM   2281  O   ILE C  22       9.888  13.097  -3.889  1.00  0.00           O
ATOM   2282  CB  ILE C  22      10.502  12.962  -7.108  1.00  0.00           C
ATOM   2283  CG1 ILE C  22      11.887  13.131  -7.799  1.00  0.00           C
ATOM   2284  CG2 ILE C  22       9.373  12.907  -8.182  1.00  0.00           C
ATOM   2285  HA  ILE C  22       9.614  14.815  -6.496  1.00  0.00           H
ATOM   2286  HB  ILE C  22      10.529  11.973  -6.621  1.00  0.00           H
ATOM   2287  CD  ILE C  22      12.132  14.533  -8.397  1.00  0.00           C
ATOM   2288  HD3 ILE C  22      12.077  15.284  -7.604  1.00  0.00           H
ATOM   2289  HD2 ILE C  22      11.383  14.760  -9.170  1.00  0.00           H
ATOM   2290  HD1 ILE C  22      13.132  14.586  -8.855  1.00  0.00           H
ATOM   2291  HN  ILE C  22      12.011  13.997  -4.895  1.00  0.00           H
ATOM   2292 HG12 ILE C  22      12.680  12.892  -7.079  1.00  0.00           H
ATOM   2293 HG13 ILE C  22      11.989  12.415  -8.627  1.00  0.00           H
ATOM   2294 HG21 ILE C  22       9.594  12.167  -8.963  1.00  0.00           H
ATOM   2295 HG22 ILE C  22       8.425  12.613  -7.720  1.00  0.00           H
ATOM   2296 HG23 ILE C  22       9.227  13.878  -8.676  1.00  0.00           H
ATOM   2297  N   GLY C  23       8.001  13.244  -5.108  1.00  0.00           N
ATOM   2298  CA  GLY C  23       7.223  12.397  -4.205  1.00  0.00           C
ATOM   2299  C   GLY C  23       6.450  11.408  -5.041  1.00  0.00           C
ATOM   2300  O   GLY C  23       6.630  11.413  -6.248  1.00  0.00           O
ATOM   2301  HN  GLY C  23       7.522  13.652  -5.885  1.00  0.00           H
ATOM   2302  HA2 GLY C  23       7.846  11.829  -3.500  1.00  0.00           H
ATOM   2303  HA3 GLY C  23       6.530  13.020  -3.625  1.00  0.00           H
ATOM   2304  N   VAL C  24       5.585  10.571  -4.423  1.00  0.00           N
ATOM   2305  CA  VAL C  24       4.709   9.682  -5.192  1.00  0.00           C
ATOM   2306  C   VAL C  24       3.295  10.017  -4.793  1.00  0.00           C
ATOM   2307  O   VAL C  24       3.106  10.366  -3.638  1.00  0.00           O
ATOM   2308  CB  VAL C  24       5.056   8.175  -4.988  1.00  0.00           C
ATOM   2309  CG1 VAL C  24       3.825   7.231  -5.101  1.00  0.00           C
ATOM   2310  CG2 VAL C  24       6.142   7.724  -6.007  1.00  0.00           C
ATOM   2311  HA  VAL C  24       4.792   9.898  -6.262  1.00  0.00           H
ATOM   2312  HB  VAL C  24       5.438   8.068  -3.960  1.00  0.00           H
ATOM   2313  HN  VAL C  24       5.497  10.571  -3.424  1.00  0.00           H
ATOM   2314 HG11 VAL C  24       4.138   6.185  -4.963  1.00  0.00           H
ATOM   2315 HG12 VAL C  24       3.080   7.461  -4.324  1.00  0.00           H
ATOM   2316 HG13 VAL C  24       3.351   7.322  -6.089  1.00  0.00           H
ATOM   2317 HG21 VAL C  24       6.507   6.717  -5.759  1.00  0.00           H
ATOM   2318 HG22 VAL C  24       5.721   7.695  -7.024  1.00  0.00           H
ATOM   2319 HG23 VAL C  24       6.997   8.415  -6.017  1.00  0.00           H
ATOM   2320  N   ASP C  25       2.308   9.926  -5.720  1.00  0.00           N
ATOM   2321  CA  ASP C  25       0.933  10.259  -5.374  1.00  0.00           C
ATOM   2322  C   ASP C  25       0.950  11.613  -4.705  1.00  0.00           C
ATOM   2323  O   ASP C  25       0.753  11.670  -3.502  1.00  0.00           O
ATOM   2324  CB  ASP C  25       0.363   9.117  -4.492  1.00  0.00           C
ATOM   2325  CG  ASP C  25       0.360   7.786  -5.201  1.00  0.00           C
ATOM   2326  OD1 ASP C  25       0.541   7.751  -6.449  1.00  0.00           O
ATOM   2327  OD2 ASP C  25       0.173   6.751  -4.505  1.00  0.00           O
ATOM   2328  HA  ASP C  25       0.304  10.340  -6.278  1.00  0.00           H
ATOM   2329  HB2 ASP C  25       0.946   9.023  -3.564  1.00  0.00           H
ATOM   2330  HN  ASP C  25       2.488   9.614  -6.654  1.00  0.00           H
ATOM   2331  HB3 ASP C  25      -0.670   9.359  -4.221  1.00  0.00           H
ATOM   2332  N   CYS C  26       1.216  12.691  -5.482  1.00  0.00           N
ATOM   2333  CA  CYS C  26       1.397  14.022  -4.899  1.00  0.00           C
ATOM   2334  C   CYS C  26       0.183  14.866  -5.213  1.00  0.00           C
ATOM   2335  O   CYS C  26      -0.082  14.990  -6.397  1.00  0.00           O
ATOM   2336  CB  CYS C  26       2.688  14.646  -5.485  1.00  0.00           C
ATOM   2337  SG  CYS C  26       4.045  13.442  -5.313  1.00  0.00           S
ATOM   2338  HA  CYS C  26       1.560  13.945  -3.820  1.00  0.00           H
ATOM   2339  HB2 CYS C  26       2.557  14.852  -6.557  1.00  0.00           H
ATOM   2340  HN  CYS C  26       1.322  12.596  -6.475  1.00  0.00           H
ATOM   2341  HG1 CYS C  26       4.799  14.034  -5.618  1.00  0.00           H
ATOM   2342  HB3 CYS C  26       2.944  15.581  -4.959  1.00  0.00           H
ATOM   2343  N   LYS C  27      -0.575  15.424  -4.230  1.00  0.00           N
ATOM   2344  CA  LYS C  27      -1.889  16.010  -4.533  1.00  0.00           C
ATOM   2345  C   LYS C  27      -2.198  17.288  -3.754  1.00  0.00           C
ATOM   2346  O   LYS C  27      -1.510  17.555  -2.785  1.00  0.00           O
ATOM   2347  CB  LYS C  27      -2.936  14.912  -4.212  1.00  0.00           C
ATOM   2348  CG  LYS C  27      -2.801  13.555  -4.976  1.00  0.00           C
ATOM   2349  CD  LYS C  27      -2.257  12.377  -4.112  1.00  0.00           C
ATOM   2350  CE  LYS C  27      -3.350  11.706  -3.232  1.00  0.00           C
ATOM   2351  NZ  LYS C  27      -2.817  10.689  -2.295  1.00  0.00           N
ATOM   2352  HA  LYS C  27      -1.964  16.280  -5.597  1.00  0.00           H
ATOM   2353  HB2 LYS C  27      -2.780  14.731  -3.145  1.00  0.00           H
ATOM   2354  HN  LYS C  27      -0.314  15.348  -3.266  1.00  0.00           H
ATOM   2355  HG2 LYS C  27      -3.771  13.250  -5.400  1.00  0.00           H
ATOM   2356  HB3 LYS C  27      -3.936  15.338  -4.375  1.00  0.00           H
ATOM   2357  HD2 LYS C  27      -1.847  11.596  -4.772  1.00  0.00           H
ATOM   2358  HG3 LYS C  27      -2.118  13.697  -5.819  1.00  0.00           H
ATOM   2359  HE2 LYS C  27      -3.879  12.468  -2.655  1.00  0.00           H
ATOM   2360  HD3 LYS C  27      -1.441  12.754  -3.480  1.00  0.00           H
ATOM   2361  HZ1 LYS C  27      -1.995  11.043  -1.691  1.00  0.00           H
ATOM   2362  HZ2 LYS C  27      -2.452   9.813  -2.805  1.00  0.00           H
ATOM   2363  HZ3 LYS C  27      -3.585  10.336  -1.617  1.00  0.00           H
ATOM   2364  HE3 LYS C  27      -4.104  11.246  -3.882  1.00  0.00           H
ATOM   2365  N   THR C  28      -3.209  18.092  -4.188  1.00  0.00           N
ATOM   2366  CA  THR C  28      -3.357  19.514  -3.799  1.00  0.00           C
ATOM   2367  C   THR C  28      -4.387  19.901  -2.729  1.00  0.00           C
ATOM   2368  O   THR C  28      -5.315  19.135  -2.563  1.00  0.00           O
ATOM   2369  CB  THR C  28      -3.873  20.236  -5.091  1.00  0.00           C
ATOM   2370  OG1 THR C  28      -4.915  19.404  -5.623  1.00  0.00           O
ATOM   2371  CG2 THR C  28      -2.843  20.392  -6.238  1.00  0.00           C
ATOM   2372  HA  THR C  28      -2.371  19.908  -3.540  1.00  0.00           H
ATOM   2373  HB  THR C  28      -4.262  21.241  -4.850  1.00  0.00           H
ATOM   2374  HG1 THR C  28      -5.281  19.748  -6.431  1.00  0.00           H
ATOM   2375  HN  THR C  28      -3.810  17.749  -4.906  1.00  0.00           H
ATOM   2376 HG23 THR C  28      -2.466  19.408  -6.551  1.00  0.00           H
ATOM   2377 HG21 THR C  28      -3.318  20.864  -7.110  1.00  0.00           H
ATOM   2378 HG22 THR C  28      -2.019  21.044  -5.933  1.00  0.00           H
ATOM   2379  N   PRO C  29      -4.296  21.075  -2.029  1.00  0.00           N
ATOM   2380  CA  PRO C  29      -5.433  21.856  -1.499  1.00  0.00           C
ATOM   2381  C   PRO C  29      -6.930  21.583  -1.367  1.00  0.00           C
ATOM   2382  O   PRO C  29      -7.462  20.918  -2.225  1.00  0.00           O
ATOM   2383  CB  PRO C  29      -4.757  22.603  -0.335  1.00  0.00           C
ATOM   2384  CG  PRO C  29      -3.316  22.858  -0.841  1.00  0.00           C
ATOM   2385  CD  PRO C  29      -3.009  21.744  -1.877  1.00  0.00           C
ATOM   2386  HA  PRO C  29      -5.502  22.586  -2.315  1.00  0.00           H
ATOM   2387  HD3 PRO C  29      -2.244  21.066  -1.477  1.00  0.00           H
ATOM   2388  HD2 PRO C  29      -2.669  22.177  -2.831  1.00  0.00           H
ATOM   2389  HG3 PRO C  29      -2.593  22.895  -0.010  1.00  0.00           H
ATOM   2390  HG2 PRO C  29      -3.309  23.833  -1.354  1.00  0.00           H
ATOM   2391  HB2 PRO C  29      -5.225  23.551  -0.045  1.00  0.00           H
ATOM   2392  HB3 PRO C  29      -4.817  21.948   0.535  1.00  0.00           H
ATOM   2393  N   THR C  30      -7.686  22.160  -0.395  1.00  0.00           N
ATOM   2394  CA  THR C  30      -9.008  22.782  -0.686  1.00  0.00           C
ATOM   2395  C   THR C  30      -9.280  23.706   0.478  1.00  0.00           C
ATOM   2396  O   THR C  30      -9.339  24.913   0.316  1.00  0.00           O
ATOM   2397  CB  THR C  30     -10.410  22.099  -0.867  1.00  0.00           C
ATOM   2398  OG1 THR C  30     -10.557  20.967  -0.022  1.00  0.00           O
ATOM   2399  CG2 THR C  30     -10.821  21.791  -2.332  1.00  0.00           C
ATOM   2400  HA  THR C  30      -8.865  23.409  -1.577  1.00  0.00           H
ATOM   2401  HB  THR C  30     -11.217  22.772  -0.527  1.00  0.00           H
ATOM   2402  HG1 THR C  30     -10.011  20.285  -0.379  1.00  0.00           H
ATOM   2403  HN  THR C  30      -7.234  22.415   0.460  1.00  0.00           H
ATOM   2404 HG23 THR C  30     -10.709  22.673  -2.980  1.00  0.00           H
ATOM   2405 HG21 THR C  30     -10.206  20.979  -2.719  1.00  0.00           H
ATOM   2406 HG22 THR C  30     -11.871  21.475  -2.388  1.00  0.00           H
ATOM   2407  N   ILE C  31      -9.459  23.123   1.681  1.00  0.00           N
ATOM   2408  CA  ILE C  31      -9.618  23.979   2.844  1.00  0.00           C
ATOM   2409  C   ILE C  31      -8.373  24.823   2.956  1.00  0.00           C
ATOM   2410  O   ILE C  31      -7.339  24.470   2.409  1.00  0.00           O
ATOM   2411  CB  ILE C  31      -9.824  23.224   4.188  1.00  0.00           C
ATOM   2412  CG1 ILE C  31      -8.700  22.169   4.435  1.00  0.00           C
ATOM   2413  CG2 ILE C  31     -11.245  22.595   4.234  1.00  0.00           C
ATOM   2414  HA  ILE C  31     -10.485  24.638   2.663  1.00  0.00           H
ATOM   2415  HB  ILE C  31      -9.784  23.975   4.995  1.00  0.00           H
ATOM   2416  CD  ILE C  31      -8.346  22.024   5.938  1.00  0.00           C
ATOM   2417  HD3 ILE C  31      -7.725  21.128   6.079  1.00  0.00           H
ATOM   2418  HD2 ILE C  31      -9.243  21.932   6.564  1.00  0.00           H
ATOM   2419  HD1 ILE C  31      -7.777  22.900   6.288  1.00  0.00           H
ATOM   2420  HN  ILE C  31      -9.451  22.127   1.790  1.00  0.00           H
ATOM   2421 HG12 ILE C  31      -9.011  21.195   4.024  1.00  0.00           H
ATOM   2422 HG13 ILE C  31      -7.765  22.445   3.923  1.00  0.00           H
ATOM   2423 HG21 ILE C  31     -11.411  22.088   5.193  1.00  0.00           H
ATOM   2424 HG22 ILE C  31     -12.017  23.373   4.128  1.00  0.00           H
ATOM   2425 HG23 ILE C  31     -11.377  21.866   3.422  1.00  0.00           H
ATOM   2426  N   ALA C  32      -8.467  25.953   3.683  1.00  0.00           N
ATOM   2427  CA  ALA C  32      -7.281  26.761   3.902  1.00  0.00           C
ATOM   2428  C   ALA C  32      -6.212  25.929   4.580  1.00  0.00           C
ATOM   2429  O   ALA C  32      -6.556  25.146   5.449  1.00  0.00           O
ATOM   2430  CB  ALA C  32      -7.624  27.929   4.854  1.00  0.00           C
ATOM   2431  HA  ALA C  32      -6.947  27.158   2.929  1.00  0.00           H
ATOM   2432  HB1 ALA C  32      -6.731  28.536   5.037  1.00  0.00           H
ATOM   2433  HB2 ALA C  32      -8.426  28.560   4.445  1.00  0.00           H
ATOM   2434  HB3 ALA C  32      -7.967  27.518   5.809  1.00  0.00           H
ATOM   2435  HN  ALA C  32      -9.340  26.242   4.075  1.00  0.00           H
ATOM   2436  N   VAL C  33      -4.923  26.111   4.210  1.00  0.00           N
ATOM   2437  CA  VAL C  33      -3.814  25.512   4.953  1.00  0.00           C
ATOM   2438  C   VAL C  33      -3.032  26.709   5.451  1.00  0.00           C
ATOM   2439  O   VAL C  33      -1.896  26.931   5.064  1.00  0.00           O
ATOM   2440  CB  VAL C  33      -3.040  24.471   4.091  1.00  0.00           C
ATOM   2441  CG1 VAL C  33      -3.914  23.198   3.910  1.00  0.00           C
ATOM   2442  CG2 VAL C  33      -2.594  24.995   2.698  1.00  0.00           C
ATOM   2443  HA  VAL C  33      -4.148  24.985   5.863  1.00  0.00           H
ATOM   2444  HB  VAL C  33      -2.134  24.206   4.659  1.00  0.00           H
ATOM   2445  HN  VAL C  33      -4.693  26.732   3.460  1.00  0.00           H
ATOM   2446 HG11 VAL C  33      -3.379  22.447   3.314  1.00  0.00           H
ATOM   2447 HG12 VAL C  33      -4.162  22.744   4.883  1.00  0.00           H
ATOM   2448 HG13 VAL C  33      -4.851  23.447   3.391  1.00  0.00           H
ATOM   2449 HG21 VAL C  33      -1.973  24.238   2.194  1.00  0.00           H
ATOM   2450 HG22 VAL C  33      -3.459  25.208   2.052  1.00  0.00           H
ATOM   2451 HG23 VAL C  33      -1.992  25.906   2.797  1.00  0.00           H
ATOM   2452  N   ASP C  34      -3.704  27.512   6.308  1.00  0.00           N
ATOM   2453  CA  ASP C  34      -3.241  28.866   6.611  1.00  0.00           C
ATOM   2454  C   ASP C  34      -1.816  28.959   7.118  1.00  0.00           C
ATOM   2455  O   ASP C  34      -1.079  29.802   6.631  1.00  0.00           O
ATOM   2456  CB  ASP C  34      -4.140  29.527   7.693  1.00  0.00           C
ATOM   2457  CG  ASP C  34      -5.621  29.429   7.438  1.00  0.00           C
ATOM   2458  OD1 ASP C  34      -6.153  28.294   7.576  1.00  0.00           O
ATOM   2459  OD2 ASP C  34      -6.269  30.462   7.117  1.00  0.00           O
ATOM   2460  HA  ASP C  34      -3.338  29.458   5.687  1.00  0.00           H
ATOM   2461  HB2 ASP C  34      -3.978  29.018   8.652  1.00  0.00           H
ATOM   2462  HN  ASP C  34      -4.602  27.230   6.652  1.00  0.00           H
ATOM   2463  HB3 ASP C  34      -3.841  30.579   7.794  1.00  0.00           H
ATOM   2464  N   THR C  35      -1.434  28.130   8.119  1.00  0.00           N
ATOM   2465  CA  THR C  35      -0.166  28.309   8.832  1.00  0.00           C
ATOM   2466  C   THR C  35       0.521  26.981   9.008  1.00  0.00           C
ATOM   2467  O   THR C  35      -0.125  25.984   8.756  1.00  0.00           O
ATOM   2468  CB  THR C  35      -0.438  28.862  10.257  1.00  0.00           C
ATOM   2469  OG1 THR C  35      -1.119  27.873  11.050  1.00  0.00           O
ATOM   2470  CG2 THR C  35      -1.290  30.154  10.208  1.00  0.00           C
ATOM   2471  HA  THR C  35       0.513  28.983   8.287  1.00  0.00           H
ATOM   2472  HB  THR C  35       0.535  29.073  10.730  1.00  0.00           H
ATOM   2473  HG1 THR C  35      -1.286  28.182  11.936  1.00  0.00           H
ATOM   2474  HN  THR C  35      -2.044  27.410   8.439  1.00  0.00           H
ATOM   2475 HG23 THR C  35      -2.350  29.907  10.081  1.00  0.00           H
ATOM   2476 HG21 THR C  35      -1.177  30.703  11.155  1.00  0.00           H
ATOM   2477 HG22 THR C  35      -0.987  30.796   9.372  1.00  0.00           H
ATOM   2478  N   GLY C  36       1.797  26.920   9.452  1.00  0.00           N
ATOM   2479  CA  GLY C  36       2.437  25.620   9.618  1.00  0.00           C
ATOM   2480  C   GLY C  36       1.669  24.781  10.615  1.00  0.00           C
ATOM   2481  O   GLY C  36       1.480  23.597  10.385  1.00  0.00           O
ATOM   2482  HN  GLY C  36       2.312  27.743   9.695  1.00  0.00           H
ATOM   2483  HA2 GLY C  36       2.488  25.118   8.639  1.00  0.00           H
ATOM   2484  HA3 GLY C  36       3.468  25.741   9.983  1.00  0.00           H
ATOM   2485  N   ALA C  37       1.224  25.370  11.748  1.00  0.00           N
ATOM   2486  CA  ALA C  37       0.522  24.574  12.755  1.00  0.00           C
ATOM   2487  C   ALA C  37      -0.774  24.020  12.202  1.00  0.00           C
ATOM   2488  O   ALA C  37      -1.015  22.832  12.340  1.00  0.00           O
ATOM   2489  CB  ALA C  37       0.207  25.411  14.023  1.00  0.00           C
ATOM   2490  HA  ALA C  37       1.178  23.739  13.056  1.00  0.00           H
ATOM   2491  HB1 ALA C  37      -0.309  24.789  14.772  1.00  0.00           H
ATOM   2492  HB2 ALA C  37       1.142  25.792  14.465  1.00  0.00           H
ATOM   2493  HB3 ALA C  37      -0.437  26.268  13.775  1.00  0.00           H
ATOM   2494  HN  ALA C  37       1.383  26.345  11.921  1.00  0.00           H
ATOM   2495  N   ILE C  38      -1.620  24.869  11.578  1.00  0.00           N
ATOM   2496  CA  ILE C  38      -2.899  24.387  11.047  1.00  0.00           C
ATOM   2497  C   ILE C  38      -2.618  23.436   9.904  1.00  0.00           C
ATOM   2498  O   ILE C  38      -3.293  22.424   9.790  1.00  0.00           O
ATOM   2499  CB  ILE C  38      -3.832  25.566  10.625  1.00  0.00           C
ATOM   2500  CG1 ILE C  38      -4.316  26.341  11.891  1.00  0.00           C
ATOM   2501  CG2 ILE C  38      -5.025  25.076   9.754  1.00  0.00           C
ATOM   2502  HA  ILE C  38      -3.418  23.833  11.842  1.00  0.00           H
ATOM   2503  HB  ILE C  38      -3.242  26.250  10.001  1.00  0.00           H
ATOM   2504  CD  ILE C  38      -4.952  27.725  11.588  1.00  0.00           C
ATOM   2505  HD3 ILE C  38      -5.874  27.639  10.996  1.00  0.00           H
ATOM   2506  HD2 ILE C  38      -4.237  28.359  11.044  1.00  0.00           H
ATOM   2507  HD1 ILE C  38      -5.208  28.232  12.532  1.00  0.00           H
ATOM   2508  HN  ILE C  38      -1.360  25.825  11.441  1.00  0.00           H
ATOM   2509 HG12 ILE C  38      -5.043  25.723  12.444  1.00  0.00           H
ATOM   2510 HG13 ILE C  38      -3.458  26.522  12.559  1.00  0.00           H
ATOM   2511 HG21 ILE C  38      -5.658  25.915   9.439  1.00  0.00           H
ATOM   2512 HG22 ILE C  38      -4.672  24.584   8.835  1.00  0.00           H
ATOM   2513 HG23 ILE C  38      -5.642  24.360  10.320  1.00  0.00           H
ATOM   2514  N   PHE C  39      -1.621  23.748   9.048  1.00  0.00           N
ATOM   2515  CA  PHE C  39      -1.292  22.882   7.915  1.00  0.00           C
ATOM   2516  C   PHE C  39      -1.076  21.470   8.417  1.00  0.00           C
ATOM   2517  O   PHE C  39      -1.610  20.541   7.831  1.00  0.00           O
ATOM   2518  CB  PHE C  39      -0.009  23.421   7.216  1.00  0.00           C
ATOM   2519  CG  PHE C  39       0.404  22.879   5.845  1.00  0.00           C
ATOM   2520  CD1 PHE C  39      -0.488  22.204   5.008  1.00  0.00           C
ATOM   2521  CD2 PHE C  39       1.709  23.121   5.395  1.00  0.00           C
ATOM   2522  CE1 PHE C  39      -0.178  22.077   3.654  1.00  0.00           C
ATOM   2523  CE2 PHE C  39       2.072  22.816   4.080  1.00  0.00           C
ATOM   2524  CZ  PHE C  39       1.122  22.296   3.201  1.00  0.00           C
ATOM   2525  HA  PHE C  39      -2.156  22.934   7.233  1.00  0.00           H
ATOM   2526  HB2 PHE C  39      -0.186  24.473   6.963  1.00  0.00           H
ATOM   2527  HN  PHE C  39      -1.110  24.595   9.176  1.00  0.00           H
ATOM   2528  HD2 PHE C  39       2.447  23.556   6.060  1.00  0.00           H
ATOM   2529  HE2 PHE C  39       3.082  22.992   3.733  1.00  0.00           H
ATOM   2530  HZ  PHE C  39       1.390  22.069   2.177  1.00  0.00           H
ATOM   2531  HE1 PHE C  39      -0.958  21.825   2.956  1.00  0.00           H
ATOM   2532  HD1 PHE C  39      -1.421  21.795   5.375  1.00  0.00           H
ATOM   2533  HB3 PHE C  39       0.840  23.355   7.910  1.00  0.00           H
ATOM   2534  N   GLN C  40      -0.309  21.300   9.521  1.00  0.00           N
ATOM   2535  CA  GLN C  40      -0.136  19.968  10.099  1.00  0.00           C
ATOM   2536  C   GLN C  40      -1.432  19.506  10.720  1.00  0.00           C
ATOM   2537  O   GLN C  40      -1.785  18.357  10.519  1.00  0.00           O
ATOM   2538  CB  GLN C  40       0.973  19.943  11.187  1.00  0.00           C
ATOM   2539  CG  GLN C  40       1.165  18.548  11.842  1.00  0.00           C
ATOM   2540  CD  GLN C  40       1.588  17.506  10.830  1.00  0.00           C
ATOM   2541  OE1 GLN C  40       2.716  17.572  10.366  1.00  0.00           O
ATOM   2542  NE2 GLN C  40       0.725  16.534  10.465  1.00  0.00           N
ATOM   2543  HA  GLN C  40       0.153  19.276   9.294  1.00  0.00           H
ATOM   2544  HB2 GLN C  40       1.923  20.239  10.723  1.00  0.00           H
ATOM   2545  HN  GLN C  40       0.116  22.081   9.982  1.00  0.00           H
ATOM   2546  HG2 GLN C  40       1.960  18.621  12.602  1.00  0.00           H
ATOM   2547  HB3 GLN C  40       0.734  20.678  11.973  1.00  0.00           H
ATOM   2548  HG3 GLN C  40       0.245  18.249  12.368  1.00  0.00           H
ATOM   2549 HE22 GLN C  40       1.014  15.833   9.810  1.00  0.00           H
ATOM   2550 HE21 GLN C  40      -0.203  16.487  10.836  1.00  0.00           H
ATOM   2551  N   ALA C  41      -2.145  20.364  11.487  1.00  0.00           N
ATOM   2552  CA  ALA C  41      -3.364  19.905  12.153  1.00  0.00           C
ATOM   2553  C   ALA C  41      -4.268  19.226  11.154  1.00  0.00           C
ATOM   2554  O   ALA C  41      -4.796  18.166  11.454  1.00  0.00           O
ATOM   2555  CB  ALA C  41      -4.160  21.053  12.824  1.00  0.00           C
ATOM   2556  HA  ALA C  41      -3.065  19.188  12.936  1.00  0.00           H
ATOM   2557  HB1 ALA C  41      -5.008  20.640  13.394  1.00  0.00           H
ATOM   2558  HB2 ALA C  41      -3.515  21.616  13.515  1.00  0.00           H
ATOM   2559  HB3 ALA C  41      -4.560  21.737  12.062  1.00  0.00           H
ATOM   2560  HN  ALA C  41      -1.834  21.301  11.641  1.00  0.00           H
ATOM   2561  N   HIS C  42      -4.446  19.819   9.951  1.00  0.00           N
ATOM   2562  CA  HIS C  42      -5.257  19.155   8.942  1.00  0.00           C
ATOM   2563  C   HIS C  42      -4.643  17.807   8.646  1.00  0.00           C
ATOM   2564  O   HIS C  42      -5.321  16.804   8.786  1.00  0.00           O
ATOM   2565  CB  HIS C  42      -5.370  19.937   7.607  1.00  0.00           C
ATOM   2566  CG  HIS C  42      -6.000  18.957   6.655  1.00  0.00           C
ATOM   2567  ND1 HIS C  42      -7.347  18.464   6.676  1.00  0.00           N
ATOM   2568  CD2 HIS C  42      -5.459  18.281   5.627  1.00  0.00           C
ATOM   2569  CE1 HIS C  42      -7.487  17.613   5.766  1.00  0.00           C
ATOM   2570  NE2 HIS C  42      -6.372  17.482   5.122  1.00  0.00           N
ATOM   2571  HA  HIS C  42      -6.275  19.015   9.346  1.00  0.00           H
ATOM   2572  HB2 HIS C  42      -5.981  20.843   7.738  1.00  0.00           H
ATOM   2573  HN  HIS C  42      -4.014  20.693   9.722  1.00  0.00           H
ATOM   2574  HD2 HIS C  42      -4.425  18.375   5.289  1.00  0.00           H
ATOM   2575  HE2 HIS C  42      -6.231  16.835   4.335  1.00  0.00           H
ATOM   2576  HE1 HIS C  42      -8.389  17.060   5.531  1.00  0.00           H
ATOM   2577  HB3 HIS C  42      -4.380  20.236   7.230  1.00  0.00           H
ATOM   2578  N   CYS C  43      -3.362  17.758   8.222  1.00  0.00           N
ATOM   2579  CA  CYS C  43      -2.767  16.465   7.891  1.00  0.00           C
ATOM   2580  C   CYS C  43      -2.993  15.475   9.011  1.00  0.00           C
ATOM   2581  O   CYS C  43      -3.177  14.305   8.714  1.00  0.00           O
ATOM   2582  CB  CYS C  43      -1.247  16.589   7.635  1.00  0.00           C
ATOM   2583  SG  CYS C  43      -0.926  17.316   5.996  1.00  0.00           S
ATOM   2584  HA  CYS C  43      -3.252  16.075   6.980  1.00  0.00           H
ATOM   2585  HB2 CYS C  43      -0.789  17.201   8.420  1.00  0.00           H
ATOM   2586  HN  CYS C  43      -2.817  18.593   8.129  1.00  0.00           H
ATOM   2587  HG1 CYS C  43      -1.345  18.221   6.145  1.00  0.00           H
ATOM   2588  HB3 CYS C  43      -0.789  15.594   7.657  1.00  0.00           H
ATOM   2589  N   ALA C  44      -3.012  15.915  10.292  1.00  0.00           N
ATOM   2590  CA  ALA C  44      -3.377  15.016  11.386  1.00  0.00           C
ATOM   2591  C   ALA C  44      -4.886  14.879  11.414  1.00  0.00           C
ATOM   2592  O   ALA C  44      -5.508  15.274  12.387  1.00  0.00           O
ATOM   2593  CB  ALA C  44      -2.822  15.540  12.738  1.00  0.00           C
ATOM   2594  HA  ALA C  44      -2.936  14.018  11.227  1.00  0.00           H
ATOM   2595  HB1 ALA C  44      -3.080  14.847  13.554  1.00  0.00           H
ATOM   2596  HB2 ALA C  44      -1.725  15.627  12.688  1.00  0.00           H
ATOM   2597  HB3 ALA C  44      -3.240  16.531  12.972  1.00  0.00           H
ATOM   2598  HN  ALA C  44      -2.848  16.877  10.509  1.00  0.00           H
ATOM   2599  N   SER C  45      -5.486  14.298  10.347  1.00  0.00           N
ATOM   2600  CA  SER C  45      -6.932  14.064  10.316  1.00  0.00           C
ATOM   2601  C   SER C  45      -7.263  13.232   9.097  1.00  0.00           C
ATOM   2602  O   SER C  45      -7.799  12.149   9.271  1.00  0.00           O
ATOM   2603  CB  SER C  45      -7.814  15.341  10.296  1.00  0.00           C
ATOM   2604  OG  SER C  45      -7.672  16.041   9.050  1.00  0.00           O
ATOM   2605  HA  SER C  45      -7.186  13.487  11.222  1.00  0.00           H
ATOM   2606  HB2 SER C  45      -8.871  15.041  10.408  1.00  0.00           H
ATOM   2607  HN  SER C  45      -4.933  13.960   9.586  1.00  0.00           H
ATOM   2608  HG1 SER C  45      -8.206  16.829   9.003  1.00  0.00           H
ATOM   2609  HB3 SER C  45      -7.550  16.005  11.134  1.00  0.00           H
ATOM   2610  N   LYS C  46      -6.936  13.722   7.872  1.00  0.00           N
ATOM   2611  CA  LYS C  46      -7.182  12.944   6.658  1.00  0.00           C
ATOM   2612  C   LYS C  46      -5.889  12.422   6.057  1.00  0.00           C
ATOM   2613  O   LYS C  46      -5.760  12.386   4.843  1.00  0.00           O
ATOM   2614  CB  LYS C  46      -8.020  13.742   5.626  1.00  0.00           C
ATOM   2615  CG  LYS C  46      -9.258  14.469   6.218  1.00  0.00           C
ATOM   2616  CD  LYS C  46     -10.325  13.547   6.868  1.00  0.00           C
ATOM   2617  CE  LYS C  46     -11.455  14.360   7.567  1.00  0.00           C
ATOM   2618  NZ  LYS C  46     -12.281  15.156   6.631  1.00  0.00           N
ATOM   2619  HA  LYS C  46      -7.773  12.050   6.882  1.00  0.00           H
ATOM   2620  HB2 LYS C  46      -7.358  14.506   5.187  1.00  0.00           H
ATOM   2621  HN  LYS C  46      -6.499  14.619   7.766  1.00  0.00           H
ATOM   2622  HG2 LYS C  46      -8.921  15.198   6.970  1.00  0.00           H
ATOM   2623  HB3 LYS C  46      -8.358  13.058   4.830  1.00  0.00           H
ATOM   2624  HD2 LYS C  46     -10.760  12.884   6.104  1.00  0.00           H
ATOM   2625  HG3 LYS C  46      -9.720  15.016   5.381  1.00  0.00           H
ATOM   2626  HE2 LYS C  46     -12.113  13.658   8.106  1.00  0.00           H
ATOM   2627  HD3 LYS C  46      -9.849  12.924   7.640  1.00  0.00           H
ATOM   2628  HZ1 LYS C  46     -13.006  15.751   7.164  1.00  0.00           H
ATOM   2629  HZ2 LYS C  46     -11.718  15.875   6.060  1.00  0.00           H
ATOM   2630  HZ3 LYS C  46     -12.833  14.533   5.944  1.00  0.00           H
ATOM   2631  HE3 LYS C  46     -11.000  15.030   8.317  1.00  0.00           H
ATOM   2632  N   GLY C  47      -4.921  11.978   6.893  1.00  0.00           N
ATOM   2633  CA  GLY C  47      -3.754  11.273   6.364  1.00  0.00           C
ATOM   2634  C   GLY C  47      -2.760  12.110   5.592  1.00  0.00           C
ATOM   2635  O   GLY C  47      -2.991  13.291   5.384  1.00  0.00           O
ATOM   2636  HN  GLY C  47      -5.022  12.045   7.887  1.00  0.00           H
ATOM   2637  HA2 GLY C  47      -3.211  10.791   7.193  1.00  0.00           H
ATOM   2638  HA3 GLY C  47      -4.117  10.475   5.702  1.00  0.00           H
ATOM   2639  N   SER C  48      -1.635  11.470   5.179  1.00  0.00           N
ATOM   2640  CA  SER C  48      -0.556  12.163   4.469  1.00  0.00           C
ATOM   2641  C   SER C  48       0.023  13.282   5.309  1.00  0.00           C
ATOM   2642  O   SER C  48      -0.481  13.482   6.403  1.00  0.00           O
ATOM   2643  CB  SER C  48      -0.998  12.534   3.035  1.00  0.00           C
ATOM   2644  OG  SER C  48      -1.395  11.321   2.375  1.00  0.00           O
ATOM   2645  HA  SER C  48       0.284  11.457   4.342  1.00  0.00           H
ATOM   2646  HB2 SER C  48      -1.814  13.271   3.066  1.00  0.00           H
ATOM   2647  HN  SER C  48      -1.515  10.491   5.366  1.00  0.00           H
ATOM   2648  HG1 SER C  48      -1.655  11.437   1.467  1.00  0.00           H
ATOM   2649  HB3 SER C  48      -0.145  12.959   2.488  1.00  0.00           H
ATOM   2650  N   LYS C  49       1.103  13.975   4.859  1.00  0.00           N
ATOM   2651  CA  LYS C  49       1.890  14.830   5.758  1.00  0.00           C
ATOM   2652  C   LYS C  49       2.174  16.152   5.068  1.00  0.00           C
ATOM   2653  O   LYS C  49       2.232  16.102   3.853  1.00  0.00           O
ATOM   2654  CB  LYS C  49       3.145  13.999   6.150  1.00  0.00           C
ATOM   2655  CG  LYS C  49       2.721  12.602   6.695  1.00  0.00           C
ATOM   2656  CD  LYS C  49       3.917  11.740   7.168  1.00  0.00           C
ATOM   2657  CE  LYS C  49       3.449  10.372   7.735  1.00  0.00           C
ATOM   2658  NZ  LYS C  49       4.600   9.542   8.153  1.00  0.00           N
ATOM   2659  HA  LYS C  49       1.333  15.036   6.680  1.00  0.00           H
ATOM   2660  HB2 LYS C  49       3.789  13.869   5.265  1.00  0.00           H
ATOM   2661  HN  LYS C  49       1.480  13.819   3.944  1.00  0.00           H
ATOM   2662  HG2 LYS C  49       2.019  12.737   7.535  1.00  0.00           H
ATOM   2663  HB3 LYS C  49       3.722  14.527   6.923  1.00  0.00           H
ATOM   2664  HD2 LYS C  49       4.589  11.558   6.313  1.00  0.00           H
ATOM   2665  HG3 LYS C  49       2.217  12.022   5.908  1.00  0.00           H
ATOM   2666  HE2 LYS C  49       2.788  10.546   8.602  1.00  0.00           H
ATOM   2667  HD3 LYS C  49       4.460  12.286   7.954  1.00  0.00           H
ATOM   2668  HZ1 LYS C  49       4.278   8.600   8.578  1.00  0.00           H
ATOM   2669  HZ2 LYS C  49       5.233   9.303   7.310  1.00  0.00           H
ATOM   2670  HZ3 LYS C  49       5.213  10.036   8.895  1.00  0.00           H
ATOM   2671  HE3 LYS C  49       2.870   9.832   6.967  1.00  0.00           H
ATOM   2672  N   PRO C  50       2.318  17.338   5.721  1.00  0.00           N
ATOM   2673  CA  PRO C  50       2.246  18.602   4.985  1.00  0.00           C
ATOM   2674  C   PRO C  50       3.529  18.977   4.280  1.00  0.00           C
ATOM   2675  O   PRO C  50       4.535  19.085   4.963  1.00  0.00           O
ATOM   2676  CB  PRO C  50       1.988  19.577   6.162  1.00  0.00           C
ATOM   2677  CG  PRO C  50       2.723  18.923   7.353  1.00  0.00           C
ATOM   2678  CD  PRO C  50       2.435  17.417   7.171  1.00  0.00           C
ATOM   2679  HA  PRO C  50       1.390  18.612   4.294  1.00  0.00           H
ATOM   2680  HD3 PRO C  50       1.485  17.173   7.657  1.00  0.00           H
ATOM   2681  HD2 PRO C  50       3.242  16.795   7.584  1.00  0.00           H
ATOM   2682  HG3 PRO C  50       2.379  19.313   8.322  1.00  0.00           H
ATOM   2683  HG2 PRO C  50       3.805  19.102   7.271  1.00  0.00           H
ATOM   2684  HB2 PRO C  50       2.347  20.598   5.962  1.00  0.00           H
ATOM   2685  HB3 PRO C  50       0.910  19.622   6.392  1.00  0.00           H
ATOM   2686  N   LEU C  51       3.525  19.194   2.940  1.00  0.00           N
ATOM   2687  CA  LEU C  51       4.769  19.462   2.213  1.00  0.00           C
ATOM   2688  C   LEU C  51       4.595  20.669   1.314  1.00  0.00           C
ATOM   2689  O   LEU C  51       3.464  21.062   1.079  1.00  0.00           O
ATOM   2690  CB  LEU C  51       5.167  18.254   1.318  1.00  0.00           C
ATOM   2691  CG  LEU C  51       4.768  16.864   1.885  1.00  0.00           C
ATOM   2692  CD1 LEU C  51       4.889  15.805   0.764  1.00  0.00           C
ATOM   2693  CD2 LEU C  51       5.595  16.443   3.128  1.00  0.00           C
ATOM   2694  HA  LEU C  51       5.596  19.671   2.906  1.00  0.00           H
ATOM   2695  HB2 LEU C  51       4.658  18.368   0.351  1.00  0.00           H
ATOM   2696  HN  LEU C  51       2.683  19.142   2.398  1.00  0.00           H
ATOM   2697  HG  LEU C  51       3.708  16.882   2.167  1.00  0.00           H
ATOM   2698  HB3 LEU C  51       6.247  18.254   1.117  1.00  0.00           H
ATOM   2699 HD21 LEU C  51       5.245  15.476   3.517  1.00  0.00           H
ATOM   2700 HD22 LEU C  51       6.657  16.364   2.876  1.00  0.00           H
ATOM   2701 HD23 LEU C  51       5.503  17.178   3.929  1.00  0.00           H
ATOM   2702 HD11 LEU C  51       4.692  14.802   1.168  1.00  0.00           H
ATOM   2703 HD12 LEU C  51       4.151  16.028  -0.019  1.00  0.00           H
ATOM   2704 HD13 LEU C  51       5.887  15.828   0.310  1.00  0.00           H
ATOM   2705  N   CYS C  52       5.707  21.239   0.791  1.00  0.00           N
ATOM   2706  CA  CYS C  52       5.626  22.334  -0.180  1.00  0.00           C
ATOM   2707  C   CYS C  52       5.910  21.766  -1.550  1.00  0.00           C
ATOM   2708  O   CYS C  52       6.834  20.977  -1.584  1.00  0.00           O
ATOM   2709  CB  CYS C  52       6.718  23.382   0.144  1.00  0.00           C
ATOM   2710  SG  CYS C  52       6.395  24.090   1.783  1.00  0.00           S
ATOM   2711  HA  CYS C  52       4.648  22.826  -0.135  1.00  0.00           H
ATOM   2712  HB2 CYS C  52       7.702  22.900   0.187  1.00  0.00           H
ATOM   2713  HN  CYS C  52       6.614  20.877   1.012  1.00  0.00           H
ATOM   2714  HG1 CYS C  52       7.197  24.701   1.839  1.00  0.00           H
ATOM   2715  HB3 CYS C  52       6.742  24.172  -0.618  1.00  0.00           H
ATOM   2716  N   CYS C  53       5.220  22.074  -2.678  1.00  0.00           N
ATOM   2717  CA  CYS C  53       5.526  21.380  -3.934  1.00  0.00           C
ATOM   2718  C   CYS C  53       5.260  22.242  -5.165  1.00  0.00           C
ATOM   2719  O   CYS C  53       5.082  23.430  -4.958  1.00  0.00           O
ATOM   2720  CB  CYS C  53       4.809  20.009  -3.900  1.00  0.00           C
ATOM   2721  SG  CYS C  53       5.222  18.953  -2.465  1.00  0.00           S
ATOM   2722  HA  CYS C  53       6.600  21.198  -3.960  1.00  0.00           H
ATOM   2723  HB2 CYS C  53       3.756  20.262  -3.822  1.00  0.00           H
ATOM   2724  HN  CYS C  53       4.464  22.721  -2.683  1.00  0.00           H
ATOM   2725  HG1 CYS C  53       4.894  18.061  -2.795  1.00  0.00           H
ATOM   2726  HB3 CYS C  53       4.990  19.413  -4.803  1.00  0.00           H
ATOM   2727  N   VAL C  54       5.268  21.723  -6.430  1.00  0.00           N
ATOM   2728  CA  VAL C  54       5.373  22.588  -7.620  1.00  0.00           C
ATOM   2729  C   VAL C  54       4.120  22.932  -8.385  1.00  0.00           C
ATOM   2730  O   VAL C  54       4.010  24.088  -8.763  1.00  0.00           O
ATOM   2731  CB  VAL C  54       6.386  22.055  -8.687  1.00  0.00           C
ATOM   2732  CG1 VAL C  54       7.751  21.789  -8.019  1.00  0.00           C
ATOM   2733  CG2 VAL C  54       5.932  20.786  -9.464  1.00  0.00           C
ATOM   2734  HA  VAL C  54       5.769  23.559  -7.289  1.00  0.00           H
ATOM   2735  HB  VAL C  54       6.541  22.850  -9.441  1.00  0.00           H
ATOM   2736  HN  VAL C  54       5.307  20.742  -6.589  1.00  0.00           H
ATOM   2737 HG11 VAL C  54       8.527  21.545  -8.756  1.00  0.00           H
ATOM   2738 HG12 VAL C  54       8.059  22.694  -7.491  1.00  0.00           H
ATOM   2739 HG13 VAL C  54       7.661  20.961  -7.305  1.00  0.00           H
ATOM   2740 HG21 VAL C  54       6.714  20.479 -10.173  1.00  0.00           H
ATOM   2741 HG22 VAL C  54       5.728  19.941  -8.792  1.00  0.00           H
ATOM   2742 HG23 VAL C  54       5.036  20.988 -10.060  1.00  0.00           H
ATOM   2743  N   ALA C  55       3.202  21.986  -8.681  1.00  0.00           N
ATOM   2744  CA  ALA C  55       2.133  22.283  -9.638  1.00  0.00           C
ATOM   2745  C   ALA C  55       0.809  22.316  -8.925  1.00  0.00           C
ATOM   2746  O   ALA C  55       0.728  21.644  -7.910  1.00  0.00           O
ATOM   2747  CB  ALA C  55       2.053  21.160 -10.709  1.00  0.00           C
ATOM   2748  HA  ALA C  55       2.321  23.226 -10.172  1.00  0.00           H
ATOM   2749  HB1 ALA C  55       1.220  21.335 -11.405  1.00  0.00           H
ATOM   2750  HB2 ALA C  55       2.982  21.124 -11.296  1.00  0.00           H
ATOM   2751  HB3 ALA C  55       1.900  20.182 -10.230  1.00  0.00           H
ATOM   2752  HN  ALA C  55       3.258  21.065  -8.291  1.00  0.00           H
ATOM   2753  N   PRO C  56      -0.255  23.010  -9.400  1.00  0.00           N
ATOM   2754  CA  PRO C  56      -1.572  22.796  -8.819  1.00  0.00           C
ATOM   2755  C   PRO C  56      -2.211  21.595  -9.492  1.00  0.00           C
ATOM   2756  O   PRO C  56      -3.317  21.716  -9.995  1.00  0.00           O
ATOM   2757  CB  PRO C  56      -2.217  24.135  -9.246  1.00  0.00           C
ATOM   2758  CG  PRO C  56      -1.622  24.414 -10.643  1.00  0.00           C
ATOM   2759  CD  PRO C  56      -0.144  23.981 -10.484  1.00  0.00           C
ATOM   2760  HA  PRO C  56      -1.567  22.698  -7.723  1.00  0.00           H
ATOM   2761  HD3 PRO C  56       0.465  24.836 -10.150  1.00  0.00           H
ATOM   2762  HD2 PRO C  56       0.253  23.576 -11.427  1.00  0.00           H
ATOM   2763  HG3 PRO C  56      -1.731  25.465 -10.955  1.00  0.00           H
ATOM   2764  HG2 PRO C  56      -2.134  23.778 -11.384  1.00  0.00           H
ATOM   2765  HB2 PRO C  56      -3.312  24.087  -9.240  1.00  0.00           H
ATOM   2766  HB3 PRO C  56      -1.894  24.939  -8.570  1.00  0.00           H
ATOM   2767  N   VAL C  57      -1.523  20.427  -9.534  1.00  0.00           N
ATOM   2768  CA  VAL C  57      -1.993  19.280 -10.317  1.00  0.00           C
ATOM   2769  C   VAL C  57      -1.452  18.029  -9.657  1.00  0.00           C
ATOM   2770  O   VAL C  57      -0.450  18.162  -8.973  1.00  0.00           O
ATOM   2771  CB  VAL C  57      -1.441  19.362 -11.777  1.00  0.00           C
ATOM   2772  CG1 VAL C  57      -1.928  18.182 -12.664  1.00  0.00           C
ATOM   2773  CG2 VAL C  57      -1.814  20.705 -12.463  1.00  0.00           C
ATOM   2774  HA  VAL C  57      -3.094  19.237 -10.319  1.00  0.00           H
ATOM   2775  HB  VAL C  57      -0.340  19.311 -11.732  1.00  0.00           H
ATOM   2776  HN  VAL C  57      -0.641  20.328  -9.074  1.00  0.00           H
ATOM   2777 HG11 VAL C  57      -1.601  18.315 -13.707  1.00  0.00           H
ATOM   2778 HG12 VAL C  57      -1.506  17.229 -12.316  1.00  0.00           H
ATOM   2779 HG13 VAL C  57      -3.027  18.120 -12.650  1.00  0.00           H
ATOM   2780 HG21 VAL C  57      -1.458  20.727 -13.504  1.00  0.00           H
ATOM   2781 HG22 VAL C  57      -2.906  20.846 -12.466  1.00  0.00           H
ATOM   2782 HG23 VAL C  57      -1.340  21.547 -11.942  1.00  0.00           H
ATOM   2783  N   ALA C  58      -2.069  16.836  -9.843  1.00  0.00           N
ATOM   2784  CA  ALA C  58      -1.497  15.607  -9.294  1.00  0.00           C
ATOM   2785  C   ALA C  58      -1.000  14.681 -10.376  1.00  0.00           C
ATOM   2786  O   ALA C  58      -1.460  14.771 -11.503  1.00  0.00           O
ATOM   2787  CB  ALA C  58      -2.548  14.783  -8.514  1.00  0.00           C
ATOM   2788  HA  ALA C  58      -0.674  15.834  -8.603  1.00  0.00           H
ATOM   2789  HB1 ALA C  58      -2.118  13.834  -8.162  1.00  0.00           H
ATOM   2790  HB2 ALA C  58      -2.903  15.358  -7.650  1.00  0.00           H
ATOM   2791  HB3 ALA C  58      -3.393  14.545  -9.173  1.00  0.00           H
ATOM   2792  HN  ALA C  58      -2.910  16.758 -10.382  1.00  0.00           H
ATOM   2793  N   ASP C  59      -0.083  13.755 -10.009  1.00  0.00           N
ATOM   2794  CA  ASP C  59       0.315  12.685 -10.922  1.00  0.00           C
ATOM   2795  C   ASP C  59       0.922  11.578 -10.088  1.00  0.00           C
ATOM   2796  O   ASP C  59       1.171  11.818  -8.916  1.00  0.00           O
ATOM   2797  CB  ASP C  59       1.317  13.223 -11.976  1.00  0.00           C
ATOM   2798  CG  ASP C  59       1.637  12.200 -13.034  1.00  0.00           C
ATOM   2799  OD1 ASP C  59       2.639  11.453 -12.856  1.00  0.00           O
ATOM   2800  OD2 ASP C  59       0.890  12.130 -14.047  1.00  0.00           O
ATOM   2801  HA  ASP C  59      -0.577  12.283 -11.430  1.00  0.00           H
ATOM   2802  HB2 ASP C  59       0.904  14.120 -12.464  1.00  0.00           H
ATOM   2803  HN  ASP C  59       0.319  13.763  -9.090  1.00  0.00           H
ATOM   2804  HB3 ASP C  59       2.247  13.510 -11.472  1.00  0.00           H
ATOM   2805  N   GLN C  60       1.177  10.372 -10.642  1.00  0.00           N
ATOM   2806  CA  GLN C  60       1.824   9.343  -9.835  1.00  0.00           C
ATOM   2807  C   GLN C  60       3.121   9.863  -9.257  1.00  0.00           C
ATOM   2808  O   GLN C  60       3.523   9.314  -8.244  1.00  0.00           O
ATOM   2809  CB  GLN C  60       2.086   8.017 -10.599  1.00  0.00           C
ATOM   2810  CG  GLN C  60       0.782   7.291 -11.033  1.00  0.00           C
ATOM   2811  CD  GLN C  60      -0.110   6.993  -9.848  1.00  0.00           C
ATOM   2812  OE1 GLN C  60       0.057   5.947  -9.238  1.00  0.00           O
ATOM   2813  NE2 GLN C  60      -1.057   7.889  -9.487  1.00  0.00           N
ATOM   2814  HA  GLN C  60       1.171   9.131  -8.973  1.00  0.00           H
ATOM   2815  HB2 GLN C  60       2.709   8.234 -11.483  1.00  0.00           H
ATOM   2816  HN  GLN C  60       0.947  10.175 -11.594  1.00  0.00           H
ATOM   2817  HG2 GLN C  60       0.233   7.890 -11.775  1.00  0.00           H
ATOM   2818  HB3 GLN C  60       2.651   7.334  -9.942  1.00  0.00           H
ATOM   2819  HG3 GLN C  60       1.052   6.340 -11.523  1.00  0.00           H
ATOM   2820 HE22 GLN C  60      -1.644   7.697  -8.698  1.00  0.00           H
ATOM   2821 HE21 GLN C  60      -1.189   8.743  -9.991  1.00  0.00           H
ATOM   2822  N   ALA C  61       3.778  10.900  -9.831  1.00  0.00           N
ATOM   2823  CA  ALA C  61       4.931  11.495  -9.155  1.00  0.00           C
ATOM   2824  C   ALA C  61       5.184  12.907  -9.641  1.00  0.00           C
ATOM   2825  O   ALA C  61       4.953  13.140 -10.817  1.00  0.00           O
ATOM   2826  CB  ALA C  61       6.178  10.611  -9.403  1.00  0.00           C
ATOM   2827  HA  ALA C  61       4.713  11.549  -8.076  1.00  0.00           H
ATOM   2828  HB1 ALA C  61       7.062  11.038  -8.913  1.00  0.00           H
ATOM   2829  HB2 ALA C  61       6.017   9.597  -9.007  1.00  0.00           H
ATOM   2830  HB3 ALA C  61       6.377  10.537 -10.483  1.00  0.00           H
ATOM   2831  HN  ALA C  61       3.501  11.284 -10.712  1.00  0.00           H
ATOM   2832  N   LEU C  62       5.646  13.843  -8.771  1.00  0.00           N
ATOM   2833  CA  LEU C  62       5.872  15.234  -9.178  1.00  0.00           C
ATOM   2834  C   LEU C  62       7.018  15.826  -8.386  1.00  0.00           C
ATOM   2835  O   LEU C  62       7.387  15.257  -7.373  1.00  0.00           O
ATOM   2836  CB  LEU C  62       4.619  16.128  -8.938  1.00  0.00           C
ATOM   2837  CG  LEU C  62       3.412  15.812  -9.870  1.00  0.00           C
ATOM   2838  CD1 LEU C  62       2.166  16.637  -9.446  1.00  0.00           C
ATOM   2839  CD2 LEU C  62       3.721  16.123 -11.365  1.00  0.00           C
ATOM   2840  HA  LEU C  62       6.200  15.269 -10.228  1.00  0.00           H
ATOM   2841  HB2 LEU C  62       4.326  15.994  -7.886  1.00  0.00           H
ATOM   2842  HN  LEU C  62       5.826  13.611  -7.816  1.00  0.00           H
ATOM   2843  HG  LEU C  62       3.156  14.750  -9.736  1.00  0.00           H
ATOM   2844  HB3 LEU C  62       4.868  17.192  -9.074  1.00  0.00           H
ATOM   2845 HD21 LEU C  62       2.820  15.987 -11.982  1.00  0.00           H
ATOM   2846 HD22 LEU C  62       4.054  17.166 -11.473  1.00  0.00           H
ATOM   2847 HD23 LEU C  62       4.496  15.465 -11.780  1.00  0.00           H
ATOM   2848 HD11 LEU C  62       1.320  16.427 -10.117  1.00  0.00           H
ATOM   2849 HD12 LEU C  62       1.860  16.374  -8.425  1.00  0.00           H
ATOM   2850 HD13 LEU C  62       2.383  17.715  -9.486  1.00  0.00           H
ATOM   2851  N   LEU C  63       7.575  16.971  -8.849  1.00  0.00           N
ATOM   2852  CA  LEU C  63       8.717  17.605  -8.175  1.00  0.00           C
ATOM   2853  C   LEU C  63       8.166  18.232  -6.898  1.00  0.00           C
ATOM   2854  O   LEU C  63       6.976  18.501  -6.882  1.00  0.00           O
ATOM   2855  CB  LEU C  63       9.403  18.493  -9.265  1.00  0.00           C
ATOM   2856  CG  LEU C  63      10.841  19.057  -9.057  1.00  0.00           C
ATOM   2857  CD1 LEU C  63      11.870  17.952  -8.712  1.00  0.00           C
ATOM   2858  CD2 LEU C  63      11.315  19.750 -10.369  1.00  0.00           C
ATOM   2859  HA  LEU C  63       9.424  16.808  -7.906  1.00  0.00           H
ATOM   2860  HB2 LEU C  63       9.472  17.869 -10.172  1.00  0.00           H
ATOM   2861  HN  LEU C  63       7.185  17.416  -9.660  1.00  0.00           H
ATOM   2862  HG  LEU C  63      10.837  19.807  -8.254  1.00  0.00           H
ATOM   2863  HB3 LEU C  63       8.724  19.324  -9.494  1.00  0.00           H
ATOM   2864 HD21 LEU C  63      12.281  20.257 -10.224  1.00  0.00           H
ATOM   2865 HD22 LEU C  63      11.437  19.009 -11.176  1.00  0.00           H
ATOM   2866 HD23 LEU C  63      10.578  20.491 -10.702  1.00  0.00           H
ATOM   2867 HD11 LEU C  63      12.899  18.334  -8.792  1.00  0.00           H
ATOM   2868 HD12 LEU C  63      11.709  17.598  -7.687  1.00  0.00           H
ATOM   2869 HD13 LEU C  63      11.772  17.120  -9.420  1.00  0.00           H
ATOM   2870  N   CYS C  64       8.956  18.423  -5.808  1.00  0.00           N
ATOM   2871  CA  CYS C  64       8.392  18.623  -4.462  1.00  0.00           C
ATOM   2872  C   CYS C  64       9.334  19.333  -3.494  1.00  0.00           C
ATOM   2873  O   CYS C  64      10.470  19.583  -3.859  1.00  0.00           O
ATOM   2874  CB  CYS C  64       7.987  17.250  -3.845  1.00  0.00           C
ATOM   2875  SG  CYS C  64       6.639  16.479  -4.801  1.00  0.00           S
ATOM   2876  HA  CYS C  64       7.489  19.232  -4.550  1.00  0.00           H
ATOM   2877  HB2 CYS C  64       8.848  16.568  -3.811  1.00  0.00           H
ATOM   2878  HN  CYS C  64       9.942  18.284  -5.876  1.00  0.00           H
ATOM   2879  HG1 CYS C  64       6.554  15.626  -4.273  1.00  0.00           H
ATOM   2880  HB3 CYS C  64       7.615  17.350  -2.816  1.00  0.00           H
ATOM   2881  N   GLN C  65       8.879  19.663  -2.255  1.00  0.00           N
ATOM   2882  CA  GLN C  65       9.717  20.320  -1.239  1.00  0.00           C
ATOM   2883  C   GLN C  65       9.143  20.064   0.154  1.00  0.00           C
ATOM   2884  O   GLN C  65       7.976  19.720   0.198  1.00  0.00           O
ATOM   2885  CB  GLN C  65       9.862  21.823  -1.609  1.00  0.00           C
ATOM   2886  CG  GLN C  65      10.590  22.661  -0.528  1.00  0.00           C
ATOM   2887  CD  GLN C  65      10.566  24.113  -0.934  1.00  0.00           C
ATOM   2888  OE1 GLN C  65       9.582  24.777  -0.651  1.00  0.00           O
ATOM   2889  NE2 GLN C  65      11.618  24.626  -1.603  1.00  0.00           N
ATOM   2890  HA  GLN C  65      10.714  19.879  -1.265  1.00  0.00           H
ATOM   2891  HB2 GLN C  65      10.413  21.909  -2.557  1.00  0.00           H
ATOM   2892  HN  GLN C  65       7.926  19.506  -2.005  1.00  0.00           H
ATOM   2893  HG2 GLN C  65      10.077  22.597   0.440  1.00  0.00           H
ATOM   2894  HB3 GLN C  65       8.870  22.258  -1.783  1.00  0.00           H
ATOM   2895  HG3 GLN C  65      11.621  22.300  -0.389  1.00  0.00           H
ATOM   2896 HE22 GLN C  65      11.588  25.585  -1.877  1.00  0.00           H
ATOM   2897 HE21 GLN C  65      12.420  24.073  -1.837  1.00  0.00           H
ATOM   2898  N   LYS C  66       9.877  20.189   1.296  1.00  0.00           N
ATOM   2899  CA  LYS C  66       9.273  19.980   2.631  1.00  0.00           C
ATOM   2900  C   LYS C  66       8.759  21.292   3.214  1.00  0.00           C
ATOM   2901  O   LYS C  66       9.286  22.331   2.851  1.00  0.00           O
ATOM   2902  CB  LYS C  66      10.249  19.230   3.609  1.00  0.00           C
ATOM   2903  CG  LYS C  66      10.331  19.857   5.033  1.00  0.00           C
ATOM   2904  CD  LYS C  66      11.113  19.006   6.068  1.00  0.00           C
ATOM   2905  CE  LYS C  66      11.083  19.588   7.513  1.00  0.00           C
ATOM   2906  NZ  LYS C  66      11.883  20.821   7.706  1.00  0.00           N
ATOM   2907  HA  LYS C  66       8.385  19.335   2.529  1.00  0.00           H
ATOM   2908  HB2 LYS C  66       9.933  18.177   3.707  1.00  0.00           H
ATOM   2909  HN  LYS C  66      10.840  20.454   1.250  1.00  0.00           H
ATOM   2910  HG2 LYS C  66      10.751  20.872   4.959  1.00  0.00           H
ATOM   2911  HB3 LYS C  66      11.271  19.215   3.201  1.00  0.00           H
ATOM   2912  HD2 LYS C  66      10.629  18.021   6.116  1.00  0.00           H
ATOM   2913  HG3 LYS C  66       9.322  19.915   5.441  1.00  0.00           H
ATOM   2914  HE2 LYS C  66      10.036  19.782   7.801  1.00  0.00           H
ATOM   2915  HD3 LYS C  66      12.143  18.859   5.728  1.00  0.00           H
ATOM   2916  HZ1 LYS C  66      11.621  21.610   7.022  1.00  0.00           H
ATOM   2917  HZ2 LYS C  66      11.744  21.227   8.699  1.00  0.00           H
ATOM   2918  HZ3 LYS C  66      12.944  20.647   7.605  1.00  0.00           H
ATOM   2919  HE3 LYS C  66      11.477  18.822   8.204  1.00  0.00           H
ATOM   2920  N   ALA C  67       7.746  21.263   4.127  1.00  0.00           N
ATOM   2921  CA  ALA C  67       7.248  22.473   4.797  1.00  0.00           C
ATOM   2922  C   ALA C  67       7.704  22.546   6.241  1.00  0.00           C
ATOM   2923  O   ALA C  67       8.173  21.537   6.739  1.00  0.00           O
ATOM   2924  CB  ALA C  67       5.699  22.455   4.762  1.00  0.00           C
ATOM   2925  HA  ALA C  67       7.601  23.383   4.288  1.00  0.00           H
ATOM   2926  HB1 ALA C  67       5.279  23.410   5.117  1.00  0.00           H
ATOM   2927  HB2 ALA C  67       5.368  22.278   3.729  1.00  0.00           H
ATOM   2928  HB3 ALA C  67       5.314  21.642   5.396  1.00  0.00           H
ATOM   2929  HN  ALA C  67       7.326  20.394   4.397  1.00  0.00           H
ATOM   2930  N   ILE C  68       7.585  23.709   6.935  1.00  0.00           N
ATOM   2931  CA  ILE C  68       8.164  23.858   8.278  1.00  0.00           C
ATOM   2932  C   ILE C  68       7.107  24.344   9.244  1.00  0.00           C
ATOM   2933  O   ILE C  68       6.017  24.671   8.804  1.00  0.00           O
ATOM   2934  CB  ILE C  68       9.411  24.805   8.239  1.00  0.00           C
ATOM   2935  CG1 ILE C  68       9.026  26.288   8.545  1.00  0.00           C
ATOM   2936  CG2 ILE C  68      10.152  24.638   6.883  1.00  0.00           C
ATOM   2937  HA  ILE C  68       8.489  22.880   8.667  1.00  0.00           H
ATOM   2938  HB  ILE C  68      10.121  24.495   9.028  1.00  0.00           H
ATOM   2939  CD  ILE C  68      10.125  27.319   8.184  1.00  0.00           C
ATOM   2940  HD3 ILE C  68      10.254  27.380   7.094  1.00  0.00           H
ATOM   2941  HD2 ILE C  68      11.085  27.044   8.648  1.00  0.00           H
ATOM   2942  HD1 ILE C  68       9.841  28.321   8.541  1.00  0.00           H
ATOM   2943  HN  ILE C  68       7.143  24.510   6.529  1.00  0.00           H
ATOM   2944 HG12 ILE C  68       8.105  26.551   8.011  1.00  0.00           H
ATOM   2945 HG13 ILE C  68       8.814  26.395   9.622  1.00  0.00           H
ATOM   2946 HG21 ILE C  68      11.149  25.105   6.904  1.00  0.00           H
ATOM   2947 HG22 ILE C  68      10.291  23.573   6.652  1.00  0.00           H
ATOM   2948 HG23 ILE C  68       9.570  25.092   6.071  1.00  0.00           H
ATOM   2949  N   GLY C  69       7.415  24.397  10.562  1.00  0.00           N
ATOM   2950  CA  GLY C  69       6.384  24.744  11.539  1.00  0.00           C
ATOM   2951  C   GLY C  69       5.343  23.652  11.541  1.00  0.00           C
ATOM   2952  O   GLY C  69       4.169  23.948  11.695  1.00  0.00           O
ATOM   2953  HN  GLY C  69       8.327  24.144  10.896  1.00  0.00           H
ATOM   2954  HA2 GLY C  69       6.808  24.824  12.553  1.00  0.00           H
ATOM   2955  HA3 GLY C  69       5.934  25.715  11.279  1.00  0.00           H
ATOM   2956  N   THR C  70       5.774  22.381  11.364  1.00  0.00           N
ATOM   2957  CA  THR C  70       4.840  21.280  11.154  1.00  0.00           C
ATOM   2958  C   THR C  70       5.346  20.066  11.893  1.00  0.00           C
ATOM   2959  CB  THR C  70       4.808  21.008   9.624  1.00  0.00           C
ATOM   2960  OG1 THR C  70       6.155  21.155   9.139  1.00  0.00           O
ATOM   2961  CG2 THR C  70       3.864  21.984   8.868  1.00  0.00           C
ATOM   2962  HA  THR C  70       3.834  21.502  11.546  1.00  0.00           H
ATOM   2963  OT2 THR C  70       4.555  18.998  11.890  1.00  0.00           O
ATOM   2964  OT1 THR C  70       6.422  20.055  12.468  1.00  0.00           O
ATOM   2965  HB  THR C  70       4.467  19.976   9.450  1.00  0.00           H
ATOM   2966  HG1 THR C  70       6.224  21.035   8.199  1.00  0.00           H
ATOM   2967  HN  THR C  70       6.748  22.160  11.289  1.00  0.00           H
ATOM   2968 HG23 THR C  70       4.133  23.025   9.083  1.00  0.00           H
ATOM   2969 HG21 THR C  70       3.934  21.824   7.782  1.00  0.00           H
ATOM   2970 HG22 THR C  70       2.818  21.826   9.162  1.00  0.00           H
TER
ATOM   2971  N   ALA D   1      28.000  13.083   0.832  1.00  0.00           N
ATOM   2972  H3  ALA D   1      27.914  12.235   0.167  1.00  0.00           H
ATOM   2973  H1  ALA D   1      27.024  13.540   0.916  1.00  0.00           H
ATOM   2974  H2  ALA D   1      28.623  13.797   0.310  1.00  0.00           H
ATOM   2975  CA  ALA D   1      28.573  12.693   2.143  1.00  0.00           C
ATOM   2976  C   ALA D   1      27.731  11.639   2.822  1.00  0.00           C
ATOM   2977  O   ALA D   1      28.213  10.530   2.989  1.00  0.00           O
ATOM   2978  CB  ALA D   1      28.761  13.922   3.059  1.00  0.00           C
ATOM   2979  HA  ALA D   1      29.573  12.269   1.946  1.00  0.00           H
ATOM   2980  HB1 ALA D   1      29.287  13.645   3.982  1.00  0.00           H
ATOM   2981  HB2 ALA D   1      29.361  14.637   2.492  1.00  0.00           H
ATOM   2982  HB3 ALA D   1      27.817  14.408   3.328  1.00  0.00           H
ATOM   2983  N   VAL D   2      26.463  11.941   3.188  1.00  0.00           N
ATOM   2984  CA  VAL D   2      25.545  10.880   3.570  1.00  0.00           C
ATOM   2985  C   VAL D   2      25.637   9.864   2.456  1.00  0.00           C
ATOM   2986  O   VAL D   2      25.589   8.686   2.760  1.00  0.00           O
ATOM   2987  CB  VAL D   2      24.068  11.300   3.849  1.00  0.00           C
ATOM   2988  CG1 VAL D   2      23.961  12.246   5.079  1.00  0.00           C
ATOM   2989  CG2 VAL D   2      23.359  11.925   2.616  1.00  0.00           C
ATOM   2990  HA  VAL D   2      25.932  10.446   4.502  1.00  0.00           H
ATOM   2991  HB  VAL D   2      23.524  10.374   4.104  1.00  0.00           H
ATOM   2992  HN  VAL D   2      26.101  12.857   3.116  1.00  0.00           H
ATOM   2993 HG11 VAL D   2      22.908  12.500   5.266  1.00  0.00           H
ATOM   2994 HG12 VAL D   2      24.360  11.766   5.985  1.00  0.00           H
ATOM   2995 HG13 VAL D   2      24.518  13.178   4.915  1.00  0.00           H
ATOM   2996 HG21 VAL D   2      22.299  12.117   2.846  1.00  0.00           H
ATOM   2997 HG22 VAL D   2      23.823  12.877   2.322  1.00  0.00           H
ATOM   2998 HG23 VAL D   2      23.398  11.236   1.761  1.00  0.00           H
ATOM   2999  N   CYS D   3      25.810  10.294   1.179  1.00  0.00           N
ATOM   3000  CA  CYS D   3      26.153   9.358   0.108  1.00  0.00           C
ATOM   3001  C   CYS D   3      27.635   9.333  -0.184  1.00  0.00           C
ATOM   3002  O   CYS D   3      28.309  10.298   0.135  1.00  0.00           O
ATOM   3003  CB  CYS D   3      25.523   9.768  -1.252  1.00  0.00           C
ATOM   3004  SG  CYS D   3      23.886   9.007  -1.346  1.00  0.00           S
ATOM   3005  HA  CYS D   3      25.811   8.356   0.396  1.00  0.00           H
ATOM   3006  HB2 CYS D   3      25.479  10.861  -1.365  1.00  0.00           H
ATOM   3007  HN  CYS D   3      25.781  11.267   0.949  1.00  0.00           H
ATOM   3008  HG1 CYS D   3      23.732   9.145  -2.329  1.00  0.00           H
ATOM   3009  HB3 CYS D   3      26.088   9.388  -2.115  1.00  0.00           H
ATOM   3010  N   PRO D   4      28.157   8.267  -0.845  1.00  0.00           N
ATOM   3011  CA  PRO D   4      29.503   8.331  -1.404  1.00  0.00           C
ATOM   3012  C   PRO D   4      29.452   9.064  -2.729  1.00  0.00           C
ATOM   3013  O   PRO D   4      28.512   9.815  -2.931  1.00  0.00           O
ATOM   3014  CB  PRO D   4      29.707   6.804  -1.574  1.00  0.00           C
ATOM   3015  CG  PRO D   4      28.331   6.302  -2.027  1.00  0.00           C
ATOM   3016  CD  PRO D   4      27.403   7.030  -1.040  1.00  0.00           C
ATOM   3017  HA  PRO D   4      30.235   8.794  -0.724  1.00  0.00           H
ATOM   3018  HD3 PRO D   4      27.342   6.492  -0.081  1.00  0.00           H
ATOM   3019  HD2 PRO D   4      26.402   7.120  -1.477  1.00  0.00           H
ATOM   3020  HG3 PRO D   4      28.232   5.210  -1.989  1.00  0.00           H
ATOM   3021  HG2 PRO D   4      28.169   6.640  -3.063  1.00  0.00           H
ATOM   3022  HB2 PRO D   4      30.459   6.483  -2.299  1.00  0.00           H
ATOM   3023  HB3 PRO D   4      29.936   6.365  -0.593  1.00  0.00           H
ATOM   3024  N   THR D   5      30.437   8.862  -3.637  1.00  0.00           N
ATOM   3025  CA  THR D   5      30.399   9.459  -4.975  1.00  0.00           C
ATOM   3026  C   THR D   5      30.192   8.351  -5.982  1.00  0.00           C
ATOM   3027  O   THR D   5      29.921   7.238  -5.564  1.00  0.00           O
ATOM   3028  CB  THR D   5      31.797  10.087  -5.200  1.00  0.00           C
ATOM   3029  OG1 THR D   5      32.758   9.030  -5.050  1.00  0.00           O
ATOM   3030  CG2 THR D   5      32.055  11.206  -4.169  1.00  0.00           C
ATOM   3031  HA  THR D   5      29.619  10.227  -5.093  1.00  0.00           H
ATOM   3032  HB  THR D   5      31.890  10.537  -6.200  1.00  0.00           H
ATOM   3033  HG1 THR D   5      33.645   9.343  -5.174  1.00  0.00           H
ATOM   3034  HN  THR D   5      31.227   8.285  -3.432  1.00  0.00           H
ATOM   3035 HG23 THR D   5      31.895  10.838  -3.147  1.00  0.00           H
ATOM   3036 HG21 THR D   5      33.098  11.543  -4.266  1.00  0.00           H
ATOM   3037 HG22 THR D   5      31.375  12.052  -4.355  1.00  0.00           H
ATOM   3038  N   GLY D   6      30.329   8.615  -7.303  1.00  0.00           N
ATOM   3039  CA  GLY D   6      30.353   7.517  -8.261  1.00  0.00           C
ATOM   3040  C   GLY D   6      28.994   6.897  -8.395  1.00  0.00           C
ATOM   3041  O   GLY D   6      28.050   7.635  -8.626  1.00  0.00           O
ATOM   3042  HN  GLY D   6      30.430   9.546  -7.655  1.00  0.00           H
ATOM   3043  HA2 GLY D   6      30.592   7.868  -9.276  1.00  0.00           H
ATOM   3044  HA3 GLY D   6      31.129   6.795  -7.968  1.00  0.00           H
ATOM   3045  N   LEU D   7      28.868   5.555  -8.294  1.00  0.00           N
ATOM   3046  CA  LEU D   7      27.574   4.961  -8.582  1.00  0.00           C
ATOM   3047  C   LEU D   7      26.540   5.522  -7.635  1.00  0.00           C
ATOM   3048  O   LEU D   7      25.582   6.111  -8.109  1.00  0.00           O
ATOM   3049  CB  LEU D   7      27.589   3.410  -8.538  1.00  0.00           C
ATOM   3050  CG  LEU D   7      26.177   2.805  -8.784  1.00  0.00           C
ATOM   3051  CD1 LEU D   7      25.550   3.304 -10.118  1.00  0.00           C
ATOM   3052  CD2 LEU D   7      26.244   1.260  -8.785  1.00  0.00           C
ATOM   3053  HA  LEU D   7      27.338   5.268  -9.614  1.00  0.00           H
ATOM   3054  HB2 LEU D   7      28.290   3.037  -9.303  1.00  0.00           H
ATOM   3055  HN  LEU D   7      29.644   4.955  -8.092  1.00  0.00           H
ATOM   3056  HG  LEU D   7      25.532   3.082  -7.938  1.00  0.00           H
ATOM   3057  HB3 LEU D   7      27.961   3.079  -7.554  1.00  0.00           H
ATOM   3058 HD21 LEU D   7      25.235   0.826  -8.825  1.00  0.00           H
ATOM   3059 HD22 LEU D   7      26.806   0.926  -9.667  1.00  0.00           H
ATOM   3060 HD23 LEU D   7      26.738   0.901  -7.871  1.00  0.00           H
ATOM   3061 HD11 LEU D   7      24.656   2.723 -10.368  1.00  0.00           H
ATOM   3062 HD12 LEU D   7      25.241   4.356 -10.059  1.00  0.00           H
ATOM   3063 HD13 LEU D   7      26.269   3.187 -10.943  1.00  0.00           H
ATOM   3064  N   PHE D   8      26.715   5.353  -6.304  1.00  0.00           N
ATOM   3065  CA  PHE D   8      25.689   5.796  -5.360  1.00  0.00           C
ATOM   3066  C   PHE D   8      25.883   7.249  -4.994  1.00  0.00           C
ATOM   3067  O   PHE D   8      26.004   7.541  -3.818  1.00  0.00           O
ATOM   3068  CB  PHE D   8      25.632   4.818  -4.153  1.00  0.00           C
ATOM   3069  CG  PHE D   8      25.303   3.406  -4.658  1.00  0.00           C
ATOM   3070  CD1 PHE D   8      26.216   2.347  -4.604  1.00  0.00           C
ATOM   3071  CD2 PHE D   8      24.039   3.168  -5.200  1.00  0.00           C
ATOM   3072  CE1 PHE D   8      25.839   1.084  -5.073  1.00  0.00           C
ATOM   3073  CE2 PHE D   8      23.752   1.968  -5.850  1.00  0.00           C
ATOM   3074  CZ  PHE D   8      24.686   0.938  -5.842  1.00  0.00           C
ATOM   3075  HA  PHE D   8      24.698   5.744  -5.817  1.00  0.00           H
ATOM   3076  HB2 PHE D   8      26.595   4.808  -3.631  1.00  0.00           H
ATOM   3077  HN  PHE D   8      27.549   4.931  -5.943  1.00  0.00           H
ATOM   3078  HD2 PHE D   8      23.274   3.921  -5.134  1.00  0.00           H
ATOM   3079  HE2 PHE D   8      22.810   1.837  -6.355  1.00  0.00           H
ATOM   3080  HZ  PHE D   8      24.521   0.040  -6.424  1.00  0.00           H
ATOM   3081  HE1 PHE D   8      26.420   0.205  -4.849  1.00  0.00           H
ATOM   3082  HD1 PHE D   8      27.213   2.495  -4.208  1.00  0.00           H
ATOM   3083  HB3 PHE D   8      24.857   5.136  -3.437  1.00  0.00           H
ATOM   3084  N   SER D   9      25.902   8.188  -5.971  1.00  0.00           N
ATOM   3085  CA  SER D   9      26.218   9.585  -5.661  1.00  0.00           C
ATOM   3086  C   SER D   9      25.008  10.463  -5.434  1.00  0.00           C
ATOM   3087  O   SER D   9      25.123  11.657  -5.665  1.00  0.00           O
ATOM   3088  CB  SER D   9      27.067  10.156  -6.825  1.00  0.00           C
ATOM   3089  OG  SER D   9      26.280  10.123  -8.027  1.00  0.00           O
ATOM   3090  HA  SER D   9      26.831   9.652  -4.750  1.00  0.00           H
ATOM   3091  HB2 SER D   9      27.405  11.183  -6.606  1.00  0.00           H
ATOM   3092  HN  SER D   9      25.712   7.950  -6.925  1.00  0.00           H
ATOM   3093  HG1 SER D   9      26.760  10.438  -8.787  1.00  0.00           H
ATOM   3094  HB3 SER D   9      27.953   9.521  -6.948  1.00  0.00           H
ATOM   3095  N   ASN D  10      23.845   9.930  -4.990  1.00  0.00           N
ATOM   3096  CA  ASN D  10      22.663  10.779  -4.820  1.00  0.00           C
ATOM   3097  C   ASN D  10      21.767  10.229  -3.728  1.00  0.00           C
ATOM   3098  O   ASN D  10      21.142   9.226  -4.033  1.00  0.00           O
ATOM   3099  CB  ASN D  10      21.869  10.818  -6.154  1.00  0.00           C
ATOM   3100  CG  ASN D  10      22.637  11.578  -7.211  1.00  0.00           C
ATOM   3101  OD1 ASN D  10      22.398  12.765  -7.365  1.00  0.00           O
ATOM   3102  ND2 ASN D  10      23.573  10.942  -7.946  1.00  0.00           N
ATOM   3103  HA  ASN D  10      22.957  11.810  -4.604  1.00  0.00           H
ATOM   3104  HB2 ASN D  10      21.664   9.792  -6.491  1.00  0.00           H
ATOM   3105  HN  ASN D  10      23.753   8.949  -4.825  1.00  0.00           H
ATOM   3106  HB3 ASN D  10      20.897  11.314  -5.996  1.00  0.00           H
ATOM   3107 HD22 ASN D  10      24.087  11.445  -8.642  1.00  0.00           H
ATOM   3108 HD21 ASN D  10      23.769   9.970  -7.812  1.00  0.00           H
ATOM   3109  N   PRO D  11      21.613  10.757  -2.480  1.00  0.00           N
ATOM   3110  CA  PRO D  11      20.675  10.118  -1.567  1.00  0.00           C
ATOM   3111  C   PRO D  11      19.296  10.007  -2.172  1.00  0.00           C
ATOM   3112  O   PRO D  11      18.823  11.007  -2.685  1.00  0.00           O
ATOM   3113  CB  PRO D  11      20.729  11.082  -0.355  1.00  0.00           C
ATOM   3114  CG  PRO D  11      21.277  12.396  -0.948  1.00  0.00           C
ATOM   3115  CD  PRO D  11      22.340  11.916  -1.955  1.00  0.00           C
ATOM   3116  HA  PRO D  11      21.040   9.136  -1.252  1.00  0.00           H
ATOM   3117  HD3 PRO D  11      23.230  11.614  -1.394  1.00  0.00           H
ATOM   3118  HD2 PRO D  11      22.623  12.726  -2.629  1.00  0.00           H
ATOM   3119  HG3 PRO D  11      21.667  13.093  -0.187  1.00  0.00           H
ATOM   3120  HG2 PRO D  11      20.464  12.883  -1.505  1.00  0.00           H
ATOM   3121  HB2 PRO D  11      19.755  11.227   0.130  1.00  0.00           H
ATOM   3122  HB3 PRO D  11      21.446  10.706   0.393  1.00  0.00           H
ATOM   3123  N   LEU D  12      18.649   8.815  -2.108  1.00  0.00           N
ATOM   3124  CA  LEU D  12      17.221   8.704  -2.414  1.00  0.00           C
ATOM   3125  C   LEU D  12      16.621   8.010  -1.212  1.00  0.00           C
ATOM   3126  O   LEU D  12      17.322   7.200  -0.629  1.00  0.00           O
ATOM   3127  CB  LEU D  12      16.797   7.842  -3.644  1.00  0.00           C
ATOM   3128  CG  LEU D  12      17.347   8.267  -5.040  1.00  0.00           C
ATOM   3129  CD1 LEU D  12      16.946   7.233  -6.129  1.00  0.00           C
ATOM   3130  CD2 LEU D  12      16.792   9.641  -5.443  1.00  0.00           C
ATOM   3131  HA  LEU D  12      16.787   9.707  -2.495  1.00  0.00           H
ATOM   3132  HB2 LEU D  12      17.084   6.802  -3.457  1.00  0.00           H
ATOM   3133  HN  LEU D  12      19.100   7.998  -1.742  1.00  0.00           H
ATOM   3134  HG  LEU D  12      18.441   8.385  -5.048  1.00  0.00           H
ATOM   3135  HB3 LEU D  12      15.699   7.844  -3.703  1.00  0.00           H
ATOM   3136 HD21 LEU D  12      17.122   9.900  -6.459  1.00  0.00           H
ATOM   3137 HD22 LEU D  12      15.695   9.647  -5.420  1.00  0.00           H
ATOM   3138 HD23 LEU D  12      17.190  10.374  -4.733  1.00  0.00           H
ATOM   3139 HD11 LEU D  12      17.379   7.507  -7.103  1.00  0.00           H
ATOM   3140 HD12 LEU D  12      17.291   6.221  -5.874  1.00  0.00           H
ATOM   3141 HD13 LEU D  12      15.852   7.218  -6.222  1.00  0.00           H
ATOM   3142  N   CYS D  13      15.349   8.276  -0.837  1.00  0.00           N
ATOM   3143  CA  CYS D  13      14.679   7.414   0.134  1.00  0.00           C
ATOM   3144  C   CYS D  13      14.006   6.360  -0.706  1.00  0.00           C
ATOM   3145  O   CYS D  13      13.979   6.516  -1.915  1.00  0.00           O
ATOM   3146  CB  CYS D  13      13.573   8.131   0.961  1.00  0.00           C
ATOM   3147  SG  CYS D  13      14.076   8.446   2.682  1.00  0.00           S
ATOM   3148  HA  CYS D  13      15.386   6.927   0.821  1.00  0.00           H
ATOM   3149  HB2 CYS D  13      13.284   9.068   0.478  1.00  0.00           H
ATOM   3150  HN  CYS D  13      14.801   8.956  -1.326  1.00  0.00           H
ATOM   3151  HG1 CYS D  13      13.229   8.875   3.019  1.00  0.00           H
ATOM   3152  HB3 CYS D  13      12.673   7.511   1.025  1.00  0.00           H
ATOM   3153  N   CYS D  14      13.436   5.312  -0.072  1.00  0.00           N
ATOM   3154  CA  CYS D  14      12.562   4.395  -0.797  1.00  0.00           C
ATOM   3155  C   CYS D  14      11.411   4.062   0.116  1.00  0.00           C
ATOM   3156  O   CYS D  14      11.603   4.135   1.320  1.00  0.00           O
ATOM   3157  CB  CYS D  14      13.289   3.118  -1.290  1.00  0.00           C
ATOM   3158  SG  CYS D  14      14.724   3.619  -2.299  1.00  0.00           S
ATOM   3159  HA  CYS D  14      12.130   4.914  -1.662  1.00  0.00           H
ATOM   3160  HB2 CYS D  14      13.615   2.511  -0.433  1.00  0.00           H
ATOM   3161  HN  CYS D  14      13.544   5.183   0.917  1.00  0.00           H
ATOM   3162  HG1 CYS D  14      15.235   2.751  -2.282  1.00  0.00           H
ATOM   3163  HB3 CYS D  14      12.617   2.506  -1.910  1.00  0.00           H
ATOM   3164  N   ALA D  15      10.218   3.712  -0.419  1.00  0.00           N
ATOM   3165  CA  ALA D  15       9.088   3.440   0.466  1.00  0.00           C
ATOM   3166  C   ALA D  15       9.501   2.439   1.520  1.00  0.00           C
ATOM   3167  O   ALA D  15       9.169   2.630   2.680  1.00  0.00           O
ATOM   3168  CB  ALA D  15       7.873   2.879  -0.318  1.00  0.00           C
ATOM   3169  HA  ALA D  15       8.790   4.387   0.949  1.00  0.00           H
ATOM   3170  HB1 ALA D  15       7.048   2.652   0.375  1.00  0.00           H
ATOM   3171  HB2 ALA D  15       7.521   3.621  -1.051  1.00  0.00           H
ATOM   3172  HB3 ALA D  15       8.151   1.958  -0.853  1.00  0.00           H
ATOM   3173  HN  ALA D  15      10.085   3.659  -1.411  1.00  0.00           H
ATOM   3174  N   THR D  16      10.230   1.372   1.121  1.00  0.00           N
ATOM   3175  CA  THR D  16      10.607   0.328   2.072  1.00  0.00           C
ATOM   3176  C   THR D  16      11.896  -0.293   1.575  1.00  0.00           C
ATOM   3177  O   THR D  16      11.813  -0.957   0.553  1.00  0.00           O
ATOM   3178  CB  THR D  16       9.434  -0.693   2.067  1.00  0.00           C
ATOM   3179  OG1 THR D  16       8.193   0.023   2.210  1.00  0.00           O
ATOM   3180  CG2 THR D  16       9.584  -1.709   3.225  1.00  0.00           C
ATOM   3181  HA  THR D  16      10.746   0.741   3.085  1.00  0.00           H
ATOM   3182  HB  THR D  16       9.418  -1.223   1.099  1.00  0.00           H
ATOM   3183  HG1 THR D  16       7.431  -0.548   2.182  1.00  0.00           H
ATOM   3184  HN  THR D  16      10.470   1.240   0.156  1.00  0.00           H
ATOM   3185 HG23 THR D  16      10.601  -2.131   3.236  1.00  0.00           H
ATOM   3186 HG21 THR D  16       9.394  -1.193   4.176  1.00  0.00           H
ATOM   3187 HG22 THR D  16       8.853  -2.525   3.119  1.00  0.00           H
ATOM   3188  N   ASN D  17      13.085  -0.102   2.209  1.00  0.00           N
ATOM   3189  CA  ASN D  17      14.309  -0.623   1.592  1.00  0.00           C
ATOM   3190  C   ASN D  17      14.393  -2.123   1.780  1.00  0.00           C
ATOM   3191  O   ASN D  17      13.428  -2.703   2.251  1.00  0.00           O
ATOM   3192  CB  ASN D  17      15.631   0.116   1.952  1.00  0.00           C
ATOM   3193  CG  ASN D  17      16.606   0.281   0.797  1.00  0.00           C
ATOM   3194  OD1 ASN D  17      16.206   0.266  -0.358  1.00  0.00           O
ATOM   3195  ND2 ASN D  17      17.917   0.474   1.055  1.00  0.00           N
ATOM   3196  HA  ASN D  17      14.162  -0.445   0.518  1.00  0.00           H
ATOM   3197  HB2 ASN D  17      15.369   1.130   2.277  1.00  0.00           H
ATOM   3198  HN  ASN D  17      13.150   0.394   3.076  1.00  0.00           H
ATOM   3199  HB3 ASN D  17      16.116  -0.401   2.790  1.00  0.00           H
ATOM   3200 HD22 ASN D  17      18.537   0.663   0.292  1.00  0.00           H
ATOM   3201 HD21 ASN D  17      18.282   0.440   1.985  1.00  0.00           H
ATOM   3202  N   VAL D  18      15.508  -2.774   1.371  1.00  0.00           N
ATOM   3203  CA  VAL D  18      15.426  -4.181   1.002  1.00  0.00           C
ATOM   3204  C   VAL D  18      16.801  -4.787   0.849  1.00  0.00           C
ATOM   3205  O   VAL D  18      17.191  -5.116  -0.260  1.00  0.00           O
ATOM   3206  CB  VAL D  18      14.721  -4.224  -0.392  1.00  0.00           C
ATOM   3207  CG1 VAL D  18      13.175  -4.241  -0.263  1.00  0.00           C
ATOM   3208  CG2 VAL D  18      15.257  -3.054  -1.274  1.00  0.00           C
ATOM   3209  HA  VAL D  18      14.904  -4.771   1.773  1.00  0.00           H
ATOM   3210  HB  VAL D  18      14.962  -5.173  -0.900  1.00  0.00           H
ATOM   3211  HN  VAL D  18      16.350  -2.293   1.126  1.00  0.00           H
ATOM   3212 HG11 VAL D  18      12.719  -4.699  -1.150  1.00  0.00           H
ATOM   3213 HG12 VAL D  18      12.871  -4.855   0.591  1.00  0.00           H
ATOM   3214 HG13 VAL D  18      12.765  -3.231  -0.133  1.00  0.00           H
ATOM   3215 HG21 VAL D  18      14.931  -3.124  -2.304  1.00  0.00           H
ATOM   3216 HG22 VAL D  18      14.898  -2.082  -0.926  1.00  0.00           H
ATOM   3217 HG23 VAL D  18      16.357  -3.029  -1.294  1.00  0.00           H
ATOM   3218  N   LEU D  19      17.568  -4.965   1.942  1.00  0.00           N
ATOM   3219  CA  LEU D  19      18.891  -5.578   1.819  1.00  0.00           C
ATOM   3220  C   LEU D  19      19.815  -4.574   1.147  1.00  0.00           C
ATOM   3221  O   LEU D  19      20.872  -4.349   1.715  1.00  0.00           O
ATOM   3222  CB  LEU D  19      18.787  -6.989   1.176  1.00  0.00           C
ATOM   3223  CG  LEU D  19      17.552  -7.792   1.658  1.00  0.00           C
ATOM   3224  CD1 LEU D  19      17.462  -9.141   0.893  1.00  0.00           C
ATOM   3225  CD2 LEU D  19      17.557  -7.944   3.208  1.00  0.00           C
ATOM   3226  HA  LEU D  19      19.276  -5.732   2.843  1.00  0.00           H
ATOM   3227  HB2 LEU D  19      18.772  -6.889   0.085  1.00  0.00           H
ATOM   3228  HN  LEU D  19      17.221  -4.702   2.840  1.00  0.00           H
ATOM   3229  HG  LEU D  19      16.643  -7.252   1.373  1.00  0.00           H
ATOM   3230  HB3 LEU D  19      19.641  -7.615   1.459  1.00  0.00           H
ATOM   3231 HD21 LEU D  19      16.972  -8.817   3.521  1.00  0.00           H
ATOM   3232 HD22 LEU D  19      17.117  -7.051   3.674  1.00  0.00           H
ATOM   3233 HD23 LEU D  19      18.571  -8.049   3.614  1.00  0.00           H
ATOM   3234 HD11 LEU D  19      16.632  -9.761   1.267  1.00  0.00           H
ATOM   3235 HD12 LEU D  19      17.297  -8.937  -0.172  1.00  0.00           H
ATOM   3236 HD13 LEU D  19      18.391  -9.712   0.960  1.00  0.00           H
ATOM   3237  N   ASP D  20      19.418  -3.934   0.009  1.00  0.00           N
ATOM   3238  CA  ASP D  20      19.650  -2.497  -0.222  1.00  0.00           C
ATOM   3239  C   ASP D  20      20.278  -2.115  -1.560  1.00  0.00           C
ATOM   3240  O   ASP D  20      21.178  -1.297  -1.521  1.00  0.00           O
ATOM   3241  CB  ASP D  20      20.270  -1.768   1.013  1.00  0.00           C
ATOM   3242  CG  ASP D  20      19.493  -1.983   2.287  1.00  0.00           C
ATOM   3243  OD1 ASP D  20      18.235  -2.049   2.246  1.00  0.00           O
ATOM   3244  OD2 ASP D  20      20.158  -2.099   3.350  1.00  0.00           O
ATOM   3245  HA  ASP D  20      18.649  -2.043  -0.307  1.00  0.00           H
ATOM   3246  HB2 ASP D  20      21.277  -2.143   1.214  1.00  0.00           H
ATOM   3247  HN  ASP D  20      18.765  -4.371  -0.605  1.00  0.00           H
ATOM   3248  HB3 ASP D  20      20.371  -0.685   0.844  1.00  0.00           H
ATOM   3249  N   LEU D  21      19.859  -2.644  -2.745  1.00  0.00           N
ATOM   3250  CA  LEU D  21      20.521  -2.363  -4.042  1.00  0.00           C
ATOM   3251  C   LEU D  21      19.468  -1.843  -4.996  1.00  0.00           C
ATOM   3252  O   LEU D  21      19.720  -0.786  -5.537  1.00  0.00           O
ATOM   3253  CB  LEU D  21      21.282  -3.511  -4.800  1.00  0.00           C
ATOM   3254  CG  LEU D  21      22.847  -3.558  -4.878  1.00  0.00           C
ATOM   3255  CD1 LEU D  21      23.297  -4.850  -5.615  1.00  0.00           C
ATOM   3256  CD2 LEU D  21      23.470  -2.333  -5.597  1.00  0.00           C
ATOM   3257  HA  LEU D  21      21.231  -1.547  -3.898  1.00  0.00           H
ATOM   3258  HB2 LEU D  21      20.945  -4.459  -4.371  1.00  0.00           H
ATOM   3259  HN  LEU D  21      19.075  -3.259  -2.744  1.00  0.00           H
ATOM   3260  HG  LEU D  21      23.321  -3.635  -3.894  1.00  0.00           H
ATOM   3261  HB3 LEU D  21      20.997  -3.486  -5.862  1.00  0.00           H
ATOM   3262 HD21 LEU D  21      24.570  -2.374  -5.550  1.00  0.00           H
ATOM   3263 HD22 LEU D  21      23.179  -2.331  -6.651  1.00  0.00           H
ATOM   3264 HD23 LEU D  21      23.141  -1.390  -5.146  1.00  0.00           H
ATOM   3265 HD11 LEU D  21      24.396  -4.880  -5.680  1.00  0.00           H
ATOM   3266 HD12 LEU D  21      22.954  -5.748  -5.076  1.00  0.00           H
ATOM   3267 HD13 LEU D  21      22.886  -4.878  -6.636  1.00  0.00           H
ATOM   3268  N   ILE D  22      18.315  -2.499  -5.273  1.00  0.00           N
ATOM   3269  CA  ILE D  22      17.243  -1.811  -6.003  1.00  0.00           C
ATOM   3270  C   ILE D  22      16.287  -1.366  -4.921  1.00  0.00           C
ATOM   3271  O   ILE D  22      16.286  -2.015  -3.889  1.00  0.00           O
ATOM   3272  CB  ILE D  22      16.475  -2.614  -7.108  1.00  0.00           C
ATOM   3273  CG1 ILE D  22      17.315  -3.729  -7.799  1.00  0.00           C
ATOM   3274  CG2 ILE D  22      15.863  -1.664  -8.182  1.00  0.00           C
ATOM   3275  HA  ILE D  22      17.637  -0.918  -6.496  1.00  0.00           H
ATOM   3276  HB  ILE D  22      15.632  -3.132  -6.621  1.00  0.00           H
ATOM   3277  CD  ILE D  22      18.652  -3.240  -8.397  1.00  0.00           C
ATOM   3278  HD3 ILE D  22      19.275  -2.817  -7.604  1.00  0.00           H
ATOM   3279  HD2 ILE D  22      18.474  -2.478  -9.170  1.00  0.00           H
ATOM   3280  HD1 ILE D  22      19.198  -4.080  -8.855  1.00  0.00           H
ATOM   3281  HN  ILE D  22      18.127  -3.403  -4.895  1.00  0.00           H
ATOM   3282 HG12 ILE D  22      17.505  -4.535  -7.079  1.00  0.00           H
ATOM   3283 HG13 ILE D  22      16.746  -4.175  -8.627  1.00  0.00           H
ATOM   3284 HG21 ILE D  22      15.334  -2.225  -8.963  1.00  0.00           H
ATOM   3285 HG22 ILE D  22      15.136  -0.990  -7.720  1.00  0.00           H
ATOM   3286 HG23 ILE D  22      16.632  -1.052  -8.676  1.00  0.00           H
ATOM   3287  N   GLY D  23      15.470  -0.307  -5.108  1.00  0.00           N
ATOM   3288  CA  GLY D  23      14.348  -0.057  -4.205  1.00  0.00           C
ATOM   3289  C   GLY D  23      13.105   0.118  -5.041  1.00  0.00           C
ATOM   3290  O   GLY D  23      13.199  -0.035  -6.248  1.00  0.00           O
ATOM   3291  HN  GLY D  23      15.584   0.312  -5.885  1.00  0.00           H
ATOM   3292  HA2 GLY D  23      14.167  -0.880  -3.500  1.00  0.00           H
ATOM   3293  HA3 GLY D  23      14.539   0.855  -3.625  1.00  0.00           H
ATOM   3294  N   VAL D  24      11.947   0.449  -4.423  1.00  0.00           N
ATOM   3295  CA  VAL D  24      10.739   0.763  -5.192  1.00  0.00           C
ATOM   3296  C   VAL D  24      10.323   2.155  -4.793  1.00  0.00           C
ATOM   3297  O   VAL D  24      10.529   2.493  -3.638  1.00  0.00           O
ATOM   3298  CB  VAL D  24       9.608  -0.291  -4.988  1.00  0.00           C
ATOM   3299  CG1 VAL D  24       8.175   0.303  -5.101  1.00  0.00           C
ATOM   3300  CG2 VAL D  24       9.760  -1.457  -6.007  1.00  0.00           C
ATOM   3301  HA  VAL D  24      10.968   0.799  -6.262  1.00  0.00           H
ATOM   3302  HB  VAL D  24       9.706  -0.674  -3.960  1.00  0.00           H
ATOM   3303  HN  VAL D  24      11.903   0.525  -3.424  1.00  0.00           H
ATOM   3304 HG11 VAL D  24       7.425  -0.491  -4.963  1.00  0.00           H
ATOM   3305 HG12 VAL D  24       8.000   1.063  -4.324  1.00  0.00           H
ATOM   3306 HG13 VAL D  24       8.017   0.759  -6.089  1.00  0.00           H
ATOM   3307 HG21 VAL D  24       9.071  -2.277  -5.759  1.00  0.00           H
ATOM   3308 HG22 VAL D  24       9.525  -1.107  -7.024  1.00  0.00           H
ATOM   3309 HG23 VAL D  24      10.786  -1.852  -6.017  1.00  0.00           H
ATOM   3310  N   ASP D  25       9.750   2.964  -5.720  1.00  0.00           N
ATOM   3311  CA  ASP D  25       9.351   4.323  -5.374  1.00  0.00           C
ATOM   3312  C   ASP D  25      10.532   4.984  -4.705  1.00  0.00           C
ATOM   3313  O   ASP D  25      10.483   5.183  -3.502  1.00  0.00           O
ATOM   3314  CB  ASP D  25       8.077   4.244  -4.492  1.00  0.00           C
ATOM   3315  CG  ASP D  25       6.923   3.581  -5.201  1.00  0.00           C
ATOM   3316  OD1 ASP D  25       6.983   3.407  -6.449  1.00  0.00           O
ATOM   3317  OD2 ASP D  25       5.933   3.226  -4.505  1.00  0.00           O
ATOM   3318  HA  ASP D  25       9.107   4.907  -6.278  1.00  0.00           H
ATOM   3319  HB2 ASP D  25       8.287   3.692  -3.564  1.00  0.00           H
ATOM   3320  HN  ASP D  25       9.570   2.652  -6.654  1.00  0.00           H
ATOM   3321  HB3 ASP D  25       7.770   5.260  -4.221  1.00  0.00           H
ATOM   3322  N   CYS D  26      11.599   5.292  -5.482  1.00  0.00           N
ATOM   3323  CA  CYS D  26      12.842   5.801  -4.899  1.00  0.00           C
ATOM   3324  C   CYS D  26      12.965   7.275  -5.213  1.00  0.00           C
ATOM   3325  O   CYS D  26      12.941   7.566  -6.397  1.00  0.00           O
ATOM   3326  CB  CYS D  26      14.028   4.995  -5.485  1.00  0.00           C
ATOM   3327  SG  CYS D  26      13.662   3.218  -5.313  1.00  0.00           S
ATOM   3328  HA  CYS D  26      12.856   5.622  -3.820  1.00  0.00           H
ATOM   3329  HB2 CYS D  26      14.140   5.212  -6.557  1.00  0.00           H
ATOM   3330  HN  CYS D  26      11.570   5.154  -6.475  1.00  0.00           H
ATOM   3331  HG1 CYS D  26      14.553   2.861  -5.618  1.00  0.00           H
ATOM   3332  HB3 CYS D  26      14.964   5.241  -4.959  1.00  0.00           H
ATOM   3333  N   LYS D  27      13.070   8.210  -4.230  1.00  0.00           N
ATOM   3334  CA  LYS D  27      12.919   9.641  -4.533  1.00  0.00           C
ATOM   3335  C   LYS D  27      13.873  10.548  -3.754  1.00  0.00           C
ATOM   3336  O   LYS D  27      14.447  10.086  -2.785  1.00  0.00           O
ATOM   3337  CB  LYS D  27      11.446   9.999  -4.212  1.00  0.00           C
ATOM   3338  CG  LYS D  27      10.339   9.204  -4.976  1.00  0.00           C
ATOM   3339  CD  LYS D  27       9.590   8.143  -4.112  1.00  0.00           C
ATOM   3340  CE  LYS D  27       8.463   8.754  -3.232  1.00  0.00           C
ATOM   3341  NZ  LYS D  27       7.847   7.784  -2.295  1.00  0.00           N
ATOM   3342  HA  LYS D  27      13.117   9.841  -5.597  1.00  0.00           H
ATOM   3343  HB2 LYS D  27      11.368   9.774  -3.145  1.00  0.00           H
ATOM   3344  HN  LYS D  27      13.135   7.946  -3.266  1.00  0.00           H
ATOM   3345  HG2 LYS D  27       9.589   9.891  -5.400  1.00  0.00           H
ATOM   3346  HB3 LYS D  27      11.315  11.078  -4.375  1.00  0.00           H
ATOM   3347  HD2 LYS D  27       9.119   7.398  -4.772  1.00  0.00           H
ATOM   3348  HG3 LYS D  27      10.803   8.683  -5.819  1.00  0.00           H
ATOM   3349  HE2 LYS D  27       8.857   9.594  -2.655  1.00  0.00           H
ATOM   3350  HD3 LYS D  27      10.325   7.625  -3.480  1.00  0.00           H
ATOM   3351  HZ1 LYS D  27       8.566   7.249  -1.691  1.00  0.00           H
ATOM   3352  HZ2 LYS D  27       7.272   7.030  -2.805  1.00  0.00           H
ATOM   3353  HZ3 LYS D  27       7.159   8.273  -1.617  1.00  0.00           H
ATOM   3354  HE3 LYS D  27       7.687   9.177  -3.882  1.00  0.00           H
ATOM   3355  N   THR D  28      14.064  11.825  -4.188  1.00  0.00           N
ATOM   3356  CA  THR D  28      15.220  12.665  -3.799  1.00  0.00           C
ATOM   3357  C   THR D  28      15.041  13.750  -2.729  1.00  0.00           C
ATOM   3358  O   THR D  28      13.914  14.170  -2.563  1.00  0.00           O
ATOM   3359  CB  THR D  28      15.588  13.472  -5.091  1.00  0.00           C
ATOM   3360  OG1 THR D  28      14.347  13.959  -5.623  1.00  0.00           O
ATOM   3361  CG2 THR D  28      16.238  12.658  -6.238  1.00  0.00           C
ATOM   3362  HA  THR D  28      16.055  12.007  -3.540  1.00  0.00           H
ATOM   3363  HB  THR D  28      16.264  14.312  -4.850  1.00  0.00           H
ATOM   3364  HG1 THR D  28      14.461  14.448  -6.431  1.00  0.00           H
ATOM   3365  HN  THR D  28      13.466  12.174  -4.906  1.00  0.00           H
ATOM   3366 HG23 THR D  28      15.575  11.840  -6.551  1.00  0.00           H
ATOM   3367 HG21 THR D  28      16.409  13.306  -7.110  1.00  0.00           H
ATOM   3368 HG22 THR D  28      17.215  12.271  -5.933  1.00  0.00           H
ATOM   3369  N   PRO D  29      16.104  14.258  -2.029  1.00  0.00           N
ATOM   3370  CA  PRO D  29      16.210  15.633  -1.499  1.00  0.00           C
ATOM   3371  C   PRO D  29      15.225  16.793  -1.367  1.00  0.00           C
ATOM   3372  O   PRO D  29      14.385  16.922  -2.225  1.00  0.00           O
ATOM   3373  CB  PRO D  29      17.196  15.421  -0.335  1.00  0.00           C
ATOM   3374  CG  PRO D  29      18.138  14.301  -0.841  1.00  0.00           C
ATOM   3375  CD  PRO D  29      17.326  13.478  -1.877  1.00  0.00           C
ATOM   3376  HA  PRO D  29      16.809  16.058  -2.315  1.00  0.00           H
ATOM   3377  HD3 PRO D  29      17.122  12.476  -1.477  1.00  0.00           H
ATOM   3378  HD2 PRO D  29      17.871  13.400  -2.831  1.00  0.00           H
ATOM   3379  HG3 PRO D  29      18.531  13.693  -0.010  1.00  0.00           H
ATOM   3380  HG2 PRO D  29      18.986  14.783  -1.354  1.00  0.00           H
ATOM   3381  HB2 PRO D  29      17.783  16.301  -0.045  1.00  0.00           H
ATOM   3382  HB3 PRO D  29      16.599  15.146   0.535  1.00  0.00           H
ATOM   3383  N   THR D  30      15.348  17.736  -0.395  1.00  0.00           N
ATOM   3384  CA  THR D  30      15.226  19.192  -0.686  1.00  0.00           C
ATOM   3385  C   THR D  30      15.890  19.890   0.478  1.00  0.00           C
ATOM   3386  O   THR D  30      16.906  20.544   0.316  1.00  0.00           O
ATOM   3387  CB  THR D  30      13.933  20.065  -0.867  1.00  0.00           C
ATOM   3388  OG1 THR D  30      12.878  19.626  -0.022  1.00  0.00           O
ATOM   3389  CG2 THR D  30      13.461  20.267  -2.332  1.00  0.00           C
ATOM   3390  HA  THR D  30      15.840  19.382  -1.577  1.00  0.00           H
ATOM   3391  HB  THR D  30      14.113  21.100  -0.527  1.00  0.00           H
ATOM   3392  HG1 THR D  30      12.562  18.812  -0.379  1.00  0.00           H
ATOM   3393  HN  THR D  30      15.795  17.472   0.460  1.00  0.00           H
ATOM   3394 HG23 THR D  30      14.281  20.611  -2.980  1.00  0.00           H
ATOM   3395 HG21 THR D  30      13.064  19.328  -2.719  1.00  0.00           H
ATOM   3396 HG22 THR D  30      12.661  21.018  -2.388  1.00  0.00           H
ATOM   3397  N   ILE D  31      15.296  19.753   1.681  1.00  0.00           N
ATOM   3398  CA  ILE D  31      15.957  20.319   2.844  1.00  0.00           C
ATOM   3399  C   ILE D  31      17.311  19.663   2.956  1.00  0.00           C
ATOM   3400  O   ILE D  31      17.522  18.591   2.409  1.00  0.00           O
ATOM   3401  CB  ILE D  31      15.201  20.120   4.188  1.00  0.00           C
ATOM   3402  CG1 ILE D  31      14.849  18.619   4.435  1.00  0.00           C
ATOM   3403  CG2 ILE D  31      13.945  21.036   4.234  1.00  0.00           C
ATOM   3404  HA  ILE D  31      16.095  21.399   2.663  1.00  0.00           H
ATOM   3405  HB  ILE D  31      15.871  20.461   4.995  1.00  0.00           H
ATOM   3406  CD  ILE D  31      14.900  18.240   5.938  1.00  0.00           C
ATOM   3407  HD3 ILE D  31      14.435  17.254   6.079  1.00  0.00           H
ATOM   3408  HD2 ILE D  31      14.372  18.971   6.564  1.00  0.00           H
ATOM   3409  HD1 ILE D  31      15.942  18.185   6.288  1.00  0.00           H
ATOM   3410  HN  ILE D  31      14.437  19.248   1.790  1.00  0.00           H
ATOM   3411 HG12 ILE D  31      13.850  18.401   4.024  1.00  0.00           H
ATOM   3412 HG13 ILE D  31      15.555  17.947   3.923  1.00  0.00           H
ATOM   3413 HG21 ILE D  31      13.422  20.926   5.193  1.00  0.00           H
ATOM   3414 HG22 ILE D  31      14.233  22.094   4.128  1.00  0.00           H
ATOM   3415 HG23 ILE D  31      13.248  20.786   3.422  1.00  0.00           H
ATOM   3416  N   ALA D  32      18.241  20.309   3.683  1.00  0.00           N
ATOM   3417  CA  ALA D  32      19.535  19.686   3.902  1.00  0.00           C
ATOM   3418  C   ALA D  32      19.349  18.344   4.580  1.00  0.00           C
ATOM   3419  O   ALA D  32      18.499  18.251   5.449  1.00  0.00           O
ATOM   3420  CB  ALA D  32      20.375  20.567   4.854  1.00  0.00           C
ATOM   3421  HA  ALA D  32      20.046  19.595   2.929  1.00  0.00           H
ATOM   3422  HB1 ALA D  32      21.347  20.097   5.037  1.00  0.00           H
ATOM   3423  HB2 ALA D  32      20.521  21.577   4.445  1.00  0.00           H
ATOM   3424  HB3 ALA D  32      19.848  20.659   5.809  1.00  0.00           H
ATOM   3425  HN  ALA D  32      18.056  21.210   4.075  1.00  0.00           H
ATOM   3426  N   VAL D  33      20.151  17.319   4.210  1.00  0.00           N
ATOM   3427  CA  VAL D  33      20.187  16.059   4.953  1.00  0.00           C
ATOM   3428  C   VAL D  33      21.615  15.980   5.451  1.00  0.00           C
ATOM   3429  O   VAL D  33      22.375  15.108   5.064  1.00  0.00           O
ATOM   3430  CB  VAL D  33      19.672  14.868   4.091  1.00  0.00           C
ATOM   3431  CG1 VAL D  33      18.133  14.989   3.910  1.00  0.00           C
ATOM   3432  CG2 VAL D  33      20.349  14.744   2.698  1.00  0.00           C
ATOM   3433  HA  VAL D  33      19.564  16.085   5.863  1.00  0.00           H
ATOM   3434  HB  VAL D  33      19.896  13.951   4.659  1.00  0.00           H
ATOM   3435  HN  VAL D  33      20.804  17.430   3.460  1.00  0.00           H
ATOM   3436 HG11 VAL D  33      17.750  14.150   3.314  1.00  0.00           H
ATOM   3437 HG12 VAL D  33      17.616  14.976   4.883  1.00  0.00           H
ATOM   3438 HG13 VAL D  33      17.880  15.925   3.391  1.00  0.00           H
ATOM   3439 HG21 VAL D  33      20.004  13.828   2.194  1.00  0.00           H
ATOM   3440 HG22 VAL D  33      20.101  15.600   2.052  1.00  0.00           H
ATOM   3441 HG23 VAL D  33      21.439  14.678   2.797  1.00  0.00           H
ATOM   3442  N   ASP D  34      21.974  16.964   6.308  1.00  0.00           N
ATOM   3443  CA  ASP D  34      23.378  17.240   6.611  1.00  0.00           C
ATOM   3444  C   ASP D  34      24.171  16.052   7.118  1.00  0.00           C
ATOM   3445  O   ASP D  34      25.270  15.835   6.631  1.00  0.00           O
ATOM   3446  CB  ASP D  34      23.501  18.349   7.693  1.00  0.00           C
ATOM   3447  CG  ASP D  34      22.675  19.583   7.438  1.00  0.00           C
ATOM   3448  OD1 ASP D  34      21.427  19.476   7.576  1.00  0.00           O
ATOM   3449  OD2 ASP D  34      23.246  20.660   7.117  1.00  0.00           O
ATOM   3450  HA  ASP D  34      23.842  17.620   5.687  1.00  0.00           H
ATOM   3451  HB2 ASP D  34      23.141  17.954   8.652  1.00  0.00           H
ATOM   3452  HN  ASP D  34      21.281  17.600   6.652  1.00  0.00           H
ATOM   3453  HB3 ASP D  34      24.562  18.616   7.794  1.00  0.00           H
ATOM   3454  N   THR D  35      23.644  15.307   8.119  1.00  0.00           N
ATOM   3455  CA  THR D  35      24.433  14.298   8.832  1.00  0.00           C
ATOM   3456  C   THR D  35      23.627  13.039   9.008  1.00  0.00           C
ATOM   3457  O   THR D  35      22.440  13.100   8.756  1.00  0.00           O
ATOM   3458  CB  THR D  35      24.776  14.810  10.257  1.00  0.00           C
ATOM   3459  OG1 THR D  35      23.579  14.906  11.050  1.00  0.00           O
ATOM   3460  CG2 THR D  35      25.469  16.194  10.208  1.00  0.00           C
ATOM   3461  HA  THR D  35      25.357  14.048   8.287  1.00  0.00           H
ATOM   3462  HB  THR D  35      25.445  14.073  10.730  1.00  0.00           H
ATOM   3463  HG1 THR D  35      23.763  15.205  11.936  1.00  0.00           H
ATOM   3464  HN  THR D  35      22.716  15.475   8.439  1.00  0.00           H
ATOM   3465 HG23 THR D  35      24.725  16.989  10.081  1.00  0.00           H
ATOM   3466 HG21 THR D  35      26.001  16.371  11.155  1.00  0.00           H
ATOM   3467 HG22 THR D  35      26.177  16.253   9.372  1.00  0.00           H
ATOM   3468  N   GLY D  36      24.212  11.904   9.452  1.00  0.00           N
ATOM   3469  CA  GLY D  36      23.406  10.700   9.618  1.00  0.00           C
ATOM   3470  C   GLY D  36      22.296  10.946  10.615  1.00  0.00           C
ATOM   3471  O   GLY D  36      21.176  10.517  10.385  1.00  0.00           O
ATOM   3472  HN  GLY D  36      25.182  11.869   9.695  1.00  0.00           H
ATOM   3473  HA2 GLY D  36      22.996  10.405   8.639  1.00  0.00           H
ATOM   3474  HA3 GLY D  36      24.026   9.867   9.983  1.00  0.00           H
ATOM   3475  N   ALA D  37      22.583  11.625  11.748  1.00  0.00           N
ATOM   3476  CA  ALA D  37      21.543  11.835  12.755  1.00  0.00           C
ATOM   3477  C   ALA D  37      20.415  12.680  12.202  1.00  0.00           C
ATOM   3478  O   ALA D  37      19.266  12.295  12.340  1.00  0.00           O
ATOM   3479  CB  ALA D  37      22.109  12.527  14.023  1.00  0.00           C
ATOM   3480  HA  ALA D  37      21.148  10.850  13.056  1.00  0.00           H
ATOM   3481  HB1 ALA D  37      21.313  12.662  14.772  1.00  0.00           H
ATOM   3482  HB2 ALA D  37      22.906  11.907  14.465  1.00  0.00           H
ATOM   3483  HB3 ALA D  37      22.530  13.513  13.775  1.00  0.00           H
ATOM   3484  HN  ALA D  37      23.507  11.975  11.921  1.00  0.00           H
ATOM   3485  N   ILE D  38      20.727  13.838  11.578  1.00  0.00           N
ATOM   3486  CA  ILE D  38      19.670  14.704  11.047  1.00  0.00           C
ATOM   3487  C   ILE D  38      18.986  13.985   9.904  1.00  0.00           C
ATOM   3488  O   ILE D  38      17.773  14.064   9.790  1.00  0.00           O
ATOM   3489  CB  ILE D  38      20.225  16.102  10.625  1.00  0.00           C
ATOM   3490  CG1 ILE D  38      20.654  16.908  11.891  1.00  0.00           C
ATOM   3491  CG2 ILE D  38      19.204  16.890   9.754  1.00  0.00           C
ATOM   3492  HA  ILE D  38      18.931  14.877  11.842  1.00  0.00           H
ATOM   3493  HB  ILE D  38      21.112  15.934  10.001  1.00  0.00           H
ATOM   3494  CD  ILE D  38      21.535  18.151  11.588  1.00  0.00           C
ATOM   3495  HD3 ILE D  38      20.999  18.908  10.996  1.00  0.00           H
ATOM   3496  HD2 ILE D  38      22.441  17.849  11.044  1.00  0.00           H
ATOM   3497  HD1 ILE D  38      21.846  18.626  12.532  1.00  0.00           H
ATOM   3498  HN  ILE D  38      21.684  14.091  11.441  1.00  0.00           H
ATOM   3499 HG12 ILE D  38      19.755  17.229  12.444  1.00  0.00           H
ATOM   3500 HG13 ILE D  38      21.240  16.256  12.559  1.00  0.00           H
ATOM   3501 HG21 ILE D  38      19.614  17.859   9.439  1.00  0.00           H
ATOM   3502 HG22 ILE D  38      18.954  16.338   8.835  1.00  0.00           H
ATOM   3503 HG23 ILE D  38      18.275  17.066  10.320  1.00  0.00           H
ATOM   3504  N   PHE D  39      19.756  13.278   9.048  1.00  0.00           N
ATOM   3505  CA  PHE D  39      19.170  12.560   7.915  1.00  0.00           C
ATOM   3506  C   PHE D  39      18.056  11.667   8.417  1.00  0.00           C
ATOM   3507  O   PHE D  39      16.984  11.665   7.831  1.00  0.00           O
ATOM   3508  CB  PHE D  39      20.279  11.718   7.216  1.00  0.00           C
ATOM   3509  CG  PHE D  39      20.016  11.090   5.845  1.00  0.00           C
ATOM   3510  CD1 PHE D  39      18.985  11.525   5.008  1.00  0.00           C
ATOM   3511  CD2 PHE D  39      20.877  10.081   5.395  1.00  0.00           C
ATOM   3512  CE1 PHE D  39      19.030  11.193   3.654  1.00  0.00           C
ATOM   3513  CE2 PHE D  39      20.795   9.614   4.080  1.00  0.00           C
ATOM   3514  CZ  PHE D  39      19.870  10.176   3.201  1.00  0.00           C
ATOM   3515  HA  PHE D  39      18.783  13.334   7.233  1.00  0.00           H
ATOM   3516  HB2 PHE D  39      21.101  12.398   6.963  1.00  0.00           H
ATOM   3517  HN  PHE D  39      20.745  13.259   9.176  1.00  0.00           H
ATOM   3518  HD2 PHE D  39      21.624   9.659   6.060  1.00  0.00           H
ATOM   3519  HE2 PHE D  39      21.453   8.827   3.733  1.00  0.00           H
ATOM   3520  HZ  PHE D  39      19.807   9.831   2.177  1.00  0.00           H
ATOM   3521  HE1 PHE D  39      18.422  11.742   2.956  1.00  0.00           H
ATOM   3522  HD1 PHE D  39      18.165  12.128   5.375  1.00  0.00           H
ATOM   3523  HB3 PHE D  39      20.646  10.950   7.910  1.00  0.00           H
ATOM   3524  N   GLN D  40      18.292  10.918   9.521  1.00  0.00           N
ATOM   3525  CA  GLN D  40      17.225  10.102  10.099  1.00  0.00           C
ATOM   3526  C   GLN D  40      16.177  10.993  10.720  1.00  0.00           C
ATOM   3527  O   GLN D  40      15.005  10.725  10.519  1.00  0.00           O
ATOM   3528  CB  GLN D  40      17.758   9.129  11.187  1.00  0.00           C
ATOM   3529  CG  GLN D  40      16.646   8.265  11.842  1.00  0.00           C
ATOM   3530  CD  GLN D  40      15.955   7.378  10.830  1.00  0.00           C
ATOM   3531  OE1 GLN D  40      16.576   6.434  10.366  1.00  0.00           O
ATOM   3532  NE2 GLN D  40      14.680   7.639  10.465  1.00  0.00           N
ATOM   3533  HA  GLN D  40      16.770   9.506   9.294  1.00  0.00           H
ATOM   3534  HB2 GLN D  40      18.489   8.454  10.723  1.00  0.00           H
ATOM   3535  HN  GLN D  40      19.181  10.940   9.982  1.00  0.00           H
ATOM   3536  HG2 GLN D  40      17.105   7.613  12.602  1.00  0.00           H
ATOM   3537  HB3 GLN D  40      18.275   9.703  11.973  1.00  0.00           H
ATOM   3538  HG3 GLN D  40      15.927   8.912  12.368  1.00  0.00           H
ATOM   3539 HE22 GLN D  40      14.219   7.038   9.810  1.00  0.00           H
ATOM   3540 HE21 GLN D  40      14.177   8.419  10.836  1.00  0.00           H
ATOM   3541  N   ALA D  41      16.563  12.040  11.487  1.00  0.00           N
ATOM   3542  CA  ALA D  41      15.556  12.866  12.153  1.00  0.00           C
ATOM   3543  C   ALA D  41      14.515  13.309  11.154  1.00  0.00           C
ATOM   3544  O   ALA D  41      13.334  13.237  11.454  1.00  0.00           O
ATOM   3545  CB  ALA D  41      16.151  14.129  12.824  1.00  0.00           C
ATOM   3546  HA  ALA D  41      15.085  12.248  12.936  1.00  0.00           H
ATOM   3547  HB1 ALA D  41      15.371  14.657  13.394  1.00  0.00           H
ATOM   3548  HB2 ALA D  41      16.963  13.852  13.515  1.00  0.00           H
ATOM   3549  HB3 ALA D  41      16.545  14.818  12.062  1.00  0.00           H
ATOM   3550  HN  ALA D  41      17.530  12.239  11.641  1.00  0.00           H
ATOM   3551  N   HIS D  42      14.941  13.760   9.951  1.00  0.00           N
ATOM   3552  CA  HIS D  42      13.959  14.130   8.942  1.00  0.00           C
ATOM   3553  C   HIS D  42      13.099  12.925   8.646  1.00  0.00           C
ATOM   3554  O   HIS D  42      11.891  13.010   8.786  1.00  0.00           O
ATOM   3555  CB  HIS D  42      14.581  14.619   7.607  1.00  0.00           C
ATOM   3556  CG  HIS D  42      13.417  14.675   6.655  1.00  0.00           C
ATOM   3557  ND1 HIS D  42      12.317  15.595   6.676  1.00  0.00           N
ATOM   3558  CD2 HIS D  42      13.102  13.868   5.627  1.00  0.00           C
ATOM   3559  CE1 HIS D  42      11.509  15.291   5.766  1.00  0.00           C
ATOM   3560  NE2 HIS D  42      11.954  14.259   5.122  1.00  0.00           N
ATOM   3561  HA  HIS D  42      13.330  14.942   9.346  1.00  0.00           H
ATOM   3562  HB2 HIS D  42      15.060  15.601   7.738  1.00  0.00           H
ATOM   3563  HN  HIS D  42      15.914  13.823   9.722  1.00  0.00           H
ATOM   3564  HD2 HIS D  42      13.701  13.020   5.289  1.00  0.00           H
ATOM   3565  HE2 HIS D  42      11.464  13.814   4.335  1.00  0.00           H
ATOM   3566  HE1 HIS D  42      10.580  15.795   5.531  1.00  0.00           H
ATOM   3567  HB3 HIS D  42      15.335  13.911   7.230  1.00  0.00           H
ATOM   3568  N   CYS D  43      13.698  11.791   8.222  1.00  0.00           N
ATOM   3569  CA  CYS D  43      12.876  10.629   7.891  1.00  0.00           C
ATOM   3570  C   CYS D  43      11.905  10.330   9.011  1.00  0.00           C
ATOM   3571  O   CYS D  43      10.800   9.904   8.714  1.00  0.00           O
ATOM   3572  CB  CYS D  43      13.743   9.376   7.635  1.00  0.00           C
ATOM   3573  SG  CYS D  43      14.533   9.460   5.996  1.00  0.00           S
ATOM   3574  HA  CYS D  43      12.295  10.854   6.980  1.00  0.00           H
ATOM   3575  HB2 CYS D  43      14.502   9.284   8.420  1.00  0.00           H
ATOM   3576  HN  CYS D  43      14.693  11.736   8.129  1.00  0.00           H
ATOM   3577  HG1 CYS D  43      15.107  10.275   6.145  1.00  0.00           H
ATOM   3578  HB3 CYS D  43      13.110   8.480   7.657  1.00  0.00           H
ATOM   3579  N   ALA D  44      12.277  10.566  10.292  1.00  0.00           N
ATOM   3580  CA  ALA D  44      11.315  10.433  11.386  1.00  0.00           C
ATOM   3581  C   ALA D  44      10.441  11.671  11.414  1.00  0.00           C
ATOM   3582  O   ALA D  44      10.474  12.407  12.387  1.00  0.00           O
ATOM   3583  CB  ALA D  44      12.047  10.214  12.738  1.00  0.00           C
ATOM   3584  HA  ALA D  44      10.672   9.552  11.227  1.00  0.00           H
ATOM   3585  HB1 ALA D  44      11.318  10.091  13.554  1.00  0.00           H
ATOM   3586  HB2 ALA D  44      12.670   9.308  12.688  1.00  0.00           H
ATOM   3587  HB3 ALA D  44      12.696  11.071  12.972  1.00  0.00           H
ATOM   3588  HN  ALA D  44      13.192  10.905  10.509  1.00  0.00           H
ATOM   3589  N   SER D  45       9.640  11.901  10.347  1.00  0.00           N
ATOM   3590  CA  SER D  45       8.714  13.035  10.316  1.00  0.00           C
ATOM   3591  C   SER D  45       7.828  12.906   9.097  1.00  0.00           C
ATOM   3592  O   SER D  45       6.622  12.829   9.271  1.00  0.00           O
ATOM   3593  CB  SER D  45       9.379  14.438  10.296  1.00  0.00           C
ATOM   3594  OG  SER D  45      10.056  14.665   9.050  1.00  0.00           O
ATOM   3595  HA  SER D  45       8.087  12.967  11.222  1.00  0.00           H
ATOM   3596  HB2 SER D  45       8.589  15.203  10.408  1.00  0.00           H
ATOM   3597  HN  SER D  45       9.622  11.252   9.586  1.00  0.00           H
ATOM   3598  HG1 SER D  45      10.470  15.521   9.003  1.00  0.00           H
ATOM   3599  HB3 SER D  45      10.086  14.541  11.134  1.00  0.00           H
ATOM   3600  N   LYS D  46       8.416  12.868   7.872  1.00  0.00           N
ATOM   3601  CA  LYS D  46       7.619  12.692   6.658  1.00  0.00           C
ATOM   3602  C   LYS D  46       7.813  11.311   6.057  1.00  0.00           C
ATOM   3603  O   LYS D  46       7.847  11.181   4.843  1.00  0.00           O
ATOM   3604  CB  LYS D  46       7.891  13.817   5.626  1.00  0.00           C
ATOM   3605  CG  LYS D  46       7.902  15.252   6.218  1.00  0.00           C
ATOM   3606  CD  LYS D  46       6.570  15.715   6.868  1.00  0.00           C
ATOM   3607  CE  LYS D  46       6.709  17.100   7.567  1.00  0.00           C
ATOM   3608  NZ  LYS D  46       6.985  18.214   6.631  1.00  0.00           N
ATOM   3609  HA  LYS D  46       6.549  12.757   6.882  1.00  0.00           H
ATOM   3610  HB2 LYS D  46       8.884  13.625   5.187  1.00  0.00           H
ATOM   3611  HN  LYS D  46       9.411  12.938   7.766  1.00  0.00           H
ATOM   3612  HG2 LYS D  46       8.701  15.325   6.970  1.00  0.00           H
ATOM   3613  HB3 LYS D  46       7.129  13.767   4.830  1.00  0.00           H
ATOM   3614  HD2 LYS D  46       5.778  15.760   6.104  1.00  0.00           H
ATOM   3615  HG3 LYS D  46       8.144  15.926   5.381  1.00  0.00           H
ATOM   3616  HE2 LYS D  46       5.772  17.319   8.106  1.00  0.00           H
ATOM   3617  HD3 LYS D  46       6.268  14.993   7.640  1.00  0.00           H
ATOM   3618  HZ1 LYS D  46       7.138  19.139   7.164  1.00  0.00           H
ATOM   3619  HZ2 LYS D  46       7.889  18.086   6.060  1.00  0.00           H
ATOM   3620  HZ3 LYS D  46       6.169  18.380   5.944  1.00  0.00           H
ATOM   3621  HE3 LYS D  46       7.516  17.041   8.317  1.00  0.00           H
ATOM   3622  N   GLY D  47       7.913  10.251   6.893  1.00  0.00           N
ATOM   3623  CA  GLY D  47       7.885   8.888   6.364  1.00  0.00           C
ATOM   3624  C   GLY D  47       9.108   8.445   5.592  1.00  0.00           C
ATOM   3625  O   GLY D  47      10.015   9.236   5.384  1.00  0.00           O
ATOM   3626  HN  GLY D  47       7.920  10.372   7.887  1.00  0.00           H
ATOM   3627  HA2 GLY D  47       7.740   8.176   7.193  1.00  0.00           H
ATOM   3628  HA3 GLY D  47       7.013   8.803   5.702  1.00  0.00           H
ATOM   3629  N   SER D  48       9.116   7.151   5.179  1.00  0.00           N
ATOM   3630  CA  SER D  48      10.256   6.563   4.469  1.00  0.00           C
ATOM   3631  C   SER D  48      11.514   6.621   5.309  1.00  0.00           C
ATOM   3632  O   SER D  48      11.435   7.158   6.403  1.00  0.00           O
ATOM   3633  CB  SER D  48      10.356   7.131   3.035  1.00  0.00           C
ATOM   3634  OG  SER D  48       9.107   6.869   2.375  1.00  0.00           O
ATOM   3635  HA  SER D  48      10.064   5.483   4.342  1.00  0.00           H
ATOM   3636  HB2 SER D  48      10.586   8.207   3.066  1.00  0.00           H
ATOM   3637  HN  SER D  48       8.328   6.558   5.366  1.00  0.00           H
ATOM   3638  HG1 SER D  48       9.077   7.152   1.467  1.00  0.00           H
ATOM   3639  HB3 SER D  48      11.150   6.605   2.488  1.00  0.00           H
ATOM   3640  N   LYS D  49      12.653   6.032   4.859  1.00  0.00           N
ATOM   3641  CA  LYS D  49      13.787   5.778   5.758  1.00  0.00           C
ATOM   3642  C   LYS D  49      15.075   6.193   5.068  1.00  0.00           C
ATOM   3643  O   LYS D  49      15.061   6.118   3.853  1.00  0.00           O
ATOM   3644  CB  LYS D  49      13.696   4.276   6.150  1.00  0.00           C
ATOM   3645  CG  LYS D  49      12.274   3.946   6.695  1.00  0.00           C
ATOM   3646  CD  LYS D  49      12.126   2.478   7.168  1.00  0.00           C
ATOM   3647  CE  LYS D  49      10.707   2.199   7.735  1.00  0.00           C
ATOM   3648  NZ  LYS D  49      10.564   0.787   8.153  1.00  0.00           N
ATOM   3649  HA  LYS D  49      13.688   6.364   6.680  1.00  0.00           H
ATOM   3650  HB2 LYS D  49      13.906   3.654   5.265  1.00  0.00           H
ATOM   3651  HN  LYS D  49      12.708   5.628   3.944  1.00  0.00           H
ATOM   3652  HG2 LYS D  49      12.040   4.620   7.535  1.00  0.00           H
ATOM   3653  HB3 LYS D  49      14.442   4.040   6.923  1.00  0.00           H
ATOM   3654  HD2 LYS D  49      12.304   1.805   6.313  1.00  0.00           H
ATOM   3655  HG3 LYS D  49      11.520   4.091   5.908  1.00  0.00           H
ATOM   3656  HE2 LYS D  49      10.527   2.859   8.602  1.00  0.00           H
ATOM   3657  HD3 LYS D  49      12.870   2.281   7.954  1.00  0.00           H
ATOM   3658  HZ1 LYS D  49       9.587   0.595   8.578  1.00  0.00           H
ATOM   3659  HZ2 LYS D  49      10.673   0.121   7.310  1.00  0.00           H
ATOM   3660  HZ3 LYS D  49      11.297   0.504   8.895  1.00  0.00           H
ATOM   3661  HE3 LYS D  49       9.949   2.431   6.967  1.00  0.00           H
ATOM   3662  N   PRO D  50      16.174   6.663   5.721  1.00  0.00           N
ATOM   3663  CA  PRO D  50      17.233   7.356   4.985  1.00  0.00           C
ATOM   3664  C   PRO D  50      18.199   6.432   4.280  1.00  0.00           C
ATOM   3665  O   PRO D  50      18.796   5.615   4.963  1.00  0.00           O
ATOM   3666  CB  PRO D  50      17.948   8.067   6.162  1.00  0.00           C
ATOM   3667  CG  PRO D  50      17.749   7.103   7.353  1.00  0.00           C
ATOM   3668  CD  PRO D  50      16.301   6.600   7.171  1.00  0.00           C
ATOM   3669  HA  PRO D  50      16.814   8.103   4.294  1.00  0.00           H
ATOM   3670  HD3 PRO D  50      15.614   7.301   7.657  1.00  0.00           H
ATOM   3671  HD2 PRO D  50      16.166   5.590   7.584  1.00  0.00           H
ATOM   3672  HG3 PRO D  50      17.915   7.596   8.322  1.00  0.00           H
ATOM   3673  HG2 PRO D  50      18.445   6.256   7.271  1.00  0.00           H
ATOM   3674  HB2 PRO D  50      19.011   8.267   5.962  1.00  0.00           H
ATOM   3675  HB3 PRO D  50      17.448   9.023   6.392  1.00  0.00           H
ATOM   3676  N   LEU D  51      18.385   6.544   2.940  1.00  0.00           N
ATOM   3677  CA  LEU D  51      19.239   5.601   2.213  1.00  0.00           C
ATOM   3678  C   LEU D  51      20.197   6.355   1.314  1.00  0.00           C
ATOM   3679  O   LEU D  51      19.972   7.531   1.079  1.00  0.00           O
ATOM   3680  CB  LEU D  51      18.392   4.652   1.318  1.00  0.00           C
ATOM   3681  CG  LEU D  51      16.989   4.303   1.885  1.00  0.00           C
ATOM   3682  CD1 LEU D  51      16.132   3.669   0.764  1.00  0.00           C
ATOM   3683  CD2 LEU D  51      17.038   3.376   3.128  1.00  0.00           C
ATOM   3684  HA  LEU D  51      19.834   4.989   2.906  1.00  0.00           H
ATOM   3685  HB2 LEU D  51      18.236   5.150   0.351  1.00  0.00           H
ATOM   3686  HN  LEU D  51      17.919   7.248   2.398  1.00  0.00           H
ATOM   3687  HG  LEU D  51      16.474   5.230   2.167  1.00  0.00           H
ATOM   3688  HB3 LEU D  51      18.932   3.717   1.117  1.00  0.00           H
ATOM   3689 HD21 LEU D  51      16.025   3.196   3.517  1.00  0.00           H
ATOM   3690 HD22 LEU D  51      17.500   2.417   2.876  1.00  0.00           H
ATOM   3691 HD23 LEU D  51      17.627   3.824   3.929  1.00  0.00           H
ATOM   3692 HD11 LEU D  51      15.165   3.338   1.168  1.00  0.00           H
ATOM   3693 HD12 LEU D  51      15.956   4.419  -0.019  1.00  0.00           H
ATOM   3694 HD13 LEU D  51      16.651   2.816   0.310  1.00  0.00           H
ATOM   3695  N   CYS D  52      21.247   5.677   0.791  1.00  0.00           N
ATOM   3696  CA  CYS D  52      22.155   6.295  -0.180  1.00  0.00           C
ATOM   3697  C   CYS D  52      21.805   5.765  -1.550  1.00  0.00           C
ATOM   3698  O   CYS D  52      21.584   4.570  -1.584  1.00  0.00           O
ATOM   3699  CB  CYS D  52      23.608   5.873   0.144  1.00  0.00           C
ATOM   3700  SG  CYS D  52      24.060   6.507   1.783  1.00  0.00           S
ATOM   3701  HA  CYS D  52      22.092   7.388  -0.135  1.00  0.00           H
ATOM   3702  HB2 CYS D  52      23.683   4.780   0.187  1.00  0.00           H
ATOM   3703  HN  CYS D  52      21.387   4.711   1.012  1.00  0.00           H
ATOM   3704  HG1 CYS D  52      24.990   6.118   1.839  1.00  0.00           H
ATOM   3705  HB3 CYS D  52      24.305   6.248  -0.618  1.00  0.00           H
ATOM   3706  N   CYS D  53      21.727   6.516  -2.678  1.00  0.00           N
ATOM   3707  CA  CYS D  53      21.279   5.904  -3.934  1.00  0.00           C
ATOM   3708  C   CYS D  53      21.892   6.566  -5.165  1.00  0.00           C
ATOM   3709  O   CYS D  53      22.832   7.314  -4.958  1.00  0.00           O
ATOM   3710  CB  CYS D  53      19.733   5.840  -3.900  1.00  0.00           C
ATOM   3711  SG  CYS D  53      19.025   4.954  -2.465  1.00  0.00           S
ATOM   3712  HA  CYS D  53      21.658   4.883  -3.960  1.00  0.00           H
ATOM   3713  HB2 CYS D  53      19.425   6.878  -3.822  1.00  0.00           H
ATOM   3714  HN  CYS D  53      21.909   7.495  -2.683  1.00  0.00           H
ATOM   3715  HG1 CYS D  53      18.087   4.792  -2.795  1.00  0.00           H
ATOM   3716  HB3 CYS D  53      19.307   5.385  -4.803  1.00  0.00           H
ATOM   3717  N   VAL D  54      21.447   6.299  -6.430  1.00  0.00           N
ATOM   3718  CA  VAL D  54      22.248   6.641  -7.620  1.00  0.00           C
ATOM   3719  C   VAL D  54      21.920   7.898  -8.385  1.00  0.00           C
ATOM   3720  O   VAL D  54      22.866   8.571  -8.763  1.00  0.00           O
ATOM   3721  CB  VAL D  54      22.293   5.497  -8.687  1.00  0.00           C
ATOM   3722  CG1 VAL D  54      22.745   4.182  -8.019  1.00  0.00           C
ATOM   3723  CG2 VAL D  54      20.967   5.256  -9.464  1.00  0.00           C
ATOM   3724  HA  VAL D  54      23.287   6.784  -7.289  1.00  0.00           H
ATOM   3725  HB  VAL D  54      23.059   5.761  -9.441  1.00  0.00           H
ATOM   3726  HN  VAL D  54      20.617   5.775  -6.589  1.00  0.00           H
ATOM   3727 HG11 VAL D  54      22.922   3.388  -8.756  1.00  0.00           H
ATOM   3728 HG12 VAL D  54      23.683   4.368  -7.491  1.00  0.00           H
ATOM   3729 HG13 VAL D  54      21.983   3.846  -7.305  1.00  0.00           H
ATOM   3730 HG21 VAL D  54      21.092   4.425 -10.173  1.00  0.00           H
ATOM   3731 HG22 VAL D  54      20.133   5.010  -8.792  1.00  0.00           H
ATOM   3732 HG23 VAL D  54      20.694   6.133 -10.060  1.00  0.00           H
ATOM   3733  N   ALA D  55      20.642   8.220  -8.681  1.00  0.00           N
ATOM   3734  CA  ALA D  55      20.363   9.295  -9.638  1.00  0.00           C
ATOM   3735  C   ALA D  55      19.731  10.457  -8.925  1.00  0.00           C
ATOM   3736  O   ALA D  55      19.108  10.192  -7.910  1.00  0.00           O
ATOM   3737  CB  ALA D  55      19.352   8.802 -10.709  1.00  0.00           C
ATOM   3738  HA  ALA D  55      21.275   9.603 -10.172  1.00  0.00           H
ATOM   3739  HB1 ALA D  55      19.087   9.611 -11.405  1.00  0.00           H
ATOM   3740  HB2 ALA D  55      19.785   7.980 -11.296  1.00  0.00           H
ATOM   3741  HB3 ALA D  55      18.428   8.446 -10.230  1.00  0.00           H
ATOM   3742  HN  ALA D  55      19.872   7.711  -8.291  1.00  0.00           H
ATOM   3743  N   PRO D  56      19.800  11.726  -9.400  1.00  0.00           N
ATOM   3744  CA  PRO D  56      18.955  12.760  -8.819  1.00  0.00           C
ATOM   3745  C   PRO D  56      17.596  12.712  -9.492  1.00  0.00           C
ATOM   3746  O   PRO D  56      17.148  13.731  -9.995  1.00  0.00           O
ATOM   3747  CB  PRO D  56      19.793  13.988  -9.246  1.00  0.00           C
ATOM   3748  CG  PRO D  56      20.332  13.612 -10.643  1.00  0.00           C
ATOM   3749  CD  PRO D  56      20.695  12.115 -10.484  1.00  0.00           C
ATOM   3750  HA  PRO D  56      18.874  12.706  -7.723  1.00  0.00           H
ATOM   3751  HD3 PRO D  56      21.740  12.016 -10.150  1.00  0.00           H
ATOM   3752  HD2 PRO D  56      20.544  11.569 -11.427  1.00  0.00           H
ATOM   3753  HG3 PRO D  56      21.188  14.232 -10.955  1.00  0.00           H
ATOM   3754  HG2 PRO D  56      19.525  13.737 -11.384  1.00  0.00           H
ATOM   3755  HB2 PRO D  56      19.204  14.912  -9.240  1.00  0.00           H
ATOM   3756  HB3 PRO D  56      20.651  14.110  -8.570  1.00  0.00           H
ATOM   3757  N   VAL D  57      16.929  11.532  -9.534  1.00  0.00           N
ATOM   3758  CA  VAL D  57      15.700  11.366 -10.317  1.00  0.00           C
ATOM   3759  C   VAL D  57      14.888  10.272  -9.657  1.00  0.00           C
ATOM   3760  O   VAL D  57      15.504   9.471  -8.973  1.00  0.00           O
ATOM   3761  CB  VAL D  57      16.048  10.929 -11.777  1.00  0.00           C
ATOM   3762  CG1 VAL D  57      14.782  10.761 -12.664  1.00  0.00           C
ATOM   3763  CG2 VAL D  57      17.024  11.924 -12.463  1.00  0.00           C
ATOM   3764  HA  VAL D  57      15.113  12.298 -10.319  1.00  0.00           H
ATOM   3765  HB  VAL D  57      16.554   9.950 -11.732  1.00  0.00           H
ATOM   3766  HN  VAL D  57      17.284  10.719  -9.074  1.00  0.00           H
ATOM   3767 HG11 VAL D  57      15.061  10.544 -13.707  1.00  0.00           H
ATOM   3768 HG12 VAL D  57      14.168   9.919 -12.316  1.00  0.00           H
ATOM   3769 HG13 VAL D  57      14.178  11.682 -12.650  1.00  0.00           H
ATOM   3770 HG21 VAL D  57      17.221  11.626 -13.504  1.00  0.00           H
ATOM   3771 HG22 VAL D  57      16.600  12.940 -12.466  1.00  0.00           H
ATOM   3772 HG23 VAL D  57      17.990  11.934 -11.942  1.00  0.00           H
ATOM   3773  N   ALA D  58      13.546  10.210  -9.843  1.00  0.00           N
ATOM   3774  CA  ALA D  58      12.766   9.100  -9.294  1.00  0.00           C
ATOM   3775  C   ALA D  58      12.214   8.207 -10.376  1.00  0.00           C
ATOM   3776  O   ALA D  58      12.062   8.650 -11.503  1.00  0.00           O
ATOM   3777  CB  ALA D  58      11.528   9.598  -8.514  1.00  0.00           C
ATOM   3778  HA  ALA D  58      13.376   8.501  -8.603  1.00  0.00           H
ATOM   3779  HB1 ALA D  58      10.922   8.751  -8.162  1.00  0.00           H
ATOM   3780  HB2 ALA D  58      11.849  10.193  -7.650  1.00  0.00           H
ATOM   3781  HB3 ALA D  58      10.900  10.211  -9.173  1.00  0.00           H
ATOM   3782  HN  ALA D  58      13.058  10.899 -10.382  1.00  0.00           H
ATOM   3783  N   ASP D  59      11.871   6.949 -10.009  1.00  0.00           N
ATOM   3784  CA  ASP D  59      11.143   6.070 -10.922  1.00  0.00           C
ATOM   3785  C   ASP D  59      10.488   4.991 -10.088  1.00  0.00           C
ATOM   3786  O   ASP D  59      10.820   4.895  -8.916  1.00  0.00           O
ATOM   3787  CB  ASP D  59      12.110   5.471 -11.976  1.00  0.00           C
ATOM   3788  CG  ASP D  59      11.384   4.682 -13.034  1.00  0.00           C
ATOM   3789  OD1 ASP D  59      11.238   3.441 -12.856  1.00  0.00           O
ATOM   3790  OD2 ASP D  59      10.950   5.294 -14.047  1.00  0.00           O
ATOM   3791  HA  ASP D  59      10.349   6.641 -11.430  1.00  0.00           H
ATOM   3792  HB2 ASP D  59      12.679   6.277 -12.464  1.00  0.00           H
ATOM   3793  HN  ASP D  59      12.079   6.605  -9.090  1.00  0.00           H
ATOM   3794  HB3 ASP D  59      12.824   4.809 -11.472  1.00  0.00           H
ATOM   3795  N   GLN D  60       9.571   4.167 -10.642  1.00  0.00           N
ATOM   3796  CA  GLN D  60       9.003   3.092  -9.835  1.00  0.00           C
ATOM   3797  C   GLN D  60      10.102   2.229  -9.257  1.00  0.00           C
ATOM   3798  O   GLN D  60       9.828   1.606  -8.244  1.00  0.00           O
ATOM   3799  CB  GLN D  60       7.986   2.202 -10.599  1.00  0.00           C
ATOM   3800  CG  GLN D  60       6.704   2.968 -11.033  1.00  0.00           C
ATOM   3801  CD  GLN D  60       6.001   3.592  -9.848  1.00  0.00           C
ATOM   3802  OE1 GLN D  60       5.179   2.924  -9.238  1.00  0.00           O
ATOM   3803  NE2 GLN D  60       6.302   4.860  -9.487  1.00  0.00           N
ATOM   3804  HA  GLN D  60       8.493   3.552  -8.973  1.00  0.00           H
ATOM   3805  HB2 GLN D  60       8.485   1.771 -11.483  1.00  0.00           H
ATOM   3806  HN  GLN D  60       9.285   4.267 -11.594  1.00  0.00           H
ATOM   3807  HG2 GLN D  60       6.949   3.743 -11.775  1.00  0.00           H
ATOM   3808  HB3 GLN D  60       7.677   1.371  -9.942  1.00  0.00           H
ATOM   3809  HG3 GLN D  60       6.017   2.259 -11.523  1.00  0.00           H
ATOM   3810 HE22 GLN D  60       5.844   5.272  -8.698  1.00  0.00           H
ATOM   3811 HE21 GLN D  60       6.976   5.401  -9.991  1.00  0.00           H
ATOM   3812  N   ALA D  61      11.329   2.178  -9.831  1.00  0.00           N
ATOM   3813  CA  ALA D  61      12.420   1.477  -9.155  1.00  0.00           C
ATOM   3814  C   ALA D  61      13.770   1.964  -9.641  1.00  0.00           C
ATOM   3815  O   ALA D  61      13.856   2.281 -10.817  1.00  0.00           O
ATOM   3816  CB  ALA D  61      12.278  -0.045  -9.403  1.00  0.00           C
ATOM   3817  HA  ALA D  61      12.358   1.693  -8.076  1.00  0.00           H
ATOM   3818  HB1 ALA D  61      13.089  -0.597  -8.913  1.00  0.00           H
ATOM   3819  HB2 ALA D  61      11.320  -0.412  -9.007  1.00  0.00           H
ATOM   3820  HB3 ALA D  61      12.314  -0.254 -10.483  1.00  0.00           H
ATOM   3821  HN  ALA D  61      11.523   2.610 -10.712  1.00  0.00           H
ATOM   3822  N   LEU D  62      14.811   2.032  -8.771  1.00  0.00           N
ATOM   3823  CA  LEU D  62      16.129   2.532  -9.178  1.00  0.00           C
ATOM   3824  C   LEU D  62      17.215   1.835  -8.386  1.00  0.00           C
ATOM   3825  O   LEU D  62      16.906   1.231  -7.373  1.00  0.00           O
ATOM   3826  CB  LEU D  62      16.277   4.064  -8.938  1.00  0.00           C
ATOM   3827  CG  LEU D  62      15.400   4.951  -9.870  1.00  0.00           C
ATOM   3828  CD1 LEU D  62      15.491   6.443  -9.446  1.00  0.00           C
ATOM   3829  CD2 LEU D  62      15.822   4.839 -11.365  1.00  0.00           C
ATOM   3830  HA  LEU D  62      16.322   2.265 -10.228  1.00  0.00           H
ATOM   3831  HB2 LEU D  62      16.014   4.251  -7.886  1.00  0.00           H
ATOM   3832  HN  LEU D  62      14.699   1.760  -7.816  1.00  0.00           H
ATOM   3833  HG  LEU D  62      14.352   4.642  -9.736  1.00  0.00           H
ATOM   3834  HB3 LEU D  62      17.323   4.380  -9.074  1.00  0.00           H
ATOM   3835 HD21 LEU D  62      15.254   5.552 -11.982  1.00  0.00           H
ATOM   3836 HD22 LEU D  62      16.892   5.072 -11.473  1.00  0.00           H
ATOM   3837 HD23 LEU D  62      15.641   3.839 -11.780  1.00  0.00           H
ATOM   3838 HD11 LEU D  62      14.886   7.071 -10.117  1.00  0.00           H
ATOM   3839 HD12 LEU D  62      15.110   6.576  -8.425  1.00  0.00           H
ATOM   3840 HD13 LEU D  62      16.533   6.794  -9.486  1.00  0.00           H
ATOM   3841  N   LEU D  63      18.485   1.925  -8.849  1.00  0.00           N
ATOM   3842  CA  LEU D  63      19.604   1.254  -8.175  1.00  0.00           C
ATOM   3843  C   LEU D  63      19.872   2.044  -6.898  1.00  0.00           C
ATOM   3844  O   LEU D  63      19.509   3.209  -6.882  1.00  0.00           O
ATOM   3845  CB  LEU D  63      20.717   1.103  -9.265  1.00  0.00           C
ATOM   3846  CG  LEU D  63      21.924   0.140  -9.057  1.00  0.00           C
ATOM   3847  CD1 LEU D  63      21.482  -1.304  -8.712  1.00  0.00           C
ATOM   3848  CD2 LEU D  63      22.760   0.076 -10.369  1.00  0.00           C
ATOM   3849  HA  LEU D  63      19.268   0.243  -7.906  1.00  0.00           H
ATOM   3850  HB2 LEU D  63      20.211   0.732 -10.172  1.00  0.00           H
ATOM   3851  HN  LEU D  63      18.675   2.486  -9.660  1.00  0.00           H
ATOM   3852  HG  LEU D  63      22.572   0.518  -8.254  1.00  0.00           H
ATOM   3853  HB3 LEU D  63      21.097   2.107  -9.494  1.00  0.00           H
ATOM   3854 HD21 LEU D  63      23.684  -0.507 -10.224  1.00  0.00           H
ATOM   3855 HD22 LEU D  63      22.181  -0.400 -11.176  1.00  0.00           H
ATOM   3856 HD23 LEU D  63      23.035   1.085 -10.702  1.00  0.00           H
ATOM   3857 HD11 LEU D  63      22.326  -2.004  -8.792  1.00  0.00           H
ATOM   3858 HD12 LEU D  63      21.095  -1.341  -7.687  1.00  0.00           H
ATOM   3859 HD13 LEU D  63      20.711  -1.635  -9.420  1.00  0.00           H
ATOM   3860  N   CYS D  64      20.432   1.456  -5.808  1.00  0.00           N
ATOM   3861  CA  CYS D  64      20.324   2.044  -4.462  1.00  0.00           C
ATOM   3862  C   CYS D  64      21.410   1.583  -3.494  1.00  0.00           C
ATOM   3863  O   CYS D  64      22.194   0.724  -3.859  1.00  0.00           O
ATOM   3864  CB  CYS D  64      18.932   1.708  -3.845  1.00  0.00           C
ATOM   3865  SG  CYS D  64      17.591   2.490  -4.801  1.00  0.00           S
ATOM   3866  HA  CYS D  64      20.400   3.130  -4.550  1.00  0.00           H
ATOM   3867  HB2 CYS D  64      18.772   0.621  -3.811  1.00  0.00           H
ATOM   3868  HN  CYS D  64      20.805   0.532  -5.876  1.00  0.00           H
ATOM   3869  HG1 CYS D  64      16.810   2.137  -4.273  1.00  0.00           H
ATOM   3870  HB3 CYS D  64      18.833   2.080  -2.816  1.00  0.00           H
ATOM   3871  N   GLN D  65      21.468   2.142  -2.255  1.00  0.00           N
ATOM   3872  CA  GLN D  65      22.456   1.745  -1.239  1.00  0.00           C
ATOM   3873  C   GLN D  65      21.947   2.114   0.154  1.00  0.00           C
ATOM   3874  O   GLN D  65      21.066   2.953   0.198  1.00  0.00           O
ATOM   3875  CB  GLN D  65      23.830   2.371  -1.609  1.00  0.00           C
ATOM   3876  CG  GLN D  65      24.920   2.159  -0.528  1.00  0.00           C
ATOM   3877  CD  GLN D  65      26.165   2.906  -0.934  1.00  0.00           C
ATOM   3878  OE1 GLN D  65      26.249   4.091  -0.651  1.00  0.00           O
ATOM   3879  NE2 GLN D  65      27.135   2.252  -1.603  1.00  0.00           N
ATOM   3880  HA  GLN D  65      22.573   0.661  -1.265  1.00  0.00           H
ATOM   3881  HB2 GLN D  65      24.180   1.937  -2.557  1.00  0.00           H
ATOM   3882  HN  GLN D  65      20.856   2.889  -2.005  1.00  0.00           H
ATOM   3883  HG2 GLN D  65      24.608   2.572   0.440  1.00  0.00           H
ATOM   3884  HB3 GLN D  65      23.711   3.447  -1.783  1.00  0.00           H
ATOM   3885  HG3 GLN D  65      25.123   1.086  -0.389  1.00  0.00           H
ATOM   3886 HE22 GLN D  65      27.951   2.757  -1.877  1.00  0.00           H
ATOM   3887 HE21 GLN D  65      27.057   1.281  -1.837  1.00  0.00           H
ATOM   3888  N   LYS D  66      22.423   1.541   1.296  1.00  0.00           N
ATOM   3889  CA  LYS D  66      21.940   1.959   2.631  1.00  0.00           C
ATOM   3890  C   LYS D  66      22.819   3.061   3.214  1.00  0.00           C
ATOM   3891  O   LYS D  66      23.982   3.124   2.851  1.00  0.00           O
ATOM   3892  CB  LYS D  66      21.777   0.739   3.609  1.00  0.00           C
ATOM   3893  CG  LYS D  66      22.362   0.982   5.033  1.00  0.00           C
ATOM   3894  CD  LYS D  66      22.016  -0.121   6.068  1.00  0.00           C
ATOM   3895  CE  LYS D  66      22.505   0.196   7.513  1.00  0.00           C
ATOM   3896  NZ  LYS D  66      23.973   0.120   7.706  1.00  0.00           N
ATOM   3897  HA  LYS D  66      20.937   2.406   2.529  1.00  0.00           H
ATOM   3898  HB2 LYS D  66      20.707   0.486   3.707  1.00  0.00           H
ATOM   3899  HN  LYS D  66      23.134   0.839   1.250  1.00  0.00           H
ATOM   3900  HG2 LYS D  66      23.451   1.126   4.959  1.00  0.00           H
ATOM   3901  HB3 LYS D  66      22.276  -0.153   3.201  1.00  0.00           H
ATOM   3902  HD2 LYS D  66      20.921  -0.194   6.116  1.00  0.00           H
ATOM   3903  HG3 LYS D  66      21.907   1.885   5.441  1.00  0.00           H
ATOM   3904  HE2 LYS D  66      22.149   1.200   7.801  1.00  0.00           H
ATOM   3905  HD3 LYS D  66      22.404  -1.087   5.728  1.00  0.00           H
ATOM   3906  HZ1 LYS D  66      24.525   0.741   7.022  1.00  0.00           H
ATOM   3907  HZ2 LYS D  66      24.255   0.443   8.699  1.00  0.00           H
ATOM   3908  HZ3 LYS D  66      24.353  -0.886   7.605  1.00  0.00           H
ATOM   3909  HE3 LYS D  66      22.039  -0.528   8.204  1.00  0.00           H
ATOM   3910  N   ALA D  67      22.287   3.923   4.127  1.00  0.00           N
ATOM   3911  CA  ALA D  67      23.086   4.960   4.797  1.00  0.00           C
ATOM   3912  C   ALA D  67      23.376   4.601   6.241  1.00  0.00           C
ATOM   3913  O   ALA D  67      22.738   3.691   6.739  1.00  0.00           O
ATOM   3914  CB  ALA D  67      22.296   6.292   4.762  1.00  0.00           C
ATOM   3915  HA  ALA D  67      24.051   5.109   4.288  1.00  0.00           H
ATOM   3916  HB1 ALA D  67      22.913   7.133   5.117  1.00  0.00           H
ATOM   3917  HB2 ALA D  67      21.977   6.490   3.729  1.00  0.00           H
ATOM   3918  HB3 ALA D  67      21.400   6.219   5.396  1.00  0.00           H
ATOM   3919  HN  ALA D  67      21.324   3.853   4.397  1.00  0.00           H
ATOM   3920  N   ILE D  68      24.325   5.286   6.935  1.00  0.00           N
ATOM   3921  CA  ILE D  68      24.744   4.859   8.278  1.00  0.00           C
ATOM   3922  C   ILE D  68      24.636   6.017   9.244  1.00  0.00           C
ATOM   3923  O   ILE D  68      24.374   7.125   8.804  1.00  0.00           O
ATOM   3924  CB  ILE D  68      26.187   4.252   8.239  1.00  0.00           C
ATOM   3925  CG1 ILE D  68      27.278   5.328   8.545  1.00  0.00           C
ATOM   3926  CG2 ILE D  68      26.413   3.527   6.883  1.00  0.00           C
ATOM   3927  HA  ILE D  68      24.058   4.089   8.667  1.00  0.00           H
ATOM   3928  HB  ILE D  68      26.273   3.483   9.028  1.00  0.00           H
ATOM   3929  CD  ILE D  68      28.722   4.891   8.184  1.00  0.00           C
ATOM   3930  HD3 ILE D  68      28.839   4.810   7.094  1.00  0.00           H
ATOM   3931  HD2 ILE D  68      28.962   3.922   8.648  1.00  0.00           H
ATOM   3932  HD1 ILE D  68      29.447   5.638   8.541  1.00  0.00           H
ATOM   3933  HN  ILE D  68      24.798   6.069   6.529  1.00  0.00           H
ATOM   3934 HG12 ILE D  68      27.046   6.256   8.011  1.00  0.00           H
ATOM   3935 HG13 ILE D  68      27.266   5.564   9.622  1.00  0.00           H
ATOM   3936 HG21 ILE D  68      27.316   2.897   6.904  1.00  0.00           H
ATOM   3937 HG22 ILE D  68      25.559   2.874   6.652  1.00  0.00           H
ATOM   3938 HG23 ILE D  68      26.514   4.258   6.071  1.00  0.00           H
ATOM   3939  N   GLY D  69      24.836   5.777  10.562  1.00  0.00           N
ATOM   3940  CA  GLY D  69      24.621   6.843  11.539  1.00  0.00           C
ATOM   3941  C   GLY D  69      23.155   7.199  11.541  1.00  0.00           C
ATOM   3942  O   GLY D  69      22.824   8.364  11.695  1.00  0.00           O
ATOM   3943  HN  GLY D  69      25.073   4.861  10.896  1.00  0.00           H
ATOM   3944  HA2 GLY D  69      24.901   6.516  12.553  1.00  0.00           H
ATOM   3945  HA3 GLY D  69      25.236   7.719  11.279  1.00  0.00           H
ATOM   3946  N   THR D  70      22.270   6.190  11.364  1.00  0.00           N
ATOM   3947  CA  THR D  70      20.849   6.450  11.154  1.00  0.00           C
ATOM   3948  C   THR D  70      20.051   5.403  11.893  1.00  0.00           C
ATOM   3949  CB  THR D  70      20.598   6.341   9.624  1.00  0.00           C
ATOM   3950  OG1 THR D  70      21.397   5.247   9.139  1.00  0.00           O
ATOM   3951  CG2 THR D  70      20.971   7.646   8.868  1.00  0.00           C
ATOM   3952  HA  THR D  70      20.538   7.431  11.546  1.00  0.00           H
ATOM   3953  OT2 THR D  70      18.729   5.554  11.890  1.00  0.00           O
ATOM   3954  OT1 THR D  70      20.579   4.466  12.468  1.00  0.00           O
ATOM   3955  HB  THR D  70      19.533   6.120   9.450  1.00  0.00           H
ATOM   3956  HG1 THR D  70      21.328   5.128   8.199  1.00  0.00           H
ATOM   3957  HN  THR D  70      22.565   5.236  11.289  1.00  0.00           H
ATOM   3958 HG23 THR D  70      22.007   7.933   9.083  1.00  0.00           H
ATOM   3959 HG21 THR D  70      20.867   7.505   7.782  1.00  0.00           H
ATOM   3960 HG22 THR D  70      20.311   8.473   9.162  1.00  0.00           H
TER
ATOM   3961  N   ALA E   1      29.670  17.707   0.832  1.00  0.00           N
ATOM   3962  H3  ALA E   1      30.447  18.057   0.167  1.00  0.00           H
ATOM   3963  H1  ALA E   1      29.763  16.634   0.916  1.00  0.00           H
ATOM   3964  H2  ALA E   1      28.739  17.890   0.310  1.00  0.00           H
ATOM   3965  CA  ALA E   1      29.721  18.398   2.143  1.00  0.00           C
ATOM   3966  C   ALA E   1      31.055  18.196   2.822  1.00  0.00           C
ATOM   3967  O   ALA E   1      31.774  19.168   2.989  1.00  0.00           O
ATOM   3968  CB  ALA E   1      28.563  17.947   3.059  1.00  0.00           C
ATOM   3969  HA  ALA E   1      29.588  19.476   1.946  1.00  0.00           H
ATOM   3970  HB1 ALA E   1      28.539  18.541   3.982  1.00  0.00           H
ATOM   3971  HB2 ALA E   1      27.643  18.109   2.492  1.00  0.00           H
ATOM   3972  HB3 ALA E   1      28.614  16.886   3.328  1.00  0.00           H
ATOM   3973  N   VAL E   2      31.427  16.947   3.188  1.00  0.00           N
ATOM   3974  CA  VAL E   2      32.805  16.682   3.570  1.00  0.00           C
ATOM   3975  C   VAL E   2      33.639  17.270   2.456  1.00  0.00           C
ATOM   3976  O   VAL E   2      34.683  17.818   2.760  1.00  0.00           O
ATOM   3977  CB  VAL E   2      33.181  15.194   3.849  1.00  0.00           C
ATOM   3978  CG1 VAL E   2      32.414  14.628   5.079  1.00  0.00           C
ATOM   3979  CG2 VAL E   2      32.993  14.267   2.616  1.00  0.00           C
ATOM   3980  HA  VAL E   2      32.987  17.236   4.502  1.00  0.00           H
ATOM   3981  HB  VAL E   2      34.254  15.186   4.104  1.00  0.00           H
ATOM   3982  HN  VAL E   2      30.814  16.176   3.116  1.00  0.00           H
ATOM   3983 HG11 VAL E   2      32.721  13.589   5.266  1.00  0.00           H
ATOM   3984 HG12 VAL E   2      32.630  15.213   5.985  1.00  0.00           H
ATOM   3985 HG13 VAL E   2      31.329  14.644   4.915  1.00  0.00           H
ATOM   3986 HG21 VAL E   2      33.357  13.253   2.846  1.00  0.00           H
ATOM   3987 HG22 VAL E   2      31.937  14.193   2.322  1.00  0.00           H
ATOM   3988 HG23 VAL E   2      33.570  14.645   1.761  1.00  0.00           H
ATOM   3989  N   CYS E   3      33.180  17.205   1.179  1.00  0.00           N
ATOM   3990  CA  CYS E   3      33.819  17.970   0.108  1.00  0.00           C
ATOM   3991  C   CYS E   3      33.100  19.266  -0.184  1.00  0.00           C
ATOM   3992  O   CYS E   3      31.927  19.367   0.135  1.00  0.00           O
ATOM   3993  CB  CYS E   3      33.779  17.221  -1.252  1.00  0.00           C
ATOM   3994  SG  CYS E   3      35.257  16.183  -1.346  1.00  0.00           S
ATOM   3995  HA  CYS E   3      34.858  18.175   0.396  1.00  0.00           H
ATOM   3996  HB2 CYS E   3      32.855  16.635  -1.365  1.00  0.00           H
ATOM   3997  HN  CYS E   3      32.352  16.693   0.949  1.00  0.00           H
ATOM   3998  HG1 CYS E   3      35.214  15.980  -2.329  1.00  0.00           H
ATOM   3999  HB3 CYS E   3      33.826  17.899  -2.115  1.00  0.00           H
ATOM   4000  N   PRO E   4      33.762  20.251  -0.845  1.00  0.00           N
ATOM   4001  CA  PRO E   4      33.034  21.385  -1.404  1.00  0.00           C
ATOM   4002  C   PRO E   4      32.425  20.974  -2.729  1.00  0.00           C
ATOM   4003  O   PRO E   4      32.244  19.785  -2.931  1.00  0.00           O
ATOM   4004  CB  PRO E   4      34.254  22.325  -1.574  1.00  0.00           C
ATOM   4005  CG  PRO E   4      35.377  21.385  -2.027  1.00  0.00           C
ATOM   4006  CD  PRO E   4      35.210  20.218  -1.040  1.00  0.00           C
ATOM   4007  HA  PRO E   4      32.267  21.788  -0.724  1.00  0.00           H
ATOM   4008  HD3 PRO E   4      35.707  20.433  -0.081  1.00  0.00           H
ATOM   4009  HD2 PRO E   4      35.632  19.305  -1.477  1.00  0.00           H
ATOM   4010  HG3 PRO E   4      36.371  21.845  -1.989  1.00  0.00           H
ATOM   4011  HG2 PRO E   4      35.165  21.075  -3.063  1.00  0.00           H
ATOM   4012  HB2 PRO E   4      34.155  23.137  -2.299  1.00  0.00           H
ATOM   4013  HB3 PRO E   4      34.520  22.743  -0.593  1.00  0.00           H
ATOM   4014  N   THR E   5      32.107  21.928  -3.637  1.00  0.00           N
ATOM   4015  CA  THR E   5      31.609  21.597  -4.975  1.00  0.00           C
ATOM   4016  C   THR E   5      32.672  21.972  -5.982  1.00  0.00           C
ATOM   4017  O   THR E   5      33.771  22.293  -5.564  1.00  0.00           O
ATOM   4018  CB  THR E   5      30.367  22.494  -5.200  1.00  0.00           C
ATOM   4019  OG1 THR E   5      30.801  23.855  -5.050  1.00  0.00           O
ATOM   4020  CG2 THR E   5      29.268  22.158  -4.169  1.00  0.00           C
ATOM   4021  HA  THR E   5      31.334  20.538  -5.093  1.00  0.00           H
ATOM   4022  HB  THR E   5      29.930  22.349  -6.200  1.00  0.00           H
ATOM   4023  HG1 THR E   5      30.086  24.466  -5.174  1.00  0.00           H
ATOM   4024  HN  THR E   5      32.211  22.901  -3.432  1.00  0.00           H
ATOM   4025 HG23 THR E   5      29.667  22.203  -3.147  1.00  0.00           H
ATOM   4026 HG21 THR E   5      28.455  22.892  -4.266  1.00  0.00           H
ATOM   4027 HG22 THR E   5      28.875  21.147  -4.355  1.00  0.00           H
ATOM   4028  N   GLY E   6      32.375  21.959  -7.303  1.00  0.00           N
ATOM   4029  CA  GLY E   6      33.314  22.528  -8.261  1.00  0.00           C
ATOM   4030  C   GLY E   6      34.530  21.661  -8.395  1.00  0.00           C
ATOM   4031  O   GLY E   6      34.363  20.475  -8.626  1.00  0.00           O
ATOM   4032  HN  GLY E   6      31.518  21.580  -7.655  1.00  0.00           H
ATOM   4033  HA2 GLY E   6      32.890  22.559  -9.276  1.00  0.00           H
ATOM   4034  HA3 GLY E   6      33.551  23.561  -7.968  1.00  0.00           H
ATOM   4035  N   LEU E   7      35.755  22.223  -8.294  1.00  0.00           N
ATOM   4036  CA  LEU E   7      36.917  21.400  -8.582  1.00  0.00           C
ATOM   4037  C   LEU E   7      36.948  20.224  -7.635  1.00  0.00           C
ATOM   4038  O   LEU E   7      36.917  19.100  -8.109  1.00  0.00           O
ATOM   4039  CB  LEU E   7      38.252  22.189  -8.538  1.00  0.00           C
ATOM   4040  CG  LEU E   7      39.482  21.267  -8.784  1.00  0.00           C
ATOM   4041  CD1 LEU E   7      39.364  20.475 -10.118  1.00  0.00           C
ATOM   4042  CD2 LEU E   7      40.787  22.098  -8.785  1.00  0.00           C
ATOM   4043  HA  LEU E   7      36.769  21.042  -9.614  1.00  0.00           H
ATOM   4044  HB2 LEU E   7      38.225  22.981  -9.303  1.00  0.00           H
ATOM   4045  HN  LEU E   7      35.887  23.195  -8.092  1.00  0.00           H
ATOM   4046  HG  LEU E   7      39.565  20.570  -7.938  1.00  0.00           H
ATOM   4047  HB3 LEU E   7      38.354  22.676  -7.554  1.00  0.00           H
ATOM   4048 HD21 LEU E   7      41.667  21.441  -8.825  1.00  0.00           H
ATOM   4049 HD22 LEU E   7      40.794  22.752  -9.667  1.00  0.00           H
ATOM   4050 HD23 LEU E   7      40.851  22.706  -7.871  1.00  0.00           H
ATOM   4051 HD11 LEU E   7      40.314  19.991 -10.368  1.00  0.00           H
ATOM   4052 HD12 LEU E   7      38.607  19.681 -10.059  1.00  0.00           H
ATOM   4053 HD13 LEU E   7      39.105  21.156 -10.943  1.00  0.00           H
ATOM   4054  N   PHE E   8      37.007  20.460  -6.304  1.00  0.00           N
ATOM   4055  CA  PHE E   8      37.136  19.349  -5.360  1.00  0.00           C
ATOM   4056  C   PHE E   8      35.781  18.791  -4.994  1.00  0.00           C
ATOM   4057  O   PHE E   8      35.467  18.751  -3.818  1.00  0.00           O
ATOM   4058  CB  PHE E   8      38.011  19.789  -4.153  1.00  0.00           C
ATOM   4059  CG  PHE E   8      39.399  20.210  -4.658  1.00  0.00           C
ATOM   4060  CD1 PHE E   8      39.859  21.530  -4.604  1.00  0.00           C
ATOM   4061  CD2 PHE E   8      40.237  19.235  -5.200  1.00  0.00           C
ATOM   4062  CE1 PHE E   8      41.142  21.836  -5.073  1.00  0.00           C
ATOM   4063  CE2 PHE E   8      41.420  19.586  -5.850  1.00  0.00           C
ATOM   4064  CZ  PHE E   8      41.845  20.910  -5.842  1.00  0.00           C
ATOM   4065  HA  PHE E   8      37.677  18.517  -5.817  1.00  0.00           H
ATOM   4066  HB2 PHE E   8      37.539  20.628  -3.631  1.00  0.00           H
ATOM   4067  HN  PHE E   8      36.955  21.392  -5.943  1.00  0.00           H
ATOM   4068  HD2 PHE E   8      39.967  18.195  -5.134  1.00  0.00           H
ATOM   4069  HE2 PHE E   8      42.004  18.835  -6.355  1.00  0.00           H
ATOM   4070  HZ  PHE E   8      42.704  21.216  -6.424  1.00  0.00           H
ATOM   4071  HE1 PHE E   8      41.612  22.778  -4.849  1.00  0.00           H
ATOM   4072  HD1 PHE E   8      39.233  22.320  -4.208  1.00  0.00           H
ATOM   4073  HB3 PHE E   8      38.124  18.959  -3.437  1.00  0.00           H
ATOM   4074  N   SER E   9      34.957  18.338  -5.971  1.00  0.00           N
ATOM   4075  CA  SER E   9      33.590  17.913  -5.661  1.00  0.00           C
ATOM   4076  C   SER E   9      33.435  16.426  -5.434  1.00  0.00           C
ATOM   4077  O   SER E   9      32.343  15.930  -5.665  1.00  0.00           O
ATOM   4078  CB  SER E   9      32.670  18.363  -6.825  1.00  0.00           C
ATOM   4079  OG  SER E   9      33.093  17.699  -8.027  1.00  0.00           O
ATOM   4080  HA  SER E   9      33.226  18.411  -4.750  1.00  0.00           H
ATOM   4081  HB2 SER E   9      31.613  18.142  -6.606  1.00  0.00           H
ATOM   4082  HN  SER E   9      35.259  18.292  -6.925  1.00  0.00           H
ATOM   4083  HG1 SER E   9      32.580  17.956  -8.787  1.00  0.00           H
ATOM   4084  HB3 SER E   9      32.778  19.449  -6.948  1.00  0.00           H
ATOM   4085  N   ASN E  10      34.478  15.686  -4.990  1.00  0.00           N
ATOM   4086  CA  ASN E  10      34.335  14.237  -4.820  1.00  0.00           C
ATOM   4087  C   ASN E  10      35.258  13.736  -3.728  1.00  0.00           C
ATOM   4088  O   ASN E  10      36.439  13.696  -4.033  1.00  0.00           O
ATOM   4089  CB  ASN E  10      34.697  13.530  -6.154  1.00  0.00           C
ATOM   4090  CG  ASN E  10      33.655  13.816  -7.211  1.00  0.00           C
ATOM   4091  OD1 ASN E  10      32.746  13.015  -7.365  1.00  0.00           O
ATOM   4092  ND2 ASN E  10      33.737  14.945  -7.946  1.00  0.00           N
ATOM   4093  HA  ASN E  10      33.294  13.977  -4.604  1.00  0.00           H
ATOM   4094  HB2 ASN E  10      35.688  13.866  -6.491  1.00  0.00           H
ATOM   4095  HN  ASN E  10      35.374  16.096  -4.825  1.00  0.00           H
ATOM   4096  HB3 ASN E  10      34.753  12.440  -5.996  1.00  0.00           H
ATOM   4097 HD22 ASN E  10      33.045  15.138  -8.642  1.00  0.00           H
ATOM   4098 HD21 ASN E  10      34.481  15.601  -7.812  1.00  0.00           H
ATOM   4099  N   PRO E  11      34.878  13.339  -2.480  1.00  0.00           N
ATOM   4100  CA  PRO E  11      35.900  12.846  -1.567  1.00  0.00           C
ATOM   4101  C   PRO E  11      36.686  11.708  -2.172  1.00  0.00           C
ATOM   4102  O   PRO E  11      36.055  10.798  -2.685  1.00  0.00           O
ATOM   4103  CB  PRO E  11      35.038  12.411  -0.355  1.00  0.00           C
ATOM   4104  CG  PRO E  11      33.626  12.228  -0.948  1.00  0.00           C
ATOM   4105  CD  PRO E  11      33.511  13.389  -1.955  1.00  0.00           C
ATOM   4106  HA  PRO E  11      36.568  13.653  -1.252  1.00  0.00           H
ATOM   4107  HD3 PRO E  11      33.326  14.311  -1.394  1.00  0.00           H
ATOM   4108  HD2 PRO E  11      32.668  13.229  -2.629  1.00  0.00           H
ATOM   4109  HG3 PRO E  11      32.828  12.218  -0.187  1.00  0.00           H
ATOM   4110  HG2 PRO E  11      33.611  11.281  -1.505  1.00  0.00           H
ATOM   4111  HB2 PRO E  11      35.399  11.495   0.130  1.00  0.00           H
ATOM   4112  HB3 PRO E  11      35.005  13.221   0.393  1.00  0.00           H
ATOM   4113  N   LEU E  12      38.042  11.743  -2.108  1.00  0.00           N
ATOM   4114  CA  LEU E  12      38.851  10.562  -2.414  1.00  0.00           C
ATOM   4115  C   LEU E  12      39.753  10.390  -1.212  1.00  0.00           C
ATOM   4116  O   LEU E  12      40.104  11.402  -0.629  1.00  0.00           O
ATOM   4117  CB  LEU E  12      39.810  10.627  -3.644  1.00  0.00           C
ATOM   4118  CG  LEU E  12      39.167  10.889  -5.040  1.00  0.00           C
ATOM   4119  CD1 LEU E  12      40.263  11.059  -6.129  1.00  0.00           C
ATOM   4120  CD2 LEU E  12      38.254   9.722  -5.443  1.00  0.00           C
ATOM   4121  HA  LEU E  12      38.200   9.684  -2.495  1.00  0.00           H
ATOM   4122  HB2 LEU E  12      40.567  11.394  -3.457  1.00  0.00           H
ATOM   4123  HN  LEU E  12      38.524  12.542  -1.742  1.00  0.00           H
ATOM   4124  HG  LEU E  12      38.517  11.778  -5.048  1.00  0.00           H
ATOM   4125  HB3 LEU E  12      40.357   9.675  -3.703  1.00  0.00           H
ATOM   4126 HD21 LEU E  12      37.865   9.878  -6.459  1.00  0.00           H
ATOM   4127 HD22 LEU E  12      38.797   8.769  -5.420  1.00  0.00           H
ATOM   4128 HD23 LEU E  12      37.421   9.700  -4.733  1.00  0.00           H
ATOM   4129 HD11 LEU E  12      39.809  11.297  -7.103  1.00  0.00           H
ATOM   4130 HD12 LEU E  12      40.967  11.864  -5.874  1.00  0.00           H
ATOM   4131 HD13 LEU E  12      40.823  10.119  -6.222  1.00  0.00           H
ATOM   4132  N   CYS E  13      40.158   9.156  -0.837  1.00  0.00           N
ATOM   4133  CA  CYS E  13      41.240   9.006   0.134  1.00  0.00           C
ATOM   4134  C   CYS E  13      42.489   8.951  -0.706  1.00  0.00           C
ATOM   4135  O   CYS E  13      42.367   8.848  -1.915  1.00  0.00           O
ATOM   4136  CB  CYS E  13      41.172   7.689   0.961  1.00  0.00           C
ATOM   4137  SG  CYS E  13      40.648   7.967   2.682  1.00  0.00           S
ATOM   4138  HA  CYS E  13      41.308   9.861   0.821  1.00  0.00           H
ATOM   4139  HB2 CYS E  13      40.505   6.970   0.478  1.00  0.00           H
ATOM   4140  HN  CYS E  13      39.843   8.340  -1.326  1.00  0.00           H
ATOM   4141  HG1 CYS E  13      40.700   7.019   3.019  1.00  0.00           H
ATOM   4142  HB3 CYS E  13      42.159   7.220   1.025  1.00  0.00           H
ATOM   4143  N   CYS E  14      43.682   8.980  -0.072  1.00  0.00           N
ATOM   4144  CA  CYS E  14      44.914   8.682  -0.797  1.00  0.00           C
ATOM   4145  C   CYS E  14      45.777   7.852   0.116  1.00  0.00           C
ATOM   4146  O   CYS E  14      45.617   7.981   1.320  1.00  0.00           O
ATOM   4147  CB  CYS E  14      45.655   9.951  -1.290  1.00  0.00           C
ATOM   4148  SG  CYS E  14      44.503  10.942  -2.299  1.00  0.00           S
ATOM   4149  HA  CYS E  14      44.679   8.048  -1.662  1.00  0.00           H
ATOM   4150  HB2 CYS E  14      46.018  10.536  -0.433  1.00  0.00           H
ATOM   4151  HN  CYS E  14      43.739   9.138   0.917  1.00  0.00           H
ATOM   4152  HG1 CYS E  14      45.000  11.818  -2.282  1.00  0.00           H
ATOM   4153  HB3 CYS E  14      46.521   9.675  -1.910  1.00  0.00           H
ATOM   4154  N   ALA E  15      46.676   6.993  -0.419  1.00  0.00           N
ATOM   4155  CA  ALA E  15      47.477   6.151   0.466  1.00  0.00           C
ATOM   4156  C   ALA E  15      48.137   7.010   1.520  1.00  0.00           C
ATOM   4157  O   ALA E  15      48.138   6.626   2.680  1.00  0.00           O
ATOM   4158  CB  ALA E  15      48.570   5.380  -0.318  1.00  0.00           C
ATOM   4159  HA  ALA E  15      46.806   5.419   0.949  1.00  0.00           H
ATOM   4160  HB1 ALA E  15      49.179   4.779   0.375  1.00  0.00           H
ATOM   4161  HB2 ALA E  15      48.103   4.703  -1.051  1.00  0.00           H
ATOM   4162  HB3 ALA E  15      49.229   6.080  -0.853  1.00  0.00           H
ATOM   4163  HN  ALA E  15      46.789   6.905  -1.411  1.00  0.00           H
ATOM   4164  N   THR E  16      48.697   8.174   1.121  1.00  0.00           N
ATOM   4165  CA  THR E  16      49.412   9.022   2.072  1.00  0.00           C
ATOM   4166  C   THR E  16      49.306  10.449   1.575  1.00  0.00           C
ATOM   4167  O   THR E  16      49.922  10.709   0.553  1.00  0.00           O
ATOM   4168  CB  THR E  16      50.883   8.518   2.067  1.00  0.00           C
ATOM   4169  OG1 THR E  16      50.884   7.084   2.210  1.00  0.00           O
ATOM   4170  CG2 THR E  16      51.688   9.156   3.225  1.00  0.00           C
ATOM   4171  HA  THR E  16      48.985   8.936   3.085  1.00  0.00           H
ATOM   4172  HB  THR E  16      51.349   8.768   1.099  1.00  0.00           H
ATOM   4173  HG1 THR E  16      51.759   6.709   2.182  1.00  0.00           H
ATOM   4174  HN  THR E  16      48.691   8.447   0.156  1.00  0.00           H
ATOM   4175 HG23 THR E  16      51.545  10.246   3.236  1.00  0.00           H
ATOM   4176 HG21 THR E  16      51.336   8.732   4.176  1.00  0.00           H
ATOM   4177 HG22 THR E  16      52.760   8.929   3.119  1.00  0.00           H
ATOM   4178  N   ASN E  17      48.546  11.383   2.209  1.00  0.00           N
ATOM   4179  CA  ASN E  17      48.386  12.704   1.592  1.00  0.00           C
ATOM   4180  C   ASN E  17      49.642  13.526   1.780  1.00  0.00           C
ATOM   4181  O   ASN E  17      50.628  12.981   2.251  1.00  0.00           O
ATOM   4182  CB  ASN E  17      47.084  13.479   1.952  1.00  0.00           C
ATOM   4183  CG  ASN E  17      46.454  14.241   0.797  1.00  0.00           C
ATOM   4184  OD1 ASN E  17      46.666  13.902  -0.358  1.00  0.00           O
ATOM   4185  ND2 ASN E  17      45.631  15.279   1.055  1.00  0.00           N
ATOM   4186  HA  ASN E  17      48.304  12.487   0.518  1.00  0.00           H
ATOM   4187  HB2 ASN E  17      46.337  12.745   2.277  1.00  0.00           H
ATOM   4188  HN  ASN E  17      48.084  11.192   3.076  1.00  0.00           H
ATOM   4189  HB3 ASN E  17      47.289  14.157   2.790  1.00  0.00           H
ATOM   4190 HD22 ASN E  17      45.157  15.722   0.292  1.00  0.00           H
ATOM   4191 HD21 ASN E  17      45.477  15.613   1.985  1.00  0.00           H
ATOM   4192  N   VAL E  18      49.648  14.817   1.371  1.00  0.00           N
ATOM   4193  CA  VAL E  18      50.907  15.450   1.002  1.00  0.00           C
ATOM   4194  C   VAL E  18      50.745  16.943   0.849  1.00  0.00           C
ATOM   4195  O   VAL E  18      50.835  17.446  -0.260  1.00  0.00           O
ATOM   4196  CB  VAL E  18      51.298  14.861  -0.392  1.00  0.00           C
ATOM   4197  CG1 VAL E  18      52.085  13.530  -0.263  1.00  0.00           C
ATOM   4198  CG2 VAL E  18      50.016  14.740  -1.274  1.00  0.00           C
ATOM   4199  HA  VAL E  18      51.680  15.293   1.773  1.00  0.00           H
ATOM   4200  HB  VAL E  18      51.999  15.544  -0.900  1.00  0.00           H
ATOM   4201  HN  VAL E  18      48.811  15.306   1.126  1.00  0.00           H
ATOM   4202 HG11 VAL E  18      52.710  13.364  -1.150  1.00  0.00           H
ATOM   4203 HG12 VAL E  18      52.769  13.574   0.591  1.00  0.00           H
ATOM   4204 HG13 VAL E  18      51.416  12.671  -0.133  1.00  0.00           H
ATOM   4205 HG21 VAL E  18      50.239  14.493  -2.304  1.00  0.00           H
ATOM   4206 HG22 VAL E  18      49.354  13.943  -0.926  1.00  0.00           H
ATOM   4207 HG23 VAL E  18      49.445  15.681  -1.294  1.00  0.00           H
ATOM   4208  N   LEU E  19      50.516  17.697   1.942  1.00  0.00           N
ATOM   4209  CA  LEU E  19      50.385  19.149   1.819  1.00  0.00           C
ATOM   4210  C   LEU E  19      49.054  19.448   1.147  1.00  0.00           C
ATOM   4211  O   LEU E  19      48.330  20.250   1.715  1.00  0.00           O
ATOM   4212  CB  LEU E  19      51.659  19.764   1.176  1.00  0.00           C
ATOM   4213  CG  LEU E  19      52.972  19.096   1.658  1.00  0.00           C
ATOM   4214  CD1 LEU E  19      54.185  19.693   0.893  1.00  0.00           C
ATOM   4215  CD2 LEU E  19      53.101  19.177   3.208  1.00  0.00           C
ATOM   4216  HA  LEU E  19      50.326  19.561   2.843  1.00  0.00           H
ATOM   4217  HB2 LEU E  19      51.580  19.703   0.085  1.00  0.00           H
ATOM   4218  HN  LEU E  19      50.461  17.265   2.840  1.00  0.00           H
ATOM   4219  HG  LEU E  19      52.959  18.039   1.373  1.00  0.00           H
ATOM   4220  HB3 LEU E  19      51.774  20.817   1.459  1.00  0.00           H
ATOM   4221 HD21 LEU E  19      54.150  19.107   3.521  1.00  0.00           H
ATOM   4222 HD22 LEU E  19      52.548  18.349   3.674  1.00  0.00           H
ATOM   4223 HD23 LEU E  19      52.685  20.107   3.614  1.00  0.00           H
ATOM   4224 HD11 LEU E  19      55.137  19.284   1.267  1.00  0.00           H
ATOM   4225 HD12 LEU E  19      54.091  19.448  -0.172  1.00  0.00           H
ATOM   4226 HD13 LEU E  19      54.215  20.783   0.960  1.00  0.00           H
ATOM   4227  N   ASP E  20      48.699  18.784   0.009  1.00  0.00           N
ATOM   4228  CA  ASP E  20      47.337  18.266  -0.222  1.00  0.00           C
ATOM   4229  C   ASP E  20      46.693  18.619  -1.560  1.00  0.00           C
ATOM   4230  O   ASP E  20      45.534  18.989  -1.521  1.00  0.00           O
ATOM   4231  CB  ASP E  20      46.396  18.438   1.013  1.00  0.00           C
ATOM   4232  CG  ASP E  20      46.971  17.873   2.287  1.00  0.00           C
ATOM   4233  OD1 ASP E  20      47.657  16.816   2.246  1.00  0.00           O
ATOM   4234  OD2 ASP E  20      46.739  18.507   3.350  1.00  0.00           O
ATOM   4235  HA  ASP E  20      47.445  17.172  -0.307  1.00  0.00           H
ATOM   4236  HB2 ASP E  20      46.217  19.498   1.214  1.00  0.00           H
ATOM   4237  HN  ASP E  20      49.404  18.437  -0.605  1.00  0.00           H
ATOM   4238  HB3 ASP E  20      45.408  17.985   0.844  1.00  0.00           H
ATOM   4239  N   LEU E  21      47.360  18.520  -2.745  1.00  0.00           N
ATOM   4240  CA  LEU E  21      46.786  18.953  -4.042  1.00  0.00           C
ATOM   4241  C   LEU E  21      46.862  17.781  -4.996  1.00  0.00           C
ATOM   4242  O   LEU E  21      45.821  17.471  -5.537  1.00  0.00           O
ATOM   4243  CB  LEU E  21      47.400  20.187  -4.800  1.00  0.00           C
ATOM   4244  CG  LEU E  21      46.658  21.565  -4.878  1.00  0.00           C
ATOM   4245  CD1 LEU E  21      47.552  22.601  -5.615  1.00  0.00           C
ATOM   4246  CD2 LEU E  21      45.286  21.492  -5.597  1.00  0.00           C
ATOM   4247  HA  LEU E  21      45.724  19.160  -3.898  1.00  0.00           H
ATOM   4248  HB2 LEU E  21      48.389  20.368  -4.371  1.00  0.00           H
ATOM   4249  HN  LEU E  21      48.285  18.149  -2.744  1.00  0.00           H
ATOM   4250  HG  LEU E  21      46.488  22.014  -3.894  1.00  0.00           H
ATOM   4251  HB3 LEU E  21      47.520  19.927  -5.862  1.00  0.00           H
ATOM   4252 HD21 LEU E  21      44.771  22.465  -5.550  1.00  0.00           H
ATOM   4253 HD22 LEU E  21      45.429  21.239  -6.651  1.00  0.00           H
ATOM   4254 HD23 LEU E  21      44.633  20.737  -5.146  1.00  0.00           H
ATOM   4255 HD11 LEU E  21      47.028  23.567  -5.680  1.00  0.00           H
ATOM   4256 HD12 LEU E  21      48.500  22.753  -5.076  1.00  0.00           H
ATOM   4257 HD13 LEU E  21      47.781  22.260  -6.636  1.00  0.00           H
ATOM   4258  N   ILE E  22      48.007  17.111  -5.273  1.00  0.00           N
ATOM   4259  CA  ILE E  22      47.947  15.838  -6.003  1.00  0.00           C
ATOM   4260  C   ILE E  22      48.040  14.788  -4.921  1.00  0.00           C
ATOM   4261  O   ILE E  22      48.602  15.111  -3.889  1.00  0.00           O
ATOM   4262  CB  ILE E  22      49.026  15.576  -7.108  1.00  0.00           C
ATOM   4263  CG1 ILE E  22      49.571  16.860  -7.799  1.00  0.00           C
ATOM   4264  CG2 ILE E  22      48.509  14.570  -8.182  1.00  0.00           C
ATOM   4265  HA  ILE E  22      46.976  15.733  -6.496  1.00  0.00           H
ATOM   4266  HB  ILE E  22      49.896  15.105  -6.621  1.00  0.00           H
ATOM   4267  CD  ILE E  22      48.480  17.773  -8.397  1.00  0.00           C
ATOM   4268  HD3 ILE E  22      47.802  18.101  -7.604  1.00  0.00           H
ATOM   4269  HD2 ILE E  22      47.909  17.238  -9.170  1.00  0.00           H
ATOM   4270  HD1 ILE E  22      48.934  18.666  -8.855  1.00  0.00           H
ATOM   4271  HN  ILE E  22      48.884  17.400  -4.895  1.00  0.00           H
ATOM   4272 HG12 ILE E  22      50.175  17.427  -7.079  1.00  0.00           H
ATOM   4273 HG13 ILE E  22      50.243  16.590  -8.627  1.00  0.00           H
ATOM   4274 HG21 ILE E  22      49.260  14.392  -8.963  1.00  0.00           H
ATOM   4275 HG22 ILE E  22      48.289  13.603  -7.720  1.00  0.00           H
ATOM   4276 HG23 ILE E  22      47.594  14.930  -8.676  1.00  0.00           H
ATOM   4277  N   GLY E  23      47.531  13.551  -5.108  1.00  0.00           N
ATOM   4278  CA  GLY E  23      47.875  12.454  -4.205  1.00  0.00           C
ATOM   4279  C   GLY E  23      48.345  11.290  -5.041  1.00  0.00           C
ATOM   4280  O   GLY E  23      48.431  11.448  -6.248  1.00  0.00           O
ATOM   4281  HN  GLY E  23      46.938  13.340  -5.885  1.00  0.00           H
ATOM   4282  HA2 GLY E  23      48.679  12.709  -3.500  1.00  0.00           H
ATOM   4283  HA3 GLY E  23      46.990  12.165  -3.625  1.00  0.00           H
ATOM   4284  N   VAL E  24      48.638  10.122  -4.423  1.00  0.00           N
ATOM   4285  CA  VAL E  24      48.970   8.919  -5.192  1.00  0.00           C
ATOM   4286  C   VAL E  24      47.972   7.862  -4.793  1.00  0.00           C
ATOM   4287  O   VAL E  24      47.576   7.873  -3.638  1.00  0.00           O
ATOM   4288  CB  VAL E  24      50.448   8.466  -4.988  1.00  0.00           C
ATOM   4289  CG1 VAL E  24      50.650   6.928  -5.101  1.00  0.00           C
ATOM   4290  CG2 VAL E  24      51.381   9.181  -6.007  1.00  0.00           C
ATOM   4291  HA  VAL E  24      48.824   9.099  -6.262  1.00  0.00           H
ATOM   4292  HB  VAL E  24      50.731   8.743  -3.960  1.00  0.00           H
ATOM   4293  HN  VAL E  24      48.594  10.046  -3.424  1.00  0.00           H
ATOM   4294 HG11 VAL E  24      51.713   6.676  -4.963  1.00  0.00           H
ATOM   4295 HG12 VAL E  24      50.079   6.398  -4.324  1.00  0.00           H
ATOM   4296 HG13 VAL E  24      50.334   6.563  -6.089  1.00  0.00           H
ATOM   4297 HG21 VAL E  24      52.437   8.994  -5.759  1.00  0.00           H
ATOM   4298 HG22 VAL E  24      51.196   8.802  -7.024  1.00  0.00           H
ATOM   4299 HG23 VAL E  24      51.211  10.267  -6.017  1.00  0.00           H
ATOM   4300  N   ASP E  25      47.557   6.962  -5.720  1.00  0.00           N
ATOM   4301  CA  ASP E  25      46.581   5.937  -5.374  1.00  0.00           C
ATOM   4302  C   ASP E  25      45.418   6.629  -4.705  1.00  0.00           C
ATOM   4303  O   ASP E  25      45.270   6.487  -3.502  1.00  0.00           O
ATOM   4304  CB  ASP E  25      47.286   4.873  -4.492  1.00  0.00           C
ATOM   4305  CG  ASP E  25      48.437   4.205  -5.201  1.00  0.00           C
ATOM   4306  OD1 ASP E  25      48.558   4.344  -6.449  1.00  0.00           O
ATOM   4307  OD2 ASP E  25      49.240   3.526  -4.505  1.00  0.00           O
ATOM   4308  HA  ASP E  25      46.197   5.433  -6.278  1.00  0.00           H
ATOM   4309  HB2 ASP E  25      47.659   5.331  -3.564  1.00  0.00           H
ATOM   4310  HN  ASP E  25      47.918   6.962  -6.654  1.00  0.00           H
ATOM   4311  HB3 ASP E  25      46.560   4.099  -4.221  1.00  0.00           H
ATOM   4312  N   CYS E  26      44.617   7.399  -5.482  1.00  0.00           N
ATOM   4313  CA  CYS E  26      43.555   8.221  -4.899  1.00  0.00           C
ATOM   4314  C   CYS E  26      42.217   7.592  -5.213  1.00  0.00           C
ATOM   4315  O   CYS E  26      41.977   7.424  -6.397  1.00  0.00           O
ATOM   4316  CB  CYS E  26      43.660   9.651  -5.485  1.00  0.00           C
ATOM   4317  SG  CYS E  26      45.382  10.224  -5.313  1.00  0.00           S
ATOM   4318  HA  CYS E  26      43.703   8.324  -3.820  1.00  0.00           H
ATOM   4319  HB2 CYS E  26      43.416   9.641  -6.557  1.00  0.00           H
ATOM   4320  HN  CYS E  26      44.752   7.443  -6.475  1.00  0.00           H
ATOM   4321  HG1 CYS E  26      45.246  11.173  -5.618  1.00  0.00           H
ATOM   4322  HB3 CYS E  26      42.979  10.340  -4.959  1.00  0.00           H
ATOM   4323  N   LYS E  27      41.355   7.214  -4.230  1.00  0.00           N
ATOM   4324  CA  LYS E  27      40.191   6.369  -4.533  1.00  0.00           C
ATOM   4325  C   LYS E  27      38.929   6.741  -3.754  1.00  0.00           C
ATOM   4326  O   LYS E  27      39.042   7.470  -2.785  1.00  0.00           O
ATOM   4327  CB  LYS E  27      40.618   4.913  -4.212  1.00  0.00           C
ATOM   4328  CG  LYS E  27      41.860   4.352  -4.976  1.00  0.00           C
ATOM   4329  CD  LYS E  27      43.152   4.234  -4.112  1.00  0.00           C
ATOM   4330  CE  LYS E  27      43.187   2.952  -3.232  1.00  0.00           C
ATOM   4331  NZ  LYS E  27      44.335   2.905  -2.295  1.00  0.00           N
ATOM   4332  HA  LYS E  27      39.919   6.439  -5.597  1.00  0.00           H
ATOM   4333  HB2 LYS E  27      40.852   4.958  -3.145  1.00  0.00           H
ATOM   4334  HN  LYS E  27      41.551   7.402  -3.266  1.00  0.00           H
ATOM   4335  HG2 LYS E  27      41.640   3.359  -5.400  1.00  0.00           H
ATOM   4336  HB3 LYS E  27      39.749   4.260  -4.375  1.00  0.00           H
ATOM   4337  HD2 LYS E  27      44.034   4.199  -4.772  1.00  0.00           H
ATOM   4338  HG3 LYS E  27      42.079   5.014  -5.819  1.00  0.00           H
ATOM   4339  HE2 LYS E  27      42.263   2.874  -2.655  1.00  0.00           H
ATOM   4340  HD3 LYS E  27      43.234   5.129  -3.480  1.00  0.00           H
ATOM   4341  HZ1 LYS E  27      44.439   3.794  -1.691  1.00  0.00           H
ATOM   4342  HZ2 LYS E  27      45.276   2.783  -2.805  1.00  0.00           H
ATOM   4343  HZ3 LYS E  27      44.256   2.063  -1.617  1.00  0.00           H
ATOM   4344  HE3 LYS E  27      43.208   2.069  -3.882  1.00  0.00           H
ATOM   4345  N   THR E  28      37.727   6.267  -4.188  1.00  0.00           N
ATOM   4346  CA  THR E  28      36.422   6.849  -3.799  1.00  0.00           C
ATOM   4347  C   THR E  28      35.572   6.151  -2.729  1.00  0.00           C
ATOM   4348  O   THR E  28      35.771   4.965  -2.563  1.00  0.00           O
ATOM   4349  CB  THR E  28      35.539   6.764  -5.091  1.00  0.00           C
ATOM   4350  OG1 THR E  28      35.738   5.446  -5.623  1.00  0.00           O
ATOM   4351  CG2 THR E  28      35.919   7.734  -6.238  1.00  0.00           C
ATOM   4352  HA  THR E  28      36.574   7.900  -3.540  1.00  0.00           H
ATOM   4353  HB  THR E  28      34.474   6.929  -4.850  1.00  0.00           H
ATOM   4354  HG1 THR E  28      35.257   5.301  -6.431  1.00  0.00           H
ATOM   4355  HN  THR E  28      37.724   5.575  -4.906  1.00  0.00           H
ATOM   4356 HG23 THR E  28      36.959   7.569  -6.551  1.00  0.00           H
ATOM   4357 HG21 THR E  28      35.272   7.559  -7.110  1.00  0.00           H
ATOM   4358 HG22 THR E  28      35.766   8.773  -5.933  1.00  0.00           H
ATOM   4359  N   PRO E  29      34.600   6.817  -2.029  1.00  0.00           N
ATOM   4360  CA  PRO E  29      33.356   6.223  -1.499  1.00  0.00           C
ATOM   4361  C   PRO E  29      32.844   4.790  -1.367  1.00  0.00           C
ATOM   4362  O   PRO E  29      33.153   3.997  -2.225  1.00  0.00           O
ATOM   4363  CB  PRO E  29      33.046   7.182  -0.335  1.00  0.00           C
ATOM   4364  CG  PRO E  29      33.546   8.557  -0.841  1.00  0.00           C
ATOM   4365  CD  PRO E  29      34.665   8.266  -1.877  1.00  0.00           C
ATOM   4366  HA  PRO E  29      32.689   6.528  -2.315  1.00  0.00           H
ATOM   4367  HD3 PRO E  29      35.635   8.590  -1.477  1.00  0.00           H
ATOM   4368  HD2 PRO E  29      34.460   8.777  -2.831  1.00  0.00           H
ATOM   4369  HG3 PRO E  29      33.876   9.202  -0.010  1.00  0.00           H
ATOM   4370  HG2 PRO E  29      32.705   9.051  -1.354  1.00  0.00           H
ATOM   4371  HB2 PRO E  29      31.992   7.250  -0.045  1.00  0.00           H
ATOM   4372  HB3 PRO E  29      33.584   6.803   0.535  1.00  0.00           H
ATOM   4373  N   THR E  30      31.966   4.424  -0.395  1.00  0.00           N
ATOM   4374  CA  THR E  30      30.766   3.590  -0.686  1.00  0.00           C
ATOM   4375  C   THR E  30      29.830   3.816   0.478  1.00  0.00           C
ATOM   4376  O   THR E  30      28.755   4.369   0.316  1.00  0.00           O
ATOM   4377  CB  THR E  30      30.657   2.034  -0.867  1.00  0.00           C
ATOM   4378  OG1 THR E  30      31.564   1.341  -0.022  1.00  0.00           O
ATOM   4379  CG2 THR E  30      30.718   1.524  -2.332  1.00  0.00           C
ATOM   4380  HA  THR E  30      30.295   4.027  -1.577  1.00  0.00           H
ATOM   4381  HB  THR E  30      29.670   1.672  -0.527  1.00  0.00           H
ATOM   4382  HG1 THR E  30      32.427   1.473  -0.379  1.00  0.00           H
ATOM   4383  HN  THR E  30      31.971   4.943   0.460  1.00  0.00           H
ATOM   4384 HG23 THR E  30      30.010   2.062  -2.980  1.00  0.00           H
ATOM   4385 HG21 THR E  30      31.729   1.651  -2.719  1.00  0.00           H
ATOM   4386 HG22 THR E  30      30.467   0.457  -2.388  1.00  0.00           H
ATOM   4387  N   ILE E  31      30.246   3.370   1.681  1.00  0.00           N
ATOM   4388  CA  ILE E  31      29.425   3.660   2.844  1.00  0.00           C
ATOM   4389  C   ILE E  31      29.316   5.160   2.956  1.00  0.00           C
ATOM   4390  O   ILE E  31      30.139   5.879   2.409  1.00  0.00           O
ATOM   4391  CB  ILE E  31      29.975   3.104   4.188  1.00  0.00           C
ATOM   4392  CG1 ILE E  31      31.451   3.550   4.435  1.00  0.00           C
ATOM   4393  CG2 ILE E  31      29.810   1.559   4.234  1.00  0.00           C
ATOM   4394  HA  ILE E  31      28.421   3.239   2.663  1.00  0.00           H
ATOM   4395  HB  ILE E  31      29.345   3.515   4.995  1.00  0.00           H
ATOM   4396  CD  ILE E  31      31.754   3.784   5.938  1.00  0.00           C
ATOM   4397  HD3 ILE E  31      32.840   3.874   6.079  1.00  0.00           H
ATOM   4398  HD2 ILE E  31      31.385   2.961   6.564  1.00  0.00           H
ATOM   4399  HD1 ILE E  31      31.280   4.715   6.288  1.00  0.00           H
ATOM   4400  HN  ILE E  31      31.112   2.879   1.790  1.00  0.00           H
ATOM   4401 HG12 ILE E  31      32.139   2.794   4.024  1.00  0.00           H
ATOM   4402 HG13 ILE E  31      31.681   4.498   3.923  1.00  0.00           H
ATOM   4403 HG21 ILE E  31      30.166   1.161   5.193  1.00  0.00           H
ATOM   4404 HG22 ILE E  31      28.750   1.279   4.128  1.00  0.00           H
ATOM   4405 HG23 ILE E  31      30.375   1.080   3.422  1.00  0.00           H
ATOM   4406  N   ALA E  32      28.291   5.644   3.683  1.00  0.00           N
ATOM   4407  CA  ALA E  32      28.183   7.075   3.902  1.00  0.00           C
ATOM   4408  C   ALA E  32      29.438   7.585   4.580  1.00  0.00           C
ATOM   4409  O   ALA E  32      29.945   6.895   5.449  1.00  0.00           O
ATOM   4410  CB  ALA E  32      27.000   7.362   4.854  1.00  0.00           C
ATOM   4411  HA  ALA E  32      28.007   7.563   2.929  1.00  0.00           H
ATOM   4412  HB1 ALA E  32      26.923   8.439   5.037  1.00  0.00           H
ATOM   4413  HB2 ALA E  32      26.053   6.983   4.445  1.00  0.00           H
ATOM   4414  HB3 ALA E  32      27.185   6.860   5.809  1.00  0.00           H
ATOM   4415  HN  ALA E  32      27.604   5.032   4.075  1.00  0.00           H
ATOM   4416  N   VAL E  33      29.926   8.792   4.210  1.00  0.00           N
ATOM   4417  CA  VAL E  33      30.999   9.453   4.953  1.00  0.00           C
ATOM   4418  C   VAL E  33      30.353  10.729   5.451  1.00  0.00           C
ATOM   4419  O   VAL E  33      30.729  11.824   5.064  1.00  0.00           O
ATOM   4420  CB  VAL E  33      32.289   9.603   4.091  1.00  0.00           C
ATOM   4421  CG1 VAL E  33      32.953   8.209   3.910  1.00  0.00           C
ATOM   4422  CG2 VAL E  33      32.057  10.251   2.698  1.00  0.00           C
ATOM   4423  HA  VAL E  33      31.288   8.900   5.863  1.00  0.00           H
ATOM   4424  HB  VAL E  33      32.970  10.255   4.659  1.00  0.00           H
ATOM   4425  HN  VAL E  33      29.503   9.302   3.460  1.00  0.00           H
ATOM   4426 HG11 VAL E  33      33.871   8.297   3.314  1.00  0.00           H
ATOM   4427 HG12 VAL E  33      33.222   7.768   4.883  1.00  0.00           H
ATOM   4428 HG13 VAL E  33      32.268   7.522   3.391  1.00  0.00           H
ATOM   4429 HG21 VAL E  33      33.023  10.410   2.194  1.00  0.00           H
ATOM   4430 HG22 VAL E  33      31.439   9.608   2.052  1.00  0.00           H
ATOM   4431 HG23 VAL E  33      31.568  11.228   2.797  1.00  0.00           H
ATOM   4432  N   ASP E  34      29.322  10.548   6.308  1.00  0.00           N
ATOM   4433  CA  ASP E  34      28.381  11.626   6.611  1.00  0.00           C
ATOM   4434  C   ASP E  34      29.012  12.907   7.118  1.00  0.00           C
ATOM   4435  O   ASP E  34      28.651  13.967   6.631  1.00  0.00           O
ATOM   4436  CB  ASP E  34      27.359  11.178   7.693  1.00  0.00           C
ATOM   4437  CG  ASP E  34      26.703   9.847   7.438  1.00  0.00           C
ATOM   4438  OD1 ASP E  34      27.420   8.819   7.576  1.00  0.00           O
ATOM   4439  OD2 ASP E  34      25.485   9.802   7.117  1.00  0.00           O
ATOM   4440  HA  ASP E  34      27.820  11.838   5.687  1.00  0.00           H
ATOM   4441  HB2 ASP E  34      27.881  11.064   8.652  1.00  0.00           H
ATOM   4442  HN  ASP E  34      29.117   9.630   6.652  1.00  0.00           H
ATOM   4443  HB3 ASP E  34      26.597  11.963   7.794  1.00  0.00           H
ATOM   4444  N   THR E  35      29.922  12.823   8.119  1.00  0.00           N
ATOM   4445  CA  THR E  35      30.401  14.010   8.832  1.00  0.00           C
ATOM   4446  C   THR E  35      31.894  13.942   9.008  1.00  0.00           C
ATOM   4447  O   THR E  35      32.435  12.883   8.756  1.00  0.00           O
ATOM   4448  CB  THR E  35      29.786  14.051  10.257  1.00  0.00           C
ATOM   4449  OG1 THR E  35      30.302  12.967  11.050  1.00  0.00           O
ATOM   4450  CG2 THR E  35      28.241  13.960  10.208  1.00  0.00           C
ATOM   4451  HA  THR E  35      30.156  14.936   8.287  1.00  0.00           H
ATOM   4452  HB  THR E  35      30.091  15.000  10.730  1.00  0.00           H
ATOM   4453  HG1 THR E  35      29.951  12.977  11.936  1.00  0.00           H
ATOM   4454  HN  THR E  35      30.240  11.935   8.439  1.00  0.00           H
ATOM   4455 HG23 THR E  35      27.925  12.918  10.081  1.00  0.00           H
ATOM   4456 HG21 THR E  35      27.822  14.332  11.155  1.00  0.00           H
ATOM   4457 HG22 THR E  35      27.836  14.543   9.372  1.00  0.00           H
ATOM   4458  N   GLY E  36      32.585  15.016   9.452  1.00  0.00           N
ATOM   4459  CA  GLY E  36      34.031  14.920   9.618  1.00  0.00           C
ATOM   4460  C   GLY E  36      34.373  13.836  10.615  1.00  0.00           C
ATOM   4461  O   GLY E  36      35.304  13.080  10.385  1.00  0.00           O
ATOM   4462  HN  GLY E  36      32.130  15.874   9.695  1.00  0.00           H
ATOM   4463  HA2 GLY E  36      34.490  14.713   8.639  1.00  0.00           H
ATOM   4464  HA3 GLY E  36      34.442  15.874   9.983  1.00  0.00           H
ATOM   4465  N   ALA E  37      33.641  13.745  11.748  1.00  0.00           N
ATOM   4466  CA  ALA E  37      33.979  12.739  12.755  1.00  0.00           C
ATOM   4467  C   ALA E  37      33.811  11.340  12.202  1.00  0.00           C
ATOM   4468  O   ALA E  37      34.719  10.537  12.340  1.00  0.00           O
ATOM   4469  CB  ALA E  37      33.097  12.884  14.023  1.00  0.00           C
ATOM   4470  HA  ALA E  37      35.030  12.890  13.056  1.00  0.00           H
ATOM   4471  HB1 ALA E  37      33.378  12.127  14.772  1.00  0.00           H
ATOM   4472  HB2 ALA E  37      33.235  13.885  14.465  1.00  0.00           H
ATOM   4473  HB3 ALA E  37      32.033  12.755  13.775  1.00  0.00           H
ATOM   4474  HN  ALA E  37      32.876  14.370  11.921  1.00  0.00           H
ATOM   4475  N   ILE E  38      32.653  11.031  11.578  1.00  0.00           N
ATOM   4476  CA  ILE E  38      32.430   9.683  11.047  1.00  0.00           C
ATOM   4477  C   ILE E  38      33.395   9.450   9.904  1.00  0.00           C
ATOM   4478  O   ILE E  38      33.934   8.360   9.790  1.00  0.00           O
ATOM   4479  CB  ILE E  38      30.943   9.465  10.625  1.00  0.00           C
ATOM   4480  CG1 ILE E  38      30.030   9.433  11.891  1.00  0.00           C
ATOM   4481  CG2 ILE E  38      30.771   8.186   9.754  1.00  0.00           C
ATOM   4482  HA  ILE E  38      32.651   8.957  11.842  1.00  0.00           H
ATOM   4483  HB  ILE E  38      30.645  10.317  10.001  1.00  0.00           H
ATOM   4484  CD  ILE E  38      28.513   9.574  11.588  1.00  0.00           C
ATOM   4485  HD3 ILE E  38      28.126   8.732  10.996  1.00  0.00           H
ATOM   4486  HD2 ILE E  38      28.322  10.510  11.044  1.00  0.00           H
ATOM   4487  HD1 ILE E  38      27.947   9.606  12.532  1.00  0.00           H
ATOM   4488  HN  ILE E  38      31.955  11.734  11.441  1.00  0.00           H
ATOM   4489 HG12 ILE E  38      30.202   8.494  12.444  1.00  0.00           H
ATOM   4490 HG13 ILE E  38      30.302  10.266  12.559  1.00  0.00           H
ATOM   4491 HG21 ILE E  38      29.727   8.057   9.439  1.00  0.00           H
ATOM   4492 HG22 ILE E  38      31.374   8.246   8.835  1.00  0.00           H
ATOM   4493 HG23 ILE E  38      31.083   7.294  10.320  1.00  0.00           H
ATOM   4494  N   PHE E  39      33.623  10.470   9.048  1.00  0.00           N
ATOM   4495  CA  PHE E  39      34.538  10.322   7.915  1.00  0.00           C
ATOM   4496  C   PHE E  39      35.868   9.803   8.417  1.00  0.00           C
ATOM   4497  O   PHE E  39      36.406   8.876   7.831  1.00  0.00           O
ATOM   4498  CB  PHE E  39      34.712  11.703   7.216  1.00  0.00           C
ATOM   4499  CG  PHE E  39      35.388  11.790   5.845  1.00  0.00           C
ATOM   4500  CD1 PHE E  39      35.527  10.679   5.008  1.00  0.00           C
ATOM   4501  CD2 PHE E  39      35.831  13.041   5.395  1.00  0.00           C
ATOM   4502  CE1 PHE E  39      35.791  10.884   3.654  1.00  0.00           C
ATOM   4503  CE2 PHE E  39      36.276  13.202   4.080  1.00  0.00           C
ATOM   4504  CZ  PHE E  39      36.252  12.120   3.201  1.00  0.00           C
ATOM   4505  HA  PHE E  39      34.061   9.600   7.233  1.00  0.00           H
ATOM   4506  HB2 PHE E  39      33.712  12.075   6.963  1.00  0.00           H
ATOM   4507  HN  PHE E  39      33.145  11.336   9.176  1.00  0.00           H
ATOM   4508  HD2 PHE E  39      35.823  13.897   6.060  1.00  0.00           H
ATOM   4509  HE2 PHE E  39      36.629  14.165   3.733  1.00  0.00           H
ATOM   4510  HZ  PHE E  39      36.583  12.238   2.177  1.00  0.00           H
ATOM   4511  HE1 PHE E  39      35.620  10.083   2.956  1.00  0.00           H
ATOM   4512  HD1 PHE E  39      35.414   9.667   5.375  1.00  0.00           H
ATOM   4513  HB3 PHE E  39      35.194  12.405   7.910  1.00  0.00           H
ATOM   4514  N   GLN E  40      36.399  10.383   9.521  1.00  0.00           N
ATOM   4515  CA  GLN E  40      37.639   9.866  10.099  1.00  0.00           C
ATOM   4516  C   GLN E  40      37.391   8.513  10.720  1.00  0.00           C
ATOM   4517  O   GLN E  40      38.210   7.632  10.519  1.00  0.00           O
ATOM   4518  CB  GLN E  40      38.215  10.814  11.187  1.00  0.00           C
ATOM   4519  CG  GLN E  40      39.519  10.283  11.842  1.00  0.00           C
ATOM   4520  CD  GLN E  40      40.633  10.128  10.830  1.00  0.00           C
ATOM   4521  OE1 GLN E  40      41.140  11.138  10.366  1.00  0.00           O
ATOM   4522  NE2 GLN E  40      41.044   8.895  10.465  1.00  0.00           N
ATOM   4523  HA  GLN E  40      38.384   9.770   9.294  1.00  0.00           H
ATOM   4524  HB2 GLN E  40      38.434  11.785  10.723  1.00  0.00           H
ATOM   4525  HN  GLN E  40      35.935  11.141   9.982  1.00  0.00           H
ATOM   4526  HG2 GLN E  40      39.854  11.008  12.602  1.00  0.00           H
ATOM   4527  HB3 GLN E  40      37.459  10.975  11.973  1.00  0.00           H
ATOM   4528  HG3 GLN E  40      39.319   9.337  12.368  1.00  0.00           H
ATOM   4529 HE22 GLN E  40      41.795   8.795   9.810  1.00  0.00           H
ATOM   4530 HE21 GLN E  40      40.620   8.068  10.836  1.00  0.00           H
ATOM   4531  N   ALA E  41      36.292   8.324  11.487  1.00  0.00           N
ATOM   4532  CA  ALA E  41      36.080   7.039  12.153  1.00  0.00           C
ATOM   4533  C   ALA E  41      36.216   5.917  11.154  1.00  0.00           C
ATOM   4534  O   ALA E  41      36.870   4.929  11.454  1.00  0.00           O
ATOM   4535  CB  ALA E  41      34.688   6.924  12.824  1.00  0.00           C
ATOM   4536  HA  ALA E  41      36.850   6.940  12.936  1.00  0.00           H
ATOM   4537  HB1 ALA E  41      34.621   5.983  13.394  1.00  0.00           H
ATOM   4538  HB2 ALA E  41      34.522   7.764  13.515  1.00  0.00           H
ATOM   4539  HB3 ALA E  41      33.895   6.920  12.062  1.00  0.00           H
ATOM   4540  HN  ALA E  41      35.636   9.062  11.641  1.00  0.00           H
ATOM   4541  N   HIS E  42      35.613   6.059   9.951  1.00  0.00           N
ATOM   4542  CA  HIS E  42      35.783   5.025   8.942  1.00  0.00           C
ATOM   4543  C   HIS E  42      37.257   4.883   8.646  1.00  0.00           C
ATOM   4544  O   HIS E  42      37.787   3.793   8.786  1.00  0.00           O
ATOM   4545  CB  HIS E  42      35.049   5.318   7.607  1.00  0.00           C
ATOM   4546  CG  HIS E  42      35.583   4.282   6.655  1.00  0.00           C
ATOM   4547  ND1 HIS E  42      35.336   2.870   6.676  1.00  0.00           N
ATOM   4548  CD2 HIS E  42      36.438   4.413   5.627  1.00  0.00           C
ATOM   4549  CE1 HIS E  42      36.003   2.323   5.766  1.00  0.00           C
ATOM   4550  NE2 HIS E  42      36.674   3.223   5.122  1.00  0.00           N
ATOM   4551  HA  HIS E  42      35.395   4.073   9.346  1.00  0.00           H
ATOM   4552  HB2 HIS E  42      33.959   5.242   7.738  1.00  0.00           H
ATOM   4553  HN  HIS E  42      35.072   6.870   9.722  1.00  0.00           H
ATOM   4554  HD2 HIS E  42      36.874   5.356   5.289  1.00  0.00           H
ATOM   4555  HE2 HIS E  42      37.305   3.021   4.335  1.00  0.00           H
ATOM   4556  HE1 HIS E  42      36.031   1.265   5.531  1.00  0.00           H
ATOM   4557  HB3 HIS E  42      35.285   6.325   7.230  1.00  0.00           H
ATOM   4558  N   CYS E  43      37.940   5.968   8.222  1.00  0.00           N
ATOM   4559  CA  CYS E  43      39.357   5.836   7.891  1.00  0.00           C
ATOM   4560  C   CYS E  43      40.102   5.145   9.011  1.00  0.00           C
ATOM   4561  O   CYS E  43      41.023   4.401   8.714  1.00  0.00           O
ATOM   4562  CB  CYS E  43      40.009   7.214   7.635  1.00  0.00           C
ATOM   4563  SG  CYS E  43      39.541   7.856   5.996  1.00  0.00           S
ATOM   4564  HA  CYS E  43      39.453   5.221   6.980  1.00  0.00           H
ATOM   4565  HB2 CYS E  43      39.709   7.917   8.420  1.00  0.00           H
ATOM   4566  HN  CYS E  43      37.490   6.857   8.129  1.00  0.00           H
ATOM   4567  HG1 CYS E  43      38.548   7.945   6.145  1.00  0.00           H
ATOM   4568  HB3 CYS E  43      41.101   7.113   7.657  1.00  0.00           H
ATOM   4569  N   ALA E  44      39.711   5.349  10.292  1.00  0.00           N
ATOM   4570  CA  ALA E  44      40.307   4.584  11.386  1.00  0.00           C
ATOM   4571  C   ALA E  44      39.672   3.208  11.414  1.00  0.00           C
ATOM   4572  O   ALA E  44      39.018   2.867  12.387  1.00  0.00           O
ATOM   4573  CB  ALA E  44      40.131   5.326  12.738  1.00  0.00           C
ATOM   4574  HA  ALA E  44      41.392   4.467  11.227  1.00  0.00           H
ATOM   4575  HB1 ALA E  44      40.602   4.756  13.554  1.00  0.00           H
ATOM   4576  HB2 ALA E  44      40.604   6.320  12.688  1.00  0.00           H
ATOM   4577  HB3 ALA E  44      39.064   5.459  12.972  1.00  0.00           H
ATOM   4578  HN  ALA E  44      38.960   5.972  10.509  1.00  0.00           H
ATOM   4579  N   SER E  45      39.874   2.398  10.347  1.00  0.00           N
ATOM   4580  CA  SER E  45      39.354   1.029  10.316  1.00  0.00           C
ATOM   4581  C   SER E  45      39.909   0.326   9.097  1.00  0.00           C
ATOM   4582  O   SER E  45      40.579  -0.679   9.271  1.00  0.00           O
ATOM   4583  CB  SER E  45      37.807   0.904  10.296  1.00  0.00           C
ATOM   4584  OG  SER E  45      37.272   1.377   9.050  1.00  0.00           O
ATOM   4585  HA  SER E  45      39.727   0.520  11.222  1.00  0.00           H
ATOM   4586  HB2 SER E  45      37.539  -0.162  10.408  1.00  0.00           H
ATOM   4587  HN  SER E  45      40.444   2.707   9.586  1.00  0.00           H
ATOM   4588  HG1 SER E  45      36.323   1.308   9.003  1.00  0.00           H
ATOM   4589  HB3 SER E  45      37.364   1.464  11.134  1.00  0.00           H
ATOM   4590  N   LYS E  46      39.648   0.854   7.872  1.00  0.00           N
ATOM   4591  CA  LYS E  46      40.199   0.252   6.658  1.00  0.00           C
ATOM   4592  C   LYS E  46      41.298   1.111   6.057  1.00  0.00           C
ATOM   4593  O   LYS E  46      41.394   1.205   4.843  1.00  0.00           O
ATOM   4594  CB  LYS E  46      39.089  -0.074   5.626  1.00  0.00           C
ATOM   4595  CG  LYS E  46      37.840  -0.783   6.218  1.00  0.00           C
ATOM   4596  CD  LYS E  46      38.105  -2.168   6.868  1.00  0.00           C
ATOM   4597  CE  LYS E  46      36.837  -2.740   7.567  1.00  0.00           C
ATOM   4598  NZ  LYS E  46      35.734  -3.057   6.631  1.00  0.00           N
ATOM   4599  HA  LYS E  46      40.678  -0.707   6.882  1.00  0.00           H
ATOM   4600  HB2 LYS E  46      38.758   0.881   5.187  1.00  0.00           H
ATOM   4601  HN  LYS E  46      39.090   1.681   7.766  1.00  0.00           H
ATOM   4602  HG2 LYS E  46      37.378  -0.127   6.970  1.00  0.00           H
ATOM   4603  HB3 LYS E  46      39.513  -0.709   4.830  1.00  0.00           H
ATOM   4604  HD2 LYS E  46      38.462  -2.876   6.104  1.00  0.00           H
ATOM   4605  HG3 LYS E  46      37.136  -0.910   5.381  1.00  0.00           H
ATOM   4606  HE2 LYS E  46      37.115  -3.661   8.106  1.00  0.00           H
ATOM   4607  HD3 LYS E  46      38.882  -2.068   7.640  1.00  0.00           H
ATOM   4608  HZ1 LYS E  46      34.856  -3.388   7.164  1.00  0.00           H
ATOM   4609  HZ2 LYS E  46      35.393  -2.211   6.060  1.00  0.00           H
ATOM   4610  HZ3 LYS E  46      35.998  -3.848   5.944  1.00  0.00           H
ATOM   4611  HE3 LYS E  46      36.484  -2.012   8.317  1.00  0.00           H
ATOM   4612  N   GLY E  47      42.166   1.727   6.893  1.00  0.00           N
ATOM   4613  CA  GLY E  47      43.360   2.386   6.364  1.00  0.00           C
ATOM   4614  C   GLY E  47      43.132   3.665   5.592  1.00  0.00           C
ATOM   4615  O   GLY E  47      41.994   4.055   5.384  1.00  0.00           O
ATOM   4616  HN  GLY E  47      42.058   1.673   7.887  1.00  0.00           H
ATOM   4617  HA2 GLY E  47      44.049   2.615   7.193  1.00  0.00           H
ATOM   4618  HA3 GLY E  47      43.870   1.672   5.702  1.00  0.00           H
ATOM   4619  N   SER E  48      44.249   4.319   5.179  1.00  0.00           N
ATOM   4620  CA  SER E  48      44.188   5.600   4.469  1.00  0.00           C
ATOM   4621  C   SER E  48      43.509   6.661   5.309  1.00  0.00           C
ATOM   4622  O   SER E  48      43.084   6.324   6.403  1.00  0.00           O
ATOM   4623  CB  SER E  48      43.646   5.403   3.035  1.00  0.00           C
ATOM   4624  OG  SER E  48      44.498   4.453   2.375  1.00  0.00           O
ATOM   4625  HA  SER E  48      45.220   5.974   4.342  1.00  0.00           H
ATOM   4626  HB2 SER E  48      42.600   5.064   3.066  1.00  0.00           H
ATOM   4627  HN  SER E  48      45.158   3.933   5.366  1.00  0.00           H
ATOM   4628  HG1 SER E  48      44.268   4.285   1.467  1.00  0.00           H
ATOM   4629  HB3 SER E  48      43.705   6.354   2.488  1.00  0.00           H
ATOM   4630  N   LYS E  49      43.449   7.942   4.859  1.00  0.00           N
ATOM   4631  CA  LYS E  49      43.102   9.051   5.758  1.00  0.00           C
ATOM   4632  C   LYS E  49      42.099   9.959   5.068  1.00  0.00           C
ATOM   4633  O   LYS E  49      42.171   9.984   3.853  1.00  0.00           O
ATOM   4634  CB  LYS E  49      44.449   9.723   6.150  1.00  0.00           C
ATOM   4635  CG  LYS E  49      45.446   8.657   6.695  1.00  0.00           C
ATOM   4636  CD  LYS E  49      46.791   9.262   7.168  1.00  0.00           C
ATOM   4637  CE  LYS E  49      47.742   8.173   7.735  1.00  0.00           C
ATOM   4638  NZ  LYS E  49      49.037   8.755   8.153  1.00  0.00           N
ATOM   4639  HA  LYS E  49      42.645   8.672   6.680  1.00  0.00           H
ATOM   4640  HB2 LYS E  49      44.883  10.216   5.265  1.00  0.00           H
ATOM   4641  HN  LYS E  49      43.772   8.191   3.944  1.00  0.00           H
ATOM   4642  HG2 LYS E  49      44.979   8.117   7.535  1.00  0.00           H
ATOM   4643  HB3 LYS E  49      44.280  10.487   6.923  1.00  0.00           H
ATOM   4644  HD2 LYS E  49      47.285   9.753   6.313  1.00  0.00           H
ATOM   4645  HG3 LYS E  49      45.697   7.931   5.908  1.00  0.00           H
ATOM   4646  HE2 LYS E  49      47.261   7.687   8.602  1.00  0.00           H
ATOM   4647  HD3 LYS E  49      46.591  10.005   7.954  1.00  0.00           H
ATOM   4648  HZ1 LYS E  49      49.691   8.005   8.578  1.00  0.00           H
ATOM   4649  HZ2 LYS E  49      49.559   9.183   7.310  1.00  0.00           H
ATOM   4650  HZ3 LYS E  49      48.916   9.532   8.895  1.00  0.00           H
ATOM   4651  HE3 LYS E  49      47.920   7.402   6.967  1.00  0.00           H
ATOM   4652  N   PRO E  50      41.143  10.676   5.721  1.00  0.00           N
ATOM   4653  CA  PRO E  50      40.013  11.246   4.985  1.00  0.00           C
ATOM   4654  C   PRO E  50      40.330  12.545   4.280  1.00  0.00           C
ATOM   4655  O   PRO E  50      40.739  13.470   4.963  1.00  0.00           O
ATOM   4656  CB  PRO E  50      39.040  11.510   6.162  1.00  0.00           C
ATOM   4657  CG  PRO E  50      39.974  11.819   7.353  1.00  0.00           C
ATOM   4658  CD  PRO E  50      41.134  10.817   7.171  1.00  0.00           C
ATOM   4659  HA  PRO E  50      39.576  10.510   4.294  1.00  0.00           H
ATOM   4660  HD3 PRO E  50      40.870   9.873   7.657  1.00  0.00           H
ATOM   4661  HD2 PRO E  50      42.076  11.205   7.584  1.00  0.00           H
ATOM   4662  HG3 PRO E  50      39.464  11.717   8.322  1.00  0.00           H
ATOM   4663  HG2 PRO E  50      40.360  12.846   7.271  1.00  0.00           H
ATOM   4664  HB2 PRO E  50      38.335  12.332   5.962  1.00  0.00           H
ATOM   4665  HB3 PRO E  50      38.462  10.599   6.392  1.00  0.00           H
ATOM   4666  N   LEU E  51      40.140  12.650   2.940  1.00  0.00           N
ATOM   4667  CA  LEU E  51      40.530  13.861   2.213  1.00  0.00           C
ATOM   4668  C   LEU E  51      39.398  14.314   1.314  1.00  0.00           C
ATOM   4669  O   LEU E  51      38.491  13.531   1.079  1.00  0.00           O
ATOM   4670  CB  LEU E  51      41.775  13.602   1.318  1.00  0.00           C
ATOM   4671  CG  LEU E  51      42.779  12.561   1.885  1.00  0.00           C
ATOM   4672  CD1 LEU E  51      43.757  12.136   0.764  1.00  0.00           C
ATOM   4673  CD2 LEU E  51      43.557  13.067   3.128  1.00  0.00           C
ATOM   4674  HA  LEU E  51      40.762  14.682   2.906  1.00  0.00           H
ATOM   4675  HB2 LEU E  51      41.422  13.218   0.351  1.00  0.00           H
ATOM   4676  HN  LEU E  51      39.765  11.894   2.398  1.00  0.00           H
ATOM   4677  HG  LEU E  51      42.234  11.652   2.167  1.00  0.00           H
ATOM   4678  HB3 LEU E  51      42.315  14.537   1.117  1.00  0.00           H
ATOM   4679 HD21 LEU E  51      44.220  12.280   3.517  1.00  0.00           H
ATOM   4680 HD22 LEU E  51      44.157  13.947   2.876  1.00  0.00           H
ATOM   4681 HD23 LEU E  51      42.875  13.354   3.929  1.00  0.00           H
ATOM   4682 HD11 LEU E  51      44.527  11.465   1.168  1.00  0.00           H
ATOM   4683 HD12 LEU E  51      43.195  11.609  -0.019  1.00  0.00           H
ATOM   4684 HD13 LEU E  51      44.236  13.012   0.310  1.00  0.00           H
ATOM   4685  N   CYS E  52      39.460  15.562   0.791  1.00  0.00           N
ATOM   4686  CA  CYS E  52      38.471  16.039  -0.180  1.00  0.00           C
ATOM   4687  C   CYS E  52      39.105  16.001  -1.550  1.00  0.00           C
ATOM   4688  O   CYS E  52      40.250  16.407  -1.584  1.00  0.00           O
ATOM   4689  CB  CYS E  52      38.110  17.509   0.144  1.00  0.00           C
ATOM   4690  SG  CYS E  52      37.335  17.583   1.783  1.00  0.00           S
ATOM   4691  HA  CYS E  52      37.556  15.438  -0.135  1.00  0.00           H
ATOM   4692  HB2 CYS E  52      39.019  18.120   0.187  1.00  0.00           H
ATOM   4693  HN  CYS E  52      40.227  16.167   1.012  1.00  0.00           H
ATOM   4694  HG1 CYS E  52      37.207  18.583   1.839  1.00  0.00           H
ATOM   4695  HB3 CYS E  52      37.437  17.925  -0.618  1.00  0.00           H
ATOM   4696  N   CYS E  53      38.493  15.558  -2.678  1.00  0.00           N
ATOM   4697  CA  CYS E  53      39.247  15.476  -3.934  1.00  0.00           C
ATOM   4698  C   CYS E  53      38.368  15.676  -5.165  1.00  0.00           C
ATOM   4699  O   CYS E  53      37.250  16.116  -4.958  1.00  0.00           O
ATOM   4700  CB  CYS E  53      40.076  14.169  -3.900  1.00  0.00           C
ATOM   4701  SG  CYS E  53      41.197  13.999  -2.465  1.00  0.00           S
ATOM   4702  HA  CYS E  53      39.942  16.315  -3.960  1.00  0.00           H
ATOM   4703  HB2 CYS E  53      39.331  13.383  -3.822  1.00  0.00           H
ATOM   4704  HN  CYS E  53      37.555  15.227  -2.683  1.00  0.00           H
ATOM   4705  HG1 CYS E  53      41.806  13.269  -2.795  1.00  0.00           H
ATOM   4706  HB3 CYS E  53      40.683  14.028  -4.803  1.00  0.00           H
ATOM   4707  N   VAL E  54      38.821  15.424  -6.430  1.00  0.00           N
ATOM   4708  CA  VAL E  54      38.125  15.947  -7.620  1.00  0.00           C
ATOM   4709  C   VAL E  54      37.200  15.034  -8.385  1.00  0.00           C
ATOM   4710  O   VAL E  54      36.144  15.517  -8.763  1.00  0.00           O
ATOM   4711  CB  VAL E  54      39.092  16.558  -8.687  1.00  0.00           C
ATOM   4712  CG1 VAL E  54      40.006  17.607  -8.019  1.00  0.00           C
ATOM   4713  CG2 VAL E  54      39.965  15.530  -9.464  1.00  0.00           C
ATOM   4714  HA  VAL E  54      37.482  16.775  -7.289  1.00  0.00           H
ATOM   4715  HB  VAL E  54      38.482  17.089  -9.441  1.00  0.00           H
ATOM   4716  HN  VAL E  54      39.690  14.967  -6.589  1.00  0.00           H
ATOM   4717 HG11 VAL E  54      40.605  18.157  -8.756  1.00  0.00           H
ATOM   4718 HG12 VAL E  54      39.376  18.326  -7.491  1.00  0.00           H
ATOM   4719 HG13 VAL E  54      40.678  17.115  -7.305  1.00  0.00           H
ATOM   4720 HG21 VAL E  54      40.622  16.054 -10.173  1.00  0.00           H
ATOM   4721 HG22 VAL E  54      40.595  14.931  -8.792  1.00  0.00           H
ATOM   4722 HG23 VAL E  54      39.342  14.855 -10.060  1.00  0.00           H
ATOM   4723  N   ALA E  55      37.560  13.766  -8.681  1.00  0.00           N
ATOM   4724  CA  ALA E  55      36.769  12.988  -9.638  1.00  0.00           C
ATOM   4725  C   ALA E  55      36.078  11.859  -8.925  1.00  0.00           C
ATOM   4726  O   ALA E  55      36.620  11.452  -7.910  1.00  0.00           O
ATOM   4727  CB  ALA E  55      37.701  12.358 -10.709  1.00  0.00           C
ATOM   4728  HA  ALA E  55      36.046  13.623 -10.172  1.00  0.00           H
ATOM   4729  HB1 ALA E  55      37.133  11.724 -11.405  1.00  0.00           H
ATOM   4730  HB2 ALA E  55      38.197  13.145 -11.296  1.00  0.00           H
ATOM   4731  HB3 ALA E  55      38.472  11.736 -10.230  1.00  0.00           H
ATOM   4732  HN  ALA E  55      38.386  13.354  -8.291  1.00  0.00           H
ATOM   4733  N   PRO E  56      34.945  11.284  -9.400  1.00  0.00           N
ATOM   4734  CA  PRO E  56      34.473  10.036  -8.819  1.00  0.00           C
ATOM   4735  C   PRO E  56      35.193   8.882  -9.492  1.00  0.00           C
ATOM   4736  O   PRO E  56      34.535   7.985  -9.995  1.00  0.00           O
ATOM   4737  CB  PRO E  56      32.990  10.147  -9.246  1.00  0.00           C
ATOM   4738  CG  PRO E  56      33.046  10.802 -10.643  1.00  0.00           C
ATOM   4739  CD  PRO E  56      34.160  11.865 -10.484  1.00  0.00           C
ATOM   4740  HA  PRO E  56      34.559   9.992  -7.723  1.00  0.00           H
ATOM   4741  HD3 PRO E  56      33.724  12.820 -10.150  1.00  0.00           H
ATOM   4742  HD2 PRO E  56      34.709  12.007 -11.427  1.00  0.00           H
ATOM   4743  HG3 PRO E  56      32.081  11.234 -10.955  1.00  0.00           H
ATOM   4744  HG2 PRO E  56      33.341  10.041 -11.384  1.00  0.00           H
ATOM   4745  HB2 PRO E  56      32.484   9.175  -9.240  1.00  0.00           H
ATOM   4746  HB3 PRO E  56      32.455  10.829  -8.570  1.00  0.00           H
ATOM   4747  N   VAL E  57      36.548   8.895  -9.534  1.00  0.00           N
ATOM   4748  CA  VAL E  57      37.307   7.914 -10.317  1.00  0.00           C
ATOM   4749  C   VAL E  57      38.660   7.757  -9.657  1.00  0.00           C
ATOM   4750  O   VAL E  57      39.046   8.691  -8.973  1.00  0.00           O
ATOM   4751  CB  VAL E  57      37.511   8.433 -11.777  1.00  0.00           C
ATOM   4752  CG1 VAL E  57      38.290   7.421 -12.664  1.00  0.00           C
ATOM   4753  CG2 VAL E  57      36.162   8.781 -12.463  1.00  0.00           C
ATOM   4754  HA  VAL E  57      36.793   6.939 -10.319  1.00  0.00           H
ATOM   4755  HB  VAL E  57      38.106   9.361 -11.732  1.00  0.00           H
ATOM   4756  HN  VAL E  57      37.075   9.609  -9.074  1.00  0.00           H
ATOM   4757 HG11 VAL E  57      38.338   7.771 -13.707  1.00  0.00           H
ATOM   4758 HG12 VAL E  57      39.326   7.310 -12.316  1.00  0.00           H
ATOM   4759 HG13 VAL E  57      37.794   6.439 -12.650  1.00  0.00           H
ATOM   4760 HG21 VAL E  57      36.321   9.101 -13.504  1.00  0.00           H
ATOM   4761 HG22 VAL E  57      35.494   7.906 -12.466  1.00  0.00           H
ATOM   4762 HG23 VAL E  57      35.670   9.613 -11.942  1.00  0.00           H
ATOM   4763  N   ALA E  58      39.385   6.626  -9.843  1.00  0.00           N
ATOM   4764  CA  ALA E  58      40.736   6.507  -9.294  1.00  0.00           C
ATOM   4765  C   ALA E  58      41.786   6.474 -10.376  1.00  0.00           C
ATOM   4766  O   ALA E  58      41.478   6.121 -11.503  1.00  0.00           O
ATOM   4767  CB  ALA E  58      40.925   5.185  -8.514  1.00  0.00           C
ATOM   4768  HA  ALA E  58      40.950   7.333  -8.603  1.00  0.00           H
ATOM   4769  HB1 ALA E  58      41.961   5.083  -8.162  1.00  0.00           H
ATOM   4770  HB2 ALA E  58      40.248   5.165  -7.650  1.00  0.00           H
ATOM   4771  HB3 ALA E  58      40.707   4.334  -9.173  1.00  0.00           H
ATOM   4772  HN  ALA E  58      39.032   5.859 -10.382  1.00  0.00           H
ATOM   4773  N   ASP E  59      43.046   6.806 -10.009  1.00  0.00           N
ATOM   4774  CA  ASP E  59      44.172   6.615 -10.922  1.00  0.00           C
ATOM   4775  C   ASP E  59      45.434   6.588 -10.088  1.00  0.00           C
ATOM   4776  O   ASP E  59      45.351   6.923  -8.916  1.00  0.00           O
ATOM   4777  CB  ASP E  59      44.207   7.752 -11.976  1.00  0.00           C
ATOM   4778  CG  ASP E  59      45.253   7.518 -13.034  1.00  0.00           C
ATOM   4779  OD1 ASP E  59      46.401   8.012 -12.856  1.00  0.00           O
ATOM   4780  OD2 ASP E  59      44.940   6.836 -14.047  1.00  0.00           O
ATOM   4781  HA  ASP E  59      44.074   5.642 -11.430  1.00  0.00           H
ATOM   4782  HB2 ASP E  59      43.224   7.843 -12.464  1.00  0.00           H
ATOM   4783  HN  ASP E  59      43.241   7.158  -9.090  1.00  0.00           H
ATOM   4784  HB3 ASP E  59      44.423   8.701 -11.472  1.00  0.00           H
ATOM   4785  N   GLN E  60      46.606   6.206 -10.642  1.00  0.00           N
ATOM   4786  CA  GLN E  60      47.821   6.251  -9.835  1.00  0.00           C
ATOM   4787  C   GLN E  60      48.019   7.634  -9.257  1.00  0.00           C
ATOM   4788  O   GLN E  60      48.695   7.708  -8.244  1.00  0.00           O
ATOM   4789  CB  GLN E  60      49.100   5.815 -10.599  1.00  0.00           C
ATOM   4790  CG  GLN E  60      49.077   4.322 -11.033  1.00  0.00           C
ATOM   4791  CD  GLN E  60      48.889   3.401  -9.848  1.00  0.00           C
ATOM   4792  OE1 GLN E  60      49.878   3.023  -9.238  1.00  0.00           O
ATOM   4793  NE2 GLN E  60      47.640   3.029  -9.487  1.00  0.00           N
ATOM   4794  HA  GLN E  60      47.678   5.579  -8.973  1.00  0.00           H
ATOM   4795  HB2 GLN E  60      49.224   6.463 -11.483  1.00  0.00           H
ATOM   4796  HN  GLN E  60      46.662   5.907 -11.594  1.00  0.00           H
ATOM   4797  HG2 GLN E  60      48.284   4.146 -11.775  1.00  0.00           H
ATOM   4798  HB3 GLN E  60      49.974   5.963  -9.942  1.00  0.00           H
ATOM   4799  HG3 GLN E  60      50.035   4.081 -11.523  1.00  0.00           H
ATOM   4800 HE22 GLN E  60      47.512   2.425  -8.698  1.00  0.00           H
ATOM   4801 HE21 GLN E  60      46.834   3.341  -9.991  1.00  0.00           H
ATOM   4802  N   ALA E  61      47.449   8.722  -9.831  1.00  0.00           N
ATOM   4803  CA  ALA E  61      47.512  10.018  -9.155  1.00  0.00           C
ATOM   4804  C   ALA E  61      46.414  10.943  -9.641  1.00  0.00           C
ATOM   4805  O   ALA E  61      46.097  10.859 -10.817  1.00  0.00           O
ATOM   4806  CB  ALA E  61      48.900  10.656  -9.403  1.00  0.00           C
ATOM   4807  HA  ALA E  61      47.355   9.856  -8.076  1.00  0.00           H
ATOM   4808  HB1 ALA E  61      48.972  11.635  -8.913  1.00  0.00           H
ATOM   4809  HB2 ALA E  61      49.697  10.010  -9.007  1.00  0.00           H
ATOM   4810  HB3 ALA E  61      49.063  10.791 -10.483  1.00  0.00           H
ATOM   4811  HN  ALA E  61      46.978   8.674 -10.712  1.00  0.00           H
ATOM   4812  N   LEU E  62      45.835  11.811  -8.771  1.00  0.00           N
ATOM   4813  CA  LEU E  62      44.743  12.702  -9.178  1.00  0.00           C
ATOM   4814  C   LEU E  62      44.803  13.991  -8.386  1.00  0.00           C
ATOM   4815  O   LEU E  62      45.482  14.026  -7.373  1.00  0.00           O
ATOM   4816  CB  LEU E  62      43.342  12.064  -8.938  1.00  0.00           C
ATOM   4817  CG  LEU E  62      43.012  10.861  -9.870  1.00  0.00           C
ATOM   4818  CD1 LEU E  62      41.675  10.195  -9.446  1.00  0.00           C
ATOM   4819  CD2 LEU E  62      42.898  11.284 -11.365  1.00  0.00           C
ATOM   4820  HA  LEU E  62      44.877  13.004 -10.228  1.00  0.00           H
ATOM   4821  HB2 LEU E  62      43.311  11.743  -7.886  1.00  0.00           H
ATOM   4822  HN  LEU E  62      46.126  11.851  -7.816  1.00  0.00           H
ATOM   4823  HG  LEU E  62      43.804  10.108  -9.736  1.00  0.00           H
ATOM   4824  HB3 LEU E  62      42.545  12.812  -9.074  1.00  0.00           H
ATOM   4825 HD21 LEU E  62      42.565  10.435 -11.982  1.00  0.00           H
ATOM   4826 HD22 LEU E  62      42.161  12.094 -11.473  1.00  0.00           H
ATOM   4827 HD23 LEU E  62      43.855  11.626 -11.780  1.00  0.00           H
ATOM   4828 HD11 LEU E  62      41.434   9.356 -10.117  1.00  0.00           H
ATOM   4829 HD12 LEU E  62      41.749   9.798  -8.425  1.00  0.00           H
ATOM   4830 HD13 LEU E  62      40.850  10.921  -9.486  1.00  0.00           H
ATOM   4831  N   LEU E  63      44.090  15.046  -8.849  1.00  0.00           N
ATOM   4832  CA  LEU E  63      44.112  16.352  -8.175  1.00  0.00           C
ATOM   4833  C   LEU E  63      43.294  16.188  -6.898  1.00  0.00           C
ATOM   4834  O   LEU E  63      42.466  15.292  -6.882  1.00  0.00           O
ATOM   4835  CB  LEU E  63      43.686  17.390  -9.265  1.00  0.00           C
ATOM   4836  CG  LEU E  63      43.917  18.917  -9.057  1.00  0.00           C
ATOM   4837  CD1 LEU E  63      45.388  19.256  -8.712  1.00  0.00           C
ATOM   4838  CD2 LEU E  63      43.554  19.673 -10.369  1.00  0.00           C
ATOM   4839  HA  LEU E  63      45.156  16.565  -7.906  1.00  0.00           H
ATOM   4840  HB2 LEU E  63      44.262  17.137 -10.172  1.00  0.00           H
ATOM   4841  HN  LEU E  63      43.509  14.930  -9.660  1.00  0.00           H
ATOM   4842  HG  LEU E  63      43.265  19.289  -8.254  1.00  0.00           H
ATOM   4843  HB3 LEU E  63      42.627  17.217  -9.494  1.00  0.00           H
ATOM   4844 HD21 LEU E  63      43.597  20.764 -10.224  1.00  0.00           H
ATOM   4845 HD22 LEU E  63      44.256  19.409 -11.176  1.00  0.00           H
ATOM   4846 HD23 LEU E  63      42.543  19.407 -10.702  1.00  0.00           H
ATOM   4847 HD11 LEU E  63      45.572  20.338  -8.792  1.00  0.00           H
ATOM   4848 HD12 LEU E  63      45.614  18.939  -7.687  1.00  0.00           H
ATOM   4849 HD13 LEU E  63      46.060  18.755  -9.420  1.00  0.00           H
ATOM   4850  N   CYS E  64      43.523  16.968  -5.808  1.00  0.00           N
ATOM   4851  CA  CYS E  64      43.068  16.579  -4.462  1.00  0.00           C
ATOM   4852  C   CYS E  64      42.924  17.750  -3.494  1.00  0.00           C
ATOM   4853  O   CYS E  64      43.276  18.860  -3.859  1.00  0.00           O
ATOM   4854  CB  CYS E  64      44.055  15.542  -3.845  1.00  0.00           C
ATOM   4855  SG  CYS E  64      44.048  13.989  -4.801  1.00  0.00           S
ATOM   4856  HA  CYS E  64      42.089  16.102  -4.550  1.00  0.00           H
ATOM   4857  HB2 CYS E  64      45.076  15.946  -3.811  1.00  0.00           H
ATOM   4858  HN  CYS E  64      44.137  17.752  -5.876  1.00  0.00           H
ATOM   4859  HG1 CYS E  64      44.744  13.489  -4.273  1.00  0.00           H
ATOM   4860  HB3 CYS E  64      43.782  15.270  -2.816  1.00  0.00           H
ATOM   4861  N   GLN E  65      42.410  17.521  -2.255  1.00  0.00           N
ATOM   4862  CA  GLN E  65      42.261  18.575  -1.239  1.00  0.00           C
ATOM   4863  C   GLN E  65      42.196  17.950   0.154  1.00  0.00           C
ATOM   4864  O   GLN E  65      41.910  16.768   0.198  1.00  0.00           O
ATOM   4865  CB  GLN E  65      41.032  19.452  -1.609  1.00  0.00           C
ATOM   4866  CG  GLN E  65      40.670  20.502  -0.528  1.00  0.00           C
ATOM   4867  CD  GLN E  65      39.401  21.207  -0.934  1.00  0.00           C
ATOM   4868  OE1 GLN E  65      38.333  20.687  -0.651  1.00  0.00           O
ATOM   4869  NE2 GLN E  65      39.482  22.375  -1.603  1.00  0.00           N
ATOM   4870  HA  GLN E  65      43.141  19.218  -1.265  1.00  0.00           H
ATOM   4871  HB2 GLN E  65      41.232  19.972  -2.557  1.00  0.00           H
ATOM   4872  HN  GLN E  65      42.070  16.617  -2.005  1.00  0.00           H
ATOM   4873  HG2 GLN E  65      40.469  20.025   0.440  1.00  0.00           H
ATOM   4874  HB3 GLN E  65      40.159  18.811  -1.783  1.00  0.00           H
ATOM   4875  HG3 GLN E  65      41.498  21.214  -0.389  1.00  0.00           H
ATOM   4876 HE22 GLN E  65      38.636  22.828  -1.877  1.00  0.00           H
ATOM   4877 HE21 GLN E  65      40.362  22.793  -1.837  1.00  0.00           H
ATOM   4878  N   LYS E  66      42.454  18.648   1.296  1.00  0.00           N
ATOM   4879  CA  LYS E  66      42.333  18.021   2.631  1.00  0.00           C
ATOM   4880  C   LYS E  66      40.940  18.232   3.214  1.00  0.00           C
ATOM   4881  O   LYS E  66      40.303  19.207   2.851  1.00  0.00           O
ATOM   4882  CB  LYS E  66      43.471  18.490   3.609  1.00  0.00           C
ATOM   4883  CG  LYS E  66      42.969  18.875   5.033  1.00  0.00           C
ATOM   4884  CD  LYS E  66      44.096  19.127   6.068  1.00  0.00           C
ATOM   4885  CE  LYS E  66      43.578  19.392   7.513  1.00  0.00           C
ATOM   4886  NZ  LYS E  66      42.911  20.701   7.706  1.00  0.00           N
ATOM   4887  HA  LYS E  66      42.448  16.929   2.529  1.00  0.00           H
ATOM   4888  HB2 LYS E  66      44.225  17.690   3.707  1.00  0.00           H
ATOM   4889  HN  LYS E  66      42.706  19.615   1.250  1.00  0.00           H
ATOM   4890  HG2 LYS E  66      42.300  19.746   4.959  1.00  0.00           H
ATOM   4891  HB3 LYS E  66      43.995  19.368   3.201  1.00  0.00           H
ATOM   4892  HD2 LYS E  66      44.708  18.215   6.116  1.00  0.00           H
ATOM   4893  HG3 LYS E  66      42.414  18.031   5.441  1.00  0.00           H
ATOM   4894  HE2 LYS E  66      42.886  18.583   7.801  1.00  0.00           H
ATOM   4895  HD3 LYS E  66      44.739  19.946   5.728  1.00  0.00           H
ATOM   4896  HZ1 LYS E  66      42.096  20.869   7.022  1.00  0.00           H
ATOM   4897  HZ2 LYS E  66      42.489  20.784   8.699  1.00  0.00           H
ATOM   4898  HZ3 LYS E  66      43.591  21.534   7.605  1.00  0.00           H
ATOM   4899  HE3 LYS E  66      44.438  19.351   8.204  1.00  0.00           H
ATOM   4900  N   ALA E  67      40.459  17.339   4.127  1.00  0.00           N
ATOM   4901  CA  ALA E  67      39.161  17.513   4.797  1.00  0.00           C
ATOM   4902  C   ALA E  67      39.327  17.945   6.241  1.00  0.00           C
ATOM   4903  O   ALA E  67      40.435  17.846   6.739  1.00  0.00           O
ATOM   4904  CB  ALA E  67      38.403  16.163   4.762  1.00  0.00           C
ATOM   4905  HA  ALA E  67      38.550  18.274   4.288  1.00  0.00           H
ATOM   4906  HB1 ALA E  67      37.366  16.277   5.117  1.00  0.00           H
ATOM   4907  HB2 ALA E  67      38.390  15.788   3.729  1.00  0.00           H
ATOM   4908  HB3 ALA E  67      38.914  15.423   5.396  1.00  0.00           H
ATOM   4909  HN  ALA E  67      41.001  16.542   4.397  1.00  0.00           H
ATOM   4910  N   ILE E  68      38.260  18.423   6.935  1.00  0.00           N
ATOM   4911  CA  ILE E  68      38.420  18.999   8.278  1.00  0.00           C
ATOM   4912  C   ILE E  68      37.471  18.327   9.244  1.00  0.00           C
ATOM   4913  O   ILE E  68      36.642  17.546   8.804  1.00  0.00           O
ATOM   4914  CB  ILE E  68      38.224  20.552   8.239  1.00  0.00           C
ATOM   4915  CG1 ILE E  68      36.747  20.960   8.545  1.00  0.00           C
ATOM   4916  CG2 ILE E  68      38.739  21.111   6.883  1.00  0.00           C
ATOM   4917  HA  ILE E  68      39.430  18.791   8.667  1.00  0.00           H
ATOM   4918  HB  ILE E  68      38.847  21.013   9.028  1.00  0.00           H
ATOM   4919  CD  ILE E  68      36.403  22.428   8.184  1.00  0.00           C
ATOM   4920  HD3 ILE E  68      36.415  22.570   7.094  1.00  0.00           H
ATOM   4921  HD2 ILE E  68      37.122  23.122   8.648  1.00  0.00           H
ATOM   4922  HD1 ILE E  68      35.393  22.683   8.541  1.00  0.00           H
ATOM   4923  HN  ILE E  68      37.345  18.441   6.529  1.00  0.00           H
ATOM   4924 HG12 ILE E  68      36.059  20.294   8.011  1.00  0.00           H
ATOM   4925 HG13 ILE E  68      36.548  20.831   9.622  1.00  0.00           H
ATOM   4926 HG21 ILE E  68      38.833  22.208   6.904  1.00  0.00           H
ATOM   4927 HG22 ILE E  68      39.731  20.698   6.652  1.00  0.00           H
ATOM   4928 HG23 ILE E  68      38.055  20.834   6.071  1.00  0.00           H
ATOM   4929  N   GLY E  69      37.579  18.620  10.562  1.00  0.00           N
ATOM   4930  CA  GLY E  69      36.763  17.901  11.539  1.00  0.00           C
ATOM   4931  C   GLY E  69      37.188  16.453  11.541  1.00  0.00           C
ATOM   4932  O   GLY E  69      36.345  15.584  11.695  1.00  0.00           O
ATOM   4933  HN  GLY E  69      38.254  19.284  10.896  1.00  0.00           H
ATOM   4934  HA2 GLY E  69      36.906  18.307  12.553  1.00  0.00           H
ATOM   4935  HA3 GLY E  69      35.697  17.997  11.279  1.00  0.00           H
ATOM   4936  N   THR E  70      38.504  16.191  11.364  1.00  0.00           N
ATOM   4937  CA  THR E  70      38.990  14.831  11.154  1.00  0.00           C
ATOM   4938  C   THR E  70      40.295  14.663  11.893  1.00  0.00           C
ATOM   4939  CB  THR E  70      39.210  14.668   9.624  1.00  0.00           C
ATOM   4940  OG1 THR E  70      39.757  15.908   9.139  1.00  0.00           O
ATOM   4941  CG2 THR E  70      37.893  14.339   8.868  1.00  0.00           C
ATOM   4942  HA  THR E  70      38.296  14.071  11.546  1.00  0.00           H
ATOM   4943  OT2 THR E  70      40.825  13.443  11.890  1.00  0.00           O
ATOM   4944  OT1 THR E  70      40.843  15.589  12.468  1.00  0.00           O
ATOM   4945  HB  THR E  70      39.934  13.856   9.450  1.00  0.00           H
ATOM   4946  HG1 THR E  70      39.895  15.908   8.199  1.00  0.00           H
ATOM   4947  HN  THR E  70      39.183  16.924  11.289  1.00  0.00           H
ATOM   4948 HG23 THR E  70      37.126  15.092   9.083  1.00  0.00           H
ATOM   4949 HG21 THR E  70      38.067  14.319   7.782  1.00  0.00           H
ATOM   4950 HG22 THR E  70      37.507  13.354   9.162  1.00  0.00           H
TER
ATOM   4951  N   ALA F   1      24.830  16.841   0.832  1.00  0.00           N
ATOM   4952  H3  ALA F   1      24.139  17.340   0.167  1.00  0.00           H
ATOM   4953  H1  ALA F   1      25.713  17.457   0.916  1.00  0.00           H
ATOM   4954  H2  ALA F   1      25.137  15.945   0.310  1.00  0.00           H
ATOM   4955  CA  ALA F   1      24.206  16.540   2.143  1.00  0.00           C
ATOM   4956  C   ALA F   1      23.714  17.796   2.822  1.00  0.00           C
ATOM   4957  O   ALA F   1      22.513  17.933   2.989  1.00  0.00           O
ATOM   4958  CB  ALA F   1      25.176  15.763   3.059  1.00  0.00           C
ATOM   4959  HA  ALA F   1      23.339  15.886   1.946  1.00  0.00           H
ATOM   4960  HB1 ALA F   1      24.673  15.445   3.982  1.00  0.00           H
ATOM   4961  HB2 ALA F   1      25.495  14.885   2.492  1.00  0.00           H
ATOM   4962  HB3 ALA F   1      26.069  16.337   3.328  1.00  0.00           H
ATOM   4963  N   VAL F   2      24.610  18.743   3.188  1.00  0.00           N
ATOM   4964  CA  VAL F   2      24.150  20.069   3.570  1.00  0.00           C
ATOM   4965  C   VAL F   2      23.224  20.497   2.456  1.00  0.00           C
ATOM   4966  O   VAL F   2      22.227  21.127   2.760  1.00  0.00           O
ATOM   4967  CB  VAL F   2      25.252  21.137   3.849  1.00  0.00           C
ATOM   4968  CG1 VAL F   2      26.125  20.758   5.079  1.00  0.00           C
ATOM   4969  CG2 VAL F   2      26.148  21.439   2.616  1.00  0.00           C
ATOM   4970  HA  VAL F   2      23.580  19.950   4.502  1.00  0.00           H
ATOM   4971  HB  VAL F   2      24.721  22.072   4.104  1.00  0.00           H
ATOM   4972  HN  VAL F   2      25.584  18.599   3.116  1.00  0.00           H
ATOM   4973 HG11 VAL F   2      26.871  21.542   5.266  1.00  0.00           H
ATOM   4974 HG12 VAL F   2      25.510  20.652   5.985  1.00  0.00           H
ATOM   4975 HG13 VAL F   2      26.653  19.809   4.915  1.00  0.00           H
ATOM   4976 HG21 VAL F   2      26.844  22.261   2.846  1.00  0.00           H
ATOM   4977 HG22 VAL F   2      26.740  20.562   2.322  1.00  0.00           H
ATOM   4978 HG23 VAL F   2      25.532  21.750   1.761  1.00  0.00           H
ATOM   4979  N   CYS F   3      23.510  20.132   1.179  1.00  0.00           N
ATOM   4980  CA  CYS F   3      22.528  20.303   0.108  1.00  0.00           C
ATOM   4981  C   CYS F   3      21.765  19.032  -0.184  1.00  0.00           C
ATOM   4982  O   CYS F   3      22.264  17.966   0.135  1.00  0.00           O
ATOM   4983  CB  CYS F   3      23.197  20.643  -1.252  1.00  0.00           C
ATOM   4984  SG  CYS F   3      23.357  22.442  -1.346  1.00  0.00           S
ATOM   4985  HA  CYS F   3      21.831  21.100   0.396  1.00  0.00           H
ATOM   4986  HB2 CYS F   3      24.166  20.135  -1.365  1.00  0.00           H
ATOM   4987  HN  CYS F   3      24.367  19.671   0.949  1.00  0.00           H
ATOM   4988  HG1 CYS F   3      23.554  22.506  -2.329  1.00  0.00           H
ATOM   4989  HB3 CYS F   3      22.586  20.345  -2.115  1.00  0.00           H
ATOM   4990  N   PRO F   4      20.581  19.113  -0.845  1.00  0.00           N
ATOM   4991  CA  PRO F   4      19.963  17.916  -1.404  1.00  0.00           C
ATOM   4992  C   PRO F   4      20.623  17.594  -2.729  1.00  0.00           C
ATOM   4993  O   PRO F   4      21.744  18.032  -2.931  1.00  0.00           O
ATOM   4994  CB  PRO F   4      18.539  18.502  -1.574  1.00  0.00           C
ATOM   4995  CG  PRO F   4      18.791  19.945  -2.027  1.00  0.00           C
ATOM   4996  CD  PRO F   4      19.886  20.384  -1.040  1.00  0.00           C
ATOM   4997  HA  PRO F   4      19.998  17.050  -0.724  1.00  0.00           H
ATOM   4998  HD3 PRO F   4      19.451  20.707  -0.081  1.00  0.00           H
ATOM   4999  HD2 PRO F   4      20.465  21.207  -1.477  1.00  0.00           H
ATOM   5000  HG3 PRO F   4      17.895  20.576  -1.989  1.00  0.00           H
ATOM   5001  HG2 PRO F   4      19.166  19.916  -3.063  1.00  0.00           H
ATOM   5002  HB2 PRO F   4      17.885  18.012  -2.299  1.00  0.00           H
ATOM   5003  HB3 PRO F   4      18.044  18.524  -0.593  1.00  0.00           H
ATOM   5004  N   THR F   5      19.956  16.841  -3.637  1.00  0.00           N
ATOM   5005  CA  THR F   5      20.492  16.576  -4.975  1.00  0.00           C
ATOM   5006  C   THR F   5      19.636  17.309  -5.982  1.00  0.00           C
ATOM   5007  O   THR F   5      18.808  18.100  -5.564  1.00  0.00           O
ATOM   5008  CB  THR F   5      20.337  15.050  -5.200  1.00  0.00           C
ATOM   5009  OG1 THR F   5      18.941  14.747  -5.050  1.00  0.00           O
ATOM   5010  CG2 THR F   5      21.177  14.267  -4.169  1.00  0.00           C
ATOM   5011  HA  THR F   5      21.547  16.867  -5.093  1.00  0.00           H
ATOM   5012  HB  THR F   5      20.680  14.745  -6.200  1.00  0.00           H
ATOM   5013  HG1 THR F   5      18.769  13.822  -5.174  1.00  0.00           H
ATOM   5014  HN  THR F   5      19.061  16.445  -3.432  1.00  0.00           H
ATOM   5015 HG23 THR F   5      20.938  14.591  -3.147  1.00  0.00           H
ATOM   5016 HG21 THR F   5      20.948  13.196  -4.266  1.00  0.00           H
ATOM   5017 HG22 THR F   5      22.249  14.433  -4.355  1.00  0.00           H
ATOM   5018  N   GLY F   6      19.796  17.058  -7.303  1.00  0.00           N
ATOM   5019  CA  GLY F   6      18.833  17.586  -8.261  1.00  0.00           C
ATOM   5020  C   GLY F   6      18.976  19.073  -8.395  1.00  0.00           C
ATOM   5021  O   GLY F   6      20.087  19.522  -8.626  1.00  0.00           O
ATOM   5022  HN  GLY F   6      20.552  16.505  -7.655  1.00  0.00           H
ATOM   5023  HA2 GLY F   6      19.018  17.204  -9.276  1.00  0.00           H
ATOM   5024  HA3 GLY F   6      17.820  17.275  -7.968  1.00  0.00           H
ATOM   5025  N   LEU F   7      17.877  19.853  -8.294  1.00  0.00           N
ATOM   5026  CA  LEU F   7      18.009  21.271  -8.582  1.00  0.00           C
ATOM   5027  C   LEU F   7      19.012  21.886  -7.635  1.00  0.00           C
ATOM   5028  O   LEU F   7      20.001  22.421  -8.109  1.00  0.00           O
ATOM   5029  CB  LEU F   7      16.658  22.033  -8.538  1.00  0.00           C
ATOM   5030  CG  LEU F   7      16.841  23.559  -8.784  1.00  0.00           C
ATOM   5031  CD1 LEU F   7      17.586  23.852 -10.118  1.00  0.00           C
ATOM   5032  CD2 LEU F   7      15.469  24.273  -8.785  1.00  0.00           C
ATOM   5033  HA  LEU F   7      18.393  21.322  -9.614  1.00  0.00           H
ATOM   5034  HB2 LEU F   7      15.985  21.613  -9.303  1.00  0.00           H
ATOM   5035  HN  LEU F   7      16.969  19.481  -8.092  1.00  0.00           H
ATOM   5036  HG  LEU F   7      17.403  23.979  -7.938  1.00  0.00           H
ATOM   5037  HB3 LEU F   7      16.185  21.876  -7.554  1.00  0.00           H
ATOM   5038 HD21 LEU F   7      15.598  25.364  -8.825  1.00  0.00           H
ATOM   5039 HD22 LEU F   7      14.898  23.953  -9.667  1.00  0.00           H
ATOM   5040 HD23 LEU F   7      14.911  24.025  -7.871  1.00  0.00           H
ATOM   5041 HD11 LEU F   7      17.530  24.917 -10.368  1.00  0.00           H
ATOM   5042 HD12 LEU F   7      18.652  23.594 -10.059  1.00  0.00           H
ATOM   5043 HD13 LEU F   7      17.126  23.288 -10.943  1.00  0.00           H
ATOM   5044  N   PHE F   8      18.778  21.819  -6.304  1.00  0.00           N
ATOM   5045  CA  PHE F   8      19.675  22.486  -5.360  1.00  0.00           C
ATOM   5046  C   PHE F   8      20.836  21.592  -4.994  1.00  0.00           C
ATOM   5047  O   PHE F   8      21.028  21.340  -3.818  1.00  0.00           O
ATOM   5048  CB  PHE F   8      18.857  23.024  -4.153  1.00  0.00           C
ATOM   5049  CG  PHE F   8      17.798  24.015  -4.658  1.00  0.00           C
ATOM   5050  CD1 PHE F   8      16.425  23.754  -4.604  1.00  0.00           C
ATOM   5051  CD2 PHE F   8      18.224  25.228  -5.200  1.00  0.00           C
ATOM   5052  CE1 PHE F   8      15.519  24.712  -5.073  1.00  0.00           C
ATOM   5053  CE2 PHE F   8      17.328  26.078  -5.850  1.00  0.00           C
ATOM   5054  CZ  PHE F   8      15.968  25.784  -5.842  1.00  0.00           C
ATOM   5055  HA  PHE F   8      20.125  23.370  -5.817  1.00  0.00           H
ATOM   5056  HB2 PHE F   8      18.366  22.195  -3.631  1.00  0.00           H
ATOM   5057  HN  PHE F   8      17.996  21.308  -5.943  1.00  0.00           H
ATOM   5058  HD2 PHE F   8      19.259  25.515  -5.134  1.00  0.00           H
ATOM   5059  HE2 PHE F   8      17.686  26.959  -6.355  1.00  0.00           H
ATOM   5060  HZ  PHE F   8      15.274  26.376  -6.424  1.00  0.00           H
ATOM   5061  HE1 PHE F   8      14.467  24.648  -4.849  1.00  0.00           H
ATOM   5062  HD1 PHE F   8      16.054  22.817  -4.208  1.00  0.00           H
[truncated: 69,367 more chars]
