# Supplementary material for: Hydrophobin Film Structure for HFBI and HFBII and Mechanism for Accelerated Film Formation
Source: PLoS Comput Biol. 2014 Jul 31;10(7):e1003745. doi: 10.1371/journal.pcbi.1003745 (PMC4117420; doi:10.1371/journal.pcbi.1003745)
Supplement: Dataset S1 — A .zip file, “Dataset_S1.zip” containing files: “HFBI_A_raw.pdb” P6 hexamer structure α for HFBI raw fit, “HFBI_A_exfit.pdb” P6 hexamer structure α for HFBI fit to experimental lattice parameters, “HFBI_B_raw.pdb” P6 hexamer structure β for HFBI raw fit, “HFBI_B_exfit.pdb” P6 hexamer structure β for HFBI fit to experimental lattice parameters, “HFBII_raw.pdb” P6 hexamer structure for HFBII raw fit, “HFBII_exfit.pdb” P6 hexamer structure for HFBII fit to experimental lattice parameters, “HFBI_3_trimer.pdb” Low density P3 trimer structure for HFBI, “HFBII_3_trimer.pdb” Low density P3 trimer structure for HFBII. (ZIP) [file pcbi.1003745.s001.zip › PDB_structures/HFBII_raw.pdb]

 18mer minimized HFB 1B final
 number proteins =            6
ATOM      1  N   ALA A   1      -0.716  40.015   0.757  1.00  0.00           N
ATOM      2  H3  ALA A   1      -0.684  40.849   0.069  1.00  0.00           H
ATOM      3  H1  ALA A   1       0.265  39.563   0.775  1.00  0.00           H
ATOM      4  H2  ALA A   1      -1.366  39.283   0.298  1.00  0.00           H
ATOM      5  CA  ALA A   1      -1.217  40.429   2.091  1.00  0.00           C
ATOM      6  C   ALA A   1      -0.393  41.536   2.709  1.00  0.00           C
ATOM      7  O   ALA A   1      -0.944  42.587   2.990  1.00  0.00           O
ATOM      8  CB  ALA A   1      -1.287  39.234   3.071  1.00  0.00           C
ATOM      9  HA  ALA A   1      -2.245  40.800   1.942  1.00  0.00           H
ATOM     10  HB1 ALA A   1      -1.818  39.522   3.987  1.00  0.00           H
ATOM     11  HB2 ALA A   1      -1.836  38.426   2.580  1.00  0.00           H
ATOM     12  HB3 ALA A   1      -0.295  38.856   3.349  1.00  0.00           H
ATOM     13  N   VAL A   2       0.930  41.325   2.909  1.00  0.00           N
ATOM     14  CA  VAL A   2       1.804  42.390   3.394  1.00  0.00           C
ATOM     15  C   VAL A   2       1.898  43.503   2.369  1.00  0.00           C
ATOM     16  O   VAL A   2       2.485  44.521   2.699  1.00  0.00           O
ATOM     17  CB  VAL A   2       3.216  41.892   3.834  1.00  0.00           C
ATOM     18  CG1 VAL A   2       3.130  40.935   5.055  1.00  0.00           C
ATOM     19  CG2 VAL A   2       3.996  41.213   2.675  1.00  0.00           C
ATOM     20  HA  VAL A   2       1.341  42.831   4.291  1.00  0.00           H
ATOM     21  HB  VAL A   2       3.792  42.782   4.150  1.00  0.00           H
ATOM     22  HN  VAL A   2       1.348  40.465   2.654  1.00  0.00           H
ATOM     23 HG11 VAL A   2       4.137  40.598   5.342  1.00  0.00           H
ATOM     24 HG12 VAL A   2       2.681  41.444   5.918  1.00  0.00           H
ATOM     25 HG13 VAL A   2       2.517  40.052   4.824  1.00  0.00           H
ATOM     26 HG21 VAL A   2       5.071  41.183   2.912  1.00  0.00           H
ATOM     27 HG22 VAL A   2       3.665  40.178   2.504  1.00  0.00           H
ATOM     28 HG23 VAL A   2       3.847  41.775   1.743  1.00  0.00           H
ATOM     29  N   CYS A   3       1.320  43.354   1.149  1.00  0.00           N
ATOM     30  CA  CYS A   3       1.153  44.476   0.227  1.00  0.00           C
ATOM     31  C   CYS A   3      -0.277  44.482  -0.273  1.00  0.00           C
ATOM     32  O   CYS A   3      -0.852  43.405  -0.276  1.00  0.00           O
ATOM     33  CB  CYS A   3       2.127  44.252  -0.953  1.00  0.00           C
ATOM     34  SG  CYS A   3       3.798  44.156  -0.259  1.00  0.00           S
ATOM     35  HA  CYS A   3       1.372  45.430   0.726  1.00  0.00           H
ATOM     36  HB2 CYS A   3       1.900  43.308  -1.472  1.00  0.00           H
ATOM     37  HN  CYS A   3       0.978  42.476   0.820  1.00  0.00           H
ATOM     38  HG1 CYS A   3       4.293  44.146  -1.134  1.00  0.00           H
ATOM     39  HB3 CYS A   3       2.090  45.076  -1.675  1.00  0.00           H
ATOM     40  N   PRO A   4      -0.909  45.608  -0.698  1.00  0.00           N
ATOM     41  CA  PRO A   4      -2.289  45.535  -1.171  1.00  0.00           C
ATOM     42  C   PRO A   4      -2.357  44.914  -2.547  1.00  0.00           C
ATOM     43  O   PRO A   4      -1.336  44.464  -3.043  1.00  0.00           O
ATOM     44  CB  PRO A   4      -2.623  47.047  -1.212  1.00  0.00           C
ATOM     45  CG  PRO A   4      -1.271  47.683  -1.595  1.00  0.00           C
ATOM     46  CD  PRO A   4      -0.278  46.922  -0.682  1.00  0.00           C
ATOM     47  HA  PRO A   4      -2.947  44.994  -0.471  1.00  0.00           H
ATOM     48  HD3 PRO A   4      -0.298  47.331   0.341  1.00  0.00           H
ATOM     49  HD2 PRO A   4       0.747  46.964  -1.072  1.00  0.00           H
ATOM     50  HG3 PRO A   4      -1.224  48.774  -1.479  1.00  0.00           H
ATOM     51  HG2 PRO A   4      -1.099  47.455  -2.657  1.00  0.00           H
ATOM     52  HB2 PRO A   4      -3.416  47.308  -1.926  1.00  0.00           H
ATOM     53  HB3 PRO A   4      -2.916  47.385  -0.204  1.00  0.00           H
ATOM     54  N   THR A   5      -3.555  44.873  -3.177  1.00  0.00           N
ATOM     55  CA  THR A   5      -3.676  44.275  -4.505  1.00  0.00           C
ATOM     56  C   THR A   5      -3.285  45.254  -5.588  1.00  0.00           C
ATOM     57  O   THR A   5      -3.229  46.445  -5.330  1.00  0.00           O
ATOM     58  CB  THR A   5      -5.156  43.892  -4.791  1.00  0.00           C
ATOM     59  OG1 THR A   5      -5.959  45.069  -4.591  1.00  0.00           O
ATOM     60  CG2 THR A   5      -5.627  42.735  -3.877  1.00  0.00           C
ATOM     61  HA  THR A   5      -3.049  43.370  -4.574  1.00  0.00           H
ATOM     62  HB  THR A   5      -5.257  43.559  -5.837  1.00  0.00           H
ATOM     63  HG1 THR A   5      -6.876  44.922  -4.794  1.00  0.00           H
ATOM     64  HN  THR A   5      -4.376  45.266  -2.760  1.00  0.00           H
ATOM     65 HG23 THR A   5      -5.503  43.005  -2.819  1.00  0.00           H
ATOM     66 HG21 THR A   5      -6.686  42.498  -4.058  1.00  0.00           H
ATOM     67 HG22 THR A   5      -5.022  41.842  -4.100  1.00  0.00           H
ATOM     68  N   GLY A   6      -3.058  44.745  -6.822  1.00  0.00           N
ATOM     69  CA  GLY A   6      -2.952  45.629  -7.975  1.00  0.00           C
ATOM     70  C   GLY A   6      -1.685  46.445  -7.958  1.00  0.00           C
ATOM     71  O   GLY A   6      -0.644  45.898  -8.288  1.00  0.00           O
ATOM     72  HN  GLY A   6      -3.029  43.754  -6.982  1.00  0.00           H
ATOM     73  HA2 GLY A   6      -2.949  45.041  -8.907  1.00  0.00           H
ATOM     74  HA3 GLY A   6      -3.845  46.274  -8.017  1.00  0.00           H
ATOM     75  N   LEU A   7      -1.750  47.751  -7.605  1.00  0.00           N
ATOM     76  CA  LEU A   7      -0.586  48.612  -7.806  1.00  0.00           C
ATOM     77  C   LEU A   7       0.589  48.102  -7.002  1.00  0.00           C
ATOM     78  O   LEU A   7       1.513  47.583  -7.607  1.00  0.00           O
ATOM     79  CB  LEU A   7      -0.912  50.110  -7.537  1.00  0.00           C
ATOM     80  CG  LEU A   7       0.312  51.066  -7.653  1.00  0.00           C
ATOM     81  CD1 LEU A   7       1.014  50.964  -9.035  1.00  0.00           C
ATOM     82  CD2 LEU A   7      -0.149  52.532  -7.416  1.00  0.00           C
ATOM     83  HA  LEU A   7      -0.337  48.532  -8.878  1.00  0.00           H
ATOM     84  HB2 LEU A   7      -1.687  50.429  -8.253  1.00  0.00           H
ATOM     85  HN  LEU A   7      -2.602  48.161  -7.276  1.00  0.00           H
ATOM     86  HG  LEU A   7       1.046  50.803  -6.872  1.00  0.00           H
ATOM     87  HB3 LEU A   7      -1.341  50.210  -6.527  1.00  0.00           H
ATOM     88 HD21 LEU A   7       0.717  53.212  -7.387  1.00  0.00           H
ATOM     89 HD22 LEU A   7      -0.821  52.858  -8.225  1.00  0.00           H
ATOM     90 HD23 LEU A   7      -0.692  52.621  -6.464  1.00  0.00           H
ATOM     91 HD11 LEU A   7       1.796  51.732  -9.112  1.00  0.00           H
ATOM     92 HD12 LEU A   7       1.496  49.985  -9.176  1.00  0.00           H
ATOM     93 HD13 LEU A   7       0.289  51.123  -9.848  1.00  0.00           H
ATOM     94  N   PHE A   8       0.579  48.230  -5.655  1.00  0.00           N
ATOM     95  CA  PHE A   8       1.713  47.766  -4.857  1.00  0.00           C
ATOM     96  C   PHE A   8       1.412  46.344  -4.453  1.00  0.00           C
ATOM     97  O   PHE A   8       0.772  46.161  -3.434  1.00  0.00           O
ATOM     98  CB  PHE A   8       1.929  48.692  -3.629  1.00  0.00           C
ATOM     99  CG  PHE A   8       2.108  50.139  -4.104  1.00  0.00           C
ATOM    100  CD1 PHE A   8       1.068  51.070  -4.005  1.00  0.00           C
ATOM    101  CD2 PHE A   8       3.334  50.537  -4.645  1.00  0.00           C
ATOM    102  CE1 PHE A   8       1.262  52.391  -4.418  1.00  0.00           C
ATOM    103  CE2 PHE A   8       3.510  51.844  -5.105  1.00  0.00           C
ATOM    104  CZ  PHE A   8       2.477  52.776  -4.990  1.00  0.00           C
ATOM    105  HA  PHE A   8       2.651  47.802  -5.433  1.00  0.00           H
ATOM    106  HB2 PHE A   8       1.074  48.646  -2.941  1.00  0.00           H
ATOM    107  HN  PHE A   8      -0.218  48.596  -5.172  1.00  0.00           H
ATOM    108  HD2 PHE A   8       4.152  49.830  -4.707  1.00  0.00           H
ATOM    109  HE2 PHE A   8       4.453  52.133  -5.549  1.00  0.00           H
ATOM    110  HZ  PHE A   8       2.620  53.793  -5.342  1.00  0.00           H
ATOM    111  HE1 PHE A   8       0.468  53.122  -4.294  1.00  0.00           H
ATOM    112  HD1 PHE A   8       0.103  50.773  -3.607  1.00  0.00           H
ATOM    113  HB3 PHE A   8       2.824  48.373  -3.073  1.00  0.00           H
ATOM    114  N   SER A   9       1.837  45.319  -5.227  1.00  0.00           N
ATOM    115  CA  SER A   9       1.505  43.937  -4.881  1.00  0.00           C
ATOM    116  C   SER A   9       2.739  43.064  -4.871  1.00  0.00           C
ATOM    117  O   SER A   9       2.682  41.967  -5.404  1.00  0.00           O
ATOM    118  CB  SER A   9       0.431  43.470  -5.895  1.00  0.00           C
ATOM    119  OG  SER A   9       0.989  43.553  -7.217  1.00  0.00           O
ATOM    120  HA  SER A   9       1.083  43.838  -3.869  1.00  0.00           H
ATOM    121  HB2 SER A   9       0.111  42.439  -5.671  1.00  0.00           H
ATOM    122  HN  SER A   9       2.335  45.483  -6.077  1.00  0.00           H
ATOM    123  HG1 SER A   9       0.370  43.298  -7.893  1.00  0.00           H
ATOM    124  HB3 SER A   9      -0.445  44.138  -5.816  1.00  0.00           H
ATOM    125  N   ASN A  10       3.856  43.531  -4.260  1.00  0.00           N
ATOM    126  CA  ASN A  10       5.081  42.728  -4.224  1.00  0.00           C
ATOM    127  C   ASN A  10       5.974  43.167  -3.076  1.00  0.00           C
ATOM    128  O   ASN A  10       6.567  44.221  -3.243  1.00  0.00           O
ATOM    129  CB  ASN A  10       5.876  42.895  -5.547  1.00  0.00           C
ATOM    130  CG  ASN A  10       5.077  42.426  -6.739  1.00  0.00           C
ATOM    131  OD1 ASN A  10       5.182  41.265  -7.095  1.00  0.00           O
ATOM    132  ND2 ASN A  10       4.260  43.297  -7.369  1.00  0.00           N
ATOM    133  HA  ASN A  10       4.823  41.664  -4.150  1.00  0.00           H
ATOM    134  HB2 ASN A  10       6.159  43.948  -5.690  1.00  0.00           H
ATOM    135  HN  ASN A  10       3.871  44.445  -3.850  1.00  0.00           H
ATOM    136  HB3 ASN A  10       6.805  42.307  -5.482  1.00  0.00           H
ATOM    137 HD22 ASN A  10       3.723  42.998  -8.160  1.00  0.00           H
ATOM    138 HD21 ASN A  10       4.174  44.239  -7.053  1.00  0.00           H
ATOM    139  N   PRO A  11       6.136  42.479  -1.914  1.00  0.00           N
ATOM    140  CA  PRO A  11       7.033  43.002  -0.890  1.00  0.00           C
ATOM    141  C   PRO A  11       8.479  42.904  -1.310  1.00  0.00           C
ATOM    142  O   PRO A  11       9.153  41.973  -0.901  1.00  0.00           O
ATOM    143  CB  PRO A  11       6.677  42.091   0.311  1.00  0.00           C
ATOM    144  CG  PRO A  11       6.162  40.789  -0.340  1.00  0.00           C
ATOM    145  CD  PRO A  11       5.388  41.269  -1.589  1.00  0.00           C
ATOM    146  HA  PRO A  11       6.812  44.049  -0.639  1.00  0.00           H
ATOM    147  HD3 PRO A  11       4.346  41.522  -1.340  1.00  0.00           H
ATOM    148  HD2 PRO A  11       5.403  40.473  -2.343  1.00  0.00           H
ATOM    149  HG3 PRO A  11       5.541  40.175   0.332  1.00  0.00           H
ATOM    150  HG2 PRO A  11       7.037  40.194  -0.652  1.00  0.00           H
ATOM    151  HB2 PRO A  11       7.514  41.902   0.999  1.00  0.00           H
ATOM    152  HB3 PRO A  11       5.870  42.566   0.884  1.00  0.00           H
ATOM    153  N   LEU A  12       8.986  43.873  -2.107  1.00  0.00           N
ATOM    154  CA  LEU A  12      10.422  43.919  -2.365  1.00  0.00           C
ATOM    155  C   LEU A  12      11.043  44.655  -1.201  1.00  0.00           C
ATOM    156  O   LEU A  12      10.436  45.621  -0.764  1.00  0.00           O
ATOM    157  CB  LEU A  12      10.802  44.674  -3.666  1.00  0.00           C
ATOM    158  CG  LEU A  12      10.204  44.090  -4.980  1.00  0.00           C
ATOM    159  CD1 LEU A  12      10.594  45.030  -6.156  1.00  0.00           C
ATOM    160  CD2 LEU A  12      10.715  42.654  -5.268  1.00  0.00           C
ATOM    161  HA  LEU A  12      10.825  42.901  -2.427  1.00  0.00           H
ATOM    162  HB2 LEU A  12      10.468  45.712  -3.554  1.00  0.00           H
ATOM    163  HN  LEU A  12       8.416  44.627  -2.434  1.00  0.00           H
ATOM    164  HG  LEU A  12       9.106  44.047  -4.902  1.00  0.00           H
ATOM    165  HB3 LEU A  12      11.896  44.698  -3.760  1.00  0.00           H
ATOM    166 HD21 LEU A  12      10.340  42.307  -6.239  1.00  0.00           H
ATOM    167 HD22 LEU A  12      11.815  42.642  -5.299  1.00  0.00           H
ATOM    168 HD23 LEU A  12      10.363  41.945  -4.507  1.00  0.00           H
ATOM    169 HD11 LEU A  12      10.172  44.697  -7.113  1.00  0.00           H
ATOM    170 HD12 LEU A  12      10.229  46.050  -5.964  1.00  0.00           H
ATOM    171 HD13 LEU A  12      11.688  45.058  -6.266  1.00  0.00           H
ATOM    172  N   CYS A  13      12.230  44.245  -0.691  1.00  0.00           N
ATOM    173  CA  CYS A  13      12.880  45.029   0.360  1.00  0.00           C
ATOM    174  C   CYS A  13      13.737  46.044  -0.344  1.00  0.00           C
ATOM    175  O   CYS A  13      14.204  45.708  -1.421  1.00  0.00           O
ATOM    176  CB  CYS A  13      13.796  44.195   1.292  1.00  0.00           C
ATOM    177  SG  CYS A  13      12.907  42.675   1.747  1.00  0.00           S
ATOM    178  HA  CYS A  13      12.121  45.512   0.992  1.00  0.00           H
ATOM    179  HB2 CYS A  13      14.727  43.929   0.773  1.00  0.00           H
ATOM    180  HN  CYS A  13      12.727  43.464  -1.074  1.00  0.00           H
ATOM    181  HG1 CYS A  13      13.642  42.229   2.273  1.00  0.00           H
ATOM    182  HB3 CYS A  13      14.059  44.763   2.200  1.00  0.00           H
ATOM    183  N   CYS A  14      13.971  47.258   0.208  1.00  0.00           N
ATOM    184  CA  CYS A  14      14.838  48.208  -0.490  1.00  0.00           C
ATOM    185  C   CYS A  14      15.648  49.018   0.498  1.00  0.00           C
ATOM    186  O   CYS A  14      15.219  49.148   1.633  1.00  0.00           O
ATOM    187  CB  CYS A  14      14.022  49.098  -1.465  1.00  0.00           C
ATOM    188  SG  CYS A  14      12.588  48.197  -2.159  1.00  0.00           S
ATOM    189  HA  CYS A  14      15.576  47.633  -1.068  1.00  0.00           H
ATOM    190  HB2 CYS A  14      13.679  49.995  -0.933  1.00  0.00           H
ATOM    191  HN  CYS A  14      13.550  47.534   1.075  1.00  0.00           H
ATOM    192  HG1 CYS A  14      12.200  48.941  -2.719  1.00  0.00           H
ATOM    193  HB3 CYS A  14      14.639  49.420  -2.313  1.00  0.00           H
ATOM    194  N   ALA A  15      16.829  49.548   0.095  1.00  0.00           N
ATOM    195  CA  ALA A  15      17.717  50.197   1.060  1.00  0.00           C
ATOM    196  C   ALA A  15      17.004  51.290   1.819  1.00  0.00           C
ATOM    197  O   ALA A  15      17.040  51.287   3.040  1.00  0.00           O
ATOM    198  CB  ALA A  15      18.978  50.787   0.375  1.00  0.00           C
ATOM    199  HA  ALA A  15      18.062  49.436   1.778  1.00  0.00           H
ATOM    200  HB1 ALA A  15      19.611  51.298   1.118  1.00  0.00           H
ATOM    201  HB2 ALA A  15      19.568  49.980  -0.087  1.00  0.00           H
ATOM    202  HB3 ALA A  15      18.699  51.509  -0.407  1.00  0.00           H
ATOM    203  HN  ALA A  15      17.138  49.451  -0.853  1.00  0.00           H
ATOM    204  N   THR A  16      16.360  52.234   1.100  1.00  0.00           N
ATOM    205  CA  THR A  16      15.716  53.370   1.757  1.00  0.00           C
ATOM    206  C   THR A  16      14.599  53.843   0.859  1.00  0.00           C
ATOM    207  O   THR A  16      14.825  53.854  -0.341  1.00  0.00           O
ATOM    208  CB  THR A  16      16.764  54.495   1.963  1.00  0.00           C
ATOM    209  OG1 THR A  16      17.768  53.996   2.867  1.00  0.00           O
ATOM    210  CG2 THR A  16      16.124  55.793   2.525  1.00  0.00           C
ATOM    211  HA  THR A  16      15.301  53.070   2.733  1.00  0.00           H
ATOM    212  HB  THR A  16      17.230  54.717   0.986  1.00  0.00           H
ATOM    213  HG1 THR A  16      18.476  54.615   3.012  1.00  0.00           H
ATOM    214  HN  THR A  16      16.350  52.196   0.098  1.00  0.00           H
ATOM    215 HG23 THR A  16      15.618  55.586   3.479  1.00  0.00           H
ATOM    216 HG21 THR A  16      16.899  56.556   2.698  1.00  0.00           H
ATOM    217 HG22 THR A  16      15.390  56.208   1.818  1.00  0.00           H
ATOM    218  N   ASN A  17      13.411  54.219   1.391  1.00  0.00           N
ATOM    219  CA  ASN A  17      12.325  54.630   0.505  1.00  0.00           C
ATOM    220  C   ASN A  17      12.464  56.116   0.250  1.00  0.00           C
ATOM    221  O   ASN A  17      12.867  56.827   1.157  1.00  0.00           O
ATOM    222  CB  ASN A  17      10.932  54.220   1.057  1.00  0.00           C
ATOM    223  CG  ASN A  17       9.894  54.102  -0.043  1.00  0.00           C
ATOM    224  OD1 ASN A  17      10.051  54.719  -1.085  1.00  0.00           O
ATOM    225  ND2 ASN A  17       8.806  53.321   0.152  1.00  0.00           N
ATOM    226  HA  ASN A  17      12.437  54.076  -0.440  1.00  0.00           H
ATOM    227  HB2 ASN A  17      11.040  53.243   1.549  1.00  0.00           H
ATOM    228  HN  ASN A  17      13.256  54.249   2.380  1.00  0.00           H
ATOM    229  HB3 ASN A  17      10.611  54.930   1.831  1.00  0.00           H
ATOM    230 HD22 ASN A  17       8.124  53.224  -0.576  1.00  0.00           H
ATOM    231 HD21 ASN A  17       8.651  52.849   1.020  1.00  0.00           H
ATOM    232  N   VAL A  18      12.149  56.597  -0.974  1.00  0.00           N
ATOM    233  CA  VAL A  18      12.305  58.015  -1.303  1.00  0.00           C
ATOM    234  C   VAL A  18      11.019  58.644  -0.828  1.00  0.00           C
ATOM    235  O   VAL A  18      10.092  58.772  -1.613  1.00  0.00           O
ATOM    236  CB  VAL A  18      12.577  58.202  -2.828  1.00  0.00           C
ATOM    237  CG1 VAL A  18      12.539  59.676  -3.315  1.00  0.00           C
ATOM    238  CG2 VAL A  18      13.914  57.528  -3.237  1.00  0.00           C
ATOM    239  HA  VAL A  18      13.165  58.450  -0.768  1.00  0.00           H
ATOM    240  HB  VAL A  18      11.779  57.698  -3.372  1.00  0.00           H
ATOM    241  HN  VAL A  18      11.744  55.994  -1.659  1.00  0.00           H
ATOM    242 HG11 VAL A  18      12.588  59.717  -4.415  1.00  0.00           H
ATOM    243 HG12 VAL A  18      11.623  60.195  -2.997  1.00  0.00           H
ATOM    244 HG13 VAL A  18      13.403  60.215  -2.923  1.00  0.00           H
ATOM    245 HG21 VAL A  18      14.079  57.612  -4.323  1.00  0.00           H
ATOM    246 HG22 VAL A  18      14.763  57.998  -2.717  1.00  0.00           H
ATOM    247 HG23 VAL A  18      13.893  56.462  -2.975  1.00  0.00           H
ATOM    248  N   LEU A  19      10.948  59.016   0.471  1.00  0.00           N
ATOM    249  CA  LEU A  19       9.717  59.588   1.009  1.00  0.00           C
ATOM    250  C   LEU A  19       8.561  58.654   0.741  1.00  0.00           C
ATOM    251  O   LEU A  19       7.490  59.129   0.415  1.00  0.00           O
ATOM    252  CB  LEU A  19       9.470  61.010   0.434  1.00  0.00           C
ATOM    253  CG  LEU A  19      10.740  61.909   0.452  1.00  0.00           C
ATOM    254  CD1 LEU A  19      10.439  63.291  -0.180  1.00  0.00           C
ATOM    255  CD2 LEU A  19      11.350  62.092   1.868  1.00  0.00           C
ATOM    256  HA  LEU A  19       9.777  59.665   2.106  1.00  0.00           H
ATOM    257  HB2 LEU A  19       9.132  60.919  -0.611  1.00  0.00           H
ATOM    258  HN  LEU A  19      11.726  58.891   1.092  1.00  0.00           H
ATOM    259  HG  LEU A  19      11.496  61.427  -0.186  1.00  0.00           H
ATOM    260  HB3 LEU A  19       8.657  61.482   1.003  1.00  0.00           H
ATOM    261 HD21 LEU A  19      10.597  62.482   2.569  1.00  0.00           H
ATOM    262 HD22 LEU A  19      12.201  62.790   1.838  1.00  0.00           H
ATOM    263 HD23 LEU A  19      11.729  61.135   2.245  1.00  0.00           H
ATOM    264 HD11 LEU A  19      11.334  63.916  -0.207  1.00  0.00           H
ATOM    265 HD12 LEU A  19      10.102  63.157  -1.213  1.00  0.00           H
ATOM    266 HD13 LEU A  19       9.674  63.830   0.390  1.00  0.00           H
ATOM    267  N   ASP A  20       8.760  57.323   0.852  1.00  0.00           N
ATOM    268  CA  ASP A  20       7.689  56.356   0.588  1.00  0.00           C
ATOM    269  C   ASP A  20       7.429  56.109  -0.888  1.00  0.00           C
ATOM    270  O   ASP A  20       6.907  55.045  -1.183  1.00  0.00           O
ATOM    271  CB  ASP A  20       6.335  56.653   1.293  1.00  0.00           C
ATOM    272  CG  ASP A  20       6.573  57.236   2.663  1.00  0.00           C
ATOM    273  OD1 ASP A  20       7.460  56.707   3.384  1.00  0.00           O
ATOM    274  OD2 ASP A  20       5.881  58.225   3.028  1.00  0.00           O
ATOM    275  HA  ASP A  20       8.000  55.415   1.063  1.00  0.00           H
ATOM    276  HB2 ASP A  20       5.727  57.324   0.673  1.00  0.00           H
ATOM    277  HN  ASP A  20       9.664  56.976   1.106  1.00  0.00           H
ATOM    278  HB3 ASP A  20       5.745  55.729   1.411  1.00  0.00           H
ATOM    279  N   LEU A  21       7.729  57.036  -1.834  1.00  0.00           N
ATOM    280  CA  LEU A  21       7.218  56.886  -3.203  1.00  0.00           C
ATOM    281  C   LEU A  21       8.074  55.913  -3.988  1.00  0.00           C
ATOM    282  O   LEU A  21       7.568  54.872  -4.368  1.00  0.00           O
ATOM    283  CB  LEU A  21       7.066  58.244  -3.974  1.00  0.00           C
ATOM    284  CG  LEU A  21       5.662  58.483  -4.615  1.00  0.00           C
ATOM    285  CD1 LEU A  21       5.575  59.917  -5.214  1.00  0.00           C
ATOM    286  CD2 LEU A  21       5.333  57.443  -5.718  1.00  0.00           C
ATOM    287  HA  LEU A  21       6.206  56.463  -3.104  1.00  0.00           H
ATOM    288  HB2 LEU A  21       7.257  59.078  -3.285  1.00  0.00           H
ATOM    289  HN  LEU A  21       8.267  57.847  -1.618  1.00  0.00           H
ATOM    290  HG  LEU A  21       4.887  58.382  -3.838  1.00  0.00           H
ATOM    291  HB3 LEU A  21       7.813  58.329  -4.775  1.00  0.00           H
ATOM    292 HD21 LEU A  21       4.333  57.634  -6.136  1.00  0.00           H
ATOM    293 HD22 LEU A  21       6.068  57.511  -6.532  1.00  0.00           H
ATOM    294 HD23 LEU A  21       5.339  56.423  -5.309  1.00  0.00           H
ATOM    295 HD11 LEU A  21       4.567  60.108  -5.613  1.00  0.00           H
ATOM    296 HD12 LEU A  21       5.790  60.682  -4.451  1.00  0.00           H
ATOM    297 HD13 LEU A  21       6.302  60.033  -6.032  1.00  0.00           H
ATOM    298  N   ILE A  22       9.359  56.233  -4.260  1.00  0.00           N
ATOM    299  CA  ILE A  22      10.220  55.381  -5.097  1.00  0.00           C
ATOM    300  C   ILE A  22      11.186  54.615  -4.213  1.00  0.00           C
ATOM    301  O   ILE A  22      11.593  55.185  -3.217  1.00  0.00           O
ATOM    302  CB  ILE A  22      11.015  56.233  -6.138  1.00  0.00           C
ATOM    303  CG1 ILE A  22      10.149  57.325  -6.842  1.00  0.00           C
ATOM    304  CG2 ILE A  22      11.753  55.348  -7.182  1.00  0.00           C
ATOM    305  HA  ILE A  22       9.608  54.660  -5.659  1.00  0.00           H
ATOM    306  HB  ILE A  22      11.803  56.778  -5.591  1.00  0.00           H
ATOM    307  CD  ILE A  22       8.880  56.781  -7.551  1.00  0.00           C
ATOM    308  HD3 ILE A  22       8.221  56.276  -6.833  1.00  0.00           H
ATOM    309  HD2 ILE A  22       9.139  56.076  -8.354  1.00  0.00           H
ATOM    310  HD1 ILE A  22       8.321  57.616  -8.001  1.00  0.00           H
ATOM    311  HN  ILE A  22       9.726  57.077  -3.881  1.00  0.00           H
ATOM    312 HG12 ILE A  22       9.838  58.080  -6.105  1.00  0.00           H
ATOM    313 HG13 ILE A  22      10.766  57.851  -7.589  1.00  0.00           H
ATOM    314 HG21 ILE A  22      12.352  55.971  -7.864  1.00  0.00           H
ATOM    315 HG22 ILE A  22      12.437  54.654  -6.678  1.00  0.00           H
ATOM    316 HG23 ILE A  22      11.047  54.761  -7.785  1.00  0.00           H
ATOM    317  N   GLY A  23      11.586  53.355  -4.520  1.00  0.00           N
ATOM    318  CA  GLY A  23      12.552  52.641  -3.675  1.00  0.00           C
ATOM    319  C   GLY A  23      13.963  52.765  -4.202  1.00  0.00           C
ATOM    320  O   GLY A  23      14.128  53.292  -5.290  1.00  0.00           O
ATOM    321  HN  GLY A  23      11.254  52.896  -5.344  1.00  0.00           H
ATOM    322  HA2 GLY A  23      12.517  52.992  -2.633  1.00  0.00           H
ATOM    323  HA3 GLY A  23      12.312  51.568  -3.660  1.00  0.00           H
ATOM    324  N   VAL A  24      14.982  52.272  -3.451  1.00  0.00           N
ATOM    325  CA  VAL A  24      16.373  52.304  -3.920  1.00  0.00           C
ATOM    326  C   VAL A  24      17.001  50.945  -3.688  1.00  0.00           C
ATOM    327  O   VAL A  24      16.803  50.415  -2.607  1.00  0.00           O
ATOM    328  CB  VAL A  24      17.190  53.380  -3.150  1.00  0.00           C
ATOM    329  CG1 VAL A  24      18.653  53.455  -3.670  1.00  0.00           C
ATOM    330  CG2 VAL A  24      16.500  54.764  -3.258  1.00  0.00           C
ATOM    331  HA  VAL A  24      16.412  52.542  -4.995  1.00  0.00           H
ATOM    332  HB  VAL A  24      17.219  53.103  -2.082  1.00  0.00           H
ATOM    333  HN  VAL A  24      14.808  51.889  -2.542  1.00  0.00           H
ATOM    334 HG11 VAL A  24      19.214  54.226  -3.119  1.00  0.00           H
ATOM    335 HG12 VAL A  24      19.171  52.495  -3.532  1.00  0.00           H
ATOM    336 HG13 VAL A  24      18.666  53.712  -4.740  1.00  0.00           H
ATOM    337 HG21 VAL A  24      17.075  55.531  -2.718  1.00  0.00           H
ATOM    338 HG22 VAL A  24      16.403  55.071  -4.311  1.00  0.00           H
ATOM    339 HG23 VAL A  24      15.497  54.712  -2.811  1.00  0.00           H
ATOM    340  N   ASP A  25      17.752  50.368  -4.657  1.00  0.00           N
ATOM    341  CA  ASP A  25      18.289  49.015  -4.496  1.00  0.00           C
ATOM    342  C   ASP A  25      17.180  48.085  -4.062  1.00  0.00           C
ATOM    343  O   ASP A  25      17.201  47.648  -2.924  1.00  0.00           O
ATOM    344  CB  ASP A  25      19.486  49.031  -3.506  1.00  0.00           C
ATOM    345  CG  ASP A  25      20.019  47.647  -3.223  1.00  0.00           C
ATOM    346  OD1 ASP A  25      19.871  46.746  -4.094  1.00  0.00           O
ATOM    347  OD2 ASP A  25      20.591  47.446  -2.117  1.00  0.00           O
ATOM    348  HA  ASP A  25      18.663  48.642  -5.465  1.00  0.00           H
ATOM    349  HB2 ASP A  25      20.297  49.645  -3.927  1.00  0.00           H
ATOM    350  HN  ASP A  25      17.967  50.856  -5.504  1.00  0.00           H
ATOM    351  HB3 ASP A  25      19.173  49.490  -2.558  1.00  0.00           H
ATOM    352  N   CYS A  26      16.205  47.781  -4.953  1.00  0.00           N
ATOM    353  CA  CYS A  26      15.092  46.910  -4.571  1.00  0.00           C
ATOM    354  C   CYS A  26      15.507  45.453  -4.653  1.00  0.00           C
ATOM    355  O   CYS A  26      16.378  45.155  -5.454  1.00  0.00           O
ATOM    356  CB  CYS A  26      13.830  47.206  -5.421  1.00  0.00           C
ATOM    357  SG  CYS A  26      13.507  49.004  -5.409  1.00  0.00           S
ATOM    358  HA  CYS A  26      14.827  47.139  -3.530  1.00  0.00           H
ATOM    359  HB2 CYS A  26      13.982  46.875  -6.459  1.00  0.00           H
ATOM    360  HN  CYS A  26      16.238  48.135  -5.889  1.00  0.00           H
ATOM    361  HG1 CYS A  26      12.669  49.007  -5.969  1.00  0.00           H
ATOM    362  HB3 CYS A  26      12.960  46.682  -4.997  1.00  0.00           H
ATOM    363  N   LYS A  27      14.929  44.551  -3.816  1.00  0.00           N
ATOM    364  CA  LYS A  27      15.445  43.183  -3.664  1.00  0.00           C
ATOM    365  C   LYS A  27      14.297  42.196  -3.504  1.00  0.00           C
ATOM    366  O   LYS A  27      13.238  42.643  -3.099  1.00  0.00           O
ATOM    367  CB  LYS A  27      16.343  43.176  -2.394  1.00  0.00           C
ATOM    368  CG  LYS A  27      17.516  44.199  -2.451  1.00  0.00           C
ATOM    369  CD  LYS A  27      18.231  44.423  -1.087  1.00  0.00           C
ATOM    370  CE  LYS A  27      19.166  43.283  -0.610  1.00  0.00           C
ATOM    371  NZ  LYS A  27      19.659  43.508   0.769  1.00  0.00           N
ATOM    372  HA  LYS A  27      16.046  42.881  -4.536  1.00  0.00           H
ATOM    373  HB2 LYS A  27      15.699  43.459  -1.551  1.00  0.00           H
ATOM    374  HN  LYS A  27      14.206  44.835  -3.184  1.00  0.00           H
ATOM    375  HG2 LYS A  27      18.236  43.938  -3.241  1.00  0.00           H
ATOM    376  HB3 LYS A  27      16.723  42.159  -2.219  1.00  0.00           H
ATOM    377  HD2 LYS A  27      18.857  45.329  -1.168  1.00  0.00           H
ATOM    378  HG3 LYS A  27      17.091  45.178  -2.705  1.00  0.00           H
ATOM    379  HE2 LYS A  27      18.623  42.330  -0.632  1.00  0.00           H
ATOM    380  HD3 LYS A  27      17.460  44.590  -0.321  1.00  0.00           H
ATOM    381  HZ1 LYS A  27      20.355  42.735   1.072  1.00  0.00           H
ATOM    382  HZ2 LYS A  27      20.172  44.455   0.866  1.00  0.00           H
ATOM    383  HZ3 LYS A  27      18.857  43.493   1.494  1.00  0.00           H
ATOM    384  HE3 LYS A  27      20.028  43.215  -1.296  1.00  0.00           H
ATOM    385  N   THR A  28      14.458  40.879  -3.807  1.00  0.00           N
ATOM    386  CA  THR A  28      13.326  39.933  -3.816  1.00  0.00           C
ATOM    387  C   THR A  28      13.386  38.926  -2.675  1.00  0.00           C
ATOM    388  O   THR A  28      14.331  38.153  -2.689  1.00  0.00           O
ATOM    389  CB  THR A  28      13.389  39.128  -5.146  1.00  0.00           C
ATOM    390  OG1 THR A  28      14.730  38.623  -5.288  1.00  0.00           O
ATOM    391  CG2 THR A  28      13.015  40.013  -6.365  1.00  0.00           C
ATOM    392  HA  THR A  28      12.362  40.460  -3.834  1.00  0.00           H
ATOM    393  HB  THR A  28      12.678  38.282  -5.100  1.00  0.00           H
ATOM    394  HG1 THR A  28      14.846  38.084  -6.064  1.00  0.00           H
ATOM    395  HN  THR A  28      15.358  40.524  -4.070  1.00  0.00           H
ATOM    396 HG23 THR A  28      13.621  40.929  -6.359  1.00  0.00           H
ATOM    397 HG21 THR A  28      13.196  39.471  -7.306  1.00  0.00           H
ATOM    398 HG22 THR A  28      11.952  40.292  -6.334  1.00  0.00           H
ATOM    399  N   PRO A  29      12.455  38.863  -1.680  1.00  0.00           N
ATOM    400  CA  PRO A  29      12.530  37.838  -0.642  1.00  0.00           C
ATOM    401  C   PRO A  29      12.713  36.391  -1.029  1.00  0.00           C
ATOM    402  O   PRO A  29      12.784  36.067  -2.204  1.00  0.00           O
ATOM    403  CB  PRO A  29      11.162  38.038   0.053  1.00  0.00           C
ATOM    404  CG  PRO A  29      10.900  39.549  -0.095  1.00  0.00           C
ATOM    405  CD  PRO A  29      11.400  39.857  -1.529  1.00  0.00           C
ATOM    406  HA  PRO A  29      13.347  38.103   0.040  1.00  0.00           H
ATOM    407  HD3 PRO A  29      11.777  40.888  -1.580  1.00  0.00           H
ATOM    408  HD2 PRO A  29      10.599  39.691  -2.267  1.00  0.00           H
ATOM    409  HG3 PRO A  29      11.513  40.092   0.644  1.00  0.00           H
ATOM    410  HG2 PRO A  29       9.841  39.796   0.074  1.00  0.00           H
ATOM    411  HB2 PRO A  29      10.384  37.490  -0.500  1.00  0.00           H
ATOM    412  HB3 PRO A  29      11.154  37.710   1.104  1.00  0.00           H
ATOM    413  N   THR A  30      12.800  35.527   0.012  1.00  0.00           N
ATOM    414  CA  THR A  30      13.135  34.116  -0.172  1.00  0.00           C
ATOM    415  C   THR A  30      12.529  33.310   0.955  1.00  0.00           C
ATOM    416  O   THR A  30      11.592  32.565   0.718  1.00  0.00           O
ATOM    417  CB  THR A  30      14.674  34.015  -0.070  1.00  0.00           C
ATOM    418  OG1 THR A  30      14.995  34.782   1.104  1.00  0.00           O
ATOM    419  CG2 THR A  30      15.353  34.588  -1.337  1.00  0.00           C
ATOM    420  HA  THR A  30      12.773  33.725  -1.136  1.00  0.00           H
ATOM    421  HB  THR A  30      14.969  32.958   0.051  1.00  0.00           H
ATOM    422  HG1 THR A  30      15.922  34.849   1.282  1.00  0.00           H
ATOM    423  HN  THR A  30      12.735  35.858   0.956  1.00  0.00           H
ATOM    424 HG23 THR A  30      15.259  35.683  -1.377  1.00  0.00           H
ATOM    425 HG21 THR A  30      16.419  34.323  -1.344  1.00  0.00           H
ATOM    426 HG22 THR A  30      14.878  34.158  -2.228  1.00  0.00           H
ATOM    427  N   ILE A  31      13.028  33.457   2.206  1.00  0.00           N
ATOM    428  CA  ILE A  31      12.290  32.893   3.326  1.00  0.00           C
ATOM    429  C   ILE A  31      11.035  33.729   3.365  1.00  0.00           C
ATOM    430  O   ILE A  31      11.094  34.895   3.004  1.00  0.00           O
ATOM    431  CB  ILE A  31      13.047  32.830   4.687  1.00  0.00           C
ATOM    432  CG1 ILE A  31      13.389  34.242   5.252  1.00  0.00           C
ATOM    433  CG2 ILE A  31      14.307  31.929   4.546  1.00  0.00           C
ATOM    434  HA  ILE A  31      12.012  31.856   3.066  1.00  0.00           H
ATOM    435  HB  ILE A  31      12.366  32.340   5.401  1.00  0.00           H
ATOM    436  CD  ILE A  31      13.923  34.214   6.709  1.00  0.00           C
ATOM    437  HD3 ILE A  31      14.904  33.721   6.769  1.00  0.00           H
ATOM    438  HD2 ILE A  31      13.216  33.686   7.368  1.00  0.00           H
ATOM    439  HD1 ILE A  31      14.042  35.244   7.081  1.00  0.00           H
ATOM    440  HN  ILE A  31      13.807  34.049   2.397  1.00  0.00           H
ATOM    441 HG12 ILE A  31      14.146  34.727   4.618  1.00  0.00           H
ATOM    442 HG13 ILE A  31      12.482  34.868   5.251  1.00  0.00           H
ATOM    443 HG21 ILE A  31      14.748  31.709   5.529  1.00  0.00           H
ATOM    444 HG22 ILE A  31      14.045  30.965   4.083  1.00  0.00           H
ATOM    445 HG23 ILE A  31      15.068  32.418   3.919  1.00  0.00           H
ATOM    446  N   ALA A  32       9.879  33.152   3.748  1.00  0.00           N
ATOM    447  CA  ALA A  32       8.628  33.871   3.535  1.00  0.00           C
ATOM    448  C   ALA A  32       8.546  35.140   4.352  1.00  0.00           C
ATOM    449  O   ALA A  32       9.327  35.305   5.276  1.00  0.00           O
ATOM    450  CB  ALA A  32       7.432  32.940   3.830  1.00  0.00           C
ATOM    451  HA  ALA A  32       8.576  34.146   2.467  1.00  0.00           H
ATOM    452  HB1 ALA A  32       6.493  33.475   3.662  1.00  0.00           H
ATOM    453  HB2 ALA A  32       7.473  32.058   3.174  1.00  0.00           H
ATOM    454  HB3 ALA A  32       7.454  32.603   4.872  1.00  0.00           H
ATOM    455  HN  ALA A  32       9.858  32.213   4.096  1.00  0.00           H
ATOM    456  N   VAL A  33       7.592  36.037   4.000  1.00  0.00           N
ATOM    457  CA  VAL A  33       7.402  37.298   4.719  1.00  0.00           C
ATOM    458  C   VAL A  33       5.964  37.294   5.193  1.00  0.00           C
ATOM    459  O   VAL A  33       5.187  38.177   4.871  1.00  0.00           O
ATOM    460  CB  VAL A  33       7.860  38.491   3.828  1.00  0.00           C
ATOM    461  CG1 VAL A  33       9.387  38.379   3.572  1.00  0.00           C
ATOM    462  CG2 VAL A  33       7.126  38.606   2.464  1.00  0.00           C
ATOM    463  HA  VAL A  33       8.002  37.337   5.644  1.00  0.00           H
ATOM    464  HB  VAL A  33       7.659  39.421   4.381  1.00  0.00           H
ATOM    465  HN  VAL A  33       6.974  35.849   3.235  1.00  0.00           H
ATOM    466 HG11 VAL A  33       9.747  39.233   2.977  1.00  0.00           H
ATOM    467 HG12 VAL A  33       9.933  38.361   4.526  1.00  0.00           H
ATOM    468 HG13 VAL A  33       9.615  37.451   3.027  1.00  0.00           H
ATOM    469 HG21 VAL A  33       7.498  39.491   1.927  1.00  0.00           H
ATOM    470 HG22 VAL A  33       7.298  37.727   1.826  1.00  0.00           H
ATOM    471 HG23 VAL A  33       6.047  38.736   2.613  1.00  0.00           H
ATOM    472  N   ASP A  34       5.632  36.237   5.969  1.00  0.00           N
ATOM    473  CA  ASP A  34       4.248  35.922   6.327  1.00  0.00           C
ATOM    474  C   ASP A  34       3.396  37.088   6.787  1.00  0.00           C
ATOM    475  O   ASP A  34       2.228  37.123   6.433  1.00  0.00           O
ATOM    476  CB  ASP A  34       4.234  34.869   7.470  1.00  0.00           C
ATOM    477  CG  ASP A  34       4.994  33.605   7.147  1.00  0.00           C
ATOM    478  OD1 ASP A  34       6.205  33.723   6.820  1.00  0.00           O
ATOM    479  OD2 ASP A  34       4.409  32.493   7.225  1.00  0.00           O
ATOM    480  HA  ASP A  34       3.768  35.470   5.446  1.00  0.00           H
ATOM    481  HB2 ASP A  34       4.709  35.304   8.360  1.00  0.00           H
ATOM    482  HN  ASP A  34       6.343  35.581   6.231  1.00  0.00           H
ATOM    483  HB3 ASP A  34       3.188  34.628   7.711  1.00  0.00           H
ATOM    484  N   THR A  35       3.944  38.023   7.596  1.00  0.00           N
ATOM    485  CA  THR A  35       3.127  39.060   8.233  1.00  0.00           C
ATOM    486  C   THR A  35       3.948  40.321   8.335  1.00  0.00           C
ATOM    487  O   THR A  35       5.092  40.273   7.918  1.00  0.00           O
ATOM    488  CB  THR A  35       2.705  38.613   9.663  1.00  0.00           C
ATOM    489  OG1 THR A  35       3.844  38.658  10.541  1.00  0.00           O
ATOM    490  CG2 THR A  35       2.109  37.182   9.672  1.00  0.00           C
ATOM    491  HA  THR A  35       2.234  39.285   7.628  1.00  0.00           H
ATOM    492  HB  THR A  35       1.940  39.315  10.036  1.00  0.00           H
ATOM    493  HG1 THR A  35       3.619  38.415  11.434  1.00  0.00           H
ATOM    494  HN  THR A  35       4.918  37.994   7.811  1.00  0.00           H
ATOM    495 HG23 THR A  35       2.906  36.442   9.529  1.00  0.00           H
ATOM    496 HG21 THR A  35       1.622  36.977  10.638  1.00  0.00           H
ATOM    497 HG22 THR A  35       1.374  37.059   8.868  1.00  0.00           H
ATOM    498  N   GLY A  36       3.440  41.449   8.877  1.00  0.00           N
ATOM    499  CA  GLY A  36       4.290  42.628   8.999  1.00  0.00           C
ATOM    500  C   GLY A  36       5.422  42.329   9.953  1.00  0.00           C
ATOM    501  O   GLY A  36       6.564  42.623   9.640  1.00  0.00           O
ATOM    502  HN  GLY A  36       2.505  41.496   9.233  1.00  0.00           H
ATOM    503  HA2 GLY A  36       4.676  42.912   8.007  1.00  0.00           H
ATOM    504  HA3 GLY A  36       3.718  43.484   9.391  1.00  0.00           H
ATOM    505  N   ALA A  37       5.123  41.747  11.135  1.00  0.00           N
ATOM    506  CA  ALA A  37       6.185  41.471  12.102  1.00  0.00           C
ATOM    507  C   ALA A  37       7.207  40.518  11.526  1.00  0.00           C
ATOM    508  O   ALA A  37       8.393  40.774  11.659  1.00  0.00           O
ATOM    509  CB  ALA A  37       5.620  40.854  13.408  1.00  0.00           C
ATOM    510  HA  ALA A  37       6.675  42.427  12.359  1.00  0.00           H
ATOM    511  HB1 ALA A  37       6.434  40.670  14.127  1.00  0.00           H
ATOM    512  HB2 ALA A  37       4.894  41.542  13.868  1.00  0.00           H
ATOM    513  HB3 ALA A  37       5.115  39.899  13.197  1.00  0.00           H
ATOM    514  HN  ALA A  37       4.178  41.512  11.371  1.00  0.00           H
ATOM    515  N   ILE A  38       6.771  39.408  10.889  1.00  0.00           N
ATOM    516  CA  ILE A  38       7.726  38.442  10.342  1.00  0.00           C
ATOM    517  C   ILE A  38       8.400  39.039   9.123  1.00  0.00           C
ATOM    518  O   ILE A  38       9.557  38.728   8.896  1.00  0.00           O
ATOM    519  CB  ILE A  38       7.062  37.048  10.103  1.00  0.00           C
ATOM    520  CG1 ILE A  38       6.719  36.390  11.476  1.00  0.00           C
ATOM    521  CG2 ILE A  38       7.959  36.132   9.222  1.00  0.00           C
ATOM    522  HA  ILE A  38       8.515  38.279  11.093  1.00  0.00           H
ATOM    523  HB  ILE A  38       6.122  37.201   9.561  1.00  0.00           H
ATOM    524  CD  ILE A  38       5.785  35.152  11.380  1.00  0.00           C
ATOM    525  HD3 ILE A  38       6.254  34.320  10.836  1.00  0.00           H
ATOM    526  HD2 ILE A  38       4.844  35.422  10.880  1.00  0.00           H
ATOM    527  HD1 ILE A  38       5.542  34.793  12.393  1.00  0.00           H
ATOM    528  HN  ILE A  38       5.792  39.254  10.754  1.00  0.00           H
ATOM    529 HG12 ILE A  38       7.650  36.097  11.987  1.00  0.00           H
ATOM    530 HG13 ILE A  38       6.206  37.132  12.112  1.00  0.00           H
ATOM    531 HG21 ILE A  38       7.479  35.161   9.038  1.00  0.00           H
ATOM    532 HG22 ILE A  38       8.140  36.589   8.237  1.00  0.00           H
ATOM    533 HG23 ILE A  38       8.928  35.960   9.714  1.00  0.00           H
ATOM    534  N   PHE A  39       7.730  39.908   8.332  1.00  0.00           N
ATOM    535  CA  PHE A  39       8.413  40.571   7.217  1.00  0.00           C
ATOM    536  C   PHE A  39       9.548  41.389   7.794  1.00  0.00           C
ATOM    537  O   PHE A  39      10.639  41.372   7.249  1.00  0.00           O
ATOM    538  CB  PHE A  39       7.426  41.471   6.416  1.00  0.00           C
ATOM    539  CG  PHE A  39       7.916  42.151   5.125  1.00  0.00           C
ATOM    540  CD1 PHE A  39       9.115  41.822   4.481  1.00  0.00           C
ATOM    541  CD2 PHE A  39       7.102  43.142   4.559  1.00  0.00           C
ATOM    542  CE1 PHE A  39       9.471  42.450   3.284  1.00  0.00           C
ATOM    543  CE2 PHE A  39       7.475  43.804   3.386  1.00  0.00           C
ATOM    544  CZ  PHE A  39       8.671  43.463   2.750  1.00  0.00           C
ATOM    545  HA  PHE A  39       8.804  39.776   6.564  1.00  0.00           H
ATOM    546  HB2 PHE A  39       6.579  40.851   6.090  1.00  0.00           H
ATOM    547  HN  PHE A  39       6.778  40.140   8.522  1.00  0.00           H
ATOM    548  HD2 PHE A  39       6.164  43.408   5.037  1.00  0.00           H
ATOM    549  HE2 PHE A  39       6.841  44.580   2.970  1.00  0.00           H
ATOM    550  HZ  PHE A  39       8.976  43.975   1.843  1.00  0.00           H
ATOM    551  HE1 PHE A  39      10.371  42.145   2.764  1.00  0.00           H
ATOM    552  HD1 PHE A  39       9.785  41.077   4.887  1.00  0.00           H
ATOM    553  HB3 PHE A  39       7.046  42.254   7.090  1.00  0.00           H
ATOM    554  N   GLN A  40       9.319  42.108   8.918  1.00  0.00           N
ATOM    555  CA  GLN A  40      10.413  42.852   9.538  1.00  0.00           C
ATOM    556  C   GLN A  40      11.461  41.893  10.057  1.00  0.00           C
ATOM    557  O   GLN A  40      12.633  42.157   9.842  1.00  0.00           O
ATOM    558  CB  GLN A  40       9.911  43.774  10.682  1.00  0.00           C
ATOM    559  CG  GLN A  40      11.039  44.602  11.352  1.00  0.00           C
ATOM    560  CD  GLN A  40      11.739  45.513  10.369  1.00  0.00           C
ATOM    561  OE1 GLN A  40      11.295  46.637  10.190  1.00  0.00           O
ATOM    562  NE2 GLN A  40      12.835  45.067   9.716  1.00  0.00           N
ATOM    563  HA  GLN A  40      10.859  43.492   8.760  1.00  0.00           H
ATOM    564  HB2 GLN A  40       9.171  44.472  10.264  1.00  0.00           H
ATOM    565  HN  GLN A  40       8.418  42.121   9.355  1.00  0.00           H
ATOM    566  HG2 GLN A  40      10.596  45.223  12.150  1.00  0.00           H
ATOM    567  HB3 GLN A  40       9.410  43.165  11.452  1.00  0.00           H
ATOM    568  HG3 GLN A  40      11.765  43.929  11.834  1.00  0.00           H
ATOM    569 HE22 GLN A  40      13.323  45.672   9.087  1.00  0.00           H
ATOM    570 HE21 GLN A  40      13.181  44.140   9.852  1.00  0.00           H
ATOM    571  N   ALA A  41      11.084  40.783  10.732  1.00  0.00           N
ATOM    572  CA  ALA A  41      12.101  39.860  11.240  1.00  0.00           C
ATOM    573  C   ALA A  41      12.974  39.397  10.094  1.00  0.00           C
ATOM    574  O   ALA A  41      14.189  39.444  10.205  1.00  0.00           O
ATOM    575  CB  ALA A  41      11.493  38.618  11.944  1.00  0.00           C
ATOM    576  HA  ALA A  41      12.708  40.404  11.982  1.00  0.00           H
ATOM    577  HB1 ALA A  41      12.295  37.999  12.375  1.00  0.00           H
ATOM    578  HB2 ALA A  41      10.817  38.934  12.754  1.00  0.00           H
ATOM    579  HB3 ALA A  41      10.929  38.001  11.231  1.00  0.00           H
ATOM    580  HN  ALA A  41      10.119  40.583  10.900  1.00  0.00           H
ATOM    581  N   HIS A  42      12.351  38.961   8.976  1.00  0.00           N
ATOM    582  CA  HIS A  42      13.119  38.595   7.787  1.00  0.00           C
ATOM    583  C   HIS A  42      14.025  39.738   7.387  1.00  0.00           C
ATOM    584  O   HIS A  42      15.166  39.487   7.033  1.00  0.00           O
ATOM    585  CB  HIS A  42      12.165  38.268   6.608  1.00  0.00           C
ATOM    586  CG  HIS A  42      12.916  38.166   5.311  1.00  0.00           C
ATOM    587  ND1 HIS A  42      13.990  37.278   4.967  1.00  0.00           N
ATOM    588  CD2 HIS A  42      12.765  38.880   4.180  1.00  0.00           C
ATOM    589  CE1 HIS A  42      14.353  37.496   3.786  1.00  0.00           C
ATOM    590  NE2 HIS A  42      13.629  38.453   3.291  1.00  0.00           N
ATOM    591  HA  HIS A  42      13.731  37.706   8.013  1.00  0.00           H
ATOM    592  HB2 HIS A  42      11.632  37.322   6.797  1.00  0.00           H
ATOM    593  HN  HIS A  42      11.354  38.914   8.938  1.00  0.00           H
ATOM    594  HD2 HIS A  42      12.046  39.682   4.019  1.00  0.00           H
ATOM    595  HE2 HIS A  42      13.716  38.829   2.340  1.00  0.00           H
ATOM    596  HE1 HIS A  42      15.149  36.958   3.271  1.00  0.00           H
ATOM    597  HB3 HIS A  42      11.419  39.068   6.502  1.00  0.00           H
ATOM    598  N   CYS A  43      13.529  40.996   7.444  1.00  0.00           N
ATOM    599  CA  CYS A  43      14.353  42.152   7.085  1.00  0.00           C
ATOM    600  C   CYS A  43      15.038  42.777   8.283  1.00  0.00           C
ATOM    601  O   CYS A  43      15.326  43.963   8.224  1.00  0.00           O
ATOM    602  CB  CYS A  43      13.459  43.193   6.366  1.00  0.00           C
ATOM    603  SG  CYS A  43      12.608  42.365   4.990  1.00  0.00           S
ATOM    604  HA  CYS A  43      15.144  41.864   6.372  1.00  0.00           H
ATOM    605  HB2 CYS A  43      12.704  43.572   7.068  1.00  0.00           H
ATOM    606  HN  CYS A  43      12.591  41.164   7.752  1.00  0.00           H
ATOM    607  HG1 CYS A  43      12.140  43.169   4.608  1.00  0.00           H
ATOM    608  HB3 CYS A  43      14.050  44.037   5.975  1.00  0.00           H
ATOM    609  N   ALA A  44      15.323  42.014   9.367  1.00  0.00           N
ATOM    610  CA  ALA A  44      16.103  42.535  10.492  1.00  0.00           C
ATOM    611  C   ALA A  44      17.343  41.675  10.553  1.00  0.00           C
ATOM    612  O   ALA A  44      17.671  41.147  11.604  1.00  0.00           O
ATOM    613  CB  ALA A  44      15.285  42.451  11.807  1.00  0.00           C
ATOM    614  HA  ALA A  44      16.423  43.580  10.348  1.00  0.00           H
ATOM    615  HB1 ALA A  44      15.875  42.835  12.654  1.00  0.00           H
ATOM    616  HB2 ALA A  44      14.365  43.048  11.726  1.00  0.00           H
ATOM    617  HB3 ALA A  44      15.010  41.406  12.015  1.00  0.00           H
ATOM    618  HN  ALA A  44      15.060  41.051   9.412  1.00  0.00           H
ATOM    619  N   SER A  45      18.021  41.511   9.394  1.00  0.00           N
ATOM    620  CA  SER A  45      19.086  40.515   9.295  1.00  0.00           C
ATOM    621  C   SER A  45      19.745  40.561   7.933  1.00  0.00           C
ATOM    622  O   SER A  45      20.956  40.713   7.878  1.00  0.00           O
ATOM    623  CB  SER A  45      18.497  39.092   9.485  1.00  0.00           C
ATOM    624  OG  SER A  45      17.380  38.932   8.594  1.00  0.00           O
ATOM    625  HA  SER A  45      19.843  40.707  10.074  1.00  0.00           H
ATOM    626  HB2 SER A  45      19.275  38.340   9.274  1.00  0.00           H
ATOM    627  HN  SER A  45      17.763  42.032   8.578  1.00  0.00           H
ATOM    628  HG1 SER A  45      16.971  38.076   8.665  1.00  0.00           H
ATOM    629  HB3 SER A  45      18.157  38.950  10.524  1.00  0.00           H
ATOM    630  N   LYS A  46      18.964  40.425   6.831  1.00  0.00           N
ATOM    631  CA  LYS A  46      19.552  40.402   5.492  1.00  0.00           C
ATOM    632  C   LYS A  46      19.485  41.763   4.825  1.00  0.00           C
ATOM    633  O   LYS A  46      19.380  41.817   3.609  1.00  0.00           O
ATOM    634  CB  LYS A  46      18.888  39.284   4.636  1.00  0.00           C
ATOM    635  CG  LYS A  46      18.700  37.920   5.366  1.00  0.00           C
ATOM    636  CD  LYS A  46      20.013  37.329   5.951  1.00  0.00           C
ATOM    637  CE  LYS A  46      19.770  36.061   6.822  1.00  0.00           C
ATOM    638  NZ  LYS A  46      19.214  34.912   6.073  1.00  0.00           N
ATOM    639  HA  LYS A  46      20.630  40.172   5.534  1.00  0.00           H
ATOM    640  HB2 LYS A  46      17.883  39.633   4.352  1.00  0.00           H
ATOM    641  HN  LYS A  46      17.968  40.345   6.904  1.00  0.00           H
ATOM    642  HG2 LYS A  46      17.967  38.033   6.178  1.00  0.00           H
ATOM    643  HB3 LYS A  46      19.481  39.131   3.718  1.00  0.00           H
ATOM    644  HD2 LYS A  46      20.710  37.097   5.129  1.00  0.00           H
ATOM    645  HG3 LYS A  46      18.276  37.210   4.637  1.00  0.00           H
ATOM    646  HE2 LYS A  46      20.736  35.759   7.261  1.00  0.00           H
ATOM    647  HD3 LYS A  46      20.491  38.071   6.609  1.00  0.00           H
ATOM    648  HZ1 LYS A  46      19.153  34.038   6.707  1.00  0.00           H
ATOM    649  HZ2 LYS A  46      18.209  35.079   5.713  1.00  0.00           H
ATOM    650  HZ3 LYS A  46      19.841  34.659   5.229  1.00  0.00           H
ATOM    651  HE3 LYS A  46      19.091  36.312   7.654  1.00  0.00           H
ATOM    652  N   GLY A  47      19.572  42.880   5.587  1.00  0.00           N
ATOM    653  CA  GLY A  47      19.680  44.200   4.966  1.00  0.00           C
ATOM    654  C   GLY A  47      18.365  44.759   4.470  1.00  0.00           C
ATOM    655  O   GLY A  47      17.409  44.013   4.329  1.00  0.00           O
ATOM    656  HN  GLY A  47      19.609  42.833   6.587  1.00  0.00           H
ATOM    657  HA2 GLY A  47      20.108  44.904   5.699  1.00  0.00           H
ATOM    658  HA3 GLY A  47      20.375  44.158   4.112  1.00  0.00           H
ATOM    659  N   SER A  48      18.340  46.086   4.186  1.00  0.00           N
ATOM    660  CA  SER A  48      17.168  46.739   3.597  1.00  0.00           C
ATOM    661  C   SER A  48      15.908  46.682   4.433  1.00  0.00           C
ATOM    662  O   SER A  48      15.856  45.934   5.397  1.00  0.00           O
ATOM    663  CB  SER A  48      16.989  46.278   2.129  1.00  0.00           C
ATOM    664  OG  SER A  48      18.054  46.889   1.380  1.00  0.00           O
ATOM    665  HA  SER A  48      17.375  47.822   3.559  1.00  0.00           H
ATOM    666  HB2 SER A  48      17.021  45.182   2.057  1.00  0.00           H
ATOM    667  HN  SER A  48      19.164  46.645   4.321  1.00  0.00           H
ATOM    668  HG1 SER A  48      17.951  46.811   0.440  1.00  0.00           H
ATOM    669  HB3 SER A  48      16.020  46.609   1.733  1.00  0.00           H
ATOM    670  N   LYS A  49      14.902  47.519   4.071  1.00  0.00           N
ATOM    671  CA  LYS A  49      13.714  47.710   4.903  1.00  0.00           C
ATOM    672  C   LYS A  49      12.528  46.995   4.291  1.00  0.00           C
ATOM    673  O   LYS A  49      12.531  46.877   3.077  1.00  0.00           O
ATOM    674  CB  LYS A  49      13.393  49.231   4.967  1.00  0.00           C
ATOM    675  CG  LYS A  49      14.585  50.038   5.551  1.00  0.00           C
ATOM    676  CD  LYS A  49      14.244  51.550   5.652  1.00  0.00           C
ATOM    677  CE  LYS A  49      15.452  52.371   6.180  1.00  0.00           C
ATOM    678  NZ  LYS A  49      15.101  53.802   6.344  1.00  0.00           N
ATOM    679  HA  LYS A  49      13.919  47.359   5.925  1.00  0.00           H
ATOM    680  HB2 LYS A  49      13.176  49.597   3.949  1.00  0.00           H
ATOM    681  HN  LYS A  49      14.961  48.071   3.238  1.00  0.00           H
ATOM    682  HG2 LYS A  49      14.830  49.652   6.554  1.00  0.00           H
ATOM    683  HB3 LYS A  49      12.497  49.410   5.581  1.00  0.00           H
ATOM    684  HD2 LYS A  49      13.954  51.929   4.659  1.00  0.00           H
ATOM    685  HG3 LYS A  49      15.472  49.913   4.909  1.00  0.00           H
ATOM    686  HE2 LYS A  49      15.777  51.963   7.152  1.00  0.00           H
ATOM    687  HD3 LYS A  49      13.390  51.684   6.335  1.00  0.00           H
ATOM    688  HZ1 LYS A  49      15.954  54.383   6.667  1.00  0.00           H
ATOM    689  HZ2 LYS A  49      14.748  54.234   5.419  1.00  0.00           H
ATOM    690  HZ3 LYS A  49      14.323  53.941   7.082  1.00  0.00           H
ATOM    691  HE3 LYS A  49      16.294  52.279   5.472  1.00  0.00           H
ATOM    692  N   PRO A  50      11.505  46.518   5.047  1.00  0.00           N
ATOM    693  CA  PRO A  50      10.380  45.839   4.415  1.00  0.00           C
ATOM    694  C   PRO A  50       9.444  46.847   3.783  1.00  0.00           C
ATOM    695  O   PRO A  50       8.709  47.486   4.518  1.00  0.00           O
ATOM    696  CB  PRO A  50       9.752  45.166   5.666  1.00  0.00           C
ATOM    697  CG  PRO A  50      10.083  46.122   6.834  1.00  0.00           C
ATOM    698  CD  PRO A  50      11.508  46.609   6.502  1.00  0.00           C
ATOM    699  HA  PRO A  50      10.710  45.078   3.690  1.00  0.00           H
ATOM    700  HD3 PRO A  50      12.252  45.911   6.907  1.00  0.00           H
ATOM    701  HD2 PRO A  50      11.680  47.618   6.906  1.00  0.00           H
ATOM    702  HG3 PRO A  50      10.016  45.633   7.818  1.00  0.00           H
ATOM    703  HG2 PRO A  50       9.394  46.981   6.822  1.00  0.00           H
ATOM    704  HB2 PRO A  50       8.670  45.000   5.570  1.00  0.00           H
ATOM    705  HB3 PRO A  50      10.241  44.199   5.864  1.00  0.00           H
ATOM    706  N   LEU A  51       9.441  47.013   2.437  1.00  0.00           N
ATOM    707  CA  LEU A  51       8.531  47.961   1.788  1.00  0.00           C
ATOM    708  C   LEU A  51       7.548  47.216   0.914  1.00  0.00           C
ATOM    709  O   LEU A  51       7.812  46.067   0.603  1.00  0.00           O
ATOM    710  CB  LEU A  51       9.308  48.920   0.848  1.00  0.00           C
ATOM    711  CG  LEU A  51      10.546  49.601   1.500  1.00  0.00           C
ATOM    712  CD1 LEU A  51      11.175  50.562   0.457  1.00  0.00           C
ATOM    713  CD2 LEU A  51      10.196  50.372   2.802  1.00  0.00           C
ATOM    714  HA  LEU A  51       7.965  48.563   2.518  1.00  0.00           H
ATOM    715  HB2 LEU A  51       9.666  48.337  -0.017  1.00  0.00           H
ATOM    716  HN  LEU A  51      10.043  46.476   1.844  1.00  0.00           H
ATOM    717  HG  LEU A  51      11.295  48.830   1.747  1.00  0.00           H
ATOM    718  HB3 LEU A  51       8.621  49.696   0.470  1.00  0.00           H
ATOM    719 HD21 LEU A  51      11.072  50.937   3.159  1.00  0.00           H
ATOM    720 HD22 LEU A  51       9.375  51.081   2.623  1.00  0.00           H
ATOM    721 HD23 LEU A  51       9.896  49.681   3.602  1.00  0.00           H
ATOM    722 HD11 LEU A  51      12.109  51.009   0.835  1.00  0.00           H
ATOM    723 HD12 LEU A  51      11.387  50.020  -0.470  1.00  0.00           H
ATOM    724 HD13 LEU A  51      10.472  51.361   0.196  1.00  0.00           H
ATOM    725  N   CYS A  52       6.438  47.871   0.494  1.00  0.00           N
ATOM    726  CA  CYS A  52       5.535  47.279  -0.493  1.00  0.00           C
ATOM    727  C   CYS A  52       5.913  47.806  -1.857  1.00  0.00           C
ATOM    728  O   CYS A  52       6.233  48.982  -1.915  1.00  0.00           O
ATOM    729  CB  CYS A  52       4.063  47.649  -0.184  1.00  0.00           C
ATOM    730  SG  CYS A  52       3.675  47.096   1.505  1.00  0.00           S
ATOM    731  HA  CYS A  52       5.625  46.186  -0.480  1.00  0.00           H
ATOM    732  HB2 CYS A  52       3.921  48.739  -0.240  1.00  0.00           H
ATOM    733  HN  CYS A  52       6.249  48.808   0.791  1.00  0.00           H
ATOM    734  HG1 CYS A  52       2.740  47.468   1.569  1.00  0.00           H
ATOM    735  HB3 CYS A  52       3.383  47.164  -0.900  1.00  0.00           H
ATOM    736  N   CYS A  53       5.905  47.002  -2.950  1.00  0.00           N
ATOM    737  CA  CYS A  53       6.388  47.506  -4.240  1.00  0.00           C
ATOM    738  C   CYS A  53       5.588  46.962  -5.406  1.00  0.00           C
ATOM    739  O   CYS A  53       4.735  46.118  -5.180  1.00  0.00           O
ATOM    740  CB  CYS A  53       7.909  47.243  -4.360  1.00  0.00           C
ATOM    741  SG  CYS A  53       8.770  47.965  -2.918  1.00  0.00           S
ATOM    742  HA  CYS A  53       6.235  48.589  -4.295  1.00  0.00           H
ATOM    743  HB2 CYS A  53       8.077  46.160  -4.388  1.00  0.00           H
ATOM    744  HN  CYS A  53       5.641  46.040  -2.892  1.00  0.00           H
ATOM    745  HG1 CYS A  53       9.713  47.949  -3.269  1.00  0.00           H
ATOM    746  HB3 CYS A  53       8.327  47.690  -5.275  1.00  0.00           H
ATOM    747  N   VAL A  54       5.836  47.465  -6.644  1.00  0.00           N
ATOM    748  CA  VAL A  54       4.966  47.161  -7.784  1.00  0.00           C
ATOM    749  C   VAL A  54       5.409  45.991  -8.637  1.00  0.00           C
ATOM    750  O   VAL A  54       4.738  45.765  -9.633  1.00  0.00           O
ATOM    751  CB  VAL A  54       4.722  48.414  -8.687  1.00  0.00           C
ATOM    752  CG1 VAL A  54       4.238  49.635  -7.853  1.00  0.00           C
ATOM    753  CG2 VAL A  54       5.969  48.795  -9.537  1.00  0.00           C
ATOM    754  HA  VAL A  54       3.974  46.875  -7.401  1.00  0.00           H
ATOM    755  HB  VAL A  54       3.912  48.175  -9.400  1.00  0.00           H
ATOM    756  HN  VAL A  54       6.593  48.099  -6.794  1.00  0.00           H
ATOM    757 HG11 VAL A  54       4.034  50.491  -8.512  1.00  0.00           H
ATOM    758 HG12 VAL A  54       3.316  49.395  -7.308  1.00  0.00           H
ATOM    759 HG13 VAL A  54       4.995  49.942  -7.122  1.00  0.00           H
ATOM    760 HG21 VAL A  54       5.711  49.606 -10.234  1.00  0.00           H
ATOM    761 HG22 VAL A  54       6.804  49.136  -8.909  1.00  0.00           H
ATOM    762 HG23 VAL A  54       6.318  47.942 -10.138  1.00  0.00           H
ATOM    763  N   ALA A  55       6.486  45.230  -8.320  1.00  0.00           N
ATOM    764  CA  ALA A  55       6.887  44.130  -9.206  1.00  0.00           C
ATOM    765  C   ALA A  55       7.598  43.024  -8.455  1.00  0.00           C
ATOM    766  O   ALA A  55       8.190  43.360  -7.445  1.00  0.00           O
ATOM    767  CB  ALA A  55       7.855  44.705 -10.270  1.00  0.00           C
ATOM    768  HA  ALA A  55       6.000  43.716  -9.706  1.00  0.00           H
ATOM    769  HB1 ALA A  55       8.185  43.928 -10.975  1.00  0.00           H
ATOM    770  HB2 ALA A  55       7.360  45.507 -10.839  1.00  0.00           H
ATOM    771  HB3 ALA A  55       8.743  45.124  -9.774  1.00  0.00           H
ATOM    772  HN  ALA A  55       7.056  45.429  -7.522  1.00  0.00           H
ATOM    773  N   PRO A  56       7.601  41.727  -8.868  1.00  0.00           N
ATOM    774  CA  PRO A  56       8.380  40.724  -8.148  1.00  0.00           C
ATOM    775  C   PRO A  56       9.799  40.626  -8.674  1.00  0.00           C
ATOM    776  O   PRO A  56      10.251  39.513  -8.894  1.00  0.00           O
ATOM    777  CB  PRO A  56       7.553  39.473  -8.550  1.00  0.00           C
ATOM    778  CG  PRO A  56       7.175  39.765 -10.020  1.00  0.00           C
ATOM    779  CD  PRO A  56       6.788  41.263  -9.987  1.00  0.00           C
ATOM    780  HA  PRO A  56       8.381  40.861  -7.055  1.00  0.00           H
ATOM    781  HD3 PRO A  56       5.718  41.356  -9.742  1.00  0.00           H
ATOM    782  HD2 PRO A  56       7.003  41.764 -10.943  1.00  0.00           H
ATOM    783  HG3 PRO A  56       6.364  39.118 -10.392  1.00  0.00           H
ATOM    784  HG2 PRO A  56       8.062  39.619 -10.657  1.00  0.00           H
ATOM    785  HB2 PRO A  56       8.089  38.519  -8.434  1.00  0.00           H
ATOM    786  HB3 PRO A  56       6.632  39.418  -7.949  1.00  0.00           H
ATOM    787  N   VAL A  57      10.526  41.750  -8.899  1.00  0.00           N
ATOM    788  CA  VAL A  57      11.846  41.676  -9.533  1.00  0.00           C
ATOM    789  C   VAL A  57      12.832  42.553  -8.786  1.00  0.00           C
ATOM    790  O   VAL A  57      12.426  43.622  -8.359  1.00  0.00           O
ATOM    791  CB  VAL A  57      11.713  42.133 -11.016  1.00  0.00           C
ATOM    792  CG1 VAL A  57      13.024  41.882 -11.811  1.00  0.00           C
ATOM    793  CG2 VAL A  57      10.534  41.407 -11.720  1.00  0.00           C
ATOM    794  HA  VAL A  57      12.230  40.644  -9.527  1.00  0.00           H
ATOM    795  HB  VAL A  57      11.496  43.216 -11.028  1.00  0.00           H
ATOM    796  HN  VAL A  57      10.159  42.661  -8.709  1.00  0.00           H
ATOM    797 HG11 VAL A  57      12.919  42.233 -12.849  1.00  0.00           H
ATOM    798 HG12 VAL A  57      13.863  42.423 -11.356  1.00  0.00           H
ATOM    799 HG13 VAL A  57      13.266  40.808 -11.828  1.00  0.00           H
ATOM    800 HG21 VAL A  57      10.472  41.703 -12.778  1.00  0.00           H
ATOM    801 HG22 VAL A  57      10.669  40.316 -11.668  1.00  0.00           H
ATOM    802 HG23 VAL A  57       9.575  41.667 -11.247  1.00  0.00           H
ATOM    803  N   ALA A  58      14.113  42.141  -8.617  1.00  0.00           N
ATOM    804  CA  ALA A  58      15.084  43.004  -7.939  1.00  0.00           C
ATOM    805  C   ALA A  58      15.508  44.073  -8.915  1.00  0.00           C
ATOM    806  O   ALA A  58      15.501  43.796 -10.104  1.00  0.00           O
ATOM    807  CB  ALA A  58      16.343  42.229  -7.471  1.00  0.00           C
ATOM    808  HA  ALA A  58      14.613  43.459  -7.050  1.00  0.00           H
ATOM    809  HB1 ALA A  58      17.051  42.909  -6.972  1.00  0.00           H
ATOM    810  HB2 ALA A  58      16.064  41.431  -6.766  1.00  0.00           H
ATOM    811  HB3 ALA A  58      16.849  41.772  -8.335  1.00  0.00           H
ATOM    812  HN  ALA A  58      14.438  41.270  -8.991  1.00  0.00           H
ATOM    813  N   ASP A  59      15.874  45.297  -8.465  1.00  0.00           N
ATOM    814  CA  ASP A  59      16.118  46.374  -9.424  1.00  0.00           C
ATOM    815  C   ASP A  59      16.842  47.531  -8.774  1.00  0.00           C
ATOM    816  O   ASP A  59      16.940  47.541  -7.558  1.00  0.00           O
ATOM    817  CB  ASP A  59      14.728  46.838  -9.930  1.00  0.00           C
ATOM    818  CG  ASP A  59      14.819  47.821 -11.067  1.00  0.00           C
ATOM    819  OD1 ASP A  59      14.709  49.049 -10.810  1.00  0.00           O
ATOM    820  OD2 ASP A  59      15.005  47.372 -12.230  1.00  0.00           O
ATOM    821  HA  ASP A  59      16.732  46.007 -10.263  1.00  0.00           H
ATOM    822  HB2 ASP A  59      14.136  45.979 -10.283  1.00  0.00           H
ATOM    823  HN  ASP A  59      15.907  45.505  -7.486  1.00  0.00           H
ATOM    824  HB3 ASP A  59      14.202  47.278  -9.072  1.00  0.00           H
ATOM    825  N   GLN A  60      17.349  48.512  -9.556  1.00  0.00           N
ATOM    826  CA  GLN A  60      17.996  49.670  -8.946  1.00  0.00           C
ATOM    827  C   GLN A  60      16.952  50.516  -8.255  1.00  0.00           C
ATOM    828  O   GLN A  60      17.191  50.926  -7.132  1.00  0.00           O
ATOM    829  CB  GLN A  60      18.761  50.550  -9.976  1.00  0.00           C
ATOM    830  CG  GLN A  60      19.901  49.792 -10.710  1.00  0.00           C
ATOM    831  CD  GLN A  60      20.901  49.211  -9.737  1.00  0.00           C
ATOM    832  OE1 GLN A  60      21.859  49.891  -9.403  1.00  0.00           O
ATOM    833  NE2 GLN A  60      20.708  47.961  -9.258  1.00  0.00           N
ATOM    834  HA  GLN A  60      18.716  49.324  -8.187  1.00  0.00           H
ATOM    835  HB2 GLN A  60      18.049  50.940 -10.722  1.00  0.00           H
ATOM    836  HN  GLN A  60      17.262  48.479 -10.552  1.00  0.00           H
ATOM    837  HG2 GLN A  60      19.490  48.992 -11.344  1.00  0.00           H
ATOM    838  HB3 GLN A  60      19.200  51.411  -9.444  1.00  0.00           H
ATOM    839  HG3 GLN A  60      20.423  50.497 -11.379  1.00  0.00           H
ATOM    840 HE22 GLN A  60      21.362  47.572  -8.608  1.00  0.00           H
ATOM    841 HE21 GLN A  60      19.922  47.408  -9.539  1.00  0.00           H
ATOM    842  N   ALA A  61      15.792  50.801  -8.888  1.00  0.00           N
ATOM    843  CA  ALA A  61      14.785  51.633  -8.228  1.00  0.00           C
ATOM    844  C   ALA A  61      13.438  51.459  -8.892  1.00  0.00           C
ATOM    845  O   ALA A  61      13.423  51.321 -10.104  1.00  0.00           O
ATOM    846  CB  ALA A  61      15.208  53.120  -8.322  1.00  0.00           C
ATOM    847  HA  ALA A  61      14.705  51.338  -7.168  1.00  0.00           H
ATOM    848  HB1 ALA A  61      14.437  53.770  -7.886  1.00  0.00           H
ATOM    849  HB2 ALA A  61      16.155  53.288  -7.786  1.00  0.00           H
ATOM    850  HB3 ALA A  61      15.348  53.399  -9.378  1.00  0.00           H
ATOM    851  HN  ALA A  61      15.616  50.482  -9.822  1.00  0.00           H
ATOM    852  N   LEU A  62      12.314  51.456  -8.134  1.00  0.00           N
ATOM    853  CA  LEU A  62      11.001  51.213  -8.735  1.00  0.00           C
ATOM    854  C   LEU A  62       9.937  52.039  -8.054  1.00  0.00           C
ATOM    855  O   LEU A  62      10.176  52.534  -6.966  1.00  0.00           O
ATOM    856  CB  LEU A  62      10.591  49.726  -8.539  1.00  0.00           C
ATOM    857  CG  LEU A  62      11.499  48.705  -9.283  1.00  0.00           C
ATOM    858  CD1 LEU A  62      11.219  47.275  -8.742  1.00  0.00           C
ATOM    859  CD2 LEU A  62      11.284  48.737 -10.822  1.00  0.00           C
ATOM    860  HA  LEU A  62      10.994  51.495  -9.799  1.00  0.00           H
ATOM    861  HB2 LEU A  62      10.632  49.525  -7.456  1.00  0.00           H
ATOM    862  HN  LEU A  62      12.354  51.569  -7.140  1.00  0.00           H
ATOM    863  HG  LEU A  62      12.548  48.952  -9.065  1.00  0.00           H
ATOM    864  HB3 LEU A  62       9.551  49.563  -8.864  1.00  0.00           H
ATOM    865 HD21 LEU A  62      11.918  47.980 -11.310  1.00  0.00           H
ATOM    866 HD22 LEU A  62      10.233  48.519 -11.066  1.00  0.00           H
ATOM    867 HD23 LEU A  62      11.548  49.714 -11.249  1.00  0.00           H
ATOM    868 HD11 LEU A  62      11.774  46.510  -9.304  1.00  0.00           H
ATOM    869 HD12 LEU A  62      11.533  47.220  -7.690  1.00  0.00           H
ATOM    870 HD13 LEU A  62      10.146  47.043  -8.805  1.00  0.00           H
ATOM    871  N   LEU A  63       8.747  52.164  -8.686  1.00  0.00           N
ATOM    872  CA  LEU A  63       7.622  52.828  -8.027  1.00  0.00           C
ATOM    873  C   LEU A  63       7.315  52.000  -6.796  1.00  0.00           C
ATOM    874  O   LEU A  63       7.322  50.787  -6.932  1.00  0.00           O
ATOM    875  CB  LEU A  63       6.444  52.925  -9.042  1.00  0.00           C
ATOM    876  CG  LEU A  63       5.127  53.580  -8.538  1.00  0.00           C
ATOM    877  CD1 LEU A  63       5.349  55.023  -8.019  1.00  0.00           C
ATOM    878  CD2 LEU A  63       4.080  53.606  -9.688  1.00  0.00           C
ATOM    879  HA  LEU A  63       7.955  53.838  -7.748  1.00  0.00           H
ATOM    880  HB2 LEU A  63       6.798  53.490  -9.918  1.00  0.00           H
ATOM    881  HN  LEU A  63       8.610  51.753  -9.591  1.00  0.00           H
ATOM    882  HG  LEU A  63       4.720  52.965  -7.722  1.00  0.00           H
ATOM    883  HB3 LEU A  63       6.203  51.902  -9.372  1.00  0.00           H
ATOM    884 HD21 LEU A  63       3.114  53.986  -9.322  1.00  0.00           H
ATOM    885 HD22 LEU A  63       4.424  54.258 -10.505  1.00  0.00           H
ATOM    886 HD23 LEU A  63       3.925  52.596 -10.098  1.00  0.00           H
ATOM    887 HD11 LEU A  63       4.388  55.473  -7.726  1.00  0.00           H
ATOM    888 HD12 LEU A  63       6.000  55.008  -7.138  1.00  0.00           H
ATOM    889 HD13 LEU A  63       5.814  55.653  -8.792  1.00  0.00           H
ATOM    890  N   CYS A  64       7.089  52.598  -5.599  1.00  0.00           N
ATOM    891  CA  CYS A  64       7.010  51.815  -4.361  1.00  0.00           C
ATOM    892  C   CYS A  64       6.094  52.429  -3.318  1.00  0.00           C
ATOM    893  O   CYS A  64       5.592  53.523  -3.521  1.00  0.00           O
ATOM    894  CB  CYS A  64       8.446  51.637  -3.793  1.00  0.00           C
ATOM    895  SG  CYS A  64       9.416  50.567  -4.907  1.00  0.00           S
ATOM    896  HA  CYS A  64       6.580  50.830  -4.578  1.00  0.00           H
ATOM    897  HB2 CYS A  64       8.937  52.617  -3.696  1.00  0.00           H
ATOM    898  HN  CYS A  64       7.069  53.592  -5.513  1.00  0.00           H
ATOM    899  HG1 CYS A  64      10.250  50.479  -4.350  1.00  0.00           H
ATOM    900  HB3 CYS A  64       8.440  51.154  -2.804  1.00  0.00           H
ATOM    901  N   GLN A  65       5.861  51.713  -2.191  1.00  0.00           N
ATOM    902  CA  GLN A  65       4.993  52.209  -1.121  1.00  0.00           C
ATOM    903  C   GLN A  65       5.467  51.621   0.193  1.00  0.00           C
ATOM    904  O   GLN A  65       6.031  50.540   0.163  1.00  0.00           O
ATOM    905  CB  GLN A  65       3.535  51.799  -1.457  1.00  0.00           C
ATOM    906  CG  GLN A  65       2.531  52.072  -0.309  1.00  0.00           C
ATOM    907  CD  GLN A  65       1.131  51.697  -0.738  1.00  0.00           C
ATOM    908  OE1 GLN A  65       0.718  50.574  -0.490  1.00  0.00           O
ATOM    909  NE2 GLN A  65       0.378  52.611  -1.389  1.00  0.00           N
ATOM    910  HA  GLN A  65       5.053  53.306  -1.050  1.00  0.00           H
ATOM    911  HB2 GLN A  65       3.218  52.360  -2.348  1.00  0.00           H
ATOM    912  HN  GLN A  65       6.235  50.792  -2.081  1.00  0.00           H
ATOM    913  HG2 GLN A  65       2.795  51.471   0.572  1.00  0.00           H
ATOM    914  HB3 GLN A  65       3.514  50.725  -1.699  1.00  0.00           H
ATOM    915  HG3 GLN A  65       2.569  53.134  -0.020  1.00  0.00           H
ATOM    916 HE22 GLN A  65      -0.554  52.380  -1.668  1.00  0.00           H
ATOM    917 HE21 GLN A  65       0.734  53.523  -1.597  1.00  0.00           H
ATOM    918  N   LYS A  66       5.275  52.293   1.352  1.00  0.00           N
ATOM    919  CA  LYS A  66       5.773  51.741   2.618  1.00  0.00           C
ATOM    920  C   LYS A  66       4.909  50.596   3.103  1.00  0.00           C
ATOM    921  O   LYS A  66       3.807  50.446   2.600  1.00  0.00           O
ATOM    922  CB  LYS A  66       5.908  52.845   3.706  1.00  0.00           C
ATOM    923  CG  LYS A  66       4.538  53.339   4.257  1.00  0.00           C
ATOM    924  CD  LYS A  66       4.736  54.542   5.218  1.00  0.00           C
ATOM    925  CE  LYS A  66       3.388  55.079   5.769  1.00  0.00           C
ATOM    926  NZ  LYS A  66       3.602  56.222   6.687  1.00  0.00           N
ATOM    927  HA  LYS A  66       6.787  51.345   2.439  1.00  0.00           H
ATOM    928  HB2 LYS A  66       6.501  52.462   4.553  1.00  0.00           H
ATOM    929  HN  LYS A  66       4.805  53.175   1.349  1.00  0.00           H
ATOM    930  HG2 LYS A  66       3.878  53.655   3.436  1.00  0.00           H
ATOM    931  HB3 LYS A  66       6.463  53.691   3.265  1.00  0.00           H
ATOM    932  HD2 LYS A  66       5.377  54.232   6.060  1.00  0.00           H
ATOM    933  HG3 LYS A  66       4.039  52.518   4.798  1.00  0.00           H
ATOM    934  HE2 LYS A  66       2.753  55.403   4.926  1.00  0.00           H
ATOM    935  HD3 LYS A  66       5.240  55.358   4.675  1.00  0.00           H
ATOM    936  HZ1 LYS A  66       2.662  56.621   7.047  1.00  0.00           H
ATOM    937  HZ2 LYS A  66       4.176  55.935   7.557  1.00  0.00           H
ATOM    938  HZ3 LYS A  66       4.130  57.033   6.204  1.00  0.00           H
ATOM    939  HE3 LYS A  66       2.861  54.270   6.302  1.00  0.00           H
ATOM    940  N   ALA A  67       5.387  49.785   4.080  1.00  0.00           N
ATOM    941  CA  ALA A  67       4.589  48.680   4.624  1.00  0.00           C
ATOM    942  C   ALA A  67       4.115  49.031   6.017  1.00  0.00           C
ATOM    943  O   ALA A  67       4.511  50.078   6.506  1.00  0.00           O
ATOM    944  CB  ALA A  67       5.457  47.394   4.641  1.00  0.00           C
ATOM    945  HA  ALA A  67       3.693  48.483   4.014  1.00  0.00           H
ATOM    946  HB1 ALA A  67       4.871  46.509   4.934  1.00  0.00           H
ATOM    947  HB2 ALA A  67       5.878  47.213   3.639  1.00  0.00           H
ATOM    948  HB3 ALA A  67       6.283  47.516   5.355  1.00  0.00           H
ATOM    949  HN  ALA A  67       6.295  49.939   4.478  1.00  0.00           H
ATOM    950  N   ILE A  68       3.276  48.178   6.658  1.00  0.00           N
ATOM    951  CA  ILE A  68       2.768  48.465   8.005  1.00  0.00           C
ATOM    952  C   ILE A  68       2.998  47.267   8.895  1.00  0.00           C
ATOM    953  O   ILE A  68       3.306  46.203   8.379  1.00  0.00           O
ATOM    954  CB  ILE A  68       1.259  48.863   7.974  1.00  0.00           C
ATOM    955  CG1 ILE A  68       0.344  47.610   7.815  1.00  0.00           C
ATOM    956  CG2 ILE A  68       1.030  49.921   6.859  1.00  0.00           C
ATOM    957  HA  ILE A  68       3.337  49.295   8.458  1.00  0.00           H
ATOM    958  HB  ILE A  68       1.000  49.334   8.938  1.00  0.00           H
ATOM    959  CD  ILE A  68      -1.163  47.933   7.638  1.00  0.00           C
ATOM    960  HD3 ILE A  68      -1.353  48.409   6.667  1.00  0.00           H
ATOM    961  HD2 ILE A  68      -1.513  48.600   8.442  1.00  0.00           H
ATOM    962  HD1 ILE A  68      -1.754  47.004   7.671  1.00  0.00           H
ATOM    963  HN  ILE A  68       2.967  47.334   6.217  1.00  0.00           H
ATOM    964 HG12 ILE A  68       0.679  47.022   6.953  1.00  0.00           H
ATOM    965 HG13 ILE A  68       0.436  46.972   8.711  1.00  0.00           H
ATOM    966 HG21 ILE A  68       0.035  50.380   6.954  1.00  0.00           H
ATOM    967 HG22 ILE A  68       1.774  50.728   6.940  1.00  0.00           H
ATOM    968 HG23 ILE A  68       1.117  49.462   5.863  1.00  0.00           H
ATOM    969  N   GLY A  69       2.850  47.414  10.233  1.00  0.00           N
ATOM    970  CA  GLY A  69       3.155  46.301  11.127  1.00  0.00           C
ATOM    971  C   GLY A  69       4.631  45.982  11.078  1.00  0.00           C
ATOM    972  O   GLY A  69       4.983  44.827  11.261  1.00  0.00           O
ATOM    973  HN  GLY A  69       2.576  48.291  10.635  1.00  0.00           H
ATOM    974  HA2 GLY A  69       2.899  46.553  12.168  1.00  0.00           H
ATOM    975  HA3 GLY A  69       2.560  45.421  10.835  1.00  0.00           H
ATOM    976  N   THR A  70       5.502  46.993  10.842  1.00  0.00           N
ATOM    977  CA  THR A  70       6.937  46.753  10.717  1.00  0.00           C
ATOM    978  C   THR A  70       7.676  47.750  11.575  1.00  0.00           C
ATOM    979  CB  THR A  70       7.335  46.942   9.229  1.00  0.00           C
ATOM    980  OG1 THR A  70       6.763  48.185   8.783  1.00  0.00           O
ATOM    981  CG2 THR A  70       6.831  45.764   8.352  1.00  0.00           C
ATOM    982  HA  THR A  70       7.230  45.751  11.068  1.00  0.00           H
ATOM    983  OT2 THR A  70       8.992  47.574  11.686  1.00  0.00           O
ATOM    984  OT1 THR A  70       7.110  48.672  12.141  1.00  0.00           O
ATOM    985  HB  THR A  70       8.434  46.998   9.161  1.00  0.00           H
ATOM    986  HG1 THR A  70       6.987  48.396   7.882  1.00  0.00           H
ATOM    987  HN  THR A  70       5.193  47.938  10.715  1.00  0.00           H
ATOM    988 HG23 THR A  70       5.750  45.625   8.477  1.00  0.00           H
ATOM    989 HG21 THR A  70       7.033  45.959   7.290  1.00  0.00           H
ATOM    990 HG22 THR A  70       7.339  44.830   8.628  1.00  0.00           H
TER
ATOM    991  N   ALA B   1      -2.028  35.264   0.757  1.00  0.00           N
ATOM    992  H3  ALA B   1      -2.766  34.874   0.069  1.00  0.00           H
ATOM    993  H1  ALA B   1      -2.127  36.339   0.775  1.00  0.00           H
ATOM    994  H2  ALA B   1      -1.068  35.067   0.298  1.00  0.00           H
ATOM    995  CA  ALA B   1      -2.135  34.623   2.091  1.00  0.00           C
ATOM    996  C   ALA B   1      -3.506  34.783   2.709  1.00  0.00           C
ATOM    997  O   ALA B   1      -4.141  33.780   2.990  1.00  0.00           O
ATOM    998  CB  ALA B   1      -1.065  35.159   3.071  1.00  0.00           C
ATOM    999  HA  ALA B   1      -1.942  33.546   1.942  1.00  0.00           H
ATOM   1000  HB1 ALA B   1      -1.049  34.556   3.987  1.00  0.00           H
ATOM   1001  HB2 ALA B   1      -0.091  35.088   2.580  1.00  0.00           H
ATOM   1002  HB3 ALA B   1      -1.234  36.207   3.349  1.00  0.00           H
ATOM   1003  N   VAL B   2      -3.985  36.034   2.909  1.00  0.00           N
ATOM   1004  CA  VAL B   2      -5.344  36.258   3.394  1.00  0.00           C
ATOM   1005  C   VAL B   2      -6.355  35.783   2.369  1.00  0.00           C
ATOM   1006  O   VAL B   2      -7.530  35.782   2.699  1.00  0.00           O
ATOM   1007  CB  VAL B   2      -5.619  37.729   3.834  1.00  0.00           C
ATOM   1008  CG1 VAL B   2      -4.747  38.134   5.055  1.00  0.00           C
ATOM   1009  CG2 VAL B   2      -5.421  38.745   2.675  1.00  0.00           C
ATOM   1010  HA  VAL B   2      -5.495  35.637   4.291  1.00  0.00           H
ATOM   1011  HB  VAL B   2      -6.678  37.784   4.150  1.00  0.00           H
ATOM   1012  HN  VAL B   2      -3.449  36.825   2.654  1.00  0.00           H
ATOM   1013 HG11 VAL B   2      -4.958  39.174   5.342  1.00  0.00           H
ATOM   1014 HG12 VAL B   2      -4.964  37.491   5.918  1.00  0.00           H
ATOM   1015 HG13 VAL B   2      -3.676  38.045   4.824  1.00  0.00           H
ATOM   1016 HG21 VAL B   2      -5.932  39.691   2.912  1.00  0.00           H
ATOM   1017 HG22 VAL B   2      -4.359  38.975   2.504  1.00  0.00           H
ATOM   1018 HG23 VAL B   2      -5.833  38.334   1.743  1.00  0.00           H
ATOM   1019  N   CYS B   3      -5.936  35.357   1.149  1.00  0.00           N
ATOM   1020  CA  CYS B   3      -6.825  34.652   0.227  1.00  0.00           C
ATOM   1021  C   CYS B   3      -6.115  33.410  -0.273  1.00  0.00           C
ATOM   1022  O   CYS B   3      -4.895  33.450  -0.276  1.00  0.00           O
ATOM   1023  CB  CYS B   3      -7.118  35.607  -0.953  1.00  0.00           C
ATOM   1024  SG  CYS B   3      -7.870  37.102  -0.259  1.00  0.00           S
ATOM   1025  HA  CYS B   3      -7.761  34.363   0.726  1.00  0.00           H
ATOM   1026  HB2 CYS B   3      -6.187  35.882  -1.472  1.00  0.00           H
ATOM   1027  HN  CYS B   3      -5.006  35.500   0.820  1.00  0.00           H
ATOM   1028  HG1 CYS B   3      -8.110  37.536  -1.134  1.00  0.00           H
ATOM   1029  HB3 CYS B   3      -7.813  35.163  -1.675  1.00  0.00           H
ATOM   1030  N   PRO B   4      -6.775  32.300  -0.698  1.00  0.00           N
ATOM   1031  CA  PRO B   4      -6.021  31.141  -1.171  1.00  0.00           C
ATOM   1032  C   PRO B   4      -5.450  31.393  -2.547  1.00  0.00           C
ATOM   1033  O   PRO B   4      -5.570  32.502  -3.043  1.00  0.00           O
ATOM   1034  CB  PRO B   4      -7.163  30.095  -1.212  1.00  0.00           C
ATOM   1035  CG  PRO B   4      -8.391  30.949  -1.595  1.00  0.00           C
ATOM   1036  CD  PRO B   4      -8.228  32.188  -0.682  1.00  0.00           C
ATOM   1037  HA  PRO B   4      -5.223  30.841  -0.471  1.00  0.00           H
ATOM   1038  HD3 PRO B   4      -8.572  31.967   0.341  1.00  0.00           H
ATOM   1039  HD2 PRO B   4      -8.776  33.056  -1.072  1.00  0.00           H
ATOM   1040  HG3 PRO B   4      -9.358  30.444  -1.479  1.00  0.00           H
ATOM   1041  HG2 PRO B   4      -8.279  31.212  -2.657  1.00  0.00           H
ATOM   1042  HB2 PRO B   4      -6.993  29.279  -1.926  1.00  0.00           H
ATOM   1043  HB3 PRO B   4      -7.309  29.673  -0.204  1.00  0.00           H
ATOM   1044  N   THR B   5      -4.815  30.376  -3.177  1.00  0.00           N
ATOM   1045  CA  THR B   5      -4.237  30.570  -4.505  1.00  0.00           C
ATOM   1046  C   THR B   5      -5.279  30.419  -5.588  1.00  0.00           C
ATOM   1047  O   THR B   5      -6.339  29.872  -5.330  1.00  0.00           O
ATOM   1048  CB  THR B   5      -3.165  29.480  -4.791  1.00  0.00           C
ATOM   1049  OG1 THR B   5      -3.782  28.195  -4.591  1.00  0.00           O
ATOM   1050  CG2 THR B   5      -1.927  29.651  -3.877  1.00  0.00           C
ATOM   1051  HA  THR B   5      -3.766  31.566  -4.574  1.00  0.00           H
ATOM   1052  HB  THR B   5      -2.826  29.559  -5.837  1.00  0.00           H
ATOM   1053  HG1 THR B   5      -3.196  27.475  -4.794  1.00  0.00           H
ATOM   1054  HN  THR B   5      -4.745  29.468  -2.760  1.00  0.00           H
ATOM   1055 HG23 THR B   5      -2.224  29.622  -2.819  1.00  0.00           H
ATOM   1056 HG21 THR B   5      -1.192  28.851  -4.058  1.00  0.00           H
ATOM   1057 HG22 THR B   5      -1.457  30.621  -4.100  1.00  0.00           H
ATOM   1058  N   GLY B   6      -4.952  30.870  -6.822  1.00  0.00           N
ATOM   1059  CA  GLY B   6      -5.771  30.520  -7.975  1.00  0.00           C
ATOM   1060  C   GLY B   6      -7.111  31.209  -7.958  1.00  0.00           C
ATOM   1061  O   GLY B   6      -7.158  32.384  -8.288  1.00  0.00           O
ATOM   1062  HN  GLY B   6      -4.109  31.391  -6.982  1.00  0.00           H
ATOM   1063  HA2 GLY B   6      -5.263  30.816  -8.907  1.00  0.00           H
ATOM   1064  HA3 GLY B   6      -5.883  29.424  -8.017  1.00  0.00           H
ATOM   1065  N   LEU B   7      -8.210  30.499  -7.605  1.00  0.00           N
ATOM   1066  CA  LEU B   7      -9.537  31.077  -7.806  1.00  0.00           C
ATOM   1067  C   LEU B   7      -9.683  32.350  -7.002  1.00  0.00           C
ATOM   1068  O   LEU B   7      -9.696  33.410  -7.607  1.00  0.00           O
ATOM   1069  CB  LEU B   7     -10.671  30.046  -7.537  1.00  0.00           C
ATOM   1070  CG  LEU B   7     -12.112  30.628  -7.653  1.00  0.00           C
ATOM   1071  CD1 LEU B   7     -12.374  31.287  -9.035  1.00  0.00           C
ATOM   1072  CD2 LEU B   7     -13.150  29.496  -7.416  1.00  0.00           C
ATOM   1073  HA  LEU B   7      -9.593  31.333  -8.878  1.00  0.00           H
ATOM   1074  HB2 LEU B   7     -10.560  29.215  -8.253  1.00  0.00           H
ATOM   1075  HN  LEU B   7      -8.139  29.556  -7.276  1.00  0.00           H
ATOM   1076  HG  LEU B   7     -12.251  31.395  -6.872  1.00  0.00           H
ATOM   1077  HB3 LEU B   7     -10.544  29.625  -6.527  1.00  0.00           H
ATOM   1078 HD21 LEU B   7     -14.172  29.906  -7.387  1.00  0.00           H
ATOM   1079 HD22 LEU B   7     -13.097  28.751  -8.225  1.00  0.00           H
ATOM   1080 HD23 LEU B   7     -12.956  28.981  -6.464  1.00  0.00           H
ATOM   1081 HD11 LEU B   7     -13.430  31.580  -9.112  1.00  0.00           H
ATOM   1082 HD12 LEU B   7     -11.768  32.194  -9.176  1.00  0.00           H
ATOM   1083 HD13 LEU B   7     -12.149  30.579  -9.848  1.00  0.00           H
ATOM   1084  N   PHE B   8      -9.789  32.277  -5.655  1.00  0.00           N
ATOM   1085  CA  PHE B   8      -9.954  33.491  -4.857  1.00  0.00           C
ATOM   1086  C   PHE B   8      -8.573  33.942  -4.453  1.00  0.00           C
ATOM   1087  O   PHE B   8      -8.094  33.478  -3.434  1.00  0.00           O
ATOM   1088  CB  PHE B   8     -10.864  33.215  -3.629  1.00  0.00           C
ATOM   1089  CG  PHE B   8     -12.207  32.646  -4.104  1.00  0.00           C
ATOM   1090  CD1 PHE B   8     -12.494  31.281  -4.005  1.00  0.00           C
ATOM   1091  CD2 PHE B   8     -13.164  33.509  -4.645  1.00  0.00           C
ATOM   1092  CE1 PHE B   8     -13.734  30.788  -4.418  1.00  0.00           C
ATOM   1093  CE2 PHE B   8     -14.384  33.008  -5.105  1.00  0.00           C
ATOM   1094  CZ  PHE B   8     -14.675  31.648  -4.990  1.00  0.00           C
ATOM   1095  HA  PHE B   8     -10.455  34.286  -5.433  1.00  0.00           H
ATOM   1096  HB2 PHE B   8     -10.397  32.497  -2.941  1.00  0.00           H
ATOM   1097  HN  PHE B   8      -9.708  31.404  -5.172  1.00  0.00           H
ATOM   1098  HD2 PHE B   8     -12.962  34.572  -4.707  1.00  0.00           H
ATOM   1099  HE2 PHE B   8     -15.107  33.681  -5.549  1.00  0.00           H
ATOM   1100  HZ  PHE B   8     -15.627  31.263  -5.342  1.00  0.00           H
ATOM   1101  HE1 PHE B   8     -13.970  29.735  -4.294  1.00  0.00           H
ATOM   1102  HD1 PHE B   8     -11.753  30.593  -3.607  1.00  0.00           H
ATOM   1103  HB3 PHE B   8     -11.035  34.150  -3.073  1.00  0.00           H
ATOM   1104  N   SER B   9      -7.897  34.822  -5.227  1.00  0.00           N
ATOM   1105  CA  SER B   9      -6.535  35.226  -4.881  1.00  0.00           C
ATOM   1106  C   SER B   9      -6.395  36.731  -4.871  1.00  0.00           C
ATOM   1107  O   SER B   9      -5.417  37.230  -5.404  1.00  0.00           O
ATOM   1108  CB  SER B   9      -5.593  34.528  -5.895  1.00  0.00           C
ATOM   1109  OG  SER B   9      -5.944  34.970  -7.217  1.00  0.00           O
ATOM   1110  HA  SER B   9      -6.238  34.910  -3.869  1.00  0.00           H
ATOM   1111  HB2 SER B   9      -4.540  34.768  -5.671  1.00  0.00           H
ATOM   1112  HN  SER B   9      -8.289  35.171  -6.077  1.00  0.00           H
ATOM   1113  HG1 SER B   9      -5.413  34.562  -7.893  1.00  0.00           H
ATOM   1114  HB3 SER B   9      -5.734  33.437  -5.816  1.00  0.00           H
ATOM   1115  N   ASN B  10      -7.359  37.465  -4.260  1.00  0.00           N
ATOM   1116  CA  ASN B  10      -7.275  38.927  -4.224  1.00  0.00           C
ATOM   1117  C   ASN B  10      -8.102  39.481  -3.076  1.00  0.00           C
ATOM   1118  O   ASN B  10      -9.312  39.468  -3.243  1.00  0.00           O
ATOM   1119  CB  ASN B  10      -7.817  39.532  -5.547  1.00  0.00           C
ATOM   1120  CG  ASN B  10      -7.012  39.075  -6.739  1.00  0.00           C
ATOM   1121  OD1 ASN B  10      -6.059  39.746  -7.095  1.00  0.00           O
ATOM   1122  ND2 ASN B  10      -7.357  37.931  -7.369  1.00  0.00           N
ATOM   1123  HA  ASN B  10      -6.225  39.236  -4.150  1.00  0.00           H
ATOM   1124  HB2 ASN B  10      -8.871  39.250  -5.690  1.00  0.00           H
ATOM   1125  HN  ASN B  10      -8.158  37.021  -3.850  1.00  0.00           H
ATOM   1126  HB3 ASN B  10      -7.772  40.630  -5.482  1.00  0.00           H
ATOM   1127 HD22 ASN B  10      -6.830  37.616  -8.160  1.00  0.00           H
ATOM   1128 HD21 ASN B  10      -8.130  37.386  -7.053  1.00  0.00           H
ATOM   1129  N   PRO B  11      -7.587  39.965  -1.914  1.00  0.00           N
ATOM   1130  CA  PRO B  11      -8.488  40.480  -0.890  1.00  0.00           C
ATOM   1131  C   PRO B  11      -9.127  41.782  -1.310  1.00  0.00           C
ATOM   1132  O   PRO B  11      -8.657  42.831  -0.901  1.00  0.00           O
ATOM   1133  CB  PRO B  11      -7.522  40.628   0.311  1.00  0.00           C
ATOM   1134  CG  PRO B  11      -6.137  40.833  -0.340  1.00  0.00           C
ATOM   1135  CD  PRO B  11      -6.166  39.923  -1.589  1.00  0.00           C
ATOM   1136  HA  PRO B  11      -9.285  39.765  -0.639  1.00  0.00           H
ATOM   1137  HD3 PRO B  11      -5.864  38.894  -1.340  1.00  0.00           H
ATOM   1138  HD2 PRO B  11      -5.484  40.334  -2.343  1.00  0.00           H
ATOM   1139  HG3 PRO B  11      -5.294  40.602   0.332  1.00  0.00           H
ATOM   1140  HG2 PRO B  11      -6.059  41.888  -0.652  1.00  0.00           H
ATOM   1141  HB2 PRO B  11      -7.776  41.447   0.999  1.00  0.00           H
ATOM   1142  HB3 PRO B  11      -7.529  39.691   0.884  1.00  0.00           H
ATOM   1143  N   LEU B  12     -10.220  41.737  -2.107  1.00  0.00           N
ATOM   1144  CA  LEU B  12     -10.977  42.957  -2.365  1.00  0.00           C
ATOM   1145  C   LEU B  12     -11.925  43.127  -1.201  1.00  0.00           C
ATOM   1146  O   LEU B  12     -12.458  42.118  -0.764  1.00  0.00           O
ATOM   1147  CB  LEU B  12     -11.822  42.908  -3.666  1.00  0.00           C
ATOM   1148  CG  LEU B  12     -11.017  42.683  -4.980  1.00  0.00           C
ATOM   1149  CD1 LEU B  12     -12.026  42.551  -6.156  1.00  0.00           C
ATOM   1150  CD2 LEU B  12     -10.028  43.844  -5.268  1.00  0.00           C
ATOM   1151  HA  LEU B  12     -10.297  43.815  -2.427  1.00  0.00           H
ATOM   1152  HB2 LEU B  12     -12.553  42.100  -3.554  1.00  0.00           H
ATOM   1153  HN  LEU B  12     -10.588  40.866  -2.434  1.00  0.00           H
ATOM   1154  HG  LEU B  12     -10.430  41.753  -4.902  1.00  0.00           H
ATOM   1155  HB3 LEU B  12     -12.389  43.843  -3.760  1.00  0.00           H
ATOM   1156 HD21 LEU B  12      -9.540  43.692  -6.239  1.00  0.00           H
ATOM   1157 HD22 LEU B  12     -10.568  44.801  -5.299  1.00  0.00           H
ATOM   1158 HD23 LEU B  12      -9.238  43.893  -4.507  1.00  0.00           H
ATOM   1159 HD11 LEU B  12     -11.526  42.352  -7.113  1.00  0.00           H
ATOM   1160 HD12 LEU B  12     -12.727  41.724  -5.964  1.00  0.00           H
ATOM   1161 HD13 LEU B  12     -12.597  43.484  -6.266  1.00  0.00           H
ATOM   1162  N   CYS B  13     -12.164  44.360  -0.691  1.00  0.00           N
ATOM   1163  CA  CYS B  13     -13.168  44.531   0.360  1.00  0.00           C
ATOM   1164  C   CYS B  13     -14.475  44.766  -0.344  1.00  0.00           C
ATOM   1165  O   CYS B  13     -14.418  45.338  -1.421  1.00  0.00           O
ATOM   1166  CB  CYS B  13     -12.903  45.741   1.292  1.00  0.00           C
ATOM   1167  SG  CYS B  13     -11.142  45.731   1.747  1.00  0.00           S
ATOM   1168  HA  CYS B  13     -13.206  43.632   0.992  1.00  0.00           H
ATOM   1169  HB2 CYS B  13     -13.139  46.681   0.773  1.00  0.00           H
ATOM   1170  HN  CYS B  13     -11.735  45.181  -1.074  1.00  0.00           H
ATOM   1171  HG1 CYS B  13     -11.123  46.590   2.273  1.00  0.00           H
ATOM   1172  HB3 CYS B  13     -13.527  45.685   2.200  1.00  0.00           H
ATOM   1173  N   CYS B  14     -15.643  44.361   0.208  1.00  0.00           N
ATOM   1174  CA  CYS B  14     -16.900  44.637  -0.490  1.00  0.00           C
ATOM   1175  C   CYS B  14     -18.006  44.934   0.498  1.00  0.00           C
ATOM   1176  O   CYS B  14     -17.904  44.497   1.633  1.00  0.00           O
ATOM   1177  CB  CYS B  14     -17.262  43.485  -1.465  1.00  0.00           C
ATOM   1178  SG  CYS B  14     -15.765  42.694  -2.159  1.00  0.00           S
ATOM   1179  HA  CYS B  14     -16.770  45.563  -1.068  1.00  0.00           H
ATOM   1180  HB2 CYS B  14     -17.867  42.739  -0.933  1.00  0.00           H
ATOM   1181  HN  CYS B  14     -15.672  43.859   1.075  1.00  0.00           H
ATOM   1182  HG1 CYS B  14     -16.216  41.986  -2.719  1.00  0.00           H
ATOM   1183  HB3 CYS B  14     -17.850  43.859  -2.313  1.00  0.00           H
ATOM   1184  N   ALA B  15     -19.055  45.691   0.095  1.00  0.00           N
ATOM   1185  CA  ALA B  15     -20.061  46.135   1.060  1.00  0.00           C
ATOM   1186  C   ALA B  15     -20.652  44.971   1.819  1.00  0.00           C
ATOM   1187  O   ALA B  15     -20.667  45.004   3.040  1.00  0.00           O
ATOM   1188  CB  ALA B  15     -21.203  46.933   0.375  1.00  0.00           C
ATOM   1189  HA  ALA B  15     -19.575  46.815   1.778  1.00  0.00           H
ATOM   1190  HB1 ALA B  15     -21.962  47.225   1.118  1.00  0.00           H
ATOM   1191  HB2 ALA B  15     -20.799  47.847  -0.087  1.00  0.00           H
ATOM   1192  HB3 ALA B  15     -21.689  46.329  -0.407  1.00  0.00           H
ATOM   1193  HN  ALA B  15     -19.126  46.007  -0.853  1.00  0.00           H
ATOM   1194  N   THR B  16     -21.147  43.942   1.100  1.00  0.00           N
ATOM   1195  CA  THR B  16     -21.809  42.816   1.757  1.00  0.00           C
ATOM   1196  C   THR B  16     -21.661  41.612   0.859  1.00  0.00           C
ATOM   1197  O   THR B  16     -21.783  41.802  -0.341  1.00  0.00           O
ATOM   1198  CB  THR B  16     -23.308  43.162   1.963  1.00  0.00           C
ATOM   1199  OG1 THR B  16     -23.377  44.280   2.867  1.00  0.00           O
ATOM   1200  CG2 THR B  16     -24.111  41.958   2.525  1.00  0.00           C
ATOM   1201  HA  THR B  16     -21.342  42.606   2.733  1.00  0.00           H
ATOM   1202  HB  THR B  16     -23.733  43.454   0.986  1.00  0.00           H
ATOM   1203  HG1 THR B  16     -24.267  44.584   3.012  1.00  0.00           H
ATOM   1204  HN  THR B  16     -21.110  43.952   0.098  1.00  0.00           H
ATOM   1205 HG23 THR B  16     -23.680  41.623   3.479  1.00  0.00           H
ATOM   1206 HG21 THR B  16     -25.159  42.248   2.698  1.00  0.00           H
ATOM   1207 HG22 THR B  16     -24.104  41.114   1.818  1.00  0.00           H
ATOM   1208  N   ASN B  17     -21.392  40.396   1.391  1.00  0.00           N
ATOM   1209  CA  ASN B  17     -21.205  39.250   0.505  1.00  0.00           C
ATOM   1210  C   ASN B  17     -22.561  38.627   0.250  1.00  0.00           C
ATOM   1211  O   ASN B  17     -23.379  38.621   1.157  1.00  0.00           O
ATOM   1212  CB  ASN B  17     -20.153  38.248   1.057  1.00  0.00           C
ATOM   1213  CG  ASN B  17     -19.532  37.408  -0.043  1.00  0.00           C
ATOM   1214  OD1 ASN B  17     -20.145  37.235  -1.085  1.00  0.00           O
ATOM   1215  ND2 ASN B  17     -18.311  36.856   0.152  1.00  0.00           N
ATOM   1216  HA  ASN B  17     -20.782  39.623  -0.440  1.00  0.00           H
ATOM   1217  HB2 ASN B  17     -19.361  38.830   1.549  1.00  0.00           H
ATOM   1218  HN  ASN B  17     -21.341  40.246   2.380  1.00  0.00           H
ATOM   1219  HB3 ASN B  17     -20.607  37.615   1.831  1.00  0.00           H
ATOM   1220 HD22 ASN B  17     -17.886  36.314  -0.576  1.00  0.00           H
ATOM   1221 HD21 ASN B  17     -17.825  36.958   1.020  1.00  0.00           H
ATOM   1222  N   VAL B  18     -22.821  38.114  -0.974  1.00  0.00           N
ATOM   1223  CA  VAL B  18     -24.127  37.540  -1.303  1.00  0.00           C
ATOM   1224  C   VAL B  18     -24.029  36.111  -0.828  1.00  0.00           C
ATOM   1225  O   VAL B  18     -23.676  35.245  -1.613  1.00  0.00           O
ATOM   1226  CB  VAL B  18     -24.424  37.682  -2.828  1.00  0.00           C
ATOM   1227  CG1 VAL B  18     -25.681  36.912  -3.315  1.00  0.00           C
ATOM   1228  CG2 VAL B  18     -24.509  39.176  -3.237  1.00  0.00           C
ATOM   1229  HA  VAL B  18     -24.933  38.067  -0.768  1.00  0.00           H
ATOM   1230  HB  VAL B  18     -23.588  37.243  -3.372  1.00  0.00           H
ATOM   1231  HN  VAL B  18     -22.095  38.064  -1.659  1.00  0.00           H
ATOM   1232 HG11 VAL B  18     -25.741  36.934  -4.415  1.00  0.00           H
ATOM   1233 HG12 VAL B  18     -25.673  35.859  -2.997  1.00  0.00           H
ATOM   1234 HG13 VAL B  18     -26.581  37.391  -2.923  1.00  0.00           H
ATOM   1235 HG21 VAL B  18     -24.665  39.278  -4.323  1.00  0.00           H
ATOM   1236 HG22 VAL B  18     -25.341  39.677  -2.717  1.00  0.00           H
ATOM   1237 HG23 VAL B  18     -23.576  39.692  -2.975  1.00  0.00           H
ATOM   1238  N   LEU B  19     -24.314  35.864   0.471  1.00  0.00           N
ATOM   1239  CA  LEU B  19     -24.194  34.512   1.009  1.00  0.00           C
ATOM   1240  C   LEU B  19     -22.808  33.978   0.741  1.00  0.00           C
ATOM   1241  O   LEU B  19     -22.684  32.813   0.415  1.00  0.00           O
ATOM   1242  CB  LEU B  19     -25.302  33.587   0.434  1.00  0.00           C
ATOM   1243  CG  LEU B  19     -26.716  34.238   0.452  1.00  0.00           C
ATOM   1244  CD1 LEU B  19     -27.763  33.286  -0.180  1.00  0.00           C
ATOM   1245  CD2 LEU B  19     -27.179  34.674   1.868  1.00  0.00           C
ATOM   1246  HA  LEU B  19     -24.291  34.525   2.106  1.00  0.00           H
ATOM   1247  HB2 LEU B  19     -25.054  33.340  -0.611  1.00  0.00           H
ATOM   1248  HN  LEU B  19     -24.595  36.600   1.092  1.00  0.00           H
ATOM   1249  HG  LEU B  19     -26.676  35.133  -0.186  1.00  0.00           H
ATOM   1250  HB3 LEU B  19     -25.304  32.647   1.003  1.00  0.00           H
ATOM   1251 HD21 LEU B  19     -27.140  33.827   2.569  1.00  0.00           H
ATOM   1252 HD22 LEU B  19     -28.209  35.062   1.838  1.00  0.00           H
ATOM   1253 HD23 LEU B  19     -26.540  35.481   2.245  1.00  0.00           H
ATOM   1254 HD11 LEU B  19     -28.751  33.749  -0.207  1.00  0.00           H
ATOM   1255 HD12 LEU B  19     -27.477  33.061  -1.213  1.00  0.00           H
ATOM   1256 HD13 LEU B  19     -27.847  32.353   0.390  1.00  0.00           H
ATOM   1257  N   ASP B  20     -21.755  34.816   0.852  1.00  0.00           N
ATOM   1258  CA  ASP B  20     -20.382  34.372   0.588  1.00  0.00           C
ATOM   1259  C   ASP B  20     -20.037  34.270  -0.888  1.00  0.00           C
ATOM   1260  O   ASP B  20     -18.855  34.350  -1.183  1.00  0.00           O
ATOM   1261  CB  ASP B  20     -19.962  33.051   1.293  1.00  0.00           C
ATOM   1262  CG  ASP B  20     -20.585  32.965   2.663  1.00  0.00           C
ATOM   1263  OD1 ASP B  20     -20.571  33.997   3.384  1.00  0.00           O
ATOM   1264  OD2 ASP B  20     -21.096  31.871   3.028  1.00  0.00           O
ATOM   1265  HA  ASP B  20     -19.723  35.111   1.063  1.00  0.00           H
ATOM   1266  HB2 ASP B  20     -20.239  32.189   0.673  1.00  0.00           H
ATOM   1267  HN  ASP B  20     -21.906  35.772   1.106  1.00  0.00           H
ATOM   1268  HB3 ASP B  20     -18.867  33.002   1.411  1.00  0.00           H
ATOM   1269  N   LEU B  21     -20.990  34.066  -1.834  1.00  0.00           N
ATOM   1270  CA  LEU B  21     -20.605  33.698  -3.203  1.00  0.00           C
ATOM   1271  C   LEU B  21     -20.191  34.927  -3.988  1.00  0.00           C
ATOM   1272  O   LEU B  21     -19.036  35.008  -4.368  1.00  0.00           O
ATOM   1273  CB  LEU B  21     -21.705  32.888  -3.974  1.00  0.00           C
ATOM   1274  CG  LEU B  21     -21.210  31.552  -4.615  1.00  0.00           C
ATOM   1275  CD1 LEU B  21     -22.408  30.760  -5.214  1.00  0.00           C
ATOM   1276  CD2 LEU B  21     -20.145  31.787  -5.718  1.00  0.00           C
ATOM   1277  HA  LEU B  21     -19.732  33.034  -3.104  1.00  0.00           H
ATOM   1278  HB2 LEU B  21     -22.523  32.637  -3.285  1.00  0.00           H
ATOM   1279  HN  LEU B  21     -21.962  34.126  -1.618  1.00  0.00           H
ATOM   1280  HG  LEU B  21     -20.735  30.932  -3.838  1.00  0.00           H
ATOM   1281  HB3 LEU B  21     -22.153  33.492  -4.775  1.00  0.00           H
ATOM   1282 HD21 LEU B  21     -19.810  30.826  -6.136  1.00  0.00           H
ATOM   1283 HD22 LEU B  21     -20.571  32.390  -6.532  1.00  0.00           H
ATOM   1284 HD23 LEU B  21     -19.264  32.303  -5.309  1.00  0.00           H
ATOM   1285 HD11 LEU B  21     -22.069  29.792  -5.613  1.00  0.00           H
ATOM   1286 HD12 LEU B  21     -23.178  30.564  -4.451  1.00  0.00           H
ATOM   1287 HD13 LEU B  21     -22.872  31.332  -6.032  1.00  0.00           H
ATOM   1288  N   ILE B  22     -21.110  35.880  -4.260  1.00  0.00           N
ATOM   1289  CA  ILE B  22     -20.802  37.051  -5.097  1.00  0.00           C
ATOM   1290  C   ILE B  22     -20.623  38.271  -4.213  1.00  0.00           C
ATOM   1291  O   ILE B  22     -21.319  38.338  -3.217  1.00  0.00           O
ATOM   1292  CB  ILE B  22     -21.939  37.313  -6.138  1.00  0.00           C
ATOM   1293  CG1 ILE B  22     -22.450  36.017  -6.842  1.00  0.00           C
ATOM   1294  CG2 ILE B  22     -21.540  38.395  -7.182  1.00  0.00           C
ATOM   1295  HA  ILE B  22     -19.873  36.882  -5.659  1.00  0.00           H
ATOM   1296  HB  ILE B  22     -22.805  37.723  -5.591  1.00  0.00           H
ATOM   1297  CD  ILE B  22     -21.346  35.190  -7.551  1.00  0.00           C
ATOM   1298  HD3 ILE B  22     -20.578  34.872  -6.833  1.00  0.00           H
ATOM   1299  HD2 ILE B  22     -20.864  35.768  -8.354  1.00  0.00           H
ATOM   1300  HD1 ILE B  22     -21.789  34.289  -8.001  1.00  0.00           H
ATOM   1301  HN  ILE B  22     -22.024  35.775  -3.881  1.00  0.00           H
ATOM   1302 HG12 ILE B  22     -22.949  35.370  -6.105  1.00  0.00           H
ATOM   1303 HG13 ILE B  22     -23.214  36.289  -7.589  1.00  0.00           H
ATOM   1304 HG21 ILE B  22     -22.379  38.602  -7.864  1.00  0.00           H
ATOM   1305 HG22 ILE B  22     -21.281  39.334  -6.678  1.00  0.00           H
ATOM   1306 HG23 ILE B  22     -20.679  38.078  -7.785  1.00  0.00           H
ATOM   1307  N   GLY B  23     -19.731  39.247  -4.520  1.00  0.00           N
ATOM   1308  CA  GLY B  23     -19.596  40.440  -3.675  1.00  0.00           C
ATOM   1309  C   GLY B  23     -20.408  41.600  -4.202  1.00  0.00           C
ATOM   1310  O   GLY B  23     -20.947  41.480  -5.290  1.00  0.00           O
ATOM   1311  HN  GLY B  23     -19.167  39.189  -5.344  1.00  0.00           H
ATOM   1312  HA2 GLY B  23     -19.882  40.235  -2.633  1.00  0.00           H
ATOM   1313  HA3 GLY B  23     -18.546  40.769  -3.660  1.00  0.00           H
ATOM   1314  N   VAL B  24     -20.492  42.729  -3.451  1.00  0.00           N
ATOM   1315  CA  VAL B  24     -21.214  43.918  -3.920  1.00  0.00           C
ATOM   1316  C   VAL B  24     -20.352  45.142  -3.688  1.00  0.00           C
ATOM   1317  O   VAL B  24     -19.793  45.235  -2.607  1.00  0.00           O
ATOM   1318  CB  VAL B  24     -22.554  44.088  -3.150  1.00  0.00           C
ATOM   1319  CG1 VAL B  24     -23.351  45.317  -3.670  1.00  0.00           C
ATOM   1320  CG2 VAL B  24     -23.408  42.798  -3.258  1.00  0.00           C
ATOM   1321  HA  VAL B  24     -21.440  43.833  -4.995  1.00  0.00           H
ATOM   1322  HB  VAL B  24     -22.330  44.252  -2.082  1.00  0.00           H
ATOM   1323  HN  VAL B  24     -20.072  42.770  -2.542  1.00  0.00           H
ATOM   1324 HG11 VAL B  24     -24.300  45.418  -3.119  1.00  0.00           H
ATOM   1325 HG12 VAL B  24     -22.778  46.246  -3.532  1.00  0.00           H
ATOM   1326 HG13 VAL B  24     -23.580  45.200  -4.740  1.00  0.00           H
ATOM   1327 HG21 VAL B  24     -24.360  42.912  -2.718  1.00  0.00           H
ATOM   1328 HG22 VAL B  24     -23.625  42.560  -4.311  1.00  0.00           H
ATOM   1329 HG23 VAL B  24     -22.862  41.955  -2.811  1.00  0.00           H
ATOM   1330  N   ASP B  25     -20.228  46.080  -4.657  1.00  0.00           N
ATOM   1331  CA  ASP B  25     -19.324  47.222  -4.496  1.00  0.00           C
ATOM   1332  C   ASP B  25     -17.965  46.726  -4.062  1.00  0.00           C
ATOM   1333  O   ASP B  25     -17.596  46.964  -2.924  1.00  0.00           O
ATOM   1334  CB  ASP B  25     -19.937  48.251  -3.506  1.00  0.00           C
ATOM   1335  CG  ASP B  25     -19.004  49.404  -3.223  1.00  0.00           C
ATOM   1336  OD1 ASP B  25     -18.151  49.726  -4.094  1.00  0.00           O
ATOM   1337  OD2 ASP B  25     -19.116  50.000  -2.117  1.00  0.00           O
ATOM   1338  HA  ASP B  25     -19.188  47.733  -5.465  1.00  0.00           H
ATOM   1339  HB2 ASP B  25     -20.873  48.646  -3.927  1.00  0.00           H
ATOM   1340  HN  ASP B  25     -20.758  46.023  -5.504  1.00  0.00           H
ATOM   1341  HB3 ASP B  25     -20.177  47.750  -2.558  1.00  0.00           H
ATOM   1342  N   CYS B  26     -17.214  46.035  -4.953  1.00  0.00           N
ATOM   1343  CA  CYS B  26     -15.903  45.506  -4.571  1.00  0.00           C
ATOM   1344  C   CYS B  26     -14.849  46.594  -4.653  1.00  0.00           C
ATOM   1345  O   CYS B  26     -15.025  47.497  -5.454  1.00  0.00           O
ATOM   1346  CB  CYS B  26     -15.527  44.265  -5.421  1.00  0.00           C
ATOM   1347  SG  CYS B  26     -16.923  43.086  -5.409  1.00  0.00           S
ATOM   1348  HA  CYS B  26     -15.968  45.162  -3.530  1.00  0.00           H
ATOM   1349  HB2 CYS B  26     -15.317  44.562  -6.459  1.00  0.00           H
ATOM   1350  HN  CYS B  26     -17.537  45.886  -5.889  1.00  0.00           H
ATOM   1351  HG1 CYS B  26     -16.507  42.359  -5.969  1.00  0.00           H
ATOM   1352  HB3 CYS B  26     -14.640  43.773  -4.997  1.00  0.00           H
ATOM   1353  N   LYS B  27     -13.778  46.544  -3.816  1.00  0.00           N
ATOM   1354  CA  LYS B  27     -12.851  47.675  -3.664  1.00  0.00           C
ATOM   1355  C   LYS B  27     -11.422  47.174  -3.504  1.00  0.00           C
ATOM   1356  O   LYS B  27     -11.281  46.034  -3.099  1.00  0.00           O
ATOM   1357  CB  LYS B  27     -13.294  48.457  -2.394  1.00  0.00           C
ATOM   1358  CG  LYS B  27     -14.767  48.961  -2.451  1.00  0.00           C
ATOM   1359  CD  LYS B  27     -15.318  49.468  -1.087  1.00  0.00           C
ATOM   1360  CE  LYS B  27     -14.799  50.848  -0.610  1.00  0.00           C
ATOM   1361  NZ  LYS B  27     -15.240  51.162   0.769  1.00  0.00           N
ATOM   1362  HA  LYS B  27     -12.891  48.347  -4.536  1.00  0.00           H
ATOM   1363  HB2 LYS B  27     -13.217  47.757  -1.551  1.00  0.00           H
ATOM   1364  HN  LYS B  27     -13.662  45.776  -3.184  1.00  0.00           H
ATOM   1365  HG2 LYS B  27     -14.900  49.714  -3.241  1.00  0.00           H
ATOM   1366  HB3 LYS B  27     -12.604  49.294  -2.219  1.00  0.00           H
ATOM   1367  HD2 LYS B  27     -16.415  49.557  -1.168  1.00  0.00           H
ATOM   1368  HG3 LYS B  27     -15.402  48.103  -2.705  1.00  0.00           H
ATOM   1369  HE2 LYS B  27     -13.702  50.854  -0.632  1.00  0.00           H
ATOM   1370  HD3 LYS B  27     -15.078  48.717  -0.321  1.00  0.00           H
ATOM   1371  HZ1 LYS B  27     -14.918  52.151   1.072  1.00  0.00           H
ATOM   1372  HZ2 LYS B  27     -16.317  51.133   0.866  1.00  0.00           H
ATOM   1373  HZ3 LYS B  27     -14.826  50.474   1.494  1.00  0.00           H
ATOM   1374  HE3 LYS B  27     -15.170  51.628  -1.296  1.00  0.00           H
ATOM   1375  N   THR B  28     -10.362  47.972  -3.807  1.00  0.00           N
ATOM   1376  CA  THR B  28      -8.977  47.465  -3.816  1.00  0.00           C
ATOM   1377  C   THR B  28      -8.135  48.020  -2.675  1.00  0.00           C
ATOM   1378  O   THR B  28      -7.938  49.225  -2.689  1.00  0.00           O
ATOM   1379  CB  THR B  28      -8.311  47.922  -5.146  1.00  0.00           C
ATOM   1380  OG1 THR B  28      -8.545  49.336  -5.288  1.00  0.00           O
ATOM   1381  CG2 THR B  28      -8.892  47.155  -6.365  1.00  0.00           C
ATOM   1382  HA  THR B  28      -8.951  46.366  -3.834  1.00  0.00           H
ATOM   1383  HB  THR B  28      -7.223  47.729  -5.100  1.00  0.00           H
ATOM   1384  HG1 THR B  28      -8.136  49.705  -6.064  1.00  0.00           H
ATOM   1385  HN  THR B  28     -10.505  48.929  -4.070  1.00  0.00           H
ATOM   1386 HG23 THR B  28      -9.988  47.223  -6.359  1.00  0.00           H
ATOM   1387 HG21 THR B  28      -8.512  47.583  -7.306  1.00  0.00           H
ATOM   1388 HG22 THR B  28      -8.602  46.095  -6.334  1.00  0.00           H
ATOM   1389  N   PRO B  29      -7.616  47.245  -1.680  1.00  0.00           N
ATOM   1390  CA  PRO B  29      -6.765  47.823  -0.642  1.00  0.00           C
ATOM   1391  C   PRO B  29      -5.603  48.705  -1.029  1.00  0.00           C
ATOM   1392  O   PRO B  29      -5.359  48.929  -2.204  1.00  0.00           O
ATOM   1393  CB  PRO B  29      -6.254  46.539   0.053  1.00  0.00           C
ATOM   1394  CG  PRO B  29      -7.432  45.556  -0.095  1.00  0.00           C
ATOM   1395  CD  PRO B  29      -7.948  45.835  -1.529  1.00  0.00           C
ATOM   1396  HA  PRO B  29      -7.403  48.398   0.040  1.00  0.00           H
ATOM   1397  HD3 PRO B  29      -9.030  45.645  -1.580  1.00  0.00           H
ATOM   1398  HD2 PRO B  29      -7.404  45.225  -2.267  1.00  0.00           H
ATOM   1399  HG3 PRO B  29      -8.209  45.816   0.644  1.00  0.00           H
ATOM   1400  HG2 PRO B  29      -7.116  44.515   0.074  1.00  0.00           H
ATOM   1401  HB2 PRO B  29      -5.391  46.139  -0.500  1.00  0.00           H
ATOM   1402  HB3 PRO B  29      -5.966  46.696   1.104  1.00  0.00           H
ATOM   1403  N   THR B  30      -4.899  49.213   0.012  1.00  0.00           N
ATOM   1404  CA  THR B  30      -3.844  50.208  -0.172  1.00  0.00           C
ATOM   1405  C   THR B  30      -2.843  50.086   0.955  1.00  0.00           C
ATOM   1406  O   THR B  30      -1.730  49.648   0.718  1.00  0.00           O
ATOM   1407  CB  THR B  30      -4.526  51.591  -0.070  1.00  0.00           C
ATOM   1408  OG1 THR B  30      -5.351  51.485   1.104  1.00  0.00           O
ATOM   1409  CG2 THR B  30      -5.362  51.892  -1.337  1.00  0.00           C
ATOM   1410  HA  THR B  30      -3.324  50.090  -1.136  1.00  0.00           H
ATOM   1411  HB  THR B  30      -3.758  52.376   0.051  1.00  0.00           H
ATOM   1412  HG1 THR B  30      -5.873  52.256   1.282  1.00  0.00           H
ATOM   1413  HN  THR B  30      -5.152  48.990   0.956  1.00  0.00           H
ATOM   1414 HG23 THR B  30      -6.263  51.264  -1.377  1.00  0.00           H
ATOM   1415 HG21 THR B  30      -5.666  52.949  -1.344  1.00  0.00           H
ATOM   1416 HG22 THR B  30      -4.752  51.697  -2.228  1.00  0.00           H
ATOM   1417  N   ILE B  31      -3.219  50.445   2.206  1.00  0.00           N
ATOM   1418  CA  ILE B  31      -2.363  50.088   3.326  1.00  0.00           C
ATOM   1419  C   ILE B  31      -2.459  48.582   3.365  1.00  0.00           C
ATOM   1420  O   ILE B  31      -3.498  48.051   3.004  1.00  0.00           O
ATOM   1421  CB  ILE B  31      -2.687  50.775   4.687  1.00  0.00           C
ATOM   1422  CG1 ILE B  31      -4.080  50.365   5.252  1.00  0.00           C
ATOM   1423  CG2 ILE B  31      -2.537  52.316   4.546  1.00  0.00           C
ATOM   1424  HA  ILE B  31      -1.326  50.366   3.066  1.00  0.00           H
ATOM   1425  HB  ILE B  31      -1.921  50.430   5.401  1.00  0.00           H
ATOM   1426  CD  ILE B  31      -4.323  50.842   6.709  1.00  0.00           C
ATOM   1427  HD3 ILE B  31      -4.387  51.938   6.769  1.00  0.00           H
ATOM   1428  HD2 ILE B  31      -3.512  50.493   7.368  1.00  0.00           H
ATOM   1429  HD1 ILE B  31      -5.275  50.430   7.081  1.00  0.00           H
ATOM   1430  HN  ILE B  31      -4.123  50.823   2.397  1.00  0.00           H
ATOM   1431 HG12 ILE B  31      -4.878  50.778   4.618  1.00  0.00           H
ATOM   1432 HG13 ILE B  31      -4.169  49.267   5.251  1.00  0.00           H
ATOM   1433 HG21 ILE B  31      -2.566  52.808   5.529  1.00  0.00           H
ATOM   1434 HG22 ILE B  31      -1.571  52.572   4.083  1.00  0.00           H
ATOM   1435 HG23 ILE B  31      -3.340  52.731   3.919  1.00  0.00           H
ATOM   1436  N   ALA B  32      -1.381  47.871   3.748  1.00  0.00           N
ATOM   1437  CA  ALA B  32      -1.379  46.428   3.535  1.00  0.00           C
ATOM   1438  C   ALA B  32      -2.437  45.722   4.352  1.00  0.00           C
ATOM   1439  O   ALA B  32      -2.969  46.316   5.276  1.00  0.00           O
ATOM   1440  CB  ALA B  32       0.026  45.857   3.830  1.00  0.00           C
ATOM   1441  HA  ALA B  32      -1.591  46.245   2.467  1.00  0.00           H
ATOM   1442  HB1 ALA B  32       0.032  44.777   3.662  1.00  0.00           H
ATOM   1443  HB2 ALA B  32       0.769  46.334   3.174  1.00  0.00           H
ATOM   1444  HB3 ALA B  32       0.306  46.045   4.872  1.00  0.00           H
ATOM   1445  HN  ALA B  32      -0.558  48.322   4.096  1.00  0.00           H
ATOM   1446  N   VAL B  33      -2.736  44.447   4.000  1.00  0.00           N
ATOM   1447  CA  VAL B  33      -3.733  43.652   4.719  1.00  0.00           C
ATOM   1448  C   VAL B  33      -3.011  42.408   5.193  1.00  0.00           C
ATOM   1449  O   VAL B  33      -3.387  41.295   4.871  1.00  0.00           O
ATOM   1450  CB  VAL B  33      -4.995  43.453   3.828  1.00  0.00           C
ATOM   1451  CG1 VAL B  33      -5.662  44.830   3.572  1.00  0.00           C
ATOM   1452  CG2 VAL B  33      -4.728  42.759   2.464  1.00  0.00           C
ATOM   1453  HA  VAL B  33      -4.067  44.152   5.644  1.00  0.00           H
ATOM   1454  HB  VAL B  33      -5.701  42.814   4.381  1.00  0.00           H
ATOM   1455  HN  VAL B  33      -2.264  44.006   3.235  1.00  0.00           H
ATOM   1456 HG11 VAL B  33      -6.581  44.715   2.977  1.00  0.00           H
ATOM   1457 HG12 VAL B  33      -5.920  45.313   4.526  1.00  0.00           H
ATOM   1458 HG13 VAL B  33      -4.972  45.492   3.027  1.00  0.00           H
ATOM   1459 HG21 VAL B  33      -5.681  42.639   1.927  1.00  0.00           H
ATOM   1460 HG22 VAL B  33      -4.053  43.348   1.826  1.00  0.00           H
ATOM   1461 HG23 VAL B  33      -4.302  41.759   2.613  1.00  0.00           H
ATOM   1462  N   ASP B  34      -1.930  42.650   5.969  1.00  0.00           N
ATOM   1463  CA  ASP B  34      -0.965  41.609   6.327  1.00  0.00           C
ATOM   1464  C   ASP B  34      -1.549  40.288   6.787  1.00  0.00           C
ATOM   1465  O   ASP B  34      -0.995  39.259   6.433  1.00  0.00           O
ATOM   1466  CB  ASP B  34      -0.046  42.123   7.470  1.00  0.00           C
ATOM   1467  CG  ASP B  34       0.669  43.413   7.147  1.00  0.00           C
ATOM   1468  OD1 ASP B  34      -0.039  44.403   6.820  1.00  0.00           O
ATOM   1469  OD2 ASP B  34       1.924  43.463   7.225  1.00  0.00           O
ATOM   1470  HA  ASP B  34      -0.333  41.419   5.446  1.00  0.00           H
ATOM   1471  HB2 ASP B  34      -0.660  42.316   8.360  1.00  0.00           H
ATOM   1472  HN  ASP B  34      -1.717  43.594   6.231  1.00  0.00           H
ATOM   1473  HB3 ASP B  34       0.686  41.337   7.711  1.00  0.00           H
ATOM   1474  N   THR B  35      -2.632  40.295   7.596  1.00  0.00           N
ATOM   1475  CA  THR B  35      -3.122  39.069   8.233  1.00  0.00           C
ATOM   1476  C   THR B  35      -4.624  39.150   8.335  1.00  0.00           C
ATOM   1477  O   THR B  35      -5.154  40.164   7.918  1.00  0.00           O
ATOM   1478  CB  THR B  35      -2.524  38.927   9.663  1.00  0.00           C
ATOM   1479  OG1 THR B  35      -3.132  39.891  10.541  1.00  0.00           O
ATOM   1480  CG2 THR B  35      -0.987  39.127   9.672  1.00  0.00           C
ATOM   1481  HA  THR B  35      -2.870  38.183   7.628  1.00  0.00           H
ATOM   1482  HB  THR B  35      -2.749  37.914  10.036  1.00  0.00           H
ATOM   1483  HG1 THR B  35      -2.809  39.817  11.434  1.00  0.00           H
ATOM   1484  HN  THR B  35      -3.094  41.153   7.811  1.00  0.00           H
ATOM   1485 HG23 THR B  35      -0.744  40.187   9.529  1.00  0.00           H
ATOM   1486 HG21 THR B  35      -0.565  38.807  10.638  1.00  0.00           H
ATOM   1487 HG22 THR B  35      -0.512  38.551   8.868  1.00  0.00           H
ATOM   1488  N   GLY B  36      -5.347  38.145   8.877  1.00  0.00           N
ATOM   1489  CA  GLY B  36      -6.793  38.292   8.999  1.00  0.00           C
ATOM   1490  C   GLY B  36      -7.100  39.422   9.953  1.00  0.00           C
ATOM   1491  O   GLY B  36      -7.926  40.263   9.640  1.00  0.00           O
ATOM   1492  HN  GLY B  36      -4.920  37.313   9.233  1.00  0.00           H
ATOM   1493  HA2 GLY B  36      -7.232  38.484   8.007  1.00  0.00           H
ATOM   1494  HA3 GLY B  36      -7.249  37.369   9.391  1.00  0.00           H
ATOM   1495  N   ALA B  37      -6.447  39.454  11.135  1.00  0.00           N
ATOM   1496  CA  ALA B  37      -6.739  40.512  12.102  1.00  0.00           C
ATOM   1497  C   ALA B  37      -6.425  41.874  11.526  1.00  0.00           C
ATOM   1498  O   ALA B  37      -7.239  42.773  11.659  1.00  0.00           O
ATOM   1499  CB  ALA B  37      -5.921  40.331  13.408  1.00  0.00           C
ATOM   1500  HA  ALA B  37      -7.811  40.458  12.359  1.00  0.00           H
ATOM   1501  HB1 ALA B  37      -6.170  41.128  14.127  1.00  0.00           H
ATOM   1502  HB2 ALA B  37      -6.154  39.358  13.868  1.00  0.00           H
ATOM   1503  HB3 ALA B  37      -4.842  40.371  13.197  1.00  0.00           H
ATOM   1504  HN  ALA B  37      -5.771  38.753  11.371  1.00  0.00           H
ATOM   1505  N   ILE B  38      -5.246  42.050  10.889  1.00  0.00           N
ATOM   1506  CA  ILE B  38      -4.886  43.360  10.342  1.00  0.00           C
ATOM   1507  C   ILE B  38      -5.740  43.646   9.123  1.00  0.00           C
ATOM   1508  O   ILE B  38      -6.049  44.804   8.896  1.00  0.00           O
ATOM   1509  CB  ILE B  38      -3.347  43.483  10.103  1.00  0.00           C
ATOM   1510  CG1 ILE B  38      -2.606  43.515  11.476  1.00  0.00           C
ATOM   1511  CG2 ILE B  38      -3.002  44.718   9.222  1.00  0.00           C
ATOM   1512  HA  ILE B  38      -5.140  44.126  11.093  1.00  0.00           H
ATOM   1513  HB  ILE B  38      -3.009  42.592   9.561  1.00  0.00           H
ATOM   1514  CD  ILE B  38      -1.067  43.325  11.380  1.00  0.00           C
ATOM   1515  HD3 ILE B  38      -0.580  44.147  10.836  1.00  0.00           H
ATOM   1516  HD2 ILE B  38      -0.830  42.375  10.880  1.00  0.00           H
ATOM   1517  HD1 ILE B  38      -0.634  43.293  12.393  1.00  0.00           H
ATOM   1518  HN  ILE B  38      -4.622  41.280  10.754  1.00  0.00           H
ATOM   1519 HG12 ILE B  38      -2.817  44.468  11.987  1.00  0.00           H
ATOM   1520 HG13 ILE B  38      -2.991  42.699  12.112  1.00  0.00           H
ATOM   1521 HG21 ILE B  38      -1.921  44.787   9.038  1.00  0.00           H
ATOM   1522 HG22 ILE B  38      -3.489  44.646   8.237  1.00  0.00           H
ATOM   1523 HG23 ILE B  38      -3.338  45.643   9.714  1.00  0.00           H
ATOM   1524  N   PHE B  39      -6.157  42.631   8.332  1.00  0.00           N
ATOM   1525  CA  PHE B  39      -7.073  42.891   7.217  1.00  0.00           C
ATOM   1526  C   PHE B  39      -8.349  43.465   7.794  1.00  0.00           C
ATOM   1527  O   PHE B  39      -8.880  44.419   7.249  1.00  0.00           O
ATOM   1528  CB  PHE B  39      -7.359  41.586   6.416  1.00  0.00           C
ATOM   1529  CG  PHE B  39      -8.193  41.671   5.125  1.00  0.00           C
ATOM   1530  CD1 PHE B  39      -8.508  42.874   4.481  1.00  0.00           C
ATOM   1531  CD2 PHE B  39      -8.644  40.470   4.559  1.00  0.00           C
ATOM   1532  CE1 PHE B  39      -9.230  42.868   3.284  1.00  0.00           C
ATOM   1533  CE2 PHE B  39      -9.404  40.463   3.386  1.00  0.00           C
ATOM   1534  CZ  PHE B  39      -9.707  41.669   2.750  1.00  0.00           C
ATOM   1535  HA  PHE B  39      -6.580  43.628   6.564  1.00  0.00           H
ATOM   1536  HB2 PHE B  39      -6.399  41.162   6.090  1.00  0.00           H
ATOM   1537  HN  PHE B  39      -5.883  41.691   8.522  1.00  0.00           H
ATOM   1538  HD2 PHE B  39      -8.406  39.525   5.037  1.00  0.00           H
ATOM   1539  HE2 PHE B  39      -9.759  39.525   2.970  1.00  0.00           H
ATOM   1540  HZ  PHE B  39     -10.303  41.676   1.843  1.00  0.00           H
ATOM   1541  HE1 PHE B  39      -9.416  43.800   2.764  1.00  0.00           H
ATOM   1542  HD1 PHE B  39      -8.197  43.826   4.887  1.00  0.00           H
ATOM   1543  HB3 PHE B  39      -7.848  40.866   7.090  1.00  0.00           H
ATOM   1544  N   GLN B  40      -8.857  42.908   8.918  1.00  0.00           N
ATOM   1545  CA  GLN B  40     -10.049  43.482   9.538  1.00  0.00           C
ATOM   1546  C   GLN B  40      -9.742  44.870  10.057  1.00  0.00           C
ATOM   1547  O   GLN B  40     -10.556  45.753   9.842  1.00  0.00           O
ATOM   1548  CB  GLN B  40     -10.596  42.587  10.682  1.00  0.00           C
ATOM   1549  CG  GLN B  40     -11.877  43.150  11.352  1.00  0.00           C
ATOM   1550  CD  GLN B  40     -13.017  43.300  10.369  1.00  0.00           C
ATOM   1551  OE1 GLN B  40     -13.767  42.354  10.190  1.00  0.00           O
ATOM   1552  NE2 GLN B  40     -13.178  44.472   9.716  1.00  0.00           N
ATOM   1553  HA  GLN B  40     -10.826  43.548   8.760  1.00  0.00           H
ATOM   1554  HB2 GLN B  40     -10.830  41.597  10.264  1.00  0.00           H
ATOM   1555  HN  GLN B  40      -8.419  42.120   9.355  1.00  0.00           H
ATOM   1556  HG2 GLN B  40     -12.194  42.456  12.150  1.00  0.00           H
ATOM   1557  HB3 GLN B  40      -9.819  42.458  11.452  1.00  0.00           H
ATOM   1558  HG3 GLN B  40     -11.657  44.115  11.834  1.00  0.00           H
ATOM   1559 HE22 GLN B  40     -13.946  44.592   9.087  1.00  0.00           H
ATOM   1560 HE21 GLN B  40     -12.548  45.236   9.852  1.00  0.00           H
ATOM   1561  N   ALA B  41      -8.593  45.099  10.732  1.00  0.00           N
ATOM   1562  CA  ALA B  41      -8.302  46.441  11.240  1.00  0.00           C
ATOM   1563  C   ALA B  41      -8.337  47.428  10.094  1.00  0.00           C
ATOM   1564  O   ALA B  41      -8.985  48.457  10.205  1.00  0.00           O
ATOM   1565  CB  ALA B  41      -6.922  46.535  11.944  1.00  0.00           C
ATOM   1566  HA  ALA B  41      -9.076  46.694  11.982  1.00  0.00           H
ATOM   1567  HB1 ALA B  41      -6.787  47.538  12.375  1.00  0.00           H
ATOM   1568  HB2 ALA B  41      -6.858  45.792  12.754  1.00  0.00           H
ATOM   1569  HB3 ALA B  41      -6.105  46.355  11.231  1.00  0.00           H
ATOM   1570  HN  ALA B  41      -7.936  44.362  10.900  1.00  0.00           H
ATOM   1571  N   HIS B  42      -7.649  47.106   8.976  1.00  0.00           N
ATOM   1572  CA  HIS B  42      -7.715  47.954   7.787  1.00  0.00           C
ATOM   1573  C   HIS B  42      -9.158  48.167   7.387  1.00  0.00           C
ATOM   1574  O   HIS B  42      -9.511  49.282   7.033  1.00  0.00           O
ATOM   1575  CB  HIS B  42      -6.955  47.292   6.608  1.00  0.00           C
ATOM   1576  CG  HIS B  42      -7.242  47.994   5.311  1.00  0.00           C
ATOM   1577  ND1 HIS B  42      -7.010  49.368   4.967  1.00  0.00           N
ATOM   1578  CD2 HIS B  42      -7.785  47.506   4.180  1.00  0.00           C
ATOM   1579  CE1 HIS B  42      -7.380  49.573   3.786  1.00  0.00           C
ATOM   1580  NE2 HIS B  42      -7.847  48.468   3.291  1.00  0.00           N
ATOM   1581  HA  HIS B  42      -7.251  48.929   8.013  1.00  0.00           H
ATOM   1582  HB2 HIS B  42      -5.869  47.303   6.797  1.00  0.00           H
ATOM   1583  HN  HIS B  42      -7.109  46.267   8.938  1.00  0.00           H
ATOM   1584  HD2 HIS B  42      -8.119  46.482   4.019  1.00  0.00           H
ATOM   1585  HE2 HIS B  42      -8.217  48.355   2.340  1.00  0.00           H
ATOM   1586  HE1 HIS B  42      -7.312  50.531   3.271  1.00  0.00           H
ATOM   1587  HB3 HIS B  42      -7.275  46.246   6.502  1.00  0.00           H
ATOM   1588  N   CYS B  43      -9.999  47.109   7.444  1.00  0.00           N
ATOM   1589  CA  CYS B  43     -11.413  47.245   7.085  1.00  0.00           C
ATOM   1590  C   CYS B  43     -12.297  47.526   8.283  1.00  0.00           C
ATOM   1591  O   CYS B  43     -13.467  47.182   8.224  1.00  0.00           O
ATOM   1592  CB  CYS B  43     -11.867  45.950   6.366  1.00  0.00           C
ATOM   1593  SG  CYS B  43     -10.724  45.628   4.990  1.00  0.00           S
ATOM   1594  HA  CYS B  43     -11.559  48.074   6.372  1.00  0.00           H
ATOM   1595  HB2 CYS B  43     -11.817  45.107   7.068  1.00  0.00           H
ATOM   1596  HN  CYS B  43      -9.676  46.212   7.752  1.00  0.00           H
ATOM   1597  HG1 CYS B  43     -11.187  44.820   4.608  1.00  0.00           H
ATOM   1598  HB3 CYS B  43     -12.893  46.040   5.975  1.00  0.00           H
ATOM   1599  N   ALA B  44     -11.778  48.153   9.367  1.00  0.00           N
ATOM   1600  CA  ALA B  44     -12.619  48.569  10.492  1.00  0.00           C
ATOM   1601  C   ALA B  44     -12.495  50.073  10.553  1.00  0.00           C
ATOM   1602  O   ALA B  44     -12.201  50.621  11.604  1.00  0.00           O
ATOM   1603  CB  ALA B  44     -12.138  47.903  11.807  1.00  0.00           C
ATOM   1604  HA  ALA B  44     -13.685  48.323  10.348  1.00  0.00           H
ATOM   1605  HB1 ALA B  44     -12.765  48.222  12.654  1.00  0.00           H
ATOM   1606  HB2 ALA B  44     -12.194  46.807  11.726  1.00  0.00           H
ATOM   1607  HB3 ALA B  44     -11.095  48.186  12.015  1.00  0.00           H
ATOM   1608  HN  ALA B  44     -10.813  48.408   9.412  1.00  0.00           H
ATOM   1609  N   SER B  45     -12.691  50.742   9.394  1.00  0.00           N
ATOM   1610  CA  SER B  45     -12.361  52.162   9.295  1.00  0.00           C
ATOM   1611  C   SER B  45     -12.731  52.710   7.933  1.00  0.00           C
ATOM   1612  O   SER B  45     -13.467  53.683   7.878  1.00  0.00           O
ATOM   1613  CB  SER B  45     -10.835  52.364   9.485  1.00  0.00           C
ATOM   1614  OG  SER B  45     -10.138  51.477   8.594  1.00  0.00           O
ATOM   1615  HA  SER B  45     -12.906  52.722  10.074  1.00  0.00           H
ATOM   1616  HB2 SER B  45     -10.573  53.413   9.274  1.00  0.00           H
ATOM   1617  HN  SER B  45     -13.013  50.258   8.578  1.00  0.00           H
ATOM   1618  HG1 SER B  45      -9.191  51.550   8.665  1.00  0.00           H
ATOM   1619  HB3 SER B  45     -10.541  52.140  10.524  1.00  0.00           H
ATOM   1620  N   LYS B  46     -12.223  52.102   6.831  1.00  0.00           N
ATOM   1621  CA  LYS B  46     -12.497  52.623   5.492  1.00  0.00           C
ATOM   1622  C   LYS B  46     -13.642  51.884   4.825  1.00  0.00           C
ATOM   1623  O   LYS B  46     -13.636  51.765   3.609  1.00  0.00           O
ATOM   1624  CB  LYS B  46     -11.196  52.607   4.636  1.00  0.00           C
ATOM   1625  CG  LYS B  46      -9.921  53.126   5.366  1.00  0.00           C
ATOM   1626  CD  LYS B  46     -10.065  54.558   5.951  1.00  0.00           C
ATOM   1627  CE  LYS B  46      -8.847  54.981   6.822  1.00  0.00           C
ATOM   1628  NZ  LYS B  46      -7.574  55.074   6.073  1.00  0.00           N
ATOM   1629  HA  LYS B  46     -12.836  53.671   5.534  1.00  0.00           H
ATOM   1630  HB2 LYS B  46     -10.996  51.562   4.352  1.00  0.00           H
ATOM   1631  HN  LYS B  46     -11.655  51.279   6.904  1.00  0.00           H
ATOM   1632  HG2 LYS B  46      -9.652  52.434   6.178  1.00  0.00           H
ATOM   1633  HB3 LYS B  46     -11.360  53.196   3.718  1.00  0.00           H
ATOM   1634  HD2 LYS B  46     -10.214  55.278   5.129  1.00  0.00           H
ATOM   1635  HG3 LYS B  46      -9.094  53.113   4.637  1.00  0.00           H
ATOM   1636  HE2 LYS B  46      -9.067  55.970   7.261  1.00  0.00           H
ATOM   1637  HD3 LYS B  46     -10.947  54.601   6.609  1.00  0.00           H
ATOM   1638  HZ1 LYS B  46      -6.786  55.459   6.707  1.00  0.00           H
ATOM   1639  HZ2 LYS B  46      -7.215  54.120   5.713  1.00  0.00           H
ATOM   1640  HZ3 LYS B  46      -7.667  55.744   5.229  1.00  0.00           H
ATOM   1641  HE3 LYS B  46      -8.724  54.267   7.654  1.00  0.00           H
ATOM   1642  N   GLY B  47     -14.653  51.401   5.587  1.00  0.00           N
ATOM   1643  CA  GLY B  47     -15.849  50.834   4.966  1.00  0.00           C
ATOM   1644  C   GLY B  47     -15.676  49.416   4.470  1.00  0.00           C
ATOM   1645  O   GLY B  47     -14.552  48.961   4.329  1.00  0.00           O
ATOM   1646  HN  GLY B  47     -14.630  51.456   6.587  1.00  0.00           H
ATOM   1647  HA2 GLY B  47     -16.673  50.853   5.699  1.00  0.00           H
ATOM   1648  HA3 GLY B  47     -16.160  51.457   4.112  1.00  0.00           H
ATOM   1649  N   SER B  48     -16.813  48.730   4.186  1.00  0.00           N
ATOM   1650  CA  SER B  48     -16.792  47.389   3.597  1.00  0.00           C
ATOM   1651  C   SER B  48     -16.114  46.326   4.433  1.00  0.00           C
ATOM   1652  O   SER B  48     -15.440  46.656   5.397  1.00  0.00           O
ATOM   1653  CB  SER B  48     -16.304  47.464   2.129  1.00  0.00           C
ATOM   1654  OG  SER B  48     -17.366  48.082   1.380  1.00  0.00           O
ATOM   1655  HA  SER B  48     -17.834  47.026   3.559  1.00  0.00           H
ATOM   1656  HB2 SER B  48     -15.370  48.040   2.057  1.00  0.00           H
ATOM   1657  HN  SER B  48     -17.709  49.164   4.321  1.00  0.00           H
ATOM   1658  HG1 SER B  48     -17.246  48.031   0.440  1.00  0.00           H
ATOM   1659  HB3 SER B  48     -16.106  46.460   1.733  1.00  0.00           H
ATOM   1660  N   LYS B  49     -16.335  45.036   4.071  1.00  0.00           N
ATOM   1661  CA  LYS B  49     -15.907  43.913   4.903  1.00  0.00           C
ATOM   1662  C   LYS B  49     -14.694  43.243   4.291  1.00  0.00           C
ATOM   1663  O   LYS B  49     -14.594  43.305   3.077  1.00  0.00           O
ATOM   1664  CB  LYS B  49     -17.063  42.874   4.967  1.00  0.00           C
ATOM   1665  CG  LYS B  49     -18.358  43.502   5.551  1.00  0.00           C
ATOM   1666  CD  LYS B  49     -19.497  42.452   5.652  1.00  0.00           C
ATOM   1667  CE  LYS B  49     -20.812  43.087   6.180  1.00  0.00           C
ATOM   1668  NZ  LYS B  49     -21.875  42.067   6.344  1.00  0.00           N
ATOM   1669  HA  LYS B  49     -15.705  44.266   5.925  1.00  0.00           H
ATOM   1670  HB2 LYS B  49     -17.271  42.503   3.949  1.00  0.00           H
ATOM   1671  HN  LYS B  49     -16.843  44.812   3.238  1.00  0.00           H
ATOM   1672  HG2 LYS B  49     -18.146  43.908   6.554  1.00  0.00           H
ATOM   1673  HB3 LYS B  49     -16.771  42.008   5.581  1.00  0.00           H
ATOM   1674  HD2 LYS B  49     -19.680  42.011   4.659  1.00  0.00           H
ATOM   1675  HG3 LYS B  49     -18.694  44.333   4.909  1.00  0.00           H
ATOM   1676  HE2 LYS B  49     -20.622  43.572   7.152  1.00  0.00           H
ATOM   1677  HD3 LYS B  49     -19.186  41.644   6.335  1.00  0.00           H
ATOM   1678  HZ1 LYS B  49     -22.805  42.516   6.667  1.00  0.00           H
ATOM   1679  HZ2 LYS B  49     -22.073  41.546   5.419  1.00  0.00           H
ATOM   1680  HZ3 LYS B  49     -21.607  41.324   7.082  1.00  0.00           H
ATOM   1681  HE3 LYS B  49     -21.153  43.862   5.472  1.00  0.00           H
ATOM   1682  N   PRO B  50     -13.769  42.595   5.047  1.00  0.00           N
ATOM   1683  CA  PRO B  50     -12.620  41.960   4.415  1.00  0.00           C
ATOM   1684  C   PRO B  50     -13.024  40.646   3.783  1.00  0.00           C
ATOM   1685  O   PRO B  50     -13.209  39.690   4.518  1.00  0.00           O
ATOM   1686  CB  PRO B  50     -11.722  41.753   5.666  1.00  0.00           C
ATOM   1687  CG  PRO B  50     -12.716  41.562   6.834  1.00  0.00           C
ATOM   1688  CD  PRO B  50     -13.850  42.553   6.502  1.00  0.00           C
ATOM   1689  HA  PRO B  50     -12.125  42.626   3.690  1.00  0.00           H
ATOM   1690  HD3 PRO B  50     -13.618  43.546   6.907  1.00  0.00           H
ATOM   1691  HD2 PRO B  50     -14.810  42.197   6.906  1.00  0.00           H
ATOM   1692  HG3 PRO B  50     -12.258  41.748   7.818  1.00  0.00           H
ATOM   1693  HG2 PRO B  50     -13.115  40.535   6.822  1.00  0.00           H
ATOM   1694  HB2 PRO B  50     -11.037  40.900   5.570  1.00  0.00           H
ATOM   1695  HB3 PRO B  50     -11.129  42.661   5.864  1.00  0.00           H
ATOM   1696  N   LEU B  51     -13.167  40.560   2.437  1.00  0.00           N
ATOM   1697  CA  LEU B  51     -13.532  39.298   1.788  1.00  0.00           C
ATOM   1698  C   LEU B  51     -12.396  38.820   0.914  1.00  0.00           C
ATOM   1699  O   LEU B  51     -11.533  39.623   0.603  1.00  0.00           O
ATOM   1700  CB  LEU B  51     -14.752  39.492   0.848  1.00  0.00           C
ATOM   1701  CG  LEU B  51     -15.960  40.224   1.500  1.00  0.00           C
ATOM   1702  CD1 LEU B  51     -17.107  40.287   0.457  1.00  0.00           C
ATOM   1703  CD2 LEU B  51     -16.453  39.534   2.802  1.00  0.00           C
ATOM   1704  HA  LEU B  51     -13.770  38.507   2.518  1.00  0.00           H
ATOM   1705  HB2 LEU B  51     -14.425  40.093  -0.017  1.00  0.00           H
ATOM   1706  HN  LEU B  51     -13.002  41.350   1.844  1.00  0.00           H
ATOM   1707  HG  LEU B  51     -15.667  41.258   1.747  1.00  0.00           H
ATOM   1708  HB3 LEU B  51     -15.079  38.509   0.470  1.00  0.00           H
ATOM   1709 HD21 LEU B  51     -17.380  40.011   3.159  1.00  0.00           H
ATOM   1710 HD22 LEU B  51     -16.656  38.470   2.623  1.00  0.00           H
ATOM   1711 HD23 LEU B  51     -15.705  39.621   3.602  1.00  0.00           H
ATOM   1712 HD11 LEU B  51     -17.960  40.873   0.835  1.00  0.00           H
ATOM   1713 HD12 LEU B  51     -16.743  40.743  -0.470  1.00  0.00           H
ATOM   1714 HD13 LEU B  51     -17.447  39.280   0.196  1.00  0.00           H
ATOM   1715  N   CYS B  52     -12.407  37.531   0.494  1.00  0.00           N
ATOM   1716  CA  CYS B  52     -11.444  37.045  -0.493  1.00  0.00           C
ATOM   1717  C   CYS B  52     -12.090  37.108  -1.857  1.00  0.00           C
ATOM   1718  O   CYS B  52     -13.268  36.798  -1.915  1.00  0.00           O
ATOM   1719  CB  CYS B  52     -11.028  35.585  -0.184  1.00  0.00           C
ATOM   1720  SG  CYS B  52     -10.355  35.526   1.505  1.00  0.00           S
ATOM   1721  HA  CYS B  52     -10.542  37.669  -0.480  1.00  0.00           H
ATOM   1722  HB2 CYS B  52     -11.901  34.917  -0.240  1.00  0.00           H
ATOM   1723  HN  CYS B  52     -13.125  36.899   0.791  1.00  0.00           H
ATOM   1724  HG1 CYS B  52     -10.209  34.530   1.569  1.00  0.00           H
ATOM   1725  HB3 CYS B  52     -10.269  35.238  -0.900  1.00  0.00           H
ATOM   1726  N   CYS B  53     -11.389  37.504  -2.950  1.00  0.00           N
ATOM   1727  CA  CYS B  53     -12.067  37.670  -4.240  1.00  0.00           C
ATOM   1728  C   CYS B  53     -11.195  37.249  -5.406  1.00  0.00           C
ATOM   1729  O   CYS B  53     -10.038  36.932  -5.180  1.00  0.00           O
ATOM   1730  CB  CYS B  53     -12.600  39.119  -4.360  1.00  0.00           C
ATOM   1731  SG  CYS B  53     -13.655  39.503  -2.918  1.00  0.00           S
ATOM   1732  HA  CYS B  53     -12.928  36.996  -4.295  1.00  0.00           H
ATOM   1733  HB2 CYS B  53     -11.746  39.806  -4.388  1.00  0.00           H
ATOM   1734  HN  CYS B  53     -10.423  37.756  -2.892  1.00  0.00           H
ATOM   1735  HG1 CYS B  53     -14.112  40.328  -3.269  1.00  0.00           H
ATOM   1736  HB3 CYS B  53     -13.195  39.257  -5.275  1.00  0.00           H
ATOM   1737  N   VAL B  54     -11.755  37.212  -6.644  1.00  0.00           N
ATOM   1738  CA  VAL B  54     -11.056  36.611  -7.784  1.00  0.00           C
ATOM   1739  C   VAL B  54     -10.266  37.579  -8.637  1.00  0.00           C
ATOM   1740  O   VAL B  54      -9.734  37.112  -9.633  1.00  0.00           O
ATOM   1741  CB  VAL B  54     -12.020  35.773  -8.687  1.00  0.00           C
ATOM   1742  CG1 VAL B  54     -12.836  34.744  -7.853  1.00  0.00           C
ATOM   1743  CG2 VAL B  54     -12.974  36.663  -9.537  1.00  0.00           C
ATOM   1744  HA  VAL B  54     -10.313  35.895  -7.401  1.00  0.00           H
ATOM   1745  HB  VAL B  54     -11.408  35.191  -9.400  1.00  0.00           H
ATOM   1746  HN  VAL B  54     -12.683  37.551  -6.794  1.00  0.00           H
ATOM   1747 HG11 VAL B  54     -13.474  34.139  -8.512  1.00  0.00           H
ATOM   1748 HG12 VAL B  54     -12.166  34.065  -7.308  1.00  0.00           H
ATOM   1749 HG13 VAL B  54     -13.480  35.246  -7.122  1.00  0.00           H
ATOM   1750 HG21 VAL B  54     -13.547  36.033 -10.234  1.00  0.00           H
ATOM   1751 HG22 VAL B  54     -13.686  37.215  -8.909  1.00  0.00           H
ATOM   1752 HG23 VAL B  54     -12.409  37.391 -10.138  1.00  0.00           H
ATOM   1753  N   ALA B  55     -10.145  38.893  -8.320  1.00  0.00           N
ATOM   1754  CA  ALA B  55      -9.392  39.790  -9.206  1.00  0.00           C
ATOM   1755  C   ALA B  55      -8.790  40.959  -8.455  1.00  0.00           C
ATOM   1756  O   ALA B  55      -9.378  41.303  -7.445  1.00  0.00           O
ATOM   1757  CB  ALA B  55     -10.374  40.341 -10.270  1.00  0.00           C
ATOM   1758  HA  ALA B  55      -8.590  39.229  -9.706  1.00  0.00           H
ATOM   1759  HB1 ALA B  55      -9.866  41.015 -10.975  1.00  0.00           H
ATOM   1760  HB2 ALA B  55     -10.821  39.511 -10.839  1.00  0.00           H
ATOM   1761  HB3 ALA B  55     -11.182  40.901  -9.774  1.00  0.00           H
ATOM   1762  HN  ALA B  55     -10.602  39.286  -7.522  1.00  0.00           H
ATOM   1763  N   PRO B  56      -7.668  41.610  -8.868  1.00  0.00           N
ATOM   1764  CA  PRO B  56      -7.189  42.786  -8.148  1.00  0.00           C
ATOM   1765  C   PRO B  56      -7.814  44.063  -8.674  1.00  0.00           C
ATOM   1766  O   PRO B  56      -7.076  45.012  -8.894  1.00  0.00           O
ATOM   1767  CB  PRO B  56      -5.693  42.696  -8.550  1.00  0.00           C
ATOM   1768  CG  PRO B  56      -5.756  42.222 -10.020  1.00  0.00           C
ATOM   1769  CD  PRO B  56      -6.860  41.138  -9.987  1.00  0.00           C
ATOM   1770  HA  PRO B  56      -7.309  42.719  -7.055  1.00  0.00           H
ATOM   1771  HD3 PRO B  56      -6.406  40.165  -9.742  1.00  0.00           H
ATOM   1772  HD2 PRO B  56      -7.402  41.074 -10.943  1.00  0.00           H
ATOM   1773  HG3 PRO B  56      -4.790  41.844 -10.392  1.00  0.00           H
ATOM   1774  HG2 PRO B  56      -6.074  43.064 -10.657  1.00  0.00           H
ATOM   1775  HB2 PRO B  56      -5.135  43.637  -8.434  1.00  0.00           H
ATOM   1776  HB3 PRO B  56      -5.184  41.926  -7.949  1.00  0.00           H
ATOM   1777  N   VAL B  57      -9.151  44.132  -8.899  1.00  0.00           N
ATOM   1778  CA  VAL B  57      -9.747  45.311  -9.533  1.00  0.00           C
ATOM   1779  C   VAL B  57     -10.999  45.727  -8.786  1.00  0.00           C
ATOM   1780  O   VAL B  57     -11.722  44.841  -8.359  1.00  0.00           O
ATOM   1781  CB  VAL B  57     -10.076  44.968 -11.016  1.00  0.00           C
ATOM   1782  CG1 VAL B  57     -10.514  46.229 -11.811  1.00  0.00           C
ATOM   1783  CG2 VAL B  57      -8.858  44.310 -11.720  1.00  0.00           C
ATOM   1784  HA  VAL B  57      -9.045  46.160  -9.527  1.00  0.00           H
ATOM   1785  HB  VAL B  57     -10.906  44.239 -11.028  1.00  0.00           H
ATOM   1786  HN  VAL B  57      -9.756  43.359  -8.709  1.00  0.00           H
ATOM   1787 HG11 VAL B  57     -10.765  45.962 -12.849  1.00  0.00           H
ATOM   1788 HG12 VAL B  57     -11.402  46.685 -11.356  1.00  0.00           H
ATOM   1789 HG13 VAL B  57      -9.706  46.975 -11.828  1.00  0.00           H
ATOM   1790 HG21 VAL B  57      -9.083  44.109 -12.778  1.00  0.00           H
ATOM   1791 HG22 VAL B  57      -7.981  44.973 -11.668  1.00  0.00           H
ATOM   1792 HG23 VAL B  57      -8.604  43.350 -11.247  1.00  0.00           H
ATOM   1793  N   ALA B  58     -11.283  47.043  -8.617  1.00  0.00           N
ATOM   1794  CA  ALA B  58     -12.516  47.451  -7.939  1.00  0.00           C
ATOM   1795  C   ALA B  58     -13.654  47.285  -8.915  1.00  0.00           C
ATOM   1796  O   ALA B  58     -13.410  47.417 -10.104  1.00  0.00           O
ATOM   1797  CB  ALA B  58     -12.474  48.930  -7.471  1.00  0.00           C
ATOM   1798  HA  ALA B  58     -12.675  46.817  -7.050  1.00  0.00           H
ATOM   1799  HB1 ALA B  58     -13.417  49.203  -6.972  1.00  0.00           H
ATOM   1800  HB2 ALA B  58     -11.643  49.087  -6.766  1.00  0.00           H
ATOM   1801  HB3 ALA B  58     -12.332  49.597  -8.335  1.00  0.00           H
ATOM   1802  HN  ALA B  58     -10.692  47.759  -8.991  1.00  0.00           H
ATOM   1803  N   ASP B  59     -14.896  46.989  -8.465  1.00  0.00           N
ATOM   1804  CA  ASP B  59     -15.952  46.663  -9.424  1.00  0.00           C
ATOM   1805  C   ASP B  59     -17.315  46.711  -8.774  1.00  0.00           C
ATOM   1806  O   ASP B  59     -17.373  46.790  -7.558  1.00  0.00           O
ATOM   1807  CB  ASP B  59     -15.659  45.227  -9.930  1.00  0.00           C
ATOM   1808  CG  ASP B  59     -16.555  44.813 -11.067  1.00  0.00           C
ATOM   1809  OD1 ASP B  59     -17.564  44.105 -10.810  1.00  0.00           O
ATOM   1810  OD2 ASP B  59     -16.260  45.199 -12.230  1.00  0.00           O
ATOM   1811  HA  ASP B  59     -15.941  47.378 -10.263  1.00  0.00           H
ATOM   1812  HB2 ASP B  59     -14.619  45.143 -10.283  1.00  0.00           H
ATOM   1813  HN  ASP B  59     -15.093  46.914  -7.486  1.00  0.00           H
ATOM   1814  HB3 ASP B  59     -15.776  44.551  -9.072  1.00  0.00           H
ATOM   1815  N   GLN B  60     -18.419  46.660  -9.556  1.00  0.00           N
ATOM   1816  CA  GLN B  60     -19.745  46.640  -8.946  1.00  0.00           C
ATOM   1817  C   GLN B  60     -19.956  45.314  -8.255  1.00  0.00           C
ATOM   1818  O   GLN B  60     -20.430  45.315  -7.132  1.00  0.00           O
ATOM   1819  CB  GLN B  60     -20.889  46.863  -9.976  1.00  0.00           C
ATOM   1820  CG  GLN B  60     -20.804  48.229 -10.710  1.00  0.00           C
ATOM   1821  CD  GLN B  60     -20.799  49.386  -9.737  1.00  0.00           C
ATOM   1822  OE1 GLN B  60     -21.868  49.876  -9.403  1.00  0.00           O
ATOM   1823  NE2 GLN B  60     -19.621  49.844  -9.258  1.00  0.00           N
ATOM   1824  HA  GLN B  60     -19.805  47.438  -8.187  1.00  0.00           H
ATOM   1825  HB2 GLN B  60     -20.872  46.051 -10.722  1.00  0.00           H
ATOM   1826  HN  GLN B  60     -18.347  46.601 -10.552  1.00  0.00           H
ATOM   1827  HG2 GLN B  60     -19.905  48.274 -11.344  1.00  0.00           H
ATOM   1828  HB3 GLN B  60     -21.854  46.813  -9.444  1.00  0.00           H
ATOM   1829  HG3 GLN B  60     -21.674  48.330 -11.379  1.00  0.00           H
ATOM   1830 HE22 GLN B  60     -19.611  50.604  -8.608  1.00  0.00           H
ATOM   1831 HE21 GLN B  60     -18.748  49.440  -9.539  1.00  0.00           H
ATOM   1832  N   ALA B  61     -19.623  44.167  -8.888  1.00  0.00           N
ATOM   1833  CA  ALA B  61     -19.840  42.879  -8.228  1.00  0.00           C
ATOM   1834  C   ALA B  61     -19.015  41.799  -8.892  1.00  0.00           C
ATOM   1835  O   ALA B  61     -18.888  41.855 -10.104  1.00  0.00           O
ATOM   1836  CB  ALA B  61     -21.338  42.501  -8.322  1.00  0.00           C
ATOM   1837  HA  ALA B  61     -19.544  42.956  -7.168  1.00  0.00           H
ATOM   1838  HB1 ALA B  61     -21.517  41.508  -7.886  1.00  0.00           H
ATOM   1839  HB2 ALA B  61     -21.957  43.237  -7.786  1.00  0.00           H
ATOM   1840  HB3 ALA B  61     -21.650  42.483  -9.378  1.00  0.00           H
ATOM   1841  HN  ALA B  61     -19.258  44.173  -9.822  1.00  0.00           H
ATOM   1842  N   LEU B  62     -18.450  40.827  -8.134  1.00  0.00           N
ATOM   1843  CA  LEU B  62     -17.583  39.811  -8.735  1.00  0.00           C
ATOM   1844  C   LEU B  62     -17.766  38.477  -8.054  1.00  0.00           C
ATOM   1845  O   LEU B  62     -18.316  38.436  -6.966  1.00  0.00           O
ATOM   1846  CB  LEU B  62     -16.090  40.200  -8.539  1.00  0.00           C
ATOM   1847  CG  LEU B  62     -15.661  41.497  -9.283  1.00  0.00           C
ATOM   1848  CD1 LEU B  62     -14.282  41.969  -8.742  1.00  0.00           C
ATOM   1849  CD2 LEU B  62     -15.581  41.295 -10.822  1.00  0.00           C
ATOM   1850  HA  LEU B  62     -17.824  39.664  -9.799  1.00  0.00           H
ATOM   1851  HB2 LEU B  62     -15.937  40.336  -7.456  1.00  0.00           H
ATOM   1852  HN  LEU B  62     -18.568  40.805  -7.140  1.00  0.00           H
ATOM   1853  HG  LEU B  62     -16.399  42.281  -9.065  1.00  0.00           H
ATOM   1854  HB3 LEU B  62     -15.430  39.381  -8.864  1.00  0.00           H
ATOM   1855 HD21 LEU B  62     -15.242  42.222 -11.310  1.00  0.00           H
ATOM   1856 HD22 LEU B  62     -14.866  40.493 -11.066  1.00  0.00           H
ATOM   1857 HD23 LEU B  62     -16.559  41.034 -11.249  1.00  0.00           H
ATOM   1858 HD11 LEU B  62     -13.897  42.832  -9.304  1.00  0.00           H
ATOM   1859 HD12 LEU B  62     -14.392  42.269  -7.690  1.00  0.00           H
ATOM   1860 HD13 LEU B  62     -13.545  41.156  -8.805  1.00  0.00           H
ATOM   1861  N   LEU B  63     -17.280  37.384  -8.686  1.00  0.00           N
ATOM   1862  CA  LEU B  63     -17.292  36.077  -8.027  1.00  0.00           C
ATOM   1863  C   LEU B  63     -16.422  36.226  -6.796  1.00  0.00           C
ATOM   1864  O   LEU B  63     -15.375  36.839  -6.932  1.00  0.00           O
ATOM   1865  CB  LEU B  63     -16.788  35.009  -9.042  1.00  0.00           C
ATOM   1866  CG  LEU B  63     -16.696  33.541  -8.538  1.00  0.00           C
ATOM   1867  CD1 LEU B  63     -18.058  33.011  -8.019  1.00  0.00           C
ATOM   1868  CD2 LEU B  63     -16.195  32.622  -9.688  1.00  0.00           C
ATOM   1869  HA  LEU B  63     -18.333  35.861  -7.748  1.00  0.00           H
ATOM   1870  HB2 LEU B  63     -17.454  35.033  -9.918  1.00  0.00           H
ATOM   1871  HN  LEU B  63     -16.855  37.471  -9.591  1.00  0.00           H
ATOM   1872  HG  LEU B  63     -15.960  33.496  -7.722  1.00  0.00           H
ATOM   1873  HB3 LEU B  63     -15.782  35.312  -9.372  1.00  0.00           H
ATOM   1874 HD21 LEU B  63     -16.041  31.594  -9.322  1.00  0.00           H
ATOM   1875 HD22 LEU B  63     -16.932  32.593 -10.505  1.00  0.00           H
ATOM   1876 HD23 LEU B  63     -15.243  32.992 -10.098  1.00  0.00           H
ATOM   1877 HD11 LEU B  63     -17.967  31.955  -7.726  1.00  0.00           H
ATOM   1878 HD12 LEU B  63     -18.370  33.583  -7.138  1.00  0.00           H
ATOM   1879 HD13 LEU B  63     -18.835  33.100  -8.792  1.00  0.00           H
ATOM   1880  N   CYS B  64     -16.827  35.731  -5.599  1.00  0.00           N
ATOM   1881  CA  CYS B  64     -16.109  36.054  -4.361  1.00  0.00           C
ATOM   1882  C   CYS B  64     -16.183  34.954  -3.318  1.00  0.00           C
ATOM   1883  O   CYS B  64     -16.879  33.972  -3.521  1.00  0.00           O
ATOM   1884  CB  CYS B  64     -16.674  37.387  -3.793  1.00  0.00           C
ATOM   1885  SG  CYS B  64     -16.232  38.762  -4.907  1.00  0.00           S
ATOM   1886  HA  CYS B  64     -15.041  36.174  -4.578  1.00  0.00           H
ATOM   1887  HB2 CYS B  64     -17.767  37.322  -3.696  1.00  0.00           H
ATOM   1888  HN  CYS B  64     -17.677  35.217  -5.513  1.00  0.00           H
ATOM   1889  HG1 CYS B  64     -16.572  39.528  -4.350  1.00  0.00           H
ATOM   1890  HB3 CYS B  64     -16.252  37.623  -2.804  1.00  0.00           H
ATOM   1891  N   GLN B  65     -15.446  35.110  -2.191  1.00  0.00           N
ATOM   1892  CA  GLN B  65     -15.442  34.111  -1.121  1.00  0.00           C
ATOM   1893  C   GLN B  65     -15.169  34.815   0.193  1.00  0.00           C
ATOM   1894  O   GLN B  65     -14.515  35.844   0.163  1.00  0.00           O
ATOM   1895  CB  GLN B  65     -14.358  33.052  -1.457  1.00  0.00           C
ATOM   1896  CG  GLN B  65     -14.093  32.047  -0.309  1.00  0.00           C
ATOM   1897  CD  GLN B  65     -13.067  31.022  -0.738  1.00  0.00           C
ATOM   1898  OE1 GLN B  65     -11.889  31.226  -0.490  1.00  0.00           O
ATOM   1899  NE2 GLN B  65     -13.483  29.913  -1.389  1.00  0.00           N
ATOM   1900  HA  GLN B  65     -16.422  33.614  -1.050  1.00  0.00           H
ATOM   1901  HB2 GLN B  65     -14.686  32.498  -2.348  1.00  0.00           H
ATOM   1902  HN  GLN B  65     -14.836  35.895  -2.081  1.00  0.00           H
ATOM   1903  HG2 GLN B  65     -13.704  32.575   0.572  1.00  0.00           H
ATOM   1904  HB3 GLN B  65     -13.418  33.572  -1.699  1.00  0.00           H
ATOM   1905  HG3 GLN B  65     -15.032  31.548  -0.020  1.00  0.00           H
ATOM   1906 HE22 GLN B  65     -12.817  29.221  -1.668  1.00  0.00           H
ATOM   1907 HE21 GLN B  65     -14.450  29.765  -1.597  1.00  0.00           H
ATOM   1908  N   LYS B  66     -15.656  34.313   1.352  1.00  0.00           N
ATOM   1909  CA  LYS B  66     -15.427  35.019   2.618  1.00  0.00           C
ATOM   1910  C   LYS B  66     -14.003  34.844   3.103  1.00  0.00           C
ATOM   1911  O   LYS B  66     -13.323  33.965   2.600  1.00  0.00           O
ATOM   1912  CB  LYS B  66     -16.451  34.585   3.706  1.00  0.00           C
ATOM   1913  CG  LYS B  66     -16.193  33.152   4.257  1.00  0.00           C
ATOM   1914  CD  LYS B  66     -17.334  32.721   5.218  1.00  0.00           C
ATOM   1915  CE  LYS B  66     -17.125  31.285   5.769  1.00  0.00           C
ATOM   1916  NZ  LYS B  66     -18.222  30.899   6.687  1.00  0.00           N
ATOM   1917  HA  LYS B  66     -15.591  36.095   2.439  1.00  0.00           H
ATOM   1918  HB2 LYS B  66     -16.415  35.290   4.553  1.00  0.00           H
ATOM   1919  HN  LYS B  66     -16.184  33.464   1.349  1.00  0.00           H
ATOM   1920  HG2 LYS B  66     -16.137  32.421   3.436  1.00  0.00           H
ATOM   1921  HB3 LYS B  66     -17.460  34.642   3.265  1.00  0.00           H
ATOM   1922  HD2 LYS B  66     -17.386  33.431   6.060  1.00  0.00           H
ATOM   1923  HG3 LYS B  66     -15.233  33.130   4.798  1.00  0.00           H
ATOM   1924  HE2 LYS B  66     -17.089  30.573   4.926  1.00  0.00           H
ATOM   1925  HD3 LYS B  66     -18.293  32.749   4.675  1.00  0.00           H
ATOM   1926  HZ1 LYS B  66     -18.098  29.886   7.047  1.00  0.00           H
ATOM   1927  HZ2 LYS B  66     -18.261  31.540   7.557  1.00  0.00           H
ATOM   1928  HZ3 LYS B  66     -19.188  30.951   6.204  1.00  0.00           H
ATOM   1929  HE3 LYS B  66     -16.161  31.234   6.302  1.00  0.00           H
ATOM   1930  N   ALA B  67     -13.540  35.664   4.080  1.00  0.00           N
ATOM   1931  CA  ALA B  67     -12.183  35.525   4.624  1.00  0.00           C
ATOM   1932  C   ALA B  67     -12.251  34.938   6.017  1.00  0.00           C
ATOM   1933  O   ALA B  67     -13.355  34.758   6.506  1.00  0.00           O
ATOM   1934  CB  ALA B  67     -11.505  36.920   4.641  1.00  0.00           C
ATOM   1935  HA  ALA B  67     -11.566  34.848   4.014  1.00  0.00           H
ATOM   1936  HB1 ALA B  67     -10.445  36.854   4.934  1.00  0.00           H
ATOM   1937  HB2 ALA B  67     -11.558  37.374   3.639  1.00  0.00           H
ATOM   1938  HB3 ALA B  67     -12.023  37.573   5.355  1.00  0.00           H
ATOM   1939  HN  ALA B  67     -14.127  36.373   4.478  1.00  0.00           H
ATOM   1940  N   ILE B  68     -11.093  34.639   6.658  1.00  0.00           N
ATOM   1941  CA  ILE B  68     -11.088  34.055   8.005  1.00  0.00           C
ATOM   1942  C   ILE B  68     -10.164  34.853   8.895  1.00  0.00           C
ATOM   1943  O   ILE B  68      -9.397  35.652   8.379  1.00  0.00           O
ATOM   1944  CB  ILE B  68     -10.678  32.550   7.974  1.00  0.00           C
ATOM   1945  CG1 ILE B  68      -9.134  32.384   7.815  1.00  0.00           C
ATOM   1946  CG2 ILE B  68     -11.479  31.822   6.859  1.00  0.00           C
ATOM   1947  HA  ILE B  68     -12.090  34.134   8.458  1.00  0.00           H
ATOM   1948  HB  ILE B  68     -10.955  32.090   8.938  1.00  0.00           H
ATOM   1949  CD  ILE B  68      -8.661  30.917   7.638  1.00  0.00           C
ATOM   1950  HD3 ILE B  68      -8.979  30.514   6.667  1.00  0.00           H
ATOM   1951  HD2 ILE B  68      -9.063  30.280   8.442  1.00  0.00           H
ATOM   1952  HD1 ILE B  68      -7.561  30.869   7.671  1.00  0.00           H
ATOM   1953  HN  ILE B  68     -10.207  34.793   6.217  1.00  0.00           H
ATOM   1954 HG12 ILE B  68      -8.793  32.967   6.953  1.00  0.00           H
ATOM   1955 HG13 ILE B  68      -8.628  32.783   8.711  1.00  0.00           H
ATOM   1956 HG21 ILE B  68     -11.379  30.731   6.954  1.00  0.00           H
ATOM   1957 HG22 ILE B  68     -12.550  32.063   6.940  1.00  0.00           H
ATOM   1958 HG23 ILE B  68     -11.125  32.127   5.863  1.00  0.00           H
ATOM   1959  N   GLY B  69     -10.218  34.652  10.233  1.00  0.00           N
ATOM   1960  CA  GLY B  69      -9.407  35.473  11.127  1.00  0.00           C
ATOM   1961  C   GLY B  69      -9.869  36.911  11.078  1.00  0.00           C
ATOM   1962  O   GLY B  69      -9.044  37.792  11.261  1.00  0.00           O
ATOM   1963  HN  GLY B  69     -10.840  33.976  10.635  1.00  0.00           H
ATOM   1964  HA2 GLY B  69      -9.496  35.125  12.168  1.00  0.00           H
ATOM   1965  HA3 GLY B  69      -8.347  35.397  10.835  1.00  0.00           H
ATOM   1966  N   THR B  70     -11.179  37.159  10.842  1.00  0.00           N
ATOM   1967  CA  THR B  70     -11.689  38.522  10.717  1.00  0.00           C
ATOM   1968  C   THR B  70     -12.922  38.664  11.575  1.00  0.00           C
ATOM   1969  CB  THR B  70     -12.051  38.772   9.229  1.00  0.00           C
ATOM   1970  OG1 THR B  70     -12.842  37.655   8.783  1.00  0.00           O
ATOM   1971  CG2 THR B  70     -10.780  38.925   8.352  1.00  0.00           C
ATOM   1972  HA  THR B  70     -10.968  39.276  11.068  1.00  0.00           H
ATOM   1973  OT2 THR B  70     -13.427  39.891  11.686  1.00  0.00           O
ATOM   1974  OT1 THR B  70     -13.437  37.713  12.141  1.00  0.00           O
ATOM   1975  HB  THR B  70     -12.649  39.696   9.161  1.00  0.00           H
ATOM   1976  HG1 THR B  70     -13.137  37.743   7.882  1.00  0.00           H
ATOM   1977  HN  THR B  70     -11.843  36.419  10.715  1.00  0.00           H
ATOM   1978 HG23 THR B  70     -10.119  38.058   8.477  1.00  0.00           H
ATOM   1979 HG21 THR B  70     -11.049  39.002   7.290  1.00  0.00           H
ATOM   1980 HG22 THR B  70     -10.224  39.831   8.628  1.00  0.00           H
TER
ATOM   1981  N   ALA C   1       2.743  36.503   0.757  1.00  0.00           N
ATOM   1982  H3  ALA C   1       3.450  36.059   0.069  1.00  0.00           H
ATOM   1983  H1  ALA C   1       1.862  35.880   0.775  1.00  0.00           H
ATOM   1984  H2  ALA C   1       2.434  37.432   0.298  1.00  0.00           H
ATOM   1985  CA  ALA C   1       3.352  36.730   2.091  1.00  0.00           C
ATOM   1986  C   ALA C   1       3.899  35.463   2.709  1.00  0.00           C
ATOM   1987  O   ALA C   1       5.085  35.414   2.990  1.00  0.00           O
ATOM   1988  CB  ALA C   1       2.353  37.389   3.071  1.00  0.00           C
ATOM   1989  HA  ALA C   1       4.188  37.436   1.942  1.00  0.00           H
ATOM   1990  HB1 ALA C   1       2.867  37.704   3.987  1.00  0.00           H
ATOM   1991  HB2 ALA C   1       1.927  38.268   2.580  1.00  0.00           H
ATOM   1992  HB3 ALA C   1       1.530  36.718   3.349  1.00  0.00           H
ATOM   1993  N   VAL C   2       3.054  34.423   2.909  1.00  0.00           N
ATOM   1994  CA  VAL C   2       3.540  33.134   3.394  1.00  0.00           C
ATOM   1995  C   VAL C   2       4.457  32.496   2.369  1.00  0.00           C
ATOM   1996  O   VAL C   2       5.046  31.478   2.699  1.00  0.00           O
ATOM   1997  CB  VAL C   2       2.404  32.160   3.834  1.00  0.00           C
ATOM   1998  CG1 VAL C   2       1.617  32.713   5.055  1.00  0.00           C
ATOM   1999  CG2 VAL C   2       1.425  31.824   2.675  1.00  0.00           C
ATOM   2000  HA  VAL C   2       4.154  33.314   4.291  1.00  0.00           H
ATOM   2001  HB  VAL C   2       2.886  31.216   4.150  1.00  0.00           H
ATOM   2002  HN  VAL C   2       2.101  34.491   2.654  1.00  0.00           H
ATOM   2003 HG11 VAL C   2       0.822  32.010   5.342  1.00  0.00           H
ATOM   2004 HG12 VAL C   2       2.283  32.847   5.918  1.00  0.00           H
ATOM   2005 HG13 VAL C   2       1.159  33.685   4.824  1.00  0.00           H
ATOM   2006 HG21 VAL C   2       0.861  30.908   2.912  1.00  0.00           H
ATOM   2007 HG22 VAL C   2       0.694  32.627   2.504  1.00  0.00           H
ATOM   2008 HG23 VAL C   2       1.986  31.672   1.743  1.00  0.00           H
ATOM   2009  N   CYS C   3       4.617  33.071   1.149  1.00  0.00           N
ATOM   2010  CA  CYS C   3       5.672  32.654   0.227  1.00  0.00           C
ATOM   2011  C   CYS C   3       6.393  33.890  -0.273  1.00  0.00           C
ATOM   2012  O   CYS C   3       5.748  34.926  -0.276  1.00  0.00           O
ATOM   2013  CB  CYS C   3       4.991  31.923  -0.953  1.00  0.00           C
ATOM   2014  SG  CYS C   3       4.073  30.524  -0.259  1.00  0.00           S
ATOM   2015  HA  CYS C   3       6.390  31.988   0.726  1.00  0.00           H
ATOM   2016  HB2 CYS C   3       4.287  32.592  -1.472  1.00  0.00           H
ATOM   2017  HN  CYS C   3       4.028  33.806   0.820  1.00  0.00           H
ATOM   2018  HG1 CYS C   3       3.817  30.100  -1.134  1.00  0.00           H
ATOM   2019  HB3 CYS C   3       5.723  31.543  -1.675  1.00  0.00           H
ATOM   2020  N   PRO C   4       7.684  33.874  -0.698  1.00  0.00           N
ATOM   2021  CA  PRO C   4       8.310  35.106  -1.171  1.00  0.00           C
ATOM   2022  C   PRO C   4       7.807  35.475  -2.547  1.00  0.00           C
ATOM   2023  O   PRO C   4       6.906  34.816  -3.043  1.00  0.00           O
ATOM   2024  CB  PRO C   4       9.787  34.639  -1.212  1.00  0.00           C
ATOM   2025  CG  PRO C   4       9.662  33.150  -1.595  1.00  0.00           C
ATOM   2026  CD  PRO C   4       8.507  32.671  -0.682  1.00  0.00           C
ATOM   2027  HA  PRO C   4       8.171  35.946  -0.471  1.00  0.00           H
ATOM   2028  HD3 PRO C   4       8.870  32.484   0.341  1.00  0.00           H
ATOM   2029  HD2 PRO C   4       8.030  31.762  -1.072  1.00  0.00           H
ATOM   2030  HG3 PRO C   4      10.583  32.564  -1.479  1.00  0.00           H
ATOM   2031  HG2 PRO C   4       9.378  33.115  -2.657  1.00  0.00           H
ATOM   2032  HB2 PRO C   4      10.409  35.195  -1.926  1.00  0.00           H
ATOM   2033  HB3 PRO C   4      10.226  34.724  -0.204  1.00  0.00           H
ATOM   2034  N   THR C   5       8.370  36.533  -3.177  1.00  0.00           N
ATOM   2035  CA  THR C   5       7.913  36.937  -4.505  1.00  0.00           C
ATOM   2036  C   THR C   5       8.565  36.109  -5.588  1.00  0.00           C
ATOM   2037  O   THR C   5       9.569  35.465  -5.330  1.00  0.00           O
ATOM   2038  CB  THR C   5       8.321  38.410  -4.791  1.00  0.00           C
ATOM   2039  OG1 THR C   5       9.742  38.517  -4.591  1.00  0.00           O
ATOM   2040  CG2 THR C   5       7.554  39.396  -3.877  1.00  0.00           C
ATOM   2041  HA  THR C   5       6.815  36.846  -4.574  1.00  0.00           H
ATOM   2042  HB  THR C   5       8.083  38.664  -5.837  1.00  0.00           H
ATOM   2043  HG1 THR C   5      10.073  39.385  -4.794  1.00  0.00           H
ATOM   2044  HN  THR C   5       9.121  37.048  -2.760  1.00  0.00           H
ATOM   2045 HG23 THR C   5       7.726  39.154  -2.819  1.00  0.00           H
ATOM   2046 HG21 THR C   5       7.879  40.433  -4.058  1.00  0.00           H
ATOM   2047 HG22 THR C   5       6.479  39.319  -4.100  1.00  0.00           H
ATOM   2048  N   GLY C   6       8.011  36.167  -6.822  1.00  0.00           N
ATOM   2049  CA  GLY C   6       8.723  35.633  -7.975  1.00  0.00           C
ATOM   2050  C   GLY C   6       8.797  34.128  -7.958  1.00  0.00           C
ATOM   2051  O   GLY C   6       7.802  33.500  -8.288  1.00  0.00           O
ATOM   2052  HN  GLY C   6       7.138  36.637  -6.982  1.00  0.00           H
ATOM   2053  HA2 GLY C   6       8.212  35.924  -8.907  1.00  0.00           H
ATOM   2054  HA3 GLY C   6       9.728  36.084  -8.017  1.00  0.00           H
ATOM   2055  N   LEU C   7       9.960  33.530  -7.605  1.00  0.00           N
ATOM   2056  CA  LEU C   7      10.123  32.092  -7.806  1.00  0.00           C
ATOM   2057  C   LEU C   7       9.095  31.330  -7.002  1.00  0.00           C
ATOM   2058  O   LEU C   7       8.183  30.789  -7.607  1.00  0.00           O
ATOM   2059  CB  LEU C   7      11.584  31.626  -7.537  1.00  0.00           C
ATOM   2060  CG  LEU C   7      11.800  30.088  -7.653  1.00  0.00           C
ATOM   2061  CD1 LEU C   7      11.361  29.531  -9.035  1.00  0.00           C
ATOM   2062  CD2 LEU C   7      13.300  29.754  -7.416  1.00  0.00           C
ATOM   2063  HA  LEU C   7       9.930  31.917  -8.878  1.00  0.00           H
ATOM   2064  HB2 LEU C   7      12.247  32.137  -8.253  1.00  0.00           H
ATOM   2065  HN  LEU C   7      10.741  34.064  -7.276  1.00  0.00           H
ATOM   2066  HG  LEU C   7      11.206  29.583  -6.872  1.00  0.00           H
ATOM   2067  HB3 LEU C   7      11.885  31.947  -6.527  1.00  0.00           H
ATOM   2068 HD21 LEU C   7      13.456  28.664  -7.387  1.00  0.00           H
ATOM   2069 HD22 LEU C   7      13.918  30.173  -8.225  1.00  0.00           H
ATOM   2070 HD23 LEU C   7      13.649  30.180  -6.464  1.00  0.00           H
ATOM   2071 HD11 LEU C   7      11.635  28.470  -9.112  1.00  0.00           H
ATOM   2072 HD12 LEU C   7      10.272  29.603  -9.176  1.00  0.00           H
ATOM   2073 HD13 LEU C   7      11.861  30.079  -9.848  1.00  0.00           H
ATOM   2074  N   PHE C   8       9.210  31.275  -5.655  1.00  0.00           N
ATOM   2075  CA  PHE C   8       8.242  30.525  -4.857  1.00  0.00           C
ATOM   2076  C   PHE C   8       7.161  31.496  -4.453  1.00  0.00           C
ATOM   2077  O   PHE C   8       7.322  32.142  -3.434  1.00  0.00           O
ATOM   2078  CB  PHE C   8       8.935  29.875  -3.629  1.00  0.00           C
ATOM   2079  CG  PHE C   8      10.099  28.996  -4.104  1.00  0.00           C
ATOM   2080  CD1 PHE C   8      11.425  29.431  -4.005  1.00  0.00           C
ATOM   2081  CD2 PHE C   8       9.831  27.735  -4.645  1.00  0.00           C
ATOM   2082  CE1 PHE C   8      12.472  28.603  -4.418  1.00  0.00           C
ATOM   2083  CE2 PHE C   8      10.875  26.930  -5.105  1.00  0.00           C
ATOM   2084  CZ  PHE C   8      12.198  27.358  -4.990  1.00  0.00           C
ATOM   2085  HA  PHE C   8       7.804  29.694  -5.433  1.00  0.00           H
ATOM   2086  HB2 PHE C   8       9.323  30.638  -2.941  1.00  0.00           H
ATOM   2087  HN  PHE C   8       9.926  31.782  -5.172  1.00  0.00           H
ATOM   2088  HD2 PHE C   8       8.810  27.381  -4.707  1.00  0.00           H
ATOM   2089  HE2 PHE C   8      10.653  25.968  -5.549  1.00  0.00           H
ATOM   2090  HZ  PHE C   8      13.008  26.726  -5.342  1.00  0.00           H
ATOM   2091  HE1 PHE C   8      13.502  28.925  -4.294  1.00  0.00           H
ATOM   2092  HD1 PHE C   8      11.651  30.416  -3.607  1.00  0.00           H
ATOM   2093  HB3 PHE C   8       8.212  29.259  -3.073  1.00  0.00           H
ATOM   2094  N   SER C   9       6.060  31.641  -5.227  1.00  0.00           N
ATOM   2095  CA  SER C   9       5.030  32.619  -4.881  1.00  0.00           C
ATOM   2096  C   SER C   9       3.656  31.987  -4.871  1.00  0.00           C
ATOM   2097  O   SER C   9       2.735  32.585  -5.404  1.00  0.00           O
ATOM   2098  CB  SER C   9       5.163  33.783  -5.895  1.00  0.00           C
ATOM   2099  OG  SER C   9       4.955  33.257  -7.217  1.00  0.00           O
ATOM   2100  HA  SER C   9       5.155  33.034  -3.869  1.00  0.00           H
ATOM   2101  HB2 SER C   9       4.429  34.575  -5.671  1.00  0.00           H
ATOM   2102  HN  SER C   9       5.953  31.127  -6.077  1.00  0.00           H
ATOM   2103  HG1 SER C   9       5.044  33.922  -7.893  1.00  0.00           H
ATOM   2104  HB3 SER C   9       6.178  34.207  -5.816  1.00  0.00           H
ATOM   2105  N   ASN C  10       3.502  30.786  -4.260  1.00  0.00           N
ATOM   2106  CA  ASN C  10       2.195  30.127  -4.224  1.00  0.00           C
ATOM   2107  C   ASN C  10       2.128  29.134  -3.076  1.00  0.00           C
ATOM   2108  O   ASN C  10       2.744  28.093  -3.243  1.00  0.00           O
ATOM   2109  CB  ASN C  10       1.942  29.355  -5.547  1.00  0.00           C
ATOM   2110  CG  ASN C  10       1.934  30.281  -6.739  1.00  0.00           C
ATOM   2111  OD1 ASN C  10       0.877  30.771  -7.095  1.00  0.00           O
ATOM   2112  ND2 ASN C  10       3.098  30.554  -7.369  1.00  0.00           N
ATOM   2113  HA  ASN C  10       1.402  30.882  -4.150  1.00  0.00           H
ATOM   2114  HB2 ASN C  10       2.712  28.583  -5.690  1.00  0.00           H
ATOM   2115  HN  ASN C  10       4.286  30.316  -3.850  1.00  0.00           H
ATOM   2116  HB3 ASN C  10       0.968  28.844  -5.482  1.00  0.00           H
ATOM   2117 HD22 ASN C  10       3.107  31.168  -8.160  1.00  0.00           H
ATOM   2118 HD21 ASN C  10       3.957  30.157  -7.053  1.00  0.00           H
ATOM   2119  N   PRO C  11       1.451  29.338  -1.914  1.00  0.00           N
ATOM   2120  CA  PRO C  11       1.456  28.300  -0.890  1.00  0.00           C
ATOM   2121  C   PRO C  11       0.648  27.096  -1.310  1.00  0.00           C
ATOM   2122  O   PRO C  11      -0.495  26.978  -0.901  1.00  0.00           O
ATOM   2123  CB  PRO C  11       0.845  29.063   0.311  1.00  0.00           C
ATOM   2124  CG  PRO C  11      -0.025  30.160  -0.340  1.00  0.00           C
ATOM   2125  CD  PRO C  11       0.777  30.590  -1.589  1.00  0.00           C
ATOM   2126  HA  PRO C  11       2.473  27.967  -0.639  1.00  0.00           H
ATOM   2127  HD3 PRO C  11       1.517  31.366  -1.340  1.00  0.00           H
ATOM   2128  HD2 PRO C  11       0.080  30.975  -2.343  1.00  0.00           H
ATOM   2129  HG3 PRO C  11      -0.246  31.005   0.332  1.00  0.00           H
ATOM   2130  HG2 PRO C  11      -0.978  29.700  -0.652  1.00  0.00           H
ATOM   2131  HB2 PRO C  11       0.263  28.433   0.999  1.00  0.00           H
ATOM   2132  HB3 PRO C  11       1.659  29.524   0.884  1.00  0.00           H
ATOM   2133  N   LEU C  12       1.233  26.172  -2.107  1.00  0.00           N
ATOM   2134  CA  LEU C  12       0.555  24.906  -2.365  1.00  0.00           C
ATOM   2135  C   LEU C  12       0.882  24.000  -1.201  1.00  0.00           C
ATOM   2136  O   LEU C  12       2.022  24.043  -0.764  1.00  0.00           O
ATOM   2137  CB  LEU C  12       1.019  24.199  -3.666  1.00  0.00           C
ATOM   2138  CG  LEU C  12       0.813  25.009  -4.980  1.00  0.00           C
ATOM   2139  CD1 LEU C  12       1.431  24.201  -6.156  1.00  0.00           C
ATOM   2140  CD2 LEU C  12      -0.687  25.284  -5.268  1.00  0.00           C
ATOM   2141  HA  LEU C  12      -0.528  25.066  -2.427  1.00  0.00           H
ATOM   2142  HB2 LEU C  12       2.086  23.969  -3.554  1.00  0.00           H
ATOM   2143  HN  LEU C  12       2.172  26.289  -2.434  1.00  0.00           H
ATOM   2144  HG  LEU C  12       1.325  25.981  -4.902  1.00  0.00           H
ATOM   2145  HB3 LEU C  12       0.494  23.240  -3.760  1.00  0.00           H
ATOM   2146 HD21 LEU C  12      -0.800  25.783  -6.239  1.00  0.00           H
ATOM   2147 HD22 LEU C  12      -1.246  24.338  -5.299  1.00  0.00           H
ATOM   2148 HD23 LEU C  12      -1.125  25.944  -4.507  1.00  0.00           H
ATOM   2149 HD11 LEU C  12       1.354  24.733  -7.113  1.00  0.00           H
ATOM   2150 HD12 LEU C  12       2.497  24.007  -5.964  1.00  0.00           H
ATOM   2151 HD13 LEU C  12       0.909  23.240  -6.266  1.00  0.00           H
ATOM   2152  N   CYS C  13      -0.066  23.177  -0.691  1.00  0.00           N
ATOM   2153  CA  CYS C  13       0.288  22.222   0.360  1.00  0.00           C
ATOM   2154  C   CYS C  13       0.738  20.972  -0.344  1.00  0.00           C
ATOM   2155  O   CYS C  13       0.214  20.736  -1.421  1.00  0.00           O
ATOM   2156  CB  CYS C  13      -0.893  21.846   1.292  1.00  0.00           C
ATOM   2157  SG  CYS C  13      -1.764  23.376   1.747  1.00  0.00           S
ATOM   2158  HA  CYS C  13       1.086  22.638   0.992  1.00  0.00           H
ATOM   2159  HB2 CYS C  13      -1.589  21.172   0.773  1.00  0.00           H
ATOM   2160  HN  CYS C  13      -0.991  23.137  -1.074  1.00  0.00           H
ATOM   2161  HG1 CYS C  13      -2.518  22.962   2.273  1.00  0.00           H
ATOM   2162  HB3 CYS C  13      -0.532  21.334   2.200  1.00  0.00           H
ATOM   2163  N   CYS C  14       1.673  20.163   0.208  1.00  0.00           N
ATOM   2164  CA  CYS C  14       2.062  18.937  -0.490  1.00  0.00           C
ATOM   2165  C   CYS C  14       2.358  17.830   0.498  1.00  0.00           C
ATOM   2166  O   CYS C  14       2.685  18.137   1.633  1.00  0.00           O
ATOM   2167  CB  CYS C  14       3.241  19.199  -1.465  1.00  0.00           C
ATOM   2168  SG  CYS C  14       3.177  20.891  -2.159  1.00  0.00           S
ATOM   2169  HA  CYS C  14       1.195  18.586  -1.068  1.00  0.00           H
ATOM   2170  HB2 CYS C  14       4.189  19.047  -0.933  1.00  0.00           H
ATOM   2171  HN  CYS C  14       2.122  20.389   1.075  1.00  0.00           H
ATOM   2172  HG1 CYS C  14       4.016  20.855  -2.719  1.00  0.00           H
ATOM   2173  HB3 CYS C  14       3.211  18.502  -2.313  1.00  0.00           H
ATOM   2174  N   ALA C  15       2.227  16.543   0.095  1.00  0.00           N
ATOM   2175  CA  ALA C  15       2.345  15.449   1.060  1.00  0.00           C
ATOM   2176  C   ALA C  15       3.648  15.519   1.819  1.00  0.00           C
ATOM   2177  O   ALA C  15       3.628  15.490   3.040  1.00  0.00           O
ATOM   2178  CB  ALA C  15       2.225  14.062   0.375  1.00  0.00           C
ATOM   2179  HA  ALA C  15       1.513  15.531   1.778  1.00  0.00           H
ATOM   2180  HB1 ALA C  15       2.352  13.258   1.118  1.00  0.00           H
ATOM   2181  HB2 ALA C  15       1.231  13.955  -0.087  1.00  0.00           H
ATOM   2182  HB3 ALA C  15       2.991  13.942  -0.407  1.00  0.00           H
ATOM   2183  HN  ALA C  15       1.989  16.323  -0.853  1.00  0.00           H
ATOM   2184  N   THR C  16       4.787  15.606   1.100  1.00  0.00           N
ATOM   2185  CA  THR C  16       6.094  15.595   1.757  1.00  0.00           C
ATOM   2186  C   THR C  16       7.061  16.326   0.859  1.00  0.00           C
ATOM   2187  O   THR C  16       6.958  16.124  -0.341  1.00  0.00           O
ATOM   2188  CB  THR C  16       6.543  14.125   1.963  1.00  0.00           C
ATOM   2189  OG1 THR C  16       5.610  13.505   2.867  1.00  0.00           O
ATOM   2190  CG2 THR C  16       7.988  14.031   2.525  1.00  0.00           C
ATOM   2191  HA  THR C  16       6.042  16.105   2.733  1.00  0.00           H
ATOM   2192  HB  THR C  16       6.503  13.611   0.986  1.00  0.00           H
ATOM   2193  HG1 THR C  16       5.791  12.583   3.012  1.00  0.00           H
ATOM   2194  HN  THR C  16       4.759  15.633   0.098  1.00  0.00           H
ATOM   2195 HG23 THR C  16       8.061  14.572   3.479  1.00  0.00           H
ATOM   2196 HG21 THR C  16       8.261  12.978   2.698  1.00  0.00           H
ATOM   2197 HG22 THR C  16       8.715  14.459   1.818  1.00  0.00           H
ATOM   2198  N   ASN C  17       7.981  17.167   1.391  1.00  0.00           N
ATOM   2199  CA  ASN C  17       8.880  17.901   0.505  1.00  0.00           C
ATOM   2200  C   ASN C  17      10.097  17.039   0.250  1.00  0.00           C
ATOM   2201  O   ASN C  17      10.512  16.335   1.157  1.00  0.00           O
ATOM   2202  CB  ASN C  17       9.221  19.314   1.057  1.00  0.00           C
ATOM   2203  CG  ASN C  17       9.639  20.271  -0.043  1.00  0.00           C
ATOM   2204  OD1 ASN C  17      10.094  19.826  -1.085  1.00  0.00           O
ATOM   2205  ND2 ASN C  17       9.506  21.605   0.152  1.00  0.00           N
ATOM   2206  HA  ASN C  17       8.344  18.082  -0.440  1.00  0.00           H
ATOM   2207  HB2 ASN C  17       8.322  19.708   1.549  1.00  0.00           H
ATOM   2208  HN  ASN C  17       8.084  17.286   2.380  1.00  0.00           H
ATOM   2209  HB3 ASN C  17       9.997  19.237   1.831  1.00  0.00           H
ATOM   2210 HD22 ASN C  17       9.763  22.244  -0.576  1.00  0.00           H
ATOM   2211 HD21 ASN C  17       9.175  21.975   1.020  1.00  0.00           H
ATOM   2212  N   VAL C  18      10.671  17.071  -0.974  1.00  0.00           N
ATOM   2213  CA  VAL C  18      11.821  16.227  -1.303  1.00  0.00           C
ATOM   2214  C   VAL C  18      13.009  17.026  -0.828  1.00  0.00           C
ATOM   2215  O   VAL C  18      13.584  17.765  -1.613  1.00  0.00           O
ATOM   2216  CB  VAL C  18      11.847  15.898  -2.828  1.00  0.00           C
ATOM   2217  CG1 VAL C  18      13.143  15.194  -3.315  1.00  0.00           C
ATOM   2218  CG2 VAL C  18      10.595  15.077  -3.237  1.00  0.00           C
ATOM   2219  HA  VAL C  18      11.769  15.265  -0.768  1.00  0.00           H
ATOM   2220  HB  VAL C  18      11.810  16.841  -3.372  1.00  0.00           H
ATOM   2221  HN  VAL C  18      10.352  17.724  -1.659  1.00  0.00           H
ATOM   2222 HG11 VAL C  18      13.154  15.131  -4.415  1.00  0.00           H
ATOM   2223 HG12 VAL C  18      14.050  15.728  -2.997  1.00  0.00           H
ATOM   2224 HG13 VAL C  18      13.178  14.176  -2.923  1.00  0.00           H
ATOM   2225 HG21 VAL C  18      10.585  14.893  -4.323  1.00  0.00           H
ATOM   2226 HG22 VAL C  18      10.578  14.107  -2.717  1.00  0.00           H
ATOM   2227 HG23 VAL C  18       9.683  15.629  -2.975  1.00  0.00           H
ATOM   2228  N   LEU C  19      13.367  16.902   0.471  1.00  0.00           N
ATOM   2229  CA  LEU C  19      14.478  17.682   1.009  1.00  0.00           C
ATOM   2230  C   LEU C  19      14.247  19.150   0.741  1.00  0.00           C
ATOM   2231  O   LEU C  19      15.194  19.840   0.415  1.00  0.00           O
ATOM   2232  CB  LEU C  19      15.833  17.185   0.434  1.00  0.00           C
ATOM   2233  CG  LEU C  19      15.976  15.635   0.452  1.00  0.00           C
ATOM   2234  CD1 LEU C  19      17.324  15.205  -0.180  1.00  0.00           C
ATOM   2235  CD2 LEU C  19      15.830  15.016   1.868  1.00  0.00           C
ATOM   2236  HA  LEU C  19      14.515  17.591   2.106  1.00  0.00           H
ATOM   2237  HB2 LEU C  19      15.923  17.523  -0.611  1.00  0.00           H
ATOM   2238  HN  LEU C  19      12.870  16.291   1.092  1.00  0.00           H
ATOM   2239  HG  LEU C  19      15.181  15.222  -0.186  1.00  0.00           H
ATOM   2240  HB3 LEU C  19      16.648  17.653   1.003  1.00  0.00           H
ATOM   2241 HD21 LEU C  19      16.544  15.473   2.569  1.00  0.00           H
ATOM   2242 HD22 LEU C  19      16.009  13.930   1.838  1.00  0.00           H
ATOM   2243 HD23 LEU C  19      14.811  15.166   2.245  1.00  0.00           H
ATOM   2244 HD11 LEU C  19      17.417  14.117  -0.207  1.00  0.00           H
ATOM   2245 HD12 LEU C  19      17.376  15.564  -1.213  1.00  0.00           H
ATOM   2246 HD13 LEU C  19      18.173  15.597   0.390  1.00  0.00           H
ATOM   2247  N   ASP C  20      12.995  19.643   0.852  1.00  0.00           N
ATOM   2248  CA  ASP C  20      12.693  21.054   0.588  1.00  0.00           C
ATOM   2249  C   ASP C  20      12.609  21.403  -0.888  1.00  0.00           C
ATOM   2250  O   ASP C  20      11.948  22.387  -1.183  1.00  0.00           O
ATOM   2251  CB  ASP C  20      13.627  22.077   1.293  1.00  0.00           C
ATOM   2252  CG  ASP C  20      14.013  21.581   2.663  1.00  0.00           C
ATOM   2253  OD1 ASP C  20      13.111  21.077   3.384  1.00  0.00           O
ATOM   2254  OD2 ASP C  20      15.216  21.685   3.028  1.00  0.00           O
ATOM   2255  HA  ASP C  20      11.722  21.255   1.063  1.00  0.00           H
ATOM   2256  HB2 ASP C  20      14.512  22.269   0.673  1.00  0.00           H
ATOM   2257  HN  ASP C  20      12.243  19.034   1.106  1.00  0.00           H
ATOM   2258  HB3 ASP C  20      13.122  23.051   1.411  1.00  0.00           H
ATOM   2259  N   LEU C  21      13.261  20.679  -1.834  1.00  0.00           N
ATOM   2260  CA  LEU C  21      13.387  21.197  -3.203  1.00  0.00           C
ATOM   2261  C   LEU C  21      12.117  20.942  -3.988  1.00  0.00           C
ATOM   2262  O   LEU C  21      11.469  21.901  -4.368  1.00  0.00           O
ATOM   2263  CB  LEU C  21      14.639  20.650  -3.974  1.00  0.00           C
ATOM   2264  CG  LEU C  21      15.548  21.746  -4.615  1.00  0.00           C
ATOM   2265  CD1 LEU C  21      16.834  21.105  -5.214  1.00  0.00           C
ATOM   2266  CD2 LEU C  21      14.812  22.551  -5.718  1.00  0.00           C
ATOM   2267  HA  LEU C  21      13.527  22.285  -3.104  1.00  0.00           H
ATOM   2268  HB2 LEU C  21      15.266  20.067  -3.285  1.00  0.00           H
ATOM   2269  HN  LEU C  21      13.695  19.807  -1.618  1.00  0.00           H
ATOM   2270  HG  LEU C  21      15.848  22.468  -3.838  1.00  0.00           H
ATOM   2271  HB3 LEU C  21      14.339  19.961  -4.775  1.00  0.00           H
ATOM   2272 HD21 LEU C  21      15.477  23.322  -6.136  1.00  0.00           H
ATOM   2273 HD22 LEU C  21      14.503  21.881  -6.532  1.00  0.00           H
ATOM   2274 HD23 LEU C  21      13.926  23.056  -5.309  1.00  0.00           H
ATOM   2275 HD11 LEU C  21      17.503  21.882  -5.613  1.00  0.00           H
ATOM   2276 HD12 LEU C  21      17.389  20.536  -4.451  1.00  0.00           H
ATOM   2277 HD13 LEU C  21      16.571  20.417  -6.032  1.00  0.00           H
ATOM   2278  N   ILE C  22      11.751  19.669  -4.260  1.00  0.00           N
ATOM   2279  CA  ILE C  22      10.583  19.350  -5.097  1.00  0.00           C
ATOM   2280  C   ILE C  22       9.436  18.896  -4.213  1.00  0.00           C
ATOM   2281  O   ILE C  22       9.727  18.259  -3.217  1.00  0.00           O
ATOM   2282  CB  ILE C  22      10.923  18.235  -6.138  1.00  0.00           C
ATOM   2283  CG1 ILE C  22      12.302  18.439  -6.842  1.00  0.00           C
ATOM   2284  CG2 ILE C  22       9.788  18.039  -7.182  1.00  0.00           C
ATOM   2285  HA  ILE C  22      10.264  20.241  -5.659  1.00  0.00           H
ATOM   2286  HB  ILE C  22      11.001  17.280  -5.591  1.00  0.00           H
ATOM   2287  CD  ILE C  22      12.465  19.810  -7.551  1.00  0.00           C
ATOM   2288  HD3 ILE C  22      12.357  20.634  -6.833  1.00  0.00           H
ATOM   2289  HD2 ILE C  22      11.725  19.938  -8.354  1.00  0.00           H
ATOM   2290  HD1 ILE C  22      13.468  19.877  -8.001  1.00  0.00           H
ATOM   2291  HN  ILE C  22      12.298  18.929  -3.881  1.00  0.00           H
ATOM   2292 HG12 ILE C  22      13.111  18.331  -6.105  1.00  0.00           H
ATOM   2293 HG13 ILE C  22      12.449  17.642  -7.589  1.00  0.00           H
ATOM   2294 HG21 ILE C  22      10.028  17.209  -7.864  1.00  0.00           H
ATOM   2295 HG22 ILE C  22       8.845  17.794  -6.678  1.00  0.00           H
ATOM   2296 HG23 ILE C  22       9.632  18.943  -7.785  1.00  0.00           H
ATOM   2297  N   GLY C  23       8.145  19.180  -4.520  1.00  0.00           N
ATOM   2298  CA  GLY C  23       7.044  18.699  -3.675  1.00  0.00           C
ATOM   2299  C   GLY C  23       6.446  17.416  -4.202  1.00  0.00           C
ATOM   2300  O   GLY C  23       6.820  17.010  -5.290  1.00  0.00           O
ATOM   2301  HN  GLY C  23       7.914  19.697  -5.344  1.00  0.00           H
ATOM   2302  HA2 GLY C  23       7.365  18.555  -2.633  1.00  0.00           H
ATOM   2303  HA3 GLY C  23       6.234  19.444  -3.660  1.00  0.00           H
ATOM   2304  N   VAL C  24       5.509  16.780  -3.451  1.00  0.00           N
ATOM   2305  CA  VAL C  24       4.841  15.559  -3.920  1.00  0.00           C
ATOM   2306  C   VAL C  24       3.351  15.695  -3.688  1.00  0.00           C
ATOM   2307  O   VAL C  24       2.991  16.132  -2.607  1.00  0.00           O
ATOM   2308  CB  VAL C  24       5.365  14.314  -3.150  1.00  0.00           C
ATOM   2309  CG1 VAL C  24       4.699  13.009  -3.670  1.00  0.00           C
ATOM   2310  CG2 VAL C  24       6.908  14.220  -3.258  1.00  0.00           C
ATOM   2311  HA  VAL C  24       5.029  15.407  -4.995  1.00  0.00           H
ATOM   2312  HB  VAL C  24       5.110  14.427  -2.082  1.00  0.00           H
ATOM   2313  HN  VAL C  24       5.264  17.122  -2.542  1.00  0.00           H
ATOM   2314 HG11 VAL C  24       5.086  12.138  -3.119  1.00  0.00           H
ATOM   2315 HG12 VAL C  24       3.608  13.041  -3.532  1.00  0.00           H
ATOM   2316 HG13 VAL C  24       4.914  12.870  -4.740  1.00  0.00           H
ATOM   2317 HG21 VAL C  24       7.285  13.338  -2.718  1.00  0.00           H
ATOM   2318 HG22 VAL C  24       7.223  14.150  -4.311  1.00  0.00           H
ATOM   2319 HG23 VAL C  24       7.365  15.113  -2.811  1.00  0.00           H
ATOM   2320  N   ASP C  25       2.475  15.333  -4.657  1.00  0.00           N
ATOM   2321  CA  ASP C  25       1.036  15.545  -4.496  1.00  0.00           C
ATOM   2322  C   ASP C  25       0.784  16.970  -4.062  1.00  0.00           C
ATOM   2323  O   ASP C  25       0.395  17.170  -2.924  1.00  0.00           O
ATOM   2324  CB  ASP C  25       0.451  14.500  -3.506  1.00  0.00           C
ATOM   2325  CG  ASP C  25      -1.015  14.731  -3.223  1.00  0.00           C
ATOM   2326  OD1 ASP C  25      -1.721  15.309  -4.094  1.00  0.00           O
ATOM   2327  OD2 ASP C  25      -1.475  14.336  -2.117  1.00  0.00           O
ATOM   2328  HA  ASP C  25       0.525  15.407  -5.465  1.00  0.00           H
ATOM   2329  HB2 ASP C  25       0.577  13.491  -3.927  1.00  0.00           H
ATOM   2330  HN  ASP C  25       2.791  14.903  -5.504  1.00  0.00           H
ATOM   2331  HB3 ASP C  25       1.005  14.542  -2.558  1.00  0.00           H
ATOM   2332  N   CYS C  26       1.008  17.966  -4.953  1.00  0.00           N
ATOM   2333  CA  CYS C  26       0.811  19.366  -4.571  1.00  0.00           C
ATOM   2334  C   CYS C  26      -0.659  19.735  -4.653  1.00  0.00           C
ATOM   2335  O   CYS C  26      -1.352  19.130  -5.454  1.00  0.00           O
ATOM   2336  CB  CYS C  26       1.698  20.311  -5.421  1.00  0.00           C
ATOM   2337  SG  CYS C  26       3.417  19.692  -5.409  1.00  0.00           S
ATOM   2338  HA  CYS C  26       1.142  19.481  -3.530  1.00  0.00           H
ATOM   2339  HB2 CYS C  26       1.335  20.345  -6.459  1.00  0.00           H
ATOM   2340  HN  CYS C  26       1.299  17.761  -5.889  1.00  0.00           H
ATOM   2341  HG1 CYS C  26       3.838  20.416  -5.969  1.00  0.00           H
ATOM   2342  HB3 CYS C  26       1.679  21.326  -4.997  1.00  0.00           H
ATOM   2343  N   LYS C  27      -1.150  20.686  -3.816  1.00  0.00           N
ATOM   2344  CA  LYS C  27      -2.593  20.924  -3.664  1.00  0.00           C
ATOM   2345  C   LYS C  27      -2.875  22.411  -3.504  1.00  0.00           C
ATOM   2346  O   LYS C  27      -1.958  23.105  -3.099  1.00  0.00           O
ATOM   2347  CB  LYS C  27      -3.049  20.149  -2.394  1.00  0.00           C
ATOM   2348  CG  LYS C  27      -2.749  18.621  -2.451  1.00  0.00           C
ATOM   2349  CD  LYS C  27      -2.913  17.891  -1.087  1.00  0.00           C
ATOM   2350  CE  LYS C  27      -4.367  17.652  -0.610  1.00  0.00           C
ATOM   2351  NZ  LYS C  27      -4.419  17.112   0.769  1.00  0.00           N
ATOM   2352  HA  LYS C  27      -3.156  20.554  -4.536  1.00  0.00           H
ATOM   2353  HB2 LYS C  27      -2.481  20.566  -1.551  1.00  0.00           H
ATOM   2354  HN  LYS C  27      -0.543  21.171  -3.184  1.00  0.00           H
ATOM   2355  HG2 LYS C  27      -3.335  18.129  -3.241  1.00  0.00           H
ATOM   2356  HB3 LYS C  27      -4.119  20.329  -2.219  1.00  0.00           H
ATOM   2357  HD2 LYS C  27      -2.441  16.896  -1.168  1.00  0.00           H
ATOM   2358  HG3 LYS C  27      -1.688  18.501  -2.705  1.00  0.00           H
ATOM   2359  HE2 LYS C  27      -4.921  18.598  -0.632  1.00  0.00           H
ATOM   2360  HD3 LYS C  27      -2.382  18.475  -0.321  1.00  0.00           H
ATOM   2361  HZ1 LYS C  27      -5.436  16.896   1.072  1.00  0.00           H
ATOM   2362  HZ2 LYS C  27      -3.855  16.194   0.866  1.00  0.00           H
ATOM   2363  HZ3 LYS C  27      -4.030  17.814   1.494  1.00  0.00           H
ATOM   2364  HE3 LYS C  27      -4.857  16.939  -1.296  1.00  0.00           H
ATOM   2365  N   THR C  28      -4.096  22.930  -3.807  1.00  0.00           N
ATOM   2366  CA  THR C  28      -4.349  24.384  -3.816  1.00  0.00           C
ATOM   2367  C   THR C  28      -5.250  24.835  -2.675  1.00  0.00           C
ATOM   2368  O   THR C  28      -6.393  24.404  -2.689  1.00  0.00           O
ATOM   2369  CB  THR C  28      -5.077  24.732  -5.146  1.00  0.00           C
ATOM   2370  OG1 THR C  28      -6.185  23.823  -5.288  1.00  0.00           O
ATOM   2371  CG2 THR C  28      -4.124  24.613  -6.365  1.00  0.00           C
ATOM   2372  HA  THR C  28      -3.410  24.955  -3.834  1.00  0.00           H
ATOM   2373  HB  THR C  28      -5.454  25.771  -5.100  1.00  0.00           H
ATOM   2374  HG1 THR C  28      -6.710  23.992  -6.064  1.00  0.00           H
ATOM   2375  HN  THR C  28      -4.852  22.328  -4.070  1.00  0.00           H
ATOM   2376 HG23 THR C  28      -3.634  23.630  -6.359  1.00  0.00           H
ATOM   2377 HG21 THR C  28      -4.683  24.727  -7.306  1.00  0.00           H
ATOM   2378 HG22 THR C  28      -3.351  25.394  -6.334  1.00  0.00           H
ATOM   2379  N   PRO C  29      -4.840  25.673  -1.680  1.00  0.00           N
ATOM   2380  CA  PRO C  29      -5.764  26.120  -0.642  1.00  0.00           C
ATOM   2381  C   PRO C  29      -7.109  26.686  -1.029  1.00  0.00           C
ATOM   2382  O   PRO C  29      -7.426  26.786  -2.204  1.00  0.00           O
ATOM   2383  CB  PRO C  29      -4.908  27.205   0.053  1.00  0.00           C
ATOM   2384  CG  PRO C  29      -3.468  26.677  -0.095  1.00  0.00           C
ATOM   2385  CD  PRO C  29      -3.451  26.090  -1.529  1.00  0.00           C
ATOM   2386  HA  PRO C  29      -5.943  25.280   0.040  1.00  0.00           H
ATOM   2387  HD3 PRO C  29      -2.746  25.248  -1.580  1.00  0.00           H
ATOM   2388  HD2 PRO C  29      -3.195  26.866  -2.267  1.00  0.00           H
ATOM   2389  HG3 PRO C  29      -3.305  25.874   0.644  1.00  0.00           H
ATOM   2390  HG2 PRO C  29      -2.724  27.470   0.074  1.00  0.00           H
ATOM   2391  HB2 PRO C  29      -4.993  28.153  -0.500  1.00  0.00           H
ATOM   2392  HB3 PRO C  29      -5.188  27.376   1.104  1.00  0.00           H
ATOM   2393  N   THR C  30      -7.902  27.042   0.012  1.00  0.00           N
ATOM   2394  CA  THR C  30      -9.291  27.458  -0.172  1.00  0.00           C
ATOM   2395  C   THR C  30      -9.685  28.385   0.955  1.00  0.00           C
ATOM   2396  O   THR C  30      -9.863  29.569   0.718  1.00  0.00           O
ATOM   2397  CB  THR C  30     -10.147  26.175  -0.070  1.00  0.00           C
ATOM   2398  OG1 THR C  30      -9.644  25.513   1.104  1.00  0.00           O
ATOM   2399  CG2 THR C  30      -9.991  25.300  -1.337  1.00  0.00           C
ATOM   2400  HA  THR C  30      -9.448  27.967  -1.136  1.00  0.00           H
ATOM   2401  HB  THR C  30     -11.211  26.448   0.051  1.00  0.00           H
ATOM   2402  HG1 THR C  30     -10.050  24.677   1.282  1.00  0.00           H
ATOM   2403  HN  THR C  30      -7.582  26.933   0.956  1.00  0.00           H
ATOM   2404 HG23 THR C  30      -8.996  24.835  -1.377  1.00  0.00           H
ATOM   2405 HG21 THR C  30     -10.754  24.510  -1.344  1.00  0.00           H
ATOM   2406 HG22 THR C  30     -10.126  25.927  -2.228  1.00  0.00           H
ATOM   2407  N   ILE C  31      -9.808  27.880   2.206  1.00  0.00           N
ATOM   2408  CA  ILE C  31      -9.927  28.801   3.326  1.00  0.00           C
ATOM   2409  C   ILE C  31      -8.576  29.470   3.365  1.00  0.00           C
ATOM   2410  O   ILE C  31      -7.596  28.836   3.004  1.00  0.00           O
ATOM   2411  CB  ILE C  31     -10.360  28.177   4.687  1.00  0.00           C
ATOM   2412  CG1 ILE C  31      -9.309  27.175   5.252  1.00  0.00           C
ATOM   2413  CG2 ILE C  31     -11.771  27.536   4.546  1.00  0.00           C
ATOM   2414  HA  ILE C  31     -10.687  29.560   3.066  1.00  0.00           H
ATOM   2415  HB  ILE C  31     -10.444  29.012   5.401  1.00  0.00           H
ATOM   2416  CD  ILE C  31      -9.600  26.726   6.709  1.00  0.00           C
ATOM   2417  HD3 ILE C  31     -10.517  26.124   6.769  1.00  0.00           H
ATOM   2418  HD2 ILE C  31      -9.704  27.603   7.368  1.00  0.00           H
ATOM   2419  HD1 ILE C  31      -8.768  26.108   7.081  1.00  0.00           H
ATOM   2420  HN  ILE C  31      -9.685  26.909   2.397  1.00  0.00           H
ATOM   2421 HG12 ILE C  31      -9.267  26.277   4.618  1.00  0.00           H
ATOM   2422 HG13 ILE C  31      -8.313  27.647   5.251  1.00  0.00           H
ATOM   2423 HG21 ILE C  31     -12.181  27.264   5.529  1.00  0.00           H
ATOM   2424 HG22 ILE C  31     -12.475  28.245   4.083  1.00  0.00           H
ATOM   2425 HG23 ILE C  31     -11.728  26.633   3.919  1.00  0.00           H
ATOM   2426  N   ALA C  32      -8.498  30.759   3.748  1.00  0.00           N
ATOM   2427  CA  ALA C  32      -7.250  31.483   3.535  1.00  0.00           C
ATOM   2428  C   ALA C  32      -6.109  30.920   4.352  1.00  0.00           C
ATOM   2429  O   ALA C  32      -6.357  30.161   5.276  1.00  0.00           O
ATOM   2430  CB  ALA C  32      -7.458  32.985   3.830  1.00  0.00           C
ATOM   2431  HA  ALA C  32      -6.985  31.391   2.467  1.00  0.00           H
ATOM   2432  HB1 ALA C  32      -6.525  33.530   3.662  1.00  0.00           H
ATOM   2433  HB2 ALA C  32      -8.242  33.390   3.174  1.00  0.00           H
ATOM   2434  HB3 ALA C  32      -7.761  33.134   4.872  1.00  0.00           H
ATOM   2435  HN  ALA C  32      -9.300  31.247   4.096  1.00  0.00           H
ATOM   2436  N   VAL C  33      -4.856  31.298   4.000  1.00  0.00           N
ATOM   2437  CA  VAL C  33      -3.669  30.832   4.719  1.00  0.00           C
ATOM   2438  C   VAL C  33      -2.953  32.078   5.193  1.00  0.00           C
ATOM   2439  O   VAL C  33      -1.800  32.310   4.871  1.00  0.00           O
ATOM   2440  CB  VAL C  33      -2.865  29.838   3.828  1.00  0.00           C
ATOM   2441  CG1 VAL C  33      -3.725  28.572   3.572  1.00  0.00           C
ATOM   2442  CG2 VAL C  33      -2.398  30.417   2.464  1.00  0.00           C
ATOM   2443  HA  VAL C  33      -3.934  30.292   5.644  1.00  0.00           H
ATOM   2444  HB  VAL C  33      -1.959  29.547   4.381  1.00  0.00           H
ATOM   2445  HN  VAL C  33      -4.709  31.927   3.235  1.00  0.00           H
ATOM   2446 HG11 VAL C  33      -3.166  27.833   2.977  1.00  0.00           H
ATOM   2447 HG12 VAL C  33      -4.014  28.108   4.526  1.00  0.00           H
ATOM   2448 HG13 VAL C  33      -4.643  28.839   3.027  1.00  0.00           H
ATOM   2449 HG21 VAL C  33      -1.817  29.652   1.927  1.00  0.00           H
ATOM   2450 HG22 VAL C  33      -3.245  30.707   1.826  1.00  0.00           H
ATOM   2451 HG23 VAL C  33      -1.746  31.286   2.613  1.00  0.00           H
ATOM   2452  N   ASP C  34      -3.702  32.895   5.969  1.00  0.00           N
ATOM   2453  CA  ASP C  34      -3.283  34.251   6.327  1.00  0.00           C
ATOM   2454  C   ASP C  34      -1.847  34.406   6.787  1.00  0.00           C
ATOM   2455  O   ASP C  34      -1.233  35.400   6.433  1.00  0.00           O
ATOM   2456  CB  ASP C  34      -4.188  34.790   7.470  1.00  0.00           C
ATOM   2457  CG  ASP C  34      -5.662  34.763   7.147  1.00  0.00           C
ATOM   2458  OD1 ASP C  34      -6.166  33.656   6.820  1.00  0.00           O
ATOM   2459  OD2 ASP C  34      -6.333  35.826   7.225  1.00  0.00           O
ATOM   2460  HA  ASP C  34      -3.435  34.893   5.446  1.00  0.00           H
ATOM   2461  HB2 ASP C  34      -4.049  34.161   8.360  1.00  0.00           H
ATOM   2462  HN  ASP C  34      -4.626  32.607   6.231  1.00  0.00           H
ATOM   2463  HB3 ASP C  34      -3.874  35.816   7.711  1.00  0.00           H
ATOM   2464  N   THR C  35      -1.312  33.464   7.596  1.00  0.00           N
ATOM   2465  CA  THR C  35      -0.005  33.653   8.233  1.00  0.00           C
ATOM   2466  C   THR C  35       0.676  32.311   8.335  1.00  0.00           C
ATOM   2467  O   THR C  35       0.063  31.345   7.918  1.00  0.00           O
ATOM   2468  CB  THR C  35      -0.181  34.242   9.663  1.00  0.00           C
ATOM   2469  OG1 THR C  35      -0.712  33.233  10.541  1.00  0.00           O
ATOM   2470  CG2 THR C  35      -1.123  35.473   9.672  1.00  0.00           C
ATOM   2471  HA  THR C  35       0.636  34.314   7.628  1.00  0.00           H
ATOM   2472  HB  THR C  35       0.809  34.553  10.036  1.00  0.00           H
ATOM   2473  HG1 THR C  35      -0.809  33.549  11.434  1.00  0.00           H
ATOM   2474  HN  THR C  35      -1.824  32.635   7.811  1.00  0.00           H
ATOM   2475 HG23 THR C  35      -2.162  35.153   9.529  1.00  0.00           H
ATOM   2476 HG21 THR C  35      -1.057  35.998  10.638  1.00  0.00           H
ATOM   2477 HG22 THR C  35      -0.861  36.172   8.868  1.00  0.00           H
ATOM   2478  N   GLY C  36       1.908  32.187   8.877  1.00  0.00           N
ATOM   2479  CA  GLY C  36       2.503  30.862   8.999  1.00  0.00           C
ATOM   2480  C   GLY C  36       1.678  30.031   9.953  1.00  0.00           C
ATOM   2481  O   GLY C  36       1.363  28.895   9.640  1.00  0.00           O
ATOM   2482  HN  GLY C  36       2.415  32.973   9.233  1.00  0.00           H
ATOM   2483  HA2 GLY C  36       2.556  30.386   8.007  1.00  0.00           H
ATOM   2484  HA3 GLY C  36       3.531  30.929   9.391  1.00  0.00           H
ATOM   2485  N   ALA C  37       1.324  30.581  11.135  1.00  0.00           N
ATOM   2486  CA  ALA C  37       0.554  29.798  12.102  1.00  0.00           C
ATOM   2487  C   ALA C  37      -0.783  29.390  11.526  1.00  0.00           C
ATOM   2488  O   ALA C  37      -1.154  28.235  11.659  1.00  0.00           O
ATOM   2489  CB  ALA C  37       0.302  30.597  13.408  1.00  0.00           C
ATOM   2490  HA  ALA C  37       1.137  28.897  12.359  1.00  0.00           H
ATOM   2491  HB1 ALA C  37      -0.264  29.984  14.127  1.00  0.00           H
ATOM   2492  HB2 ALA C  37       1.261  30.882  13.868  1.00  0.00           H
ATOM   2493  HB3 ALA C  37      -0.272  31.512  13.197  1.00  0.00           H
ATOM   2494  HN  ALA C  37       1.593  31.517  11.371  1.00  0.00           H
ATOM   2495  N   ILE C  38      -1.526  30.323  10.889  1.00  0.00           N
ATOM   2496  CA  ILE C  38      -2.840  29.978  10.342  1.00  0.00           C
ATOM   2497  C   ILE C  38      -2.660  29.097   9.123  1.00  0.00           C
ATOM   2498  O   ILE C  38      -3.508  28.250   8.896  1.00  0.00           O
ATOM   2499  CB  ILE C  38      -3.716  31.251  10.103  1.00  0.00           C
ATOM   2500  CG1 ILE C  38      -4.113  31.877  11.476  1.00  0.00           C
ATOM   2501  CG2 ILE C  38      -4.957  30.932   9.222  1.00  0.00           C
ATOM   2502  HA  ILE C  38      -3.376  29.377  11.093  1.00  0.00           H
ATOM   2503  HB  ILE C  38      -3.113  31.989   9.561  1.00  0.00           H
ATOM   2504  CD  ILE C  38      -4.719  33.305  11.380  1.00  0.00           C
ATOM   2505  HD3 ILE C  38      -5.674  33.315  10.836  1.00  0.00           H
ATOM   2506  HD2 ILE C  38      -4.014  33.985  10.880  1.00  0.00           H
ATOM   2507  HD1 ILE C  38      -4.908  33.694  12.393  1.00  0.00           H
ATOM   2508  HN  ILE C  38      -1.170  31.248  10.754  1.00  0.00           H
ATOM   2509 HG12 ILE C  38      -4.833  31.217  11.987  1.00  0.00           H
ATOM   2510 HG13 ILE C  38      -3.215  31.950  12.112  1.00  0.00           H
ATOM   2511 HG21 ILE C  38      -5.557  31.833   9.038  1.00  0.00           H
ATOM   2512 HG22 ILE C  38      -4.652  30.547   8.237  1.00  0.00           H
ATOM   2513 HG23 ILE C  38      -5.590  30.179   9.714  1.00  0.00           H
ATOM   2514  N   PHE C  39      -1.572  29.243   8.332  1.00  0.00           N
ATOM   2515  CA  PHE C  39      -1.340  28.320   7.217  1.00  0.00           C
ATOM   2516  C   PHE C  39      -1.199  26.928   7.794  1.00  0.00           C
ATOM   2517  O   PHE C  39      -1.759  25.991   7.249  1.00  0.00           O
ATOM   2518  CB  PHE C  39      -0.067  28.725   6.416  1.00  0.00           C
ATOM   2519  CG  PHE C  39       0.277  27.960   5.125  1.00  0.00           C
ATOM   2520  CD1 PHE C  39      -0.607  27.085   4.481  1.00  0.00           C
ATOM   2521  CD2 PHE C  39       1.543  28.170   4.559  1.00  0.00           C
ATOM   2522  CE1 PHE C  39      -0.241  26.464   3.284  1.00  0.00           C
ATOM   2523  CE2 PHE C  39       1.929  27.515   3.386  1.00  0.00           C
ATOM   2524  CZ  PHE C  39       1.036  26.650   2.750  1.00  0.00           C
ATOM   2525  HA  PHE C  39      -2.224  28.378   6.564  1.00  0.00           H
ATOM   2526  HB2 PHE C  39      -0.180  29.767   6.090  1.00  0.00           H
ATOM   2527  HN  PHE C  39      -0.895  29.951   8.522  1.00  0.00           H
ATOM   2528  HD2 PHE C  39       2.242  28.849   5.037  1.00  0.00           H
ATOM   2529  HE2 PHE C  39       2.918  27.677   2.970  1.00  0.00           H
ATOM   2530  HZ  PHE C  39       1.327  26.129   1.843  1.00  0.00           H
ATOM   2531  HE1 PHE C  39      -0.955  25.837   2.764  1.00  0.00           H
ATOM   2532  HD1 PHE C  39      -1.588  26.878   4.887  1.00  0.00           H
ATOM   2533  HB3 PHE C  39       0.802  28.662   7.090  1.00  0.00           H
ATOM   2534  N   GLN C  40      -0.462  26.766   8.918  1.00  0.00           N
ATOM   2535  CA  GLN C  40      -0.364  25.446   9.538  1.00  0.00           C
ATOM   2536  C   GLN C  40      -1.719  25.019  10.057  1.00  0.00           C
ATOM   2537  O   GLN C  40      -2.076  23.872   9.842  1.00  0.00           O
ATOM   2538  CB  GLN C  40       0.685  25.421  10.682  1.00  0.00           C
ATOM   2539  CG  GLN C  40       0.838  24.030  11.352  1.00  0.00           C
ATOM   2540  CD  GLN C  40       1.277  22.968  10.369  1.00  0.00           C
ATOM   2541  OE1 GLN C  40       2.473  22.791  10.190  1.00  0.00           O
ATOM   2542  NE2 GLN C  40       0.343  22.241   9.716  1.00  0.00           N
ATOM   2543  HA  GLN C  40      -0.032  24.741   8.760  1.00  0.00           H
ATOM   2544  HB2 GLN C  40       1.660  25.713  10.264  1.00  0.00           H
ATOM   2545  HN  GLN C  40      -0.000  27.540   9.355  1.00  0.00           H
ATOM   2546  HG2 GLN C  40       1.598  24.103  12.150  1.00  0.00           H
ATOM   2547  HB3 GLN C  40       0.408  26.159  11.452  1.00  0.00           H
ATOM   2548  HG3 GLN C  40      -0.107  23.738  11.834  1.00  0.00           H
ATOM   2549 HE22 GLN C  40       0.624  21.517   9.087  1.00  0.00           H
ATOM   2550 HE21 GLN C  40      -0.633  22.406   9.852  1.00  0.00           H
ATOM   2551  N   ALA C  41      -2.492  25.900  10.732  1.00  0.00           N
ATOM   2552  CA  ALA C  41      -3.799  25.482  11.240  1.00  0.00           C
ATOM   2553  C   ALA C  41      -4.636  24.956  10.094  1.00  0.00           C
ATOM   2554  O   ALA C  41      -5.204  23.881  10.205  1.00  0.00           O
ATOM   2555  CB  ALA C  41      -4.570  26.629  11.944  1.00  0.00           C
ATOM   2556  HA  ALA C  41      -3.632  24.684  11.982  1.00  0.00           H
ATOM   2557  HB1 ALA C  41      -5.507  26.243  12.375  1.00  0.00           H
ATOM   2558  HB2 ALA C  41      -3.959  27.056  12.754  1.00  0.00           H
ATOM   2559  HB3 ALA C  41      -4.823  27.426  11.231  1.00  0.00           H
ATOM   2560  HN  ALA C  41      -2.182  26.836  10.900  1.00  0.00           H
ATOM   2561  N   HIS C  42      -4.703  25.714   8.976  1.00  0.00           N
ATOM   2562  CA  HIS C  42      -5.404  25.232   7.787  1.00  0.00           C
ATOM   2563  C   HIS C  42      -4.867  23.875   7.387  1.00  0.00           C
ATOM   2564  O   HIS C  42      -5.655  23.013   7.033  1.00  0.00           O
ATOM   2565  CB  HIS C  42      -5.210  26.222   6.608  1.00  0.00           C
ATOM   2566  CG  HIS C  42      -5.674  25.622   5.311  1.00  0.00           C
ATOM   2567  ND1 HIS C  42      -6.980  25.136   4.967  1.00  0.00           N
ATOM   2568  CD2 HIS C  42      -4.980  25.396   4.180  1.00  0.00           C
ATOM   2569  CE1 HIS C  42      -6.973  24.713   3.786  1.00  0.00           C
ATOM   2570  NE2 HIS C  42      -5.782  24.861   3.291  1.00  0.00           N
ATOM   2571  HA  HIS C  42      -6.479  25.146   8.013  1.00  0.00           H
ATOM   2572  HB2 HIS C  42      -5.762  27.156   6.797  1.00  0.00           H
ATOM   2573  HN  HIS C  42      -4.245  26.600   8.938  1.00  0.00           H
ATOM   2574  HD2 HIS C  42      -3.926  25.618   4.019  1.00  0.00           H
ATOM   2575  HE2 HIS C  42      -5.500  24.598   2.340  1.00  0.00           H
ATOM   2576  HE1 HIS C  42      -7.836  24.293   3.271  1.00  0.00           H
ATOM   2577  HB3 HIS C  42      -4.144  26.468   6.502  1.00  0.00           H
ATOM   2578  N   CYS C  43      -3.529  23.677   7.444  1.00  0.00           N
ATOM   2579  CA  CYS C  43      -2.940  22.385   7.085  1.00  0.00           C
ATOM   2580  C   CYS C  43      -2.742  21.479   8.283  1.00  0.00           C
ATOM   2581  O   CYS C  43      -1.858  20.637   8.224  1.00  0.00           O
ATOM   2582  CB  CYS C  43      -1.591  22.638   6.366  1.00  0.00           C
ATOM   2583  SG  CYS C  43      -1.884  23.789   4.990  1.00  0.00           S
ATOM   2584  HA  CYS C  43      -3.585  21.844   6.372  1.00  0.00           H
ATOM   2585  HB2 CYS C  43      -0.886  23.103   7.068  1.00  0.00           H
ATOM   2586  HN  CYS C  43      -2.914  24.405   7.752  1.00  0.00           H
ATOM   2587  HG1 CYS C  43      -0.953  23.793   4.608  1.00  0.00           H
ATOM   2588  HB3 CYS C  43      -1.156  21.705   5.975  1.00  0.00           H
ATOM   2589  N   ALA C  44      -3.544  21.614   9.367  1.00  0.00           N
ATOM   2590  CA  ALA C  44      -3.484  20.678  10.492  1.00  0.00           C
ATOM   2591  C   ALA C  44      -4.848  20.034  10.553  1.00  0.00           C
ATOM   2592  O   ALA C  44      -5.470  20.014  11.604  1.00  0.00           O
ATOM   2593  CB  ALA C  44      -3.148  21.428  11.807  1.00  0.00           C
ATOM   2594  HA  ALA C  44      -2.739  19.878  10.348  1.00  0.00           H
ATOM   2595  HB1 ALA C  44      -3.110  20.725  12.654  1.00  0.00           H
ATOM   2596  HB2 ALA C  44      -2.171  21.926  11.726  1.00  0.00           H
ATOM   2597  HB3 ALA C  44      -3.914  22.189  12.015  1.00  0.00           H
ATOM   2598  HN  ALA C  44      -4.247  22.323   9.412  1.00  0.00           H
ATOM   2599  N   SER C  45      -5.329  19.529   9.394  1.00  0.00           N
ATOM   2600  CA  SER C  45      -6.725  19.105   9.295  1.00  0.00           C
ATOM   2601  C   SER C  45      -7.014  18.511   7.933  1.00  0.00           C
ATOM   2602  O   SER C  45      -7.488  17.386   7.878  1.00  0.00           O
ATOM   2603  CB  SER C  45      -7.662  20.326   9.485  1.00  0.00           C
ATOM   2604  OG  SER C  45      -7.243  21.373   8.594  1.00  0.00           O
ATOM   2605  HA  SER C  45      -6.937  18.353  10.074  1.00  0.00           H
ATOM   2606  HB2 SER C  45      -8.703  20.028   9.274  1.00  0.00           H
ATOM   2607  HN  SER C  45      -4.749  19.492   8.578  1.00  0.00           H
ATOM   2608  HG1 SER C  45      -7.779  22.156   8.665  1.00  0.00           H
ATOM   2609  HB3 SER C  45      -7.615  20.692  10.524  1.00  0.00           H
ATOM   2610  N   LYS C  46      -6.741  19.255   6.831  1.00  0.00           N
ATOM   2611  CA  LYS C  46      -7.056  18.757   5.492  1.00  0.00           C
ATOM   2612  C   LYS C  46      -5.843  18.135   4.825  1.00  0.00           C
ATOM   2613  O   LYS C  46      -5.743  18.199   3.609  1.00  0.00           O
ATOM   2614  CB  LYS C  46      -7.692  19.891   4.636  1.00  0.00           C
ATOM   2615  CG  LYS C  46      -8.779  20.736   5.366  1.00  0.00           C
ATOM   2616  CD  LYS C  46      -9.947  19.895   5.951  1.00  0.00           C
ATOM   2617  CE  LYS C  46     -10.924  20.739   6.822  1.00  0.00           C
ATOM   2618  NZ  LYS C  46     -11.641  21.795   6.073  1.00  0.00           N
ATOM   2619  HA  LYS C  46      -7.794  17.939   5.534  1.00  0.00           H
ATOM   2620  HB2 LYS C  46      -6.887  20.587   4.352  1.00  0.00           H
ATOM   2621  HN  LYS C  46      -6.312  20.158   6.904  1.00  0.00           H
ATOM   2622  HG2 LYS C  46      -8.314  21.315   6.178  1.00  0.00           H
ATOM   2623  HB3 LYS C  46      -8.120  19.454   3.718  1.00  0.00           H
ATOM   2624  HD2 LYS C  46     -10.497  19.407   5.129  1.00  0.00           H
ATOM   2625  HG3 LYS C  46      -9.181  21.458   4.637  1.00  0.00           H
ATOM   2626  HE2 LYS C  46     -11.669  20.053   7.261  1.00  0.00           H
ATOM   2627  HD3 LYS C  46      -9.544  19.110   6.609  1.00  0.00           H
ATOM   2628  HZ1 LYS C  46     -12.367  22.285   6.707  1.00  0.00           H
ATOM   2629  HZ2 LYS C  46     -10.994  22.581   5.713  1.00  0.00           H
ATOM   2630  HZ3 LYS C  46     -12.173  21.379   5.229  1.00  0.00           H
ATOM   2631  HE3 LYS C  46     -10.366  21.201   7.654  1.00  0.00           H
ATOM   2632  N   GLY C  47      -4.919  17.501   5.587  1.00  0.00           N
ATOM   2633  CA  GLY C  47      -3.830  16.748   4.966  1.00  0.00           C
ATOM   2634  C   GLY C  47      -2.689  17.607   4.470  1.00  0.00           C
ATOM   2635  O   GLY C  47      -2.857  18.808   4.329  1.00  0.00           O
ATOM   2636  HN  GLY C  47      -4.979  17.493   6.587  1.00  0.00           H
ATOM   2637  HA2 GLY C  47      -3.435  16.025   5.699  1.00  0.00           H
ATOM   2638  HA3 GLY C  47      -4.214  16.167   4.112  1.00  0.00           H
ATOM   2639  N   SER C  48      -1.527  16.965   4.186  1.00  0.00           N
ATOM   2640  CA  SER C  48      -0.375  17.654   3.597  1.00  0.00           C
ATOM   2641  C   SER C  48       0.205  18.773   4.433  1.00  0.00           C
ATOM   2642  O   SER C  48      -0.417  19.192   5.397  1.00  0.00           O
ATOM   2643  CB  SER C  48      -0.685  18.038   2.129  1.00  0.00           C
ATOM   2644  OG  SER C  48      -0.689  16.811   1.380  1.00  0.00           O
ATOM   2645  HA  SER C  48       0.460  16.933   3.559  1.00  0.00           H
ATOM   2646  HB2 SER C  48      -1.651  18.559   2.057  1.00  0.00           H
ATOM   2647  HN  SER C  48      -1.455  15.972   4.321  1.00  0.00           H
ATOM   2648  HG1 SER C  48      -0.705  16.940   0.440  1.00  0.00           H
ATOM   2649  HB3 SER C  48       0.086  18.713   1.733  1.00  0.00           H
ATOM   2650  N   LYS C  49       1.433  19.226   4.071  1.00  0.00           N
ATOM   2651  CA  LYS C  49       2.192  20.159   4.903  1.00  0.00           C
ATOM   2652  C   LYS C  49       2.166  21.544   4.291  1.00  0.00           C
ATOM   2653  O   LYS C  49       2.062  21.600   3.077  1.00  0.00           O
ATOM   2654  CB  LYS C  49       3.670  19.677   4.967  1.00  0.00           C
ATOM   2655  CG  LYS C  49       3.773  18.241   5.551  1.00  0.00           C
ATOM   2656  CD  LYS C  49       5.253  17.780   5.652  1.00  0.00           C
ATOM   2657  CE  LYS C  49       5.361  16.323   6.180  1.00  0.00           C
ATOM   2658  NZ  LYS C  49       6.775  15.912   6.344  1.00  0.00           N
ATOM   2659  HA  LYS C  49       1.786  20.157   5.925  1.00  0.00           H
ATOM   2660  HB2 LYS C  49       4.096  19.682   3.949  1.00  0.00           H
ATOM   2661  HN  LYS C  49       1.882  18.899   3.238  1.00  0.00           H
ATOM   2662  HG2 LYS C  49       3.316  18.222   6.554  1.00  0.00           H
ATOM   2663  HB3 LYS C  49       4.273  20.363   5.581  1.00  0.00           H
ATOM   2664  HD2 LYS C  49       5.726  17.842   4.659  1.00  0.00           H
ATOM   2665  HG3 LYS C  49       3.221  17.535   4.909  1.00  0.00           H
ATOM   2666  HE2 LYS C  49       4.844  16.246   7.152  1.00  0.00           H
ATOM   2667  HD3 LYS C  49       5.797  18.453   6.335  1.00  0.00           H
ATOM   2668  HZ1 LYS C  49       6.852  14.883   6.667  1.00  0.00           H
ATOM   2669  HZ2 LYS C  49       7.325  16.002   5.419  1.00  0.00           H
ATOM   2670  HZ3 LYS C  49       7.285  16.516   7.082  1.00  0.00           H
ATOM   2671  HE3 LYS C  49       4.860  15.640   5.472  1.00  0.00           H
ATOM   2672  N   PRO C  50       2.265  22.669   5.047  1.00  0.00           N
ATOM   2673  CA  PRO C  50       2.239  23.982   4.415  1.00  0.00           C
ATOM   2674  C   PRO C  50       3.581  24.289   3.783  1.00  0.00           C
ATOM   2675  O   PRO C  50       4.501  24.606   4.518  1.00  0.00           O
ATOM   2676  CB  PRO C  50       1.970  24.863   5.666  1.00  0.00           C
ATOM   2677  CG  PRO C  50       2.633  24.098   6.834  1.00  0.00           C
ATOM   2678  CD  PRO C  50       2.342  22.620   6.502  1.00  0.00           C
ATOM   2679  HA  PRO C  50       1.415  24.077   3.690  1.00  0.00           H
ATOM   2680  HD3 PRO C  50       1.366  22.325   6.907  1.00  0.00           H
ATOM   2681  HD2 PRO C  50       3.130  21.967   6.906  1.00  0.00           H
ATOM   2682  HG3 PRO C  50       2.243  24.401   7.818  1.00  0.00           H
ATOM   2683  HG2 PRO C  50       3.721  24.265   6.822  1.00  0.00           H
ATOM   2684  HB2 PRO C  50       2.367  25.882   5.570  1.00  0.00           H
ATOM   2685  HB3 PRO C  50       0.888  24.922   5.864  1.00  0.00           H
ATOM   2686  N   LEU C  51       3.725  24.208   2.437  1.00  0.00           N
ATOM   2687  CA  LEU C  51       5.001  24.523   1.788  1.00  0.00           C
ATOM   2688  C   LEU C  51       4.848  25.747   0.914  1.00  0.00           C
ATOM   2689  O   LEU C  51       3.721  26.092   0.603  1.00  0.00           O
ATOM   2690  CB  LEU C  51       5.443  23.370   0.848  1.00  0.00           C
ATOM   2691  CG  LEU C  51       5.414  21.957   1.500  1.00  0.00           C
ATOM   2692  CD1 LEU C  51       5.932  20.931   0.457  1.00  0.00           C
ATOM   2693  CD2 LEU C  51       6.257  21.874   2.802  1.00  0.00           C
ATOM   2694  HA  LEU C  51       5.806  24.712   2.518  1.00  0.00           H
ATOM   2695  HB2 LEU C  51       4.760  23.352  -0.017  1.00  0.00           H
ATOM   2696  HN  LEU C  51       2.959  23.956   1.844  1.00  0.00           H
ATOM   2697  HG  LEU C  51       4.371  21.694   1.747  1.00  0.00           H
ATOM   2698  HB3 LEU C  51       6.459  23.577   0.470  1.00  0.00           H
ATOM   2699 HD21 LEU C  51       6.308  20.834   3.159  1.00  0.00           H
ATOM   2700 HD22 LEU C  51       7.281  22.231   2.623  1.00  0.00           H
ATOM   2701 HD23 LEU C  51       5.808  22.480   3.602  1.00  0.00           H
ATOM   2702 HD11 LEU C  51       5.852  19.900   0.835  1.00  0.00           H
ATOM   2703 HD12 LEU C  51       5.356  21.019  -0.470  1.00  0.00           H
ATOM   2704 HD13 LEU C  51       6.975  21.141   0.196  1.00  0.00           H
ATOM   2705  N   CYS C  52       5.970  26.380   0.494  1.00  0.00           N
ATOM   2706  CA  CYS C  52       5.909  27.458  -0.493  1.00  0.00           C
ATOM   2707  C   CYS C  52       6.176  26.867  -1.857  1.00  0.00           C
ATOM   2708  O   CYS C  52       7.035  26.002  -1.915  1.00  0.00           O
ATOM   2709  CB  CYS C  52       6.965  28.548  -0.184  1.00  0.00           C
ATOM   2710  SG  CYS C  52       6.680  29.160   1.505  1.00  0.00           S
ATOM   2711  HA  CYS C  52       4.918  27.926  -0.480  1.00  0.00           H
ATOM   2712  HB2 CYS C  52       7.980  28.126  -0.240  1.00  0.00           H
ATOM   2713  HN  CYS C  52       6.875  26.075   0.791  1.00  0.00           H
ATOM   2714  HG1 CYS C  52       7.470  29.784   1.569  1.00  0.00           H
ATOM   2715  HB3 CYS C  52       6.885  29.379  -0.900  1.00  0.00           H
ATOM   2716  N   CYS C  53       5.484  27.275  -2.950  1.00  0.00           N
ATOM   2717  CA  CYS C  53       5.679  26.606  -4.240  1.00  0.00           C
ATOM   2718  C   CYS C  53       5.608  27.571  -5.406  1.00  0.00           C
ATOM   2719  O   CYS C  53       5.304  28.731  -5.180  1.00  0.00           O
ATOM   2720  CB  CYS C  53       4.691  25.420  -4.360  1.00  0.00           C
ATOM   2721  SG  CYS C  53       4.885  24.314  -2.918  1.00  0.00           S
ATOM   2722  HA  CYS C  53       6.693  26.197  -4.295  1.00  0.00           H
ATOM   2723  HB2 CYS C  53       3.669  25.816  -4.388  1.00  0.00           H
ATOM   2724  HN  CYS C  53       4.783  27.986  -2.892  1.00  0.00           H
ATOM   2725  HG1 CYS C  53       4.400  23.505  -3.269  1.00  0.00           H
ATOM   2726  HB3 CYS C  53       4.869  24.835  -5.275  1.00  0.00           H
ATOM   2727  N   VAL C  54       5.920  27.104  -6.644  1.00  0.00           N
ATOM   2728  CA  VAL C  54       6.091  28.010  -7.784  1.00  0.00           C
ATOM   2729  C   VAL C  54       4.856  28.211  -8.637  1.00  0.00           C
ATOM   2730  O   VAL C  54       4.996  28.905  -9.633  1.00  0.00           O
ATOM   2731  CB  VAL C  54       7.299  27.594  -8.687  1.00  0.00           C
ATOM   2732  CG1 VAL C  54       8.598  27.404  -7.853  1.00  0.00           C
ATOM   2733  CG2 VAL C  54       7.005  26.324  -9.537  1.00  0.00           C
ATOM   2734  HA  VAL C  54       6.339  29.012  -7.401  1.00  0.00           H
ATOM   2735  HB  VAL C  54       7.497  28.415  -9.400  1.00  0.00           H
ATOM   2736  HN  VAL C  54       6.090  26.132  -6.794  1.00  0.00           H
ATOM   2737 HG11 VAL C  54       9.441  27.152  -8.512  1.00  0.00           H
ATOM   2738 HG12 VAL C  54       8.851  28.322  -7.308  1.00  0.00           H
ATOM   2739 HG13 VAL C  54       8.485  26.594  -7.122  1.00  0.00           H
ATOM   2740 HG21 VAL C  54       7.836  26.142 -10.234  1.00  0.00           H
ATOM   2741 HG22 VAL C  54       6.882  25.431  -8.909  1.00  0.00           H
ATOM   2742 HG23 VAL C  54       6.091  26.449 -10.138  1.00  0.00           H
ATOM   2743  N   ALA C  55       3.659  27.659  -8.320  1.00  0.00           N
ATOM   2744  CA  ALA C  55       2.506  27.862  -9.206  1.00  0.00           C
ATOM   2745  C   ALA C  55       1.192  27.799  -8.455  1.00  0.00           C
ATOM   2746  O   ALA C  55       1.187  27.118  -7.445  1.00  0.00           O
ATOM   2747  CB  ALA C  55       2.520  26.736 -10.270  1.00  0.00           C
ATOM   2748  HA  ALA C  55       2.591  28.837  -9.706  1.00  0.00           H
ATOM   2749  HB1 ALA C  55       1.682  26.839 -10.975  1.00  0.00           H
ATOM   2750  HB2 ALA C  55       3.462  26.764 -10.839  1.00  0.00           H
ATOM   2751  HB3 ALA C  55       2.438  25.757  -9.774  1.00  0.00           H
ATOM   2752  HN  ALA C  55       3.547  27.066  -7.522  1.00  0.00           H
ATOM   2753  N   PRO C  56       0.068  28.445  -8.868  1.00  0.00           N
ATOM   2754  CA  PRO C  56      -1.191  28.272  -8.148  1.00  0.00           C
ATOM   2755  C   PRO C  56      -1.984  27.092  -8.674  1.00  0.00           C
ATOM   2756  O   PRO C  56      -3.175  27.257  -8.894  1.00  0.00           O
ATOM   2757  CB  PRO C  56      -1.861  29.613  -8.550  1.00  0.00           C
ATOM   2758  CG  PRO C  56      -1.419  29.795 -10.020  1.00  0.00           C
ATOM   2759  CD  PRO C  56       0.072  29.381  -9.987  1.00  0.00           C
ATOM   2760  HA  PRO C  56      -1.073  28.202  -7.055  1.00  0.00           H
ATOM   2761  HD3 PRO C  56       0.688  30.261  -9.742  1.00  0.00           H
ATOM   2762  HD2 PRO C  56       0.399  28.944 -10.943  1.00  0.00           H
ATOM   2763  HG3 PRO C  56      -1.574  30.820 -10.392  1.00  0.00           H
ATOM   2764  HG2 PRO C  56      -1.989  29.099 -10.657  1.00  0.00           H
ATOM   2765  HB2 PRO C  56      -2.955  29.626  -8.434  1.00  0.00           H
ATOM   2766  HB3 PRO C  56      -1.448  30.438  -7.949  1.00  0.00           H
ATOM   2767  N   VAL C  57      -1.375  25.900  -8.899  1.00  0.00           N
ATOM   2768  CA  VAL C  57      -2.099  24.793  -9.533  1.00  0.00           C
ATOM   2769  C   VAL C  57      -1.833  23.502  -8.786  1.00  0.00           C
ATOM   2770  O   VAL C  57      -0.704  23.319  -8.359  1.00  0.00           O
ATOM   2771  CB  VAL C  57      -1.636  24.681 -11.016  1.00  0.00           C
ATOM   2772  CG1 VAL C  57      -2.510  23.671 -11.811  1.00  0.00           C
ATOM   2773  CG2 VAL C  57      -1.676  26.065 -11.720  1.00  0.00           C
ATOM   2774  HA  VAL C  57      -3.184  24.977  -9.527  1.00  0.00           H
ATOM   2775  HB  VAL C  57      -0.590  24.327 -11.028  1.00  0.00           H
ATOM   2776  HN  VAL C  57      -0.403  25.762  -8.709  1.00  0.00           H
ATOM   2777 HG11 VAL C  57      -2.153  23.587 -12.849  1.00  0.00           H
ATOM   2778 HG12 VAL C  57      -2.461  22.674 -11.356  1.00  0.00           H
ATOM   2779 HG13 VAL C  57      -3.561  23.998 -11.828  1.00  0.00           H
ATOM   2780 HG21 VAL C  57      -1.389  25.970 -12.778  1.00  0.00           H
ATOM   2781 HG22 VAL C  57      -2.689  26.493 -11.668  1.00  0.00           H
ATOM   2782 HG23 VAL C  57      -0.972  26.765 -11.247  1.00  0.00           H
ATOM   2783  N   ALA C  58      -2.830  22.598  -8.617  1.00  0.00           N
ATOM   2784  CA  ALA C  58      -2.567  21.326  -7.939  1.00  0.00           C
ATOM   2785  C   ALA C  58      -1.854  20.423  -8.915  1.00  0.00           C
ATOM   2786  O   ALA C  58      -2.091  20.569 -10.104  1.00  0.00           O
ATOM   2787  CB  ALA C  58      -3.869  20.623  -7.471  1.00  0.00           C
ATOM   2788  HA  ALA C  58      -1.939  21.506  -7.050  1.00  0.00           H
ATOM   2789  HB1 ALA C  58      -3.634  19.670  -6.972  1.00  0.00           H
ATOM   2790  HB2 ALA C  58      -4.420  21.264  -6.766  1.00  0.00           H
ATOM   2791  HB3 ALA C  58      -4.518  20.413  -8.335  1.00  0.00           H
ATOM   2792  HN  ALA C  58      -3.747  22.752  -8.991  1.00  0.00           H
ATOM   2793  N   ASP C  59      -0.977  19.495  -8.465  1.00  0.00           N
ATOM   2794  CA  ASP C  59      -0.167  18.745  -9.424  1.00  0.00           C
ATOM   2795  C   ASP C  59       0.474  17.540  -8.774  1.00  0.00           C
ATOM   2796  O   ASP C  59       0.433  17.450  -7.558  1.00  0.00           O
ATOM   2797  CB  ASP C  59       0.930  19.717  -9.930  1.00  0.00           C
ATOM   2798  CG  ASP C  59       1.737  19.147 -11.067  1.00  0.00           C
ATOM   2799  OD1 ASP C  59       2.855  18.628 -10.810  1.00  0.00           O
ATOM   2800  OD2 ASP C  59       1.254  19.210 -12.230  1.00  0.00           O
ATOM   2801  HA  ASP C  59      -0.791  18.397 -10.263  1.00  0.00           H
ATOM   2802  HB2 ASP C  59       0.482  20.659 -10.283  1.00  0.00           H
ATOM   2803  HN  ASP C  59      -0.814  19.363  -7.486  1.00  0.00           H
ATOM   2804  HB3 ASP C  59       1.574  19.953  -9.072  1.00  0.00           H
ATOM   2805  N   GLN C  60       1.069  16.610  -9.556  1.00  0.00           N
ATOM   2806  CA  GLN C  60       1.749  15.470  -8.946  1.00  0.00           C
ATOM   2807  C   GLN C  60       3.004  15.952  -8.255  1.00  0.00           C
ATOM   2808  O   GLN C  60       3.239  15.540  -7.132  1.00  0.00           O
ATOM   2809  CB  GLN C  60       2.129  14.369  -9.976  1.00  0.00           C
ATOM   2810  CG  GLN C  60       0.902  13.760 -10.710  1.00  0.00           C
ATOM   2811  CD  GLN C  60      -0.101  13.185  -9.737  1.00  0.00           C
ATOM   2812  OE1 GLN C  60       0.009  12.015  -9.403  1.00  0.00           O
ATOM   2813  NE2 GLN C  60      -1.087  13.977  -9.258  1.00  0.00           N
ATOM   2814  HA  GLN C  60       1.089  15.020  -8.187  1.00  0.00           H
ATOM   2815  HB2 GLN C  60       2.822  14.790 -10.722  1.00  0.00           H
ATOM   2816  HN  GLN C  60       1.085  16.702 -10.552  1.00  0.00           H
ATOM   2817  HG2 GLN C  60       0.415  14.516 -11.344  1.00  0.00           H
ATOM   2818  HB3 GLN C  60       2.655  13.558  -9.444  1.00  0.00           H
ATOM   2819  HG3 GLN C  60       1.251  12.955 -11.379  1.00  0.00           H
ATOM   2820 HE22 GLN C  60      -1.750  13.605  -8.608  1.00  0.00           H
ATOM   2821 HE21 GLN C  60      -1.173  14.934  -9.539  1.00  0.00           H
ATOM   2822  N   ALA C  61       3.830  16.815  -8.888  1.00  0.00           N
ATOM   2823  CA  ALA C  61       5.054  17.270  -8.228  1.00  0.00           C
ATOM   2824  C   ALA C  61       5.577  18.524  -8.892  1.00  0.00           C
ATOM   2825  O   ALA C  61       5.465  18.606 -10.104  1.00  0.00           O
ATOM   2826  CB  ALA C  61       6.130  16.160  -8.322  1.00  0.00           C
ATOM   2827  HA  ALA C  61       4.839  17.486  -7.168  1.00  0.00           H
ATOM   2828  HB1 ALA C  61       7.079  16.503  -7.886  1.00  0.00           H
ATOM   2829  HB2 ALA C  61       5.803  15.257  -7.786  1.00  0.00           H
ATOM   2830  HB3 ALA C  61       6.302  15.900  -9.378  1.00  0.00           H
ATOM   2831  HN  ALA C  61       3.642  17.126  -9.822  1.00  0.00           H
ATOM   2832  N   LEU C  62       6.137  19.499  -8.134  1.00  0.00           N
ATOM   2833  CA  LEU C  62       6.583  20.758  -8.735  1.00  0.00           C
ATOM   2834  C   LEU C  62       7.830  21.266  -8.054  1.00  0.00           C
ATOM   2835  O   LEU C  62       8.139  20.811  -6.966  1.00  0.00           O
ATOM   2836  CB  LEU C  62       5.500  21.856  -8.539  1.00  0.00           C
ATOM   2837  CG  LEU C  62       4.162  21.580  -9.283  1.00  0.00           C
ATOM   2838  CD1 LEU C  62       3.064  22.537  -8.742  1.00  0.00           C
ATOM   2839  CD2 LEU C  62       4.296  21.750 -10.822  1.00  0.00           C
ATOM   2840  HA  LEU C  62       6.830  20.623  -9.799  1.00  0.00           H
ATOM   2841  HB2 LEU C  62       5.305  21.921  -7.456  1.00  0.00           H
ATOM   2842  HN  LEU C  62       6.215  19.408  -7.140  1.00  0.00           H
ATOM   2843  HG  LEU C  62       3.851  20.548  -9.065  1.00  0.00           H
ATOM   2844  HB3 LEU C  62       5.879  22.838  -8.864  1.00  0.00           H
ATOM   2845 HD21 LEU C  62       3.324  21.580 -11.310  1.00  0.00           H
ATOM   2846 HD22 LEU C  62       4.633  22.769 -11.066  1.00  0.00           H
ATOM   2847 HD23 LEU C  62       5.011  21.033 -11.249  1.00  0.00           H
ATOM   2848 HD11 LEU C  62       2.124  22.439  -9.304  1.00  0.00           H
ATOM   2849 HD12 LEU C  62       2.859  22.293  -7.690  1.00  0.00           H
ATOM   2850 HD13 LEU C  62       3.399  23.583  -8.805  1.00  0.00           H
ATOM   2851  N   LEU C  63       8.533  22.234  -8.686  1.00  0.00           N
ATOM   2852  CA  LEU C  63       9.671  22.876  -8.027  1.00  0.00           C
ATOM   2853  C   LEU C  63       9.107  23.556  -6.796  1.00  0.00           C
ATOM   2854  O   LEU C  63       8.053  24.156  -6.932  1.00  0.00           O
ATOM   2855  CB  LEU C  63      10.344  23.848  -9.042  1.00  0.00           C
ATOM   2856  CG  LEU C  63      11.570  24.661  -8.538  1.00  0.00           C
ATOM   2857  CD1 LEU C  63      12.708  23.747  -8.019  1.00  0.00           C
ATOM   2858  CD2 LEU C  63      12.115  25.554  -9.688  1.00  0.00           C
ATOM   2859  HA  LEU C  63      10.379  22.083  -7.748  1.00  0.00           H
ATOM   2860  HB2 LEU C  63      10.657  23.259  -9.918  1.00  0.00           H
ATOM   2861  HN  LEU C  63       8.246  22.558  -9.591  1.00  0.00           H
ATOM   2862  HG  LEU C  63      11.241  25.321  -7.722  1.00  0.00           H
ATOM   2863  HB3 LEU C  63       9.578  24.568  -9.372  1.00  0.00           H
ATOM   2864 HD21 LEU C  63      12.928  26.201  -9.322  1.00  0.00           H
ATOM   2865 HD22 LEU C  63      12.508  24.931 -10.505  1.00  0.00           H
ATOM   2866 HD23 LEU C  63      11.318  26.194 -10.098  1.00  0.00           H
ATOM   2867 HD11 LEU C  63      13.578  24.354  -7.726  1.00  0.00           H
ATOM   2868 HD12 LEU C  63      12.370  23.191  -7.138  1.00  0.00           H
ATOM   2869 HD13 LEU C  63      13.021  23.029  -8.792  1.00  0.00           H
ATOM   2870  N   CYS C  64       9.739  23.453  -5.599  1.00  0.00           N
ATOM   2871  CA  CYS C  64       9.100  23.913  -4.361  1.00  0.00           C
ATOM   2872  C   CYS C  64      10.089  24.399  -3.318  1.00  0.00           C
ATOM   2873  O   CYS C  64      11.288  24.287  -3.521  1.00  0.00           O
ATOM   2874  CB  CYS C  64       8.227  22.758  -3.793  1.00  0.00           C
ATOM   2875  SG  CYS C  64       6.816  22.453  -4.907  1.00  0.00           S
ATOM   2876  HA  CYS C  64       8.462  24.778  -4.578  1.00  0.00           H
ATOM   2877  HB2 CYS C  64       8.831  21.843  -3.696  1.00  0.00           H
ATOM   2878  HN  CYS C  64      10.609  22.973  -5.513  1.00  0.00           H
ATOM   2879  HG1 CYS C  64       6.323  21.775  -4.350  1.00  0.00           H
ATOM   2880  HB3 CYS C  64       7.813  23.005  -2.804  1.00  0.00           H
ATOM   2881  N   GLN C  65       9.586  24.959  -2.191  1.00  0.00           N
ATOM   2882  CA  GLN C  65      10.449  25.462  -1.121  1.00  0.00           C
ATOM   2883  C   GLN C  65       9.703  25.346   0.193  1.00  0.00           C
ATOM   2884  O   GLN C  65       8.485  25.398   0.163  1.00  0.00           O
ATOM   2885  CB  GLN C  65      10.823  26.930  -1.457  1.00  0.00           C
ATOM   2886  CG  GLN C  65      11.562  27.663  -0.309  1.00  0.00           C
ATOM   2887  CD  GLN C  65      11.937  29.063  -0.738  1.00  0.00           C
ATOM   2888  OE1 GLN C  65      11.171  29.981  -0.490  1.00  0.00           O
ATOM   2889  NE2 GLN C  65      13.104  29.258  -1.389  1.00  0.00           N
ATOM   2890  HA  GLN C  65      11.369  24.862  -1.050  1.00  0.00           H
ATOM   2891  HB2 GLN C  65      11.468  26.924  -2.348  1.00  0.00           H
ATOM   2892  HN  GLN C  65       8.601  25.095  -2.081  1.00  0.00           H
ATOM   2893  HG2 GLN C  65      10.909  27.735   0.572  1.00  0.00           H
ATOM   2894  HB3 GLN C  65       9.904  27.486  -1.699  1.00  0.00           H
ATOM   2895  HG3 GLN C  65      12.462  27.099  -0.020  1.00  0.00           H
ATOM   2896 HE22 GLN C  65      13.371  30.181  -1.668  1.00  0.00           H
ATOM   2897 HE21 GLN C  65      13.717  28.494  -1.597  1.00  0.00           H
ATOM   2898  N   LYS C  66      10.381  25.176   1.352  1.00  0.00           N
ATOM   2899  CA  LYS C  66       9.655  25.021   2.618  1.00  0.00           C
ATOM   2900  C   LYS C  66       9.094  26.342   3.103  1.00  0.00           C
ATOM   2901  O   LYS C  66       9.515  27.371   2.600  1.00  0.00           O
ATOM   2902  CB  LYS C  66      10.543  24.352   3.706  1.00  0.00           C
ATOM   2903  CG  LYS C  66      11.655  25.291   4.257  1.00  0.00           C
ATOM   2904  CD  LYS C  66      12.599  24.518   5.218  1.00  0.00           C
ATOM   2905  CE  LYS C  66      13.738  25.417   5.769  1.00  0.00           C
ATOM   2906  NZ  LYS C  66      14.621  24.660   6.687  1.00  0.00           N
ATOM   2907  HA  LYS C  66       8.805  24.341   2.439  1.00  0.00           H
ATOM   2908  HB2 LYS C  66       9.914  24.030   4.553  1.00  0.00           H
ATOM   2909  HN  LYS C  66      11.380  25.143   1.349  1.00  0.00           H
ATOM   2910  HG2 LYS C  66      12.259  25.705   3.436  1.00  0.00           H
ATOM   2911  HB3 LYS C  66      10.998  23.449   3.265  1.00  0.00           H
ATOM   2912  HD2 LYS C  66      12.010  24.118   6.060  1.00  0.00           H
ATOM   2913  HG3 LYS C  66      11.194  26.133   4.798  1.00  0.00           H
ATOM   2914  HE2 LYS C  66      14.335  25.805   4.926  1.00  0.00           H
ATOM   2915  HD3 LYS C  66      13.053  23.673   4.675  1.00  0.00           H
ATOM   2916  HZ1 LYS C  66      15.436  25.275   7.047  1.00  0.00           H
ATOM   2917  HZ2 LYS C  66      14.085  24.307   7.557  1.00  0.00           H
ATOM   2918  HZ3 LYS C  66      15.059  23.798   6.204  1.00  0.00           H
ATOM   2919  HE3 LYS C  66      13.300  26.278   6.302  1.00  0.00           H
ATOM   2920  N   ALA C  67       8.153  26.333   4.080  1.00  0.00           N
ATOM   2921  CA  ALA C  67       7.595  27.577   4.624  1.00  0.00           C
ATOM   2922  C   ALA C  67       8.137  27.812   6.017  1.00  0.00           C
ATOM   2923  O   ALA C  67       8.845  26.946   6.506  1.00  0.00           O
ATOM   2924  CB  ALA C  67       6.047  27.468   4.641  1.00  0.00           C
ATOM   2925  HA  ALA C  67       7.872  28.451   4.014  1.00  0.00           H
ATOM   2926  HB1 ALA C  67       5.574  28.417   4.934  1.00  0.00           H
ATOM   2927  HB2 ALA C  67       5.680  27.194   3.639  1.00  0.00           H
ATOM   2928  HB3 ALA C  67       5.741  26.692   5.355  1.00  0.00           H
ATOM   2929  HN  ALA C  67       7.832  25.470   4.478  1.00  0.00           H
ATOM   2930  N   ILE C  68       7.817  28.965   6.658  1.00  0.00           N
ATOM   2931  CA  ILE C  68       8.319  29.261   8.005  1.00  0.00           C
ATOM   2932  C   ILE C  68       7.167  29.661   8.895  1.00  0.00           C
ATOM   2933  O   ILE C  68       6.091  29.927   8.379  1.00  0.00           O
ATOM   2934  CB  ILE C  68       9.419  30.369   7.974  1.00  0.00           C
ATOM   2935  CG1 ILE C  68       8.791  31.788   7.815  1.00  0.00           C
ATOM   2936  CG2 ILE C  68      10.449  30.039   6.859  1.00  0.00           C
ATOM   2937  HA  ILE C  68       8.753  28.353   8.458  1.00  0.00           H
ATOM   2938  HB  ILE C  68       9.956  30.358   8.938  1.00  0.00           H
ATOM   2939  CD  ILE C  68       9.824  32.932   7.638  1.00  0.00           C
ATOM   2940  HD3 ILE C  68      10.331  32.858   6.667  1.00  0.00           H
ATOM   2941  HD2 ILE C  68      10.577  32.902   8.442  1.00  0.00           H
ATOM   2942  HD1 ILE C  68       9.315  33.908   7.671  1.00  0.00           H
ATOM   2943  HN  ILE C  68       7.240  29.655   6.217  1.00  0.00           H
ATOM   2944 HG12 ILE C  68       8.114  31.792   6.953  1.00  0.00           H
ATOM   2945 HG13 ILE C  68       8.192  32.027   8.711  1.00  0.00           H
ATOM   2946 HG21 ILE C  68      11.344  30.671   6.954  1.00  0.00           H
ATOM   2947 HG22 ILE C  68      10.776  28.991   6.940  1.00  0.00           H
ATOM   2948 HG23 ILE C  68      10.008  30.193   5.863  1.00  0.00           H
ATOM   2949  N   GLY C  69       7.368  29.716  10.233  1.00  0.00           N
ATOM   2950  CA  GLY C  69       6.252  30.007  11.127  1.00  0.00           C
ATOM   2951  C   GLY C  69       5.237  28.889  11.078  1.00  0.00           C
ATOM   2952  O   GLY C  69       4.061  29.162  11.261  1.00  0.00           O
ATOM   2953  HN  GLY C  69       8.265  29.515  10.635  1.00  0.00           H
ATOM   2954  HA2 GLY C  69       6.598  30.104  12.168  1.00  0.00           H
ATOM   2955  HA3 GLY C  69       5.788  30.963  10.835  1.00  0.00           H
ATOM   2956  N   THR C  70       5.678  27.630  10.842  1.00  0.00           N
ATOM   2957  CA  THR C  70       4.752  26.507  10.717  1.00  0.00           C
ATOM   2958  C   THR C  70       5.246  25.368  11.575  1.00  0.00           C
ATOM   2959  CB  THR C  70       4.717  26.068   9.229  1.00  0.00           C
ATOM   2960  OG1 THR C  70       6.079  25.942   8.783  1.00  0.00           O
ATOM   2961  CG2 THR C  70       3.949  27.093   8.352  1.00  0.00           C
ATOM   2962  HA  THR C  70       3.738  26.754  11.068  1.00  0.00           H
ATOM   2963  OT2 THR C  70       4.436  24.317  11.686  1.00  0.00           O
ATOM   2964  OT1 THR C  70       6.327  25.397  12.141  1.00  0.00           O
ATOM   2965  HB  THR C  70       4.216  25.088   9.161  1.00  0.00           H
ATOM   2966  HG1 THR C  70       6.150  25.641   7.882  1.00  0.00           H
ATOM   2967  HN  THR C  70       6.650  27.425  10.715  1.00  0.00           H
ATOM   2968 HG23 THR C  70       4.369  28.099   8.477  1.00  0.00           H
ATOM   2969 HG21 THR C  70       4.017  26.821   7.290  1.00  0.00           H
ATOM   2970 HG22 THR C  70       2.886  27.121   8.628  1.00  0.00           H
TER
ATOM   2971  N   ALA D   1      32.984  15.876   0.757  1.00  0.00           N
ATOM   2972  H3  ALA D   1      32.953  15.042   0.069  1.00  0.00           H
ATOM   2973  H1  ALA D   1      32.004  16.328   0.775  1.00  0.00           H
ATOM   2974  H2  ALA D   1      33.634  16.608   0.298  1.00  0.00           H
ATOM   2975  CA  ALA D   1      33.485  15.462   2.091  1.00  0.00           C
ATOM   2976  C   ALA D   1      32.661  14.355   2.709  1.00  0.00           C
ATOM   2977  O   ALA D   1      33.212  13.303   2.990  1.00  0.00           O
ATOM   2978  CB  ALA D   1      33.556  16.657   3.071  1.00  0.00           C
ATOM   2979  HA  ALA D   1      34.513  15.091   1.942  1.00  0.00           H
ATOM   2980  HB1 ALA D   1      34.086  16.369   3.987  1.00  0.00           H
ATOM   2981  HB2 ALA D   1      34.104  17.465   2.580  1.00  0.00           H
ATOM   2982  HB3 ALA D   1      32.564  17.034   3.349  1.00  0.00           H
ATOM   2983  N   VAL D   2      31.338  14.565   2.909  1.00  0.00           N
ATOM   2984  CA  VAL D   2      30.465  13.500   3.394  1.00  0.00           C
ATOM   2985  C   VAL D   2      30.371  12.387   2.369  1.00  0.00           C
ATOM   2986  O   VAL D   2      29.784  11.369   2.699  1.00  0.00           O
ATOM   2987  CB  VAL D   2      29.052  13.998   3.834  1.00  0.00           C
ATOM   2988  CG1 VAL D   2      29.139  14.955   5.055  1.00  0.00           C
ATOM   2989  CG2 VAL D   2      28.273  14.678   2.675  1.00  0.00           C
ATOM   2990  HA  VAL D   2      30.927  13.060   4.291  1.00  0.00           H
ATOM   2991  HB  VAL D   2      28.477  13.109   4.150  1.00  0.00           H
ATOM   2992  HN  VAL D   2      30.920  15.425   2.654  1.00  0.00           H
ATOM   2993 HG11 VAL D   2      28.131  15.293   5.342  1.00  0.00           H
ATOM   2994 HG12 VAL D   2      29.587  14.447   5.918  1.00  0.00           H
ATOM   2995 HG13 VAL D   2      29.751  15.838   4.824  1.00  0.00           H
ATOM   2996 HG21 VAL D   2      27.198  14.708   2.912  1.00  0.00           H
ATOM   2997 HG22 VAL D   2      28.603  15.712   2.504  1.00  0.00           H
ATOM   2998 HG23 VAL D   2      28.421  14.115   1.743  1.00  0.00           H
ATOM   2999  N   CYS D   3      30.949  12.537   1.149  1.00  0.00           N
ATOM   3000  CA  CYS D   3      31.115  11.415   0.227  1.00  0.00           C
ATOM   3001  C   CYS D   3      32.546  11.409  -0.273  1.00  0.00           C
ATOM   3002  O   CYS D   3      33.121  12.485  -0.276  1.00  0.00           O
ATOM   3003  CB  CYS D   3      30.141  11.639  -0.953  1.00  0.00           C
ATOM   3004  SG  CYS D   3      28.471  11.735  -0.259  1.00  0.00           S
ATOM   3005  HA  CYS D   3      30.896  10.460   0.726  1.00  0.00           H
ATOM   3006  HB2 CYS D   3      30.369  12.582  -1.472  1.00  0.00           H
ATOM   3007  HN  CYS D   3      31.291  13.415   0.820  1.00  0.00           H
ATOM   3008  HG1 CYS D   3      27.975  11.745  -1.134  1.00  0.00           H
ATOM   3009  HB3 CYS D   3      30.178  10.815  -1.675  1.00  0.00           H
ATOM   3010  N   PRO D   4      33.177  10.283  -0.698  1.00  0.00           N
ATOM   3011  CA  PRO D   4      34.558  10.356  -1.171  1.00  0.00           C
ATOM   3012  C   PRO D   4      34.625  10.977  -2.547  1.00  0.00           C
ATOM   3013  O   PRO D   4      33.604  11.427  -3.043  1.00  0.00           O
ATOM   3014  CB  PRO D   4      34.892   8.844  -1.212  1.00  0.00           C
ATOM   3015  CG  PRO D   4      33.539   8.208  -1.595  1.00  0.00           C
ATOM   3016  CD  PRO D   4      32.547   8.968  -0.682  1.00  0.00           C
ATOM   3017  HA  PRO D   4      35.216  10.897  -0.471  1.00  0.00           H
ATOM   3018  HD3 PRO D   4      32.567   8.559   0.341  1.00  0.00           H
ATOM   3019  HD2 PRO D   4      31.522   8.927  -1.072  1.00  0.00           H
ATOM   3020  HG3 PRO D   4      33.493   7.117  -1.479  1.00  0.00           H
ATOM   3021  HG2 PRO D   4      33.367   8.436  -2.657  1.00  0.00           H
ATOM   3022  HB2 PRO D   4      35.684   8.583  -1.926  1.00  0.00           H
ATOM   3023  HB3 PRO D   4      35.185   8.506  -0.204  1.00  0.00           H
ATOM   3024  N   THR D   5      35.823  11.017  -3.177  1.00  0.00           N
ATOM   3025  CA  THR D   5      35.945  11.616  -4.505  1.00  0.00           C
ATOM   3026  C   THR D   5      35.554  10.637  -5.588  1.00  0.00           C
ATOM   3027  O   THR D   5      35.498   9.446  -5.330  1.00  0.00           O
ATOM   3028  CB  THR D   5      37.424  11.998  -4.791  1.00  0.00           C
ATOM   3029  OG1 THR D   5      38.228  10.822  -4.591  1.00  0.00           O
ATOM   3030  CG2 THR D   5      37.895  13.156  -3.877  1.00  0.00           C
ATOM   3031  HA  THR D   5      35.317  12.521  -4.574  1.00  0.00           H
ATOM   3032  HB  THR D   5      37.525  12.332  -5.837  1.00  0.00           H
ATOM   3033  HG1 THR D   5      39.145  10.969  -4.794  1.00  0.00           H
ATOM   3034  HN  THR D   5      36.645  10.625  -2.760  1.00  0.00           H
ATOM   3035 HG23 THR D   5      37.771  12.886  -2.819  1.00  0.00           H
ATOM   3036 HG21 THR D   5      38.954  13.393  -4.058  1.00  0.00           H
ATOM   3037 HG22 THR D   5      37.290  14.049  -4.100  1.00  0.00           H
ATOM   3038  N   GLY D   6      35.327  11.146  -6.822  1.00  0.00           N
ATOM   3039  CA  GLY D   6      35.220  10.262  -7.975  1.00  0.00           C
ATOM   3040  C   GLY D   6      33.954   9.446  -7.958  1.00  0.00           C
ATOM   3041  O   GLY D   6      32.913   9.992  -8.288  1.00  0.00           O
ATOM   3042  HN  GLY D   6      35.297  12.136  -6.982  1.00  0.00           H
ATOM   3043  HA2 GLY D   6      35.217  10.850  -8.907  1.00  0.00           H
ATOM   3044  HA3 GLY D   6      36.114   9.617  -8.017  1.00  0.00           H
ATOM   3045  N   LEU D   7      34.018   8.139  -7.605  1.00  0.00           N
ATOM   3046  CA  LEU D   7      32.854   7.279  -7.806  1.00  0.00           C
ATOM   3047  C   LEU D   7      31.680   7.789  -7.002  1.00  0.00           C
ATOM   3048  O   LEU D   7      30.755   8.307  -7.607  1.00  0.00           O
ATOM   3049  CB  LEU D   7      33.181   5.781  -7.537  1.00  0.00           C
ATOM   3050  CG  LEU D   7      31.957   4.825  -7.653  1.00  0.00           C
ATOM   3051  CD1 LEU D   7      31.255   4.927  -9.035  1.00  0.00           C
ATOM   3052  CD2 LEU D   7      32.418   3.359  -7.416  1.00  0.00           C
ATOM   3053  HA  LEU D   7      32.606   7.359  -8.878  1.00  0.00           H
ATOM   3054  HB2 LEU D   7      33.955   5.462  -8.253  1.00  0.00           H
ATOM   3055  HN  LEU D   7      34.870   7.729  -7.276  1.00  0.00           H
ATOM   3056  HG  LEU D   7      31.223   5.087  -6.872  1.00  0.00           H
ATOM   3057  HB3 LEU D   7      33.609   5.681  -6.527  1.00  0.00           H
ATOM   3058 HD21 LEU D   7      31.552   2.679  -7.387  1.00  0.00           H
ATOM   3059 HD22 LEU D   7      33.089   3.033  -8.225  1.00  0.00           H
ATOM   3060 HD23 LEU D   7      32.961   3.270  -6.464  1.00  0.00           H
ATOM   3061 HD11 LEU D   7      30.473   4.159  -9.112  1.00  0.00           H
ATOM   3062 HD12 LEU D   7      30.773   5.906  -9.176  1.00  0.00           H
ATOM   3063 HD13 LEU D   7      31.979   4.768  -9.848  1.00  0.00           H
ATOM   3064  N   PHE D   8      31.690   7.660  -5.655  1.00  0.00           N
ATOM   3065  CA  PHE D   8      30.556   8.124  -4.857  1.00  0.00           C
ATOM   3066  C   PHE D   8      30.856   9.547  -4.453  1.00  0.00           C
ATOM   3067  O   PHE D   8      31.496   9.729  -3.434  1.00  0.00           O
ATOM   3068  CB  PHE D   8      30.340   7.198  -3.629  1.00  0.00           C
ATOM   3069  CG  PHE D   8      30.160   5.751  -4.104  1.00  0.00           C
ATOM   3070  CD1 PHE D   8      31.200   4.821  -4.005  1.00  0.00           C
ATOM   3071  CD2 PHE D   8      28.935   5.354  -4.645  1.00  0.00           C
ATOM   3072  CE1 PHE D   8      31.007   3.499  -4.418  1.00  0.00           C
ATOM   3073  CE2 PHE D   8      28.758   4.047  -5.105  1.00  0.00           C
ATOM   3074  CZ  PHE D   8      29.792   3.114  -4.990  1.00  0.00           C
ATOM   3075  HA  PHE D   8      29.617   8.089  -5.433  1.00  0.00           H
ATOM   3076  HB2 PHE D   8      31.194   7.244  -2.941  1.00  0.00           H
ATOM   3077  HN  PHE D   8      32.487   7.295  -5.172  1.00  0.00           H
ATOM   3078  HD2 PHE D   8      28.116   6.061  -4.707  1.00  0.00           H
ATOM   3079  HE2 PHE D   8      27.815   3.758  -5.549  1.00  0.00           H
ATOM   3080  HZ  PHE D   8      29.649   2.098  -5.342  1.00  0.00           H
ATOM   3081  HE1 PHE D   8      31.801   2.769  -4.294  1.00  0.00           H
ATOM   3082  HD1 PHE D   8      32.165   5.118  -3.607  1.00  0.00           H
ATOM   3083  HB3 PHE D   8      29.445   7.518  -3.073  1.00  0.00           H
ATOM   3084  N   SER D   9      30.432  10.571  -5.227  1.00  0.00           N
ATOM   3085  CA  SER D   9      30.763  11.954  -4.881  1.00  0.00           C
ATOM   3086  C   SER D   9      29.530  12.827  -4.871  1.00  0.00           C
ATOM   3087  O   SER D   9      29.587  13.924  -5.404  1.00  0.00           O
ATOM   3088  CB  SER D   9      31.838  12.420  -5.895  1.00  0.00           C
ATOM   3089  OG  SER D   9      31.279  12.337  -7.217  1.00  0.00           O
ATOM   3090  HA  SER D   9      31.186  12.053  -3.869  1.00  0.00           H
ATOM   3091  HB2 SER D   9      32.157  13.452  -5.671  1.00  0.00           H
ATOM   3092  HN  SER D   9      29.933  10.408  -6.077  1.00  0.00           H
ATOM   3093  HG1 SER D   9      31.899  12.593  -7.893  1.00  0.00           H
ATOM   3094  HB3 SER D   9      32.713  11.753  -5.816  1.00  0.00           H
ATOM   3095  N   ASN D  10      28.412  12.360  -4.260  1.00  0.00           N
ATOM   3096  CA  ASN D  10      27.188  13.163  -4.224  1.00  0.00           C
ATOM   3097  C   ASN D  10      26.294  12.723  -3.076  1.00  0.00           C
ATOM   3098  O   ASN D  10      25.701  11.670  -3.243  1.00  0.00           O
ATOM   3099  CB  ASN D  10      26.393  12.996  -5.547  1.00  0.00           C
ATOM   3100  CG  ASN D  10      27.191  13.464  -6.739  1.00  0.00           C
ATOM   3101  OD1 ASN D  10      27.087  14.626  -7.095  1.00  0.00           O
ATOM   3102  ND2 ASN D  10      28.008  12.594  -7.369  1.00  0.00           N
ATOM   3103  HA  ASN D  10      27.445  14.226  -4.150  1.00  0.00           H
ATOM   3104  HB2 ASN D  10      26.109  11.942  -5.690  1.00  0.00           H
ATOM   3105  HN  ASN D  10      28.397  11.446  -3.850  1.00  0.00           H
ATOM   3106  HB3 ASN D  10      25.464  13.584  -5.482  1.00  0.00           H
ATOM   3107 HD22 ASN D  10      28.546  12.892  -8.160  1.00  0.00           H
ATOM   3108 HD21 ASN D  10      28.095  11.652  -7.053  1.00  0.00           H
ATOM   3109  N   PRO D  11      26.133  13.411  -1.914  1.00  0.00           N
ATOM   3110  CA  PRO D  11      25.235  12.889  -0.890  1.00  0.00           C
ATOM   3111  C   PRO D  11      23.790  12.987  -1.310  1.00  0.00           C
ATOM   3112  O   PRO D  11      23.116  13.918  -0.901  1.00  0.00           O
ATOM   3113  CB  PRO D  11      25.592  13.800   0.311  1.00  0.00           C
ATOM   3114  CG  PRO D  11      26.107  15.102  -0.340  1.00  0.00           C
ATOM   3115  CD  PRO D  11      26.880  14.622  -1.589  1.00  0.00           C
ATOM   3116  HA  PRO D  11      25.456  11.841  -0.639  1.00  0.00           H
ATOM   3117  HD3 PRO D  11      27.922  14.369  -1.340  1.00  0.00           H
ATOM   3118  HD2 PRO D  11      26.865  15.418  -2.343  1.00  0.00           H
ATOM   3119  HG3 PRO D  11      26.728  15.716   0.332  1.00  0.00           H
ATOM   3120  HG2 PRO D  11      25.232  15.697  -0.652  1.00  0.00           H
ATOM   3121  HB2 PRO D  11      24.755  13.989   0.999  1.00  0.00           H
ATOM   3122  HB3 PRO D  11      26.398  13.325   0.884  1.00  0.00           H
ATOM   3123  N   LEU D  12      23.282  12.018  -2.107  1.00  0.00           N
ATOM   3124  CA  LEU D  12      21.847  11.972  -2.365  1.00  0.00           C
ATOM   3125  C   LEU D  12      21.225  11.236  -1.201  1.00  0.00           C
ATOM   3126  O   LEU D  12      21.833  10.269  -0.764  1.00  0.00           O
ATOM   3127  CB  LEU D  12      21.466  11.217  -3.666  1.00  0.00           C
ATOM   3128  CG  LEU D  12      22.064  11.801  -4.980  1.00  0.00           C
ATOM   3129  CD1 LEU D  12      21.674  10.861  -6.156  1.00  0.00           C
ATOM   3130  CD2 LEU D  12      21.553  13.237  -5.268  1.00  0.00           C
ATOM   3131  HA  LEU D  12      21.444  12.989  -2.427  1.00  0.00           H
ATOM   3132  HB2 LEU D  12      21.801  10.178  -3.554  1.00  0.00           H
ATOM   3133  HN  LEU D  12      23.853  11.264  -2.434  1.00  0.00           H
ATOM   3134  HG  LEU D  12      23.163  11.843  -4.902  1.00  0.00           H
ATOM   3135  HB3 LEU D  12      20.373  11.192  -3.760  1.00  0.00           H
ATOM   3136 HD21 LEU D  12      21.929  13.584  -6.239  1.00  0.00           H
ATOM   3137 HD22 LEU D  12      20.453  13.248  -5.299  1.00  0.00           H
ATOM   3138 HD23 LEU D  12      21.906  13.946  -4.507  1.00  0.00           H
ATOM   3139 HD11 LEU D  12      22.096  11.194  -7.113  1.00  0.00           H
ATOM   3140 HD12 LEU D  12      22.039   9.841  -5.964  1.00  0.00           H
ATOM   3141 HD13 LEU D  12      20.581  10.833  -6.266  1.00  0.00           H
ATOM   3142  N   CYS D  13      20.039  11.646  -0.691  1.00  0.00           N
ATOM   3143  CA  CYS D  13      19.389  10.862   0.360  1.00  0.00           C
ATOM   3144  C   CYS D  13      18.531   9.847  -0.344  1.00  0.00           C
ATOM   3145  O   CYS D  13      18.065  10.183  -1.421  1.00  0.00           O
ATOM   3146  CB  CYS D  13      18.473  11.696   1.292  1.00  0.00           C
ATOM   3147  SG  CYS D  13      19.362  13.216   1.747  1.00  0.00           S
ATOM   3148  HA  CYS D  13      20.148  10.379   0.992  1.00  0.00           H
ATOM   3149  HB2 CYS D  13      17.541  11.962   0.773  1.00  0.00           H
ATOM   3150  HN  CYS D  13      19.542  12.427  -1.074  1.00  0.00           H
ATOM   3151  HG1 CYS D  13      18.627  13.662   2.273  1.00  0.00           H
ATOM   3152  HB3 CYS D  13      18.210  11.128   2.200  1.00  0.00           H
ATOM   3153  N   CYS D  14      18.298   8.633   0.208  1.00  0.00           N
ATOM   3154  CA  CYS D  14      17.431   7.683  -0.490  1.00  0.00           C
ATOM   3155  C   CYS D  14      16.620   6.873   0.498  1.00  0.00           C
ATOM   3156  O   CYS D  14      17.049   6.743   1.633  1.00  0.00           O
ATOM   3157  CB  CYS D  14      18.247   6.793  -1.465  1.00  0.00           C
ATOM   3158  SG  CYS D  14      19.680   7.694  -2.159  1.00  0.00           S
ATOM   3159  HA  CYS D  14      16.692   8.258  -1.068  1.00  0.00           H
ATOM   3160  HB2 CYS D  14      18.590   5.896  -0.933  1.00  0.00           H
ATOM   3161  HN  CYS D  14      18.718   8.357   1.075  1.00  0.00           H
ATOM   3162  HG1 CYS D  14      20.069   6.950  -2.719  1.00  0.00           H
ATOM   3163  HB3 CYS D  14      17.629   6.470  -2.313  1.00  0.00           H
ATOM   3164  N   ALA D  15      15.440   6.343   0.095  1.00  0.00           N
ATOM   3165  CA  ALA D  15      14.552   5.694   1.060  1.00  0.00           C
ATOM   3166  C   ALA D  15      15.264   4.600   1.819  1.00  0.00           C
ATOM   3167  O   ALA D  15      15.229   4.603   3.040  1.00  0.00           O
ATOM   3168  CB  ALA D  15      13.290   5.104   0.375  1.00  0.00           C
ATOM   3169  HA  ALA D  15      14.207   6.454   1.778  1.00  0.00           H
ATOM   3170  HB1 ALA D  15      12.658   4.592   1.118  1.00  0.00           H
ATOM   3171  HB2 ALA D  15      12.701   5.910  -0.087  1.00  0.00           H
ATOM   3172  HB3 ALA D  15      13.570   4.381  -0.407  1.00  0.00           H
ATOM   3173  HN  ALA D  15      15.131   6.439  -0.853  1.00  0.00           H
ATOM   3174  N   THR D  16      15.909   3.657   1.100  1.00  0.00           N
ATOM   3175  CA  THR D  16      16.553   2.520   1.757  1.00  0.00           C
ATOM   3176  C   THR D  16      17.669   2.048   0.859  1.00  0.00           C
ATOM   3177  O   THR D  16      17.443   2.036  -0.341  1.00  0.00           O
ATOM   3178  CB  THR D  16      15.504   1.396   1.963  1.00  0.00           C
ATOM   3179  OG1 THR D  16      14.501   1.894   2.867  1.00  0.00           O
ATOM   3180  CG2 THR D  16      16.145   0.098   2.525  1.00  0.00           C
ATOM   3181  HA  THR D  16      16.967   2.820   2.733  1.00  0.00           H
ATOM   3182  HB  THR D  16      15.039   1.174   0.986  1.00  0.00           H
ATOM   3183  HG1 THR D  16      13.793   1.276   3.012  1.00  0.00           H
ATOM   3184  HN  THR D  16      15.918   3.695   0.098  1.00  0.00           H
ATOM   3185 HG23 THR D  16      16.650   0.305   3.479  1.00  0.00           H
ATOM   3186 HG21 THR D  16      15.370  -0.665   2.698  1.00  0.00           H
ATOM   3187 HG22 THR D  16      16.878  -0.318   1.818  1.00  0.00           H
ATOM   3188  N   ASN D  17      18.857   1.671   1.391  1.00  0.00           N
ATOM   3189  CA  ASN D  17      19.943   1.260   0.505  1.00  0.00           C
ATOM   3190  C   ASN D  17      19.805  -0.225   0.250  1.00  0.00           C
ATOM   3191  O   ASN D  17      19.401  -0.936   1.157  1.00  0.00           O
ATOM   3192  CB  ASN D  17      21.337   1.670   1.057  1.00  0.00           C
ATOM   3193  CG  ASN D  17      22.375   1.788  -0.043  1.00  0.00           C
ATOM   3194  OD1 ASN D  17      22.217   1.171  -1.085  1.00  0.00           O
ATOM   3195  ND2 ASN D  17      23.462   2.570   0.152  1.00  0.00           N
ATOM   3196  HA  ASN D  17      19.831   1.815  -0.440  1.00  0.00           H
ATOM   3197  HB2 ASN D  17      21.229   2.647   1.549  1.00  0.00           H
ATOM   3198  HN  ASN D  17      19.012   1.642   2.380  1.00  0.00           H
ATOM   3199  HB3 ASN D  17      21.658   0.961   1.831  1.00  0.00           H
ATOM   3200 HD22 ASN D  17      24.144   2.667  -0.576  1.00  0.00           H
ATOM   3201 HD21 ASN D  17      23.618   3.042   1.020  1.00  0.00           H
ATOM   3202  N   VAL D  18      20.119  -0.706  -0.974  1.00  0.00           N
ATOM   3203  CA  VAL D  18      19.963  -2.124  -1.303  1.00  0.00           C
ATOM   3204  C   VAL D  18      21.249  -2.753  -0.828  1.00  0.00           C
ATOM   3205  O   VAL D  18      22.176  -2.881  -1.613  1.00  0.00           O
ATOM   3206  CB  VAL D  18      19.691  -2.311  -2.828  1.00  0.00           C
ATOM   3207  CG1 VAL D  18      19.730  -3.785  -3.315  1.00  0.00           C
ATOM   3208  CG2 VAL D  18      18.354  -1.638  -3.237  1.00  0.00           C
ATOM   3209  HA  VAL D  18      19.104  -2.560  -0.768  1.00  0.00           H
ATOM   3210  HB  VAL D  18      20.490  -1.807  -3.372  1.00  0.00           H
ATOM   3211  HN  VAL D  18      20.524  -0.103  -1.659  1.00  0.00           H
ATOM   3212 HG11 VAL D  18      19.681  -3.826  -4.415  1.00  0.00           H
ATOM   3213 HG12 VAL D  18      20.646  -4.305  -2.997  1.00  0.00           H
ATOM   3214 HG13 VAL D  18      18.865  -4.324  -2.923  1.00  0.00           H
ATOM   3215 HG21 VAL D  18      18.189  -1.721  -4.323  1.00  0.00           H
ATOM   3216 HG22 VAL D  18      17.506  -2.107  -2.717  1.00  0.00           H
ATOM   3217 HG23 VAL D  18      18.375  -0.571  -2.975  1.00  0.00           H
ATOM   3218  N   LEU D  19      21.321  -3.125   0.471  1.00  0.00           N
ATOM   3219  CA  LEU D  19      22.552  -3.697   1.009  1.00  0.00           C
ATOM   3220  C   LEU D  19      23.708  -2.763   0.741  1.00  0.00           C
ATOM   3221  O   LEU D  19      24.779  -3.238   0.415  1.00  0.00           O
ATOM   3222  CB  LEU D  19      22.799  -5.119   0.434  1.00  0.00           C
ATOM   3223  CG  LEU D  19      21.528  -6.018   0.452  1.00  0.00           C
ATOM   3224  CD1 LEU D  19      21.830  -7.400  -0.180  1.00  0.00           C
ATOM   3225  CD2 LEU D  19      20.919  -6.201   1.868  1.00  0.00           C
ATOM   3226  HA  LEU D  19      22.492  -3.775   2.106  1.00  0.00           H
ATOM   3227  HB2 LEU D  19      23.137  -5.028  -0.611  1.00  0.00           H
ATOM   3228  HN  LEU D  19      20.543  -3.000   1.092  1.00  0.00           H
ATOM   3229  HG  LEU D  19      20.773  -5.536  -0.186  1.00  0.00           H
ATOM   3230  HB3 LEU D  19      23.612  -5.591   1.003  1.00  0.00           H
ATOM   3231 HD21 LEU D  19      21.672  -6.591   2.569  1.00  0.00           H
ATOM   3232 HD22 LEU D  19      20.068  -6.899   1.838  1.00  0.00           H
ATOM   3233 HD23 LEU D  19      20.540  -5.244   2.245  1.00  0.00           H
ATOM   3234 HD11 LEU D  19      20.934  -8.025  -0.207  1.00  0.00           H
ATOM   3235 HD12 LEU D  19      22.167  -7.266  -1.213  1.00  0.00           H
ATOM   3236 HD13 LEU D  19      22.594  -7.940   0.390  1.00  0.00           H
ATOM   3237  N   ASP D  20      23.508  -1.432   0.852  1.00  0.00           N
ATOM   3238  CA  ASP D  20      24.580  -0.465   0.588  1.00  0.00           C
ATOM   3239  C   ASP D  20      24.840  -0.218  -0.888  1.00  0.00           C
ATOM   3240  O   ASP D  20      25.362   0.845  -1.183  1.00  0.00           O
ATOM   3241  CB  ASP D  20      25.933  -0.763   1.293  1.00  0.00           C
ATOM   3242  CG  ASP D  20      25.696  -1.345   2.663  1.00  0.00           C
ATOM   3243  OD1 ASP D  20      24.808  -0.817   3.384  1.00  0.00           O
ATOM   3244  OD2 ASP D  20      26.388  -2.335   3.028  1.00  0.00           O
ATOM   3245  HA  ASP D  20      24.268   0.476   1.063  1.00  0.00           H
ATOM   3246  HB2 ASP D  20      26.541  -1.434   0.673  1.00  0.00           H
ATOM   3247  HN  ASP D  20      22.605  -1.086   1.106  1.00  0.00           H
ATOM   3248  HB3 ASP D  20      26.523   0.162   1.411  1.00  0.00           H
ATOM   3249  N   LEU D  21      24.539  -1.145  -1.834  1.00  0.00           N
ATOM   3250  CA  LEU D  21      25.050  -0.996  -3.203  1.00  0.00           C
ATOM   3251  C   LEU D  21      24.194  -0.022  -3.988  1.00  0.00           C
ATOM   3252  O   LEU D  21      24.700   1.018  -4.368  1.00  0.00           O
ATOM   3253  CB  LEU D  21      25.203  -2.354  -3.974  1.00  0.00           C
ATOM   3254  CG  LEU D  21      26.606  -2.592  -4.615  1.00  0.00           C
ATOM   3255  CD1 LEU D  21      26.693  -4.026  -5.214  1.00  0.00           C
ATOM   3256  CD2 LEU D  21      26.935  -1.553  -5.718  1.00  0.00           C
ATOM   3257  HA  LEU D  21      26.063  -0.572  -3.104  1.00  0.00           H
ATOM   3258  HB2 LEU D  21      25.011  -3.188  -3.285  1.00  0.00           H
ATOM   3259  HN  LEU D  21      24.001  -1.957  -1.618  1.00  0.00           H
ATOM   3260  HG  LEU D  21      27.382  -2.492  -3.838  1.00  0.00           H
ATOM   3261  HB3 LEU D  21      24.455  -2.438  -4.775  1.00  0.00           H
ATOM   3262 HD21 LEU D  21      27.936  -1.744  -6.136  1.00  0.00           H
ATOM   3263 HD22 LEU D  21      26.201  -1.621  -6.532  1.00  0.00           H
ATOM   3264 HD23 LEU D  21      26.930  -0.532  -5.309  1.00  0.00           H
ATOM   3265 HD11 LEU D  21      27.702  -4.217  -5.613  1.00  0.00           H
ATOM   3266 HD12 LEU D  21      26.479  -4.791  -4.451  1.00  0.00           H
ATOM   3267 HD13 LEU D  21      25.967  -4.142  -6.032  1.00  0.00           H
ATOM   3268  N   ILE D  22      22.909  -0.342  -4.260  1.00  0.00           N
ATOM   3269  CA  ILE D  22      22.049   0.510  -5.097  1.00  0.00           C
ATOM   3270  C   ILE D  22      21.082   1.276  -4.213  1.00  0.00           C
ATOM   3271  O   ILE D  22      20.676   0.706  -3.217  1.00  0.00           O
ATOM   3272  CB  ILE D  22      21.253  -0.342  -6.138  1.00  0.00           C
ATOM   3273  CG1 ILE D  22      22.120  -1.434  -6.842  1.00  0.00           C
ATOM   3274  CG2 ILE D  22      20.516   0.543  -7.182  1.00  0.00           C
ATOM   3275  HA  ILE D  22      22.660   1.231  -5.659  1.00  0.00           H
ATOM   3276  HB  ILE D  22      20.465  -0.887  -5.591  1.00  0.00           H
ATOM   3277  CD  ILE D  22      23.388  -0.890  -7.551  1.00  0.00           C
ATOM   3278  HD3 ILE D  22      24.048  -0.386  -6.833  1.00  0.00           H
ATOM   3279  HD2 ILE D  22      23.129  -0.185  -8.354  1.00  0.00           H
ATOM   3280  HD1 ILE D  22      23.948  -1.725  -8.001  1.00  0.00           H
ATOM   3281  HN  ILE D  22      22.542  -1.186  -3.881  1.00  0.00           H
ATOM   3282 HG12 ILE D  22      22.430  -2.190  -6.105  1.00  0.00           H
ATOM   3283 HG13 ILE D  22      21.503  -1.960  -7.589  1.00  0.00           H
ATOM   3284 HG21 ILE D  22      19.916  -0.080  -7.864  1.00  0.00           H
ATOM   3285 HG22 ILE D  22      19.831   1.237  -6.678  1.00  0.00           H
ATOM   3286 HG23 ILE D  22      21.221   1.130  -7.785  1.00  0.00           H
ATOM   3287  N   GLY D  23      20.683   2.535  -4.520  1.00  0.00           N
ATOM   3288  CA  GLY D  23      19.716   3.249  -3.675  1.00  0.00           C
ATOM   3289  C   GLY D  23      18.306   3.126  -4.202  1.00  0.00           C
ATOM   3290  O   GLY D  23      18.141   2.599  -5.290  1.00  0.00           O
ATOM   3291  HN  GLY D  23      21.015   2.995  -5.344  1.00  0.00           H
ATOM   3292  HA2 GLY D  23      19.751   2.899  -2.633  1.00  0.00           H
ATOM   3293  HA3 GLY D  23      19.956   4.323  -3.660  1.00  0.00           H
ATOM   3294  N   VAL D  24      17.286   3.619  -3.451  1.00  0.00           N
ATOM   3295  CA  VAL D  24      15.895   3.587  -3.920  1.00  0.00           C
ATOM   3296  C   VAL D  24      15.267   4.946  -3.688  1.00  0.00           C
ATOM   3297  O   VAL D  24      15.466   5.476  -2.607  1.00  0.00           O
ATOM   3298  CB  VAL D  24      15.079   2.511  -3.150  1.00  0.00           C
ATOM   3299  CG1 VAL D  24      13.616   2.435  -3.670  1.00  0.00           C
ATOM   3300  CG2 VAL D  24      15.769   1.126  -3.258  1.00  0.00           C
ATOM   3301  HA  VAL D  24      15.857   3.348  -4.995  1.00  0.00           H
ATOM   3302  HB  VAL D  24      15.049   2.788  -2.082  1.00  0.00           H
ATOM   3303  HN  VAL D  24      17.460   4.002  -2.542  1.00  0.00           H
ATOM   3304 HG11 VAL D  24      13.054   1.665  -3.119  1.00  0.00           H
ATOM   3305 HG12 VAL D  24      13.098   3.396  -3.532  1.00  0.00           H
ATOM   3306 HG13 VAL D  24      13.603   2.179  -4.740  1.00  0.00           H
ATOM   3307 HG21 VAL D  24      15.193   0.360  -2.718  1.00  0.00           H
ATOM   3308 HG22 VAL D  24      15.866   0.820  -4.311  1.00  0.00           H
ATOM   3309 HG23 VAL D  24      16.771   1.178  -2.811  1.00  0.00           H
ATOM   3310  N   ASP D  25      14.516   5.523  -4.657  1.00  0.00           N
ATOM   3311  CA  ASP D  25      13.980   6.875  -4.496  1.00  0.00           C
ATOM   3312  C   ASP D  25      15.088   7.806  -4.062  1.00  0.00           C
ATOM   3313  O   ASP D  25      15.067   8.243  -2.924  1.00  0.00           O
ATOM   3314  CB  ASP D  25      12.782   6.860  -3.506  1.00  0.00           C
ATOM   3315  CG  ASP D  25      12.250   8.243  -3.223  1.00  0.00           C
ATOM   3316  OD1 ASP D  25      12.397   9.145  -4.094  1.00  0.00           O
ATOM   3317  OD2 ASP D  25      11.678   8.444  -2.117  1.00  0.00           O
ATOM   3318  HA  ASP D  25      13.605   7.249  -5.465  1.00  0.00           H
ATOM   3319  HB2 ASP D  25      11.972   6.246  -3.927  1.00  0.00           H
ATOM   3320  HN  ASP D  25      14.301   5.035  -5.504  1.00  0.00           H
ATOM   3321  HB3 ASP D  25      13.096   6.401  -2.558  1.00  0.00           H
ATOM   3322  N   CYS D  26      16.063   8.110  -4.953  1.00  0.00           N
ATOM   3323  CA  CYS D  26      17.177   8.981  -4.571  1.00  0.00           C
ATOM   3324  C   CYS D  26      16.761  10.438  -4.653  1.00  0.00           C
ATOM   3325  O   CYS D  26      15.891  10.736  -5.454  1.00  0.00           O
ATOM   3326  CB  CYS D  26      18.439   8.685  -5.421  1.00  0.00           C
ATOM   3327  SG  CYS D  26      18.762   6.887  -5.409  1.00  0.00           S
ATOM   3328  HA  CYS D  26      17.442   8.752  -3.530  1.00  0.00           H
ATOM   3329  HB2 CYS D  26      18.287   9.015  -6.459  1.00  0.00           H
ATOM   3330  HN  CYS D  26      16.031   7.756  -5.889  1.00  0.00           H
ATOM   3331  HG1 CYS D  26      19.600   6.883  -5.969  1.00  0.00           H
ATOM   3332  HB3 CYS D  26      19.308   9.209  -4.997  1.00  0.00           H
ATOM   3333  N   LYS D  27      17.340  11.339  -3.816  1.00  0.00           N
ATOM   3334  CA  LYS D  27      16.824  12.708  -3.664  1.00  0.00           C
ATOM   3335  C   LYS D  27      17.971  13.695  -3.504  1.00  0.00           C
ATOM   3336  O   LYS D  27      19.030  13.248  -3.099  1.00  0.00           O
ATOM   3337  CB  LYS D  27      15.925  12.715  -2.394  1.00  0.00           C
ATOM   3338  CG  LYS D  27      14.752  11.691  -2.451  1.00  0.00           C
ATOM   3339  CD  LYS D  27      14.037  11.468  -1.087  1.00  0.00           C
ATOM   3340  CE  LYS D  27      13.102  12.608  -0.610  1.00  0.00           C
ATOM   3341  NZ  LYS D  27      12.610  12.383   0.769  1.00  0.00           N
ATOM   3342  HA  LYS D  27      16.222  13.010  -4.536  1.00  0.00           H
ATOM   3343  HB2 LYS D  27      16.570  12.432  -1.551  1.00  0.00           H
ATOM   3344  HN  LYS D  27      18.063  11.056  -3.184  1.00  0.00           H
ATOM   3345  HG2 LYS D  27      14.033  11.953  -3.241  1.00  0.00           H
ATOM   3346  HB3 LYS D  27      15.546  13.732  -2.219  1.00  0.00           H
ATOM   3347  HD2 LYS D  27      13.412  10.562  -1.168  1.00  0.00           H
ATOM   3348  HG3 LYS D  27      15.178  10.712  -2.705  1.00  0.00           H
ATOM   3349  HE2 LYS D  27      13.646  13.561  -0.632  1.00  0.00           H
ATOM   3350  HD3 LYS D  27      14.808  11.301  -0.321  1.00  0.00           H
ATOM   3351  HZ1 LYS D  27      11.914  13.156   1.072  1.00  0.00           H
ATOM   3352  HZ2 LYS D  27      12.097  11.436   0.866  1.00  0.00           H
ATOM   3353  HZ3 LYS D  27      13.411  12.397   1.494  1.00  0.00           H
ATOM   3354  HE3 LYS D  27      12.241  12.676  -1.296  1.00  0.00           H
ATOM   3355  N   THR D  28      17.810  15.012  -3.807  1.00  0.00           N
ATOM   3356  CA  THR D  28      18.943  15.958  -3.816  1.00  0.00           C
ATOM   3357  C   THR D  28      18.883  16.964  -2.675  1.00  0.00           C
ATOM   3358  O   THR D  28      17.938  17.737  -2.689  1.00  0.00           O
ATOM   3359  CB  THR D  28      18.880  16.763  -5.146  1.00  0.00           C
ATOM   3360  OG1 THR D  28      17.539  17.268  -5.288  1.00  0.00           O
ATOM   3361  CG2 THR D  28      19.253  15.878  -6.365  1.00  0.00           C
ATOM   3362  HA  THR D  28      19.907  15.431  -3.834  1.00  0.00           H
ATOM   3363  HB  THR D  28      19.591  17.609  -5.100  1.00  0.00           H
ATOM   3364  HG1 THR D  28      17.422  17.806  -6.064  1.00  0.00           H
ATOM   3365  HN  THR D  28      16.911  15.366  -4.070  1.00  0.00           H
ATOM   3366 HG23 THR D  28      18.647  14.962  -6.359  1.00  0.00           H
ATOM   3367 HG21 THR D  28      19.073  16.419  -7.306  1.00  0.00           H
ATOM   3368 HG22 THR D  28      20.316  15.599  -6.334  1.00  0.00           H
ATOM   3369  N   PRO D  29      19.813  17.028  -1.680  1.00  0.00           N
ATOM   3370  CA  PRO D  29      19.739  18.052  -0.642  1.00  0.00           C
ATOM   3371  C   PRO D  29      19.556  19.500  -1.029  1.00  0.00           C
ATOM   3372  O   PRO D  29      19.484  19.824  -2.204  1.00  0.00           O
ATOM   3373  CB  PRO D  29      21.106  17.853   0.053  1.00  0.00           C
ATOM   3374  CG  PRO D  29      21.369  16.342  -0.095  1.00  0.00           C
ATOM   3375  CD  PRO D  29      20.869  16.034  -1.529  1.00  0.00           C
ATOM   3376  HA  PRO D  29      18.922  17.787   0.040  1.00  0.00           H
ATOM   3377  HD3 PRO D  29      20.491  15.002  -1.580  1.00  0.00           H
ATOM   3378  HD2 PRO D  29      21.669  16.200  -2.267  1.00  0.00           H
ATOM   3379  HG3 PRO D  29      20.755  15.799   0.644  1.00  0.00           H
ATOM   3380  HG2 PRO D  29      22.428  16.094   0.074  1.00  0.00           H
ATOM   3381  HB2 PRO D  29      21.884  18.401  -0.500  1.00  0.00           H
ATOM   3382  HB3 PRO D  29      21.114  18.181   1.104  1.00  0.00           H
ATOM   3383  N   THR D  30      19.468  20.364   0.012  1.00  0.00           N
ATOM   3384  CA  THR D  30      19.134  21.774  -0.172  1.00  0.00           C
ATOM   3385  C   THR D  30      19.740  22.580   0.955  1.00  0.00           C
ATOM   3386  O   THR D  30      20.676  23.326   0.718  1.00  0.00           O
ATOM   3387  CB  THR D  30      17.595  21.875  -0.070  1.00  0.00           C
ATOM   3388  OG1 THR D  30      17.273  21.108   1.104  1.00  0.00           O
ATOM   3389  CG2 THR D  30      16.915  21.302  -1.337  1.00  0.00           C
ATOM   3390  HA  THR D  30      19.496  22.166  -1.136  1.00  0.00           H
ATOM   3391  HB  THR D  30      17.299  22.933   0.051  1.00  0.00           H
ATOM   3392  HG1 THR D  30      16.346  21.042   1.282  1.00  0.00           H
ATOM   3393  HN  THR D  30      19.534  20.033   0.956  1.00  0.00           H
ATOM   3394 HG23 THR D  30      17.010  20.207  -1.377  1.00  0.00           H
ATOM   3395 HG21 THR D  30      15.849  21.568  -1.344  1.00  0.00           H
ATOM   3396 HG22 THR D  30      17.390  21.733  -2.228  1.00  0.00           H
ATOM   3397  N   ILE D  31      19.241  22.434   2.206  1.00  0.00           N
ATOM   3398  CA  ILE D  31      19.979  22.998   3.326  1.00  0.00           C
ATOM   3399  C   ILE D  31      21.233  22.161   3.365  1.00  0.00           C
ATOM   3400  O   ILE D  31      21.175  20.996   3.004  1.00  0.00           O
ATOM   3401  CB  ILE D  31      19.222  23.061   4.687  1.00  0.00           C
ATOM   3402  CG1 ILE D  31      18.880  21.649   5.252  1.00  0.00           C
ATOM   3403  CG2 ILE D  31      17.961  23.962   4.546  1.00  0.00           C
ATOM   3404  HA  ILE D  31      20.256  24.035   3.066  1.00  0.00           H
ATOM   3405  HB  ILE D  31      19.903  23.551   5.401  1.00  0.00           H
ATOM   3406  CD  ILE D  31      18.345  21.677   6.709  1.00  0.00           C
ATOM   3407  HD3 ILE D  31      17.364  22.170   6.769  1.00  0.00           H
ATOM   3408  HD2 ILE D  31      19.053  22.204   7.368  1.00  0.00           H
ATOM   3409  HD1 ILE D  31      18.226  20.647   7.081  1.00  0.00           H
ATOM   3410  HN  ILE D  31      18.461  21.842   2.397  1.00  0.00           H
ATOM   3411 HG12 ILE D  31      18.123  21.164   4.618  1.00  0.00           H
ATOM   3412 HG13 ILE D  31      19.786  21.022   5.251  1.00  0.00           H
ATOM   3413 HG21 ILE D  31      17.521  24.181   5.529  1.00  0.00           H
ATOM   3414 HG22 ILE D  31      18.223  24.926   4.083  1.00  0.00           H
ATOM   3415 HG23 ILE D  31      17.201  23.472   3.919  1.00  0.00           H
ATOM   3416  N   ALA D  32      22.389  22.739   3.748  1.00  0.00           N
ATOM   3417  CA  ALA D  32      23.640  22.020   3.535  1.00  0.00           C
ATOM   3418  C   ALA D  32      23.723  20.751   4.352  1.00  0.00           C
ATOM   3419  O   ALA D  32      22.942  20.586   5.276  1.00  0.00           O
ATOM   3420  CB  ALA D  32      24.837  22.950   3.830  1.00  0.00           C
ATOM   3421  HA  ALA D  32      23.693  21.745   2.467  1.00  0.00           H
ATOM   3422  HB1 ALA D  32      25.775  22.416   3.662  1.00  0.00           H
ATOM   3423  HB2 ALA D  32      24.795  23.832   3.174  1.00  0.00           H
ATOM   3424  HB3 ALA D  32      24.814  23.288   4.872  1.00  0.00           H
ATOM   3425  HN  ALA D  32      22.410  23.678   4.096  1.00  0.00           H
ATOM   3426  N   VAL D  33      24.677  19.853   4.000  1.00  0.00           N
ATOM   3427  CA  VAL D  33      24.867  18.593   4.719  1.00  0.00           C
ATOM   3428  C   VAL D  33      26.304  18.596   5.193  1.00  0.00           C
ATOM   3429  O   VAL D  33      27.081  17.714   4.871  1.00  0.00           O
ATOM   3430  CB  VAL D  33      24.408  17.400   3.828  1.00  0.00           C
ATOM   3431  CG1 VAL D  33      22.881  17.511   3.572  1.00  0.00           C
ATOM   3432  CG2 VAL D  33      25.143  17.284   2.464  1.00  0.00           C
ATOM   3433  HA  VAL D  33      24.267  18.553   5.644  1.00  0.00           H
ATOM   3434  HB  VAL D  33      24.609  16.470   4.381  1.00  0.00           H
ATOM   3435  HN  VAL D  33      25.295  20.042   3.235  1.00  0.00           H
ATOM   3436 HG11 VAL D  33      22.521  16.658   2.977  1.00  0.00           H
ATOM   3437 HG12 VAL D  33      22.335  17.530   4.526  1.00  0.00           H
ATOM   3438 HG13 VAL D  33      22.654  18.440   3.027  1.00  0.00           H
ATOM   3439 HG21 VAL D  33      24.771  16.400   1.927  1.00  0.00           H
ATOM   3440 HG22 VAL D  33      24.970  18.163   1.826  1.00  0.00           H
ATOM   3441 HG23 VAL D  33      26.221  17.155   2.613  1.00  0.00           H
ATOM   3442  N   ASP D  34      26.637  19.654   5.969  1.00  0.00           N
ATOM   3443  CA  ASP D  34      28.021  19.969   6.327  1.00  0.00           C
ATOM   3444  C   ASP D  34      28.873  18.803   6.787  1.00  0.00           C
ATOM   3445  O   ASP D  34      30.041  18.768   6.433  1.00  0.00           O
ATOM   3446  CB  ASP D  34      28.035  21.022   7.470  1.00  0.00           C
ATOM   3447  CG  ASP D  34      27.275  22.285   7.147  1.00  0.00           C
ATOM   3448  OD1 ASP D  34      26.064  22.168   6.820  1.00  0.00           O
ATOM   3449  OD2 ASP D  34      27.859  23.398   7.225  1.00  0.00           O
ATOM   3450  HA  ASP D  34      28.501  20.421   5.446  1.00  0.00           H
ATOM   3451  HB2 ASP D  34      27.559  20.586   8.360  1.00  0.00           H
ATOM   3452  HN  ASP D  34      25.925  20.309   6.231  1.00  0.00           H
ATOM   3453  HB3 ASP D  34      29.080  21.263   7.711  1.00  0.00           H
ATOM   3454  N   THR D  35      28.325  17.868   7.596  1.00  0.00           N
ATOM   3455  CA  THR D  35      29.142  16.831   8.233  1.00  0.00           C
ATOM   3456  C   THR D  35      28.320  15.570   8.335  1.00  0.00           C
ATOM   3457  O   THR D  35      27.177  15.618   7.918  1.00  0.00           O
ATOM   3458  CB  THR D  35      29.564  17.278   9.663  1.00  0.00           C
ATOM   3459  OG1 THR D  35      28.424  17.233  10.541  1.00  0.00           O
ATOM   3460  CG2 THR D  35      30.159  18.709   9.672  1.00  0.00           C
ATOM   3461  HA  THR D  35      30.035  16.605   7.628  1.00  0.00           H
ATOM   3462  HB  THR D  35      30.328  16.576  10.036  1.00  0.00           H
ATOM   3463  HG1 THR D  35      28.650  17.475  11.434  1.00  0.00           H
ATOM   3464  HN  THR D  35      27.350  17.896   7.811  1.00  0.00           H
ATOM   3465 HG23 THR D  35      29.362  19.449   9.529  1.00  0.00           H
ATOM   3466 HG21 THR D  35      30.647  18.914  10.638  1.00  0.00           H
ATOM   3467 HG22 THR D  35      30.895  18.832   8.868  1.00  0.00           H
ATOM   3468  N   GLY D  36      28.829  14.441   8.877  1.00  0.00           N
ATOM   3469  CA  GLY D  36      27.979  13.262   8.999  1.00  0.00           C
ATOM   3470  C   GLY D  36      26.847  13.562   9.953  1.00  0.00           C
ATOM   3471  O   GLY D  36      25.704  13.267   9.640  1.00  0.00           O
ATOM   3472  HN  GLY D  36      29.763  14.395   9.233  1.00  0.00           H
ATOM   3473  HA2 GLY D  36      27.593  12.978   8.007  1.00  0.00           H
ATOM   3474  HA3 GLY D  36      28.551  12.407   9.391  1.00  0.00           H
ATOM   3475  N   ALA D  37      27.146  14.144  11.135  1.00  0.00           N
ATOM   3476  CA  ALA D  37      26.083  14.419  12.102  1.00  0.00           C
ATOM   3477  C   ALA D  37      25.061  15.373  11.526  1.00  0.00           C
ATOM   3478  O   ALA D  37      23.875  15.117  11.659  1.00  0.00           O
ATOM   3479  CB  ALA D  37      26.649  15.037  13.408  1.00  0.00           C
ATOM   3480  HA  ALA D  37      25.594  13.464  12.359  1.00  0.00           H
ATOM   3481  HB1 ALA D  37      25.835  15.221  14.127  1.00  0.00           H
ATOM   3482  HB2 ALA D  37      27.375  14.349  13.868  1.00  0.00           H
ATOM   3483  HB3 ALA D  37      27.154  15.992  13.197  1.00  0.00           H
ATOM   3484  HN  ALA D  37      28.091  14.379  11.371  1.00  0.00           H
ATOM   3485  N   ILE D  38      25.497  16.483  10.889  1.00  0.00           N
ATOM   3486  CA  ILE D  38      24.542  17.449  10.342  1.00  0.00           C
ATOM   3487  C   ILE D  38      23.868  16.851   9.123  1.00  0.00           C
ATOM   3488  O   ILE D  38      22.711  17.163   8.896  1.00  0.00           O
ATOM   3489  CB  ILE D  38      25.206  18.842  10.103  1.00  0.00           C
ATOM   3490  CG1 ILE D  38      25.549  19.501  11.476  1.00  0.00           C
ATOM   3491  CG2 ILE D  38      24.309  19.759   9.222  1.00  0.00           C
ATOM   3492  HA  ILE D  38      23.753  17.612  11.093  1.00  0.00           H
ATOM   3493  HB  ILE D  38      26.147  18.690   9.561  1.00  0.00           H
ATOM   3494  CD  ILE D  38      26.483  20.739  11.380  1.00  0.00           C
ATOM   3495  HD3 ILE D  38      26.015  21.571  10.836  1.00  0.00           H
ATOM   3496  HD2 ILE D  38      27.425  20.469  10.880  1.00  0.00           H
ATOM   3497  HD1 ILE D  38      26.726  21.097  12.393  1.00  0.00           H
ATOM   3498  HN  ILE D  38      26.476  16.637  10.754  1.00  0.00           H
ATOM   3499 HG12 ILE D  38      24.618  19.794  11.987  1.00  0.00           H
ATOM   3500 HG13 ILE D  38      26.062  18.759  12.112  1.00  0.00           H
ATOM   3501 HG21 ILE D  38      24.790  20.729   9.038  1.00  0.00           H
ATOM   3502 HG22 ILE D  38      24.128  19.302   8.237  1.00  0.00           H
ATOM   3503 HG23 ILE D  38      23.341  19.931   9.714  1.00  0.00           H
ATOM   3504  N   PHE D  39      24.539  15.983   8.332  1.00  0.00           N
ATOM   3505  CA  PHE D  39      23.856  15.320   7.217  1.00  0.00           C
ATOM   3506  C   PHE D  39      22.721  14.501   7.794  1.00  0.00           C
ATOM   3507  O   PHE D  39      21.629  14.519   7.249  1.00  0.00           O
ATOM   3508  CB  PHE D  39      24.843  14.419   6.416  1.00  0.00           C
ATOM   3509  CG  PHE D  39      24.352  13.740   5.125  1.00  0.00           C
ATOM   3510  CD1 PHE D  39      23.153  14.068   4.481  1.00  0.00           C
ATOM   3511  CD2 PHE D  39      25.167  12.748   4.559  1.00  0.00           C
ATOM   3512  CE1 PHE D  39      22.798  13.441   3.284  1.00  0.00           C
ATOM   3513  CE2 PHE D  39      24.793  12.087   3.386  1.00  0.00           C
ATOM   3514  CZ  PHE D  39      23.597  12.427   2.750  1.00  0.00           C
ATOM   3515  HA  PHE D  39      23.464  16.115   6.564  1.00  0.00           H
ATOM   3516  HB2 PHE D  39      25.689  15.039   6.090  1.00  0.00           H
ATOM   3517  HN  PHE D  39      25.491  15.751   8.522  1.00  0.00           H
ATOM   3518  HD2 PHE D  39      26.105  12.483   5.037  1.00  0.00           H
ATOM   3519  HE2 PHE D  39      25.428  11.310   2.970  1.00  0.00           H
ATOM   3520  HZ  PHE D  39      23.292  11.915   1.843  1.00  0.00           H
ATOM   3521  HE1 PHE D  39      21.898  13.746   2.764  1.00  0.00           H
ATOM   3522  HD1 PHE D  39      22.483  14.814   4.887  1.00  0.00           H
ATOM   3523  HB3 PHE D  39      25.223  13.637   7.090  1.00  0.00           H
ATOM   3524  N   GLN D  40      22.949  13.783   8.918  1.00  0.00           N
ATOM   3525  CA  GLN D  40      21.855  13.038   9.538  1.00  0.00           C
ATOM   3526  C   GLN D  40      20.807  13.998  10.057  1.00  0.00           C
ATOM   3527  O   GLN D  40      19.636  13.734   9.842  1.00  0.00           O
ATOM   3528  CB  GLN D  40      22.358  12.117  10.682  1.00  0.00           C
ATOM   3529  CG  GLN D  40      21.230  11.289  11.352  1.00  0.00           C
ATOM   3530  CD  GLN D  40      20.529  10.378  10.369  1.00  0.00           C
ATOM   3531  OE1 GLN D  40      20.974   9.254  10.190  1.00  0.00           O
ATOM   3532  NE2 GLN D  40      19.433  10.823   9.716  1.00  0.00           N
ATOM   3533  HA  GLN D  40      21.409  12.398   8.760  1.00  0.00           H
ATOM   3534  HB2 GLN D  40      23.098  11.419  10.264  1.00  0.00           H
ATOM   3535  HN  GLN D  40      23.850  13.770   9.355  1.00  0.00           H
ATOM   3536  HG2 GLN D  40      21.673  10.668  12.150  1.00  0.00           H
ATOM   3537  HB3 GLN D  40      22.858  12.726  11.452  1.00  0.00           H
ATOM   3538  HG3 GLN D  40      20.504  11.962  11.834  1.00  0.00           H
ATOM   3539 HE22 GLN D  40      18.945  10.218   9.087  1.00  0.00           H
ATOM   3540 HE21 GLN D  40      19.088  11.751   9.852  1.00  0.00           H
ATOM   3541  N   ALA D  41      21.184  15.108  10.732  1.00  0.00           N
ATOM   3542  CA  ALA D  41      20.167  16.031  11.240  1.00  0.00           C
ATOM   3543  C   ALA D  41      19.295  16.493  10.094  1.00  0.00           C
ATOM   3544  O   ALA D  41      18.080  16.447  10.205  1.00  0.00           O
ATOM   3545  CB  ALA D  41      20.776  17.272  11.944  1.00  0.00           C
ATOM   3546  HA  ALA D  41      19.561  15.486  11.982  1.00  0.00           H
ATOM   3547  HB1 ALA D  41      19.974  17.891  12.375  1.00  0.00           H
ATOM   3548  HB2 ALA D  41      21.451  16.957  12.754  1.00  0.00           H
ATOM   3549  HB3 ALA D  41      21.340  17.890  11.231  1.00  0.00           H
ATOM   3550  HN  ALA D  41      22.150  15.308  10.900  1.00  0.00           H
ATOM   3551  N   HIS D  42      19.917  16.930   8.976  1.00  0.00           N
ATOM   3552  CA  HIS D  42      19.149  17.296   7.787  1.00  0.00           C
ATOM   3553  C   HIS D  42      18.243  16.152   7.387  1.00  0.00           C
ATOM   3554  O   HIS D  42      17.102  16.404   7.033  1.00  0.00           O
ATOM   3555  CB  HIS D  42      20.104  17.623   6.608  1.00  0.00           C
ATOM   3556  CG  HIS D  42      19.352  17.725   5.311  1.00  0.00           C
ATOM   3557  ND1 HIS D  42      18.278  18.613   4.967  1.00  0.00           N
ATOM   3558  CD2 HIS D  42      19.503  17.010   4.180  1.00  0.00           C
ATOM   3559  CE1 HIS D  42      17.916  18.395   3.786  1.00  0.00           C
ATOM   3560  NE2 HIS D  42      18.639  17.438   3.291  1.00  0.00           N
ATOM   3561  HA  HIS D  42      18.538  18.184   8.013  1.00  0.00           H
ATOM   3562  HB2 HIS D  42      20.637  18.568   6.797  1.00  0.00           H
ATOM   3563  HN  HIS D  42      20.914  16.976   8.938  1.00  0.00           H
ATOM   3564  HD2 HIS D  42      20.223  16.209   4.019  1.00  0.00           H
ATOM   3565  HE2 HIS D  42      18.552  17.062   2.340  1.00  0.00           H
ATOM   3566  HE1 HIS D  42      17.120  18.933   3.271  1.00  0.00           H
ATOM   3567  HB3 HIS D  42      20.850  16.823   6.502  1.00  0.00           H
ATOM   3568  N   CYS D  43      18.740  14.895   7.444  1.00  0.00           N
ATOM   3569  CA  CYS D  43      17.916  13.739   7.085  1.00  0.00           C
ATOM   3570  C   CYS D  43      17.230  13.114   8.283  1.00  0.00           C
ATOM   3571  O   CYS D  43      16.943  11.928   8.224  1.00  0.00           O
ATOM   3572  CB  CYS D  43      18.810  12.697   6.366  1.00  0.00           C
ATOM   3573  SG  CYS D  43      19.660  13.526   4.990  1.00  0.00           S
ATOM   3574  HA  CYS D  43      17.125  14.027   6.372  1.00  0.00           H
ATOM   3575  HB2 CYS D  43      19.565  12.319   7.068  1.00  0.00           H
ATOM   3576  HN  CYS D  43      19.677  14.726   7.752  1.00  0.00           H
ATOM   3577  HG1 CYS D  43      20.129  12.722   4.608  1.00  0.00           H
ATOM   3578  HB3 CYS D  43      18.219  11.854   5.975  1.00  0.00           H
ATOM   3579  N   ALA D  44      16.945  13.876   9.367  1.00  0.00           N
ATOM   3580  CA  ALA D  44      16.166  13.356  10.492  1.00  0.00           C
ATOM   3581  C   ALA D  44      14.926  14.216  10.553  1.00  0.00           C
ATOM   3582  O   ALA D  44      14.597  14.744  11.604  1.00  0.00           O
ATOM   3583  CB  ALA D  44      16.983  13.440  11.807  1.00  0.00           C
ATOM   3584  HA  ALA D  44      15.845  12.311  10.348  1.00  0.00           H
ATOM   3585  HB1 ALA D  44      16.393  13.056  12.654  1.00  0.00           H
ATOM   3586  HB2 ALA D  44      17.903  12.843  11.726  1.00  0.00           H
ATOM   3587  HB3 ALA D  44      17.258  14.484  12.015  1.00  0.00           H
ATOM   3588  HN  ALA D  44      17.208  14.840   9.412  1.00  0.00           H
ATOM   3589  N   SER D  45      14.248  14.380   9.394  1.00  0.00           N
ATOM   3590  CA  SER D  45      13.183  15.375   9.295  1.00  0.00           C
ATOM   3591  C   SER D  45      12.524  15.330   7.933  1.00  0.00           C
ATOM   3592  O   SER D  45      11.313  15.178   7.878  1.00  0.00           O
ATOM   3593  CB  SER D  45      13.771  16.799   9.485  1.00  0.00           C
ATOM   3594  OG  SER D  45      14.888  16.959   8.594  1.00  0.00           O
ATOM   3595  HA  SER D  45      12.425  15.183  10.074  1.00  0.00           H
ATOM   3596  HB2 SER D  45      12.993  17.551   9.274  1.00  0.00           H
ATOM   3597  HN  SER D  45      14.506  13.859   8.578  1.00  0.00           H
ATOM   3598  HG1 SER D  45      15.298  17.815   8.665  1.00  0.00           H
ATOM   3599  HB3 SER D  45      14.112  16.941  10.524  1.00  0.00           H
ATOM   3600  N   LYS D  46      13.304  15.466   6.831  1.00  0.00           N
ATOM   3601  CA  LYS D  46      12.716  15.489   5.492  1.00  0.00           C
ATOM   3602  C   LYS D  46      12.784  14.128   4.825  1.00  0.00           C
ATOM   3603  O   LYS D  46      12.888  14.073   3.609  1.00  0.00           O
ATOM   3604  CB  LYS D  46      13.380  16.607   4.636  1.00  0.00           C
ATOM   3605  CG  LYS D  46      13.568  17.971   5.366  1.00  0.00           C
ATOM   3606  CD  LYS D  46      12.256  18.562   5.951  1.00  0.00           C
ATOM   3607  CE  LYS D  46      12.498  19.830   6.822  1.00  0.00           C
ATOM   3608  NZ  LYS D  46      13.054  20.978   6.073  1.00  0.00           N
ATOM   3609  HA  LYS D  46      11.639  15.719   5.534  1.00  0.00           H
ATOM   3610  HB2 LYS D  46      14.385  16.258   4.352  1.00  0.00           H
ATOM   3611  HN  LYS D  46      14.301  15.545   6.904  1.00  0.00           H
ATOM   3612  HG2 LYS D  46      14.302  17.858   6.178  1.00  0.00           H
ATOM   3613  HB3 LYS D  46      12.788  16.759   3.718  1.00  0.00           H
ATOM   3614  HD2 LYS D  46      11.558  18.794   5.129  1.00  0.00           H
ATOM   3615  HG3 LYS D  46      13.993  18.680   4.637  1.00  0.00           H
ATOM   3616  HE2 LYS D  46      11.532  20.132   7.261  1.00  0.00           H
ATOM   3617  HD3 LYS D  46      11.778  17.820   6.609  1.00  0.00           H
ATOM   3618  HZ1 LYS D  46      13.116  21.853   6.707  1.00  0.00           H
ATOM   3619  HZ2 LYS D  46      14.059  20.812   5.713  1.00  0.00           H
ATOM   3620  HZ3 LYS D  46      12.428  21.232   5.229  1.00  0.00           H
ATOM   3621  HE3 LYS D  46      13.178  19.578   7.654  1.00  0.00           H
ATOM   3622  N   GLY D  47      12.696  13.011   5.587  1.00  0.00           N
ATOM   3623  CA  GLY D  47      12.589  11.691   4.966  1.00  0.00           C
ATOM   3624  C   GLY D  47      13.904  11.132   4.470  1.00  0.00           C
ATOM   3625  O   GLY D  47      14.860  11.878   4.329  1.00  0.00           O
ATOM   3626  HN  GLY D  47      12.660  13.057   6.587  1.00  0.00           H
ATOM   3627  HA2 GLY D  47      12.161  10.987   5.699  1.00  0.00           H
ATOM   3628  HA3 GLY D  47      11.894  11.733   4.112  1.00  0.00           H
ATOM   3629  N   SER D  48      13.928   9.804   4.186  1.00  0.00           N
ATOM   3630  CA  SER D  48      15.101   9.152   3.597  1.00  0.00           C
ATOM   3631  C   SER D  48      16.360   9.209   4.433  1.00  0.00           C
ATOM   3632  O   SER D  48      16.412   9.957   5.397  1.00  0.00           O
ATOM   3633  CB  SER D  48      15.279   9.612   2.129  1.00  0.00           C
ATOM   3634  OG  SER D  48      14.214   9.002   1.380  1.00  0.00           O
ATOM   3635  HA  SER D  48      14.893   8.068   3.559  1.00  0.00           H
ATOM   3636  HB2 SER D  48      15.247  10.709   2.057  1.00  0.00           H
ATOM   3637  HN  SER D  48      13.104   9.245   4.321  1.00  0.00           H
ATOM   3638  HG1 SER D  48      14.318   9.079   0.440  1.00  0.00           H
ATOM   3639  HB3 SER D  48      16.249   9.282   1.733  1.00  0.00           H
ATOM   3640  N   LYS D  49      17.366   8.371   4.071  1.00  0.00           N
ATOM   3641  CA  LYS D  49      18.554   8.181   4.903  1.00  0.00           C
ATOM   3642  C   LYS D  49      19.740   8.896   4.291  1.00  0.00           C
ATOM   3643  O   LYS D  49      19.737   9.014   3.077  1.00  0.00           O
ATOM   3644  CB  LYS D  49      18.876   6.659   4.967  1.00  0.00           C
ATOM   3645  CG  LYS D  49      17.683   5.852   5.551  1.00  0.00           C
ATOM   3646  CD  LYS D  49      18.024   4.341   5.652  1.00  0.00           C
ATOM   3647  CE  LYS D  49      16.817   3.519   6.180  1.00  0.00           C
ATOM   3648  NZ  LYS D  49      17.168   2.089   6.344  1.00  0.00           N
ATOM   3649  HA  LYS D  49      18.349   8.531   5.925  1.00  0.00           H
ATOM   3650  HB2 LYS D  49      19.093   6.294   3.949  1.00  0.00           H
ATOM   3651  HN  LYS D  49      17.308   7.820   3.238  1.00  0.00           H
ATOM   3652  HG2 LYS D  49      17.439   6.239   6.554  1.00  0.00           H
ATOM   3653  HB3 LYS D  49      19.771   6.481   5.581  1.00  0.00           H
ATOM   3654  HD2 LYS D  49      18.314   3.962   4.659  1.00  0.00           H
ATOM   3655  HG3 LYS D  49      16.796   5.978   4.909  1.00  0.00           H
ATOM   3656  HE2 LYS D  49      16.491   3.928   7.152  1.00  0.00           H
ATOM   3657  HD3 LYS D  49      18.878   4.206   6.335  1.00  0.00           H
ATOM   3658  HZ1 LYS D  49      16.315   1.508   6.667  1.00  0.00           H
ATOM   3659  HZ2 LYS D  49      17.521   1.657   5.419  1.00  0.00           H
ATOM   3660  HZ3 LYS D  49      17.946   1.949   7.082  1.00  0.00           H
ATOM   3661  HE3 LYS D  49      15.975   3.611   5.472  1.00  0.00           H
ATOM   3662  N   PRO D  50      20.763   9.373   5.047  1.00  0.00           N
ATOM   3663  CA  PRO D  50      21.888  10.052   4.415  1.00  0.00           C
ATOM   3664  C   PRO D  50      22.825   9.043   3.783  1.00  0.00           C
ATOM   3665  O   PRO D  50      23.560   8.405   4.518  1.00  0.00           O
ATOM   3666  CB  PRO D  50      22.517  10.724   5.666  1.00  0.00           C
ATOM   3667  CG  PRO D  50      22.186   9.769   6.834  1.00  0.00           C
ATOM   3668  CD  PRO D  50      20.760   9.281   6.502  1.00  0.00           C
ATOM   3669  HA  PRO D  50      21.558  10.812   3.690  1.00  0.00           H
ATOM   3670  HD3 PRO D  50      20.017   9.980   6.907  1.00  0.00           H
ATOM   3671  HD2 PRO D  50      20.589   8.273   6.906  1.00  0.00           H
ATOM   3672  HG3 PRO D  50      22.252  10.258   7.818  1.00  0.00           H
ATOM   3673  HG2 PRO D  50      22.874   8.909   6.822  1.00  0.00           H
ATOM   3674  HB2 PRO D  50      23.598  10.891   5.570  1.00  0.00           H
ATOM   3675  HB3 PRO D  50      22.027  11.692   5.864  1.00  0.00           H
ATOM   3676  N   LEU D  51      22.827   8.878   2.437  1.00  0.00           N
ATOM   3677  CA  LEU D  51      23.738   7.929   1.788  1.00  0.00           C
ATOM   3678  C   LEU D  51      24.720   8.675   0.914  1.00  0.00           C
ATOM   3679  O   LEU D  51      24.457   9.824   0.603  1.00  0.00           O
ATOM   3680  CB  LEU D  51      22.960   6.971   0.848  1.00  0.00           C
ATOM   3681  CG  LEU D  51      21.722   6.290   1.500  1.00  0.00           C
ATOM   3682  CD1 LEU D  51      21.093   5.328   0.457  1.00  0.00           C
ATOM   3683  CD2 LEU D  51      22.072   5.518   2.802  1.00  0.00           C
ATOM   3684  HA  LEU D  51      24.304   7.328   2.518  1.00  0.00           H
ATOM   3685  HB2 LEU D  51      22.603   7.553  -0.017  1.00  0.00           H
ATOM   3686  HN  LEU D  51      22.226   9.414   1.844  1.00  0.00           H
ATOM   3687  HG  LEU D  51      20.973   7.060   1.747  1.00  0.00           H
ATOM   3688  HB3 LEU D  51      23.648   6.195   0.470  1.00  0.00           H
ATOM   3689 HD21 LEU D  51      21.196   4.953   3.159  1.00  0.00           H
ATOM   3690 HD22 LEU D  51      22.893   4.810   2.623  1.00  0.00           H
ATOM   3691 HD23 LEU D  51      22.372   6.210   3.602  1.00  0.00           H
ATOM   3692 HD11 LEU D  51      20.160   4.882   0.835  1.00  0.00           H
ATOM   3693 HD12 LEU D  51      20.881   5.871  -0.470  1.00  0.00           H
ATOM   3694 HD13 LEU D  51      21.796   4.530   0.196  1.00  0.00           H
ATOM   3695  N   CYS D  52      25.831   8.020   0.494  1.00  0.00           N
ATOM   3696  CA  CYS D  52      26.734   8.612  -0.493  1.00  0.00           C
ATOM   3697  C   CYS D  52      26.355   8.085  -1.857  1.00  0.00           C
ATOM   3698  O   CYS D  52      26.036   6.909  -1.915  1.00  0.00           O
ATOM   3699  CB  CYS D  52      28.206   8.241  -0.184  1.00  0.00           C
ATOM   3700  SG  CYS D  52      28.593   8.795   1.505  1.00  0.00           S
ATOM   3701  HA  CYS D  52      26.644   9.704  -0.480  1.00  0.00           H
ATOM   3702  HB2 CYS D  52      28.348   7.151  -0.240  1.00  0.00           H
ATOM   3703  HN  CYS D  52      26.019   7.082   0.791  1.00  0.00           H
ATOM   3704  HG1 CYS D  52      29.529   8.423   1.569  1.00  0.00           H
ATOM   3705  HB3 CYS D  52      28.885   8.727  -0.900  1.00  0.00           H
ATOM   3706  N   CYS D  53      26.363   8.888  -2.950  1.00  0.00           N
ATOM   3707  CA  CYS D  53      25.881   8.385  -4.240  1.00  0.00           C
ATOM   3708  C   CYS D  53      26.681   8.929  -5.406  1.00  0.00           C
ATOM   3709  O   CYS D  53      27.534   9.772  -5.180  1.00  0.00           O
ATOM   3710  CB  CYS D  53      24.359   8.648  -4.360  1.00  0.00           C
ATOM   3711  SG  CYS D  53      23.499   7.925  -2.918  1.00  0.00           S
ATOM   3712  HA  CYS D  53      26.034   7.301  -4.295  1.00  0.00           H
ATOM   3713  HB2 CYS D  53      24.192   9.731  -4.388  1.00  0.00           H
ATOM   3714  HN  CYS D  53      26.628   9.851  -2.892  1.00  0.00           H
ATOM   3715  HG1 CYS D  53      22.556   7.942  -3.269  1.00  0.00           H
ATOM   3716  HB3 CYS D  53      23.942   8.201  -5.275  1.00  0.00           H
ATOM   3717  N   VAL D  54      26.433   8.425  -6.644  1.00  0.00           N
ATOM   3718  CA  VAL D  54      27.303   8.730  -7.784  1.00  0.00           C
ATOM   3719  C   VAL D  54      26.859   9.900  -8.637  1.00  0.00           C
ATOM   3720  O   VAL D  54      27.530  10.126  -9.633  1.00  0.00           O
ATOM   3721  CB  VAL D  54      27.547   7.476  -8.687  1.00  0.00           C
ATOM   3722  CG1 VAL D  54      28.030   6.256  -7.853  1.00  0.00           C
ATOM   3723  CG2 VAL D  54      26.299   7.096  -9.537  1.00  0.00           C
ATOM   3724  HA  VAL D  54      28.295   9.016  -7.401  1.00  0.00           H
ATOM   3725  HB  VAL D  54      28.357   7.715  -9.400  1.00  0.00           H
ATOM   3726  HN  VAL D  54      25.676   7.792  -6.794  1.00  0.00           H
ATOM   3727 HG11 VAL D  54      28.235   5.400  -8.512  1.00  0.00           H
ATOM   3728 HG12 VAL D  54      28.953   6.496  -7.308  1.00  0.00           H
ATOM   3729 HG13 VAL D  54      27.273   5.948  -7.122  1.00  0.00           H
ATOM   3730 HG21 VAL D  54      26.557   6.284 -10.234  1.00  0.00           H
ATOM   3731 HG22 VAL D  54      25.465   6.754  -8.909  1.00  0.00           H
ATOM   3732 HG23 VAL D  54      25.951   7.948 -10.138  1.00  0.00           H
ATOM   3733  N   ALA D  55      25.783  10.661  -8.320  1.00  0.00           N
ATOM   3734  CA  ALA D  55      25.382  11.761  -9.206  1.00  0.00           C
ATOM   3735  C   ALA D  55      24.670  12.867  -8.455  1.00  0.00           C
ATOM   3736  O   ALA D  55      24.078  12.531  -7.445  1.00  0.00           O
ATOM   3737  CB  ALA D  55      24.414  11.186 -10.270  1.00  0.00           C
ATOM   3738  HA  ALA D  55      26.269  12.175  -9.706  1.00  0.00           H
ATOM   3739  HB1 ALA D  55      24.084  11.963 -10.975  1.00  0.00           H
ATOM   3740  HB2 ALA D  55      24.909  10.384 -10.839  1.00  0.00           H
ATOM   3741  HB3 ALA D  55      23.525  10.767  -9.774  1.00  0.00           H
ATOM   3742  HN  ALA D  55      25.212  10.461  -7.522  1.00  0.00           H
ATOM   3743  N   PRO D  56      24.668  14.164  -8.868  1.00  0.00           N
ATOM   3744  CA  PRO D  56      23.889  15.167  -8.148  1.00  0.00           C
ATOM   3745  C   PRO D  56      22.469  15.264  -8.674  1.00  0.00           C
ATOM   3746  O   PRO D  56      22.017  16.377  -8.894  1.00  0.00           O
ATOM   3747  CB  PRO D  56      24.715  16.418  -8.550  1.00  0.00           C
ATOM   3748  CG  PRO D  56      25.094  16.126 -10.020  1.00  0.00           C
ATOM   3749  CD  PRO D  56      25.480  14.627  -9.987  1.00  0.00           C
ATOM   3750  HA  PRO D  56      23.887  15.030  -7.055  1.00  0.00           H
ATOM   3751  HD3 PRO D  56      26.551  14.535  -9.742  1.00  0.00           H
ATOM   3752  HD2 PRO D  56      25.265  14.127 -10.943  1.00  0.00           H
ATOM   3753  HG3 PRO D  56      25.904  16.773 -10.392  1.00  0.00           H
ATOM   3754  HG2 PRO D  56      24.206  16.272 -10.657  1.00  0.00           H
ATOM   3755  HB2 PRO D  56      24.179  17.372  -8.434  1.00  0.00           H
ATOM   3756  HB3 PRO D  56      25.636  16.473  -7.949  1.00  0.00           H
ATOM   3757  N   VAL D  57      21.742  14.140  -8.899  1.00  0.00           N
ATOM   3758  CA  VAL D  57      20.422  14.214  -9.533  1.00  0.00           C
ATOM   3759  C   VAL D  57      19.437  13.337  -8.786  1.00  0.00           C
ATOM   3760  O   VAL D  57      19.843  12.268  -8.359  1.00  0.00           O
ATOM   3761  CB  VAL D  57      20.556  13.757 -11.016  1.00  0.00           C
ATOM   3762  CG1 VAL D  57      19.245  14.009 -11.811  1.00  0.00           C
ATOM   3763  CG2 VAL D  57      21.735  14.484 -11.720  1.00  0.00           C
ATOM   3764  HA  VAL D  57      20.039  15.246  -9.527  1.00  0.00           H
ATOM   3765  HB  VAL D  57      20.772  12.675 -11.028  1.00  0.00           H
ATOM   3766  HN  VAL D  57      22.109  13.230  -8.709  1.00  0.00           H
ATOM   3767 HG11 VAL D  57      19.349  13.658 -12.849  1.00  0.00           H
ATOM   3768 HG12 VAL D  57      18.406  13.467 -11.356  1.00  0.00           H
ATOM   3769 HG13 VAL D  57      19.002  15.083 -11.828  1.00  0.00           H
ATOM   3770 HG21 VAL D  57      21.796  14.188 -12.778  1.00  0.00           H
ATOM   3771 HG22 VAL D  57      21.599  15.575 -11.668  1.00  0.00           H
ATOM   3772 HG23 VAL D  57      22.693  14.224 -11.247  1.00  0.00           H
ATOM   3773  N   ALA D  58      18.155  13.750  -8.617  1.00  0.00           N
ATOM   3774  CA  ALA D  58      17.184  12.886  -7.939  1.00  0.00           C
ATOM   3775  C   ALA D  58      16.760  11.817  -8.915  1.00  0.00           C
ATOM   3776  O   ALA D  58      16.768  12.095 -10.104  1.00  0.00           O
ATOM   3777  CB  ALA D  58      15.925  13.662  -7.471  1.00  0.00           C
ATOM   3778  HA  ALA D  58      17.655  12.432  -7.050  1.00  0.00           H
ATOM   3779  HB1 ALA D  58      15.217  12.981  -6.972  1.00  0.00           H
ATOM   3780  HB2 ALA D  58      16.205  14.460  -6.766  1.00  0.00           H
ATOM   3781  HB3 ALA D  58      15.419  14.119  -8.335  1.00  0.00           H
ATOM   3782  HN  ALA D  58      17.830  14.621  -8.991  1.00  0.00           H
ATOM   3783  N   ASP D  59      16.394  10.594  -8.465  1.00  0.00           N
ATOM   3784  CA  ASP D  59      16.150   9.517  -9.424  1.00  0.00           C
ATOM   3785  C   ASP D  59      15.427   8.360  -8.774  1.00  0.00           C
ATOM   3786  O   ASP D  59      15.328   8.349  -7.558  1.00  0.00           O
ATOM   3787  CB  ASP D  59      17.540   9.053  -9.930  1.00  0.00           C
ATOM   3788  CG  ASP D  59      17.449   8.069 -11.067  1.00  0.00           C
ATOM   3789  OD1 ASP D  59      17.559   6.842 -10.810  1.00  0.00           O
ATOM   3790  OD2 ASP D  59      17.263   8.519 -12.230  1.00  0.00           O
ATOM   3791  HA  ASP D  59      15.536   9.884 -10.263  1.00  0.00           H
ATOM   3792  HB2 ASP D  59      18.132   9.912 -10.283  1.00  0.00           H
ATOM   3793  HN  ASP D  59      16.362  10.385  -7.486  1.00  0.00           H
ATOM   3794  HB3 ASP D  59      18.067   8.612  -9.072  1.00  0.00           H
ATOM   3795  N   GLN D  60      14.919   7.379  -9.556  1.00  0.00           N
ATOM   3796  CA  GLN D  60      14.272   6.220  -8.946  1.00  0.00           C
ATOM   3797  C   GLN D  60      15.316   5.375  -8.255  1.00  0.00           C
ATOM   3798  O   GLN D  60      15.077   4.965  -7.132  1.00  0.00           O
ATOM   3799  CB  GLN D  60      13.508   5.341  -9.976  1.00  0.00           C
ATOM   3800  CG  GLN D  60      12.367   6.098 -10.710  1.00  0.00           C
ATOM   3801  CD  GLN D  60      11.368   6.680  -9.737  1.00  0.00           C
ATOM   3802  OE1 GLN D  60      10.410   6.000  -9.403  1.00  0.00           O
ATOM   3803  NE2 GLN D  60      11.561   7.930  -9.258  1.00  0.00           N
ATOM   3804  HA  GLN D  60      13.552   6.567  -8.187  1.00  0.00           H
ATOM   3805  HB2 GLN D  60      14.219   4.951 -10.722  1.00  0.00           H
ATOM   3806  HN  GLN D  60      15.006   7.412 -10.552  1.00  0.00           H
ATOM   3807  HG2 GLN D  60      12.779   6.899 -11.344  1.00  0.00           H
ATOM   3808  HB3 GLN D  60      13.069   4.480  -9.444  1.00  0.00           H
ATOM   3809  HG3 GLN D  60      11.845   5.394 -11.379  1.00  0.00           H
ATOM   3810 HE22 GLN D  60      10.906   8.318  -8.608  1.00  0.00           H
ATOM   3811 HE21 GLN D  60      12.347   8.483  -9.539  1.00  0.00           H
ATOM   3812  N   ALA D  61      16.476   5.090  -8.888  1.00  0.00           N
ATOM   3813  CA  ALA D  61      17.483   4.258  -8.228  1.00  0.00           C
ATOM   3814  C   ALA D  61      18.831   4.431  -8.892  1.00  0.00           C
ATOM   3815  O   ALA D  61      18.846   4.569 -10.104  1.00  0.00           O
ATOM   3816  CB  ALA D  61      17.060   2.771  -8.322  1.00  0.00           C
ATOM   3817  HA  ALA D  61      17.563   4.552  -7.168  1.00  0.00           H
ATOM   3818  HB1 ALA D  61      17.831   2.121  -7.886  1.00  0.00           H
ATOM   3819  HB2 ALA D  61      16.113   2.603  -7.786  1.00  0.00           H
ATOM   3820  HB3 ALA D  61      16.921   2.491  -9.378  1.00  0.00           H
ATOM   3821  HN  ALA D  61      16.652   5.408  -9.822  1.00  0.00           H
ATOM   3822  N   LEU D  62      19.955   4.435  -8.134  1.00  0.00           N
ATOM   3823  CA  LEU D  62      21.267   4.678  -8.735  1.00  0.00           C
ATOM   3824  C   LEU D  62      22.332   3.852  -8.054  1.00  0.00           C
ATOM   3825  O   LEU D  62      22.092   3.357  -6.966  1.00  0.00           O
ATOM   3826  CB  LEU D  62      21.678   6.165  -8.539  1.00  0.00           C
ATOM   3827  CG  LEU D  62      20.770   7.186  -9.283  1.00  0.00           C
ATOM   3828  CD1 LEU D  62      21.050   8.615  -8.742  1.00  0.00           C
ATOM   3829  CD2 LEU D  62      20.984   7.153 -10.822  1.00  0.00           C
ATOM   3830  HA  LEU D  62      21.275   4.395  -9.799  1.00  0.00           H
ATOM   3831  HB2 LEU D  62      21.637   6.366  -7.456  1.00  0.00           H
ATOM   3832  HN  LEU D  62      19.915   4.322  -7.140  1.00  0.00           H
ATOM   3833  HG  LEU D  62      19.720   6.938  -9.065  1.00  0.00           H
ATOM   3834  HB3 LEU D  62      22.718   6.328  -8.864  1.00  0.00           H
ATOM   3835 HD21 LEU D  62      20.351   7.910 -11.310  1.00  0.00           H
ATOM   3836 HD22 LEU D  62      22.035   7.372 -11.066  1.00  0.00           H
ATOM   3837 HD23 LEU D  62      20.720   6.176 -11.249  1.00  0.00           H
ATOM   3838 HD11 LEU D  62      20.495   9.380  -9.304  1.00  0.00           H
ATOM   3839 HD12 LEU D  62      20.735   8.671  -7.690  1.00  0.00           H
ATOM   3840 HD13 LEU D  62      22.123   8.848  -8.805  1.00  0.00           H
ATOM   3841  N   LEU D  63      23.522   3.726  -8.686  1.00  0.00           N
ATOM   3842  CA  LEU D  63      24.647   3.063  -8.027  1.00  0.00           C
ATOM   3843  C   LEU D  63      24.953   3.891  -6.796  1.00  0.00           C
ATOM   3844  O   LEU D  63      24.946   5.104  -6.932  1.00  0.00           O
ATOM   3845  CB  LEU D  63      25.825   2.966  -9.042  1.00  0.00           C
ATOM   3846  CG  LEU D  63      27.142   2.311  -8.538  1.00  0.00           C
ATOM   3847  CD1 LEU D  63      26.919   0.868  -8.019  1.00  0.00           C
ATOM   3848  CD2 LEU D  63      28.188   2.285  -9.688  1.00  0.00           C
ATOM   3849  HA  LEU D  63      24.314   2.053  -7.748  1.00  0.00           H
ATOM   3850  HB2 LEU D  63      25.471   2.400  -9.918  1.00  0.00           H
ATOM   3851  HN  LEU D  63      23.659   4.138  -9.591  1.00  0.00           H
ATOM   3852  HG  LEU D  63      27.549   2.926  -7.722  1.00  0.00           H
ATOM   3853  HB3 LEU D  63      26.065   3.989  -9.372  1.00  0.00           H
ATOM   3854 HD21 LEU D  63      29.154   1.905  -9.322  1.00  0.00           H
ATOM   3855 HD22 LEU D  63      27.845   1.632 -10.505  1.00  0.00           H
ATOM   3856 HD23 LEU D  63      28.344   3.295 -10.098  1.00  0.00           H
ATOM   3857 HD11 LEU D  63      27.880   0.418  -7.726  1.00  0.00           H
ATOM   3858 HD12 LEU D  63      26.269   0.883  -7.138  1.00  0.00           H
ATOM   3859 HD13 LEU D  63      26.454   0.238  -8.792  1.00  0.00           H
ATOM   3860  N   CYS D  64      25.180   3.292  -5.599  1.00  0.00           N
ATOM   3861  CA  CYS D  64      25.259   4.076  -4.361  1.00  0.00           C
ATOM   3862  C   CYS D  64      26.174   3.462  -3.318  1.00  0.00           C
ATOM   3863  O   CYS D  64      26.677   2.368  -3.521  1.00  0.00           O
ATOM   3864  CB  CYS D  64      23.822   4.254  -3.793  1.00  0.00           C
ATOM   3865  SG  CYS D  64      22.853   5.324  -4.907  1.00  0.00           S
ATOM   3866  HA  CYS D  64      25.689   5.061  -4.578  1.00  0.00           H
ATOM   3867  HB2 CYS D  64      23.332   3.274  -3.696  1.00  0.00           H
ATOM   3868  HN  CYS D  64      25.200   2.299  -5.513  1.00  0.00           H
ATOM   3869  HG1 CYS D  64      22.019   5.412  -4.350  1.00  0.00           H
ATOM   3870  HB3 CYS D  64      23.829   4.736  -2.804  1.00  0.00           H
ATOM   3871  N   GLN D  65      26.408   4.178  -2.191  1.00  0.00           N
ATOM   3872  CA  GLN D  65      27.275   3.682  -1.121  1.00  0.00           C
ATOM   3873  C   GLN D  65      26.802   4.270   0.193  1.00  0.00           C
ATOM   3874  O   GLN D  65      26.238   5.351   0.163  1.00  0.00           O
ATOM   3875  CB  GLN D  65      28.733   4.092  -1.457  1.00  0.00           C
ATOM   3876  CG  GLN D  65      29.738   3.819  -0.309  1.00  0.00           C
ATOM   3877  CD  GLN D  65      31.138   4.194  -0.738  1.00  0.00           C
ATOM   3878  OE1 GLN D  65      31.550   5.316  -0.490  1.00  0.00           O
ATOM   3879  NE2 GLN D  65      31.890   3.279  -1.389  1.00  0.00           N
ATOM   3880  HA  GLN D  65      27.215   2.585  -1.050  1.00  0.00           H
ATOM   3881  HB2 GLN D  65      29.050   3.531  -2.348  1.00  0.00           H
ATOM   3882  HN  GLN D  65      26.033   5.099  -2.081  1.00  0.00           H
ATOM   3883  HG2 GLN D  65      29.473   4.419   0.572  1.00  0.00           H
ATOM   3884  HB3 GLN D  65      28.754   5.166  -1.699  1.00  0.00           H
ATOM   3885  HG3 GLN D  65      29.699   2.757  -0.020  1.00  0.00           H
ATOM   3886 HE22 GLN D  65      32.823   3.511  -1.668  1.00  0.00           H
ATOM   3887 HE21 GLN D  65      31.535   2.368  -1.597  1.00  0.00           H
ATOM   3888  N   LYS D  66      26.993   3.597   1.352  1.00  0.00           N
ATOM   3889  CA  LYS D  66      26.495   4.149   2.618  1.00  0.00           C
ATOM   3890  C   LYS D  66      27.360   5.294   3.103  1.00  0.00           C
ATOM   3891  O   LYS D  66      28.461   5.445   2.600  1.00  0.00           O
ATOM   3892  CB  LYS D  66      26.361   3.046   3.706  1.00  0.00           C
ATOM   3893  CG  LYS D  66      27.730   2.552   4.257  1.00  0.00           C
ATOM   3894  CD  LYS D  66      27.533   1.348   5.218  1.00  0.00           C
ATOM   3895  CE  LYS D  66      28.881   0.811   5.769  1.00  0.00           C
ATOM   3896  NZ  LYS D  66      28.667  -0.332   6.687  1.00  0.00           N
ATOM   3897  HA  LYS D  66      25.481   4.545   2.439  1.00  0.00           H
ATOM   3898  HB2 LYS D  66      25.767   3.429   4.553  1.00  0.00           H
ATOM   3899  HN  LYS D  66      27.463   2.716   1.349  1.00  0.00           H
ATOM   3900  HG2 LYS D  66      28.390   2.235   3.436  1.00  0.00           H
ATOM   3901  HB3 LYS D  66      25.805   2.200   3.265  1.00  0.00           H
ATOM   3902  HD2 LYS D  66      26.892   1.658   6.060  1.00  0.00           H
ATOM   3903  HG3 LYS D  66      28.229   3.372   4.798  1.00  0.00           H
ATOM   3904  HE2 LYS D  66      29.515   0.488   4.926  1.00  0.00           H
ATOM   3905  HD3 LYS D  66      27.028   0.532   4.675  1.00  0.00           H
ATOM   3906  HZ1 LYS D  66      29.606  -0.730   7.047  1.00  0.00           H
ATOM   3907  HZ2 LYS D  66      28.093  -0.044   7.557  1.00  0.00           H
ATOM   3908  HZ3 LYS D  66      28.139  -1.142   6.204  1.00  0.00           H
ATOM   3909  HE3 LYS D  66      29.407   1.621   6.302  1.00  0.00           H
ATOM   3910  N   ALA D  67      26.881   6.105   4.080  1.00  0.00           N
ATOM   3911  CA  ALA D  67      27.680   7.211   4.624  1.00  0.00           C
ATOM   3912  C   ALA D  67      28.153   6.859   6.017  1.00  0.00           C
ATOM   3913  O   ALA D  67      27.757   5.813   6.506  1.00  0.00           O
ATOM   3914  CB  ALA D  67      26.811   8.497   4.641  1.00  0.00           C
ATOM   3915  HA  ALA D  67      28.575   7.408   4.014  1.00  0.00           H
ATOM   3916  HB1 ALA D  67      27.397   9.381   4.934  1.00  0.00           H
ATOM   3917  HB2 ALA D  67      26.390   8.677   3.639  1.00  0.00           H
ATOM   3918  HB3 ALA D  67      25.985   8.374   5.355  1.00  0.00           H
ATOM   3919  HN  ALA D  67      25.974   5.952   4.478  1.00  0.00           H
ATOM   3920  N   ILE D  68      28.993   7.713   6.658  1.00  0.00           N
ATOM   3921  CA  ILE D  68      29.500   7.426   8.005  1.00  0.00           C
ATOM   3922  C   ILE D  68      29.271   8.624   8.895  1.00  0.00           C
ATOM   3923  O   ILE D  68      28.963   9.687   8.379  1.00  0.00           O
ATOM   3924  CB  ILE D  68      31.009   7.028   7.974  1.00  0.00           C
ATOM   3925  CG1 ILE D  68      31.925   8.281   7.815  1.00  0.00           C
ATOM   3926  CG2 ILE D  68      31.239   5.969   6.859  1.00  0.00           C
ATOM   3927  HA  ILE D  68      28.931   6.596   8.458  1.00  0.00           H
ATOM   3928  HB  ILE D  68      31.269   6.557   8.938  1.00  0.00           H
ATOM   3929  CD  ILE D  68      33.432   7.957   7.638  1.00  0.00           C
ATOM   3930  HD3 ILE D  68      33.621   7.482   6.667  1.00  0.00           H
ATOM   3931  HD2 ILE D  68      33.781   7.291   8.442  1.00  0.00           H
ATOM   3932  HD1 ILE D  68      34.022   8.886   7.671  1.00  0.00           H
ATOM   3933  HN  ILE D  68      29.302   8.556   6.217  1.00  0.00           H
ATOM   3934 HG12 ILE D  68      31.589   8.868   6.953  1.00  0.00           H
ATOM   3935 HG13 ILE D  68      31.832   8.919   8.711  1.00  0.00           H
ATOM   3936 HG21 ILE D  68      32.234   5.510   6.954  1.00  0.00           H
ATOM   3937 HG22 ILE D  68      30.495   5.162   6.940  1.00  0.00           H
ATOM   3938 HG23 ILE D  68      31.152   6.428   5.863  1.00  0.00           H
ATOM   3939  N   GLY D  69      29.419   8.476  10.233  1.00  0.00           N
ATOM   3940  CA  GLY D  69      29.113   9.589  11.127  1.00  0.00           C
ATOM   3941  C   GLY D  69      27.637   9.909  11.078  1.00  0.00           C
ATOM   3942  O   GLY D  69      27.285  11.064  11.261  1.00  0.00           O
ATOM   3943  HN  GLY D  69      29.693   7.600  10.635  1.00  0.00           H
ATOM   3944  HA2 GLY D  69      29.370   9.338  12.168  1.00  0.00           H
ATOM   3945  HA3 GLY D  69      29.709  10.469  10.835  1.00  0.00           H
ATOM   3946  N   THR D  70      26.767   8.898  10.842  1.00  0.00           N
ATOM   3947  CA  THR D  70      25.331   9.137  10.717  1.00  0.00           C
ATOM   3948  C   THR D  70      24.592   8.141  11.575  1.00  0.00           C
ATOM   3949  CB  THR D  70      24.934   8.949   9.229  1.00  0.00           C
ATOM   3950  OG1 THR D  70      25.506   7.705   8.783  1.00  0.00           O
ATOM   3951  CG2 THR D  70      25.437  10.127   8.352  1.00  0.00           C
ATOM   3952  HA  THR D  70      25.038  10.139  11.068  1.00  0.00           H
ATOM   3953  OT2 THR D  70      23.277   8.317  11.686  1.00  0.00           O
ATOM   3954  OT1 THR D  70      25.158   7.219  12.141  1.00  0.00           O
ATOM   3955  HB  THR D  70      23.835   8.893   9.161  1.00  0.00           H
ATOM   3956  HG1 THR D  70      25.281   7.494   7.882  1.00  0.00           H
ATOM   3957  HN  THR D  70      27.076   7.953  10.715  1.00  0.00           H
ATOM   3958 HG23 THR D  70      26.519  10.266   8.477  1.00  0.00           H
ATOM   3959 HG21 THR D  70      25.236   9.932   7.290  1.00  0.00           H
ATOM   3960 HG22 THR D  70      24.930  11.061   8.628  1.00  0.00           H
TER
ATOM   3961  N   ALA E   1      34.296  20.626   0.757  1.00  0.00           N
ATOM   3962  H3  ALA E   1      35.034  21.017   0.069  1.00  0.00           H
ATOM   3963  H1  ALA E   1      34.395  19.552   0.775  1.00  0.00           H
ATOM   3964  H2  ALA E   1      33.337  20.824   0.298  1.00  0.00           H
ATOM   3965  CA  ALA E   1      34.404  21.268   2.091  1.00  0.00           C
ATOM   3966  C   ALA E   1      35.775  21.108   2.709  1.00  0.00           C
ATOM   3967  O   ALA E   1      36.410  22.112   2.990  1.00  0.00           O
ATOM   3968  CB  ALA E   1      33.334  20.732   3.071  1.00  0.00           C
ATOM   3969  HA  ALA E   1      34.210  22.344   1.942  1.00  0.00           H
ATOM   3970  HB1 ALA E   1      33.318  21.335   3.987  1.00  0.00           H
ATOM   3971  HB2 ALA E   1      32.360  20.803   2.580  1.00  0.00           H
ATOM   3972  HB3 ALA E   1      33.502  19.684   3.349  1.00  0.00           H
ATOM   3973  N   VAL E   2      36.254  19.857   2.909  1.00  0.00           N
ATOM   3974  CA  VAL E   2      37.613  19.633   3.394  1.00  0.00           C
ATOM   3975  C   VAL E   2      38.624  20.108   2.369  1.00  0.00           C
ATOM   3976  O   VAL E   2      39.798  20.109   2.699  1.00  0.00           O
ATOM   3977  CB  VAL E   2      37.888  18.161   3.834  1.00  0.00           C
ATOM   3978  CG1 VAL E   2      37.016  17.757   5.055  1.00  0.00           C
ATOM   3979  CG2 VAL E   2      37.689  17.145   2.675  1.00  0.00           C
ATOM   3980  HA  VAL E   2      37.763  20.254   4.291  1.00  0.00           H
ATOM   3981  HB  VAL E   2      38.946  18.107   4.150  1.00  0.00           H
ATOM   3982  HN  VAL E   2      35.718  19.065   2.654  1.00  0.00           H
ATOM   3983 HG11 VAL E   2      37.227  16.716   5.342  1.00  0.00           H
ATOM   3984 HG12 VAL E   2      37.232  18.400   5.918  1.00  0.00           H
ATOM   3985 HG13 VAL E   2      35.945  17.846   4.824  1.00  0.00           H
ATOM   3986 HG21 VAL E   2      38.201  16.200   2.912  1.00  0.00           H
ATOM   3987 HG22 VAL E   2      36.628  16.915   2.504  1.00  0.00           H
ATOM   3988 HG23 VAL E   2      38.102  17.556   1.743  1.00  0.00           H
ATOM   3989  N   CYS E   3      38.204  20.534   1.149  1.00  0.00           N
ATOM   3990  CA  CYS E   3      39.094  21.239   0.227  1.00  0.00           C
ATOM   3991  C   CYS E   3      38.384  22.481  -0.273  1.00  0.00           C
ATOM   3992  O   CYS E   3      37.163  22.441  -0.276  1.00  0.00           O
ATOM   3993  CB  CYS E   3      39.387  20.284  -0.953  1.00  0.00           C
ATOM   3994  SG  CYS E   3      40.139  18.789  -0.259  1.00  0.00           S
ATOM   3995  HA  CYS E   3      40.030  21.527   0.726  1.00  0.00           H
ATOM   3996  HB2 CYS E   3      38.456  20.009  -1.472  1.00  0.00           H
ATOM   3997  HN  CYS E   3      37.274  20.391   0.820  1.00  0.00           H
ATOM   3998  HG1 CYS E   3      40.378  18.355  -1.134  1.00  0.00           H
ATOM   3999  HB3 CYS E   3      40.082  20.728  -1.675  1.00  0.00           H
ATOM   4000  N   PRO E   4      39.043  23.591  -0.698  1.00  0.00           N
ATOM   4001  CA  PRO E   4      38.290  24.750  -1.171  1.00  0.00           C
ATOM   4002  C   PRO E   4      37.718  24.498  -2.547  1.00  0.00           C
ATOM   4003  O   PRO E   4      37.839  23.389  -3.043  1.00  0.00           O
ATOM   4004  CB  PRO E   4      39.431  25.795  -1.212  1.00  0.00           C
ATOM   4005  CG  PRO E   4      40.659  24.942  -1.595  1.00  0.00           C
ATOM   4006  CD  PRO E   4      40.497  23.702  -0.682  1.00  0.00           C
ATOM   4007  HA  PRO E   4      37.492  25.049  -0.471  1.00  0.00           H
ATOM   4008  HD3 PRO E   4      40.841  23.924   0.341  1.00  0.00           H
ATOM   4009  HD2 PRO E   4      41.044  22.835  -1.072  1.00  0.00           H
ATOM   4010  HG3 PRO E   4      41.626  25.447  -1.479  1.00  0.00           H
ATOM   4011  HG2 PRO E   4      40.548  24.679  -2.657  1.00  0.00           H
ATOM   4012  HB2 PRO E   4      39.262  26.612  -1.926  1.00  0.00           H
ATOM   4013  HB3 PRO E   4      39.577  26.218  -0.204  1.00  0.00           H
ATOM   4014  N   THR E   5      37.084  25.515  -3.177  1.00  0.00           N
ATOM   4015  CA  THR E   5      36.505  25.321  -4.505  1.00  0.00           C
ATOM   4016  C   THR E   5      37.547  25.472  -5.588  1.00  0.00           C
ATOM   4017  O   THR E   5      38.608  26.019  -5.330  1.00  0.00           O
ATOM   4018  CB  THR E   5      35.434  26.411  -4.791  1.00  0.00           C
ATOM   4019  OG1 THR E   5      36.050  27.695  -4.591  1.00  0.00           O
ATOM   4020  CG2 THR E   5      34.195  26.240  -3.877  1.00  0.00           C
ATOM   4021  HA  THR E   5      36.035  24.325  -4.574  1.00  0.00           H
ATOM   4022  HB  THR E   5      35.095  26.332  -5.837  1.00  0.00           H
ATOM   4023  HG1 THR E   5      35.464  28.416  -4.794  1.00  0.00           H
ATOM   4024  HN  THR E   5      37.013  26.422  -2.760  1.00  0.00           H
ATOM   4025 HG23 THR E   5      34.492  26.268  -2.819  1.00  0.00           H
ATOM   4026 HG21 THR E   5      33.461  27.039  -4.058  1.00  0.00           H
ATOM   4027 HG22 THR E   5      33.725  25.270  -4.100  1.00  0.00           H
ATOM   4028  N   GLY E   6      37.221  25.021  -6.822  1.00  0.00           N
ATOM   4029  CA  GLY E   6      38.040  25.371  -7.975  1.00  0.00           C
ATOM   4030  C   GLY E   6      39.380  24.682  -7.958  1.00  0.00           C
ATOM   4031  O   GLY E   6      39.427  23.507  -8.288  1.00  0.00           O
ATOM   4032  HN  GLY E   6      36.378  24.500  -6.982  1.00  0.00           H
ATOM   4033  HA2 GLY E   6      37.532  25.075  -8.907  1.00  0.00           H
ATOM   4034  HA3 GLY E   6      38.152  26.467  -8.017  1.00  0.00           H
ATOM   4035  N   LEU E   7      40.479  25.391  -7.605  1.00  0.00           N
ATOM   4036  CA  LEU E   7      41.806  24.814  -7.806  1.00  0.00           C
ATOM   4037  C   LEU E   7      41.952  23.541  -7.002  1.00  0.00           C
ATOM   4038  O   LEU E   7      41.965  22.481  -7.607  1.00  0.00           O
ATOM   4039  CB  LEU E   7      42.939  25.845  -7.537  1.00  0.00           C
ATOM   4040  CG  LEU E   7      44.380  25.263  -7.653  1.00  0.00           C
ATOM   4041  CD1 LEU E   7      44.643  24.604  -9.035  1.00  0.00           C
ATOM   4042  CD2 LEU E   7      45.418  26.395  -7.416  1.00  0.00           C
ATOM   4043  HA  LEU E   7      41.861  24.558  -8.878  1.00  0.00           H
ATOM   4044  HB2 LEU E   7      42.829  26.675  -8.253  1.00  0.00           H
ATOM   4045  HN  LEU E   7      40.408  26.334  -7.276  1.00  0.00           H
ATOM   4046  HG  LEU E   7      44.520  24.496  -6.872  1.00  0.00           H
ATOM   4047  HB3 LEU E   7      42.813  26.266  -6.527  1.00  0.00           H
ATOM   4048 HD21 LEU E   7      46.440  25.985  -7.387  1.00  0.00           H
ATOM   4049 HD22 LEU E   7      45.366  27.140  -8.225  1.00  0.00           H
ATOM   4050 HD23 LEU E   7      45.225  26.910  -6.464  1.00  0.00           H
ATOM   4051 HD11 LEU E   7      45.699  24.311  -9.112  1.00  0.00           H
ATOM   4052 HD12 LEU E   7      44.036  23.697  -9.176  1.00  0.00           H
ATOM   4053 HD13 LEU E   7      44.417  25.311  -9.848  1.00  0.00           H
ATOM   4054  N   PHE E   8      42.058  23.614  -5.655  1.00  0.00           N
ATOM   4055  CA  PHE E   8      42.223  22.400  -4.857  1.00  0.00           C
ATOM   4056  C   PHE E   8      40.841  21.949  -4.453  1.00  0.00           C
ATOM   4057  O   PHE E   8      40.363  22.412  -3.434  1.00  0.00           O
ATOM   4058  CB  PHE E   8      43.133  22.676  -3.629  1.00  0.00           C
ATOM   4059  CG  PHE E   8      44.476  23.244  -4.104  1.00  0.00           C
ATOM   4060  CD1 PHE E   8      44.762  24.610  -4.005  1.00  0.00           C
ATOM   4061  CD2 PHE E   8      45.432  22.381  -4.645  1.00  0.00           C
ATOM   4062  CE1 PHE E   8      46.003  25.103  -4.418  1.00  0.00           C
ATOM   4063  CE2 PHE E   8      46.652  22.882  -5.105  1.00  0.00           C
ATOM   4064  CZ  PHE E   8      46.944  24.243  -4.990  1.00  0.00           C
ATOM   4065  HA  PHE E   8      42.723  21.605  -5.433  1.00  0.00           H
ATOM   4066  HB2 PHE E   8      42.666  23.393  -2.941  1.00  0.00           H
ATOM   4067  HN  PHE E   8      41.976  24.487  -5.172  1.00  0.00           H
ATOM   4068  HD2 PHE E   8      45.230  21.319  -4.707  1.00  0.00           H
ATOM   4069  HE2 PHE E   8      47.375  22.210  -5.549  1.00  0.00           H
ATOM   4070  HZ  PHE E   8      47.896  24.628  -5.342  1.00  0.00           H
ATOM   4071  HE1 PHE E   8      46.239  26.156  -4.294  1.00  0.00           H
ATOM   4072  HD1 PHE E   8      44.021  25.297  -3.607  1.00  0.00           H
ATOM   4073  HB3 PHE E   8      43.304  21.741  -3.073  1.00  0.00           H
ATOM   4074  N   SER E   9      40.166  21.069  -5.227  1.00  0.00           N
ATOM   4075  CA  SER E   9      38.803  20.665  -4.881  1.00  0.00           C
ATOM   4076  C   SER E   9      38.664  19.160  -4.871  1.00  0.00           C
ATOM   4077  O   SER E   9      37.685  18.660  -5.404  1.00  0.00           O
ATOM   4078  CB  SER E   9      37.862  21.362  -5.895  1.00  0.00           C
ATOM   4079  OG  SER E   9      38.213  20.920  -7.217  1.00  0.00           O
ATOM   4080  HA  SER E   9      38.506  20.981  -3.869  1.00  0.00           H
ATOM   4081  HB2 SER E   9      36.809  21.123  -5.671  1.00  0.00           H
ATOM   4082  HN  SER E   9      40.557  20.719  -6.077  1.00  0.00           H
ATOM   4083  HG1 SER E   9      37.682  21.329  -7.893  1.00  0.00           H
ATOM   4084  HB3 SER E   9      38.002  22.454  -5.816  1.00  0.00           H
ATOM   4085  N   ASN E  10      39.627  18.426  -4.260  1.00  0.00           N
ATOM   4086  CA  ASN E  10      39.544  16.964  -4.224  1.00  0.00           C
ATOM   4087  C   ASN E  10      40.371  16.410  -3.076  1.00  0.00           C
ATOM   4088  O   ASN E  10      41.580  16.423  -3.243  1.00  0.00           O
ATOM   4089  CB  ASN E  10      40.086  16.359  -5.547  1.00  0.00           C
ATOM   4090  CG  ASN E  10      39.281  16.817  -6.739  1.00  0.00           C
ATOM   4091  OD1 ASN E  10      38.327  16.144  -7.095  1.00  0.00           O
ATOM   4092  ND2 ASN E  10      39.625  17.959  -7.369  1.00  0.00           N
ATOM   4093  HA  ASN E  10      38.494  16.655  -4.150  1.00  0.00           H
ATOM   4094  HB2 ASN E  10      41.140  16.640  -5.690  1.00  0.00           H
ATOM   4095  HN  ASN E  10      40.426  18.870  -3.850  1.00  0.00           H
ATOM   4096  HB3 ASN E  10      40.041  15.260  -5.482  1.00  0.00           H
ATOM   4097 HD22 ASN E  10      39.099  18.275  -8.160  1.00  0.00           H
ATOM   4098 HD21 ASN E  10      40.399  18.505  -7.053  1.00  0.00           H
ATOM   4099  N   PRO E  11      39.856  15.926  -1.914  1.00  0.00           N
ATOM   4100  CA  PRO E  11      40.757  15.410  -0.890  1.00  0.00           C
ATOM   4101  C   PRO E  11      41.395  14.109  -1.310  1.00  0.00           C
ATOM   4102  O   PRO E  11      40.926  13.060  -0.901  1.00  0.00           O
ATOM   4103  CB  PRO E  11      39.790  15.263   0.311  1.00  0.00           C
ATOM   4104  CG  PRO E  11      38.405  15.058  -0.340  1.00  0.00           C
ATOM   4105  CD  PRO E  11      38.434  15.968  -1.589  1.00  0.00           C
ATOM   4106  HA  PRO E  11      41.554  16.125  -0.639  1.00  0.00           H
ATOM   4107  HD3 PRO E  11      38.132  16.997  -1.340  1.00  0.00           H
ATOM   4108  HD2 PRO E  11      37.752  15.557  -2.343  1.00  0.00           H
ATOM   4109  HG3 PRO E  11      37.563  15.289   0.332  1.00  0.00           H
ATOM   4110  HG2 PRO E  11      38.327  14.002  -0.652  1.00  0.00           H
ATOM   4111  HB2 PRO E  11      40.045  14.444   0.999  1.00  0.00           H
ATOM   4112  HB3 PRO E  11      39.798  16.200   0.884  1.00  0.00           H
ATOM   4113  N   LEU E  12      42.488  14.154  -2.107  1.00  0.00           N
ATOM   4114  CA  LEU E  12      43.246  12.934  -2.365  1.00  0.00           C
ATOM   4115  C   LEU E  12      44.194  12.764  -1.201  1.00  0.00           C
ATOM   4116  O   LEU E  12      44.727  13.773  -0.764  1.00  0.00           O
ATOM   4117  CB  LEU E  12      44.090  12.982  -3.666  1.00  0.00           C
ATOM   4118  CG  LEU E  12      43.285  13.208  -4.980  1.00  0.00           C
ATOM   4119  CD1 LEU E  12      44.294  13.340  -6.156  1.00  0.00           C
ATOM   4120  CD2 LEU E  12      42.297  12.047  -5.268  1.00  0.00           C
ATOM   4121  HA  LEU E  12      42.566  12.076  -2.427  1.00  0.00           H
ATOM   4122  HB2 LEU E  12      44.821  13.791  -3.554  1.00  0.00           H
ATOM   4123  HN  LEU E  12      42.856  15.025  -2.434  1.00  0.00           H
ATOM   4124  HG  LEU E  12      42.698  14.138  -4.902  1.00  0.00           H
ATOM   4125  HB3 LEU E  12      44.658  12.047  -3.760  1.00  0.00           H
ATOM   4126 HD21 LEU E  12      41.809  12.199  -6.239  1.00  0.00           H
ATOM   4127 HD22 LEU E  12      42.837  11.089  -5.299  1.00  0.00           H
ATOM   4128 HD23 LEU E  12      41.507  11.998  -4.507  1.00  0.00           H
ATOM   4129 HD11 LEU E  12      43.795  13.539  -7.113  1.00  0.00           H
ATOM   4130 HD12 LEU E  12      44.995  14.166  -5.964  1.00  0.00           H
ATOM   4131 HD13 LEU E  12      44.865  12.407  -6.266  1.00  0.00           H
ATOM   4132  N   CYS E  13      44.432  11.531  -0.691  1.00  0.00           N
ATOM   4133  CA  CYS E  13      45.436  11.360   0.360  1.00  0.00           C
ATOM   4134  C   CYS E  13      46.744  11.125  -0.344  1.00  0.00           C
ATOM   4135  O   CYS E  13      46.686  10.553  -1.421  1.00  0.00           O
ATOM   4136  CB  CYS E  13      45.172  10.150   1.292  1.00  0.00           C
ATOM   4137  SG  CYS E  13      43.411  10.160   1.747  1.00  0.00           S
ATOM   4138  HA  CYS E  13      45.475  12.259   0.992  1.00  0.00           H
ATOM   4139  HB2 CYS E  13      45.408   9.210   0.773  1.00  0.00           H
ATOM   4140  HN  CYS E  13      44.003  10.710  -1.074  1.00  0.00           H
ATOM   4141  HG1 CYS E  13      43.391   9.300   2.273  1.00  0.00           H
ATOM   4142  HB3 CYS E  13      45.795  10.206   2.200  1.00  0.00           H
ATOM   4143  N   CYS E  14      47.912  11.530   0.208  1.00  0.00           N
ATOM   4144  CA  CYS E  14      49.168  11.254  -0.490  1.00  0.00           C
ATOM   4145  C   CYS E  14      50.275  10.957   0.498  1.00  0.00           C
ATOM   4146  O   CYS E  14      50.173  11.394   1.633  1.00  0.00           O
ATOM   4147  CB  CYS E  14      49.531  12.406  -1.465  1.00  0.00           C
ATOM   4148  SG  CYS E  14      48.034  13.197  -2.159  1.00  0.00           S
ATOM   4149  HA  CYS E  14      49.039  10.327  -1.068  1.00  0.00           H
ATOM   4150  HB2 CYS E  14      50.135  13.151  -0.933  1.00  0.00           H
ATOM   4151  HN  CYS E  14      47.941  12.032   1.075  1.00  0.00           H
ATOM   4152  HG1 CYS E  14      48.484  13.905  -2.719  1.00  0.00           H
ATOM   4153  HB3 CYS E  14      50.119  12.033  -2.313  1.00  0.00           H
ATOM   4154  N   ALA E  15      51.324  10.200   0.095  1.00  0.00           N
ATOM   4155  CA  ALA E  15      52.329   9.755   1.060  1.00  0.00           C
ATOM   4156  C   ALA E  15      52.921  10.920   1.819  1.00  0.00           C
ATOM   4157  O   ALA E  15      52.936  10.888   3.040  1.00  0.00           O
ATOM   4158  CB  ALA E  15      53.472   8.958   0.375  1.00  0.00           C
ATOM   4159  HA  ALA E  15      51.844   9.076   1.778  1.00  0.00           H
ATOM   4160  HB1 ALA E  15      54.231   8.667   1.118  1.00  0.00           H
ATOM   4161  HB2 ALA E  15      53.068   8.044  -0.087  1.00  0.00           H
ATOM   4162  HB3 ALA E  15      53.958   9.561  -0.407  1.00  0.00           H
ATOM   4163  HN  ALA E  15      51.395   9.884  -0.853  1.00  0.00           H
ATOM   4164  N   THR E  16      53.416  11.949   1.100  1.00  0.00           N
ATOM   4165  CA  THR E  16      54.077  13.075   1.757  1.00  0.00           C
ATOM   4166  C   THR E  16      53.929  14.278   0.859  1.00  0.00           C
ATOM   4167  O   THR E  16      54.052  14.089  -0.341  1.00  0.00           O
ATOM   4168  CB  THR E  16      55.576  12.729   1.963  1.00  0.00           C
ATOM   4169  OG1 THR E  16      55.646  11.612   2.867  1.00  0.00           O
ATOM   4170  CG2 THR E  16      56.380  13.933   2.525  1.00  0.00           C
ATOM   4171  HA  THR E  16      53.611  13.284   2.733  1.00  0.00           H
ATOM   4172  HB  THR E  16      56.001  12.437   0.986  1.00  0.00           H
ATOM   4173  HG1 THR E  16      56.536  11.307   3.012  1.00  0.00           H
ATOM   4174  HN  THR E  16      53.378  11.938   0.098  1.00  0.00           H
ATOM   4175 HG23 THR E  16      55.948  14.267   3.479  1.00  0.00           H
ATOM   4176 HG21 THR E  16      57.427  13.643   2.698  1.00  0.00           H
ATOM   4177 HG22 THR E  16      56.373  14.776   1.818  1.00  0.00           H
ATOM   4178  N   ASN E  17      53.661  15.496   1.391  1.00  0.00           N
ATOM   4179  CA  ASN E  17      53.474  16.642   0.505  1.00  0.00           C
ATOM   4180  C   ASN E  17      54.830  17.264   0.250  1.00  0.00           C
ATOM   4181  O   ASN E  17      55.647  17.270   1.157  1.00  0.00           O
ATOM   4182  CB  ASN E  17      52.422  17.643   1.057  1.00  0.00           C
ATOM   4183  CG  ASN E  17      51.800  18.483  -0.043  1.00  0.00           C
ATOM   4184  OD1 ASN E  17      52.414  18.655  -1.085  1.00  0.00           O
ATOM   4185  ND2 ASN E  17      50.580  19.034   0.152  1.00  0.00           N
ATOM   4186  HA  ASN E  17      53.050  16.267  -0.440  1.00  0.00           H
ATOM   4187  HB2 ASN E  17      51.630  17.061   1.549  1.00  0.00           H
ATOM   4188  HN  ASN E  17      53.609  15.644   2.380  1.00  0.00           H
ATOM   4189  HB3 ASN E  17      52.876  18.276   1.831  1.00  0.00           H
ATOM   4190 HD22 ASN E  17      50.155  19.576  -0.576  1.00  0.00           H
ATOM   4191 HD21 ASN E  17      50.094  18.934   1.020  1.00  0.00           H
ATOM   4192  N   VAL E  18      55.089  17.777  -0.974  1.00  0.00           N
ATOM   4193  CA  VAL E  18      56.395  18.351  -1.303  1.00  0.00           C
ATOM   4194  C   VAL E  18      56.297  19.779  -0.828  1.00  0.00           C
ATOM   4195  O   VAL E  18      55.944  20.646  -1.613  1.00  0.00           O
ATOM   4196  CB  VAL E  18      56.693  18.209  -2.828  1.00  0.00           C
ATOM   4197  CG1 VAL E  18      57.949  18.979  -3.315  1.00  0.00           C
ATOM   4198  CG2 VAL E  18      56.778  16.714  -3.237  1.00  0.00           C
ATOM   4199  HA  VAL E  18      57.202  17.824  -0.768  1.00  0.00           H
ATOM   4200  HB  VAL E  18      55.856  18.648  -3.372  1.00  0.00           H
ATOM   4201  HN  VAL E  18      54.364  17.827  -1.659  1.00  0.00           H
ATOM   4202 HG11 VAL E  18      58.009  18.957  -4.415  1.00  0.00           H
ATOM   4203 HG12 VAL E  18      57.942  20.032  -2.997  1.00  0.00           H
ATOM   4204 HG13 VAL E  18      58.849  18.500  -2.923  1.00  0.00           H
ATOM   4205 HG21 VAL E  18      56.933  16.613  -4.323  1.00  0.00           H
ATOM   4206 HG22 VAL E  18      57.609  16.214  -2.717  1.00  0.00           H
ATOM   4207 HG23 VAL E  18      55.844  16.199  -2.975  1.00  0.00           H
ATOM   4208  N   LEU E  19      56.583  20.027   0.471  1.00  0.00           N
ATOM   4209  CA  LEU E  19      56.463  21.379   1.009  1.00  0.00           C
ATOM   4210  C   LEU E  19      55.076  21.913   0.741  1.00  0.00           C
ATOM   4211  O   LEU E  19      54.952  23.078   0.415  1.00  0.00           O
ATOM   4212  CB  LEU E  19      57.571  22.304   0.434  1.00  0.00           C
ATOM   4213  CG  LEU E  19      58.985  21.653   0.452  1.00  0.00           C
ATOM   4214  CD1 LEU E  19      60.031  22.605  -0.180  1.00  0.00           C
ATOM   4215  CD2 LEU E  19      59.448  21.217   1.868  1.00  0.00           C
ATOM   4216  HA  LEU E  19      56.560  21.367   2.106  1.00  0.00           H
ATOM   4217  HB2 LEU E  19      57.322  22.551  -0.611  1.00  0.00           H
ATOM   4218  HN  LEU E  19      56.864  19.292   1.092  1.00  0.00           H
ATOM   4219  HG  LEU E  19      58.945  20.758  -0.186  1.00  0.00           H
ATOM   4220  HB3 LEU E  19      57.572  23.244   1.003  1.00  0.00           H
ATOM   4221 HD21 LEU E  19      59.409  22.065   2.569  1.00  0.00           H
ATOM   4222 HD22 LEU E  19      60.478  20.829   1.838  1.00  0.00           H
ATOM   4223 HD23 LEU E  19      58.809  20.410   2.245  1.00  0.00           H
ATOM   4224 HD11 LEU E  19      61.020  22.142  -0.207  1.00  0.00           H
ATOM   4225 HD12 LEU E  19      59.745  22.830  -1.213  1.00  0.00           H
ATOM   4226 HD13 LEU E  19      60.116  23.538   0.390  1.00  0.00           H
ATOM   4227  N   ASP E  20      54.023  21.075   0.852  1.00  0.00           N
ATOM   4228  CA  ASP E  20      52.650  21.519   0.588  1.00  0.00           C
ATOM   4229  C   ASP E  20      52.306  21.621  -0.888  1.00  0.00           C
ATOM   4230  O   ASP E  20      51.124  21.541  -1.183  1.00  0.00           O
ATOM   4231  CB  ASP E  20      52.231  22.841   1.293  1.00  0.00           C
ATOM   4232  CG  ASP E  20      52.854  22.926   2.663  1.00  0.00           C
ATOM   4233  OD1 ASP E  20      52.840  21.893   3.384  1.00  0.00           O
ATOM   4234  OD2 ASP E  20      53.364  24.020   3.028  1.00  0.00           O
ATOM   4235  HA  ASP E  20      51.991  20.779   1.063  1.00  0.00           H
ATOM   4236  HB2 ASP E  20      52.508  23.703   0.673  1.00  0.00           H
ATOM   4237  HN  ASP E  20      54.175  20.119   1.106  1.00  0.00           H
ATOM   4238  HB3 ASP E  20      51.135  22.889   1.411  1.00  0.00           H
ATOM   4239  N   LEU E  21      53.259  21.825  -1.834  1.00  0.00           N
ATOM   4240  CA  LEU E  21      52.874  22.192  -3.203  1.00  0.00           C
ATOM   4241  C   LEU E  21      52.459  20.964  -3.988  1.00  0.00           C
ATOM   4242  O   LEU E  21      51.305  20.882  -4.368  1.00  0.00           O
ATOM   4243  CB  LEU E  21      53.974  23.003  -3.974  1.00  0.00           C
ATOM   4244  CG  LEU E  21      53.479  24.338  -4.615  1.00  0.00           C
ATOM   4245  CD1 LEU E  21      54.677  25.131  -5.214  1.00  0.00           C
ATOM   4246  CD2 LEU E  21      52.414  24.103  -5.718  1.00  0.00           C
ATOM   4247  HA  LEU E  21      52.000  22.857  -3.104  1.00  0.00           H
ATOM   4248  HB2 LEU E  21      54.792  23.255  -3.285  1.00  0.00           H
ATOM   4249  HN  LEU E  21      54.231  21.764  -1.618  1.00  0.00           H
ATOM   4250  HG  LEU E  21      53.004  24.959  -3.838  1.00  0.00           H
ATOM   4251  HB3 LEU E  21      54.421  22.398  -4.775  1.00  0.00           H
ATOM   4252 HD21 LEU E  21      52.079  25.065  -6.136  1.00  0.00           H
ATOM   4253 HD22 LEU E  21      52.840  23.502  -6.532  1.00  0.00           H
ATOM   4254 HD23 LEU E  21      51.533  23.588  -5.309  1.00  0.00           H
ATOM   4255 HD11 LEU E  21      54.337  26.099  -5.613  1.00  0.00           H
ATOM   4256 HD12 LEU E  21      55.447  25.327  -4.451  1.00  0.00           H
ATOM   4257 HD13 LEU E  21      55.141  24.559  -6.032  1.00  0.00           H
ATOM   4258  N   ILE E  22      53.379  20.011  -4.260  1.00  0.00           N
ATOM   4259  CA  ILE E  22      53.071  18.840  -5.097  1.00  0.00           C
ATOM   4260  C   ILE E  22      52.891  17.620  -4.213  1.00  0.00           C
ATOM   4261  O   ILE E  22      53.588  17.553  -3.217  1.00  0.00           O
ATOM   4262  CB  ILE E  22      54.207  18.577  -6.138  1.00  0.00           C
ATOM   4263  CG1 ILE E  22      54.719  19.873  -6.842  1.00  0.00           C
ATOM   4264  CG2 ILE E  22      53.809  17.496  -7.182  1.00  0.00           C
ATOM   4265  HA  ILE E  22      52.141  19.009  -5.659  1.00  0.00           H
ATOM   4266  HB  ILE E  22      55.073  18.167  -5.591  1.00  0.00           H
ATOM   4267  CD  ILE E  22      53.614  20.700  -7.551  1.00  0.00           C
ATOM   4268  HD3 ILE E  22      52.847  21.020  -6.833  1.00  0.00           H
ATOM   4269  HD2 ILE E  22      53.133  20.123  -8.354  1.00  0.00           H
ATOM   4270  HD1 ILE E  22      54.057  21.602  -8.001  1.00  0.00           H
ATOM   4271  HN  ILE E  22      54.293  20.116  -3.881  1.00  0.00           H
ATOM   4272 HG12 ILE E  22      55.218  20.520  -6.105  1.00  0.00           H
ATOM   4273 HG13 ILE E  22      55.482  19.602  -7.589  1.00  0.00           H
ATOM   4274 HG21 ILE E  22      54.648  17.288  -7.864  1.00  0.00           H
ATOM   4275 HG22 ILE E  22      53.549  16.556  -6.678  1.00  0.00           H
ATOM   4276 HG23 ILE E  22      52.948  17.813  -7.785  1.00  0.00           H
ATOM   4277  N   GLY E  23      52.000  16.644  -4.520  1.00  0.00           N
ATOM   4278  CA  GLY E  23      51.865  15.451  -3.675  1.00  0.00           C
ATOM   4279  C   GLY E  23      52.676  14.290  -4.202  1.00  0.00           C
ATOM   4280  O   GLY E  23      53.216  14.411  -5.290  1.00  0.00           O
ATOM   4281  HN  GLY E  23      51.436  16.702  -5.344  1.00  0.00           H
ATOM   4282  HA2 GLY E  23      52.151  15.656  -2.633  1.00  0.00           H
ATOM   4283  HA3 GLY E  23      50.815  15.122  -3.660  1.00  0.00           H
ATOM   4284  N   VAL E  24      52.760  13.161  -3.451  1.00  0.00           N
ATOM   4285  CA  VAL E  24      53.483  11.973  -3.920  1.00  0.00           C
ATOM   4286  C   VAL E  24      52.620  10.749  -3.688  1.00  0.00           C
ATOM   4287  O   VAL E  24      52.062  10.656  -2.607  1.00  0.00           O
ATOM   4288  CB  VAL E  24      54.822  11.803  -3.150  1.00  0.00           C
ATOM   4289  CG1 VAL E  24      55.620  10.574  -3.670  1.00  0.00           C
ATOM   4290  CG2 VAL E  24      55.677  13.093  -3.258  1.00  0.00           C
ATOM   4291  HA  VAL E  24      53.709  12.058  -4.995  1.00  0.00           H
ATOM   4292  HB  VAL E  24      54.598  11.639  -2.082  1.00  0.00           H
ATOM   4293  HN  VAL E  24      52.341  13.121  -2.542  1.00  0.00           H
ATOM   4294 HG11 VAL E  24      56.568  10.473  -3.119  1.00  0.00           H
ATOM   4295 HG12 VAL E  24      55.046   9.645  -3.532  1.00  0.00           H
ATOM   4296 HG13 VAL E  24      55.849  10.691  -4.740  1.00  0.00           H
ATOM   4297 HG21 VAL E  24      56.629  12.978  -2.718  1.00  0.00           H
ATOM   4298 HG22 VAL E  24      55.893  13.330  -4.311  1.00  0.00           H
ATOM   4299 HG23 VAL E  24      55.131  13.936  -2.811  1.00  0.00           H
ATOM   4300  N   ASP E  25      52.496   9.810  -4.657  1.00  0.00           N
ATOM   4301  CA  ASP E  25      51.593   8.669  -4.496  1.00  0.00           C
ATOM   4302  C   ASP E  25      50.233   9.164  -4.062  1.00  0.00           C
ATOM   4303  O   ASP E  25      49.865   8.927  -2.924  1.00  0.00           O
ATOM   4304  CB  ASP E  25      52.205   7.640  -3.506  1.00  0.00           C
ATOM   4305  CG  ASP E  25      51.273   6.488  -3.223  1.00  0.00           C
ATOM   4306  OD1 ASP E  25      50.419   6.164  -4.094  1.00  0.00           O
ATOM   4307  OD2 ASP E  25      51.385   5.891  -2.117  1.00  0.00           O
ATOM   4308  HA  ASP E  25      51.457   8.158  -5.465  1.00  0.00           H
ATOM   4309  HB2 ASP E  25      53.142   7.245  -3.927  1.00  0.00           H
ATOM   4310  HN  ASP E  25      53.026   9.868  -5.504  1.00  0.00           H
ATOM   4311  HB3 ASP E  25      52.446   8.141  -2.558  1.00  0.00           H
ATOM   4312  N   CYS E  26      49.483   9.856  -4.953  1.00  0.00           N
ATOM   4313  CA  CYS E  26      48.171  10.385  -4.571  1.00  0.00           C
ATOM   4314  C   CYS E  26      47.117   9.297  -4.653  1.00  0.00           C
ATOM   4315  O   CYS E  26      47.294   8.394  -5.454  1.00  0.00           O
ATOM   4316  CB  CYS E  26      47.795  11.626  -5.421  1.00  0.00           C
ATOM   4317  SG  CYS E  26      49.192  12.805  -5.409  1.00  0.00           S
ATOM   4318  HA  CYS E  26      48.237  10.729  -3.530  1.00  0.00           H
ATOM   4319  HB2 CYS E  26      47.586  11.329  -6.459  1.00  0.00           H
ATOM   4320  HN  CYS E  26      49.805  10.005  -5.889  1.00  0.00           H
ATOM   4321  HG1 CYS E  26      48.776  13.532  -5.969  1.00  0.00           H
ATOM   4322  HB3 CYS E  26      46.908  12.117  -4.997  1.00  0.00           H
ATOM   4323  N   LYS E  27      46.047   9.347  -3.816  1.00  0.00           N
ATOM   4324  CA  LYS E  27      45.120   8.216  -3.664  1.00  0.00           C
ATOM   4325  C   LYS E  27      43.691   8.716  -3.504  1.00  0.00           C
ATOM   4326  O   LYS E  27      43.549   9.857  -3.099  1.00  0.00           O
ATOM   4327  CB  LYS E  27      45.563   7.434  -2.394  1.00  0.00           C
ATOM   4328  CG  LYS E  27      47.036   6.931  -2.451  1.00  0.00           C
ATOM   4329  CD  LYS E  27      47.587   6.423  -1.087  1.00  0.00           C
ATOM   4330  CE  LYS E  27      47.067   5.043  -0.610  1.00  0.00           C
ATOM   4331  NZ  LYS E  27      47.509   4.729   0.769  1.00  0.00           N
ATOM   4332  HA  LYS E  27      45.159   7.544  -4.536  1.00  0.00           H
ATOM   4333  HB2 LYS E  27      45.486   8.134  -1.551  1.00  0.00           H
ATOM   4334  HN  LYS E  27      45.931  10.115  -3.184  1.00  0.00           H
ATOM   4335  HG2 LYS E  27      47.168   6.176  -3.241  1.00  0.00           H
ATOM   4336  HB3 LYS E  27      44.872   6.597  -2.219  1.00  0.00           H
ATOM   4337  HD2 LYS E  27      48.683   6.334  -1.168  1.00  0.00           H
ATOM   4338  HG3 LYS E  27      47.671   7.788  -2.705  1.00  0.00           H
ATOM   4339  HE2 LYS E  27      45.970   5.037  -0.632  1.00  0.00           H
ATOM   4340  HD3 LYS E  27      47.346   7.174  -0.321  1.00  0.00           H
ATOM   4341  HZ1 LYS E  27      47.187   3.741   1.072  1.00  0.00           H
ATOM   4342  HZ2 LYS E  27      48.585   4.758   0.866  1.00  0.00           H
ATOM   4343  HZ3 LYS E  27      47.095   5.416   1.494  1.00  0.00           H
ATOM   4344  HE3 LYS E  27      47.439   4.263  -1.296  1.00  0.00           H
ATOM   4345  N   THR E  28      42.631   7.919  -3.807  1.00  0.00           N
ATOM   4346  CA  THR E  28      41.246   8.426  -3.816  1.00  0.00           C
ATOM   4347  C   THR E  28      40.404   7.872  -2.675  1.00  0.00           C
ATOM   4348  O   THR E  28      40.207   6.666  -2.689  1.00  0.00           O
ATOM   4349  CB  THR E  28      40.580   7.969  -5.146  1.00  0.00           C
ATOM   4350  OG1 THR E  28      40.813   6.555  -5.288  1.00  0.00           O
ATOM   4351  CG2 THR E  28      41.160   8.735  -6.365  1.00  0.00           C
ATOM   4352  HA  THR E  28      41.219   9.524  -3.834  1.00  0.00           H
ATOM   4353  HB  THR E  28      39.492   8.162  -5.100  1.00  0.00           H
ATOM   4354  HG1 THR E  28      40.405   6.185  -6.064  1.00  0.00           H
ATOM   4355  HN  THR E  28      42.774   6.962  -4.070  1.00  0.00           H
ATOM   4356 HG23 THR E  28      42.256   8.668  -6.359  1.00  0.00           H
ATOM   4357 HG21 THR E  28      40.780   8.308  -7.306  1.00  0.00           H
ATOM   4358 HG22 THR E  28      40.870   9.795  -6.334  1.00  0.00           H
ATOM   4359  N   PRO E  29      39.884   8.645  -1.680  1.00  0.00           N
ATOM   4360  CA  PRO E  29      39.034   8.068  -0.642  1.00  0.00           C
ATOM   4361  C   PRO E  29      37.872   7.186  -1.029  1.00  0.00           C
ATOM   4362  O   PRO E  29      37.627   6.962  -2.204  1.00  0.00           O
ATOM   4363  CB  PRO E  29      38.523   9.352   0.053  1.00  0.00           C
ATOM   4364  CG  PRO E  29      39.700  10.335  -0.095  1.00  0.00           C
ATOM   4365  CD  PRO E  29      40.217  10.056  -1.529  1.00  0.00           C
ATOM   4366  HA  PRO E  29      39.672   7.493   0.040  1.00  0.00           H
ATOM   4367  HD3 PRO E  29      41.299  10.245  -1.580  1.00  0.00           H
ATOM   4368  HD2 PRO E  29      39.673  10.666  -2.267  1.00  0.00           H
ATOM   4369  HG3 PRO E  29      40.477  10.075   0.644  1.00  0.00           H
ATOM   4370  HG2 PRO E  29      39.384  11.376   0.074  1.00  0.00           H
ATOM   4371  HB2 PRO E  29      37.659   9.752  -0.500  1.00  0.00           H
ATOM   4372  HB3 PRO E  29      38.235   9.195   1.104  1.00  0.00           H
ATOM   4373  N   THR E  30      37.167   6.678   0.012  1.00  0.00           N
ATOM   4374  CA  THR E  30      36.113   5.683  -0.172  1.00  0.00           C
ATOM   4375  C   THR E  30      35.112   5.805   0.955  1.00  0.00           C
ATOM   4376  O   THR E  30      33.999   6.243   0.718  1.00  0.00           O
ATOM   4377  CB  THR E  30      36.794   4.300  -0.070  1.00  0.00           C
ATOM   4378  OG1 THR E  30      37.620   4.405   1.104  1.00  0.00           O
ATOM   4379  CG2 THR E  30      37.631   3.998  -1.337  1.00  0.00           C
ATOM   4380  HA  THR E  30      35.593   5.801  -1.136  1.00  0.00           H
ATOM   4381  HB  THR E  30      36.027   3.515   0.051  1.00  0.00           H
ATOM   4382  HG1 THR E  30      38.142   3.635   1.282  1.00  0.00           H
ATOM   4383  HN  THR E  30      37.420   6.900   0.956  1.00  0.00           H
ATOM   4384 HG23 THR E  30      38.532   4.627  -1.377  1.00  0.00           H
ATOM   4385 HG21 THR E  30      37.934   2.942  -1.344  1.00  0.00           H
ATOM   4386 HG22 THR E  30      37.021   4.194  -2.228  1.00  0.00           H
ATOM   4387  N   ILE E  31      35.487   5.446   2.206  1.00  0.00           N
ATOM   4388  CA  ILE E  31      34.631   5.803   3.326  1.00  0.00           C
ATOM   4389  C   ILE E  31      34.728   7.308   3.365  1.00  0.00           C
ATOM   4390  O   ILE E  31      35.767   7.840   3.004  1.00  0.00           O
ATOM   4391  CB  ILE E  31      34.955   5.116   4.687  1.00  0.00           C
ATOM   4392  CG1 ILE E  31      36.349   5.526   5.252  1.00  0.00           C
ATOM   4393  CG2 ILE E  31      34.805   3.574   4.546  1.00  0.00           C
ATOM   4394  HA  ILE E  31      33.594   5.525   3.066  1.00  0.00           H
ATOM   4395  HB  ILE E  31      34.190   5.461   5.401  1.00  0.00           H
ATOM   4396  CD  ILE E  31      36.592   5.049   6.709  1.00  0.00           C
ATOM   4397  HD3 ILE E  31      36.655   3.953   6.769  1.00  0.00           H
ATOM   4398  HD2 ILE E  31      35.781   5.398   7.368  1.00  0.00           H
ATOM   4399  HD1 ILE E  31      37.543   5.461   7.081  1.00  0.00           H
ATOM   4400  HN  ILE E  31      36.391   5.067   2.397  1.00  0.00           H
ATOM   4401 HG12 ILE E  31      37.147   5.113   4.618  1.00  0.00           H
ATOM   4402 HG13 ILE E  31      36.438   6.625   5.251  1.00  0.00           H
ATOM   4403 HG21 ILE E  31      34.834   3.083   5.529  1.00  0.00           H
ATOM   4404 HG22 ILE E  31      33.839   3.319   4.083  1.00  0.00           H
ATOM   4405 HG23 ILE E  31      35.609   3.160   3.919  1.00  0.00           H
ATOM   4406  N   ALA E  32      33.650   8.020   3.748  1.00  0.00           N
ATOM   4407  CA  ALA E  32      33.647   9.463   3.535  1.00  0.00           C
ATOM   4408  C   ALA E  32      34.705  10.169   4.352  1.00  0.00           C
ATOM   4409  O   ALA E  32      35.237   9.575   5.276  1.00  0.00           O
ATOM   4410  CB  ALA E  32      32.243  10.034   3.830  1.00  0.00           C
ATOM   4411  HA  ALA E  32      33.859   9.646   2.467  1.00  0.00           H
ATOM   4412  HB1 ALA E  32      32.237  11.114   3.662  1.00  0.00           H
ATOM   4413  HB2 ALA E  32      31.500   9.557   3.174  1.00  0.00           H
ATOM   4414  HB3 ALA E  32      31.962   9.846   4.872  1.00  0.00           H
ATOM   4415  HN  ALA E  32      32.826   7.569   4.096  1.00  0.00           H
ATOM   4416  N   VAL E  33      35.005  11.444   4.000  1.00  0.00           N
ATOM   4417  CA  VAL E  33      36.002  12.239   4.719  1.00  0.00           C
ATOM   4418  C   VAL E  33      35.280  13.482   5.193  1.00  0.00           C
ATOM   4419  O   VAL E  33      35.656  14.596   4.871  1.00  0.00           O
ATOM   4420  CB  VAL E  33      37.264  12.439   3.828  1.00  0.00           C
ATOM   4421  CG1 VAL E  33      37.931  11.060   3.572  1.00  0.00           C
ATOM   4422  CG2 VAL E  33      36.997  13.132   2.464  1.00  0.00           C
ATOM   4423  HA  VAL E  33      36.336  11.739   5.644  1.00  0.00           H
ATOM   4424  HB  VAL E  33      37.970  13.077   4.381  1.00  0.00           H
ATOM   4425  HN  VAL E  33      34.533  11.885   3.235  1.00  0.00           H
ATOM   4426 HG11 VAL E  33      38.850  11.175   2.977  1.00  0.00           H
ATOM   4427 HG12 VAL E  33      38.188  10.578   4.526  1.00  0.00           H
ATOM   4428 HG13 VAL E  33      37.241  10.399   3.027  1.00  0.00           H
ATOM   4429 HG21 VAL E  33      37.949  13.252   1.927  1.00  0.00           H
ATOM   4430 HG22 VAL E  33      36.322  12.544   1.826  1.00  0.00           H
ATOM   4431 HG23 VAL E  33      36.570  14.131   2.613  1.00  0.00           H
ATOM   4432  N   ASP E  34      34.198  13.241   5.969  1.00  0.00           N
ATOM   4433  CA  ASP E  34      33.233  14.282   6.327  1.00  0.00           C
ATOM   4434  C   ASP E  34      33.817  15.603   6.787  1.00  0.00           C
ATOM   4435  O   ASP E  34      33.263  16.632   6.433  1.00  0.00           O
ATOM   4436  CB  ASP E  34      32.314  13.767   7.470  1.00  0.00           C
ATOM   4437  CG  ASP E  34      31.600  12.478   7.147  1.00  0.00           C
ATOM   4438  OD1 ASP E  34      32.307  11.487   6.820  1.00  0.00           O
ATOM   4439  OD2 ASP E  34      30.344  12.428   7.225  1.00  0.00           O
ATOM   4440  HA  ASP E  34      32.602  14.472   5.446  1.00  0.00           H
ATOM   4441  HB2 ASP E  34      32.929  13.574   8.360  1.00  0.00           H
ATOM   4442  HN  ASP E  34      33.986  12.297   6.231  1.00  0.00           H
ATOM   4443  HB3 ASP E  34      31.583  14.553   7.711  1.00  0.00           H
ATOM   4444  N   THR E  35      34.901  15.596   7.596  1.00  0.00           N
ATOM   4445  CA  THR E  35      35.390  16.822   8.233  1.00  0.00           C
ATOM   4446  C   THR E  35      36.893  16.741   8.335  1.00  0.00           C
ATOM   4447  O   THR E  35      37.423  15.726   7.918  1.00  0.00           O
ATOM   4448  CB  THR E  35      34.792  16.964   9.663  1.00  0.00           C
ATOM   4449  OG1 THR E  35      35.401  16.000  10.541  1.00  0.00           O
ATOM   4450  CG2 THR E  35      33.256  16.764   9.672  1.00  0.00           C
ATOM   4451  HA  THR E  35      35.139  17.708   7.628  1.00  0.00           H
ATOM   4452  HB  THR E  35      35.018  17.977  10.036  1.00  0.00           H
ATOM   4453  HG1 THR E  35      35.077  16.074  11.434  1.00  0.00           H
ATOM   4454  HN  THR E  35      35.363  14.738   7.811  1.00  0.00           H
ATOM   4455 HG23 THR E  35      33.013  15.704   9.529  1.00  0.00           H
ATOM   4456 HG21 THR E  35      32.834  17.084  10.638  1.00  0.00           H
ATOM   4457 HG22 THR E  35      32.781  17.340   8.868  1.00  0.00           H
ATOM   4458  N   GLY E  36      37.615  17.746   8.877  1.00  0.00           N
ATOM   4459  CA  GLY E  36      39.062  17.599   8.999  1.00  0.00           C
ATOM   4460  C   GLY E  36      39.369  16.469   9.953  1.00  0.00           C
ATOM   4461  O   GLY E  36      40.195  15.627   9.640  1.00  0.00           O
ATOM   4462  HN  GLY E  36      37.188  18.578   9.233  1.00  0.00           H
ATOM   4463  HA2 GLY E  36      39.500  17.407   8.007  1.00  0.00           H
ATOM   4464  HA3 GLY E  36      39.517  18.522   9.391  1.00  0.00           H
ATOM   4465  N   ALA E  37      38.715  16.437  11.135  1.00  0.00           N
ATOM   4466  CA  ALA E  37      39.008  15.380  12.102  1.00  0.00           C
ATOM   4467  C   ALA E  37      38.694  14.017  11.526  1.00  0.00           C
ATOM   4468  O   ALA E  37      39.508  13.118  11.659  1.00  0.00           O
ATOM   4469  CB  ALA E  37      38.189  15.560  13.408  1.00  0.00           C
ATOM   4470  HA  ALA E  37      40.080  15.433  12.359  1.00  0.00           H
ATOM   4471  HB1 ALA E  37      38.438  14.763  14.127  1.00  0.00           H
ATOM   4472  HB2 ALA E  37      38.423  16.532  13.868  1.00  0.00           H
ATOM   4473  HB3 ALA E  37      37.111  15.520  13.197  1.00  0.00           H
ATOM   4474  HN  ALA E  37      38.039  17.137  11.371  1.00  0.00           H
ATOM   4475  N   ILE E  38      37.514  13.840  10.889  1.00  0.00           N
ATOM   4476  CA  ILE E  38      37.155  12.530  10.342  1.00  0.00           C
ATOM   4477  C   ILE E  38      38.009  12.245   9.123  1.00  0.00           C
ATOM   4478  O   ILE E  38      38.318  11.087   8.896  1.00  0.00           O
ATOM   4479  CB  ILE E  38      35.616  12.408  10.103  1.00  0.00           C
ATOM   4480  CG1 ILE E  38      34.874  12.376  11.476  1.00  0.00           C
ATOM   4481  CG2 ILE E  38      35.271  11.173   9.222  1.00  0.00           C
ATOM   4482  HA  ILE E  38      37.408  11.765  11.093  1.00  0.00           H
ATOM   4483  HB  ILE E  38      35.278  13.299   9.561  1.00  0.00           H
ATOM   4484  CD  ILE E  38      33.335  12.566  11.380  1.00  0.00           C
ATOM   4485  HD3 ILE E  38      32.849  11.744  10.836  1.00  0.00           H
ATOM   4486  HD2 ILE E  38      33.098  13.516  10.880  1.00  0.00           H
ATOM   4487  HD1 ILE E  38      32.903  12.597  12.393  1.00  0.00           H
ATOM   4488  HN  ILE E  38      36.891  14.611  10.754  1.00  0.00           H
ATOM   4489 HG12 ILE E  38      35.086  11.423  11.987  1.00  0.00           H
ATOM   4490 HG13 ILE E  38      35.260  13.192  12.112  1.00  0.00           H
ATOM   4491 HG21 ILE E  38      34.189  11.104   9.038  1.00  0.00           H
ATOM   4492 HG22 ILE E  38      35.757  11.245   8.237  1.00  0.00           H
ATOM   4493 HG23 ILE E  38      35.606  10.248   9.714  1.00  0.00           H
ATOM   4494  N   PHE E  39      38.426  13.260   8.332  1.00  0.00           N
ATOM   4495  CA  PHE E  39      39.342  13.000   7.217  1.00  0.00           C
ATOM   4496  C   PHE E  39      40.618  12.426   7.794  1.00  0.00           C
ATOM   4497  O   PHE E  39      41.149  11.472   7.249  1.00  0.00           O
ATOM   4498  CB  PHE E  39      39.627  14.305   6.416  1.00  0.00           C
ATOM   4499  CG  PHE E  39      40.462  14.220   5.125  1.00  0.00           C
ATOM   4500  CD1 PHE E  39      40.777  13.018   4.481  1.00  0.00           C
ATOM   4501  CD2 PHE E  39      40.913  15.421   4.559  1.00  0.00           C
ATOM   4502  CE1 PHE E  39      41.498  13.023   3.284  1.00  0.00           C
ATOM   4503  CE2 PHE E  39      41.673  15.428   3.386  1.00  0.00           C
ATOM   4504  CZ  PHE E  39      41.976  14.222   2.750  1.00  0.00           C
ATOM   4505  HA  PHE E  39      38.849  12.263   6.564  1.00  0.00           H
ATOM   4506  HB2 PHE E  39      38.668  14.728   6.090  1.00  0.00           H
ATOM   4507  HN  PHE E  39      38.151  14.200   8.522  1.00  0.00           H
ATOM   4508  HD2 PHE E  39      40.674  16.366   5.037  1.00  0.00           H
ATOM   4509  HE2 PHE E  39      42.028  16.366   2.970  1.00  0.00           H
ATOM   4510  HZ  PHE E  39      42.572  14.214   1.843  1.00  0.00           H
ATOM   4511  HE1 PHE E  39      41.684  12.091   2.764  1.00  0.00           H
ATOM   4512  HD1 PHE E  39      40.466  12.065   4.887  1.00  0.00           H
ATOM   4513  HB3 PHE E  39      40.116  15.025   7.090  1.00  0.00           H
ATOM   4514  N   GLN E  40      41.126  12.983   8.918  1.00  0.00           N
ATOM   4515  CA  GLN E  40      42.318  12.409   9.538  1.00  0.00           C
ATOM   4516  C   GLN E  40      42.011  11.021  10.057  1.00  0.00           C
ATOM   4517  O   GLN E  40      42.824  10.138   9.842  1.00  0.00           O
ATOM   4518  CB  GLN E  40      42.865  13.304  10.682  1.00  0.00           C
ATOM   4519  CG  GLN E  40      44.146  12.741  11.352  1.00  0.00           C
ATOM   4520  CD  GLN E  40      45.285  12.590  10.369  1.00  0.00           C
ATOM   4521  OE1 GLN E  40      46.036  13.537  10.190  1.00  0.00           O
ATOM   4522  NE2 GLN E  40      45.447  11.418   9.716  1.00  0.00           N
ATOM   4523  HA  GLN E  40      43.095  12.342   8.760  1.00  0.00           H
ATOM   4524  HB2 GLN E  40      43.099  14.294  10.264  1.00  0.00           H
ATOM   4525  HN  GLN E  40      40.687  13.770   9.355  1.00  0.00           H
ATOM   4526  HG2 GLN E  40      44.462  13.435  12.150  1.00  0.00           H
ATOM   4527  HB3 GLN E  40      42.087  13.433  11.452  1.00  0.00           H
ATOM   4528  HG3 GLN E  40      43.926  11.776  11.834  1.00  0.00           H
ATOM   4529 HE22 GLN E  40      46.215  11.298   9.087  1.00  0.00           H
ATOM   4530 HE21 GLN E  40      44.817  10.655   9.852  1.00  0.00           H
ATOM   4531  N   ALA E  41      40.861  10.792  10.732  1.00  0.00           N
ATOM   4532  CA  ALA E  41      40.570   9.450  11.240  1.00  0.00           C
ATOM   4533  C   ALA E  41      40.606   8.463  10.094  1.00  0.00           C
ATOM   4534  O   ALA E  41      41.254   7.434  10.205  1.00  0.00           O
ATOM   4535  CB  ALA E  41      39.191   9.356  11.944  1.00  0.00           C
ATOM   4536  HA  ALA E  41      41.345   9.197  11.982  1.00  0.00           H
ATOM   4537  HB1 ALA E  41      39.056   8.352  12.375  1.00  0.00           H
ATOM   4538  HB2 ALA E  41      39.126  10.099  12.754  1.00  0.00           H
ATOM   4539  HB3 ALA E  41      38.374   9.536  11.231  1.00  0.00           H
ATOM   4540  HN  ALA E  41      40.205  11.528  10.900  1.00  0.00           H
ATOM   4541  N   HIS E  42      39.917   8.784   8.976  1.00  0.00           N
ATOM   4542  CA  HIS E  42      39.984   7.936   7.787  1.00  0.00           C
ATOM   4543  C   HIS E  42      41.427   7.723   7.387  1.00  0.00           C
ATOM   4544  O   HIS E  42      41.780   6.609   7.033  1.00  0.00           O
ATOM   4545  CB  HIS E  42      39.223   8.598   6.608  1.00  0.00           C
ATOM   4546  CG  HIS E  42      39.511   7.897   5.311  1.00  0.00           C
ATOM   4547  ND1 HIS E  42      39.279   6.523   4.967  1.00  0.00           N
ATOM   4548  CD2 HIS E  42      40.054   8.385   4.180  1.00  0.00           C
ATOM   4549  CE1 HIS E  42      39.649   6.318   3.786  1.00  0.00           C
ATOM   4550  NE2 HIS E  42      40.116   7.423   3.291  1.00  0.00           N
ATOM   4551  HA  HIS E  42      39.520   6.962   8.013  1.00  0.00           H
ATOM   4552  HB2 HIS E  42      38.137   8.588   6.797  1.00  0.00           H
ATOM   4553  HN  HIS E  42      39.378   9.624   8.938  1.00  0.00           H
ATOM   4554  HD2 HIS E  42      40.387   9.409   4.019  1.00  0.00           H
ATOM   4555  HE2 HIS E  42      40.485   7.536   2.340  1.00  0.00           H
ATOM   4556  HE1 HIS E  42      39.581   5.360   3.271  1.00  0.00           H
ATOM   4557  HB3 HIS E  42      39.543   9.645   6.502  1.00  0.00           H
ATOM   4558  N   CYS E  43      42.268   8.782   7.444  1.00  0.00           N
ATOM   4559  CA  CYS E  43      43.681   8.646   7.085  1.00  0.00           C
ATOM   4560  C   CYS E  43      44.565   8.365   8.283  1.00  0.00           C
ATOM   4561  O   CYS E  43      45.736   8.709   8.224  1.00  0.00           O
ATOM   4562  CB  CYS E  43      44.136   9.941   6.366  1.00  0.00           C
ATOM   4563  SG  CYS E  43      42.993  10.264   4.990  1.00  0.00           S
ATOM   4564  HA  CYS E  43      43.827   7.817   6.372  1.00  0.00           H
ATOM   4565  HB2 CYS E  43      44.085  10.784   7.068  1.00  0.00           H
ATOM   4566  HN  CYS E  43      41.945   9.678   7.752  1.00  0.00           H
ATOM   4567  HG1 CYS E  43      43.455  11.071   4.608  1.00  0.00           H
ATOM   4568  HB3 CYS E  43      45.162   9.851   5.975  1.00  0.00           H
ATOM   4569  N   ALA E  44      44.047   7.737   9.367  1.00  0.00           N
ATOM   4570  CA  ALA E  44      44.888   7.322  10.492  1.00  0.00           C
ATOM   4571  C   ALA E  44      44.763   5.818  10.553  1.00  0.00           C
ATOM   4572  O   ALA E  44      44.470   5.270  11.604  1.00  0.00           O
ATOM   4573  CB  ALA E  44      44.406   7.988  11.807  1.00  0.00           C
ATOM   4574  HA  ALA E  44      45.953   7.567  10.348  1.00  0.00           H
ATOM   4575  HB1 ALA E  44      45.034   7.669  12.654  1.00  0.00           H
ATOM   4576  HB2 ALA E  44      44.463   9.084  11.726  1.00  0.00           H
ATOM   4577  HB3 ALA E  44      43.364   7.704  12.015  1.00  0.00           H
ATOM   4578  HN  ALA E  44      43.081   7.483   9.412  1.00  0.00           H
ATOM   4579  N   SER E  45      44.960   5.149   9.394  1.00  0.00           N
ATOM   4580  CA  SER E  45      44.630   3.729   9.295  1.00  0.00           C
ATOM   4581  C   SER E  45      44.999   3.181   7.933  1.00  0.00           C
ATOM   4582  O   SER E  45      45.735   2.208   7.878  1.00  0.00           O
ATOM   4583  CB  SER E  45      43.103   3.527   9.485  1.00  0.00           C
ATOM   4584  OG  SER E  45      42.406   4.414   8.594  1.00  0.00           O
ATOM   4585  HA  SER E  45      45.175   3.169  10.074  1.00  0.00           H
ATOM   4586  HB2 SER E  45      42.841   2.477   9.274  1.00  0.00           H
ATOM   4587  HN  SER E  45      45.282   5.633   8.578  1.00  0.00           H
ATOM   4588  HG1 SER E  45      41.460   4.341   8.665  1.00  0.00           H
ATOM   4589  HB3 SER E  45      42.810   3.751  10.524  1.00  0.00           H
ATOM   4590  N   LYS E  46      44.491   3.789   6.831  1.00  0.00           N
ATOM   4591  CA  LYS E  46      44.765   3.268   5.492  1.00  0.00           C
ATOM   4592  C   LYS E  46      45.910   4.007   4.825  1.00  0.00           C
ATOM   4593  O   LYS E  46      45.905   4.125   3.609  1.00  0.00           O
ATOM   4594  CB  LYS E  46      43.465   3.284   4.636  1.00  0.00           C
ATOM   4595  CG  LYS E  46      42.190   2.765   5.366  1.00  0.00           C
ATOM   4596  CD  LYS E  46      42.334   1.333   5.951  1.00  0.00           C
ATOM   4597  CE  LYS E  46      41.115   0.909   6.822  1.00  0.00           C
ATOM   4598  NZ  LYS E  46      39.842   0.816   6.073  1.00  0.00           N
ATOM   4599  HA  LYS E  46      45.105   2.220   5.534  1.00  0.00           H
ATOM   4600  HB2 LYS E  46      43.265   4.329   4.352  1.00  0.00           H
ATOM   4601  HN  LYS E  46      43.924   4.612   6.904  1.00  0.00           H
ATOM   4602  HG2 LYS E  46      41.921   3.457   6.178  1.00  0.00           H
ATOM   4603  HB3 LYS E  46      43.629   2.696   3.718  1.00  0.00           H
ATOM   4604  HD2 LYS E  46      42.482   0.613   5.129  1.00  0.00           H
ATOM   4605  HG3 LYS E  46      41.362   2.778   4.637  1.00  0.00           H
ATOM   4606  HE2 LYS E  46      41.336  -0.078   7.261  1.00  0.00           H
ATOM   4607  HD3 LYS E  46      43.216   1.290   6.609  1.00  0.00           H
ATOM   4608  HZ1 LYS E  46      39.054   0.432   6.707  1.00  0.00           H
ATOM   4609  HZ2 LYS E  46      39.484   1.770   5.713  1.00  0.00           H
ATOM   4610  HZ3 LYS E  46      39.936   0.147   5.229  1.00  0.00           H
ATOM   4611  HE3 LYS E  46      40.993   1.623   7.654  1.00  0.00           H
ATOM   4612  N   GLY E  47      46.921   4.490   5.587  1.00  0.00           N
ATOM   4613  CA  GLY E  47      48.118   5.057   4.966  1.00  0.00           C
ATOM   4614  C   GLY E  47      47.945   6.475   4.470  1.00  0.00           C
ATOM   4615  O   GLY E  47      46.821   6.930   4.329  1.00  0.00           O
ATOM   4616  HN  GLY E  47      46.899   4.435   6.587  1.00  0.00           H
ATOM   4617  HA2 GLY E  47      48.942   5.038   5.699  1.00  0.00           H
ATOM   4618  HA3 GLY E  47      48.429   4.434   4.112  1.00  0.00           H
ATOM   4619  N   SER E  48      49.082   7.160   4.186  1.00  0.00           N
ATOM   4620  CA  SER E  48      49.061   8.503   3.597  1.00  0.00           C
ATOM   4621  C   SER E  48      48.382   9.564   4.433  1.00  0.00           C
ATOM   4622  O   SER E  48      47.708   9.235   5.397  1.00  0.00           O
ATOM   4623  CB  SER E  48      48.573   8.427   2.129  1.00  0.00           C
ATOM   4624  OG  SER E  48      49.634   7.809   1.380  1.00  0.00           O
ATOM   4625  HA  SER E  48      50.103   8.864   3.559  1.00  0.00           H
ATOM   4626  HB2 SER E  48      47.639   7.850   2.057  1.00  0.00           H
ATOM   4627  HN  SER E  48      49.978   6.726   4.321  1.00  0.00           H
ATOM   4628  HG1 SER E  48      49.515   7.861   0.440  1.00  0.00           H
ATOM   4629  HB3 SER E  48      48.375   9.431   1.733  1.00  0.00           H
ATOM   4630  N   LYS E  49      48.604  10.854   4.071  1.00  0.00           N
ATOM   4631  CA  LYS E  49      48.175  11.978   4.903  1.00  0.00           C
ATOM   4632  C   LYS E  49      46.963  12.648   4.291  1.00  0.00           C
ATOM   4633  O   LYS E  49      46.862  12.586   3.077  1.00  0.00           O
ATOM   4634  CB  LYS E  49      49.332  13.017   4.967  1.00  0.00           C
ATOM   4635  CG  LYS E  49      50.627  12.388   5.551  1.00  0.00           C
ATOM   4636  CD  LYS E  49      51.766  13.440   5.652  1.00  0.00           C
ATOM   4637  CE  LYS E  49      53.081  12.804   6.180  1.00  0.00           C
ATOM   4638  NZ  LYS E  49      54.143  13.823   6.344  1.00  0.00           N
ATOM   4639  HA  LYS E  49      47.974  11.625   5.925  1.00  0.00           H
ATOM   4640  HB2 LYS E  49      49.540  13.388   3.949  1.00  0.00           H
ATOM   4641  HN  LYS E  49      49.111  11.079   3.238  1.00  0.00           H
ATOM   4642  HG2 LYS E  49      50.415  11.983   6.554  1.00  0.00           H
ATOM   4643  HB3 LYS E  49      49.039  13.882   5.581  1.00  0.00           H
ATOM   4644  HD2 LYS E  49      51.949  13.880   4.659  1.00  0.00           H
ATOM   4645  HG3 LYS E  49      50.962  11.557   4.909  1.00  0.00           H
ATOM   4646  HE2 LYS E  49      52.890  12.318   7.152  1.00  0.00           H
ATOM   4647  HD3 LYS E  49      51.455  14.246   6.335  1.00  0.00           H
ATOM   4648  HZ1 LYS E  49      55.074  13.375   6.667  1.00  0.00           H
ATOM   4649  HZ2 LYS E  49      54.342  14.345   5.419  1.00  0.00           H
ATOM   4650  HZ3 LYS E  49      53.875  14.567   7.082  1.00  0.00           H
ATOM   4651  HE3 LYS E  49      53.422  12.030   5.472  1.00  0.00           H
ATOM   4652  N   PRO E  50      46.038  13.295   5.047  1.00  0.00           N
ATOM   4653  CA  PRO E  50      44.888  13.930   4.415  1.00  0.00           C
ATOM   4654  C   PRO E  50      45.293  15.245   3.783  1.00  0.00           C
ATOM   4655  O   PRO E  50      45.478  16.202   4.518  1.00  0.00           O
ATOM   4656  CB  PRO E  50      43.991  14.138   5.666  1.00  0.00           C
ATOM   4657  CG  PRO E  50      44.984  14.329   6.834  1.00  0.00           C
ATOM   4658  CD  PRO E  50      46.119  13.339   6.502  1.00  0.00           C
ATOM   4659  HA  PRO E  50      44.394  13.264   3.690  1.00  0.00           H
ATOM   4660  HD3 PRO E  50      45.886  12.345   6.907  1.00  0.00           H
ATOM   4661  HD2 PRO E  50      47.078  13.694   6.906  1.00  0.00           H
ATOM   4662  HG3 PRO E  50      44.527  14.142   7.818  1.00  0.00           H
ATOM   4663  HG2 PRO E  50      45.384  15.355   6.822  1.00  0.00           H
ATOM   4664  HB2 PRO E  50      43.306  14.992   5.570  1.00  0.00           H
ATOM   4665  HB3 PRO E  50      43.398  13.230   5.864  1.00  0.00           H
ATOM   4666  N   LEU E  51      45.435  15.330   2.437  1.00  0.00           N
ATOM   4667  CA  LEU E  51      45.800  16.593   1.788  1.00  0.00           C
ATOM   4668  C   LEU E  51      44.664  17.071   0.914  1.00  0.00           C
ATOM   4669  O   LEU E  51      43.801  16.268   0.603  1.00  0.00           O
ATOM   4670  CB  LEU E  51      47.020  16.399   0.848  1.00  0.00           C
ATOM   4671  CG  LEU E  51      48.229  15.667   1.500  1.00  0.00           C
ATOM   4672  CD1 LEU E  51      49.376  15.604   0.457  1.00  0.00           C
ATOM   4673  CD2 LEU E  51      48.722  16.356   2.802  1.00  0.00           C
ATOM   4674  HA  LEU E  51      46.039  17.384   2.518  1.00  0.00           H
ATOM   4675  HB2 LEU E  51      46.694  15.799  -0.017  1.00  0.00           H
ATOM   4676  HN  LEU E  51      45.271  14.541   1.844  1.00  0.00           H
ATOM   4677  HG  LEU E  51      47.936  14.634   1.747  1.00  0.00           H
ATOM   4678  HB3 LEU E  51      47.347  17.382   0.470  1.00  0.00           H
ATOM   4679 HD21 LEU E  51      49.649  15.880   3.159  1.00  0.00           H
ATOM   4680 HD22 LEU E  51      48.925  17.421   2.623  1.00  0.00           H
ATOM   4681 HD23 LEU E  51      47.973  16.270   3.602  1.00  0.00           H
ATOM   4682 HD11 LEU E  51      50.229  15.019   0.835  1.00  0.00           H
ATOM   4683 HD12 LEU E  51      49.012  15.149  -0.470  1.00  0.00           H
ATOM   4684 HD13 LEU E  51      49.716  16.611   0.196  1.00  0.00           H
ATOM   4685  N   CYS E  52      44.675  18.360   0.494  1.00  0.00           N
ATOM   4686  CA  CYS E  52      43.712  18.846  -0.493  1.00  0.00           C
ATOM   4687  C   CYS E  52      44.358  18.782  -1.857  1.00  0.00           C
ATOM   4688  O   CYS E  52      45.536  19.093  -1.915  1.00  0.00           O
ATOM   4689  CB  CYS E  52      43.297  20.306  -0.184  1.00  0.00           C
ATOM   4690  SG  CYS E  52      42.624  20.365   1.505  1.00  0.00           S
ATOM   4691  HA  CYS E  52      42.811  18.222  -0.480  1.00  0.00           H
ATOM   4692  HB2 CYS E  52      44.170  20.974  -0.240  1.00  0.00           H
ATOM   4693  HN  CYS E  52      45.394  18.993   0.791  1.00  0.00           H
ATOM   4694  HG1 CYS E  52      42.477  21.361   1.569  1.00  0.00           H
ATOM   4695  HB3 CYS E  52      42.537  20.652  -0.900  1.00  0.00           H
ATOM   4696  N   CYS E  53      43.658  18.388  -2.950  1.00  0.00           N
ATOM   4697  CA  CYS E  53      44.335  18.221  -4.240  1.00  0.00           C
ATOM   4698  C   CYS E  53      43.464  18.642  -5.406  1.00  0.00           C
ATOM   4699  O   CYS E  53      42.306  18.959  -5.180  1.00  0.00           O
ATOM   4700  CB  CYS E  53      44.868  16.772  -4.360  1.00  0.00           C
ATOM   4701  SG  CYS E  53      45.923  16.388  -2.918  1.00  0.00           S
ATOM   4702  HA  CYS E  53      45.197  18.895  -4.295  1.00  0.00           H
ATOM   4703  HB2 CYS E  53      44.014  16.085  -4.388  1.00  0.00           H
ATOM   4704  HN  CYS E  53      42.692  18.135  -2.892  1.00  0.00           H
ATOM   4705  HG1 CYS E  53      46.380  15.563  -3.269  1.00  0.00           H
ATOM   4706  HB3 CYS E  53      45.464  16.634  -5.275  1.00  0.00           H
ATOM   4707  N   VAL E  54      44.023  18.679  -6.644  1.00  0.00           N
ATOM   4708  CA  VAL E  54      43.324  19.280  -7.784  1.00  0.00           C
ATOM   4709  C   VAL E  54      42.534  18.311  -8.637  1.00  0.00           C
ATOM   4710  O   VAL E  54      42.003  18.779  -9.633  1.00  0.00           O
ATOM   4711  CB  VAL E  54      44.289  20.118  -8.687  1.00  0.00           C
ATOM   4712  CG1 VAL E  54      45.104  21.147  -7.853  1.00  0.00           C
ATOM   4713  CG2 VAL E  54      45.242  19.228  -9.537  1.00  0.00           C
ATOM   4714  HA  VAL E  54      42.582  19.996  -7.401  1.00  0.00           H
ATOM   4715  HB  VAL E  54      43.677  20.700  -9.400  1.00  0.00           H
ATOM   4716  HN  VAL E  54      44.951  18.340  -6.794  1.00  0.00           H
ATOM   4717 HG11 VAL E  54      45.742  21.752  -8.512  1.00  0.00           H
ATOM   4718 HG12 VAL E  54      44.435  21.826  -7.308  1.00  0.00           H
ATOM   4719 HG13 VAL E  54      45.749  20.645  -7.122  1.00  0.00           H
ATOM   4720 HG21 VAL E  54      45.816  19.857 -10.234  1.00  0.00           H
ATOM   4721 HG22 VAL E  54      45.955  18.676  -8.909  1.00  0.00           H
ATOM   4722 HG23 VAL E  54      44.678  18.500 -10.138  1.00  0.00           H
ATOM   4723  N   ALA E  55      42.413  16.998  -8.320  1.00  0.00           N
ATOM   4724  CA  ALA E  55      41.661  16.101  -9.206  1.00  0.00           C
ATOM   4725  C   ALA E  55      41.059  14.932  -8.455  1.00  0.00           C
ATOM   4726  O   ALA E  55      41.646  14.587  -7.445  1.00  0.00           O
ATOM   4727  CB  ALA E  55      42.643  15.550 -10.270  1.00  0.00           C
ATOM   4728  HA  ALA E  55      40.859  16.662  -9.706  1.00  0.00           H
ATOM   4729  HB1 ALA E  55      42.135  14.876 -10.975  1.00  0.00           H
ATOM   4730  HB2 ALA E  55      43.090  16.380 -10.839  1.00  0.00           H
ATOM   4731  HB3 ALA E  55      43.450  14.990  -9.774  1.00  0.00           H
ATOM   4732  HN  ALA E  55      42.871  16.604  -7.522  1.00  0.00           H
ATOM   4733  N   PRO E  56      39.937  14.281  -8.868  1.00  0.00           N
ATOM   4734  CA  PRO E  56      39.458  13.105  -8.148  1.00  0.00           C
ATOM   4735  C   PRO E  56      40.083  11.827  -8.674  1.00  0.00           C
ATOM   4736  O   PRO E  56      39.345  10.879  -8.894  1.00  0.00           O
ATOM   4737  CB  PRO E  56      37.961  13.195  -8.550  1.00  0.00           C
ATOM   4738  CG  PRO E  56      38.025  13.669 -10.020  1.00  0.00           C
ATOM   4739  CD  PRO E  56      39.129  14.753  -9.987  1.00  0.00           C
ATOM   4740  HA  PRO E  56      39.577  13.172  -7.055  1.00  0.00           H
ATOM   4741  HD3 PRO E  56      38.674  15.726  -9.742  1.00  0.00           H
ATOM   4742  HD2 PRO E  56      39.670  14.817 -10.943  1.00  0.00           H
ATOM   4743  HG3 PRO E  56      37.059  14.048 -10.392  1.00  0.00           H
ATOM   4744  HG2 PRO E  56      38.343  12.827 -10.657  1.00  0.00           H
ATOM   4745  HB2 PRO E  56      37.403  12.254  -8.434  1.00  0.00           H
ATOM   4746  HB3 PRO E  56      37.453  13.965  -7.949  1.00  0.00           H
ATOM   4747  N   VAL E  57      41.420  11.759  -8.899  1.00  0.00           N
ATOM   4748  CA  VAL E  57      42.016  10.579  -9.533  1.00  0.00           C
ATOM   4749  C   VAL E  57      43.268  10.164  -8.786  1.00  0.00           C
ATOM   4750  O   VAL E  57      43.991  11.050  -8.359  1.00  0.00           O
ATOM   4751  CB  VAL E  57      42.345  10.923 -11.016  1.00  0.00           C
ATOM   4752  CG1 VAL E  57      42.783   9.662 -11.811  1.00  0.00           C
ATOM   4753  CG2 VAL E  57      41.126  11.580 -11.720  1.00  0.00           C
ATOM   4754  HA  VAL E  57      41.313   9.731  -9.527  1.00  0.00           H
ATOM   4755  HB  VAL E  57      43.174  11.652 -11.028  1.00  0.00           H
ATOM   4756  HN  VAL E  57      42.025  12.532  -8.709  1.00  0.00           H
ATOM   4757 HG11 VAL E  57      43.034   9.928 -12.849  1.00  0.00           H
ATOM   4758 HG12 VAL E  57      43.671   9.206 -11.356  1.00  0.00           H
ATOM   4759 HG13 VAL E  57      41.974   8.915 -11.828  1.00  0.00           H
ATOM   4760 HG21 VAL E  57      41.352  11.782 -12.778  1.00  0.00           H
ATOM   4761 HG22 VAL E  57      40.249  10.918 -11.668  1.00  0.00           H
ATOM   4762 HG23 VAL E  57      40.872  12.541 -11.247  1.00  0.00           H
ATOM   4763  N   ALA E  58      43.552   8.848  -8.617  1.00  0.00           N
ATOM   4764  CA  ALA E  58      44.785   8.439  -7.939  1.00  0.00           C
ATOM   4765  C   ALA E  58      45.923   8.607  -8.915  1.00  0.00           C
ATOM   4766  O   ALA E  58      45.679   8.474 -10.104  1.00  0.00           O
ATOM   4767  CB  ALA E  58      44.743   6.961  -7.471  1.00  0.00           C
ATOM   4768  HA  ALA E  58      44.943   9.074  -7.050  1.00  0.00           H
ATOM   4769  HB1 ALA E  58      45.686   6.688  -6.972  1.00  0.00           H
ATOM   4770  HB2 ALA E  58      43.912   6.804  -6.766  1.00  0.00           H
ATOM   4771  HB3 ALA E  58      44.600   6.294  -8.335  1.00  0.00           H
ATOM   4772  HN  ALA E  58      42.960   8.131  -8.991  1.00  0.00           H
ATOM   4773  N   ASP E  59      47.164   8.901  -8.465  1.00  0.00           N
ATOM   4774  CA  ASP E  59      48.220   9.228  -9.424  1.00  0.00           C
ATOM   4775  C   ASP E  59      49.584   9.180  -8.774  1.00  0.00           C
ATOM   4776  O   ASP E  59      49.642   9.100  -7.558  1.00  0.00           O
ATOM   4777  CB  ASP E  59      47.927  10.664  -9.930  1.00  0.00           C
ATOM   4778  CG  ASP E  59      48.824  11.077 -11.067  1.00  0.00           C
ATOM   4779  OD1 ASP E  59      49.832  11.786 -10.810  1.00  0.00           O
ATOM   4780  OD2 ASP E  59      48.528  10.691 -12.230  1.00  0.00           O
ATOM   4781  HA  ASP E  59      48.209   8.513 -10.263  1.00  0.00           H
ATOM   4782  HB2 ASP E  59      46.887  10.747 -10.283  1.00  0.00           H
ATOM   4783  HN  ASP E  59      47.362   8.977  -7.486  1.00  0.00           H
ATOM   4784  HB3 ASP E  59      48.045  11.340  -9.072  1.00  0.00           H
ATOM   4785  N   GLN E  60      50.687   9.231  -9.556  1.00  0.00           N
ATOM   4786  CA  GLN E  60      52.014   9.250  -8.946  1.00  0.00           C
ATOM   4787  C   GLN E  60      52.224  10.577  -8.255  1.00  0.00           C
ATOM   4788  O   GLN E  60      52.699  10.575  -7.132  1.00  0.00           O
ATOM   4789  CB  GLN E  60      53.158   9.029  -9.976  1.00  0.00           C
ATOM   4790  CG  GLN E  60      53.072   7.661 -10.710  1.00  0.00           C
ATOM   4791  CD  GLN E  60      53.068   6.505  -9.737  1.00  0.00           C
ATOM   4792  OE1 GLN E  60      54.136   6.015  -9.403  1.00  0.00           O
ATOM   4793  NE2 GLN E  60      51.889   6.047  -9.258  1.00  0.00           N
ATOM   4794  HA  GLN E  60      52.074   8.453  -8.187  1.00  0.00           H
ATOM   4795  HB2 GLN E  60      53.140   9.839 -10.722  1.00  0.00           H
ATOM   4796  HN  GLN E  60      50.615   9.290 -10.552  1.00  0.00           H
ATOM   4797  HG2 GLN E  60      52.173   7.617 -11.344  1.00  0.00           H
ATOM   4798  HB3 GLN E  60      54.123   9.078  -9.444  1.00  0.00           H
ATOM   4799  HG3 GLN E  60      53.943   7.562 -11.379  1.00  0.00           H
ATOM   4800 HE22 GLN E  60      51.880   5.286  -8.608  1.00  0.00           H
ATOM   4801 HE21 GLN E  60      51.016   6.451  -9.539  1.00  0.00           H
ATOM   4802  N   ALA E  61      51.891  11.724  -8.888  1.00  0.00           N
ATOM   4803  CA  ALA E  61      52.108  13.012  -8.228  1.00  0.00           C
ATOM   4804  C   ALA E  61      51.284  14.092  -8.892  1.00  0.00           C
ATOM   4805  O   ALA E  61      51.157  14.036 -10.104  1.00  0.00           O
ATOM   4806  CB  ALA E  61      53.607  13.390  -8.322  1.00  0.00           C
ATOM   4807  HA  ALA E  61      51.813  12.934  -7.168  1.00  0.00           H
ATOM   4808  HB1 ALA E  61      53.785  14.382  -7.886  1.00  0.00           H
ATOM   4809  HB2 ALA E  61      54.226  12.653  -7.786  1.00  0.00           H
ATOM   4810  HB3 ALA E  61      53.919  13.408  -9.378  1.00  0.00           H
ATOM   4811  HN  ALA E  61      51.527  11.717  -9.822  1.00  0.00           H
ATOM   4812  N   LEU E  62      50.719  15.064  -8.134  1.00  0.00           N
ATOM   4813  CA  LEU E  62      49.852  16.079  -8.735  1.00  0.00           C
ATOM   4814  C   LEU E  62      50.035  17.415  -8.054  1.00  0.00           C
ATOM   4815  O   LEU E  62      50.584  17.454  -6.966  1.00  0.00           O
ATOM   4816  CB  LEU E  62      48.358  15.691  -8.539  1.00  0.00           C
ATOM   4817  CG  LEU E  62      47.929  14.394  -9.283  1.00  0.00           C
ATOM   4818  CD1 LEU E  62      46.551  13.922  -8.742  1.00  0.00           C
ATOM   4819  CD2 LEU E  62      47.850  14.597 -10.822  1.00  0.00           C
ATOM   4820  HA  LEU E  62      50.093  16.228  -9.799  1.00  0.00           H
ATOM   4821  HB2 LEU E  62      48.206  15.555  -7.456  1.00  0.00           H
ATOM   4822  HN  LEU E  62      50.837  15.086  -7.140  1.00  0.00           H
ATOM   4823  HG  LEU E  62      48.668  13.609  -9.065  1.00  0.00           H
ATOM   4824  HB3 LEU E  62      47.698  16.510  -8.864  1.00  0.00           H
ATOM   4825 HD21 LEU E  62      47.511  13.669 -11.310  1.00  0.00           H
ATOM   4826 HD22 LEU E  62      47.135  15.398 -11.066  1.00  0.00           H
ATOM   4827 HD23 LEU E  62      48.828  14.856 -11.249  1.00  0.00           H
ATOM   4828 HD11 LEU E  62      46.165  13.059  -9.304  1.00  0.00           H
ATOM   4829 HD12 LEU E  62      46.660  13.622  -7.690  1.00  0.00           H
ATOM   4830 HD13 LEU E  62      45.813  14.735  -8.805  1.00  0.00           H
ATOM   4831  N   LEU E  63      49.549  18.507  -8.686  1.00  0.00           N
ATOM   4832  CA  LEU E  63      49.560  19.813  -8.027  1.00  0.00           C
ATOM   4833  C   LEU E  63      48.691  19.665  -6.796  1.00  0.00           C
ATOM   4834  O   LEU E  63      47.644  19.052  -6.932  1.00  0.00           O
ATOM   4835  CB  LEU E  63      49.056  20.882  -9.042  1.00  0.00           C
ATOM   4836  CG  LEU E  63      48.965  22.350  -8.538  1.00  0.00           C
ATOM   4837  CD1 LEU E  63      50.326  22.879  -8.019  1.00  0.00           C
ATOM   4838  CD2 LEU E  63      48.464  23.270  -9.688  1.00  0.00           C
ATOM   4839  HA  LEU E  63      50.602  20.031  -7.748  1.00  0.00           H
ATOM   4840  HB2 LEU E  63      49.723  20.858  -9.918  1.00  0.00           H
ATOM   4841  HN  LEU E  63      49.123  18.420  -9.591  1.00  0.00           H
ATOM   4842  HG  LEU E  63      48.229  22.395  -7.722  1.00  0.00           H
ATOM   4843  HB3 LEU E  63      48.050  20.579  -9.372  1.00  0.00           H
ATOM   4844 HD21 LEU E  63      48.309  24.296  -9.322  1.00  0.00           H
ATOM   4845 HD22 LEU E  63      49.201  23.298 -10.505  1.00  0.00           H
ATOM   4846 HD23 LEU E  63      47.512  22.899 -10.098  1.00  0.00           H
ATOM   4847 HD11 LEU E  63      50.235  23.936  -7.726  1.00  0.00           H
ATOM   4848 HD12 LEU E  63      50.638  22.308  -7.138  1.00  0.00           H
ATOM   4849 HD13 LEU E  63      51.104  22.791  -8.792  1.00  0.00           H
ATOM   4850  N   CYS E  64      49.096  20.160  -5.599  1.00  0.00           N
ATOM   4851  CA  CYS E  64      48.378  19.837  -4.361  1.00  0.00           C
ATOM   4852  C   CYS E  64      48.452  20.937  -3.318  1.00  0.00           C
ATOM   4853  O   CYS E  64      49.148  21.919  -3.521  1.00  0.00           O
ATOM   4854  CB  CYS E  64      48.942  18.504  -3.793  1.00  0.00           C
ATOM   4855  SG  CYS E  64      48.500  17.129  -4.907  1.00  0.00           S
ATOM   4856  HA  CYS E  64      47.310  19.717  -4.578  1.00  0.00           H
ATOM   4857  HB2 CYS E  64      50.036  18.569  -3.696  1.00  0.00           H
ATOM   4858  HN  CYS E  64      49.945  20.674  -5.513  1.00  0.00           H
ATOM   4859  HG1 CYS E  64      48.841  16.363  -4.350  1.00  0.00           H
ATOM   4860  HB3 CYS E  64      48.521  18.268  -2.804  1.00  0.00           H
ATOM   4861  N   GLN E  65      47.715  20.781  -2.191  1.00  0.00           N
ATOM   4862  CA  GLN E  65      47.711  21.780  -1.121  1.00  0.00           C
ATOM   4863  C   GLN E  65      47.437  21.076   0.193  1.00  0.00           C
ATOM   4864  O   GLN E  65      46.783  20.047   0.163  1.00  0.00           O
ATOM   4865  CB  GLN E  65      46.627  22.838  -1.457  1.00  0.00           C
ATOM   4866  CG  GLN E  65      46.361  23.844  -0.309  1.00  0.00           C
ATOM   4867  CD  GLN E  65      45.335  24.869  -0.738  1.00  0.00           C
ATOM   4868  OE1 GLN E  65      44.158  24.666  -0.490  1.00  0.00           O
ATOM   4869  NE2 GLN E  65      45.752  25.979  -1.389  1.00  0.00           N
ATOM   4870  HA  GLN E  65      48.691  22.277  -1.050  1.00  0.00           H
ATOM   4871  HB2 GLN E  65      46.954  23.393  -2.348  1.00  0.00           H
ATOM   4872  HN  GLN E  65      47.105  19.996  -2.081  1.00  0.00           H
ATOM   4873  HG2 GLN E  65      45.973  23.315   0.572  1.00  0.00           H
ATOM   4874  HB3 GLN E  65      45.686  22.319  -1.699  1.00  0.00           H
ATOM   4875  HG3 GLN E  65      47.300  24.342  -0.020  1.00  0.00           H
ATOM   4876 HE22 GLN E  65      45.085  26.670  -1.668  1.00  0.00           H
ATOM   4877 HE21 GLN E  65      46.719  26.126  -1.597  1.00  0.00           H
ATOM   4878  N   LYS E  66      47.925  21.578   1.352  1.00  0.00           N
ATOM   4879  CA  LYS E  66      47.696  20.871   2.618  1.00  0.00           C
ATOM   4880  C   LYS E  66      46.272  21.047   3.103  1.00  0.00           C
ATOM   4881  O   LYS E  66      45.591  21.926   2.600  1.00  0.00           O
ATOM   4882  CB  LYS E  66      48.719  21.306   3.706  1.00  0.00           C
ATOM   4883  CG  LYS E  66      48.462  22.739   4.257  1.00  0.00           C
ATOM   4884  CD  LYS E  66      49.602  23.170   5.218  1.00  0.00           C
ATOM   4885  CE  LYS E  66      49.393  24.606   5.769  1.00  0.00           C
ATOM   4886  NZ  LYS E  66      50.490  24.992   6.687  1.00  0.00           N
ATOM   4887  HA  LYS E  66      47.860  19.795   2.439  1.00  0.00           H
ATOM   4888  HB2 LYS E  66      48.684  20.601   4.553  1.00  0.00           H
ATOM   4889  HN  LYS E  66      48.453  22.426   1.349  1.00  0.00           H
ATOM   4890  HG2 LYS E  66      48.406  23.469   3.436  1.00  0.00           H
ATOM   4891  HB3 LYS E  66      49.729  21.248   3.265  1.00  0.00           H
ATOM   4892  HD2 LYS E  66      49.654  22.460   6.060  1.00  0.00           H
ATOM   4893  HG3 LYS E  66      47.502  22.762   4.798  1.00  0.00           H
ATOM   4894  HE2 LYS E  66      49.357  25.317   4.926  1.00  0.00           H
ATOM   4895  HD3 LYS E  66      50.562  23.142   4.675  1.00  0.00           H
ATOM   4896  HZ1 LYS E  66      50.366  26.005   7.047  1.00  0.00           H
ATOM   4897  HZ2 LYS E  66      50.529  24.351   7.557  1.00  0.00           H
ATOM   4898  HZ3 LYS E  66      51.457  24.940   6.204  1.00  0.00           H
ATOM   4899  HE3 LYS E  66      48.430  24.657   6.302  1.00  0.00           H
ATOM   4900  N   ALA E  67      45.809  20.227   4.080  1.00  0.00           N
ATOM   4901  CA  ALA E  67      44.451  20.366   4.624  1.00  0.00           C
ATOM   4902  C   ALA E  67      44.520  20.952   6.017  1.00  0.00           C
ATOM   4903  O   ALA E  67      45.624  21.132   6.506  1.00  0.00           O
ATOM   4904  CB  ALA E  67      43.773  18.971   4.641  1.00  0.00           C
ATOM   4905  HA  ALA E  67      43.834  21.043   4.014  1.00  0.00           H
ATOM   4906  HB1 ALA E  67      42.714  19.036   4.934  1.00  0.00           H
ATOM   4907  HB2 ALA E  67      43.827  18.516   3.639  1.00  0.00           H
ATOM   4908  HB3 ALA E  67      44.292  18.317   5.355  1.00  0.00           H
ATOM   4909  HN  ALA E  67      46.396  19.518   4.478  1.00  0.00           H
ATOM   4910  N   ILE E  68      43.361  21.252   6.658  1.00  0.00           N
ATOM   4911  CA  ILE E  68      43.356  21.835   8.005  1.00  0.00           C
ATOM   4912  C   ILE E  68      42.432  21.037   8.895  1.00  0.00           C
ATOM   4913  O   ILE E  68      41.665  20.239   8.379  1.00  0.00           O
ATOM   4914  CB  ILE E  68      42.946  23.341   7.974  1.00  0.00           C
ATOM   4915  CG1 ILE E  68      41.402  23.507   7.815  1.00  0.00           C
ATOM   4916  CG2 ILE E  68      43.747  24.069   6.859  1.00  0.00           C
ATOM   4917  HA  ILE E  68      44.359  21.758   8.458  1.00  0.00           H
ATOM   4918  HB  ILE E  68      43.223  23.801   8.938  1.00  0.00           H
ATOM   4919  CD  ILE E  68      40.930  24.974   7.638  1.00  0.00           C
ATOM   4920  HD3 ILE E  68      41.247  25.376   6.667  1.00  0.00           H
ATOM   4921  HD2 ILE E  68      41.332  25.610   8.442  1.00  0.00           H
ATOM   4922  HD1 ILE E  68      39.830  25.021   7.671  1.00  0.00           H
ATOM   4923  HN  ILE E  68      42.476  21.098   6.217  1.00  0.00           H
ATOM   4924 HG12 ILE E  68      41.062  22.923   6.953  1.00  0.00           H
ATOM   4925 HG13 ILE E  68      40.897  23.108   8.711  1.00  0.00           H
ATOM   4926 HG21 ILE E  68      43.648  25.160   6.954  1.00  0.00           H
ATOM   4927 HG22 ILE E  68      44.819  23.828   6.940  1.00  0.00           H
ATOM   4928 HG23 ILE E  68      43.394  23.764   5.863  1.00  0.00           H
ATOM   4929  N   GLY E  69      42.487  21.239  10.233  1.00  0.00           N
ATOM   4930  CA  GLY E  69      41.675  20.418  11.127  1.00  0.00           C
ATOM   4931  C   GLY E  69      42.137  18.980  11.078  1.00  0.00           C
ATOM   4932  O   GLY E  69      41.313  18.098  11.261  1.00  0.00           O
ATOM   4933  HN  GLY E  69      43.109  21.915  10.635  1.00  0.00           H
ATOM   4934  HA2 GLY E  69      41.764  20.766  12.168  1.00  0.00           H
ATOM   4935  HA3 GLY E  69      40.615  20.494  10.835  1.00  0.00           H
ATOM   4936  N   THR E  70      43.448  18.732  10.842  1.00  0.00           N
ATOM   4937  CA  THR E  70      43.958  17.369  10.717  1.00  0.00           C
ATOM   4938  C   THR E  70      45.191  17.227  11.575  1.00  0.00           C
ATOM   4939  CB  THR E  70      44.320  17.119   9.229  1.00  0.00           C
ATOM   4940  OG1 THR E  70      45.111  18.236   8.783  1.00  0.00           O
ATOM   4941  CG2 THR E  70      43.048  16.966   8.352  1.00  0.00           C
ATOM   4942  HA  THR E  70      43.237  16.614  11.068  1.00  0.00           H
ATOM   4943  OT2 THR E  70      45.696  16.000  11.686  1.00  0.00           O
ATOM   4944  OT1 THR E  70      45.706  18.179  12.141  1.00  0.00           O
ATOM   4945  HB  THR E  70      44.917  16.195   9.161  1.00  0.00           H
ATOM   4946  HG1 THR E  70      45.406  18.147   7.882  1.00  0.00           H
ATOM   4947  HN  THR E  70      44.112  19.472  10.715  1.00  0.00           H
ATOM   4948 HG23 THR E  70      42.387  17.833   8.477  1.00  0.00           H
ATOM   4949 HG21 THR E  70      43.318  16.889   7.290  1.00  0.00           H
ATOM   4950 HG22 THR E  70      42.493  16.059   8.628  1.00  0.00           H
TER
ATOM   4951  N   ALA F   1      29.526  19.388   0.757  1.00  0.00           N
ATOM   4952  H3  ALA F   1      28.819  19.832   0.069  1.00  0.00           H
ATOM   4953  H1  ALA F   1      30.407  20.010   0.775  1.00  0.00           H
ATOM   4954  H2  ALA F   1      29.834  18.459   0.298  1.00  0.00           H
ATOM   4955  CA  ALA F   1      28.916  19.161   2.091  1.00  0.00           C
ATOM   4956  C   ALA F   1      28.370  20.428   2.709  1.00  0.00           C
ATOM   4957  O   ALA F   1      27.183  20.477   2.990  1.00  0.00           O
ATOM   4958  CB  ALA F   1      29.916  18.502   3.071  1.00  0.00           C
ATOM   4959  HA  ALA F   1      28.081  18.456   1.942  1.00  0.00           H
ATOM   4960  HB1 ALA F   1      29.401  18.187   3.987  1.00  0.00           H
ATOM   4961  HB2 ALA F   1      30.342  17.623   2.580  1.00  0.00           H
ATOM   4962  HB3 ALA F   1      30.738  19.172   3.349  1.00  0.00           H
ATOM   4963  N   VAL F   2      29.214  21.468   2.909  1.00  0.00           N
ATOM   4964  CA  VAL F   2      28.728  22.757   3.394  1.00  0.00           C
ATOM   4965  C   VAL F   2      27.811  23.395   2.369  1.00  0.00           C
ATOM   4966  O   VAL F   2      27.222  24.412   2.699  1.00  0.00           O
ATOM   4967  CB  VAL F   2      29.865  23.732   3.834  1.00  0.00           C
ATOM   4968  CG1 VAL F   2      30.651  23.178   5.055  1.00  0.00           C
ATOM   4969  CG2 VAL F   2      30.844  24.067   2.675  1.00  0.00           C
ATOM   4970  HA  VAL F   2      28.115  22.576   4.291  1.00  0.00           H
ATOM   4971  HB  VAL F   2      29.383  24.674   4.150  1.00  0.00           H
ATOM   4972  HN  VAL F   2      30.168  21.400   2.654  1.00  0.00           H
ATOM   4973 HG11 VAL F   2      31.447  23.882   5.342  1.00  0.00           H
ATOM   4974 HG12 VAL F   2      29.986  23.044   5.918  1.00  0.00           H
ATOM   4975 HG13 VAL F   2      31.110  22.206   4.824  1.00  0.00           H
ATOM   4976 HG21 VAL F   2      31.407  24.983   2.912  1.00  0.00           H
ATOM   4977 HG22 VAL F   2      31.575  23.263   2.504  1.00  0.00           H
ATOM   4978 HG23 VAL F   2      30.283  24.219   1.743  1.00  0.00           H
ATOM   4979  N   CYS F   3      27.651  22.820   1.149  1.00  0.00           N
ATOM   4980  CA  CYS F   3      26.597  23.237   0.227  1.00  0.00           C
ATOM   4981  C   CYS F   3      25.876  22.001  -0.273  1.00  0.00           C
ATOM   4982  O   CYS F   3      26.520  20.965  -0.276  1.00  0.00           O
ATOM   4983  CB  CYS F   3      27.278  23.968  -0.953  1.00  0.00           C
ATOM   4984  SG  CYS F   3      28.196  25.367  -0.259  1.00  0.00           S
ATOM   4985  HA  CYS F   3      25.879  23.904   0.726  1.00  0.00           H
ATOM   4986  HB2 CYS F   3      27.981  23.299  -1.472  1.00  0.00           H
ATOM   4987  HN  CYS F   3      28.241  22.084   0.820  1.00  0.00           H
ATOM   4988  HG1 CYS F   3      28.452  25.791  -1.134  1.00  0.00           H
ATOM   4989  HB3 CYS F   3      26.545  24.347  -1.675  1.00  0.00           H
ATOM   4990  N   PRO F   4      24.585  22.017  -0.698  1.00  0.00           N
ATOM   4991  CA  PRO F   4      23.958  20.785  -1.171  1.00  0.00           C
ATOM   4992  C   PRO F   4      24.462  20.416  -2.547  1.00  0.00           C
ATOM   4993  O   PRO F   4      25.362  21.074  -3.043  1.00  0.00           O
ATOM   4994  CB  PRO F   4      22.482  21.251  -1.212  1.00  0.00           C
ATOM   4995  CG  PRO F   4      22.607  22.741  -1.595  1.00  0.00           C
ATOM   4996  CD  PRO F   4      23.762  23.220  -0.682  1.00  0.00           C
ATOM   4997  HA  PRO F   4      24.098  19.944  -0.471  1.00  0.00           H
ATOM   4998  HD3 PRO F   4      23.398  23.407   0.341  1.00  0.00           H
ATOM   4999  HD2 PRO F   4      24.239  24.128  -1.072  1.00  0.00           H
ATOM   5000  HG3 PRO F   4      21.686  23.326  -1.479  1.00  0.00           H
ATOM   5001  HG2 PRO F   4      22.891  22.776  -2.657  1.00  0.00           H
ATOM   5002  HB2 PRO F   4      21.860  20.696  -1.926  1.00  0.00           H
ATOM   5003  HB3 PRO F   4      22.042  21.167  -0.204  1.00  0.00           H
ATOM   5004  N   THR F   5      23.899  19.358  -3.177  1.00  0.00           N
ATOM   5005  CA  THR F   5      24.356  18.953  -4.505  1.00  0.00           C
ATOM   5006  C   THR F   5      23.703  19.782  -5.588  1.00  0.00           C
ATOM   5007  O   THR F   5      22.700  20.426  -5.330  1.00  0.00           O
ATOM   5008  CB  THR F   5      23.948  17.481  -4.791  1.00  0.00           C
ATOM   5009  OG1 THR F   5      22.527  17.373  -4.591  1.00  0.00           O
ATOM   5010  CG2 THR F   5      24.714  16.495  -3.877  1.00  0.00           C
ATOM   5011  HA  THR F   5      25.454  19.045  -4.574  1.00  0.00           H
ATOM   5012  HB  THR F   5      24.186  17.227  -5.837  1.00  0.00           H
ATOM   5013  HG1 THR F   5      22.195  16.506  -4.794  1.00  0.00           H
ATOM   5014  HN  THR F   5      23.148  18.843  -2.760  1.00  0.00           H
ATOM   5015 HG23 THR F   5      24.543  16.737  -2.819  1.00  0.00           H
ATOM   5016 HG21 THR F   5      24.390  15.459  -4.058  1.00  0.00           H
ATOM   5017 HG22 THR F   5      25.790  16.572  -4.100  1.00  0.00           H
ATOM   5018  N   GLY F   6      24.258  19.724  -6.822  1.00  0.00           N
ATOM   5019  CA  GLY F   6      23.546  20.258  -7.975  1.00  0.00           C
ATOM   5020  C   GLY F   6      23.472  21.763  -7.958  1.00  0.00           C
ATOM   5021  O   GLY F   6      24.466  22.391  -8.288  1.00  0.00           O
ATOM   5022  HN  GLY F   6      25.131  19.254  -6.982  1.00  0.00           H
ATOM   5023  HA2 GLY F   6      24.056  19.967  -8.907  1.00  0.00           H
ATOM   5024  HA3 GLY F   6      22.540  19.807  -8.017  1.00  0.00           H
ATOM   5025  N   LEU F   7      22.309  22.360  -7.605  1.00  0.00           N
ATOM   5026  CA  LEU F   7      22.145  23.799  -7.806  1.00  0.00           C
ATOM   5027  C   LEU F   7      23.174  24.560  -7.002  1.00  0.00           C
ATOM   5028  O   LEU F   7      24.086  25.102  -7.607  1.00  0.00           O
ATOM   5029  CB  LEU F   7      20.684  24.265  -7.537  1.00  0.00           C
ATOM   5030  CG  LEU F   7      20.469  25.803  -7.653  1.00  0.00           C
ATOM   5031  CD1 LEU F   7      20.908  26.360  -9.035  1.00  0.00           C
ATOM   5032  CD2 LEU F   7      18.968  26.136  -7.416  1.00  0.00           C
ATOM   5033  HA  LEU F   7      22.339  23.974  -8.878  1.00  0.00           H
ATOM   5034  HB2 LEU F   7      20.021  23.754  -8.253  1.00  0.00           H
ATOM   5035  HN  LEU F   7      21.528  21.827  -7.276  1.00  0.00           H
ATOM   5036  HG  LEU F   7      21.062  26.307  -6.872  1.00  0.00           H
ATOM   5037  HB3 LEU F   7      20.384  23.944  -6.527  1.00  0.00           H
ATOM   5038 HD21 LEU F   7      18.813  27.226  -7.387  1.00  0.00           H
ATOM   5039 HD22 LEU F   7      18.350  25.717  -8.225  1.00  0.00           H
ATOM   5040 HD23 LEU F   7      18.620  25.711  -6.464  1.00  0.00           H
ATOM   5041 HD11 LEU F   7      20.634  27.421  -9.112  1.00  0.00           H
ATOM   5042 HD12 LEU F   7      21.997  26.287  -9.176  1.00  0.00           H
ATOM   5043 HD13 LEU F   7      20.408  25.811  -9.848  1.00  0.00           H
ATOM   5044  N   PHE F   8      23.058  24.616  -5.655  1.00  0.00           N
ATOM   5045  CA  PHE F   8      24.027  25.366  -4.857  1.00  0.00           C
ATOM   5046  C   PHE F   8      25.108  24.395  -4.453  1.00  0.00           C
ATOM   5047  O   PHE F   8      24.947  23.749  -3.434  1.00  0.00           O
ATOM   5048  CB  PHE F   8      23.333  26.016  -3.629  1.00  0.00           C
ATOM   5049  CG  PHE F   8      22.170  26.895  -4.104  1.00  0.00           C
ATOM   5050  CD1 PHE F   8      20.844  26.460  -4.005  1.00  0.00           C
ATOM   5051  CD2 PHE F   8      22.438  28.155  -4.645  1.00  0.00           C
ATOM   5052  CE1 PHE F   8      19.796  27.288  -4.418  1.00  0.00           C
ATOM   5053  CE2 PHE F   8      21.394  28.962  -5.105  1.00  0.00           C
ATOM   5054  CZ  PHE F   8      20.070  28.533  -4.990  1.00  0.00           C
ATOM   5055  HA  PHE F   8      24.465  26.196  -5.433  1.00  0.00           H
ATOM   5056  HB2 PHE F   8      22.945  25.253  -2.941  1.00  0.00           H
ATOM   5057  HN  PHE F   8      22.343  24.109  -5.172  1.00  0.00           H
ATOM   5058  HD2 PHE F   8      23.459  28.511  -4.707  1.00  0.00           H
ATOM   5059  HE2 PHE F   8      21.615  29.922  -5.549  1.00  0.00           H
ATOM   5060  HZ  PHE F   8      19.261  29.165  -5.342  1.00  0.00           H
ATOM   5061  HE1 PHE F   8      18.766  26.966  -4.294  1.00  0.00           H
ATOM   5062  HD1 PHE F   8      20.618  25.476  -3.607  1.00  0.00           H
[truncated: 69,367 more chars]
